# Supplementary material for: Dissecting Tissue-Specific Transcriptomic Responses from Leaf and Roots under Salt Stress in Petunia hybrida Mitchell
Source: Genes (Basel). 2017 Aug 3;8(8):195. doi: 10.3390/genes8080195 (PMC5575659; doi:10.3390/genes8080195)
Supplement: Supplementary file 1 [file genes-08-00195-s001.zip]

Archive with 29 entries (26 files):
- Supplementary Figures and Tables/
- Supplementary Figures and Tables/SupplementaryFigs/
- Supplementary Figures and Tables/SupplementaryFigs/Supplemental Fig.1.pdf
- Supplementary Figures and Tables/SupplementaryFigs/Supplemental Fig.2.pdf
- Supplementary Figures and Tables/SupplementaryFigs/Supplemental Fig.3.pdf
- Supplementary Figures and Tables/SupplementaryFigs/Supplemental Fig.4.png
- Supplementary Figures and Tables/SupplementaryTables/
- Supplementary Figures and Tables/SupplementaryTables/.DS_Store
- Supplementary Figures and Tables/SupplementaryTables/Supplemental_Table_S1.xlsx
- Supplementary Figures and Tables/SupplementaryTables/Supplemental_Table_S10_LF_00h.xlsx
- Supplementary Figures and Tables/SupplementaryTables/Supplemental_Table_S11_LF_06h.xlsx
- Supplementary Figures and Tables/SupplementaryTables/Supplemental_Table_S12_LF_24h.xlsx
- Supplementary Figures and Tables/SupplementaryTables/Supplemental_Table_S13_RT_00h.xlsx
- Supplementary Figures and Tables/SupplementaryTables/Supplemental_Table_S14_RT_06h.xlsx
- Supplementary Figures and Tables/SupplementaryTables/Supplemental_Table_S15_RT_12h.xlsx
- Supplementary Figures and Tables/SupplementaryTables/Supplemental_Table_S16_RT_24h.xlsx
- Supplementary Figures and Tables/SupplementaryTables/Supplemental_Table_S17_RT_48h.xlsx
- Supplementary Figures and Tables/SupplementaryTables/Supplemental_Table_S18_597DEGs.xlsx
- Supplementary Figures and Tables/SupplementaryTables/Supplemental_Table_S19_788DEGs.xlsx
- Supplementary Figures and Tables/SupplementaryTables/Supplemental_Table_S20_CTR_DEGs.xlsx
- Supplementary Figures and Tables/SupplementaryTables/Supplemental_Table_S21_160_DEGs.xlsx
- Supplementary Figures and Tables/SupplementaryTables/Supplemental_Table_S2_LF_00h.xlsx
- Supplementary Figures and Tables/SupplementaryTables/Supplemental_Table_S3_LF_06h.xlsx
- Supplementary Figures and Tables/SupplementaryTables/Supplemental_Table_S4_LF_24h.xlsx
- Supplementary Figures and Tables/SupplementaryTables/Supplemental_Table_S5_RT_00h.xlsx
- Supplementary Figures and Tables/SupplementaryTables/Supplemental_Table_S6_RT_06h.xlsx
- Supplementary Figures and Tables/SupplementaryTables/Supplemental_Table_S7_RT_12h.xlsx
- Supplementary Figures and Tables/SupplementaryTables/Supplemental_Table_S8_RT_24h.xlsx
- Supplementary Figures and Tables/SupplementaryTables/Supplemental_Table_S9_RT_48h.xlsx
