# Supplementary material for: Dissecting Tissue-Specific Transcriptomic Responses from Leaf and Roots under Salt Stress in Petunia hybrida Mitchell
Source: Genes (Basel). 2017 Aug 3;8(8):195. doi: 10.3390/genes8080195 (PMC5575659; doi:10.3390/genes8080195)
Supplement: Supplementary file 1 [file genes-08-00195-s001.zip › Supplementary Figures and Tables/SupplementaryTables/Supplemental_Table_S1.xlsx]

## Sheet: Sheet1
Sample	Row reads (paired-end)	cleaned reads (paired-end)	Aligned pairs	Uniquely mapped	Non-Unique Mapped
LF_CTR_00h_B1	2.4133e+07	23430124	18459127	17516595	942532
LF_CTR_00h_B2	3.21906e+07	31252986	25608261	23337864	2270397
LF_CTR_00h_B3	2.86944e+07	27858660	23652594	22706837	945757
LF_CTR_06h_B1	2.44957e+07	23782278	20025589	19472696	552893
LF_CTR_06h_B2	2.92788e+07	28426008	24012991	23328167	684824
LF_CTR_06h_B3	2.74606e+07	26660732	22204568	21537347	667221
LF_CTR_24h_B1	2.29119e+07	22244516	18903542	17991729	911813
LF_CTR_24h_B2	2.54682e+07	24726390	20948031	20052881	895150
LF_CTR_24h_B3	2.73507e+07	26554094	22352665	21462613	890052
LF_STR_00h_B1	1.4222e+07	13807744	12350753	11808509	542244
LF_STR_00h_B2	1.25432e+07	12177818	10879166	10289078	590088
LF_STR_00h_B3	1.43908e+07	13971618	12488628	11916061	572567
LF_STR_06h_B1	2.78356e+07	27024862	22583510	21363065	1220445
LF_STR_06h_B2	2.55746e+07	24829742	20835727	19811197	1024530
LF_STR_06h_B3	2.95022e+07	28642952	23460017	22423901	1036116
LF_STR_24h_B1	3.15213e+07	30603182	25736292	24559517	1176775
LF_STR_24h_B2	1.29328e+07	12556136	10515147	10074082	441065
LF_STR_24h_B3	2.38797e+07	23184152	19636949	18812503	824446
RT_CTR_00h_B1	6.39305e+06	6206840	4944669	4746339	198330
RT_CTR_00h_B2	7.07252e+06	6866524	5557119	5294136	262983
RT_CTR_00h_B3	1.31763e+07	12792520	10563977	10059467	504510
RT_CTR_06h_B1	6.8127e+06	6614272	5625763	5331328	294435
RT_CTR_06h_B2	6.81877e+06	6620164	5660672	5336779	323893
RT_CTR_06h_B3	9.38027e+06	9107054	7831577	7442718	388859
RT_CTR_12h_B1	6.46561e+06	6277290	5258814	4979311	279503
RT_CTR_12h_B2	5.91954e+06	5747128	4813721	4537042	276679
RT_CTR_12h_B3	1.13525e+07	11021806	9196425	8775568	420857
RT_CTR_24h_B1	9.64937e+06	9368318	8013407	7579234	434173
RT_CTR_24h_B2	1.04526e+07	10148194	8364219	7938146	426073
RT_CTR_24h_B3	8.63445e+06	8382958	6862450	6389254	473196
RT_CTR_48h_B1	7.12678e+06	6919206	5149398	4860403	288995
RT_CTR_48h_B2	4.22668e+06	4103572	2870255	2733918	136337
RT_CTR_48h_B3	6.39843e+06	6212068	4547743	4309215	238528
RT_STR_00h_B1	8.50183e+06	8254206	7003462	6600671	402791
RT_STR_00h_B2	7.8041e+06	7576798	6431782	6071910	359872
RT_STR_00h_B3	7.52733e+06	7308088	5881536	5583973	297563
RT_STR_06h_B1	9.16984e+06	8902762	7597029	7209250	387779
RT_STR_06h_B2	1.47631e+07	14333104	12323956	11683769	640187
RT_STR_06h_B3	8.65213e+06	8400130	7235640	6812340	423300
RT_STR_12h_B1	8.72134e+06	8467322	7275768	6968599	307169
RT_STR_12h_B2	7.92685e+06	7695972	6678310	6330259	348051
RT_STR_12h_B3	1.02558e+07	9957044	8438486	8041636	396850
RT_STR_24h_B1	9.39963e+06	9125858	6990936	6552422	438514
RT_STR_24h_B2	9.04894e+06	8785380	6691001	6283191	407810
RT_STR_24h_B3	6.03211e+06	5856422	4618624	4400014	218610
RT_STR_48h_B1	1.03061e+07	10005912	7145093	6829142	315951
RT_STR_48h_B2	8.65405e+06	8401990	6243341	5885458	357883
RT_STR_48h_B3	1.18785e+07	11532520	8678908	8280842	398066
AVG	1.44356e+07	1.40151e+07	1.16489e+07	11089812	559097
Total	6.92907e+08	672725416	559147638	532310976	26836662
