# Supplementary material for: Dissecting Tissue-Specific Transcriptomic Responses from Leaf and Roots under Salt Stress in Petunia hybrida Mitchell
Source: Genes (Basel). 2017 Aug 3;8(8):195. doi: 10.3390/genes8080195 (PMC5575659; doi:10.3390/genes8080195)
Supplement: Supplementary file 1 [file genes-08-00195-s001.zip › Supplementary Figures and Tables/SupplementaryTables/Supplemental_Table_S10_LF_00h.xlsx]

## Sheet: LF00
		Cufflinks									egdeR
gene_short_name		tracking_id	LF_CTR_00h	LF_STR_00h	log2_fold_change	test_stat	p_value	q_value	significant		logFC	logCPM	LR	PValue	FDR		Arabidopsis Homolg	IPR	GO
Peaxi162Scf00000g00071		XLOC_000084	7.61663	13.7277	0.849867	2.03863	0.0005	0.00146065	yes		0.748262	4.86363	11.3059	0.000772616	0.0145357		sp|Q93VV5|PTR16_ARATH	IPR000109,IPR016196	GO:0016020,GO:0006810,GO:0005215
Peaxi162Scf00000g00335		XLOC_000023	1494.03	4002.94	1.42185	2.52171	0.0004	0.00119351	yes		1.11953	10.3034	16.4936	4.88e-05	0.00213186		AT4G27520.1	IPR008972	GO:0009055,GO:0005507
Peaxi162Scf00000g00507		XLOC_000113	197.819	133.887	-0.563166	-1.48557	0.0098	0.0205631	yes		-1.13038	6.55542	20.5017	5.96e-06	0.000460444
Peaxi162Scf00000g00508		XLOC_000114	143.06	94.5218	-0.597905	-1.61257	0.00605	0.0134451	yes		-0.877198	5.66278	10.5345	0.0011717	0.0195799
Peaxi162Scf00000g00523		XLOC_000121	16.5943	7.80893	-1.08749	-1.84835	0.00285	0.00690801	yes		-1.35947	4.15787	13.9247	0.00019028	0.00556702
Peaxi162Scf00000g00682		XLOC_000051	35.2564	21.0379	-0.744899	-1.80006	0.0021	0.00529001	yes		-1.09752	5.47853	15.8561	6.83e-05	0.00268096		gb|AGW81768.1|
Peaxi162Scf00000g00812		XLOC_000067	198.124	117.511	-0.75361	-2.00688	0.00065	0.00185122	yes		-0.91865	8.06162	11.0407	0.000891318	0.016095		sp|P29766|RL8_SOLLC	IPR002171	GO:0005840,GO:0006412,GO:0005622,GO:0003735
Peaxi162Scf00000g00832		XLOC_000071	34.5079	22.6473	-0.607585	-1.42761	0.0161	0.0317754	yes		-0.950654	4.84162	8.42157	0.00370795	0.042621		AT1G51060.1	IPR009072	GO:0005634,GO:0003677,GO:0046982,GO:0006334,GO:0000786
Peaxi162Scf00000g76016		XLOC_000062	12.8539	22.4822	0.806575	2.05197	0.0005	0.00146065	yes		0.819311	4.62931	10.4943	0.00119744	0.0198889		AT1G78560.1	IPR002657	GO:0016020,GO:0008508,GO:0006814
Peaxi162Scf00001g00057		XLOC_000187	46.0998	26.4371	-0.802197	-1.63279	0.00685	0.0150027	yes		-1.07646	4.2607	15.496	8.27e-05	0.00308547		sp|Q03250|RBG7_ARATH	IPR012677	GO:0000166,GO:0003676
Peaxi162Scf00001g00123		XLOC_000168	3.96983	1.28088	-1.63195	-2.02816	0.0042	0.00973416	yes		-1.67281	2.43781	14.3772	0.000149606	0.00469492		sp|Q93ZY3|STT3A_ARATH	IPR003674	GO:0016020,GO:0006486,GO:0004576
Peaxi162Scf00001g00297		XLOC_000218	25.5354	71.0566	1.47647	5.47048	5e-05	0.000174625	yes		1.27337	3.50097	10.725	0.00105699	0.0182132
Peaxi162Scf00001g00306		XLOC_000220	12.0154	24.9505	1.05419	2.6083	5e-05	0.000174625	yes		1.39962	4.60736	18.0005	2.21e-05	0.00120692		AT3G62660.1	IPR002495	GO:0016757
Peaxi162Scf00001g00373		XLOC_000311	7.26067	15.5275	1.09665	2.61344	5e-05	0.000174625	yes		1.02925	4.47326	8.1363	0.00433876	0.047322		AT4G02320.1	IPR011050,IPR006501	GO:0005618,GO:0004857,GO:0030599,GO:0042545
Peaxi162Scf00001g00402		XLOC_000233	8.27463	13.3645	0.691643	1.70984	0.0036	0.00849327	yes		0.898233	5.61924	17.1022	3.54e-05	0.00167495		sp|Q9Y2D4|EXC6B_HUMAN	IPR007225	GO:0000145,GO:0006904
Peaxi162Scf00001g00608		XLOC_000347	14.8194	38.9974	1.39589	3.58445	5e-05	0.000174625	yes		1.35382	6.30283	36.5621	1.48e-09	7.47e-07
Peaxi162Scf00001g04810		XLOC_000331	63.4891	106.88	0.751414	1.82811	0.0018	0.00461128	yes		0.651419	7.49228	8.51906	0.00351446	0.0412417		AT3G62700.1	IPR027417,IPR011527	GO:0006810,GO:0055085,GO:0005524,GO:0000166,GO:0042626,GO:0017111,GO:0016021,GO:0016887
Peaxi162Scf00002g00162		XLOC_000383	20.7452	44.1766	1.09051	2.92064	5e-05	0.000174625	yes		0.909236	6.18604	24.0659	9.31e-07	0.000116154		AT4G00150.1	IPR005202
Peaxi162Scf00002g00514		XLOC_000507	25.6014	52.3888	1.03304	2.90297	5e-05	0.000174625	yes		0.805399	7.2973	11.7972	0.000593186	0.0122371		AT1G08250.1	IPR001086	GO:0004664,GO:0009094
Peaxi162Scf00002g10014		XLOC_000431	43.2669	97.9275	1.17845	3.08708	5e-05	0.000174625	yes		1.0863	4.44694	20.7849	5.14e-06	0.000409363		AT4G12320.1	IPR001128	GO:0020037,GO:0016705,GO:0005506,GO:0055114
Peaxi162Scf00003g00245		XLOC_000784	52.5966	79.5207	0.596362	1.58273	0.0062	0.0137376	yes		1.05184	6.449	21.0598	4.45e-06	0.000364794		AT3G19320.1	IPR001611	GO:0005515
Peaxi162Scf00003g00522		XLOC_000525	193.972	127.729	-0.602758	-1.68005	0.00525	0.0118596	yes		-0.853213	6.3291	14.2103	0.000163477	0.00497199		AT3G52730.1	IPR008027	GO:0005740,GO:0005750,GO:0006122
Peaxi162Scf00003g01226		XLOC_000745	94.9541	61.8983	-0.617331	-1.71147	0.00535	0.0120609	yes		-1.03864	6.97636	15.3279	9.04e-05	0.00324174		AT4G13850.1	IPR012677	GO:0000166,GO:0003676
Peaxi162Scf00003g03237		XLOC_000833	9.23558	5.75496	-0.682397	-1.49205	0.01135	0.0233812	yes		-1.02865	2.94822	13.8324	0.000199856	0.00574919		ref|XP_007042803.1|	IPR003604,IPR004345	GO:0008270,GO:0003676
Peaxi162Scf00003g03733		XLOC_000632	84.8267	169.952	1.00254	2.47007	5e-05	0.000174625	yes		0.895283	4.85827	20.9001	4.84e-06	0.000388446		ref|XP_002528601.1|	IPR022812,IPR027417,IPR001401	GO:0005525,GO:0003924
Peaxi162Scf00003g04618		XLOC_000674	40.5813	23.48	-0.789382	-1.73551	0.0033	0.00786265	yes		-1.06416	3.24297	12.0191	0.000526572	0.0112669
Peaxi162Scf00003g05351		XLOC_000707	89.1182	38.5815	-1.20781	-3.01852	5e-05	0.000174625	yes		-1.60883	5.51092	39.9637	2.59e-10	1.7e-07		AT5G13850.1	IPR016641	GO:0005515
Peaxi162Scf00004g01815		XLOC_001036	5.94908	9.65201	0.698164	1.68017	0.00515	0.0116599	yes		0.639833	4.66622	8.03485	0.00458859	0.0491274		AT5G35450.1	IPR027417,IPR000767	GO:0043531,GO:0006952
Peaxi162Scf00004g02527		XLOC_001045	14.0193	9.06338	-0.629288	-1.42457	0.01525	0.0302985	yes		-0.845329	3.9452	9.60672	0.00193867	0.027616		AT3G20920.1	IPR004728	GO:0008565,GO:0016021,GO:0015031
Peaxi162Scf00004g03412		XLOC_000991	15.0336	35.173	1.22627	3.34509	5e-05	0.000174625	yes		1.10348	5.81306	16.7285	4.31e-05	0.00197189		sp|Q10M00|C3H22_ORYSJ	IPR000571,IPR012677	GO:0046872,GO:0000166,GO:0003676
Peaxi162Scf00004g03811		XLOC_001067	2.26668	6.07148	1.42147	2.16603	0.0012	0.00321185	yes		1.41418	1.79424	10.239	0.00137501	0.0218231		AT4G30890.1	IPR001394	GO:0006511,GO:0004221
Peaxi162Scf00004g03915		XLOC_001070	1.56706	3.63535	1.21403	1.67991	0.01325	0.0267735	yes		1.45756	2.07803	9.34259	0.00223889	0.0305079		ref|XP_007015162.1|
Peaxi162Scf00004g04619		XLOC_001015	22.5649	45.3269	1.00629	2.66192	5e-05	0.000174625	yes		0.78682	6.66604	8.07603	0.00448547	0.0482864		sp|Q40588|ASO_TOBAC	IPR017760	GO:0005507,GO:0005576,GO:0055114,GO:0016491
Peaxi162Scf00005g00505		XLOC_001158	5.0106	1.06401	-2.23547	-2.44427	0.0014	0.00368563	yes		-4.24766	2.25157	17.8536	2.39e-05	0.0012834		AT3G09640.1	IPR010255	GO:0006979,GO:0020037,GO:0004601,GO:0055114
Peaxi162Scf00005g01017		XLOC_001095	5.5768	3.26408	-0.77276	-1.43841	0.0172	0.0336713	yes		-0.969148	3.37443	9.592	0.00195427	0.0277622		AT5G36110.1	IPR001128	GO:0020037,GO:0016705,GO:0005506,GO:0055114
Peaxi162Scf00005g01511		XLOC_001097	20.2988	31.5499	0.636242	1.67883	0.0043	0.00993896	yes		0.872237	3.74991	14.5509	0.000136423	0.00439611		sp|Q9ZNU6|DET1_SOLLC	IPR019138
Peaxi162Scf00005g04212		XLOC_001113	3.57169	7.22272	1.01594	1.91528	0.0024	0.00595922	yes		1.27936	4.26062	23.4097	1.31e-06	0.000146568		AT5G44785.2	IPR000424	GO:0003697
Peaxi162Scf00005g04610		XLOC_001122	144.755	90.9094	-0.671113	-1.78773	0.00325	0.00775706	yes		-1.13529	5.72091	14.8822	0.00011444	0.00382922		sp|P46297|RS23_FRAAN	IPR006032	GO:0005840,GO:0006412,GO:0005622,GO:0003735,GO:0015935
Peaxi162Scf00006g00148		XLOC_001183	23.7255	49.5251	1.06172	2.84255	5e-05	0.000174625	yes		0.79536	7.50787	12.7451	0.000356938	0.00870778		AT3G22270.1	IPR019167
Peaxi162Scf00006g00386		XLOC_001274	8.38228	20.1289	1.26386	2.82585	5e-05	0.000174625	yes		1.3272	3.2798	21.9225	2.84e-06	0.000253441		AT1G03440.1	IPR025875,IPR013210,IPR001611	GO:0005515
Peaxi162Scf00006g00715		XLOC_001175	107.152	215.606	1.00875	2.68507	5e-05	0.000174625	yes		0.804169	7.51036	11.5502	0.000677438	0.0133461		ref|XP_007020372.1|	IPR003808,IPR002634
Peaxi162Scf00007g00141		XLOC_001335	7.19485	13.9023	0.950288	2.14789	0.00065	0.00185122	yes		1.16009	5.13104	18.0356	2.17e-05	0.00119142		AT4G00390.1	IPR007592
Peaxi162Scf00007g00315		XLOC_001300	8.46914	17.9247	1.08166	2.83824	5e-05	0.000174625	yes		0.938452	6.85332	17.6099	2.71e-05	0.00138197		AT1G62300.1	IPR003657	GO:0006355,GO:0043565,GO:0003700
Peaxi162Scf00007g01310		XLOC_001406	3.9108	15.8651	2.02032	4.11982	5e-05	0.000174625	yes		1.58538	2.05856	9.94166	0.0016158	0.0243925
Peaxi162Scf00007g01328		XLOC_001327	1.35836	2.9496	1.11866	1.97531	0.00195	0.00495309	yes		1.24442	4.02981	12.4995	0.000407056	0.00953107		AT4G15240.1	IPR006740
Peaxi162Scf00008g00025		XLOC_001517	28.4412	42.1273	0.566774	1.51612	0.0086	0.0183273	yes		0.921389	5.66919	17.7742	2.49e-05	0.00130427		AT4G16390.1	IPR011990,IPR002885,IPR002625	GO:0005515
Peaxi162Scf00008g00033		XLOC_001518	9.31445	51.4256	2.46494	5.54995	5e-05	0.000174625	yes		1.38964	4.81048	29.2981	6.21e-08	1.4e-05
Peaxi162Scf00008g00441		XLOC_001503	28.1954	60.593	1.10369	2.88178	5e-05	0.000174625	yes		0.938763	7.1295	13.7549	0.00020828	0.00590944		AT2G18570.1	IPR002213	GO:0008152,GO:0016758
Peaxi162Scf00008g00459		XLOC_001568	43.9825	89.7668	1.02925	2.88987	5e-05	0.000174625	yes		0.737294	7.05715	8.02791	0.0046062	0.0492193		AT1G19350.3	IPR008540
Peaxi162Scf00008g01620		XLOC_001463	23.1073	11.2762	-1.03507	-2.19464	0.00025	0.000777877	yes		-1.71703	3.02583	21.4565	3.62e-06	0.000308157		gb|AAK21257.1|AF335244_1	IPR002487	GO:0005634,GO:0006355,GO:0003700
Peaxi162Scf00008g02423		XLOC_001538	85.7857	57.1557	-0.585839	-1.57119	0.00665	0.0146154	yes		-0.706753	6.23551	13.6463	0.000220673	0.00615153		ref|XP_007051772.1|
Peaxi162Scf00008g04610		XLOC_001505	14.5142	9.11406	-0.671297	-1.36723	0.02395	0.0449634	yes		-1.39772	3.64826	18.1639	2.03e-05	0.00113769		sp|Q10353|RLP24_SCHPO	IPR023441,IPR023442,IPR000988
Peaxi162Scf00009g00521		XLOC_001673	18.273	27.6272	0.596373	1.5438	0.00785	0.0169184	yes		0.670565	5.59968	10.5607	0.00115517	0.0194836		AT1G18890.1	IPR011992,IPR011009	GO:0005524,GO:0004674,GO:0005509,GO:0004672,GO:0006468,GO:0016772
Peaxi162Scf00009g01818		XLOC_001631	5.95009	10.8859	0.871477	1.56768	0.0095	0.0200083	yes		1.03732	2.55164	8.12316	0.00437034	0.0474498		sp|P58563|ISPT1_NOSS1	IPR001441	GO:0016765
Peaxi162Scf00010g00029		XLOC_001767	19.9026	10.2643	-0.955321	-1.83692	0.00355	0.0083878	yes		-0.986262	2.8789	8.41676	0.00371779	0.0427081		AT1G20580.1	IPR027141,IPR010920
Peaxi162Scf00010g00814		XLOC_001739	31.5549	19.7379	-0.676896	-1.52553	0.0092	0.0194539	yes		-0.90831	4.10383	9.53441	0.00201655	0.0283357		AT3G51030.1	IPR005746,IPR012336	GO:0015035,GO:0006662,GO:0045454
Peaxi162Scf00010g03311		XLOC_001760	6.64759	3.16022	-1.07281	-2.00695	0.00155	0.00403543	yes		-0.853828	5.17408	12.9893	0.000313276	0.00789363		sp|Q42942|UMPS_TOBAC	IPR013785,IPR000836,IPR023031,IPR014732	GO:0044205,GO:0009116,GO:0008152,GO:0006221,GO:0004590,GO:0006207,GO:0003824,GO:0004588
Peaxi162Scf00011g00016		XLOC_001806	10.4581	5.09877	-1.0364	-1.72151	0.00595	0.0132501	yes		-1.5737	3.9568	9.02002	0.00267038	0.034332		sp|Q8LG89|BABL_ARATH	IPR008972	GO:0009055,GO:0005507
Peaxi162Scf00011g00136		XLOC_001805	6.49566	3.43364	-0.919738	-1.75926	0.0042	0.00973416	yes		-1.13532	2.251	11.7318	0.000614421	0.0125427		ref|XP_007041536.1|	IPR002213	GO:0008152,GO:0016758
Peaxi162Scf00011g00362		XLOC_001917	94.6544	137.611	0.539857	1.41548	0.0148	0.0295127	yes		0.80177	6.66901	10.9244	0.000949066	0.0167437		AT5G24690.1	IPR021825
Peaxi162Scf00011g00363		XLOC_001918	9.23862	16.7109	0.85504	2.01616	0.0009	0.00248147	yes		0.729405	4.30148	12.6659	0.000372395	0.00896866		AT3G56590.2
Peaxi162Scf00011g00819		XLOC_001846	5.81535	14.2723	1.29528	3.18028	5e-05	0.000174625	yes		1.05047	4.34919	14.693	0.000126516	0.00413966		AT1G58100.1	IPR005333
Peaxi162Scf00011g01123		XLOC_001853	12.233	25.41	1.05462	2.58223	5e-05	0.000174625	yes		0.845284	3.01539	10.5566	0.00115775	0.0194966
Peaxi162Scf00011g01530		XLOC_001958	19.429	9.38459	-1.04985	-1.63336	0.0094	0.0198225	yes		-1.52112	2.91408	10.4998	0.00119389	0.0198617
Peaxi162Scf00011g01538		XLOC_001960	80.486	55.0879	-0.547002	-1.47601	0.013	0.026327	yes		-1.26915	4.75248	19.1928	1.18e-05	0.000760027		AT4G17530.1	IPR024156,IPR002041,IPR005225,IPR001806,IPR027417	GO:0016020,GO:0007165,GO:0006184,GO:0005622,GO:0003924,GO:0006886,GO:0006913,GO:0007264,GO:0005525,GO:0015031
Peaxi162Scf00012g00206		XLOC_002012	3.29981	15.7423	2.25419	4.46771	5e-05	0.000174625	yes		2.38941	3.83838	25.452	4.54e-07	6.52e-05		ref|XP_003630243.1|	IPR008889
Peaxi162Scf00013g00075		XLOC_002180	11.0775	21.5681	0.961265	2.61544	5e-05	0.000174625	yes		0.803659	7.20993	14.1228	0.000171259	0.00515568		sp|Q6YYC0|C3H55_ORYSJ	IPR000571	GO:0046872
Peaxi162Scf00013g00321		XLOC_002135	6.96817	13.4758	0.951519	2.07517	0.0007	0.00197918	yes		0.9869	4.38538	14.5866	0.000133865	0.00433899		AT4G00110.1	IPR001509,IPR008089	GO:0005975,GO:0044237,GO:0016857,GO:0003824,GO:0050662
Peaxi162Scf00013g00839		XLOC_002186	3.84163	9.44776	1.29826	2.82878	5e-05	0.000174625	yes		0.961822	2.91178	8.14237	0.00432428	0.0472138		AT3G05670.1	IPR013083	GO:0005515,GO:0008270
Peaxi162Scf00013g01234		XLOC_002115	75.8089	49.604	-0.611911	-1.65156	0.0053	0.0119604	yes		-1.09432	4.91317	24.2581	8.43e-07	0.000109066		AT2G33470.1	IPR014830	GO:0017089,GO:0051861,GO:0046836,GO:0005737
Peaxi162Scf00013g03019		XLOC_002228	12.1345	28.1434	1.21369	3.1302	5e-05	0.000174625	yes		1.05257	4.75468	23.7153	1.12e-06	0.000134499		AT1G02020.1	IPR000415	GO:0016491
Peaxi162Scf00013g03441		XLOC_002142	10.5773	22.6433	1.09812	2.65269	5e-05	0.000174625	yes		1.41883	3.94776	26.6526	2.44e-07	4.03e-05		ref|XP_002511720.1|	IPR015943	GO:0005515
Peaxi162Scf00014g00294		XLOC_002340	111.71	280.077	1.32606	3.27272	5e-05	0.000174625	yes		1.01816	7.84596	10.3836	0.0012714	0.0206952		ref|XP_002533331.1|
Peaxi162Scf00015g00058		XLOC_002378	34.0399	61.7295	0.858734	2.32499	5e-05	0.000174625	yes		0.900486	6.22766	11.8465	0.000577686	0.0120131		AT2G25680.1	IPR011547	GO:0015116,GO:0008272,GO:0016021
Peaxi162Scf00015g00254		XLOC_002557	0.820275	2.63991	1.68631	1.51987	0.02205	0.041857	yes		2.30299	1.29018	11.933	0.000551488	0.01162		ref|XP_002526794.1|
Peaxi162Scf00015g00309		XLOC_002450	39.8831	77.1464	0.951822	2.53631	5e-05	0.000174625	yes		1.02926	5.27056	23.428	1.3e-06	0.000146568		sp|A7MF59|SUFS_CROS8	IPR015424,IPR010970	GO:0006534,GO:0008152,GO:0003824,GO:0030170,GO:0031071
Peaxi162Scf00015g00527		XLOC_002374	18.4038	44.7935	1.28329	3.15195	5e-05	0.000174625	yes		0.73496	6.52686	9.96682	0.00159386	0.0241535		AT1G11090.1
Peaxi162Scf00015g00623		XLOC_002381	14.8845	23.9681	0.687306	1.90004	0.0016	0.00415147	yes		0.617264	4.64169	10.0383	0.0015332	0.0235683		ref|XP_007036412.1|	IPR025768,IPR019050,IPR025762,IPR010920
Peaxi162Scf00015g00943		XLOC_002518	9.14096	5.63034	-0.699124	-1.51875	0.00925	0.019545	yes		-0.903476	3.69046	11.4952	0.000697769	0.0136037		sp|Q0WKY2|CCR4E_ARATH	IPR005135
Peaxi162Scf00015g01034		XLOC_002402	38.5269	84.7371	1.13713	3.42945	5e-05	0.000174625	yes		0.848629	7.05238	11.2462	0.000797842	0.0148842		AT1G73840.1	IPR026896
Peaxi162Scf00015g01517		XLOC_002538	17.8889	27.1235	0.600477	1.62764	0.00685	0.0150027	yes		0.735989	4.02826	9.69282	0.00184989	0.02685		sp|Q55729|SYM_SYNY3	IPR014729,IPR015413,IPR009080	GO:0005524,GO:0006418,GO:0000166,GO:0006431,GO:0004825,GO:0004812,GO:0005737
Peaxi162Scf00015g02216		XLOC_002427	122.828	59.5393	-1.04473	-2.75912	5e-05	0.000174625	yes		-1.46541	6.52967	48.3688	3.53e-12	7.31e-09		sp|Q5NA18|MTP5_ORYSJ	IPR027470,IPR027469,IPR002524	GO:0055085,GO:0016021,GO:0006812,GO:0008324
Peaxi162Scf00015g10043		XLOC_002481	6.28144	10.8416	0.787405	2.10925	0.00045	0.00132797	yes		0.714985	5.5044	13.7373	0.000210243	0.00594072		AT5G25590.1	IPR006868,IPR006867
Peaxi162Scf00016g00013		XLOC_002571	17.8554	11.576	-0.625223	-1.37773	0.01935	0.0373401	yes		-0.893504	3.99601	9.56976	0.00197808	0.0279644		AT4G38960.1	IPR000315	GO:0008270,GO:0005622
Peaxi162Scf00016g00187		XLOC_002842	3.71967	8.40807	1.1766	2.95207	5e-05	0.000174625	yes		1.30451	5.18386	31.8051	1.7e-08	4.77e-06		sp|Q9ZQE5|PP153_ARATH	IPR002885
Peaxi162Scf00016g00203		XLOC_002678	1.29966	3.06889	1.23958	1.55356	0.0151	0.0300357	yes		1.51186	1.94306	9.23392	0.00237573	0.0318791		ref|XP_007042459.1|	IPR026103,IPR027806
Peaxi162Scf00016g00211		XLOC_002682	25.1097	49.9098	0.991082	2.62656	5e-05	0.000174625	yes		0.680574	7.38455	10.4741	0.00121058	0.0199949		sp|Q6ZQ89|MARH6_MOUSE	IPR013083,IPR011016	GO:0008270
Peaxi162Scf00016g00234		XLOC_002699	4.08256	12.397	1.60245	3.25077	5e-05	0.000174625	yes		1.46357	3.18017	8.08074	0.00447382	0.0482111		AT4G15480.1	IPR002213	GO:0008152,GO:0016758
Peaxi162Scf00016g00250		XLOC_002771	1.35009	5.28074	1.96768	2.41425	0.00255	0.00628795	yes		2.22962	3.35139	35.4191	2.66e-09	1.17e-06		AT5G07930.3	IPR007201,IPR012677	GO:0000166,GO:0003676
Peaxi162Scf00016g00349		XLOC_002582	62.0958	162.898	1.3914	3.1892	5e-05	0.000174625	yes		0.973025	6.9906	8.99345	0.00270948	0.0346308		AT2G16430.2	IPR004843,IPR025733,IPR008963	GO:0046872,GO:0016787,GO:0003993
Peaxi162Scf00016g01737		XLOC_002654	17.6241	46.1026	1.3873	3.52186	5e-05	0.000174625	yes		0.866457	4.30609	9.9995	0.00156583	0.0238642		AT1G19190.1	IPR013094	GO:0016787,GO:0008152
Peaxi162Scf00016g01912		XLOC_002849	11.4738	26.747	1.22103	2.93638	5e-05	0.000174625	yes		0.977108	2.48619	9.44474	0.00211756	0.0292978		AT4G34020.1	IPR006287
Peaxi162Scf00016g02223		XLOC_002694	55.0353	97.4205	0.823869	2.17775	0.0002	0.000634001	yes		1.00649	4.84312	13.0056	0.000310567	0.00784448		AT2G15320.1	IPR013210
Peaxi162Scf00016g02623		XLOC_002877	1.94705	4.35517	1.16144	2.2594	0.0084	0.0179545	yes		2.01216	3.29238	15.8041	7.03e-05	0.00274081
Peaxi162Scf00016g03133		XLOC_002911	7.77426	1.29395	-2.58692	-3.47805	5e-05	0.000174625	yes		-2.96148	3.24999	9.03175	0.00265331	0.0342478		AT1G17870.1
Peaxi162Scf00017g00613		XLOC_003028	89.9361	50.1738	-0.841966	-2.03336	0.00075	0.00210563	yes		-1.25522	4.72936	18.9985	1.31e-05	0.000816132		sp|P43180|BEV1G_BETPN	IPR024949,IPR023393,IPR000916	GO:0006952,GO:0009607
Peaxi162Scf00017g01720		XLOC_002951	5.82871	9.04776	0.634384	1.39404	0.0195	0.037594	yes		1.30154	3.82008	15.0375	0.000105394	0.00361411		AT2G37400.1	IPR011990	GO:0005515
Peaxi162Scf00017g01723		XLOC_003049	15.5041	38.3276	1.30574	3.31799	5e-05	0.000174625	yes		1.40037	5.22551	42.003	9.11e-11	8.99e-08		AT3G53520.1	IPR001509,IPR016040	GO:0044237,GO:0003824,GO:0050662
Peaxi162Scf00017g02016		XLOC_002954	2.35781	7.34703	1.63972	2.62808	0.00045	0.00132797	yes		1.33743	3.67345	13.0284	0.000306808	0.00778716		dbj|BAD99112.1|	IPR001372	GO:0005875,GO:0007017
Peaxi162Scf00017g02122		XLOC_003062	9.07663	16.0846	0.82545	1.80585	0.0023	0.00573661	yes		0.757718	3.16996	9.49848	0.00205642	0.0287604		AT5G13050.1	IPR024185,IPR002698	GO:0005524,GO:0030272,GO:0009396
Peaxi162Scf00017g02520		XLOC_003083	109.592	73.894	-0.568607	-1.4774	0.0104	0.0216594	yes		-1.20597	5.87447	13.4964	0.000239016	0.00652239		ref|XP_002511453.1|	IPR003854
Peaxi162Scf00017g02636		XLOC_002981	5.44728	10.0554	0.884368	2.12174	0.0003	0.000918529	yes		1.02781	5.22961	13.8333	0.000199769	0.00574919		sp|Q4PE39|SEC23_USTMA	IPR006900,IPR012990,IPR006896,IPR006895,IPR014710,IPR007123,IPR002035	GO:0006886,GO:0030127,GO:0008270,GO:0006888
Peaxi162Scf00017g02716		XLOC_002986	46.1674	25.6075	-0.850308	-1.86919	0.00245	0.00606885	yes		-2.24221	3.03261	29.0838	6.93e-08	1.51e-05			IPR007834
Peaxi162Scf00017g02833		XLOC_002990	10.957	7.01002	-0.64436	-1.34573	0.026	0.0483239	yes		-1.30655	3.01378	14.6671	0.000128268	0.00418375		AT3G47990.1	IPR013083	GO:0005515,GO:0008270
Peaxi162Scf00017g02835		XLOC_002992	2.59849	7.57543	1.54365	2.93975	5e-05	0.000174625	yes		1.55646	3.35346	16.1841	5.75e-05	0.00237696		sp|Q93YP7|4HPT_ARATH	IPR000537	GO:0004659,GO:0009058,GO:0016021,GO:0006744
Peaxi162Scf00019g00142		XLOC_003172	62.0497	195.969	1.65913	4.69689	5e-05	0.000174625	yes		1.16617	5.24012	23.5312	1.23e-06	0.000142213		sp|Q5ZIR9|RN185_CHICK	IPR013083	GO:0005515,GO:0008270
Peaxi162Scf00019g02120		XLOC_003201	12.4888	24.2381	0.956637	2.42891	5e-05	0.000174625	yes		1.06668	3.12668	17.3897	3.04e-05	0.00149434		AT2G23470.1	IPR006968
Peaxi162Scf00020g00152		XLOC_003249	3.11455	7.23956	1.21688	2.22865	0.00065	0.00185122	yes		0.998487	4.51321	10.0692	0.0015077	0.0233215		AT4G01250.1	IPR003657	GO:0006355,GO:0043565,GO:0003700
Peaxi162Scf00020g00154		XLOC_003251	114.159	65.0395	-0.811663	-2.12324	0.00045	0.00132797	yes		-1.06419	8.06818	9.74638	0.00179676	0.0262629		AT1G01470.1	IPR013783,IPR004864	GO:0009269
Peaxi162Scf00020g00611		XLOC_003222	52.8608	23.4873	-1.17032	-2.73771	5e-05	0.000174625	yes		-0.952512	4.84907	9.11425	0.00253625	0.0333107		AT4G23400.1	IPR023271,IPR000425	GO:0016020,GO:0006810,GO:0005215
Peaxi162Scf00020g02335		XLOC_003344	159.9	419.14	1.39026	3.24012	5e-05	0.000174625	yes		1.05017	8.80743	8.54103	0.00347228	0.0408914		ref|XP_007032884.1|	IPR006041
Peaxi162Scf00021g00087		XLOC_003426	7.84966	19.4453	1.30872	3.03629	5e-05	0.000174625	yes		1.4445	2.75275	11.5172	0.000689544	0.0134861		sp|Q3C1I8|CYF_NICSY	IPR024094,IPR004282,IPR024058,IPR002325	GO:0009055,GO:0020037,GO:0031361,GO:0005506,GO:0016021,GO:0015979
Peaxi162Scf00021g00132		XLOC_003372	239.871	830.234	1.79126	4.04593	5e-05	0.000174625	yes		1.6216	9.01149	29.01	7.2e-08	1.55e-05		AT2G45470.1	IPR000782
Peaxi162Scf00021g00236		XLOC_003351	10.0519	17.3813	0.790069	2.12209	0.00045	0.00132797	yes		0.839617	6.18884	13.6784	0.000216938	0.00607193		AT3G15730.1	IPR015679,IPR000008,IPR024632	GO:0008152,GO:0005515,GO:0003824
Peaxi162Scf00021g01518		XLOC_003438	18.4343	27.9073	0.598251	1.57383	0.0071	0.0154879	yes		0.683815	7.68523	8.668	0.00323846	0.0390198		sp|Q9LZX8|BIG2_ARATH	IPR023394,IPR000904,IPR016024	GO:0032012,GO:0005086,GO:0005488
Peaxi162Scf00021g02222		XLOC_003448	42.3825	25.8804	-0.711606	-1.62987	0.0063	0.0139312	yes		-1.15299	2.84492	12.3833	0.000433201	0.00989245		sp|Q5BU09|EAPP_MOUSE	IPR019370
Peaxi162Scf00021g02223		XLOC_003394	74.4924	48.8457	-0.608861	-1.56787	0.0071	0.0154879	yes		-0.893323	5.79443	11.9411	0.000549077	0.0115927		AT5G23290.1	IPR009053	GO:0016272,GO:0006457,GO:0051082
Peaxi162Scf00021g02522		XLOC_003400	38.2388	25.8467	-0.565058	-1.38377	0.01815	0.0352945	yes		-0.952886	4.8067	15.3451	8.96e-05	0.00322011		sp|Q9FMP4|PM14_ARATH	IPR012677	GO:0000166,GO:0003676
Peaxi162Scf00022g00005		XLOC_003452	18.7393	45.135	1.26818	3.22531	5e-05	0.000174625	yes		1.7547	3.94607	57.2548	3.83e-14	1.59e-10		sp|P42784|CTPA_SYNP2	IPR004447	GO:0006508,GO:0005515,GO:0008236
Peaxi162Scf00023g00721		XLOC_003517	0.409747	2.39789	2.54896	2.39174	0.00315	0.00754739	yes		2.13525	1.92073	8.54935	0.00345645	0.0407866		sp|Q9FLV9|SLAH3_ARATH	IPR004695	GO:0055085,GO:0016021
Peaxi162Scf00023g02530		XLOC_003547	8.66297	3.38963	-1.35373	-1.98722	0.00515	0.0116599	yes		-1.81773	1.19776	10.5338	0.00117213	0.0195799		sp|A2YNI2|MAD18_ORYSI	IPR002100,IPR002487	GO:0005634,GO:0003677,GO:0006355,GO:0003700,GO:0046983
Peaxi162Scf00025g00276		XLOC_003650	23.6319	44.8384	0.924001	2.41422	5e-05	0.000174625	yes		0.654766	5.06196	9.30905	0.00228025	0.030929		AT5G64740.1	IPR005150,IPR013083	GO:0016760,GO:0016020,GO:0005515,GO:0030244,GO:0008270
Peaxi162Scf00025g00291		XLOC_003713	10.1464	42.8622	2.07874	7.57844	5e-05	0.000174625	yes		1.74276	7.4282	14.9626	0.000109661	0.00369917		AT1G62440.1	IPR013210
Peaxi162Scf00025g00342		XLOC_003666	16.086	27.5235	0.774861	2.06482	0.0005	0.00146065	yes		0.784743	5.81636	11.5355	0.000682784	0.0134173		AT4G39400.1	IPR003591,IPR013210,IPR001611,IPR013320,IPR011009	GO:0005524,GO:0005515,GO:0004674,GO:0004672,GO:0006468,GO:0016772
Peaxi162Scf00025g02433		XLOC_003705	9.9723	26.8482	1.42883	3.46071	5e-05	0.000174625	yes		1.34526	2.24979	21.7592	3.09e-06	0.000271274		AT5G64700.1	IPR000620	GO:0016020
Peaxi162Scf00026g02513		XLOC_003748	21.9636	10.6223	-1.04801	-2.45071	5e-05	0.000174625	yes		-1.33512	4.19903	9.12821	0.00251698	0.0331205		AT3G48530.1	IPR000644	GO:0030554
Peaxi162Scf00026g02614		XLOC_003749	53.8326	38.5673	-0.481102	-1.30137	0.02355	0.0443167	yes		-0.829709	5.6903	19.3369	1.1e-05	0.000722751		sp|Q9USP8|IDH2_SCHPO	IPR001804,IPR024084	GO:0006099,GO:0000287,GO:0016616,GO:0004449,GO:0051287,GO:0055114
Peaxi162Scf00026g03212		XLOC_003756	27.3924	42.5497	0.635374	1.6057	0.0059	0.0131518	yes		0.970692	5.86179	15.7833	7.1e-05	0.00275654		AT1G69640.1	IPR006694	GO:0005506,GO:0006633,GO:0055114,GO:0016491
Peaxi162Scf00028g00419		XLOC_003867	4.81495	8.21426	0.770608	1.63536	0.00895	0.0189874	yes		1.06625	3.9306	15.3259	9.05e-05	0.00324174		sp|Q68F70|INT4_XENLA	IPR016024	GO:0005515,GO:0005488
Peaxi162Scf00029g00015		XLOC_003875	342.054	793.382	1.21379	2.74106	5e-05	0.000174625	yes		1.26556	8.06164	19.1827	1.19e-05	0.000761679		sp|Q61171|PRDX2_MOUSE	IPR012336	GO:0016209,GO:0055114,GO:0051920,GO:0016491
Peaxi162Scf00029g00323		XLOC_003900	114.841	53.202	-1.11008	-2.697	5e-05	0.000174625	yes		-1.12723	5.95739	26.295	2.93e-07	4.74e-05		sp|A2YEZ6|SAP8_ORYSI	IPR000058	GO:0008270
Peaxi162Scf00029g02913		XLOC_003896	9.93016	18.5333	0.900232	2.29527	0.0003	0.000918529	yes		1.37674	4.65388	32.3949	1.26e-08	3.97e-06		sp|Q9C5J8|OEP80_ARATH	IPR000184,IPR010827	GO:0019867
Peaxi162Scf00030g00132		XLOC_003950	40.2347	117.505	1.5462	3.84464	5e-05	0.000174625	yes		1.58777	5.47076	8.75618	0.00308555	0.0379501		AT5G64260.1	IPR006766
Peaxi162Scf00030g00151		XLOC_003996	34.6864	110.016	1.66528	4.13099	5e-05	0.000174625	yes		2.21392	6.13517	9.03528	0.00264819	0.0342314		AT5G64260.1	IPR006766
Peaxi162Scf00030g00157		XLOC_003999	24.9148	84.4483	1.76107	4.16904	5e-05	0.000174625	yes		2.11115	4.7516	8.49609	0.0035591	0.0416005		AT5G64260.1	IPR006766
Peaxi162Scf00030g00192		XLOC_004004	25.7205	53.3088	1.05146	3.10647	5e-05	0.000174625	yes		1.01622	5.47917	11.7597	0.000605266	0.0123999		AT1G78310.1	IPR008889
Peaxi162Scf00030g00224		XLOC_004007	17.4649	38.628	1.14519	2.99326	5e-05	0.000174625	yes		1.31807	6.13209	35.1382	3.07e-09	1.25e-06		AT4G00390.1	IPR007592
Peaxi162Scf00030g01715		XLOC_003955	97.2424	172.699	0.8286	2.05733	0.00015	0.000486486	yes		0.756935	10.5809	9.94948	0.00160895	0.0243245		sp|P27608|AROF_TOBAC	IPR002480	GO:0003849,GO:0009073
Peaxi162Scf00030g02114		XLOC_003965	0.935132	8.9237	3.2544	4.24375	5e-05	0.000174625	yes		3.51647	0.874254	27.3033	1.74e-07	3.08e-05		sp|Q0G9Q6|NDHH_DAUCA	IPR001135,IPR014029	GO:0016651,GO:0051287,GO:0048038,GO:0055114
Peaxi162Scf00030g02118		XLOC_004005	1.32414	8.49877	2.6822	4.28338	5e-05	0.000174625	yes		2.92167	1.24517	23.078	1.56e-06	0.000165136		sp|Q3C1Q4|NU4C_NICSY	IPR010227	GO:0042773,GO:0055114,GO:0008137
Peaxi162Scf00030g02412		XLOC_004011	10.2421	5.92899	-0.788656	-1.51171	0.01255	0.0255311	yes		-1.37716	2.98272	9.11767	0.00253153	0.0332737		AT1G69780.1	IPR009057,IPR003106	GO:0005634,GO:0003677,GO:0006355,GO:0043565,GO:0000976,GO:0003700
Peaxi162Scf00031g01525		XLOC_004046	9.26626	4.71436	-0.974926	-1.40345	0.02115	0.0403657	yes		-1.53422	1.77571	19.4807	1.02e-05	0.000676776		AT1G20980.1	IPR017238	GO:0005634,GO:0003677
Peaxi162Scf00031g02810		XLOC_004036	15.4533	5.32785	-1.53629	-2.25591	0.0013	0.00345064	yes		-1.5212	2.50119	15.45	8.47e-05	0.00312213		ref|XP_007047113.1|	IPR015300	GO:0003677
Peaxi162Scf00032g02720		XLOC_004089	33.8128	52.6235	0.638137	1.66412	0.00375	0.00880754	yes		0.755204	4.11196	8.03226	0.00459515	0.0491573		AT2G02800.1	IPR011009	GO:0005524,GO:0004674,GO:0004672,GO:0006468,GO:0016772
Peaxi162Scf00032g03116		XLOC_004096	90.5178	186.939	1.04629	5.01693	5e-05	0.000174625	yes		0.940002	6.5041	15.5737	7.94e-05	0.00299363		AT3G19320.1	IPR001611	GO:0005515
Peaxi162Scf00033g00251		XLOC_004148	33.9432	175.928	2.37379	8.113	5e-05	0.000174625	yes		1.89557	6.82881	32.9374	9.52e-09	3.18e-06		gb|AAG08960.1|AF122052_1	IPR009057	GO:0003677,GO:0003682
Peaxi162Scf00033g02911		XLOC_004157	617.94	282.835	-1.12751	-2.96299	5e-05	0.000174625	yes		-0.852954	7.37549	11.4633	0.000709836	0.0137789		AT2G05620.1
Peaxi162Scf00034g00139		XLOC_004215	264.29	179.651	-0.55692	-1.44288	0.0134	0.0270404	yes		-0.821774	6.99016	13.7484	0.000209001	0.0059137		sp|Q9SSB8|CX5B2_ARATH	IPR002124	GO:0005740,GO:0004129
Peaxi162Scf00034g00611		XLOC_004242	276.81	122.313	-1.17832	-3.21146	5e-05	0.000174625	yes		-1.29832	5.33383	19.6943	9.09e-06	0.000621182
Peaxi162Scf00035g02520		XLOC_004317	19.8383	32.9651	0.732649	1.96346	0.0008	0.00223223	yes		0.801626	6.64349	16.5676	4.69e-05	0.00207925		AT1G67930.1	IPR019465	GO:0017119,GO:0006891
Peaxi162Scf00036g00133		XLOC_004343	3.88743	6.08656	0.646811	1.46458	0.01445	0.0289025	yes		1.12317	3.23411	11.1291	0.000849825	0.0155491		sp|Q0WN60|PPR48_ARATH	IPR011990,IPR002885	GO:0005515
Peaxi162Scf00036g02012		XLOC_004354	2.65984	5.10903	0.94171	1.61412	0.00765	0.0165399	yes		0.943499	2.22793	8.73909	0.00311459	0.0381713
Peaxi162Scf00036g02018		XLOC_004389	197.689	119.692	-0.723905	-1.92392	0.00125	0.00333203	yes		-1.17523	6.08884	22.562	2.03e-06	0.000197854		sp|P31674|RS15_ORYSJ	IPR023575,IPR002222	GO:0005840,GO:0003723,GO:0006412,GO:0003735,GO:0015935
Peaxi162Scf00037g00126		XLOC_004464	14.3663	28.6763	0.997169	2.47902	5e-05	0.000174625	yes		0.958899	4.05481	15.6849	7.48e-05	0.00284855		sp|O04034|CCX5_ARATH	IPR004837	GO:0055085,GO:0016021
Peaxi162Scf00037g00234		XLOC_004409	22.5468	10.8131	-1.06015	-2.36694	0.0004	0.00119351	yes		-1.34638	3.79181	19.7257	8.94e-06	0.000615122		AT3G05250.1	IPR013083	GO:0046872,GO:0005515,GO:0008270
Peaxi162Scf00037g00517		XLOC_004418	7.58225	12.2329	0.690068	1.43131	0.0143	0.0286353	yes		0.977431	5.30428	8.97541	0.00273638	0.0348346		AT1G54990.1
Peaxi162Scf00037g01125		XLOC_004441	107.027	181.389	0.761109	1.88915	0.00115	0.00309176	yes		1.30389	7.11569	39.4154	3.43e-10	2.04e-07		sp|B5YI38|CLPP_THEYD	IPR023562	GO:0004252,GO:0006508
Peaxi162Scf00037g01320		XLOC_004450	154.152	77.6077	-0.990083	-2.68264	5e-05	0.000174625	yes		-1.14538	5.59962	16.9475	3.84e-05	0.00178055		sp|Q9M9W1|RL222_ARATH	IPR002671	GO:0005840,GO:0006412,GO:0005622,GO:0003735
Peaxi162Scf00037g01418		XLOC_004505	13.2454	25.1448	0.924769	2.25373	0.00015	0.000486486	yes		0.758321	6.9686	8.09544	0.00443767	0.0478963		sp|Q9H6B9|EPHX3_HUMAN	IPR000639	GO:0003824
Peaxi162Scf00037g01515		XLOC_004507	54.8245	38.3535	-0.515465	-1.36366	0.02035	0.0390338	yes		-0.901352	5.89626	18.7722	1.47e-05	0.000886869
Peaxi162Scf00038g00063		XLOC_004665	22.5268	54.9357	1.2861	3.44926	5e-05	0.000174625	yes		1.10863	5.61063	15.3541	8.91e-05	0.00321047		sp|O49213|FCL1_ARATH	IPR001509,IPR016040	GO:0044237,GO:0003824,GO:0050662
Peaxi162Scf00038g00154		XLOC_004569	13.0875	21.0619	0.686447	1.31856	0.0248	0.0463622	yes		1.447	4.57455	23.1041	1.53e-06	0.000164687		ref|XP_007024508.1|	IPR013783,IPR004864
Peaxi162Scf00038g00176		XLOC_004584	6.65054	23.1797	1.80132	4.95713	5e-05	0.000174625	yes		1.45105	5.53646	9.79502	0.00174985	0.0257956		ref|XP_007024556.1|	IPR008480
Peaxi162Scf00038g00179		XLOC_004734	10.3368	30.3359	1.55323	3.01148	5e-05	0.000174625	yes		1.18152	4.93227	11.699	0.000625331	0.0126607		AT1G17530.1	IPR003397
Peaxi162Scf00038g00247		XLOC_004774	50.1084	91.5711	0.869839	2.69091	5e-05	0.000174625	yes		0.920581	7.60839	8.36937	0.00381598	0.0435943		AT1G51660.1	IPR011009	GO:0005524,GO:0004674,GO:0004672,GO:0006468,GO:0016772
Peaxi162Scf00038g01624		XLOC_004728	36.7891	61.0253	0.730128	1.91733	0.00155	0.00403543	yes		0.667498	4.31874	8.89198	0.00286426	0.0359325		AT2G19480.1	IPR002164	GO:0005634,GO:0006334
Peaxi162Scf00038g01650		XLOC_004726	66.472	179.696	1.43474	3.65408	5e-05	0.000174625	yes		1.24445	6.54502	17.1338	3.48e-05	0.00165115		AT5G66730.1	IPR013087	GO:0046872,GO:0003676
Peaxi162Scf00038g02032		XLOC_004755	41.8028	15.9149	-1.39322	-3.24587	5e-05	0.000174625	yes		-1.09449	4.24257	15.7063	7.4e-05	0.0028269		AT5G20570.1	IPR013083	GO:0005515,GO:0008270
Peaxi162Scf00038g02139		XLOC_004759	4.84613	8.96827	0.887998	3.02855	0.00815	0.0174842	yes		1.44523	3.49477	8.28994	0.00398654	0.0447906
Peaxi162Scf00038g02442		XLOC_004778	245.947	174.47	-0.495367	-1.30474	0.02115	0.0403657	yes		-0.78855	7.39534	8.17177	0.00425474	0.0468755		sp|Q96253|ATP5E_ARATH	IPR006721	GO:0015986,GO:0000275,GO:0046961,GO:0046933
Peaxi162Scf00038g02522		XLOC_004637	157.301	99.3157	-0.663432	-1.76138	0.0028	0.0068003	yes		-0.844954	7.6121	7.994	0.00469326	0.0498752		ref|XP_007023710.1|
Peaxi162Scf00038g02533		XLOC_004634	73.8946	213.9	1.53339	4.06702	5e-05	0.000174625	yes		1.30123	4.97762	42.3694	7.56e-11	8.69e-08		gb|ADU60361.1|	IPR012349	GO:0010181,GO:0055114,GO:0016491
Peaxi162Scf00039g00419		XLOC_004794	21.4163	33.9061	0.662833	1.68165	0.00325	0.00775706	yes		0.851878	4.92957	16.0478	6.18e-05	0.0024936		ref|XP_002525215.1|
Peaxi162Scf00040g00004		XLOC_004900	124.406	72.4347	-0.780308	-1.34414	0.02415	0.0452961	yes		-1.87233	4.26845	23.8631	1.03e-06	0.000125285		AT5G55125.1	IPR002150	GO:0005840,GO:0006412,GO:0005622,GO:0003735
Peaxi162Scf00040g00018		XLOC_004865	17.2193	6.29674	-1.45135	-2.39697	0.00035	0.00105711	yes		-1.02439	4.54787	10.9077	0.00095765	0.0168377		AT2G27470.1	IPR009072	GO:0046982,GO:0043565,GO:0005622
Peaxi162Scf00040g00023		XLOC_004866	116.554	58.7744	-0.987739	-2.60003	5e-05	0.000174625	yes		-1.36338	5.64267	39.9335	2.63e-10	1.7e-07		AT3G62020.1	IPR001929	GO:0045735,GO:0030145
Peaxi162Scf00041g00061		XLOC_004936	52.309	160.519	1.61762	4.4517	5e-05	0.000174625	yes		1.56316	7.66054	28.8944	7.64e-08	1.63e-05		sp|Q8H1E4|RAP24_ARATH	IPR016177	GO:0003677,GO:0006355,GO:0003700
Peaxi162Scf00041g01317		XLOC_004977	285.621	178.995	-0.674178	-1.69896	0.0038	0.00891012	yes		-0.989506	8.30278	23.3336	1.36e-06	0.000149257		AT1G35720.1	IPR001464	GO:0005544,GO:0005509
Peaxi162Scf00043g02713		XLOC_005096	12.5456	19.4403	0.631871	1.45522	0.0129	0.0261502	yes		0.903125	4.14485	11.4302	0.000722604	0.0139483		sp|Q38831|IAA13_ARATH	IPR003311	GO:0005634,GO:0006355,GO:0046983
Peaxi162Scf00044g01215		XLOC_005122	787.241	459.842	-0.775665	-1.94015	0.0011	0.00297066	yes		-1.28259	8.07158	17.6338	2.68e-05	0.00137554		AT4G40030.2	IPR000164,IPR009072	GO:0003677,GO:0046982,GO:0006334,GO:0000786
Peaxi162Scf00045g00034		XLOC_005153	3.92483	8.49247	1.11355	2.74024	5e-05	0.000174625	yes		0.913149	3.80325	11.7012	0.000624607	0.0126584		AT2G35540.1	IPR024593,IPR001623
Peaxi162Scf00045g00147		XLOC_005200	30.6433	16.5808	-0.886064	-2.0125	0.00035	0.00105711	yes		-1.39525	3.69981	10.7167	0.00106176	0.0182802		AT2G24390.1	IPR013024
Peaxi162Scf00045g00156		XLOC_005208	4.07156	9.5293	1.22679	2.46589	5e-05	0.000174625	yes		1.01926	3.40252	8.64372	0.00328191	0.0394515		AT2G36240.1	IPR011990,IPR002885	GO:0005515
Peaxi162Scf00046g00168		XLOC_005431	9.69026	5.49409	-0.818656	-1.56299	0.00995	0.0208385	yes		-1.16778	3.50542	9.64281	0.00190094	0.0272662		AT5G16990.1	IPR020843,IPR016040,IPR002085	GO:0008270,GO:0016747,GO:0055114,GO:0016491
Peaxi162Scf00046g00533		XLOC_005420	22.1293	32.7187	0.564157	1.4668	0.01025	0.0213838	yes		1.05478	4.2212	8.13372	0.00434495	0.0473645		sp|Q9SZR0|CHMO_ARATH	IPR001663,IPR015879	GO:0051537,GO:0019439,GO:0016708,GO:0005506,GO:0006725,GO:0055114,GO:0016491
Peaxi162Scf00047g00103		XLOC_005486	107.839	194.196	0.848636	2.10986	0.0004	0.00119351	yes		0.829351	6.42141	13.9595	0.000186793	0.00551119		AT3G24190.1	IPR011009	GO:0016772
Peaxi162Scf00047g00132		XLOC_005542	24.0062	10.9566	-1.13161	-2.38828	0.0003	0.000918529	yes		-1.61295	2.88077	12.5983	0.000386096	0.00916393		AT4G13850.1	IPR012677	GO:0000166,GO:0003676
Peaxi162Scf00047g00163		XLOC_005507	6.39293	10.8043	0.757061	1.832	0.0019	0.004839	yes		0.884917	4.0408	9.24337	0.0023635	0.0317463		AT3G23980.1
Peaxi162Scf00047g00922		XLOC_005483	37.0455	20.6623	-0.842295	-1.91437	0.0021	0.00529001	yes		-0.980554	3.74493	11.2433	0.000799112	0.0148842		AT4G18930.1	IPR009097,IPR012386	GO:0004112,GO:0003824
Peaxi162Scf00047g01526		XLOC_005499	14.2449	8.65096	-0.719514	-1.65526	0.00655	0.0144208	yes		-1.20751	2.74243	13.1459	0.000288144	0.00748728		sp|A2ZE50|GDT13_ORYSI	IPR001727	GO:0016020
Peaxi162Scf00047g01920		XLOC_005620	21.5469	34.7642	0.690121	1.78099	0.0022	0.00551397	yes		0.756889	3.88672	8.05318	0.00454238	0.0488229		AT3G07890.1	IPR000195	GO:0005097,GO:0032313
Peaxi162Scf00047g02038		XLOC_005625	15.509	8.24314	-0.911837	-1.98359	0.00125	0.00333203	yes		-1.0109	2.97417	8.08713	0.00445808	0.0480665		AT4G22140.1	IPR013083,IPR001025	GO:0003677,GO:0005515,GO:0008270
Peaxi162Scf00047g02223		XLOC_005531	7.35742	3.9201	-0.90831	-1.4411	0.01365	0.0274848	yes		-1.38462	2.7744	10.8568	0.000984328	0.0172274		AT4G26550.1	IPR007305	GO:0006810,GO:0016021,GO:0016192
Peaxi162Scf00047g02340		XLOC_005648	21.6257	41.5757	0.942996	2.50119	5e-05	0.000174625	yes		0.852469	6.56354	18.7301	1.51e-05	0.00089907		AT4G14990.1
Peaxi162Scf00048g00153		XLOC_005695	50.5651	83.6336	0.725941	2.04516	0.0009	0.00248147	yes		0.622206	7.96802	11.7974	0.000593124	0.0122371		sp|P56820|EIF3D_ARATH	IPR007783	GO:0003743,GO:0005852,GO:0005737
Peaxi162Scf00049g01318		XLOC_005718	10.6809	19.2017	0.846195	2.16363	0.00015	0.000486486	yes		0.789669	4.76797	17.7835	2.48e-05	0.00130427		AT1G49580.1	IPR011992,IPR011009	GO:0005524,GO:0004674,GO:0005509,GO:0004672,GO:0006468,GO:0016772
Peaxi162Scf00049g01513		XLOC_005744	59.4986	153.344	1.36585	3.47846	5e-05	0.000174625	yes		1.68995	5.25694	49.3372	2.16e-12	4.96e-09		AT5G57800.1	IPR016040,IPR006694,IPR021940	GO:0005506,GO:0006633,GO:0055114,GO:0016491
Peaxi162Scf00050g00146		XLOC_005802	166.984	118.229	-0.498121	-1.32747	0.0222	0.042109	yes		-1.08722	7.62441	20.7662	5.19e-06	0.000411363		AT2G41090.1	IPR011992	GO:0005509
Peaxi162Scf00050g00628		XLOC_005760	5.43867	11.3195	1.05749	2.45993	5e-05	0.000174625	yes		1.17422	4.19281	23.6463	1.16e-06	0.000136237		sp|B0F481|BIODA_ARATH	IPR015424,IPR005814,IPR027417	GO:0008483,GO:0003824,GO:0030170
Peaxi162Scf00050g02022		XLOC_005773	29.6359	50.8862	0.779929	2.11994	0.0005	0.00146065	yes		1.6783	2.97751	25.2446	5.05e-07	7.16e-05		sp|Q6MAT6|ISPE_PARUW	IPR004424	GO:0005524,GO:0016114,GO:0050515
Peaxi162Scf00050g02113		XLOC_005805	86.396	36.3338	-1.24965	-3.20844	5e-05	0.000174625	yes		-1.36604	2.94449	16.2788	5.47e-05	0.00231095		sp|Q06445|CYTI_VIGUN	IPR027214,IPR000010	GO:0004869
Peaxi162Scf00051g00055		XLOC_005842	0.750907	4.19258	2.48113	2.19767	0.01335	0.0269501	yes		2.54649	1.62925	12.7166	0.00036242	0.0087802		ref|XP_002306685.1|	IPR008889
Peaxi162Scf00051g00087		XLOC_005822	44.2982	30.5038	-0.538259	-1.43155	0.01475	0.0294249	yes		-0.731543	5.44582	10.0259	0.00154351	0.0236755		AT1G12500.1	IPR004853
Peaxi162Scf00051g01416		XLOC_005859	5.45344	2.7579	-0.983598	-1.68132	0.0059	0.0131518	yes		-1.34015	2.31999	12.9759	0.000315523	0.00793095		AT1G77470.1	IPR008921,IPR027417	GO:0003677,GO:0005524,GO:0006260,GO:0000166,GO:0017111
Peaxi162Scf00052g00326		XLOC_005894	22.6435	58.2746	1.36377	3.59348	5e-05	0.000174625	yes		1.06366	4.89525	15.696	7.44e-05	0.00283725		AT1G32160.1	IPR008479
Peaxi162Scf00053g00715		XLOC_005930	2.64538	5.16282	0.964686	1.72889	0.00885	0.0187984	yes		1.05292	3.34686	9.04648	0.00263201	0.0341092		AT3G45880.1	IPR003347	GO:0005515
Peaxi162Scf00054g02114		XLOC_005988	16.0366	8.83305	-0.860386	-2.00278	0.00135	0.00356868	yes		-1.10496	5.07963	27.2226	1.81e-07	3.18e-05		sp|Q9FJ95|DHSO_ARATH	IPR020843,IPR016040,IPR002085	GO:0008270,GO:0016747,GO:0055114,GO:0016491
Peaxi162Scf00055g00149		XLOC_006016	33.1479	51.7576	0.642855	1.75006	0.0024	0.00595922	yes		0.71222	6.72954	8.10638	0.00441098	0.0477811		AT5G07120.1	IPR015404,IPR001683	GO:0005515,GO:0007154,GO:0035091
Peaxi162Scf00057g00317		XLOC_006086	30.1785	60.9769	1.01474	2.76996	5e-05	0.000174625	yes		0.721459	6.13086	12.8722	0.000333504	0.00829402		AT5G52430.1
Peaxi162Scf00057g00420		XLOC_006092	11.5855	20.8777	0.849643	2.06561	0.0009	0.00248147	yes		0.811691	5.40676	14.6315	0.000130708	0.00424997		AT1G19360.1	IPR003388,IPR005069
Peaxi162Scf00057g02232		XLOC_006164	11.7166	5.53161	-1.08279	-1.95561	0.00205	0.00517873	yes		-0.846792	3.85368	10.985	0.000918548	0.0164008		AT5G49010.1	IPR021151
Peaxi162Scf00058g00156		XLOC_006193	3.64154	6.52697	0.841863	1.50817	0.0106	0.0220228	yes		1.05186	3.25518	12.0046	0.000530692	0.0112967
Peaxi162Scf00058g02111		XLOC_006243	14.4577	8.5547	-0.757052	-1.59981	0.0074	0.0160614	yes		-0.840571	4.40038	8.54078	0.00347277	0.0408914		AT3G62260.2	IPR001932,IPR015655	GO:0006470,GO:0003824,GO:0004722
Peaxi162Scf00063g00115		XLOC_006529	20.7272	12.2461	-0.759198	-1.89545	0.0012	0.00321185	yes		-0.875905	5.12486	14.2858	0.000157044	0.00485477		AT3G20300.1	IPR021924
Peaxi162Scf00064g00531		XLOC_006560	0.560287	2.86593	2.35476	1.7285	0.0208	0.0397944	yes		2.39565	5.34354	13.3749	0.000255019	0.00682016		AT4G39070.1	IPR000315	GO:0008270,GO:0005622
Peaxi162Scf00064g01014		XLOC_006578	5.91756	1.72765	-1.77619	-2.68516	0.00015	0.000486486	yes		-2.06671	1.01533	11.3225	0.000765744	0.0145357		AT1G77120.1	IPR011032,IPR016040,IPR013149,IPR002085	GO:0008270,GO:0055114,GO:0016491
Peaxi162Scf00064g01527		XLOC_006679	40.55	28.4953	-0.508979	-1.36361	0.01855	0.0359809	yes		-0.789953	5.24346	19.2073	1.17e-05	0.000756636		AT1G21080.3	IPR026894,IPR001623
Peaxi162Scf00064g01819		XLOC_006691	26.4585	17.736	-0.577051	-1.31069	0.0255	0.0475066	yes		-1.04572	3.61883	12.5496	0.000396284	0.00934834		sp|Q5XEM9|ALFL5_ARATH	IPR021998,IPR013083	GO:0042393,GO:0005515,GO:0006355,GO:0008270
Peaxi162Scf00065g00002		XLOC_006728	20.1966	12.9596	-0.640089	-1.50969	0.01325	0.0267735	yes		-0.946747	4.59427	11.9083	0.000558832	0.0117389		AT5G49400.1
Peaxi162Scf00065g00041		XLOC_006709	47.5402	140.807	1.5665	3.91449	5e-05	0.000174625	yes		1.39975	7.64689	8.12373	0.00436896	0.0474498		sp|Q8GZ17|COBL7_ARATH	IPR006918	GO:0010215,GO:0031225,GO:0016049
Peaxi162Scf00066g01129		XLOC_006794	15.838	8.39064	-0.916541	-2.17608	0.00025	0.000777877	yes		-1.18398	4.90883	9.26767	0.00233234	0.0314502
Peaxi162Scf00066g02017		XLOC_006862	24.4619	49.734	1.0237	2.71221	5e-05	0.000174625	yes		0.813784	6.83836	17.1356	3.48e-05	0.00165115		AT5G62090.1
Peaxi162Scf00067g00619		XLOC_006876	24.5199	43.3563	0.82229	2.14045	0.00025	0.000777877	yes		0.626258	4.86703	12.8378	0.000339693	0.00837446		sp|Q8VY21|TLP3_ARATH	IPR001810,IPR025659	GO:0005515
Peaxi162Scf00068g00085		XLOC_006958	9.61613	16.0302	0.737267	1.77995	0.0025	0.00617808	yes		0.98757	4.32092	9.15765	0.00247681	0.0327998		ref|XP_002528600.1|
Peaxi162Scf00069g00079		XLOC_006990	98.0452	64.9695	-0.593685	-1.55977	0.00835	0.0178627	yes		-1.03712	5.12919	12.5804	0.000389817	0.00921677		sp|Q9CAX6|RS142_ARATH	IPR001971	GO:0005840,GO:0006412,GO:0003735
Peaxi162Scf00069g00162		XLOC_007010	26.789	54.2528	1.01806	2.61265	5e-05	0.000174625	yes		1.17181	6.22619	21.883	2.9e-06	0.000257605		AT1G28280.1	IPR008889
Peaxi162Scf00071g00049		XLOC_007144	0	5.72108	Inf	NA	0.0015	0.00391872	yes		5.27832	7.97518	18.3327	1.85e-05	0.00106134		gb|AAA17739.1|	IPR003465	GO:0004867
Peaxi162Scf00071g00128		XLOC_007225	12.9437	2.83933	-2.18863	-2.64127	0.0009	0.00248147	yes		-2.1924	1.65891	15.4868	8.31e-05	0.00308943
Peaxi162Scf00071g00430		XLOC_007150	185.908	123.071	-0.595104	-1.50312	0.0086	0.0183273	yes		-0.994589	7.5263	17.716	2.56e-05	0.00133801		AT3G05700.1	IPR027935,IPR008598
Peaxi162Scf00071g00827		XLOC_007172	6.40436	3.25892	-0.97466	-1.71633	0.0049	0.011156	yes		-1.74237	1.65771	9.45277	0.0021083	0.0291892		AT1G73580.1	IPR001164,IPR000008	GO:0032312,GO:0008060,GO:0005515,GO:0008270
Peaxi162Scf00071g00835		XLOC_007258	44.1169	86.7404	0.975373	2.45255	5e-05	0.000174625	yes		1.06199	5.96256	8.69953	0.00318293	0.0386655		AT5G67150.1	IPR003480,IPR023213	GO:0016747
Peaxi162Scf00071g00918		XLOC_007185	216.882	108.131	-1.00412	-2.61721	5e-05	0.000174625	yes		-1.24761	7.33516	22.2271	2.42e-06	0.00022646		sp|P46293|RS16_GOSHI	IPR020568,IPR000754	GO:0005840,GO:0006412,GO:0003735
Peaxi162Scf00071g00943		XLOC_007261	166.079	115.698	-0.521498	-1.39539	0.01625	0.0320371	yes		-1.00922	6.48961	13.8918	0.00019364	0.00563297			IPR006846	GO:0005840,GO:0006412,GO:0005622,GO:0003735
Peaxi162Scf00072g01015		XLOC_007326	10.7721	18.8419	0.806639	1.8869	0.0014	0.00368563	yes		0.804649	4.10084	8.33801	0.0038824	0.0440857		sp|Q57N57|PGSA_SALCH	IPR000462	GO:0016020,GO:0008654,GO:0016780,GO:0016021,GO:0008444
Peaxi162Scf00073g00719		XLOC_007401	53.8552	32.418	-0.732291	-1.87345	0.0014	0.00368563	yes		-1.00517	3.81843	8.80715	0.00300052	0.0372582		AT4G35670.1	IPR011050,IPR000743	GO:0005975,GO:0004650
Peaxi162Scf00073g01110		XLOC_007407	66.999	31.1988	-1.10265	-2.72775	5e-05	0.000174625	yes		-1.37476	4.26125	21.2279	4.08e-06	0.000337834		AT1G29250.1	IPR002775	GO:0003676
Peaxi162Scf00073g01611		XLOC_007349	95.9135	62.0933	-0.627296	-1.66595	0.00415	0.00963082	yes		-0.864039	5.22572	13.038	0.000305232	0.007757			IPR025124
Peaxi162Scf00074g00131		XLOC_007456	189.791	125.957	-0.59148	-1.58544	0.00665	0.0146154	yes		-0.85627	6.02799	8.76351	0.00307318	0.0378428
Peaxi162Scf00074g00224		XLOC_007573	36.5828	13.9721	-1.38862	-2.79244	5e-05	0.000174625	yes		-2.02954	2.57688	17.1355	3.48e-05	0.00165115
Peaxi162Scf00074g00547		XLOC_007594	17.2932	44.0594	1.34925	3.57819	5e-05	0.000174625	yes		1.01044	3.76856	12.4017	0.000428946	0.00988246		AT4G23990.1	IPR005150	GO:0016760,GO:0016020,GO:0030244
Peaxi162Scf00074g01725		XLOC_007545	5.72728	14.59	1.34906	2.83728	5e-05	0.000174625	yes		1.45995	3.23497	11.9352	0.000550821	0.0116177		sp|P27486|1A1C_DIACA
Peaxi162Scf00074g01923		XLOC_007658	2.46195	5.10598	1.05239	1.94069	0.00215	0.00540209	yes		1.09614	3.52647	14.1929	0.000164989	0.00500065		AT1G63850.1	IPR011333	GO:0005515
Peaxi162Scf00074g02036		XLOC_007555	31.2144	63.4749	1.02398	2.68574	5e-05	0.000174625	yes		0.533574	6.54102	11.5537	0.000676159	0.0133461		sp|Q54X82|AP1B_DICDI	IPR015151,IPR012295,IPR026739,IPR016024,IPR009028,IPR013041	GO:0006886,GO:0030117,GO:0008565,GO:0030131,GO:0015031,GO:0005488,GO:0016192
Peaxi162Scf00074g02040		XLOC_007559	78.5251	51.9088	-0.597175	-1.58404	0.00545	0.0122611	yes		-1.01591	5.95578	15.9249	6.59e-05	0.00261504		AT1G63800.1	IPR016135,IPR023313	GO:0016881
Peaxi162Scf00075g00107		XLOC_007718	12.0278	4.29964	-1.48408	-2.04386	0.0025	0.00617808	yes		-1.35295	5.91454	16.1924	5.72e-05	0.00237513		sp|Q6H7P8|SAP4_ORYSJ	IPR000058,IPR002653	GO:0003677,GO:0008270
Peaxi162Scf00075g01235		XLOC_007720	7.79093	21.9141	1.49199	3.90425	5e-05	0.000174625	yes		1.26334	3.89941	23.1928	1.47e-06	0.000159465		AT3G25500.1	IPR027643,IPR015425	GO:0005884,GO:0045010
Peaxi162Scf00075g01711		XLOC_007692	109.791	465.148	2.08293	4.76124	5e-05	0.000174625	yes		2.12926	4.01212	11.1667	0.000832764	0.0153454		sp|Q85V31|ATPB_SCHME	IPR000793,IPR027417,IPR000194	GO:0033178,GO:0015991,GO:0016820,GO:0005524
Peaxi162Scf00076g00330		XLOC_007794	2.67361	6.62227	1.30854	1.85286	0.00425	0.00983768	yes		1.25849	1.37143	8.10048	0.00442536	0.0478632		AT3G56740.1	IPR022764,IPR009060	GO:0004252,GO:0005515,GO:0016021
Peaxi162Scf00076g00919		XLOC_007774	13.3288	22.5462	0.758337	1.99391	0.0003	0.000918529	yes		0.834961	5.15247	14.2387	0.000161027	0.00494811		sp|Q6NKW9|E138_ARATH	IPR012946,IPR017853,IPR000490	GO:0004553,GO:0005975,GO:0003824
Peaxi162Scf00078g00078		XLOC_007946	3.62679	7.5222	1.05246	1.98088	0.00245	0.00606885	yes		1.33583	3.92204	17.6392	2.67e-05	0.00137554
Peaxi162Scf00078g00177		XLOC_007904	0.826514	2.11705	1.35694	1.69367	0.008	0.0172004	yes		1.85568	0.53608	15.4418	8.51e-05	0.00313011		emb|CAQ58594.1|	IPR009057	GO:0003677,GO:0003682
Peaxi162Scf00078g00710		XLOC_007948	19.314	56.1613	1.53993	4.02565	5e-05	0.000174625	yes		1.36927	5.9794	19.9981	7.75e-06	0.000565355		AT1G33590.1	IPR013210,IPR001611	GO:0005515
Peaxi162Scf00078g01141		XLOC_007890	11.3381	20.8493	0.878828	2.29654	0.00015	0.000486486	yes		1.02923	4.07586	16.2438	5.57e-05	0.00233501		sp|Q94KD3|VP52A_ARATH	IPR007258
Peaxi162Scf00078g01335		XLOC_007976	237.334	156.715	-0.598778	-1.59539	0.00485	0.0110557	yes		-0.812863	7.28747	9.36441	0.0022124	0.0302663		AT1G20140.1	IPR001232	GO:0006511
Peaxi162Scf00079g00073		XLOC_007988	27.508	53.1381	0.949897	2.47901	0.0001	0.00033435	yes		0.913927	6.61888	15.0486	0.000104776	0.00359888		AT1G61790.1	IPR021149
Peaxi162Scf00079g01614		XLOC_008030	51.7781	28.1352	-0.879964	-2.11229	0.00025	0.000777877	yes		-1.22473	4.12717	19.5001	1.01e-05	0.000672089		sp|O23290|RL36A_ARATH	IPR000552,IPR011332	GO:0005840,GO:0006412,GO:0005622,GO:0003735
Peaxi162Scf00079g02332		XLOC_008038	30.5243	53.6714	0.814196	2.16569	0.00015	0.000486486	yes		0.667894	4.20604	11.0588	0.000882691	0.0159531		sp|Q2KI24|MTHSD_BOVIN	IPR024185,IPR002698	GO:0005524,GO:0030272,GO:0009396
Peaxi162Scf00080g00117		XLOC_008076	7.5538	13.7657	0.865808	2.12476	0.0002	0.000634001	yes		0.654797	4.55459	8.92094	0.0028192	0.0355178		AT5G19130.1	IPR007246	GO:0042765,GO:0016021
Peaxi162Scf00080g00187		XLOC_008091	6.20312	11.7196	0.917859	1.80414	0.00345	0.00817973	yes		1.09807	5.2273	10.4005	0.00125982	0.0205946		AT3G25950.1	IPR006634	GO:0016021
Peaxi162Scf00080g01410		XLOC_008081	10.2187	5.24599	-0.961919	-1.96569	0.0017	0.00438271	yes		-1.34017	3.56844	18.1821	2.01e-05	0.00112991		ref|XP_003622312.1|	IPR027353
Peaxi162Scf00082g00016		XLOC_008194	47.9516	22.5169	-1.09057	-2.73825	5e-05	0.000174625	yes		-1.41635	4.67979	24.8631	6.15e-07	8.33e-05		sp|Q5ZI57|TPPC3_CHICK	IPR007194,IPR024096
Peaxi162Scf00082g00021		XLOC_008195	34.2144	14.3101	-1.25757	-2.74447	5e-05	0.000174625	yes		-1.29556	3.33217	21.2992	3.93e-06	0.000326821		sp|P0C1I3|PPIH_RHIO9	IPR024936,IPR002130	GO:0006457,GO:0003755
Peaxi162Scf00082g00177		XLOC_008187	6.55085	23.806	1.86157	3.37532	5e-05	0.000174625	yes		1.46147	2.34872	13.7093	0.000213398	0.00599714		ref|XP_002518540.1|
Peaxi162Scf00082g10217		XLOC_008211	23.1662	7.69663	-1.58972	-2.84665	5e-05	0.000174625	yes		-1.53142	2.70168	12.8556	0.00033647	0.00832611		sp|O70333|CRIPT_MOUSE	IPR019367
Peaxi162Scf00083g00082		XLOC_008232	139.574	79.2243	-0.817018	-2.24282	0.00025	0.000777877	yes		-1.20435	7.88724	20.9933	4.61e-06	0.000375835
Peaxi162Scf00083g00176		XLOC_008280	7.20563	17.3855	1.27069	2.8375	5e-05	0.000174625	yes		1.18751	3.85469	16.5829	4.66e-05	0.0020743		AT5G66330.1	IPR003591,IPR025875,IPR001611	GO:0005515
Peaxi162Scf00084g00168		XLOC_008313	16.1656	30.8129	0.93061	2.48114	5e-05	0.000174625	yes		0.768764	5.64241	14.0912	0.000174157	0.00521262		AT1G77740.1	IPR027483,IPR023610,IPR027484	GO:0016307,GO:0046488,GO:0005524,GO:0016308
Peaxi162Scf00085g00114		XLOC_008339	8.32782	4.39676	-0.921497	-1.79969	0.00255	0.00628795	yes		-1.14195	5.74174	18.0578	2.14e-05	0.00119142		AT4G37970.1	IPR020843,IPR016040,IPR002085	GO:0008270,GO:0016747,GO:0055114,GO:0016491
Peaxi162Scf00087g00213		XLOC_008459	271.49	106.482	-1.35029	-3.45174	5e-05	0.000174625	yes		-1.26876	5.992	11.3242	0.000765034	0.0145357		AT2G46600.1	IPR011992	GO:0005509
Peaxi162Scf00088g00016		XLOC_008509	10.0024	15.4244	0.624865	1.36259	0.02355	0.0443167	yes		0.981091	2.02384	8.74479	0.00310488	0.038092
Peaxi162Scf00088g00076		XLOC_008476	43.2897	29.7078	-0.543183	-1.35168	0.022	0.0417742	yes		-1.10048	5.88082	18.0312	2.17e-05	0.00119142
Peaxi162Scf00088g00085		XLOC_008521	16.7745	32.5855	0.957961	2.39274	0.00015	0.000486486	yes		1.0574	5.86602	16.155	5.84e-05	0.00238759		AT5G34930.1	IPR008927,IPR012070	GO:0006571,GO:0008977,GO:0055114,GO:0004665
Peaxi162Scf00088g00125		XLOC_008493	15.4832	26.6675	0.784378	1.95319	0.00095	0.00260572	yes		0.575786	5.37987	8.15568	0.00429266	0.0469491		AT2G10950.1	IPR005607
Peaxi162Scf00088g01111		XLOC_008530	97.0194	36.7903	-1.39895	-3.49131	5e-05	0.000174625	yes		-1.52193	8.02697	11.6289	0.000649355	0.0129774		sp|Q40901|DEF_PETIN	IPR008176	GO:0006952
Peaxi162Scf00089g00045		XLOC_008654	25.2682	36.8062	0.542624	1.42155	0.012	0.0245588	yes		0.719824	7.96818	9.0207	0.0026694	0.034332		AT3G21240.1	IPR025110,IPR000873	GO:0008152,GO:0003824
Peaxi162Scf00089g00121		XLOC_008550	277.652	516.56	0.895658	2.18301	0.0002	0.000634001	yes		0.71743	6.40613	8.63347	0.00330043	0.0395822		AT4G24930.1
Peaxi162Scf00089g00131		XLOC_008640	9.34819	18.6413	0.995747	2.4195	5e-05	0.000174625	yes		0.896874	4.08748	10.4088	0.00125415	0.0205344		sp|Q9FGH4|E139_ARATH	IPR012946,IPR017853,IPR000490	GO:0004553,GO:0005975,GO:0003824
Peaxi162Scf00089g00142		XLOC_008604	8.18273	16.9841	1.05353	2.59669	5e-05	0.000174625	yes		1.00917	4.60773	20.2031	6.96e-06	0.000522598		AT2G37710.1	IPR013320,IPR008985,IPR011009	GO:0030246,GO:0005524,GO:0004674,GO:0004672,GO:0006468,GO:0016772
Peaxi162Scf00089g00145		XLOC_008607	293.633	155.535	-0.916779	-2.39338	0.0001	0.00033435	yes		-0.8679	8.52061	12.0808	0.000509428	0.0110369		sp|P49637|R27A3_ARATH	IPR021131	GO:0005840,GO:0006412,GO:0005622,GO:0003735
Peaxi162Scf00089g00242		XLOC_008645	12.5655	8.05286	-0.641901	-1.30768	0.02465	0.046117	yes		-0.830987	5.22223	10.2953	0.0013337	0.0214136		sp|Q93ZR1|ELP3_ARATH	IPR016181	GO:0008080
Peaxi162Scf00089g00521		XLOC_008565	4.21079	6.969	0.726858	1.55027	0.00785	0.0169184	yes		0.832378	4.37621	16.3647	5.22e-05	0.00224051
Peaxi162Scf00089g00716		XLOC_008575	10.5838	4.52584	-1.2256	-1.51598	0.0137	0.0275751	yes		-3.00998	0.309311	8.69516	0.00319057	0.0387357		sp|Q08979|KEL3_YEAST	IPR025183,IPR015915	GO:0005515
Peaxi162Scf00089g00720		XLOC_008666	42.0371	84.2736	1.00342	2.75194	5e-05	0.000174625	yes		1.19215	5.01735	25.8409	3.71e-07	5.73e-05		sp|Q9STM6|GDL57_ARATH	IPR001087	GO:0016787,GO:0016788,GO:0006629
Peaxi162Scf00089g00927		XLOC_008586	3.46025	6.03427	0.802304	1.704	0.00485	0.0110557	yes		0.800308	2.74894	8.26459	0.00404258	0.0452078		AT5G50280.1	IPR011990,IPR002885	GO:0005515
Peaxi162Scf00089g00930		XLOC_008673	13.9194	9.40904	-0.564975	-1.33799	0.0215	0.0409477	yes		-0.877413	5.88451	8.63105	0.00330481	0.0395889		sp|O23255|SAHH1_ARATH	IPR000043,IPR016040	GO:0004013,GO:0006730
Peaxi162Scf00089g01235		XLOC_008595	12.4684	23.9401	0.941152	2.44378	5e-05	0.000174625	yes		0.839927	4.35393	12.9327	0.000322886	0.00807285		sp|Q9FGS4|NADA_ARATH	IPR003808,IPR003473	GO:0008987,GO:0009435
Peaxi162Scf00089g01427		XLOC_008603	52.9469	26.638	-0.99106	-2.21635	0.0001	0.00033435	yes		-1.56981	3.63281	19.1407	1.21e-05	0.000773051		ref|XP_002511326.1|
Peaxi162Scf00089g01727		XLOC_008621	10.7937	23.0359	1.09369	2.93425	5e-05	0.000174625	yes		0.865044	4.86172	19.5661	9.72e-06	0.000651394		sp|Q8BIQ5|CSTF2_MOUSE	IPR012677,IPR025742,IPR026896	GO:0000166,GO:0003676
Peaxi162Scf00091g01816		XLOC_008779	130.301	57.7249	-1.17459	-3.13284	5e-05	0.000174625	yes		-1.61495	4.98612	22.2269	2.42e-06	0.00022646		ref|XP_007027672.1|	IPR001813	GO:0005840,GO:0005622,GO:0006414,GO:0003735
Peaxi162Scf00092g00321		XLOC_008804	78.7915	52.107	-0.596561	-1.57744	0.00735	0.0159646	yes		-0.8729	5.55277	12.7165	0.00036245	0.0087802		sp|O23714|PSB2A_ARATH	IPR001353	GO:0051603,GO:0004298,GO:0005839
Peaxi162Scf00092g00515		XLOC_008808	15.6399	31.2809	1.00005	2.52608	5e-05	0.000174625	yes		0.972907	5.90119	16.1528	5.84e-05	0.00238759		ref|XP_007034795.1|	IPR007650
Peaxi162Scf00092g00717		XLOC_008814	29.018	17.5428	-0.726071	-1.68169	0.00295	0.0071218	yes		-1.2302	3.88405	20.7265	5.3e-06	0.000417222		AT2G32090.1	IPR025870
Peaxi162Scf00092g01019		XLOC_008848	8.35634	25.6219	1.61643	4.20564	5e-05	0.000174625	yes		1.60999	5.70699	48.1087	4.03e-12	7.59e-09		ref|XP_002517137.1|	IPR005380	GO:0031047
Peaxi162Scf00092g01520		XLOC_008860	115.793	235.498	1.02417	2.71977	5e-05	0.000174625	yes		1.45288	4.43049	43.181	4.99e-11	6.46e-08		AT1G01060.1	IPR009057	GO:0003677,GO:0003682
Peaxi162Scf00096g01112		XLOC_008988	13.9	27.6152	0.990378	2.85232	5e-05	0.000174625	yes		0.806855	6.41353	11.6515	0.000641497	0.0129224		AT4G31200.2	IPR000061,IPR006569	GO:0006396,GO:0003723
Peaxi162Scf00096g01311		XLOC_008992	28.4387	44.5378	0.647175	1.72522	0.00335	0.00796864	yes		0.936481	7.03597	20.1932	7e-06	0.000523412		AT5G65700.1	IPR003591,IPR013210,IPR001611,IPR013320,IPR011009	GO:0005524,GO:0005515,GO:0004674,GO:0004672,GO:0006468,GO:0016772
Peaxi162Scf00096g01525		XLOC_008999	201.698	107.333	-0.910103	-2.36	0.00015	0.000486486	yes		-1.4339	6.72743	22.1423	2.53e-06	0.00023305		AT4G37830.1	IPR001349	GO:0004129,GO:0005743,GO:0005751
Peaxi162Scf00097g01412		XLOC_009073	10.498	17.1627	0.709158	1.88693	0.0011	0.00297066	yes		0.852437	6.30321	13.4479	0.000245287	0.00664102		AT1G79000.1	IPR013178,IPR000197,IPR013083,IPR000433	GO:0005634,GO:0005515,GO:0006355,GO:0004402,GO:0008270,GO:0003712
Peaxi162Scf00097g02011		XLOC_009055	24.1793	14.627	-0.725136	-1.77156	0.0028	0.0068003	yes		-1.34857	3.35102	26.7143	2.36e-07	3.94e-05		AT2G02180.1	IPR009457
Peaxi162Scf00098g00012		XLOC_009102	7.22309	12.5965	0.80234	2.04172	0.0005	0.00146065	yes		0.730172	4.99805	8.42937	0.00369207	0.042573		AT1G68690.1	IPR003591,IPR013210,IPR013320,IPR011009	GO:0005524,GO:0004674,GO:0004672,GO:0006468,GO:0016772
Peaxi162Scf00098g00134		XLOC_009112	21.3297	37.6729	0.820666	2.06734	0.00035	0.00105711	yes		0.870432	3.33282	8.27192	0.00402629	0.0451014		sp|Q10FZ7|YAB2_ORYSJ	IPR006780
Peaxi162Scf00098g00814		XLOC_009088	4.89904	12.0978	1.30417	2.62569	0.00015	0.000486486	yes		1.37619	3.32951	10.946	0.00093808	0.0166119
Peaxi162Scf00100g00715		XLOC_009156	4.00118	9.4234	1.23582	2.52759	0.00015	0.000486486	yes		1.5789	2.91734	27.9252	1.26e-07	2.44e-05		sp|Q9C895|BRE1B_ARATH	IPR013083	GO:0005515,GO:0008270
Peaxi162Scf00100g00717		XLOC_009185	11.7744	24.5371	1.05931	3.01232	5e-05	0.000174625	yes		0.848371	6.42761	21.4966	3.54e-06	0.000304623		AT3G32940.1
Peaxi162Scf00101g00142		XLOC_009204	1199.93	688.111	-0.802239	-2.04928	0.00065	0.00185122	yes		-1.36692	10.1622	8.53848	0.00347716	0.0409198		gb|AAY21210.1|	IPR009518	GO:0016020,GO:0009523,GO:0015979
Peaxi162Scf00101g01412		XLOC_009203	4.55201	8.60047	0.91791	2.06613	0.00045	0.00132797	yes		0.750058	5.43742	9.57946	0.00196766	0.0278756		AT2G17000.1	IPR006685	GO:0016020,GO:0055085
Peaxi162Scf00102g00634		XLOC_009231	2.04969	3.50842	0.775414	1.43677	0.01965	0.0378492	yes		0.897372	4.39062	10.5497	0.00116209	0.0195366		AT2G46920.1	IPR001932,IPR015655	GO:0003824
Peaxi162Scf00102g00927		XLOC_009353	6.79332	12.0246	0.823804	2.13238	0.00025	0.000777877	yes		0.826072	5.71582	22.365	2.25e-06	0.000215185		AT5G08550.1	IPR012890	GO:0005634,GO:0003677,GO:0006355,GO:0003700
Peaxi162Scf00102g01431		XLOC_009384	39.851	56.2569	0.497414	1.32388	0.02095	0.0400343	yes		0.709531	5.12429	12.834	0.000340385	0.00837446		sp|F4IDU4|MBOA1_ARATH	IPR004299
Peaxi162Scf00102g01512		XLOC_009394	10.9516	7.29511	-0.586147	-1.42024	0.01565	0.0309936	yes		-0.712606	5.55256	9.17001	0.00246013	0.0327259		sp|Q4R537|NOB1_MACFA	IPR017117
Peaxi162Scf00102g01844		XLOC_009312	107.636	62.9733	-0.773351	-2.06614	0.00025	0.000777877	yes		-1.67955	4.8748	31.3858	2.12e-08	5.69e-06		ref|XP_002509970.1|
Peaxi162Scf00102g01878		XLOC_009430	25.5168	48.5927	0.929291	2.57899	5e-05	0.000174625	yes		0.800984	7.17753	8.35082	0.00385513	0.0439447		sp|O00506|STK25_HUMAN	IPR011009	GO:0005524,GO:0004672,GO:0006468,GO:0016772
Peaxi162Scf00103g00113		XLOC_009459	7.29815	3.83702	-0.927544	-1.62849	0.0084	0.0179545	yes		-2.46567	1.49744	9.04445	0.00263493	0.0341092		ref|XP_007052377.1|	IPR027001,IPR026961,IPR020683	GO:0005515
Peaxi162Scf00104g00322		XLOC_009490	9.62909	22.7008	1.23727	3.04657	5e-05	0.000174625	yes		1.47558	4.60474	28.7567	8.21e-08	1.73e-05		ref|XP_002510655.1|
Peaxi162Scf00104g01410		XLOC_009534	141.928	74.1774	-0.936107	-2.44967	5e-05	0.000174625	yes		-1.13228	8.00529	13.2866	0.000267313	0.00707098		sp|P86809|NLTP2_APIGA	IPR016140
Peaxi162Scf00105g00133		XLOC_009564	52.565	36.0935	-0.542362	-1.44231	0.01335	0.0269501	yes		-0.812936	4.13785	8.58088	0.0033971	0.0403445
Peaxi162Scf00105g00511		XLOC_009574	4.11856	8.58693	1.06	2.83467	0.0001	0.00033435	yes		0.808823	3.9056	9.42906	0.00213574	0.0294527		AT5G25590.1	IPR006868,IPR006867
Peaxi162Scf00105g00812		XLOC_009551	2.3112	6.90053	1.57807	2.87623	5e-05	0.000174625	yes		1.41148	3.24945	10.3376	0.00130347	0.0210918		ref|XP_007012022.1|
Peaxi162Scf00105g01315		XLOC_009562	17.9481	35.0395	0.965149	2.52428	5e-05	0.000174625	yes		1.0476	4.63276	8.57461	0.00340883	0.0404101		ref|XP_007013733.1|
Peaxi162Scf00106g00037		XLOC_009635	74.45	50.0691	-0.572352	-1.51383	0.01125	0.0231999	yes		-0.968948	2.65497	13.1979	0.000280261	0.0073347		AT1G18730.3
Peaxi162Scf00107g02024		XLOC_009697	219.076	155.648	-0.493147	-1.31244	0.0252	0.0470158	yes		-0.932005	7.37949	13.7292	0.000211144	0.00594187		AT2G32720.1	IPR001199	GO:0020037
Peaxi162Scf00111g00027		XLOC_009933	75.2153	122.069	0.698596	1.80321	0.002	0.00506598	yes		0.505508	6.09531	9.68822	0.00185453	0.0268614		AT1G53510.1	IPR011009	GO:0005524,GO:0004672,GO:0006468,GO:0004707,GO:0016772
Peaxi162Scf00111g00058		XLOC_009946	45.4034	94.7028	1.06061	2.77188	5e-05	0.000174625	yes		0.841641	7.12544	17.0777	3.59e-05	0.00168141		sp|Q4KLL4|TM9S4_RAT	IPR004240	GO:0016021
Peaxi162Scf00111g00062		XLOC_009885	3.01458	8.35212	1.47018	3.00374	5e-05	0.000174625	yes		1.40615	3.86201	18.665	1.56e-05	0.000924709		AT3G14370.1	IPR011993,IPR011009	GO:0005524,GO:0004674,GO:0004672,GO:0006468,GO:0016772
Peaxi162Scf00111g00077		XLOC_009956	6.32749	16.6463	1.3955	3.27319	5e-05	0.000174625	yes		1.6333	6.22528	17.4044	3.02e-05	0.00148772		AT3G14440.1	IPR004294
Peaxi162Scf00111g00221		XLOC_009869	686.602	468.038	-0.552847	-1.43454	0.01295	0.0262398	yes		-0.836542	6.69745	13.9461	0.000188131	0.00553489		ref|XP_007048989.1|
Peaxi162Scf00111g01477		XLOC_009978	21.4747	41.2682	0.942392	2.48082	5e-05	0.000174625	yes		0.714647	5.66577	10.7666	0.00103346	0.0179121		ref|XP_007021825.1|
Peaxi162Scf00111g01480		XLOC_009981	21.2945	11.6643	-0.868378	-1.71987	0.00435	0.0100408	yes		-0.987257	2.57369	8.44003	0.00367049	0.0424237		AT1G53400.1
Peaxi162Scf00111g10031		XLOC_009872	57.4942	36.4082	-0.659152	-1.60081	0.0057	0.0127558	yes		-1.29005	5.00815	8.33914	0.00387999	0.0440857
Peaxi162Scf00114g00812		XLOC_010053	6.80081	11.2963	0.732074	1.88087	0.00135	0.00356868	yes		0.672937	5.40905	10.1901	0.00141194	0.0223578		ref|XP_002523727.1|	IPR019354
Peaxi162Scf00117g00122		XLOC_010199	3.75186	15.5816	2.05417	4.22182	5e-05	0.000174625	yes		2.23978	4.12874	29.2903	6.23e-08	1.4e-05
Peaxi162Scf00117g01130		XLOC_010194	25.7747	57.1586	1.14902	3.03955	5e-05	0.000174625	yes		1.15126	4.06107	16.126	5.93e-05	0.00241636		AT1G64430.1	IPR002885
Peaxi162Scf00118g01930		XLOC_010255	3.89724	9.81171	1.33205	3.1813	5e-05	0.000174625	yes		0.977135	4.44926	10.7036	0.00106929	0.0183946		AT5G67470.1	IPR027643,IPR015425	GO:0005884,GO:0045010
Peaxi162Scf00119g00017		XLOC_010300	25.8277	16.9976	-0.60359	-1.57485	0.00825	0.0176731	yes		-0.854045	4.49463	10.1143	0.00147124	0.0229584		sp|Q8GWW7|AGUA_ARATH	IPR007466	GO:0009446,GO:0004668,GO:0047632
Peaxi162Scf00119g00159		XLOC_010347	18.1152	46.4423	1.35824	3.16298	5e-05	0.000174625	yes		1.30981	3.61757	8.62735	0.00331153	0.0396284		AT2G01290.1	IPR004788	GO:0009052,GO:0004751
Peaxi162Scf00119g00529		XLOC_010311	42.9691	69.4815	0.693331	1.83871	0.0015	0.00391872	yes		0.913267	4.65876	15.7973	7.05e-05	0.0027448		AT5G41210.1	IPR010987,IPR012336	GO:0005515
Peaxi162Scf00120g00721		XLOC_010397	11.0113	23.6874	1.10513	2.92859	5e-05	0.000174625	yes		0.955896	6.96619	21.5359	3.47e-06	0.000299696		dbj|BAO49706.1|
Peaxi162Scf00120g00814		XLOC_010364	6.25047	15.3175	1.29314	2.87449	5e-05	0.000174625	yes		1.43312	2.41802	13.0504	0.000303228	0.00772805		AT5G16010.1	IPR001104	GO:0016627,GO:0016021,GO:0005737,GO:0006629
Peaxi162Scf00120g01534		XLOC_010407	471.336	267.024	-0.819789	-1.90012	0.00095	0.00260572	yes		-1.21157	9.66675	38.6961	4.95e-10	2.77e-07		AT3G44110.1	IPR002939,IPR001623	GO:0006457,GO:0051082
Peaxi162Scf00121g00018		XLOC_010410	56.4249	125.037	1.14795	3.04736	5e-05	0.000174625	yes		1.10696	8.28562	23.4274	1.3e-06	0.000146568		AT4G24240.1	IPR003657,IPR018872	GO:0006355,GO:0043565,GO:0003700
Peaxi162Scf00121g00414		XLOC_010426	15.5147	6.84988	-1.17949	-1.97944	0.00175	0.00449697	yes		-1.34594	4.01975	23.0663	1.57e-06	0.000165136		ref|XP_002510176.1|
Peaxi162Scf00121g02434		XLOC_010437	28.3739	18.7024	-0.60134	-1.42246	0.0155	0.0307345	yes		-1.06785	2.78089	15.5431	8.06e-05	0.00303146		AT1G29810.1	IPR001533	GO:0008124,GO:0006729
Peaxi162Scf00122g00144		XLOC_010489	13.4501	25.0686	0.898266	2.13041	0.00025	0.000777877	yes		0.985395	4.32225	10.4352	0.00123639	0.020324		AT5G59500.1	IPR007318
Peaxi162Scf00122g01720		XLOC_010473	13.5837	21.6942	0.675439	1.70295	0.00335	0.00796864	yes		1.1712	5.06936	11.5755	0.000668264	0.0132324		AT1G53300.1	IPR011990,IPR012336	GO:0005515,GO:0045454
Peaxi162Scf00124g00110		XLOC_010564	82.3986	137.197	0.735557	1.93957	0.0009	0.00248147	yes		0.970016	5.84742	13.364	0.000256505	0.0068375		AT1G28220.1	IPR000620,IPR004853	GO:0016020
Peaxi162Scf00125g01318		XLOC_010595	42.5249	29.6385	-0.520836	-1.36824	0.0194	0.0374252	yes		-0.711014	4.51221	10.6452	0.00110355	0.0188557		AT2G33255.1	IPR006439,IPR023214	GO:0016787,GO:0008152
Peaxi162Scf00126g00240		XLOC_010683	4.48357	8.86404	0.983317	2.26846	0.00015	0.000486486	yes		0.83435	3.97141	9.04302	0.00263699	0.0341145		AT3G45750.1
Peaxi162Scf00126g00622		XLOC_010698	7.66658	4.04642	-0.921936	-1.74496	0.0046	0.0105509	yes		-1.63376	4.10786	13.408	0.00025055	0.00673968		sp|Q42896|SCRK2_SOLLC	IPR002139	GO:0016773,GO:0004747,GO:0006014
Peaxi162Scf00128g00020		XLOC_010749	55.7534	111.111	0.994872	2.62157	5e-05	0.000174625	yes		0.761789	4.94865	12.8696	0.000333971	0.00829402		AT1G10740.1
Peaxi162Scf00128g00138		XLOC_010856	54.397	38.4736	-0.499658	-1.359	0.0218	0.0414432	yes		-0.789494	5.21593	9.58699	0.00195961	0.0278092		ref|XP_002527926.1|	IPR011990	GO:0005515
Peaxi162Scf00128g00168		XLOC_010939	18.519	52.8594	1.51315	3.70766	5e-05	0.000174625	yes		1.04941	2.93202	8.71563	0.00315493	0.0384156		AT5G13140.1	IPR006041
Peaxi162Scf00128g01010		XLOC_010906	3337.02	1992.14	-0.744244	-1.7056	0.0039	0.00911698	yes		-1.39716	8.58659	23.9045	1.01e-06	0.000124067		sp|P13869|CB12_PETHY	IPR022796,IPR023329	GO:0016020,GO:0009765
Peaxi162Scf00128g01036		XLOC_010807	10.0326	5.65525	-0.827034	-2.07029	0.0005	0.00146065	yes		-1.01839	4.21963	20.4761	6.04e-06	0.000463348		AT3G01810.1	IPR019448
Peaxi162Scf00128g01042		XLOC_010908	644.094	249.771	-1.36666	-3.42054	5e-05	0.000174625	yes		-1.55316	5.38975	40.9619	1.55e-10	1.4e-07
Peaxi162Scf00128g01137		XLOC_010811	1.7598	5.21407	1.567	2.83747	5e-05	0.000174625	yes		1.5302	2.20361	16.1135	5.97e-05	0.00242758		AT1G67510.1	IPR003591,IPR001611,IPR012942,IPR011009	GO:0005524,GO:0005515,GO:0004674,GO:0004672,GO:0006468,GO:0016772
Peaxi162Scf00128g01330		XLOC_010919	3.04145	8.6943	1.51531	2.18892	0.0013	0.00345064	yes		1.93013	0.492821	10.3201	0.00131589	0.021177		AT1G27950.1	IPR016140
Peaxi162Scf00128g01339		XLOC_010921	32.1433	19.2335	-0.740902	-1.48121	0.0142	0.0284592	yes		-1.43633	3.71498	10.3321	0.00130735	0.0211079			IPR010580	GO:0005783
Peaxi162Scf00128g01770		XLOC_010944	8.38618	3.54287	-1.2431	-1.90867	0.0027	0.00658533	yes		-1.38634	1.9293	19.131	1.22e-05	0.000773051		ref|XP_002523387.1|
Peaxi162Scf00129g00014		XLOC_010959	42.2037	68.6273	0.701415	2.1574	0.00135	0.00356868	yes		0.630697	5.23608	9.05435	0.00262071	0.0340095		AT3G28920.1	IPR009057,IPR006456	GO:0003677
Peaxi162Scf00129g00024		XLOC_010963	7.07504	0	NA	NA	5e-05	0.000174625	yes		-6.11783	3.97651	14.0666	0.000176446	0.00527353
Peaxi162Scf00129g00129		XLOC_011042	26.07	45.5672	0.805603	2.13254	0.0002	0.000634001	yes		0.590781	5.8265	8.63759	0.00329296	0.0395434		AT3G27820.1	IPR016156,IPR013027,IPR000206,IPR023753	GO:0005840,GO:0050660,GO:0006412,GO:0005622,GO:0003735,GO:0055114,GO:0045454,GO:0016491
Peaxi162Scf00129g00135		XLOC_011110	169.877	91.9423	-0.885695	-2.3988	5e-05	0.000174625	yes		-1.37191	5.91297	11.793	0.000594523	0.012252		AT5G40370.1	IPR012336	GO:0015035,GO:0009055,GO:0045454
Peaxi162Scf00129g00226		XLOC_010961	300.336	147.663	-1.02427	-2.75688	5e-05	0.000174625	yes		-1.72929	6.35431	20.9458	4.72e-06	0.000380769		sp|P41098|RL34_TOBAC	IPR008195	GO:0005840,GO:0006412,GO:0005622,GO:0003735
Peaxi162Scf00129g00742		XLOC_010991	5.09427	7.76714	0.608507	1.50247	0.00865	0.0184219	yes		0.638548	5.23185	8.55318	0.00344919	0.040776		sp|P49641|MA2A2_HUMAN	IPR011013,IPR011330,IPR013780,IPR015341	GO:0015923,GO:0003824,GO:0004559,GO:0004553,GO:0006013,GO:0030246,GO:0005975,GO:0008270
Peaxi162Scf00129g00940		XLOC_011088	3.64079	1.55146	-1.23062	-1.92489	0.0032	0.00765255	yes		-1.51738	2.18463	11.6365	0.000646712	0.0129671		AT1G70280.2	IPR011042	GO:0005515
Peaxi162Scf00129g01121		XLOC_011097	298.327	487.295	0.707903	1.66682	0.0042	0.00973416	yes		0.649307	7.25877	8.4101	0.00373142	0.0427854		sp|O22609|DEGP1_ARATH	IPR009003,IPR001940	GO:0004252,GO:0006508,GO:0005515,GO:0003824
Peaxi162Scf00130g00012		XLOC_011175	18.6001	47.0337	1.33838	3.4875	5e-05	0.000174625	yes		1.15884	4.81554	24.8916	6.06e-07	8.32e-05		ref|XP_007028720.1|
Peaxi162Scf00130g00043		XLOC_011181	1.217	4.22157	1.79445	2.09186	0.00275	0.00669304	yes		1.48995	3.77893	11.3083	0.000771635	0.0145357		AT2G41660.1	IPR006460
Peaxi162Scf00130g00067		XLOC_011189	11.5637	22.837	0.981776	2.42595	5e-05	0.000174625	yes		0.748429	3.62499	8.44544	0.00365959	0.0423565		AT2G36780.1	IPR002213	GO:0008152,GO:0016758
Peaxi162Scf00130g00619		XLOC_011187	12.0875	19.7216	0.70626	1.77741	0.0029	0.00701538	yes		0.875351	4.38834	9.01647	0.00267558	0.034335		AT2G36780.1	IPR002213	GO:0008152,GO:0016758
Peaxi162Scf00130g01128		XLOC_011209	175.455	117.726	-0.575666	-1.49164	0.0097	0.020379	yes		-0.779003	8.18247	8.92891	0.00280692	0.0354061		AT2G41430.1	IPR009818
Peaxi162Scf00130g01318		XLOC_011169	7.92147	12.6516	0.675475	1.67709	0.0037	0.00870359	yes		0.737457	3.54008	8.02469	0.0046144	0.0492633		AT3G10200.1	IPR004159	GO:0008168
Peaxi162Scf00131g00192		XLOC_011245	0.90889	2.25421	1.31045	1.45887	0.0153	0.0303825	yes		1.7641	5.7676	8.45111	0.00364821	0.0423479		AT4G18700.1	IPR020636	GO:0007165,GO:0005524,GO:0004674,GO:0004672,GO:0006468,GO:0016772
Peaxi162Scf00131g01514		XLOC_011270	16.9219	6.98089	-1.27741	-2.55163	0.0001	0.00033435	yes		-1.22123	4.26349	20.4684	6.06e-06	0.000463348
Peaxi162Scf00131g10129		XLOC_011237	185.188	97.6952	-0.922634	-2.46018	5e-05	0.000174625	yes		-1.20571	5.94816	17.0343	3.67e-05	0.00170867		AT3G10860.1	IPR004205	GO:0022900,GO:0008121,GO:0005743,GO:0070469
Peaxi162Scf00132g00057		XLOC_011337	3.32477	6.52139	0.971926	1.81013	0.0041	0.00952849	yes		1.09187	5.41097	10.8559	0.000984802	0.0172274		AT2G20880.1	IPR016177	GO:0003677,GO:0006355,GO:0003700
Peaxi162Scf00132g00120		XLOC_011325	14.6623	27.853	0.925725	2.38774	5e-05	0.000174625	yes		0.691197	7.26549	9.0241	0.00266444	0.0343195		AT4G03550.1	IPR026953,IPR003440,IPR026899	GO:0016020,GO:0006075,GO:0003843,GO:0000148
Peaxi162Scf00132g00233		XLOC_011277	9.60336	17.5672	0.871274	2.27163	5e-05	0.000174625	yes		1.19937	6.06866	27.3451	1.7e-07	3.04e-05		sp|A2X2K3|2ABB_ORYSI	IPR000009,IPR026017,IPR015943,IPR023366,IPR001783	GO:0008601,GO:0007165,GO:0009231,GO:0055114,GO:0004746,GO:0005515,GO:0000159,GO:0016491
Peaxi162Scf00134g01911		XLOC_011443	54.7131	34.9948	-0.644747	-1.71843	0.00405	0.00942508	yes		-1.07959	5.39239	25.5212	4.38e-07	6.43e-05		AT1G66260.1	IPR012677	GO:0000166,GO:0003676
Peaxi162Scf00134g02033		XLOC_011444	16.2997	10.6664	-0.611766	-1.46531	0.0142	0.0284592	yes		-1.28356	2.17765	9.90705	0.00164647	0.0247637		sp|F6HDM2|NNRD_VITVI	IPR000631,IPR026599
Peaxi162Scf00135g00417		XLOC_011457	16.7835	27.3272	0.70329	1.74637	0.00355	0.0083878	yes		0.746949	5.39669	9.38056	0.00219299	0.0300603		AT1G50700.1	IPR011009	GO:0005524,GO:0004674,GO:0004672,GO:0006468,GO:0016772
Peaxi162Scf00136g00128		XLOC_011502	62.4887	41.0735	-0.605388	-1.42864	0.0161	0.0317754	yes		-1.07099	6.60845	14.0177	0.000181096	0.00538143		AT5G52240.1	IPR001199	GO:0020037
Peaxi162Scf00137g00062		XLOC_011554	3.85393	9.22404	1.25907	2.26009	0.00025	0.000777877	yes		1.4261	2.19026	14.4648	0.000142806	0.00456449
Peaxi162Scf00139g00098		XLOC_011633	7.61168	11.4275	0.586221	1.39671	0.018	0.0350406	yes		0.672955	5.21159	10.3243	0.00131292	0.021162		sp|Q9LTX2|TIR1L_ARATH	IPR006553
Peaxi162Scf00139g01024		XLOC_011635	21.7883	44.7358	1.03788	2.80464	5e-05	0.000174625	yes		1.0316	5.34572	26.8954	2.15e-07	3.65e-05		AT3G13220.1	IPR027417,IPR002549,IPR013525	GO:0016020,GO:0005524,GO:0000166,GO:0017111,GO:0016887
Peaxi162Scf00141g00059		XLOC_011720	85.7962	151.084	0.816369	2.08583	0.00025	0.000777877	yes		0.761008	5.87851	10.0859	0.00149408	0.0231454		AT2G38110.1	IPR002123,IPR023214	GO:0016746,GO:0008152
Peaxi162Scf00141g00327		XLOC_011716	5.95568	2.80349	-1.08705	-1.90305	0.0023	0.00573661	yes		-1.01198	2.84363	8.17022	0.00425839	0.0468755		ref|XP_002514143.1|	IPR021025
Peaxi162Scf00146g00112		XLOC_011844	8.18465	3.76039	-1.12204	-1.56112	0.01305	0.0264161	yes		-1.41464	2.97776	10.4424	0.00123159	0.020261		AT1G76590.1	IPR006734
Peaxi162Scf00146g01123		XLOC_011892	99.9386	177.855	0.831588	2.1697	0.00015	0.000486486	yes		0.77696	6.11723	17.0808	3.58e-05	0.00168141		sp|Q9LZV4|STN8_ARATH	IPR011009	GO:0005524,GO:0004674,GO:0004672,GO:0006468,GO:0016772
Peaxi162Scf00147g00312		XLOC_011918	0.293857	2.91429	3.30996	1.78878	0.00435	0.0100408	yes		3.73513	-0.45923	10.0468	0.00152609	0.0234977		sp|Q3C1N4|YCF2_NICSY	IPR000589,IPR008543	GO:0005840,GO:0005524,GO:0006412,GO:0005622,GO:0003735,GO:0009507
Peaxi162Scf00148g00088		XLOC_011945	13.1701	22.7231	0.786893	2.00408	0.00085	0.00235725	yes		0.660771	4.82003	8.96531	0.00275154	0.0349417		AT3G33520.1	IPR004000
Peaxi162Scf00148g00114		XLOC_011947	443.638	242.605	-0.870776	-2.24324	0.0001	0.00033435	yes		-1.0178	7.72506	12.7927	0.000347976	0.00853525		AT2G41475.1	IPR010417	GO:0005515
Peaxi162Scf00149g01015		XLOC_011972	28.2612	52.6172	0.896712	2.20704	0.0004	0.00119351	yes		0.682048	3.65287	8.63736	0.00329338	0.0395434		sp|O81864|FK171_ARATH	IPR023566,IPR001179	GO:0006457
Peaxi162Scf00152g00111		XLOC_012195	3.40636	7.79854	1.19497	2.10592	0.00125	0.00333203	yes		1.25915	3.13044	13.4421	0.000246043	0.0066528		ref|XP_002526903.1|	IPR018619
Peaxi162Scf00152g00722		XLOC_012093	101.544	58.1801	-0.803509	-2.1316	0.00025	0.000777877	yes		-1.27733	2.10333	18.9555	1.34e-05	0.000829717		AT5G64460.2	IPR013078	GO:0008152,GO:0003824
Peaxi162Scf00152g00928		XLOC_012183	174.369	91.0186	-0.937912	-2.44835	5e-05	0.000174625	yes		-1.33952	3.83091	16.1929	5.72e-05	0.00237513		sp|Q498C5|ABRAL_XENLA	IPR027817,IPR026111
Peaxi162Scf00152g01429		XLOC_012125	2.71933	7.94279	1.54639	3.28586	5e-05	0.000174625	yes		0.915638	4.85648	11.0772	0.000873965	0.0158719		AT1G11430.1
Peaxi162Scf00153g00217		XLOC_012257	22.7902	44.2393	0.956915	2.54018	5e-05	0.000174625	yes		1.04815	4.75146	28.6064	8.87e-08	1.8e-05		sp|Q9NSD9|SYFB_HUMAN	IPR004531	GO:0000287,GO:0006432,GO:0004826,GO:0003723,GO:0005524,GO:0000166,GO:0005737
Peaxi162Scf00153g01841		XLOC_012278	0	2.40451	Inf	NA	5e-05	0.000174625	yes		5.17012	8.09094	17.1447	3.46e-05	0.00165115		sp|P43186|BEV1M_BETPN	IPR024949,IPR023393,IPR000916	GO:0006952,GO:0009607
Peaxi162Scf00154g00229		XLOC_012313	0.918161	2.22609	1.2777	2.10734	0.00075	0.00210563	yes		1.39455	2.98882	18.9883	1.32e-05	0.000818055		AT1G21150.1	IPR003690
Peaxi162Scf00154g01144		XLOC_012297	2.43642	4.41112	0.856384	2.25656	5e-05	0.000174625	yes		0.885721	4.20219	8.45511	0.00364019	0.0422858		sp|O65238|Y5537_ARATH	IPR001480,IPR003609,IPR013320,IPR011009	GO:0005524,GO:0004674,GO:0004672,GO:0006468,GO:0016772
Peaxi162Scf00155g00316		XLOC_012366	4.16465	7.69387	0.885512	1.82324	0.00335	0.00796864	yes		1.65163	3.40946	50.8854	9.79e-13	2.9e-09		ref|XP_007023034.1|	IPR006171,IPR027032	GO:0043139,GO:0003697
Peaxi162Scf00156g00915		XLOC_012390	12.1102	18.3988	0.603393	1.53062	0.0103	0.0214753	yes		0.76222	4.82901	10.2836	0.00134218	0.0214443		ref|XP_002521993.1|	IPR025756,IPR009057	GO:0003677,GO:0003682
Peaxi162Scf00156g01211		XLOC_012393	22.6752	9.52421	-1.25145	-2.79841	5e-05	0.000174625	yes		-1.72144	3.56136	20.7608	5.2e-06	0.000411363		AT5G19290.1	IPR022742
Peaxi162Scf00158g00171		XLOC_012496	9.3156	16.321	0.809008	1.78029	0.00355	0.0083878	yes		1.1617	3.99974	34.4155	4.45e-09	1.68e-06		AT1G28310.2	IPR003851	GO:0003677,GO:0006355
Peaxi162Scf00159g00068		XLOC_012536	33.9458	57.253	0.754118	2.01487	0.00045	0.00132797	yes		0.709982	5.30301	8.72414	0.00314025	0.0383071		AT1G70940.1	IPR004776	GO:0055085,GO:0016021
Peaxi162Scf00159g00167		XLOC_012559	20.3502	56.3393	1.4691	3.87849	5e-05	0.000174625	yes		1.16327	6.28783	36.2226	1.76e-09	8.29e-07		AT2G01570.1	IPR021914,IPR005202
Peaxi162Scf00159g00912		XLOC_012546	19.9241	12.3609	-0.688731	-1.52245	0.01035	0.0215678	yes		-1.03326	3.41581	10.0236	0.00154545	0.0236755		AT1G30110.1	IPR015797,IPR022927	GO:0016787
Peaxi162Scf00159g01649		XLOC_012555	12.4717	6.45055	-0.951168	-1.93464	0.0019	0.004839	yes		-0.96424	1.86984	11.2744	0.000785853	0.0147033		AT2G01540.1	IPR000008	GO:0005515
Peaxi162Scf00160g00022		XLOC_012561	331.33	204.273	-0.69777	-1.63276	0.00425	0.00983768	yes		-0.903372	9.01424	14.3088	0.000155139	0.00481746		AT4G36880.1	IPR013128,IPR025661,IPR000118,IPR025660	GO:0008234,GO:0006508
Peaxi162Scf00160g00103		XLOC_012612	7.87604	20.3769	1.37139	3.2945	5e-05	0.000174625	yes		1.06478	4.65867	17.9062	2.32e-05	0.00125498
Peaxi162Scf00160g00714		XLOC_012601	5.99405	12.0986	1.01324	1.80457	0.0052	0.0117604	yes		1.17733	1.52164	12.4171	0.000425413	0.00983084		ref|XP_007018412.1|	IPR003864	GO:0016020
Peaxi162Scf00160g00717		XLOC_012598	47.0719	126.353	1.42453	3.66439	5e-05	0.000174625	yes		1.26999	5.8326	40.5962	1.87e-10	1.55e-07		AT4G22120.1	IPR003864	GO:0016020
Peaxi162Scf00160g00913		XLOC_012607	38.067	25.8283	-0.559587	-1.34208	0.02475	0.0462809	yes		-0.897888	3.81393	13.5261	0.000235268	0.00643707		sp|Q39236|T2AG_ARATH	IPR003194,IPR009088,IPR009083	GO:0005672,GO:0006367
Peaxi162Scf00160g01329		XLOC_012624	0.942553	2.87488	1.60886	1.88839	0.00455	0.0104498	yes		1.62649	4.88658	15.4626	8.42e-05	0.00310689		AT1G22400.1	IPR002213	GO:0008152,GO:0016758
Peaxi162Scf00160g01635		XLOC_012703	55.0028	37.3829	-0.557124	-1.47724	0.01395	0.0280187	yes		-0.8179	6.28795	13.611	0.000224863	0.00625149		AT4G09670.1	IPR004104,IPR016040	GO:0008152,GO:0055114,GO:0016491
Peaxi162Scf00160g01746		XLOC_012651	319.871	731.982	1.19432	2.90184	5e-05	0.000174625	yes		0.877155	6.45366	13.8409	0.000198961	0.00574094		AT1G34000.1	IPR023329
Peaxi162Scf00164g00116		XLOC_012827	7.79591	4.43685	-0.813181	-1.69931	0.00545	0.0122611	yes		-1.06004	4.55838	11.9247	0.000553934	0.0116596		AT3G23920.1	IPR001554,IPR017853	GO:0005975,GO:0000272,GO:0016161,GO:0003824
Peaxi162Scf00164g01139		XLOC_012812	350.785	168.238	-1.06008	-2.75074	5e-05	0.000174625	yes		-1.93428	5.24	44.2294	2.92e-11	4.32e-08		AT3G06680.1	IPR002673	GO:0005840,GO:0006412,GO:0005622,GO:0003735
Peaxi162Scf00164g01311		XLOC_012859	14.9673	27.113	0.857175	2.2445	0.00025	0.000777877	yes		0.964976	4.64104	16.0376	6.21e-05	0.00250228		AT2G39750.1	IPR004159	GO:0008168
Peaxi162Scf00165g00912		XLOC_012881	16.2591	26.717	0.716515	1.80941	0.00205	0.00517873	yes		1.49092	7.06855	18.2625	1.92e-05	0.00109514		AT2G29050.1	IPR002610	GO:0004252,GO:0006508,GO:0016021
Peaxi162Scf00165g01517		XLOC_012930	25.9176	15.7751	-0.716279	-1.81039	0.0023	0.00573661	yes		-1.16071	5.8935	22.908	1.7e-06	0.000175117		AT2G28840.1	IPR020683,IPR013083	GO:0005515,GO:0008270
Peaxi162Scf00165g01724		XLOC_012933	6.02179	10.6514	0.822783	1.74679	0.0041	0.00952849	yes		1.33675	3.98384	25.4728	4.49e-07	6.52e-05		AT2G37585.1	IPR003406	GO:0016020,GO:0008375
Peaxi162Scf00166g00045		XLOC_013000	11.8077	19.3015	0.708983	1.64315	0.0075	0.0162522	yes		0.833027	2.38021	15.0298	0.000105826	0.00362177		AT3G02150.2	IPR005333
Peaxi162Scf00166g00528		XLOC_013005	16.0239	9.67699	-0.727596	-1.81206	0.0023	0.00573661	yes		-0.994755	4.2545	17.6994	2.59e-05	0.00134629		tpg|DAA47174.1|	IPR012677	GO:0000166,GO:0003676
Peaxi162Scf00166g00530		XLOC_013007	76.9907	121.407	0.6571	1.72839	0.0035	0.00828339	yes		0.732208	8.70287	12.3936	0.000430812	0.00989245		sp|Q3SZ71|MPPB_BOVIN	IPR011249	GO:0046872,GO:0006508,GO:0004222,GO:0003824
Peaxi162Scf00166g00727		XLOC_012968	86.6425	51.6495	-0.74632	-2.00988	0.00075	0.00210563	yes		-0.95831	6.48829	19.896	8.18e-06	0.000586031		sp|P25076|CY11_SOLTU	IPR002326,IPR011009	GO:0009055,GO:0020037,GO:0005524,GO:0005506,GO:0004672,GO:0006468,GO:0016772
Peaxi162Scf00167g00074		XLOC_013074	26.21	59.6355	1.18605	3.16611	5e-05	0.000174625	yes		0.970628	7.20316	19.4031	1.06e-05	0.000702573		sp|Q8NIW7|BBP_NEUCR	IPR004087,IPR012677,IPR001878	GO:0003723,GO:0000166,GO:0008270,GO:0003676
Peaxi162Scf00168g00049		XLOC_013098	43.1983	69.3687	0.68331	1.73528	0.00295	0.0071218	yes		1.10672	4.77372	15.1166	0.000101069	0.00349938		sp|O49884|RL30_LUPLU	IPR004038,IPR022991,IPR000231	GO:0005840,GO:0006412,GO:0005622,GO:0003735
Peaxi162Scf00170g00816		XLOC_013251	15.2461	33.7768	1.14759	2.60948	5e-05	0.000174625	yes		0.850925	4.19321	11.7913	0.000595092	0.012252		ref|XP_002518974.1|
Peaxi162Scf00171g00029		XLOC_013277	7.97342	5.135	-0.634833	-1.34181	0.02015	0.038695	yes		-1.2552	3.55224	12.192	0.000479956	0.0105754
Peaxi162Scf00171g00065		XLOC_013354	4.56952	7.87474	0.785191	1.46163	0.01405	0.0281958	yes		1.00812	2.19934	10.7518	0.00104178	0.0180262		ref|XP_002524634.1|
Peaxi162Scf00171g00113		XLOC_013321	11.8156	25.7076	1.1215	2.77497	5e-05	0.000174625	yes		1.20535	5.1467	19.2627	1.14e-05	0.000744278		AT5G50900.1	IPR016024	GO:0005515,GO:0005488
Peaxi162Scf00171g00427		XLOC_013343	2.41428	4.25375	0.81714	1.35782	0.0227	0.0429404	yes		1.25342	3.40467	16.309	5.38e-05	0.0022932		dbj|BAO49728.1|	IPR019049
Peaxi162Scf00171g00822		XLOC_013361	29.1458	18.0696	-0.689723	-1.57878	0.00595	0.0132501	yes		-1.13562	4.7265	17.7637	2.5e-05	0.00130813		AT2G41090.1	IPR011992	GO:0005509
Peaxi162Scf00171g00926		XLOC_013367	72.8803	48.2291	-0.595625	-1.57935	0.0084	0.0179545	yes		-0.945539	4.60423	16.6099	4.59e-05	0.00206275		AT3G17780.1
Peaxi162Scf00171g01034		XLOC_013369	10.8379	5.81885	-0.897272	-2.13876	0.00025	0.000777877	yes		-1.13082	2.70333	10.1547	0.00143935	0.0226706			IPR021789
Peaxi162Scf00171g01125		XLOC_013378	4.79841	8.89508	0.890451	1.45932	0.01485	0.0295992	yes		1.2115	1.23037	9.78668	0.00175781	0.0258762		sp|A7PHN8|CSPL4_VITVI	IPR006702
Peaxi162Scf00173g00010		XLOC_013414	32.8404	16.3341	-1.00758	-2.20076	0.0002	0.000634001	yes		-1.27448	2.94075	14.4668	0.00014265	0.00456449		AT3G11500.1	IPR010920
Peaxi162Scf00173g00074		XLOC_013403	36.4539	17.1377	-1.0889	-2.6197	5e-05	0.000174625	yes		-1.70732	4.98195	13.8164	0.000201564	0.00578227		AT2G16980.2	IPR016196
Peaxi162Scf00173g00825		XLOC_013407	14.9848	26.6578	0.831056	2.02908	0.0008	0.00223223	yes		1.19501	3.15587	14.8683	0.000115286	0.00384856		ref|XP_002524982.1|	IPR012677	GO:0000166,GO:0003676
Peaxi162Scf00173g01010		XLOC_013410	872.73	2568.85	1.55752	3.20288	5e-05	0.000174625	yes		1.62799	8.36887	17.9601	2.26e-05	0.0012263		AT3G56240.1	IPR006121	GO:0046872,GO:0030001
Peaxi162Scf00174g00148		XLOC_013464	13.0678	23.0614	0.819459	2.1713	0.00015	0.000486486	yes		0.537867	6.19898	8.42627	0.00369837	0.0426033		sp|Q96JE7|SC16B_HUMAN	IPR024880,IPR024340	GO:0048208
Peaxi162Scf00174g01015		XLOC_013482	133.308	67.0212	-0.992077	-2.69087	5e-05	0.000174625	yes		-0.999276	6.51447	11.6203	0.000652373	0.0130173		AT5G27280.1	IPR007853,IPR024158	GO:0008270
Peaxi162Scf00174g01113		XLOC_013448	2.14754	4.82491	1.16781	2.33769	0.0003	0.000918529	yes		1.33556	4.4968	18.8869	1.39e-05	0.000855017		AT2G17000.1	IPR006685	GO:0016020,GO:0055085
Peaxi162Scf00174g01117		XLOC_013449	6.03223	1.77791	-1.76251	-2.30887	0.00155	0.00403543	yes		-1.99867	4.72716	13.2526	0.000272198	0.00717272		AT4G35750.1	IPR001251
Peaxi162Scf00176g01415		XLOC_013608	18.4941	11.7182	-0.658307	-1.67569	0.00405	0.00942508	yes		-0.872051	2.83728	9.19145	0.00243148	0.0324281		sp|Q94KJ7|VPS33_ARATH	IPR001619,IPR027482	GO:0006904,GO:0016192
Peaxi162Scf00176g01518		XLOC_013586	2.75518	6.4627	1.22999	2.72296	5e-05	0.000174625	yes		1.54175	4.5092	53.2495	2.94e-13	1.01e-09		sp|Q9CAE3|LDL3_ARATH	IPR011991,IPR002937,IPR009057,IPR016040	GO:0003677,GO:0005515,GO:0055114,GO:0016491
Peaxi162Scf00177g00215		XLOC_013622	27.2339	19.3771	-0.49105	-1.31868	0.02655	0.0492261	yes		-1.18836	3.44639	18.8024	1.45e-05	0.000878042		sp|Q949Y0|UBP6_ARATH	IPR001394,IPR000626	GO:0006511,GO:0005515,GO:0004221
Peaxi162Scf00177g00513		XLOC_013657	36.4838	20.7646	-0.813131	-2.08139	0.0007	0.00197918	yes		-1.14631	2.04673	15.1001	0.000101956	0.00351953		AT1G72640.2	IPR016040
Peaxi162Scf00178g00147		XLOC_013693	47.2602	22.1004	-1.09655	-2.77083	5e-05	0.000174625	yes		-1.35571	6.57745	23.4181	1.3e-06	0.000146568		AT1G11910.1	IPR011001,IPR021109,IPR001461	GO:0006508,GO:0006629,GO:0004190
Peaxi162Scf00178g01110		XLOC_013690	1.76903	5.20099	1.55583	2.74133	0.00015	0.000486486	yes		1.79598	7.88294	19.0535	1.27e-05	0.000797762		AT1G62300.1	IPR003657	GO:0006355,GO:0043565,GO:0003700
Peaxi162Scf00180g00127		XLOC_013783	15.344	33.7317	1.13643	2.97763	5e-05	0.000174625	yes		0.981752	4.81966	22.0093	2.71e-06	0.000245402		AT1G74040.1	IPR013785,IPR013709	GO:0019752,GO:0009098,GO:0003852,GO:0046912,GO:0003824
Peaxi162Scf00180g00131		XLOC_013787	12.1154	7.31393	-0.728123	-1.58352	0.00675	0.0148088	yes		-0.932816	3.74358	8.39135	0.00377011	0.0431656		AT1G06070.1	IPR004827	GO:0006355,GO:0043565,GO:0003700
Peaxi162Scf00182g00009		XLOC_013814	23.0899	34.1308	0.563817	1.47737	0.0102	0.0212929	yes		0.599608	6.52221	8.59319	0.00337422	0.0401884		AT3G09770.1	IPR013083	GO:0005515,GO:0008270
Peaxi162Scf00185g00042		XLOC_013907	6.26582	11.7133	0.902576	1.83905	0.00245	0.00606885	yes		0.868838	3.04622	8.26395	0.004044	0.0452078		AT5G17600.1	IPR013083	GO:0005515,GO:0008270
Peaxi162Scf00185g00818		XLOC_013931	91.0453	63.2848	-0.524725	-1.41469	0.01555	0.0308209	yes		-0.928213	5.98303	18.038	2.17e-05	0.00119142		AT1G32270.1	IPR010989	GO:0016020,GO:0006886,GO:0005484,GO:0005515,GO:0016192
Peaxi162Scf00185g01627		XLOC_013938	39.6527	61.7435	0.638868	1.67108	0.0047	0.0107515	yes		0.786813	4.99817	9.80965	0.00173599	0.0256278		AT5G45590.1	IPR021137	GO:0005840,GO:0006412,GO:0005622,GO:0003735
Peaxi162Scf00188g00043		XLOC_014004	557	1180.33	1.08344	2.3362	5e-05	0.000174625	yes		0.94872	10.2703	13.7616	0.00020754	0.00589653		sp|O80402|DCAM_NICSY	IPR016067,IPR001985,IPR018167	GO:0004014,GO:0006597,GO:0008295
Peaxi162Scf00189g00020		XLOC_014098	11.6974	7.01694	-0.737278	-1.50102	0.01075	0.022297	yes		-0.886152	3.40029	8.58851	0.0033829	0.040245		AT4G28510.1	IPR001107	GO:0016020
Peaxi162Scf00189g00312		XLOC_014082	79.4851	49.0868	-0.695349	-1.87401	0.0015	0.00391872	yes		-0.696661	6.41241	17.2333	3.31e-05	0.00158502		sp|Q8LG50|LPAT2_ARATH	IPR002123	GO:0016746,GO:0008152
Peaxi162Scf00192g01014		XLOC_014275	29.3539	71.5762	1.28593	3.38167	5e-05	0.000174625	yes		1.61368	3.33912	39.0842	4.06e-10	2.34e-07		AT4G25370.1	IPR023150,IPR004176	GO:0019538
Peaxi162Scf00193g00013		XLOC_014287	32.6932	16.1444	-1.01796	-2.53811	5e-05	0.000174625	yes		-1.20441	5.2705	23.6963	1.13e-06	0.000135044		sp|D1I234|DRE2_VITVI	IPR007785	GO:0016226,GO:0051536,GO:0005737,GO:0006915
Peaxi162Scf00193g00044		XLOC_014307	53.8725	87.4596	0.699067	1.83359	0.0014	0.00368563	yes		0.574263	7.15503	9.33502	0.00224815	0.0305938		sp|Q8LPJ4|AB2E_ARATH	IPR027417,IPR013283	GO:0005524,GO:0000166,GO:0017111,GO:0051536,GO:0016887
Peaxi162Scf00193g00119		XLOC_014291	329.857	215.798	-0.612162	-1.53555	0.00825	0.0176731	yes		-0.696256	7.34802	9.29051	0.00230344	0.0311823		sp|P41127|RL131_ARATH	IPR001380	GO:0005840,GO:0006412,GO:0005622,GO:0003735
Peaxi162Scf00193g00215		XLOC_014293	7.98328	16.2739	1.02751	3.29381	5e-05	0.000174625	yes		1.01635	5.50763	14.3996	0.000147837	0.00466056		AT1G31810.1	IPR027643,IPR015425,IPR000008	GO:0005884,GO:0005515,GO:0045010
Peaxi162Scf00194g00818		XLOC_014382	8.17492	21.1173	1.36915	3.45918	5e-05	0.000174625	yes		1.0659	2.62216	10.2849	0.00134124	0.0214443		AT5G49730.1	IPR017927,IPR013121,IPR013130	GO:0055114,GO:0016491
Peaxi162Scf00194g00931		XLOC_014349	2.12904	5.633	1.4037	3.44332	5e-05	0.000174625	yes		1.49893	5.87943	27.679	1.43e-07	2.62e-05		AT4G01240.1	IPR013216	GO:0008152,GO:0008168
Peaxi162Scf00194g01021		XLOC_014355	51.3186	25.1871	-1.0268	-2.22458	0.00025	0.000777877	yes		-1.11409	5.65946	15.7814	7.11e-05	0.00275654		AT1G14450.1	IPR012576	GO:0022900,GO:0005747,GO:0005739
Peaxi162Scf00194g01048		XLOC_014353	16.3569	27.6028	0.754917	2.01454	0.0005	0.00146065	yes		0.855675	6.45145	20.3712	6.38e-06	0.000482143		sp|P93422|SYH_ORYSJ	IPR001106,IPR008948,IPR004516	GO:0009058,GO:0006418,GO:0016841,GO:0004812,GO:0003824,GO:0005737
Peaxi162Scf00195g00120		XLOC_014396	29.6196	19.2218	-0.623814	-1.51966	0.009	0.0190818	yes		-0.718345	4.77197	9.76163	0.00178192	0.0261197		AT2G34690.1	IPR014830	GO:0017089,GO:0051861,GO:0046836,GO:0005737
Peaxi162Scf00195g00616		XLOC_014433	30.3723	19.2676	-0.656581	-1.7009	0.00455	0.0104498	yes		-0.918003	3.938	15.938	6.55e-05	0.002602		AT4G20410.1	IPR000744	GO:0006886,GO:0005515
Peaxi162Scf00195g01014		XLOC_014412	20.7817	51.6492	1.31343	3.46059	5e-05	0.000174625	yes		0.998147	5.89902	22.5212	2.08e-06	0.000200217		sp|O04893|AGLU_SPIOL	IPR011013,IPR013785,IPR000322	GO:0030246,GO:0004553,GO:0005975,GO:0003824
Peaxi162Scf00195g01017		XLOC_014411	15.8467	31.5952	0.995526	2.66076	5e-05	0.000174625	yes		0.869993	4.9883	12.9412	0.000321435	0.00805026		sp|O04893|AGLU_SPIOL	IPR011013,IPR013785,IPR000322	GO:0030246,GO:0004553,GO:0005975,GO:0003824
Peaxi162Scf00198g00015		XLOC_014534	2.10301	0.502147	-2.06627	-1.78868	0.0113	0.0232901	yes		-3.94773	5.00107	23.0072	1.61e-06	0.000167986		AT4G26080.1	IPR001932,IPR015655	GO:0006470,GO:0003824,GO:0004722
Peaxi162Scf00198g00089		XLOC_014546	28.3459	18.9181	-0.58337	-1.44438	0.01335	0.0269501	yes		-1.05112	4.24031	13.1051	0.000294486	0.00756902		AT1G18160.1	IPR011009	GO:0005524,GO:0004674,GO:0004672,GO:0006468,GO:0016772
Peaxi162Scf00198g00217		XLOC_014504	74.6392	144.779	0.955846	2.71157	5e-05	0.000174625	yes		0.787667	7.64753	9.10322	0.00255159	0.0334485		AT1G26150.1	IPR011009	GO:0005524,GO:0004674,GO:0004672,GO:0006468,GO:0016772
Peaxi162Scf00200g01315		XLOC_014609	28.1179	17.202	-0.708912	-1.62913	0.005	0.0113574	yes		-1.82797	0.947511	9.04473	0.00263453	0.0341092		sp|Q9CQQ8|LSM7_MOUSE	IPR017132,IPR010920
Peaxi162Scf00201g00236		XLOC_014629	13.4911	8.89901	-0.600288	-1.38855	0.0174	0.0340134	yes		-1.22656	3.57847	10.6207	0.00111831	0.0190097		AT5G61060.1	IPR023801,IPR000286
Peaxi162Scf00201g00332		XLOC_014636	158.682	91.0471	-0.801452	-2.11884	0.0002	0.000634001	yes		-0.922965	6.44194	10.5371	0.00117	0.0195799
Peaxi162Scf00204g00079		XLOC_014749	32.4649	60.8108	0.905447	2.23893	5e-05	0.000174625	yes		0.757736	7.77557	10.1029	0.00148037	0.0230364		ref|XP_007048046.1|	IPR016024,IPR000008	GO:0005515,GO:0005488
Peaxi162Scf00205g00818		XLOC_014816	4.62647	9.45409	1.03103	2.00097	0.00085	0.00235725	yes		0.931574	4.45081	8.32208	0.0039166	0.0443766		sp|Q9S7U5|HSFA8_ARATH	IPR011991,IPR027725	GO:0005634,GO:0006355,GO:0043565,GO:0009408,GO:0003700
Peaxi162Scf00207g00033		XLOC_014963	14.5096	25.1968	0.79623	2.02973	0.00035	0.00105711	yes		0.757777	4.97874	8.68761	0.0032038	0.038789		AT5G19010.1	IPR011009	GO:0005524,GO:0004672,GO:0006468,GO:0004707,GO:0016772
Peaxi162Scf00207g00165		XLOC_015078	22.3076	12.9834	-0.780861	-1.83399	0.00385	0.00901355	yes		-0.984204	4.25696	16.5693	4.69e-05	0.00207925		ref|XP_002511747.1|
Peaxi162Scf00207g00333		XLOC_014984	22.4122	83.1178	1.89087	4.71904	5e-05	0.000174625	yes		1.29009	7.27509	16.3418	5.29e-05	0.00226312		gb|ABQ45124.1|
Peaxi162Scf00207g00440		XLOC_014886	186.525	383.532	1.03998	2.54258	5e-05	0.000174625	yes		0.74274	5.70309	11.4511	0.000714534	0.0138442		AT1G73060.1	IPR018962
Peaxi162Scf00207g00444		XLOC_014987	40.6252	71.8172	0.821956	2.16836	0.00025	0.000777877	yes		0.672682	6.41351	9.20691	0.00241103	0.0322631		AT1G15950.1	IPR001509,IPR016040	GO:0044237,GO:0003824,GO:0050662
Peaxi162Scf00207g00740		XLOC_015009	5.2442	9.70809	0.888466	2.01725	0.0005	0.00146065	yes		1.10972	3.83673	13.7892	0.000204504	0.00584233		AT1G15490.1
Peaxi162Scf00207g00950		XLOC_015023	2.31933	4.26286	0.878112	1.93396	0.0017	0.00438271	yes		0.884998	3.74159	9.9665	0.00159414	0.0241535		sp|A1CJ34|CHL1_ASPCL	IPR027417,IPR014001,IPR013020,IPR006555	GO:0016817,GO:0003677,GO:0005524,GO:0016818,GO:0006139,GO:0032508,GO:0008026,GO:0004003,GO:0003676
Peaxi162Scf00207g01343		XLOC_014940	4.31048	10.6639	1.30681	2.1581	0.0007	0.00197918	yes		1.85856	2.82173	35.1836	3e-09	1.24e-06		gb|EXB29714.1|	IPR000271	GO:0005840,GO:0006412,GO:0005622,GO:0003735
Peaxi162Scf00207g10149		XLOC_015067	3.03769	5.95213	0.97043	1.88122	0.0023	0.00573661	yes		1.01507	3.12673	12.2216	0.000472406	0.0104918		AT1G72470.1	IPR004140,IPR016159	GO:0000145,GO:0006887
Peaxi162Scf00209g00020		XLOC_015129	2.99896	6.20243	1.04837	2.02878	0.00085	0.00235725	yes		1.21563	0.660878	8.48846	0.00357405	0.0417282		AT5G47380.1	IPR025757,IPR006869
Peaxi162Scf00209g00326		XLOC_015143	14.9209	24.2771	0.70226	1.87108	0.00115	0.00309176	yes		0.716785	5.57908	13.408	0.000250558	0.00673968		ref|XP_002520139.1|
Peaxi162Scf00209g00719		XLOC_015117	37.6517	23.6816	-0.668948	-1.63773	0.00515	0.0116599	yes		-1.09098	3.84838	9.84963	0.00169866	0.0252972		AT5G39950.1	IPR005746,IPR012336	GO:0015035,GO:0006662,GO:0045454
Peaxi162Scf00210g00008		XLOC_015170	20.5911	29.8837	0.537334	1.3968	0.01505	0.0299481	yes		0.693853	6.13645	9.03449	0.00264933	0.0342314		sp|Q9CZR2|NALD2_MOUSE	IPR007484,IPR007365	GO:0008233,GO:0006508
Peaxi162Scf00210g00224		XLOC_015162	29.5187	49.6253	0.749444	1.69354	0.00335	0.00796864	yes		1.2431	1.24921	12.2187	0.000473122	0.0104918		sp|Q94AX4|DLD_ARATH	IPR016166,IPR016164	GO:0016614,GO:0050660,GO:0003824,GO:0055114
Peaxi162Scf00211g00058		XLOC_015212	34.0186	52.2516	0.619151	1.64174	0.00465	0.0106525	yes		0.573157	6.07995	9.56064	0.00198794	0.0280097		sp|Q6DW74|DGDG1_LOTJA
Peaxi162Scf00211g00079		XLOC_015187	6.41751	15.6993	1.29062	3.30637	5e-05	0.000174625	yes		1.1908	3.8578	11.9001	0.000561314	0.0117671		AT4G02010.1	IPR003591,IPR001611,IPR013320,IPR011009	GO:0005524,GO:0005515,GO:0004674,GO:0004672,GO:0006468,GO:0016772
Peaxi162Scf00211g00111		XLOC_015193	311.108	540.481	0.796828	2.07648	0.00045	0.00132797	yes		0.909845	7.84913	11.4652	0.000709135	0.0137782		AT3G52470.1	IPR004864
Peaxi162Scf00211g00223		XLOC_015209	3.52852	15.7258	2.156	2.07118	0.00285	0.00690801	yes		2.19299	0.0777006	9.95968	0.00160006	0.0242254		ATCG00040.1	IPR024937	GO:0006397
Peaxi162Scf00211g00237		XLOC_015180	8.34973	86.1031	3.36626	6.92297	5e-05	0.000174625	yes		3.23951	2.14408	28.4887	9.42e-08	1.9e-05		sp|Q7FNR4|RK23_ATRBE	IPR013025	GO:0005840,GO:0000166,GO:0006412,GO:0005622,GO:0003735
Peaxi162Scf00211g00244		XLOC_015210	1.12415	13.7298	3.61041	3.59215	0.0006	0.00172228	yes		4.33469	-0.458854	36.3052	1.69e-09	8.29e-07		ATCG00040.1	IPR024942
Peaxi162Scf00213g01016		XLOC_015285	197.491	131.466	-0.587103	-1.521	0.00945	0.0199156	yes		-1.0409	7.69192	15.1658	9.85e-05	0.00343935		sp|Q9M3V8|RS6_ASPOF	IPR001377	GO:0005840,GO:0006412,GO:0005622,GO:0003735
Peaxi162Scf00214g01312		XLOC_015339	101.139	52.3226	-0.950832	-2.41563	0.00015	0.000486486	yes		-0.961186	4.98504	17.8019	2.45e-05	0.00130136
Peaxi162Scf00217g00811		XLOC_015414	45.5506	30.0456	-0.600314	-1.5423	0.0089	0.0188938	yes		-0.695525	5.51589	8.54856	0.00345796	0.0407866		sp|Q9ZQG9|E1314_ARATH	IPR017853,IPR000490	GO:0004553,GO:0005975,GO:0003824
Peaxi162Scf00217g00812		XLOC_015412	12.9463	22.6244	0.805337	2.11903	0.00025	0.000777877	yes		0.649552	5.67139	8.95848	0.00276185	0.0350296		AT2G27090.1	IPR006868,IPR006867
Peaxi162Scf00219g00034		XLOC_015481	700.552	50.1167	-3.80513	-7.25823	5e-05	0.000174625	yes		-3.52972	4.4899	19.6756	9.18e-06	0.000625211		sp|Q8S8Y4|PSBK_ATRBE	IPR003687	GO:0009539,GO:0009523,GO:0015979
Peaxi162Scf00220g00009		XLOC_015488	27.8027	18.6808	-0.573668	-1.37086	0.0197	0.0379326	yes		-1.02209	4.20196	15.2083	9.63e-05	0.0033857		AT5G27990.1	IPR019398
Peaxi162Scf00220g00010		XLOC_015501	14.5609	25.2246	0.792728	2.003	0.00085	0.00235725	yes		1.1137	6.21254	18.8726	1.4e-05	0.000858878		AT5G04990.1	IPR012919
Peaxi162Scf00220g00042		XLOC_015499	153.343	89.0723	-0.783717	-2.0912	0.00045	0.00132797	yes		-0.857906	4.74012	9.38285	0.00219025	0.0300427		sp|Q9STY6|RS202_ARATH	IPR027486,IPR001848	GO:0005840,GO:0003723,GO:0006412,GO:0005622,GO:0003735,GO:0015935
Peaxi162Scf00220g00091		XLOC_015500	15.9756	30.5518	0.935387	2.50535	0.0001	0.00033435	yes		0.749147	5.89754	12.387	0.000432326	0.00989245		AT2G33490.1	IPR027267
Peaxi162Scf00221g00002		XLOC_015517	4.03733	2.24161	-0.848862	-1.52725	0.01655	0.0325584	yes		-1.07975	4.00518	11.2766	0.000784881	0.0146984		AT1G64280.1	IPR021094,IPR024228,IPR020683,IPR011333	GO:0005515
Peaxi162Scf00222g00025		XLOC_015540	6.04586	13.0343	1.1083	2.38865	5e-05	0.000174625	yes		0.829351	4.58262	13.1396	0.000289114	0.00749454		sp|Q9LP45|PSD11_ARATH	IPR000717,IPR011990,IPR013143	GO:0005515
Peaxi162Scf00222g00816		XLOC_015596	9.86512	15.9865	0.696442	1.68289	0.005	0.0113574	yes		0.865253	3.49185	11.1675	0.00083244	0.0153454		AT1G26761.1	IPR007184,IPR023296
Peaxi162Scf00224g00117		XLOC_015638	28.5456	17.5789	-0.699427	-1.83526	0.00135	0.00356868	yes		-0.590211	4.99066	10.3949	0.00126361	0.0206403		AT2G27350.1	IPR015940,IPR003323,IPR009060	GO:0005515
Peaxi162Scf00225g00127		XLOC_015672	2.26437	8.41047	1.89308	1.59645	0.02125	0.0405301	yes		2.43629	0.950904	13.8404	0.000199015	0.00574094		sp|P32518|DUT_SOLLC	IPR008180	GO:0016787,GO:0046080
Peaxi162Scf00225g00129		XLOC_015675	15.3223	23.9513	0.644464	1.70415	0.00405	0.00942508	yes		0.604485	6.384	9.61287	0.00193219	0.027612		AT1G53645.1
Peaxi162Scf00225g00143		XLOC_015701	11.7455	18.339	0.642812	1.46717	0.0126	0.0256187	yes		0.692256	4.02287	9.81541	0.00173056	0.0255658		AT3G05100.1
Peaxi162Scf00225g00218		XLOC_015704	45.155	26.3483	-0.777176	-1.75607	0.00275	0.00669304	yes		-1.11777	3.91399	8.50646	0.00353888	0.0414577		sp|P49211|RL321_ARATH	IPR001515	GO:0005840,GO:0006412,GO:0005622,GO:0003735
Peaxi162Scf00226g00112		XLOC_015738	22.6035	15.5691	-0.537863	-1.34216	0.0231	0.043581	yes		-1.05839	4.49239	15.9059	6.66e-05	0.00263138		AT2G21880.1	IPR002041,IPR005225,IPR001806,IPR027417	GO:0016020,GO:0007165,GO:0006184,GO:0005622,GO:0003924,GO:0006886,GO:0006913,GO:0007264,GO:0005525,GO:0015031
Peaxi162Scf00227g00720		XLOC_015767	21.8218	38.0173	0.800885	2.14052	0.0001	0.00033435	yes		0.797321	6.2331	14.0127	0.000181577	0.005388		AT2G25800.1	IPR008528
Peaxi162Scf00228g00036		XLOC_015822	8.04338	11.6217	0.530943	1.34235	0.02365	0.0444836	yes		0.689672	5.07804	11.6364	0.000646728	0.0129671		AT1G34300.1	IPR001480,IPR000858,IPR013320,IPR024171,IPR011009	GO:0005524,GO:0004674,GO:0004672,GO:0048544,GO:0006468,GO:0016772
Peaxi162Scf00228g00225		XLOC_015819	213.018	128.492	-0.729291	-1.97272	0.00085	0.00235725	yes		-0.989935	6.49239	16.6372	4.53e-05	0.00204539		AT3G17020.1	IPR006015	GO:0006950
Peaxi162Scf00228g00326		XLOC_015823	50.2696	19.8624	-1.33964	-3.17064	5e-05	0.000174625	yes		-1.20585	4.22158	18.4552	1.74e-05	0.00100635		AT3G06610.1
Peaxi162Scf00228g00733		XLOC_015828	23.8451	16.5143	-0.52998	-1.36287	0.0229	0.0432485	yes		-0.851153	4.5273	12.8598	0.00033572	0.0083175		AT5G49540.1	IPR008504	GO:0072546,GO:0005783,GO:0016021
Peaxi162Scf00229g01118		XLOC_015862	4.23206	8.77814	1.05256	2.22719	0.0004	0.00119351	yes		1.33453	4.84745	27.4111	1.64e-07	2.96e-05		sp|Q5LMQ0|RL1_RUEPO	IPR023674,IPR016095,IPR028364,IPR016094	GO:0003723
Peaxi162Scf00231g00053		XLOC_015915	23.6583	12.3802	-0.934309	-2.25491	0.0003	0.000918529	yes		-0.798435	3.04475	8.66012	0.0032525	0.0391269		sp|Q9ZSY8|IAA27_ARATH	IPR003311	GO:0005634,GO:0006355,GO:0046983
Peaxi162Scf00231g00812		XLOC_015964	25.4822	41.5706	0.706077	2.46326	0.0021	0.00529001	yes		1.06757	6.53959	12.7118	0.000363346	0.00879162		AT4G30260.1	IPR006977	GO:0016020
Peaxi162Scf00231g10125		XLOC_015976	7.68297	15.9181	1.05093	2.82892	5e-05	0.000174625	yes		0.876981	4.84779	17.474	2.91e-05	0.00144671		sp|Q14684|RRP1B_HUMAN	IPR010301	GO:0030688,GO:0006364
Peaxi162Scf00232g00030		XLOC_016008	61.5105	39.873	-0.625419	-1.64318	0.00395	0.0092202	yes		-0.914689	7.05709	11.1224	0.000852895	0.0155836		AT5G56030.1	IPR001404	GO:0006457,GO:0005524,GO:0051082,GO:0006950
Peaxi162Scf00234g00511		XLOC_016059	157.276	93.3087	-0.753214	-2.04107	0.0006	0.00172228	yes		-1.05595	6.95608	14.8557	0.000116054	0.0038583		AT2G41090.1	IPR011992	GO:0005509
Peaxi162Scf00235g00011		XLOC_016105	9.44316	17.2143	0.866269	2.08343	0.0006	0.00172228	yes		1.07973	3.96668	16.5866	4.65e-05	0.0020743		AT3G56160.1	IPR016833
Peaxi162Scf00236g00054		XLOC_016145	58.4272	114.53	0.971015	2.61068	5e-05	0.000174625	yes		0.737304	5.83105	9.56973	0.00197812	0.0279644		AT1G52820.1	IPR027443,IPR005123	GO:0016706,GO:0055114,GO:0016491
Peaxi162Scf00237g01219		XLOC_016184	2.73783	4.1409	0.596913	1.43022	0.01535	0.0304696	yes		0.897627	4.30069	12.1357	0.000494658	0.0108073		AT1G32490.1	IPR007502,IPR011709,IPR002867,IPR027417,IPR013083,IPR014001,IPR001650,IPR007087	GO:0046872,GO:0005524,GO:0005515,GO:0008270,GO:0004386,GO:0008026,GO:0003676
Peaxi162Scf00238g00149		XLOC_016209	1.47137	9.2452	2.65154	4.0845	5e-05	0.000174625	yes		3.0458	2.74673	35.2026	2.97e-09	1.24e-06		AT2G45410.1	IPR004883
Peaxi162Scf00245g00096		XLOC_016398	5.52699	0	NA	NA	5e-05	0.000174625	yes		-3.50246	3.71567	11.4251	0.000724584	0.0139735		AT3G13110.1	IPR005881	GO:0009001,GO:0006535,GO:0016740,GO:0005737
Peaxi162Scf00245g00914		XLOC_016415	53.6234	32.6388	-0.716274	-1.81152	0.0023	0.00573661	yes		-0.886453	5.47973	16.497	4.87e-05	0.00213186		sp|O24633|PSB2B_ARATH	IPR001353	GO:0051603,GO:0004298,GO:0005839
Peaxi162Scf00246g01115		XLOC_016430	33.9292	49.1481	0.534606	1.42057	0.01255	0.0255311	yes		0.718337	5.06799	11.9507	0.000546262	0.0115569		sp|Q5ZMS3|IF2G_CHICK	IPR027417,IPR009001,IPR000795,IPR009000	GO:0005525,GO:0003924
Peaxi162Scf00249g00712		XLOC_016509	273.17	130.042	-1.07082	-2.33936	0.00015	0.000486486	yes		-1.6253	7.09683	35.7726	2.22e-09	9.98e-07			IPR000289	GO:0005840,GO:0006412,GO:0005622,GO:0003735
Peaxi162Scf00252g00117		XLOC_016586	406.919	699.374	0.781323	1.64259	0.0038	0.00891012	yes		0.918625	6.79672	19.5809	9.64e-06	0.000648456		sp|P48627|FAD6C_BRANA	IPR005804	GO:0006629
Peaxi162Scf00252g00123		XLOC_016600	38.1994	100.866	1.40081	3.71227	5e-05	0.000174625	yes		1.59846	5.39168	31.757	1.75e-08	4.83e-06
Peaxi162Scf00253g00137		XLOC_016642	3.75082	10.874	1.5356	3.1326	5e-05	0.000174625	yes		1.64994	4.30317	11.3078	0.000771827	0.0145357		dbj|BAG80553.1|	IPR002213	GO:0008152,GO:0016758
Peaxi162Scf00253g00512		XLOC_016619	117.129	47.5426	-1.3008	-3.2731	5e-05	0.000174625	yes		-1.6386	4.68425	25.8449	3.7e-07	5.73e-05
Peaxi162Scf00254g00136		XLOC_016711	133.021	324.081	1.2847	3.2112	5e-05	0.000174625	yes		1.17759	6.11294	26.1329	3.19e-07	5.12e-05		AT1G65450.1	IPR003480,IPR023213	GO:0016747
Peaxi162Scf00254g00617		XLOC_016681	38.1221	77.1987	1.01795	2.66152	5e-05	0.000174625	yes		1.07419	8.16659	20.9459	4.72e-06	0.000380769		sp|Q9M081|SC24B_ARATH	IPR006900,IPR012990,IPR006896,IPR006895,IPR007123,IPR002035	GO:0006886,GO:0030127,GO:0008270,GO:0006888
Peaxi162Scf00254g00712		XLOC_016705	10.0353	6.85556	-0.549733	-1.41507	0.01975	0.0380184	yes		-0.99145	3.65786	11.3983	0.000735116	0.014111		sp|Q9SXY0|FAS1_ARATH	IPR022043
Peaxi162Scf00255g01021		XLOC_016745	198.419	103.613	-0.937352	-2.50778	5e-05	0.000174625	yes		-1.30547	5.52215	24.155	8.89e-07	0.000112257		sp|O23290|RL36A_ARATH	IPR000552,IPR011332	GO:0005840,GO:0006412,GO:0005622,GO:0003735
Peaxi162Scf00256g00712		XLOC_016751	8.75675	15.8868	0.859361	2.10099	0.00075	0.00210563	yes		0.976947	4.8303	22.2059	2.45e-06	0.00022646		AT4G32600.1	IPR013083,IPR011016	GO:0005515,GO:0008270
Peaxi162Scf00256g00815		XLOC_016761	2.48782	6.62127	1.41222	1.97618	0.002	0.00506598	yes		1.02338	3.94989	10.2973	0.00133226	0.0214071		AT2G26890.1	IPR001623,IPR016024,IPR025640	GO:0005488
Peaxi162Scf00259g00104		XLOC_016880	19.185	33.6014	0.808546	2.16175	0.00015	0.000486486	yes		0.697461	5.92499	10.5993	0.00113132	0.0191593		AT2G29970.1	IPR023150,IPR027417	GO:0005524
Peaxi162Scf00263g00083		XLOC_016964	11.5841	37.9106	1.71046	4.41471	5e-05	0.000174625	yes		1.7237	6.15583	28.4471	9.63e-08	1.92e-05		ref|XP_002306685.1|	IPR008889
Peaxi162Scf00263g01310		XLOC_017008	8.17385	27.2151	1.73532	8.17851	5e-05	0.000174625	yes		1.75429	11.3785	18.6183	1.6e-05	0.000944946			IPR006706	GO:0005199,GO:0009664
Peaxi162Scf00263g01312		XLOC_016972	279.002	1460.11	2.38774	8.43686	5e-05	0.000174625	yes		1.82136	12.6959	22.1072	2.58e-06	0.000235258			IPR006706	GO:0005199,GO:0009664
Peaxi162Scf00263g10122		XLOC_016971	63.0797	153.43	1.28233	5.65172	5e-05	0.000174625	yes		1.23377	14.8231	11.1981	0.000818813	0.0151287			IPR006706	GO:0005199,GO:0009664
Peaxi162Scf00267g00035		XLOC_017122	8.4447	2.72084	-1.63399	-2.02251	0.00475	0.0108538	yes		-1.23969	4.06634	20.2696	6.73e-06	0.000506579		ref|XP_007023565.1|	IPR005813	GO:0005840,GO:0006412,GO:0005622,GO:0003735,GO:0019843
Peaxi162Scf00267g00085		XLOC_017107	12.3319	22.6419	0.8766	2.02973	0.00105	0.00284913	yes		1.03163	4.7335	17.6177	2.7e-05	0.00138109		ref|XP_007022897.1|
Peaxi162Scf00268g00105		XLOC_017172	10.6846	24.0683	1.1716	2.40774	0.0001	0.00033435	yes		0.870953	3.86592	8.42148	0.00370814	0.042621		ref|XP_002533873.1|
Peaxi162Scf00269g00121		XLOC_017183	38.6011	110.978	1.52355	4.01636	5e-05	0.000174625	yes		1.25591	4.63489	24.8768	6.11e-07	8.33e-05
Peaxi162Scf00269g00135		XLOC_017193	95.0378	153.234	0.689166	1.7888	0.0017	0.00438271	yes		0.807218	6.35374	12.4986	0.000407252	0.00953107		AT1G03940.1	IPR003480,IPR023213	GO:0016747
Peaxi162Scf00270g00420		XLOC_017246	35.2139	76.3224	1.11596	3.08537	5e-05	0.000174625	yes		0.863996	6.48636	13.5942	0.000226891	0.00627418		sp|Q9SKN2|DRB2_ARATH	IPR014720
Peaxi162Scf00270g01119		XLOC_017239	15.2438	37.7783	1.30933	3.03465	5e-05	0.000174625	yes		1.29727	5.3083	16.2889	5.44e-05	0.00230813		AT5G03170.1	IPR000782
Peaxi162Scf00271g00003		XLOC_017261	1.58979	6.67982	2.07097	3.15162	0.0001	0.00033435	yes		1.96128	4.31661	30.6211	3.14e-08	8.02e-06		AT1G02000.1	IPR001509,IPR008089	GO:0005975,GO:0044237,GO:0016857,GO:0003824,GO:0050662
Peaxi162Scf00271g00047		XLOC_017297	59.6389	112.888	0.92057	2.4861	5e-05	0.000174625	yes		1.01908	4.49692	19.3897	1.07e-05	0.000705276		AT4G12060.1	IPR023150,IPR004176	GO:0019538
Peaxi162Scf00271g00053		XLOC_017275	39.6151	58.0184	0.55046	1.44548	0.0139	0.0279292	yes		1.19398	6.5544	8.31698	0.00392761	0.044463		sp|Q40478|ERF5_TOBAC	IPR016177	GO:0003677,GO:0006355,GO:0003700
Peaxi162Scf00271g00055		XLOC_017300	1.02817	3.02434	1.55654	1.54311	0.0157	0.0310811	yes		1.51607	3.30223	8.80202	0.00300897	0.037328		sp|Q9M1V2|SOT5_ARATH	IPR000863,IPR027417	GO:0008146
Peaxi162Scf00271g00086		XLOC_017284	10.6296	23.226	1.12765	3.09768	5e-05	0.000174625	yes		0.84861	6.29654	14.236	0.000161258	0.00494811		sp|Q8NIW7|BBP_NEUCR	IPR004087,IPR012677,IPR001878	GO:0003723,GO:0000166,GO:0008270,GO:0003676
Peaxi162Scf00274g00004		XLOC_017371	260.752	182.608	-0.513927	-1.35257	0.0201	0.0386094	yes		-1.063	6.04994	13.1211	0.000291989	0.00754074		sp|Q9AXQ6|IF5A1_SOLLC	IPR001884	GO:0043022,GO:0003723,GO:0006452,GO:0003746,GO:0045905,GO:0008612,GO:0045901
Peaxi162Scf00274g00455		XLOC_017431	28.4091	71.2119	1.32577	3.36489	5e-05	0.000174625	yes		1.44533	5.72168	17.2869	3.21e-05	0.00155171		AT1G18720.1	IPR009305
Peaxi162Scf00274g10024		XLOC_017421	2.07321	4.14755	1.00039	1.38641	0.0251	0.0468523	yes		1.38048	4.53464	12.2764	0.00045873	0.0102828		AT2G03350.1	IPR007493
Peaxi162Scf00281g00042		XLOC_017535	58.1386	32.9422	-0.819562	-2.17959	0.00015	0.000486486	yes		-0.886737	6.39017	19.7865	8.66e-06	0.000599832		AT5G65430.1	IPR000308,IPR023409,IPR023410	GO:0019904
Peaxi162Scf00281g00082		XLOC_017541	8.10162	12.4137	0.615654	1.43188	0.0142	0.0284592	yes		0.99125	3.64058	9.01838	0.00267278	0.034335		AT1G28390.1	IPR013320,IPR011009	GO:0005524,GO:0004674,GO:0004672,GO:0006468,GO:0016772
Peaxi162Scf00284g00125		XLOC_017653	3.15345	1.07942	-1.54667	-1.77538	0.0073	0.0158694	yes		-2.04279	4.63701	9.5049	0.00204924	0.0287171		AT3G56200.1	IPR013057
Peaxi162Scf00284g00131		XLOC_017608	62.9417	37.3414	-0.753241	-2.01338	0.0005	0.00146065	yes		-0.800482	4.8595	10.6469	0.00110258	0.0188557		AT3G56190.1	IPR000744	GO:0006886,GO:0005515
Peaxi162Scf00284g00521		XLOC_017624	431.153	245.528	-0.812314	-2.13326	0.0005	0.00146065	yes		-1.12672	7.74138	12.8714	0.00033364	0.00829402		sp|Q8H1T3|FRI2_TOBAC	IPR001519,IPR009078,IPR008331	GO:0006879,GO:0006826,GO:0008199
Peaxi162Scf00284g00532		XLOC_017664	25.9979	38.3748	0.561764	1.42387	0.0119	0.0243777	yes		0.606061	7.86103	10.0463	0.00152657	0.0234977		AT5G05480.1	IPR021102
Peaxi162Scf00285g00049		XLOC_017729	115.302	212.329	0.88088	2.34964	5e-05	0.000174625	yes		0.860125	7.78328	16.5431	4.76e-05	0.00209124		sp|Q05091|PGIP_PYRCO	IPR025875,IPR013210,IPR001611	GO:0005515
Peaxi162Scf00286g00022		XLOC_017782	55.6562	172.127	1.62886	6.32752	5e-05	0.000174625	yes		1.5391	12.5149	13.7497	0.000208852	0.0059137		AT1G05850.1	IPR016283,IPR023346	GO:0006032,GO:0016998,GO:0005975,GO:0004568
Peaxi162Scf00286g00342		XLOC_017800	5.17365	8.62868	0.737957	1.67696	0.00475	0.0108538	yes		0.927659	4.15106	16.2465	5.56e-05	0.00233501		sp|Q24742|TRX_DROVI	IPR001214,IPR013083,IPR003889,IPR003888,IPR003616,IPR000313,IPR002999	GO:0005634,GO:0005515,GO:0008270
Peaxi162Scf00286g00937		XLOC_017771	7.78208	18.0068	1.21032	3.02467	5e-05	0.000174625	yes		1.18516	4.98436	15.3949	8.72e-05	0.00316935		sp|Q4PE39|SEC23_USTMA	IPR006900,IPR012990,IPR006896,IPR006895,IPR007123,IPR002035	GO:0006886,GO:0030127,GO:0008270,GO:0006888
Peaxi162Scf00287g01628		XLOC_017845	17.7944	11.4927	-0.63071	-1.47747	0.0096	0.0201947	yes		-0.939194	5.37825	16.858	4.03e-05	0.00185084		AT5G42520.1	IPR010409
Peaxi162Scf00288g00514		XLOC_017879	1.36507	3.0619	1.16546	1.58951	0.01185	0.0242886	yes		1.71274	1.01014	9.87549	0.00167495	0.0250799		AT5G24970.2	IPR011009	GO:0005524,GO:0004672,GO:0006468,GO:0016772
Peaxi162Scf00288g00818		XLOC_017898	3.83437	2.25641	-0.764962	-1.41939	0.0219	0.0416088	yes		-0.984706	5.46918	8.83234	0.00295938	0.0369023		AT5G10650.1	IPR013083	GO:0005515,GO:0008270
Peaxi162Scf00290g00125		XLOC_017944	1.89013	6.14561	1.70107	1.96839	0.0048	0.0109543	yes		1.82426	1.44986	8.47952	0.00359167	0.041816		AT3G62020.1	IPR001929	GO:0045735,GO:0030145
Peaxi162Scf00290g00816		XLOC_017937	36.3683	18.8633	-0.947101	-2.0897	0.0006	0.00172228	yes		-1.18398	4.03337	15.4636	8.41e-05	0.00310689			IPR024752
Peaxi162Scf00291g00082		XLOC_017966	6.14765	17.9365	1.54479	3.12514	5e-05	0.000174625	yes		1.5201	2.87469	22.2128	2.44e-06	0.00022646		AT4G18210.1	IPR004853
Peaxi162Scf00292g00054		XLOC_017971	26.3368	16.8473	-0.644564	-1.67327	0.0045	0.0103476	yes		-0.776165	4.8355	8.58357	0.0033921	0.0403313		sp|Q9C5U3|PRS8A_ARATH	IPR027417,IPR005937	GO:0016787,GO:0005524,GO:0000166,GO:0017111,GO:0030163,GO:0005737
Peaxi162Scf00293g00510		XLOC_017978	349.183	231.12	-0.595339	-1.45208	0.01085	0.0224803	yes		-0.958316	9.00796	14.8666	0.00011539	0.00384856		AT5G10860.1	IPR000644	GO:0030554
Peaxi162Scf00293g00719		XLOC_017993	64.7972	42.6359	-0.603863	-1.58566	0.0063	0.0139312	yes		-0.731636	4.55822	10.7748	0.00102893	0.0178636		sp|Q86KK2|FHIT_DICDI	IPR011146,IPR001310	GO:0003824
Peaxi162Scf00294g00097		XLOC_018006	1.51242	5.16309	1.77137	2.55417	0.00025	0.000777877	yes		1.35396	0.679937	11.0627	0.000880815	0.0159471		gb|ABD32666.1|
Peaxi162Scf00295g00012		XLOC_018032	121.344	82.1315	-0.563092	-1.4938	0.0104	0.0216594	yes		-1.10558	6.64105	31.1309	2.41e-08	6.37e-06
Peaxi162Scf00296g00811		XLOC_018077	51.2268	19.4945	-1.39383	-3.05268	5e-05	0.000174625	yes		-1.6347	4.47341	21.3345	3.86e-06	0.000323441		sp|P46291|RL38_SOLLC	IPR002675	GO:0005840,GO:0006412,GO:0005622,GO:0003735
Peaxi162Scf00297g00048		XLOC_018118	87.7615	56.8764	-0.625758	-1.68909	0.00395	0.0092202	yes		-0.875187	4.20234	10.6414	0.00110585	0.0188603		sp|Q84MC2|LOG8_ARATH	IPR005269
Peaxi162Scf00298g00114		XLOC_018134	31.5909	15.3781	-1.03864	-2.29357	0.00025	0.000777877	yes		-1.20981	3.40234	15.4103	8.65e-05	0.00315476		sp|O82201|AP4S_ARATH	IPR016635	GO:0006810,GO:0008565,GO:0015031
Peaxi162Scf00299g00014		XLOC_018200	26.71	191.244	2.83996	6.45835	5e-05	0.000174625	yes		2.90055	4.7072	33.0834	8.83e-09	3e-06		sp|Q8S8V6|RK16_ATRBE	IPR000114,IPR016180	GO:0005840,GO:0006412,GO:0005622,GO:0003735,GO:0019843
Peaxi162Scf00299g00114		XLOC_018199	3.57424	20.8723	2.54588	4.49626	5e-05	0.000174625	yes		4.17622	1.69104	35.2567	2.89e-09	1.24e-06		sp|Q2MI65|RR8_SOLLC	IPR000630,IPR012340,IPR004368	GO:0006413,GO:0005840,GO:0003743,GO:0003723,GO:0006412,GO:0003735
Peaxi162Scf00299g00118		XLOC_018201	95.2146	333.676	1.80919	4.07691	5e-05	0.000174625	yes		1.92553	6.17771	15.5863	7.88e-05	0.0029792		AT3G26040.1	IPR003480,IPR023213	GO:0016747
Peaxi162Scf00299g00636		XLOC_018227	29.3976	43.95	0.580162	1.5308	0.00855	0.0182331	yes		0.502059	6.34388	9.00257	0.002696	0.0345328		AT4G33630.1	IPR021894
Peaxi162Scf00299g00847		XLOC_018185	53.2351	23.6221	-1.17224	-2.8425	5e-05	0.000174625	yes		-1.62934	3.73302	27.9079	1.27e-07	2.44e-05
Peaxi162Scf00299g01141		XLOC_018245	64.2095	101.55	0.661329	1.73919	0.0026	0.00638043	yes		0.577113	6.03593	8.87412	0.00289242	0.0362057		sp|Q0AXM5|RIBBA_SYNWW	IPR016299,IPR000926,IPR000422	GO:0008686,GO:0003935,GO:0009231
Peaxi162Scf00300g00117		XLOC_018251	31.3045	12.9842	-1.26962	-2.8932	5e-05	0.000174625	yes		-1.29523	5.10792	9.30935	0.00227988	0.030929		AT4G35750.1	IPR001251
Peaxi162Scf00301g00029		XLOC_018322	2.89361	0	NA	NA	5e-05	0.000174625	yes		-6.62045	3.75665	11.0202	0.000901258	0.0161758		AT4G17030.1	IPR007118	GO:0005576
Peaxi162Scf00301g00317		XLOC_018324	234.516	434.239	0.888807	2.13406	0.00035	0.00105711	yes		0.696937	7.54685	9.67313	0.00186983	0.026985		sp|A1JNN2|CLPP_YERE8	IPR023562	GO:0004252,GO:0006508
Peaxi162Scf00302g01417		XLOC_018346	5.04569	12.4746	1.30587	3.71837	5e-05	0.000174625	yes		1.23475	5.48857	18.755	1.49e-05	0.0008923		AT5G67470.1	IPR027643,IPR015425	GO:0005884,GO:0045010
Peaxi162Scf00304g00128		XLOC_018434	34.0914	23.1293	-0.559686	-1.45482	0.01635	0.0322101	yes		-0.723714	3.73686	8.44148	0.00366758	0.0424137		AT2G40290.1	IPR024054,IPR012340,IPR011488,IPR024055	GO:0003743,GO:0003723,GO:0005850
Peaxi162Scf00304g00832		XLOC_018401	40.1078	26.1362	-0.617835	-1.60322	0.00715	0.0155844	yes		-0.84712	3.70266	9.4361	0.00212755	0.0293773		sp|Q5ZLY2|HAGHL_CHICK	IPR017782	GO:0016787,GO:0004416,GO:0008270,GO:0006750
Peaxi162Scf00305g00045		XLOC_018467	8.43539	23.8232	1.49784	3.34956	5e-05	0.000174625	yes		1.56258	4.32962	22.739	1.86e-06	0.000186079		AT5G16600.1	IPR009057	GO:0003677,GO:0003682
Peaxi162Scf00305g00128		XLOC_018499	166.811	241.36	0.532974	1.35392	0.0187	0.0362359	yes		0.774324	6.59076	9.5961	0.00194991	0.0277571		AT5G16710.1	IPR010987,IPR012336	GO:0005515
Peaxi162Scf00305g00129		XLOC_018500	39.1926	58.4026	0.575452	1.58481	0.00845	0.018049	yes		0.556241	5.8005	10.9293	0.000946569	0.0167138		AT2G01570.1	IPR021914,IPR005202
Peaxi162Scf00309g00913		XLOC_018579	14.6545	22.1727	0.597435	1.59146	0.0048	0.0109543	yes		0.700365	7.13951	13.0144	0.000309113	0.00781727		AT4G01810.1	IPR006900,IPR012990,IPR006896,IPR006895,IPR002035	GO:0006886,GO:0030127,GO:0008270,GO:0006888
Peaxi162Scf00314g00025		XLOC_018759	235.389	460.396	0.967825	2.5017	5e-05	0.000174625	yes		0.776661	5.39645	10.1442	0.00144753	0.0227543		ref|XP_002512119.1|
Peaxi162Scf00314g00027		XLOC_018761	22.8965	12.3527	-0.890305	-2.02313	0.0007	0.00197918	yes		-1.24151	3.93615	29.5534	5.44e-08	1.3e-05		sp|O15084|ANR28_HUMAN	IPR020683	GO:0005515
Peaxi162Scf00314g00228		XLOC_018706	55.5626	82.2796	0.56642	1.52928	0.0094	0.0198225	yes		0.674538	7.63738	8.18481	0.00422427	0.0466629		sp|Q3SZ71|MPPB_BOVIN	IPR011249	GO:0046872,GO:0006508,GO:0004222,GO:0003824
Peaxi162Scf00314g00728		XLOC_018731	447.556	984.489	1.13731	2.54854	5e-05	0.000174625	yes		1.12706	5.78356	10.5097	0.0011875	0.0197713		ref|XP_007038169.1|
Peaxi162Scf00315g00039		XLOC_018823	57.7926	93.099	0.68788	1.8053	0.0022	0.00551397	yes		0.547538	6.0623	8.79728	0.0030168	0.0373708		AT1G79600.1	IPR011009	GO:0005524,GO:0004672,GO:0006468,GO:0016772
Peaxi162Scf00316g00327		XLOC_018835	100.511	64.7471	-0.63447	-1.65849	0.0039	0.00911698	yes		-0.923407	6.18301	16.4119	5.1e-05	0.00219908		AT4G27230.1	IPR009072	GO:0005634,GO:0003677,GO:0046982,GO:0006334,GO:0000786
Peaxi162Scf00318g00210		XLOC_018887	3.97212	2.02893	-0.969193	-1.37956	0.0266	0.0493079	yes		1.12734	3.4963	11.4405	0.000718621	0.0138856		AT3G53940.1	IPR002067,IPR023395	GO:0055085
Peaxi162Scf00320g00055		XLOC_018956	180.227	76.4505	-1.23722	-2.97532	5e-05	0.000174625	yes		-1.51876	5.25485	26.0289	3.36e-07	5.32e-05		ref|XP_007025728.1|
Peaxi162Scf00320g00619		XLOC_018961	30.2464	85.1695	1.49358	3.71571	5e-05	0.000174625	yes		1.27442	6.00399	12.3069	0.000451276	0.0102151		AT5G46330.1	IPR003591,IPR013210,IPR001611,IPR013320,IPR011009	GO:0005515,GO:0016772
Peaxi162Scf00323g00026		XLOC_019020	1.85322	4.43471	1.25881	1.7211	0.0065	0.0143243	yes		1.32848	2.24886	9.37714	0.00219708	0.0300965		AT3G05660.1	IPR003591,IPR001611	GO:0005515
Peaxi162Scf00323g00817		XLOC_019034	242.405	116.071	-1.06241	-2.50553	5e-05	0.000174625	yes		-1.26773	7.87631	12.6887	0.000367872	0.00889074			IPR012336
Peaxi162Scf00324g00017		XLOC_019053	6.51599	3.5247	-0.886485	-1.35723	0.02405	0.0451297	yes		-1.69604	1.61342	9.68305	0.00185975	0.0268614		ref|XP_002518232.1|	IPR025322
Peaxi162Scf00324g00334		XLOC_019075	57.2858	39.9588	-0.519665	-1.43413	0.016	0.0316004	yes		-0.93637	5.04174	19.873	8.28e-06	0.000589055		sp|Q93Y35|PSMD6_ARATH	IPR000717,IPR019585	GO:0005515
Peaxi162Scf00328g00128		XLOC_019180	25.5578	43.61	0.770898	1.95518	0.00065	0.00185122	yes		0.657267	8.66921	8.0238	0.00461665	0.0492633		sp|P35084|RPB1_DICDI	IPR006592,IPR000684,IPR007081,IPR007080,IPR007066,IPR007083	GO:0005665,GO:0003899,GO:0003677,GO:0006351,GO:0006366
Peaxi162Scf00329g00024		XLOC_019215	6.57301	15.7555	1.26123	3.10253	5e-05	0.000174625	yes		1.14808	4.89177	17.5915	2.74e-05	0.00138661		AT4G35420.1	IPR001509,IPR016040	GO:0044237,GO:0003824,GO:0050662
Peaxi162Scf00329g00212		XLOC_019240	5.17987	1.68906	-1.61669	-1.78741	0.01095	0.0226594	yes		-2.14417	1.58517	13.3897	0.000253013	0.0067969		ref|XP_002513150.1|
Peaxi162Scf00329g00811		XLOC_019229	4.46147	8.84932	0.988047	2.35118	0.0001	0.00033435	yes		0.822216	5.56068	15.674	7.53e-05	0.00285459		sp|Q4P683|ATG9_USTMA	IPR007241
Peaxi162Scf00329g00929		XLOC_019231	20.8085	12.6614	-0.716733	-1.59076	0.0094	0.0198225	yes		-1.39468	2.61994	19.929	8.04e-06	0.000578594		AT5G12320.1	IPR020683	GO:0005515
Peaxi162Scf00332g00015		XLOC_019371	68.1706	29.4742	-1.20969	-2.72806	5e-05	0.000174625	yes		-1.99987	4.90737	40.1089	2.4e-10	1.7e-07		gb|AFX72875.1|	IPR002100	GO:0003677,GO:0046983
Peaxi162Scf00332g00127		XLOC_019327	16.2564	8.40554	-0.951599	-2.39639	0.0001	0.00033435	yes		-1.1795	6.39501	20.4501	6.12e-06	0.000466078		ref|XP_007023314.1|	IPR025875,IPR006553
Peaxi162Scf00332g00434		XLOC_019393	52.2518	25.2145	-1.05123	-2.67509	5e-05	0.000174625	yes		-1.22065	4.8537	27.1936	1.84e-07	3.2e-05		dbj|BAM44346.1|	IPR023271,IPR000425	GO:0016020,GO:0006810,GO:0005215
Peaxi162Scf00333g00213		XLOC_019420	64.6742	41.5933	-0.63684	-1.67217	0.004	0.00932222	yes		-0.888102	6.74597	12.2901	0.000455373	0.0102416		sp|P46300|RS4_SOLTU	IPR000876	GO:0005840,GO:0003723,GO:0006412,GO:0005622,GO:0003735
Peaxi162Scf00334g01212		XLOC_019474	182.235	612.512	1.74894	3.46665	5e-05	0.000174625	yes		1.636	6.57258	9.20669	0.00241132	0.0322631		sp|Q2MII0|ATPB_SOLBU	IPR000793,IPR027417,IPR000194,IPR001469	GO:0045261,GO:0005524,GO:0015986,GO:0015991,GO:0033178,GO:0016820,GO:0046933,GO:0046961
Peaxi162Scf00338g00310		XLOC_019584	80.9334	53.8183	-0.588636	-1.54615	0.0078	0.016826	yes		-0.789208	5.43203	11.0763	0.000874363	0.0158719		AT1G23750.1	IPR012340
Peaxi162Scf00338g00426		XLOC_019588	24.0175	15.2578	-0.654538	-1.68255	0.0031	0.00744122	yes		-0.917883	6.70409	12.0916	0.000506484	0.0109846		sp|Q503L9|NXN_DANRE	IPR012336	GO:0045454
Peaxi162Scf00338g00628		XLOC_019565	0.866272	10.2677	3.56715	2.54589	0.0185	0.0358948	yes		4.06687	-0.250342	21.6385	3.29e-06	0.000286469		sp|Q3C1Q1|NU6C_NICSY	IPR001457	GO:0055114,GO:0008137
Peaxi162Scf00340g00025		XLOC_019613	2.00285	4.09878	1.03314	1.62096	0.0098	0.0205631	yes		0.944635	2.56236	10.7847	0.00102342	0.0177827		sp|Q058P4|PUB30_ARATH	IPR013083,IPR016024	GO:0000151,GO:0016567,GO:0005488,GO:0004842
Peaxi162Scf00341g00036		XLOC_019630	156.526	324.452	1.0516	2.55544	5e-05	0.000174625	yes		0.925261	9.9858	15.6815	7.5e-05	0.00284855		AT5G10770.1	IPR021109,IPR001461	GO:0006508,GO:0004190
Peaxi162Scf00341g00410		XLOC_019632	9.52134	5.40118	-0.81789	-1.57728	0.01075	0.022297	yes		-1.19943	2.38282	9.73159	0.00181127	0.0264191		AT1G28490.1	IPR010989	GO:0016020,GO:0048193,GO:0005515,GO:0016192
Peaxi162Scf00344g00191		XLOC_019779	34.8406	72.9671	1.06648	2.48999	5e-05	0.000174625	yes		1.60225	7.36924	8.10548	0.00441316	0.0477811
Peaxi162Scf00344g01310		XLOC_019767	55.1915	79.3428	0.523654	1.41321	0.01425	0.0285477	yes		0.661856	5.87013	9.0302	0.00265556	0.0342478		sp|Q93Y38|GDT13_ARATH	IPR001727	GO:0016020
Peaxi162Scf00344g02016		XLOC_019784	50.1955	32.952	-0.607191	-1.58575	0.0071	0.0154879	yes		-0.764449	4.5463	10.1329	0.00145645	0.0228531		sp|Q9CQD1|RAB5A_MOUSE	IPR024156,IPR002041,IPR005225,IPR001806,IPR027417	GO:0016020,GO:0007165,GO:0006184,GO:0005622,GO:0003924,GO:0006886,GO:0006913,GO:0007264,GO:0005525,GO:0015031
Peaxi162Scf00345g00023		XLOC_019836	6.62886	14.9362	1.17198	2.92002	5e-05	0.000174625	yes		1.16828	5.99692	35.0786	3.17e-09	1.26e-06		sp|O13671|CSE1_SCHPO	IPR016024	GO:0006886,GO:0008536,GO:0005515,GO:0005488
Peaxi162Scf00345g00125		XLOC_019814	3.79651	6.37111	0.746872	1.93737	0.001	0.00272775	yes		0.738154	5.5727	8.43356	0.00368358	0.0425038		AT2G46560.1	IPR022033,IPR015943	GO:0005515
Peaxi162Scf00347g00416		XLOC_019890	21.7908	13.6049	-0.679593	-1.47504	0.0112	0.0231108	yes		-1.91228	2.41493	15.2236	9.55e-05	0.00336976		AT1G15860.1	IPR014764
Peaxi162Scf00347g00417		XLOC_019915	257.409	121.845	-1.07902	-2.84552	5e-05	0.000174625	yes		-1.28864	4.24886	17.0795	3.58e-05	0.00168141			IPR000077,IPR023626	GO:0005840,GO:0006412,GO:0005622,GO:0003735
Peaxi162Scf00347g00418		XLOC_019917	17.6565	33.3961	0.91948	2.05426	0.00045	0.00132797	yes		1.09289	6.77863	11.7469	0.000609434	0.0124729		sp|Q3E9X6|CRK21_ARATH	IPR017853,IPR013320,IPR011009	GO:0005524,GO:0006468,GO:0003824,GO:0004553,GO:0004674,GO:0006032,GO:0004672,GO:0004568,GO:0005975,GO:0016772
Peaxi162Scf00348g00109		XLOC_019966	90.0529	47.1946	-0.932152	-2.40163	5e-05	0.000174625	yes		-1.29213	5.12172	15.2689	9.32e-05	0.0033182		AT5G20570.2	IPR013083	GO:0008270
Peaxi162Scf00348g00126		XLOC_019956	1.67879	12.4503	2.89069	3.23424	0.0008	0.00223223	yes		3.01914	0.135696	13.5881	0.000227619	0.00628594		sp|Q8S8X9|RPOB_ATRBE	IPR015712	GO:0003899,GO:0032549,GO:0003677,GO:0006351
Peaxi162Scf00350g00014		XLOC_020003	129.474	254.742	0.976378	2.56021	5e-05	0.000174625	yes		0.943038	5.77131	12.0198	0.000526385	0.0112669		AT4G00030.1	IPR006843	GO:0005198,GO:0009507
Peaxi162Scf00350g00217		XLOC_019998	73.6013	50.3125	-0.548814	-1.35977	0.01835	0.0356391	yes		-1.14255	5.31553	12.5773	0.000390458	0.00922141			IPR016482
Peaxi162Scf00351g00322		XLOC_020017	2.48088	4.48244	0.853429	1.70509	0.00475	0.0108538	yes		1.08803	3.96513	12.4514	0.000417689	0.0097095		ref|XP_007015446.1|	IPR019176
Peaxi162Scf00352g00096		XLOC_020063	30.624	48.7835	0.67173	1.8053	0.0021	0.00529001	yes		1.00439	6.72984	15.2554	9.39e-05	0.00333621		sp|O22193|PUB4_ARATH	IPR016024	GO:0005515,GO:0005488
Peaxi162Scf00353g00001		XLOC_020089	2.03748	5.96951	1.55083	3.6929	5e-05	0.000174625	yes		1.2009	4.05787	9.11744	0.00253184	0.0332737		AT5G57070.1	IPR008480
Peaxi162Scf00355g00913		XLOC_020131	2.23109	6.18725	1.47155	2.42165	0.0003	0.000918529	yes		1.44339	2.38081	12.6312	0.000379359	0.00904175		ref|XP_007025790.1|	IPR001810	GO:0005515
Peaxi162Scf00357g00114		XLOC_020165	34.0154	72.1465	1.08474	2.89208	5e-05	0.000174625	yes		0.916968	6.71381	18.4072	1.78e-05	0.00102914		ref|XP_007051260.1|	IPR021139,IPR025677,IPR024768	GO:0010468,GO:0048477,GO:0005777
Peaxi162Scf00357g00318		XLOC_020170	106.256	72.5385	-0.55073	-1.47337	0.011	0.0227506	yes		-0.870764	9.11509	8.67845	0.00321995	0.0389099		sp|Q307Y9|METK1_SOLTU	IPR002133	GO:0005524,GO:0004478,GO:0006556
Peaxi162Scf00358g01310		XLOC_020212	21.603	45.6757	1.08019	2.73117	5e-05	0.000174625	yes		1.20344	3.40809	15.1141	0.000101204	0.00349938
Peaxi162Scf00359g00005		XLOC_020230	8.02503	12.9899	0.694809	1.47772	0.01235	0.025176	yes		0.820909	4.5748	11.6345	0.000647411	0.0129683		sp|Q9SVA3|FBK98_ARATH	IPR001810,IPR015916	GO:0005515
Peaxi162Scf00361g00612		XLOC_020344	153.775	98.708	-0.639584	-1.71169	0.0034	0.00807416	yes		-0.962437	6.0025	14.4258	0.00014579	0.00462199		sp|F4JWS8|QCR72_ARATH	IPR003197	GO:0005750,GO:0006122
Peaxi162Scf00362g00335		XLOC_020366	13.806	24.673	0.837641	2.24119	5e-05	0.000174625	yes		0.702348	5.74142	11.3144	0.000769081	0.0145357		AT4G35240.1	IPR006868,IPR006867
Peaxi162Scf00362g00641		XLOC_020391	120.308	48.245	-1.31828	-3.21799	5e-05	0.000174625	yes		-1.43167	6.61863	32.5122	1.18e-08	3.89e-06		AT4G35060.1	IPR006121	GO:0046872,GO:0030001
Peaxi162Scf00362g00839		XLOC_020486	12.0768	21.8887	0.857953	2.18855	0.0004	0.00119351	yes		0.609719	5.03056	8.63241	0.00330235	0.0395823		AT4G38640.1	IPR007603
Peaxi162Scf00362g01024		XLOC_020504	42.591	15.2992	-1.47709	-1.54193	0.0196	0.037766	yes		-1.38198	3.03204	12.8796	0.000332178	0.00827926
Peaxi162Scf00363g00317		XLOC_020525	473.832	1215.02	1.35853	2.70049	5e-05	0.000174625	yes		1.10241	8.30691	18.8366	1.42e-05	0.000870092		sp|P48325|P2SAF_CYAPA	IPR028203,IPR015943,IPR002711,IPR006311	GO:0005515,GO:0004519,GO:0003676
Peaxi162Scf00363g00323		XLOC_020523	8.08419	14.5205	0.844921	2.50271	5e-05	0.000174625	yes		0.878516	6.4192	19.1739	1.19e-05	0.00076284		AT5G23150.1	IPR006569,IPR000313
Peaxi162Scf00363g00329		XLOC_020548	2.03512	4.61237	1.18039	2.89567	5e-05	0.000174625	yes		1.17905	5.2149	8.59212	0.0033762	0.0401884		ref|XP_007043303.1|	IPR003594	GO:0005524
Peaxi162Scf00363g00727		XLOC_020535	7.16358	13.5347	0.917915	2.36522	0.00025	0.000777877	yes		1.25795	4.24547	12.4348	0.000421399	0.00976287		sp|B3QZS3|FTSH2_PHYMT	IPR027417	GO:0005524,GO:0000166,GO:0017111
Peaxi162Scf00363g00821		XLOC_020559	11.8475	5.32213	-1.15451	-1.79892	0.0061	0.0135428	yes		-1.53769	2.06933	13.3736	0.000255196	0.00682016		ref|XP_002531175.1|
Peaxi162Scf00363g00822		XLOC_020560	23.3149	45.2587	0.95694	2.37804	5e-05	0.000174625	yes		1.09627	4.87325	13.9709	0.000185658	0.00548551		AT1G65870.1	IPR004265
Peaxi162Scf00364g00135		XLOC_020581	6.94963	11.3271	0.704773	1.48639	0.0129	0.0261502	yes		1.03356	3.20416	11.8553	0.000574962	0.0119685		AT1G69380.1	IPR003734
Peaxi162Scf00364g00223		XLOC_020569	89.5294	55.7295	-0.683921	-1.80632	0.0018	0.00461128	yes		-0.842358	5.3849	14.7024	0.000125889	0.00413219		sp|Q9C4Z7|MINE1_ARATH	IPR005527	GO:0032955,GO:0051301
Peaxi162Scf00365g00936		XLOC_020622	9.1582	17.3454	0.921414	2.21517	0.00025	0.000777877	yes		1.4026	3.84067	24.1127	9.09e-07	0.000114056		AT4G37510.1	IPR011907	GO:0006396,GO:0003723,GO:0004525,GO:0016075
Peaxi162Scf00366g00029		XLOC_020631	14.3316	30.5247	1.09078	2.73998	5e-05	0.000174625	yes		1.36265	6.01707	31.0142	2.56e-08	6.63e-06		AT1G19480.1	IPR011257,IPR023170	GO:0006284,GO:0006281,GO:0003824
Peaxi162Scf00367g00410		XLOC_020669	9.5379	5.02757	-0.923812	-1.64187	0.0064	0.0141279	yes		-1.18006	4.25121	12.6372	0.000378136	0.00904175		sp|O82179|GCSH2_ARATH	IPR002930	GO:0019464,GO:0005960,GO:0006546
Peaxi162Scf00368g00061		XLOC_020699	7.76786	13.5351	0.801119	1.93387	0.0013	0.00345064	yes		0.681261	5.39404	8.11115	0.00439937	0.0476817		sp|Q6DG36|ZNT5_DANRE	IPR027469,IPR002524	GO:0055085,GO:0016021,GO:0006812,GO:0008324
Peaxi162Scf00369g00067		XLOC_020713	2.67753	0	NA	NA	0.00025	0.000777877	yes		-3.63381	0.854367	11.8368	0.000580713	0.0120639		sp|Q9SA68|GRXS1_ARATH	IPR011905,IPR012336	GO:0015035,GO:0009055,GO:0045454
Peaxi162Scf00371g00312		XLOC_020745	21.422	70.6725	1.72205	3.57563	5e-05	0.000174625	yes		1.49463	3.63135	15.3102	9.12e-05	0.00325761			IPR012340
Peaxi162Scf00372g00061		XLOC_020769	15.5013	27.8225	0.84386	2.07497	0.0005	0.00146065	yes		0.960105	4.22369	20.7109	5.34e-06	0.000419036		sp|Q9SRR1|FBL12_ARATH	IPR001810,IPR006553	GO:0005515
Peaxi162Scf00374g00033		XLOC_020842	4.80456	2.23223	-1.10592	-1.56844	0.01095	0.0226594	yes		-0.952029	3.84952	8.24398	0.00408875	0.0456283		AT3G08640.1	IPR021825
Peaxi162Scf00374g00623		XLOC_020833	14.4436	23.1614	0.681291	1.74601	0.00335	0.00796864	yes		0.999082	4.59075	17.5386	2.82e-05	0.00141529		AT5G01010.3	IPR009038	GO:0006810,GO:0016021
Peaxi162Scf00375g00210		XLOC_020875	213.791	126.311	-0.759218	-2.04971	0.00085	0.00235725	yes		-0.824816	7.14876	12.0239	0.000525238	0.0112616		sp|P49209|RL91_ARATH	IPR000702	GO:0005840,GO:0006412,GO:0005622,GO:0003735,GO:0019843
Peaxi162Scf00375g00418		XLOC_020859	69.3468	35.8487	-0.951908	-2.38348	5e-05	0.000174625	yes		-1.05329	3.57594	8.36757	0.00381975	0.0436134		ref|NP_568957.1|
Peaxi162Scf00375g00419		XLOC_020860	61.4787	33.8483	-0.861005	-2.15786	0.00025	0.000777877	yes		-0.981266	5.19393	17.2783	3.23e-05	0.00155407		sp|P34788|RS18_ARATH	IPR027437,IPR010979,IPR001892	GO:0005840,GO:0003723,GO:0006412,GO:0005622,GO:0003735,GO:0003676
Peaxi162Scf00376g00032		XLOC_020901	5.58882	11.2419	1.00827	2.51169	5e-05	0.000174625	yes		0.719332	4.98675	8.52598	0.00350112	0.0411084		ref|NP_001185071.1|	IPR021629
Peaxi162Scf00376g00125		XLOC_020910	452.404	283.421	-0.674664	-1.70877	0.0031	0.00744122	yes		-0.934409	6.83421	17.4242	2.99e-05	0.00147798		AT1G70760.1	IPR019654	GO:0055114,GO:0016655
Peaxi162Scf00376g00325		XLOC_020916	7.05848	17.5632	1.31513	3.11288	5e-05	0.000174625	yes		1.47285	4.95205	39.4051	3.44e-10	2.04e-07		sp|Q9ZU91|E133_ARATH	IPR012946,IPR017853,IPR000490	GO:0004553,GO:0005975,GO:0003824
Peaxi162Scf00377g00074		XLOC_020959	271.946	509.26	0.905085	1.98904	0.0012	0.00321185	yes		1.05441	9.99894	8.11851	0.00438156	0.0475385		sp|P09114|ILVB2_TOBAC	IPR012846	GO:0000287,GO:0050660,GO:0003824,GO:0030976,GO:0009082,GO:0003984
Peaxi162Scf00377g00210		XLOC_020950	7.50102	12.9025	0.782486	1.78471	0.00265	0.00647771	yes		1.09078	3.80998	16.2944	5.42e-05	0.0023061		AT5G51380.1	IPR001810,IPR006553	GO:0005515
Peaxi162Scf00378g00416		XLOC_020978	2.26032	5.6567	1.32343	2.20503	0.00045	0.00132797	yes		1.47724	1.89406	9.71095	0.00183173	0.0266472		AT3G07340.1	IPR011598	GO:0046983
Peaxi162Scf00378g00518		XLOC_020980	28.3724	40.3656	0.508639	1.29578	0.0261	0.0484842	yes		1.1234	3.23888	21.0579	4.46e-06	0.000364794		AT5G19850.1	IPR000073
Peaxi162Scf00379g00084		XLOC_021019	2.17093	26.1461	3.59021	6.4081	5e-05	0.000174625	yes		3.6968	1.73913	66.0711	4.35e-16	3e-12		sp|Q33C48|RPOC2_NICTO	IPR007081	GO:0003899,GO:0003677,GO:0006351
Peaxi162Scf00379g00086		XLOC_021020	15.7332	55.7505	1.82518	3.07432	5e-05	0.000174625	yes		2.76184	2.81733	32.382	1.27e-08	3.97e-06			IPR002379,IPR000454	GO:0015986,GO:0015991,GO:0045263,GO:0033177,GO:0015078
Peaxi162Scf00379g00087		XLOC_021021	18.2694	80.9726	2.148	5.20042	5e-05	0.000174625	yes		2.10371	3.51024	42.0678	8.82e-11	8.99e-08		sp|Q2MIK1|ATPF_SOLBU	IPR002146	GO:0015986,GO:0045263,GO:0015078
Peaxi162Scf00380g00314		XLOC_021054	90.5828	203.201	1.1656	3.03811	5e-05	0.000174625	yes		0.92367	6.02041	8.9471	0.0027791	0.0352053		ref|XP_002524407.1|	IPR002495	GO:0016757
Peaxi162Scf00380g00315		XLOC_021037	20.7156	36.2661	0.807902	2.11351	0.0006	0.00172228	yes		0.803764	5.20005	14.7511	0.000122677	0.00405894		AT1G25570.1	IPR001611,IPR024788	GO:0005515
Peaxi162Scf00385g00039		XLOC_021183	53.3113	98.0695	0.879364	2.32383	0.0001	0.00033435	yes		0.935574	7.12344	9.62053	0.00192415	0.0275326		sp|P29057|HMDH1_HEVBR	IPR023074,IPR023282,IPR002202	GO:0050661,GO:0008299,GO:0016616,GO:0016021,GO:0015936,GO:0004420,GO:0055114,GO:0050662
Peaxi162Scf00387g00111		XLOC_021267	27.9686	58.128	1.05543	2.71471	5e-05	0.000174625	yes		0.761298	5.00542	15.0725	0.000103457	0.00355948		AT3G20500.1	IPR004843,IPR008963	GO:0046872,GO:0016787,GO:0003993
Peaxi162Scf00388g00051		XLOC_021287	49.4773	73.3319	0.567673	1.48977	0.0115	0.0236526	yes		1.15179	6.7955	24.0488	9.39e-07	0.000116487		AT3G52470.1	IPR004864
Peaxi162Scf00389g00617		XLOC_021293	36.1833	23.8207	-0.60311	-1.55613	0.01225	0.0249986	yes		-0.813425	5.11827	12.9596	0.000318285	0.00798102		sp|Q9M1E7|TET3_ARATH	IPR018499	GO:0016021
Peaxi162Scf00390g00124		XLOC_021325	6.611	13.0227	0.978091	2.55328	5e-05	0.000174625	yes		0.944228	5.27864	24.8995	6.04e-07	8.32e-05		AT4G12770.1	IPR001623
Peaxi162Scf00390g00215		XLOC_021363	127.301	85.6151	-0.572307	-1.5246	0.0087	0.0185167	yes		-0.877332	6.77183	11.0083	0.000907068	0.016266		sp|P93847|RL10_SOLME	IPR001197,IPR016180	GO:0005840,GO:0006412,GO:0005622,GO:0003735
Peaxi162Scf00390g00528		XLOC_021372	17.4818	7.10842	-1.29825	-2.79699	5e-05	0.000174625	yes		-1.25721	2.66857	12.6728	0.000371009	0.00894568		AT2G30280.1
Peaxi162Scf00390g10026		XLOC_021335	7.90277	27.5108	1.79957	3.77042	5e-05	0.000174625	yes		1.35683	4.50266	18.5805	1.63e-05	0.000955683		sp|Q9SUQ2|CRF2_ARATH	IPR016177	GO:0003677,GO:0006355,GO:0003700
Peaxi162Scf00391g00008		XLOC_021410	3.45322	5.87905	0.767641	1.90289	0.0018	0.00461128	yes		0.640077	5.91144	11.3938	0.000736882	0.0141187		AT1G18160.1	IPR000270,IPR011009	GO:0005524,GO:0005515,GO:0004674,GO:0004672,GO:0006468,GO:0016772
Peaxi162Scf00391g00048		XLOC_021418	12.903	22.137	0.778754	2.18904	0.00105	0.00284913	yes		0.776243	6.33146	8.67455	0.00322685	0.0389705		AT1G35560.1	IPR005333
Peaxi162Scf00391g00319		XLOC_021415	15.3143	26.5526	0.793973	2.13931	0.0004	0.00119351	yes		0.803931	4.70639	10.9215	0.00095057	0.0167547		AT1G72180.1	IPR003591,IPR013210,IPR001611,IPR011009	GO:0005524,GO:0005515,GO:0004674,GO:0004672,GO:0006468,GO:0016772
Peaxi162Scf00395g00317		XLOC_021554	5.01711	8.84736	0.818391	2.00087	0.0007	0.00197918	yes		0.838814	3.87784	10.6595	0.00109505	0.01876		AT4G20940.1	IPR003591,IPR013210,IPR001611,IPR013320,IPR011009	GO:0005524,GO:0005515,GO:0004672,GO:0006468,GO:0016772
Peaxi162Scf00395g00717		XLOC_021579	20.9243	12.0511	-0.796008	-1.72853	0.00405	0.00942508	yes		-1.07288	4.13509	13.8848	0.000194361	0.00564241		ref|XP_007019001.1|
Peaxi162Scf00397g00428		XLOC_021607	17.4276	10.7213	-0.700898	-1.42118	0.0179	0.0348681	yes		-1.43711	3.29852	16.7855	4.19e-05	0.00191775		sp|A8GVC4|RL14_RICB8	IPR023571,IPR000218	GO:0005840,GO:0015934,GO:0006412,GO:0003735
Peaxi162Scf00399g00918		XLOC_021661	109.321	47.4267	-1.2048	-3.18703	5e-05	0.000174625	yes		-1.34137	4.67467	24.8929	6.06e-07	8.32e-05		AT2G47710.1	IPR006015	GO:0006950
Peaxi162Scf00401g00012		XLOC_021691	32.7391	106.73	1.70489	6.71521	5e-05	0.000174625	yes		1.30624	8.37285	10.4101	0.00125329	0.0205344		AT1G07310.1	IPR000008	GO:0005515
Peaxi162Scf00401g00338		XLOC_021705	33.9411	14.9625	-1.18168	-2.1381	0.00085	0.00235725	yes		-1.10105	2.68157	8.69257	0.0031951	0.0387453
Peaxi162Scf00402g00013		XLOC_021763	248.751	156.082	-0.672394	-1.76471	0.00315	0.00754739	yes		-0.943698	6.12764	12.3749	0.00043515	0.00992602		AT4G14890.1	IPR010241,IPR012675	GO:0009055,GO:0051537,GO:0022900,GO:0051536
Peaxi162Scf00402g00042		XLOC_021764	33.2173	11.7426	-1.50018	-2.7348	5e-05	0.000174625	yes		-1.57709	4.86292	23.1861	1.47e-06	0.000159465
Peaxi162Scf00405g00135		XLOC_021861	196.771	1449.86	2.88132	5.6692	5e-05	0.000174625	yes		2.76922	7.29125	40.2389	2.25e-10	1.7e-07		sp|Q9MU26|ATPB_NYMOD	IPR005722,IPR027417	GO:0015986,GO:0033178,GO:0015991,GO:0016820,GO:0005524,GO:0046933
Peaxi162Scf00407g00067		XLOC_021934	52.0041	28.2348	-0.881151	-2.21689	0.0002	0.000634001	yes		-1.07022	5.72529	20.0818	7.42e-06	0.000548878
Peaxi162Scf00408g00088		XLOC_021967	21.7478	47.6643	1.13204	2.98268	5e-05	0.000174625	yes		0.94379	5.22778	10.1133	0.00147204	0.0229584		AT2G44260.1	IPR009291
Peaxi162Scf00411g00048		XLOC_022028	35.5188	55.4412	0.642376	1.6574	0.0055	0.0123616	yes		0.899962	5.85344	12.3072	0.000451219	0.0102151		ref|XP_007016544.1|	IPR006121	GO:0046872,GO:0030001
Peaxi162Scf00413g00827		XLOC_022076	127.888	340.749	1.41383	5.13508	5e-05	0.000174625	yes		1.30369	7.03378	22.7779	1.82e-06	0.000183729		sp|Q9LX31|GUN4C_ARATH	IPR008629
Peaxi162Scf00415g00012		XLOC_022110	227.057	145.471	-0.642327	-1.69947	0.00435	0.0100408	yes		-0.940867	4.90192	12.7876	0.00034892	0.00854235		ref|XP_002529840.1|	IPR008991,IPR002784	GO:0005840,GO:0006412,GO:0005622,GO:0003735
Peaxi162Scf00415g00911		XLOC_022124	187.416	96.9135	-0.951473	-2.54745	5e-05	0.000174625	yes		-0.939529	5.18812	8.89531	0.00285903	0.0359322		sp|P49690|RL23_ARATH	IPR023571,IPR000218	GO:0005840,GO:0006412,GO:0003735
Peaxi162Scf00416g00039		XLOC_022129	4.31133	8.90663	1.04675	2.54538	5e-05	0.000174625	yes		1.14374	5.27212	14.35	0.000151781	0.00474161		AT2G45540.1	IPR008985
Peaxi162Scf00416g00116		XLOC_022125	22.8489	14.6137	-0.644805	-1.65523	0.0063	0.0139312	yes		-0.859052	5.83495	11.8205	0.000585811	0.0121467		AT2G30880.1	IPR023635,IPR011993
Peaxi162Scf00418g00113		XLOC_022182	71.6665	159.047	1.15008	3.08561	5e-05	0.000174625	yes		0.741944	5.56717	11.2366	0.000802005	0.0148944		sp|Q6QPJ6|PRXQ_POPJC	IPR012336	GO:0016209,GO:0055114,GO:0016491
Peaxi162Scf00418g00810		XLOC_022210	130.173	1.83569	-6.14796	-6.47375	5e-05	0.000174625	yes		-7.12583	10.056	32.0148	1.53e-08	4.59e-06			IPR000167	GO:0009415,GO:0006950
Peaxi162Scf00419g00061		XLOC_022222	3.99043	11.235	1.49339	2.36878	0.0004	0.00119351	yes		1.35088	2.34887	10.4533	0.00122429	0.0201731		AT2G36026.1	IPR006458
Peaxi162Scf00420g00252		XLOC_022298	15.1568	31.5918	1.05959	2.78522	5e-05	0.000174625	yes		0.811999	3.25698	9.05324	0.0026223	0.0340095		ref|XP_007031713.1|	IPR027329
Peaxi162Scf00420g00729		XLOC_022275	9.60967	16.9274	0.816803	2.16145	0.0001	0.00033435	yes		0.668156	5.65378	10.151	0.00144224	0.0226989		AT2G33490.1	IPR027267	GO:0005515,GO:0005737
Peaxi162Scf00421g00007		XLOC_022374	1.66473	4.43831	1.41472	1.8534	0.0042	0.00973416	yes		1.28548	3.0467	12.6422	0.000377146	0.00904175		AT3G06240.1	IPR001810,IPR017451	GO:0005515
Peaxi162Scf00421g00122		XLOC_022355	16.3074	26.2903	0.689	1.8425	0.0011	0.00297066	yes		0.802365	5.37257	26.4069	2.77e-07	4.51e-05		sp|Q9ZUI6|AP1G2_ARATH	IPR017107,IPR016024,IPR013041	GO:0006886,GO:0030117,GO:0008565,GO:0005794,GO:0030131,GO:0015031,GO:0005488,GO:0016192
Peaxi162Scf00422g00012		XLOC_022404	224.776	340.076	0.59737	1.49134	0.0104	0.0216594	yes		0.578618	8.71722	10.4978	0.0011952	0.0198675		sp|Q8H1E4|RAP24_ARATH	IPR016177	GO:0003677,GO:0006355,GO:0003700
Peaxi162Scf00422g00916		XLOC_022402	10.8859	4.84685	-1.16735	-1.89079	0.0027	0.00658533	yes		-1.65759	2.76111	11.6815	0.000631238	0.0127678		ref|XP_007048013.1|	IPR007650
Peaxi162Scf00424g00053		XLOC_022475	78.6442	264.272	1.74861	4.43025	5e-05	0.000174625	yes		1.77608	6.85469	22.2147	2.44e-06	0.00022646		AT1G66180.1	IPR021109,IPR001461	GO:0006508,GO:0004190
Peaxi162Scf00427g00622		XLOC_022512	2.49719	6.4349	1.36561	2.7847	5e-05	0.000174625	yes		1.21398	3.1442	18.0301	2.17e-05	0.00119142		AT3G54090.1	IPR011611
Peaxi162Scf00428g00077		XLOC_022533	17.8529	37.3628	1.06544	2.61173	5e-05	0.000174625	yes		0.99608	5.44011	11.9806	0.000537585	0.0114083		ref|XP_002513169.1|
Peaxi162Scf00428g00711		XLOC_022552	11.6886	18.1639	0.635969	1.67428	0.0035	0.00828339	yes		0.696385	5.94241	11.2005	0.000817763	0.0151228		sp|Q99PK0|SYF1_RAT	IPR011990	GO:0006396,GO:0005515,GO:0005622
Peaxi162Scf00429g00017		XLOC_022579	12.1247	7.68902	-0.657074	-1.31398	0.02235	0.0423598	yes		-1.16533	4.04011	8.03144	0.00459722	0.0491573		AT3G44110.1	IPR002939,IPR001623	GO:0006457,GO:0051082
Peaxi162Scf00433g00028		XLOC_022647	6.29238	11.1578	0.826374	2.13129	0.0001	0.00033435	yes		0.827156	5.15225	20.051	7.54e-06	0.000555781		ref|XP_007027620.1|	IPR006569,IPR007087,IPR008942	GO:0046872
Peaxi162Scf00433g00116		XLOC_022656	15.3377	31.8607	1.0547	2.93327	5e-05	0.000174625	yes		0.927319	8.32712	15.7657	7.17e-05	0.00277023			IPR008974,IPR013083	GO:0005515,GO:0016567,GO:0008270,GO:0004842
Peaxi162Scf00434g00027		XLOC_022694	0.694998	4.24826	2.61179	2.83592	0.0007	0.00197918	yes		2.25761	1.76324	17.4027	3.02e-05	0.00148772		AT4G13920.1	IPR003591,IPR013210,IPR001611	GO:0005515
Peaxi162Scf00436g00013		XLOC_022725	1448.01	440.946	-1.71539	-4.23444	5e-05	0.000174625	yes		-1.27104	8.76844	12.581	0.000389698	0.00921677
Peaxi162Scf00436g00120		XLOC_022734	37.6245	24.1076	-0.642187	-1.58156	0.00735	0.0159646	yes		-0.718572	5.27596	8.47981	0.0035911	0.041816		AT1G55340.1	IPR012438
Peaxi162Scf00437g00026		XLOC_022760	41.7262	77.4998	0.89324	2.16455	0.0003	0.000918529	yes		0.675443	8.48789	10.9407	0.000940734	0.0166392		ref|XP_007034715.1|
Peaxi162Scf00437g00514		XLOC_022763	18.562	39.7063	1.09702	2.86064	5e-05	0.000174625	yes		1.26812	5.21786	37.2819	1.02e-09	5.29e-07		AT1G67720.1	IPR013210,IPR001611,IPR024788	GO:0005515
Peaxi162Scf00437g00635		XLOC_022765	3.32711	8.97882	1.43226	1.65509	0.0142	0.0284592	yes		1.65797	1.53034	9.40136	0.00216825	0.0297803
Peaxi162Scf00441g00218		XLOC_022857	1.73486	3.93247	1.18062	2.09872	0.0006	0.00172228	yes		1.37172	2.39016	11.902	0.000560743	0.0117671		AT2G31270.1	IPR014939
Peaxi162Scf00441g00414		XLOC_022863	115.893	64.8396	-0.837847	-2.11515	0.00015	0.000486486	yes		-1.85589	4.39641	22.1207	2.56e-06	0.000234639		ref|NP_001275175.1|	IPR001813	GO:0005840,GO:0006412,GO:0005622,GO:0006414,GO:0003735
Peaxi162Scf00441g00626		XLOC_022869	9.65226	5.03304	-0.939437	-1.33264	0.0268	0.0496318	yes		-1.48314	1.50072	9.72744	0.00181537	0.0264603
Peaxi162Scf00442g00313		XLOC_022893	63.2764	31.0499	-1.02708	-2.5402	5e-05	0.000174625	yes		-1.39515	6.36146	33.1963	8.33e-09	2.88e-06		AT1G70830.1	IPR023393,IPR000916	GO:0006952,GO:0009607
Peaxi162Scf00442g00415		XLOC_022896	60.4917	102.38	0.759123	2.3857	0.00105	0.00284913	yes		1.81101	8.22744	36.2598	1.73e-09	8.29e-07		sp|P34091|RL6_MESCR	IPR008991,IPR005568,IPR000915	GO:0005840,GO:0006412,GO:0005622,GO:0003735
Peaxi162Scf00444g00016		XLOC_022957	34.9835	22.0602	-0.665228	-1.56585	0.01175	0.0241072	yes		-0.738128	4.78519	15.4984	8.26e-05	0.00308547		ref|XP_007038801.1|
Peaxi162Scf00444g00720		XLOC_022939	14.3326	24.7128	0.785957	1.97527	0.0008	0.00223223	yes		0.908421	4.16607	11.0365	0.000893343	0.0161175		AT4G20850.1	IPR015500,IPR023828	GO:0004252,GO:0006508
Peaxi162Scf00444g00840		XLOC_022952	68.7926	31.9877	-1.10474	-3.07961	5e-05	0.000174625	yes		-1.51055	2.93157	11.0956	0.000865312	0.015749			IPR006121	GO:0046872,GO:0030001
Peaxi162Scf00446g00056		XLOC_023028	69.7273	43.8245	-0.669987	-1.77335	0.00225	0.00562523	yes		-0.998924	5.44291	13.9245	0.000190298	0.00556702		sp|P62822|RAB1A_CANFA	IPR002041,IPR005225,IPR001806,IPR027417	GO:0016020,GO:0007165,GO:0006184,GO:0005622,GO:0003924,GO:0006886,GO:0006913,GO:0007264,GO:0005525,GO:0015031
Peaxi162Scf00449g00010		XLOC_023063	45.1808	26.5222	-0.76851	-1.92788	0.00155	0.00403543	yes		-0.924014	4.35384	9.06054	0.00261185	0.033959		sp|O07015|RSBQ_BACSU
Peaxi162Scf00449g00023		XLOC_023086	53.171	33.4604	-0.668183	-1.49438	0.0111	0.0229291	yes		-1.1759	6.13998	16.89	3.96e-05	0.00182717		sp|P51414|RL261_ARATH	IPR008991,IPR005756	GO:0005840,GO:0015934,GO:0006412,GO:0005622,GO:0003735
Peaxi162Scf00450g00035		XLOC_023146	4.002	11.6073	1.53625	2.99156	5e-05	0.000174625	yes		1.35933	3.59145	13.5409	0.000233419	0.00639493		ref|XP_002523586.1|
Peaxi162Scf00450g00069		XLOC_023118	0.963435	3.7611	1.9649	2.48806	0.00155	0.00403543	yes		1.56977	0.483959	12.0363	0.000521732	0.0112446		AT1G14870.1	IPR006461
Peaxi162Scf00451g00024		XLOC_023196	10.9644	21.9502	1.00141	2.58064	5e-05	0.000174625	yes		0.926111	4.27035	10.2822	0.00134318	0.0214443		AT3G02100.1	IPR002213	GO:0008152,GO:0016758
Peaxi162Scf00451g00046		XLOC_023205	1.08812	4.83962	2.15306	1.90793	0.00865	0.0184219	yes		2.13186	0.922112	13.374	0.000255135	0.00682016		ATMG00060.1	IPR003945	GO:0042773,GO:0055114,GO:0008137
Peaxi162Scf00451g00935		XLOC_023229	43.4063	27.5562	-0.655527	-1.7062	0.0059	0.0131518	yes		-0.90757	5.23	12.9859	0.000313846	0.00789839		AT5G62740.1	IPR001107	GO:0016020
Peaxi162Scf00452g00120		XLOC_023233	2.21241	0.914137	-1.27514	-2.02054	0.0015	0.00391872	yes		-2.48337	6.49269	11.9816	0.000537273	0.0114083		AT4G33150.1	IPR007698,IPR005097,IPR007886,IPR007545	GO:0055114,GO:0016491
Peaxi162Scf00452g00223		XLOC_023234	53.7872	37.2483	-0.530086	-1.38269	0.01605	0.0316885	yes		-0.708742	6.11426	11.2354	0.000802537	0.0148944		AT1G54320.1	IPR005045	GO:0016020
Peaxi162Scf00452g00333		XLOC_023271	69.9588	107.788	0.623617	1.63742	0.0042	0.00973416	yes		0.760586	6.2037	17.3725	3.07e-05	0.00150261		sp|Q24JL3|STR2_ARATH	IPR001763	GO:0004792
Peaxi162Scf00452g00832		XLOC_023256	76.4988	123.806	0.69457	1.83117	0.0015	0.00391872	yes		0.977524	5.33031	15.8326	6.92e-05	0.00270935		sp|Q9LDY9|IOJAC_ARATH	IPR004394,IPR025656
Peaxi162Scf00455g00019		XLOC_023319	147.551	91.1303	-0.695211	-1.85043	0.0017	0.00438271	yes		-0.781261	6.31329	9.56711	0.00198095	0.0279682		sp|Q40592|RL10_TOBAC	IPR016180	GO:0005840,GO:0006412,GO:0005622,GO:0003735
Peaxi162Scf00455g00046		XLOC_023321	136.573	633.826	2.21442	5.22436	5e-05	0.000174625	yes		2.26374	5.96489	31.9477	1.58e-08	4.66e-06		sp|P58385|PSAB_LOTJA	IPR001280,IPR001209	GO:0005840,GO:0005622,GO:0009579,GO:0006412,GO:0016021,GO:0003735,GO:0009522,GO:0015979
Peaxi162Scf00456g00032		XLOC_023336	1.07128	6.67537	2.63951	3.92294	5e-05	0.000174625	yes		2.4618	2.66712	15.3637	8.87e-05	0.00319969		sp|P60498|NU6M_BRACM	IPR002942,IPR001457	GO:0003723,GO:0055114,GO:0008137
Peaxi162Scf00456g00212		XLOC_023351	62.0802	39.5039	-0.652138	-1.79704	0.00305	0.00733518	yes		-0.838897	3.73506	9.16061	0.0024728	0.0327998		ref|XP_007046210.1|	IPR012458
Peaxi162Scf00457g00052		XLOC_023376	4.5245	7.45592	0.72063	1.4682	0.01355	0.0273067	yes		1.04313	2.93531	10.1191	0.00146743	0.022953		AT4G30400.1	IPR013083	GO:0005515,GO:0008270
Peaxi162Scf00457g00213		XLOC_023357	79.5104	126.856	0.67398	1.75465	0.00285	0.00690801	yes		1.32513	5.67008	28.1913	1.1e-07	2.15e-05		sp|P77964|SECY_SYNY3	IPR002208,IPR023201	GO:0016020,GO:0015031
Peaxi162Scf00458g00029		XLOC_023391	20.1414	10.4788	-0.942684	-2.24075	0.0001	0.00033435	yes		-0.773896	4.33099	11.07	0.000877341	0.0158981		AT1G68090.1	IPR001464	GO:0005544,GO:0005509
Peaxi162Scf00459g00084		XLOC_023409	5.13727	9.86196	0.940873	2.11211	0.0002	0.000634001	yes		0.878021	3.43299	9.38465	0.0021881	0.030033		AT4G31540.1	IPR004140,IPR016159	GO:0000145,GO:0006887
Peaxi162Scf00460g00412		XLOC_023452	9.20146	2.97284	-1.63002	-1.72007	0.01565	0.0309936	yes		-1.56024	2.59268	16.2298	5.61e-05	0.00233815		ref|XP_002519833.1|
Peaxi162Scf00463g10014		XLOC_023517	40.4721	58.8402	0.539875	1.42885	0.01325	0.0267735	yes		0.820144	3.79013	8.22074	0.00414142	0.0460919		AT3G11945.1	IPR000537	GO:0004659,GO:0016021
Peaxi162Scf00464g00005		XLOC_023563	66.8756	181.638	1.44151	3.87539	5e-05	0.000174625	yes		1.41863	4.70786	12.2342	0.000469213	0.0104611
Peaxi162Scf00464g00014		XLOC_023557	17.8263	8.61318	-1.04939	-1.63456	0.0081	0.0173899	yes		-1.69062	4.3341	17.7978	2.46e-05	0.00130136		ref|XP_007032277.1|	IPR011057	GO:0008152,GO:0016846
Peaxi162Scf00465g00051		XLOC_023576	21.5532	35.2058	0.707914	1.88369	0.00125	0.00333203	yes		0.622986	5.71726	8.44699	0.00365648	0.0423565		AT1G30330.2	IPR015300,IPR010525,IPR003311	GO:0005634,GO:0003677,GO:0006355,GO:0009725,GO:0046983
Peaxi162Scf00465g00085		XLOC_023587	41.4702	74.8236	0.851418	2.21048	0.0001	0.00033435	yes		1.16694	4.46617	19.635	9.37e-06	0.000634871		AT2G34620.1	IPR003690
Peaxi162Scf00468g00213		XLOC_023613	54.0589	32.1295	-0.750633	-1.6312	0.00765	0.0165399	yes		-1.39654	3.53296	17.9072	2.32e-05	0.00125498			IPR010754
Peaxi162Scf00474g00521		XLOC_023769	114.309	75.1559	-0.604981	-1.57678	0.0066	0.0145182	yes		-1.07576	5.88581	16.2382	5.59e-05	0.00233715		sp|Q94HF1|EIF3K_ORYSJ	IPR009374,IPR016024,IPR005062	GO:0043022,GO:0006446,GO:0003743,GO:0005852,GO:0005737,GO:0005488
Peaxi162Scf00474g00732		XLOC_023772	2.36238	4.16515	0.818128	1.8756	0.00525	0.0118596	yes		1.00839	4.66697	12.2568	0.000463563	0.0103686		sp|Q9LSM5|SGT1_ARATH	IPR010770
Peaxi162Scf00475g00418		XLOC_023797	5.15198	2.22199	-1.21327	-1.59695	0.01215	0.0248214	yes		-1.61636	2.30215	10.9686	0.000926694	0.0164872
Peaxi162Scf00475g00422		XLOC_023796	2.22998	4.61487	1.04926	2.10845	0.00045	0.00132797	yes		0.633639	3.28538	9.0126	0.00268125	0.0343864		AT2G44810.1	IPR016135,IPR002921	GO:0005515,GO:0004806,GO:0006629
Peaxi162Scf00478g00045		XLOC_023843	6.41857	2.31858	-1.46901	-1.70865	0.00665	0.0146154	yes		-1.91356	4.08941	10.1814	0.00141868	0.0224474		AT4G39730.1	IPR008976	GO:0005515
Peaxi162Scf00479g00114		XLOC_023848	28.5037	17.1862	-0.729895	-1.62225	0.00555	0.0124606	yes		-1.58203	2.29803	9.61061	0.00193456	0.027612		AT5G38650.1	IPR008012
Peaxi162Scf00481g00027		XLOC_023897	8.64565	14.0413	0.699626	1.75086	0.00355	0.0083878	yes		0.902284	5.32636	15.7327	7.3e-05	0.00279818		AT5G64410.1	IPR004813	GO:0055085
Peaxi162Scf00482g00026		XLOC_023934	15.2724	29.4914	0.949371	2.53519	5e-05	0.000174625	yes		0.703477	6.49141	9.64706	0.00189655	0.027222		AT1G29370.1	IPR009719,IPR009060	GO:0005515
Peaxi162Scf00482g00036		XLOC_023937	35.3971	20.4004	-0.795037	-1.98432	0.00145	0.00380213	yes		-1.2712	4.13349	25.2846	4.95e-07	7.07e-05		sp|Q6Z844|COPZ2_ORYSJ	IPR011012	GO:0006810
Peaxi162Scf00482g00049		XLOC_023936	167.408	258.271	0.625514	1.62903	0.0042	0.00973416	yes		-1.23827	2.95422	12.7762	0.00035105	0.00858436		AT1G29850.2	IPR002836	GO:0003677
Peaxi162Scf00483g00027		XLOC_023941	2.69485	5.54008	1.0397	2.46333	5e-05	0.000174625	yes		0.957333	5.01942	9.7483	0.00179489	0.026254		AT3G25500.1	IPR027643,IPR015425	GO:0005884,GO:0045010
Peaxi162Scf00483g00111		XLOC_023948	16.9695	10.9214	-0.635784	-1.42758	0.01885	0.0364899	yes		-1.20633	3.81164	22.3179	2.31e-06	0.000219203		ref|XP_007033686.1|
Peaxi162Scf00483g00211		XLOC_023942	45.8838	24.2779	-0.918344	-2.08311	0.0008	0.00223223	yes		-1.36598	3.15478	17.054	3.63e-05	0.00169481		sp|P62312|LSM6_HUMAN	IPR010920
Peaxi162Scf00485g00410		XLOC_023988	58.186	26.0921	-1.15706	-2.78091	5e-05	0.000174625	yes		-1.5146	4.31677	20.3859	6.33e-06	0.000480209
Peaxi162Scf00485g01323		XLOC_023985	8.79151	4.24619	-1.04994	-2.18588	0.00045	0.00132797	yes		-0.916825	4.16464	8.29407	0.00397748	0.0447483		AT3G23280.2	IPR020683,IPR013083	GO:0005515,GO:0008270
Peaxi162Scf00487g00110		XLOC_024030	282.845	159.527	-0.82621	-2.10062	0.00045	0.00132797	yes		-1.2931	7.80821	44.4505	2.61e-11	4.16e-08
Peaxi162Scf00487g00313		XLOC_024024	12.2508	18.737	0.613011	1.44234	0.01285	0.0260611	yes		0.861722	4.82696	8.82412	0.00297275	0.0370244		AT3G07310.1	IPR008479
Peaxi162Scf00487g00620		XLOC_024037	11.8276	6.92413	-0.772447	-1.53382	0.00925	0.019545	yes		-1.26675	2.42936	13.3019	0.00026514	0.00702247		AT5G48630.1	IPR015429,IPR023598	GO:0006355,GO:0051726,GO:0016591,GO:0019901,GO:0000079
Peaxi162Scf00493g00434		XLOC_024109	24.3889	9.91756	-1.29817	-2.88131	5e-05	0.000174625	yes		-1.51954	7.25665	13.2169	0.000277441	0.00729234		AT5G20250.4	IPR013785,IPR008811	GO:0003824
Peaxi162Scf00493g00436		XLOC_024110	30.0711	21.1871	-0.505188	-1.32009	0.02225	0.0421924	yes		-0.620627	6.69692	9.50239	0.00205204	0.0287369		sp|P51615|MAOX_VITVI	IPR001891	GO:0016619,GO:0046872,GO:0016616,GO:0004470,GO:0051287,GO:0055114,GO:0016491,GO:0006108
Peaxi162Scf00495g00042		XLOC_024148	3.21992	6.17604	0.939656	1.94083	0.00185	0.00472447	yes		0.867571	5.41484	10.9742	0.000923901	0.0164822		AT1G71850.1	IPR021099
Peaxi162Scf00496g00013		XLOC_024171	8.92546	4.37886	-1.02737	-1.83377	0.003	0.00722894	yes		-1.5038	3.05307	22.9586	1.66e-06	0.000171423		AT5G13050.1	IPR024185,IPR002698	GO:0005524,GO:0030272,GO:0009396
Peaxi162Scf00496g00075		XLOC_024166	7.30779	12.7841	0.806841	2.0955	0.00065	0.00185122	yes		0.783192	4.84672	10.4858	0.00120292	0.019916		AT5G40200.1	IPR015724,IPR009003,IPR001940	GO:0004252,GO:0006508,GO:0005515,GO:0003824
Peaxi162Scf00498g00025		XLOC_024195	344.734	218.023	-0.661	-1.79889	0.0031	0.00744122	yes		-1.68413	6.99535	34.2248	4.91e-09	1.78e-06		sp|P46290|RL31_NICGU	IPR000054,IPR023621	GO:0005840,GO:0006412,GO:0005622,GO:0003735
Peaxi162Scf00498g00119		XLOC_024200	10.3956	5.71336	-0.863562	-1.79067	0.00405	0.00942508	yes		-1.14815	2.27152	9.86361	0.0016858	0.025174		AT4G26180.1	IPR002067,IPR023395	GO:0055085
Peaxi162Scf00498g00727		XLOC_024256	22.9185	12.8402	-0.835843	-1.95361	0.00115	0.00309176	yes		-1.19403	3.05284	14.6986	0.000126142	0.00413394		ref|XP_002531871.1|	IPR006121	GO:0046872,GO:0030001
Peaxi162Scf00501g00124		XLOC_024298	36.5417	20.6684	-0.822115	-2.14299	0.0004	0.00119351	yes		-1.03498	5.43915	18.3672	1.82e-05	0.00104516		AT3G02520.1	IPR000308,IPR023409,IPR023410	GO:0019904
Peaxi162Scf00505g00032		XLOC_024356	20.755	12.1107	-0.777182	-1.95053	0.00095	0.00260572	yes		-1.213	5.328	22.5485	2.05e-06	0.000198312		AT1G76990.1	IPR002912	GO:0016597,GO:0008152
Peaxi162Scf00515g00055		XLOC_024384	6.47222	12.8078	0.984685	2.27849	0.00025	0.000777877	yes		1.12411	3.79753	18.3743	1.81e-05	0.00104416		AT5G66770.1	IPR005202
Peaxi162Scf00515g00430		XLOC_024378	86.237	54.9459	-0.650296	-1.74883	0.00285	0.00690801	yes		-0.772294	7.05516	12.4802	0.000411286	0.00958218		sp|Q42404|RU17_ARATH	IPR022023,IPR012677	GO:0000166,GO:0003676
Peaxi162Scf00516g00035		XLOC_024447	22.8607	79.7755	1.80308	2.68294	0.0002	0.000634001	yes		1.282	2.71809	11.6465	0.000643218	0.0129343			IPR022214
Peaxi162Scf00516g00641		XLOC_024424	39.3499	19.183	-1.03653	-1.91285	0.002	0.00506598	yes		-1.54294	3.73757	20.9826	4.63e-06	0.000376444		ref|NP_001173722.1|
Peaxi162Scf00517g00021		XLOC_024489	125.249	71.2476	-0.813884	-2.202	0.00045	0.00132797	yes		-0.907785	5.25654	9.20223	0.0024172	0.0322792
Peaxi162Scf00517g00625		XLOC_024505	12.5591	7.48366	-0.746921	-1.35224	0.02075	0.0397092	yes		-1.09403	3.4893	8.73652	0.00311898	0.0382025		sp|P49098|CYB5_TOBAC	IPR001199	GO:0020037
Peaxi162Scf00517g00636		XLOC_024506	5.32824	10.2356	0.941868	2.48203	5e-05	0.000174625	yes		0.648201	5.91462	10.3053	0.00132651	0.0213313		AT3G24880.1	IPR009057,IPR014012	GO:0003677,GO:0003682
Peaxi162Scf00518g00316		XLOC_024516	68.1232	25.6323	-1.41018	-3.09375	5e-05	0.000174625	yes		-1.63047	4.11612	17.5097	2.86e-05	0.0014232			IPR010580	GO:0005783
Peaxi162Scf00518g00317		XLOC_024526	93.4004	188.694	1.01455	2.65994	5e-05	0.000174625	yes		0.831276	5.07432	11.2523	0.000795246	0.0148522		AT1G27950.1	IPR016140
Peaxi162Scf00518g00425		XLOC_024529	164.967	84.6915	-0.96189	-2.55789	5e-05	0.000174625	yes		-1.21248	6.48733	28.6459	8.69e-08	1.79e-05		sp|Q9FYF7|Y1736_ARATH	IPR008802
Peaxi162Scf00519g00621		XLOC_024569	94.6614	51.3269	-0.883063	-2.34381	0.0002	0.000634001	yes		-1.21414	4.97835	14.1912	0.000165143	0.00500065
Peaxi162Scf00520g00052		XLOC_024580	58.5527	37.0594	-0.659895	-1.71878	0.00305	0.00733518	yes		-1.13228	5.40628	18.843	1.42e-05	0.000869745		sp|P33444|RS3A_CATRO	IPR001593	GO:0005840,GO:0006412,GO:0005622,GO:0003735
Peaxi162Scf00523g00628		XLOC_024650	76.422	50.1158	-0.608723	-1.59832	0.0053	0.0119604	yes		-1.11321	5.45978	17.2751	3.23e-05	0.00155407		sp|A7N0G1|RL27_VIBCB	IPR001684	GO:0005840,GO:0006412,GO:0005622,GO:0003735
Peaxi162Scf00523g00721		XLOC_024652	92.3009	55.6229	-0.730664	-1.833	0.00105	0.00284913	yes		-1.02496	4.14657	13.6032	0.0002258	0.0062562		sp|Q8LEM8|RL373_ARATH	IPR011332,IPR001569	GO:0005840,GO:0006412,GO:0005622,GO:0003735
Peaxi162Scf00524g00087		XLOC_024656	10.19	4.00138	-1.34859	-2.00488	0.0026	0.00638043	yes		-1.47143	3.80747	9.84139	0.00170628	0.0253385		AT1G61065.1	IPR009606
Peaxi162Scf00525g00618		XLOC_024688	8.97875	3.08836	-1.53967	-2.13042	0.0044	0.0101433	yes		-1.54494	2.80272	17.8878	2.34e-05	0.00126385		AT1G04290.1	IPR006683
Peaxi162Scf00526g00052		XLOC_024696	13.3364	5.94485	-1.16566	-2.1889	0.0007	0.00197918	yes		-1.61215	1.91525	12.1782	0.000483521	0.0105976		sp|Q6ZWM4|LSM8_MOUSE	IPR010920
Peaxi162Scf00527g00036		XLOC_024719	43.4682	198.982	2.1946	5.58717	5e-05	0.000174625	yes		2.39927	5.89191	69.5753	7.36e-17	7.62e-13		sp|O03061|PSBB_POPDE	IPR000932	GO:0016020,GO:0009521,GO:0019684,GO:0009767,GO:0016168
Peaxi162Scf00527g00039		XLOC_024739	5.26922	20.2497	1.94224	3.25722	5e-05	0.000174625	yes		2.56504	2.414	22.653	1.94e-06	0.000192312		sp|Q2VEE8|RPOA_SOLTU	IPR009025	GO:0003899,GO:0006351,GO:0046983
Peaxi162Scf00527g00063		XLOC_024743	16.0316	23.1388	0.529394	1.38561	0.01735	0.0339276	yes		0.706615	6.58001	19.862	8.32e-06	0.000590412		sp|E9Q349|WDR25_MOUSE	IPR015943,IPR020472	GO:0005515
Peaxi162Scf00527g00311		XLOC_024740	10.0145	46.5304	2.21609	3.5573	5e-05	0.000174625	yes		2.46606	1.72898	18.8042	1.45e-05	0.000878042		sp|P69655|RR11_ATRBE	IPR001971	GO:0005840,GO:0006412,GO:0003735
Peaxi162Scf00527g00321		XLOC_024721	32.3912	150.288	2.21406	5.11899	5e-05	0.000174625	yes		1.95393	4.0433	29.9422	4.45e-08	1.1e-05		sp|Q3C1M5|CYB6_NICSY	IPR023530,IPR027387,IPR016175,IPR016174	GO:0016020,GO:0009055,GO:0020037,GO:0005506,GO:0022900,GO:0045158,GO:0022904,GO:0016021,GO:0016491
Peaxi162Scf00528g00825		XLOC_024764	1.87577	3.49109	0.896197	1.8671	0.00215	0.00540209	yes		0.996104	3.97422	15.4893	8.3e-05	0.00308943		ref|XP_002510261.1|	IPR016024,IPR012908	GO:0006886,GO:0005488,GO:0016788,GO:0006505
Peaxi162Scf00533g00077		XLOC_024852	58.9085	111.709	0.923199	2.48016	5e-05	0.000174625	yes		0.749638	5.71199	14.859	0.000115855	0.00385787		AT1G17370.1	IPR012677	GO:0000166,GO:0003676
Peaxi162Scf00537g00062		XLOC_024971	16.1421	25.5086	0.660154	1.60734	0.00675	0.0148088	yes		0.911848	5.37605	12.4809	0.000411123	0.00958218		sp|O81902|PUB8_ARATH	IPR013083,IPR016024	GO:0000151,GO:0016567,GO:0005488,GO:0004842
Peaxi162Scf00538g00071		XLOC_025007	74.8249	227.842	1.60644	4.16619	5e-05	0.000174625	yes		1.4393	5.47732	23.452	1.28e-06	0.000146568		AT1G52820.1	IPR027443,IPR005123	GO:0016706,GO:0055114,GO:0016491
Peaxi162Scf00538g00072		XLOC_025030	5.51561	26.0762	2.24114	4.33021	5e-05	0.000174625	yes		2.41049	2.44828	39.6326	3.07e-10	1.92e-07		AT1G52820.1	IPR027443,IPR005123	GO:0016706,GO:0055114,GO:0016491
Peaxi162Scf00538g00125		XLOC_024987	11.7276	4.37478	-1.42263	-1.8826	0.00465	0.0106525	yes		-0.881885	3.97015	12.7344	0.000358995	0.00874765		AT1G75560.1	IPR001810,IPR013785,IPR017451,IPR001878,IPR000741	GO:0005515,GO:0004332,GO:0008270,GO:0006096,GO:0003824,GO:0003676
Peaxi162Scf00539g00036		XLOC_025042	11.4511	20.5309	0.842311	2.21712	0.0003	0.000918529	yes		0.87243	4.76197	18.5904	1.62e-05	0.000953404		sp|Q64595|KGP2_RAT	IPR002373,IPR001932,IPR015655,IPR011009	GO:0005524,GO:0006468,GO:0003824,GO:0004722,GO:0001932,GO:0008603,GO:0004672,GO:0006470,GO:0016772,GO:0005952
Peaxi162Scf00540g00008		XLOC_025063	7.33123	14.2555	0.959393	2.04589	0.00245	0.00606885	yes		1.45617	4.55036	22.6693	1.92e-06	0.000191608		AT5G58530.1	IPR012336	GO:0015035,GO:0009055,GO:0045454
Peaxi162Scf00540g00015		XLOC_025049	7.92188	3.82134	-1.05176	-1.88521	0.0033	0.00786265	yes		-1.52344	3.30452	16.1524	5.84e-05	0.00238759		AT5G01330.1	IPR012110,IPR011766	GO:0003824,GO:0030976
Peaxi162Scf00540g00422		XLOC_025055	159.796	96.7966	-0.723206	-1.9422	0.001	0.00272775	yes		-0.800544	6.39884	19.2098	1.17e-05	0.000756636		AT3G55920.1	IPR024936,IPR002130	GO:0006457,GO:0003755
Peaxi162Scf00541g00008		XLOC_025090	176.553	95.8657	-0.881012	-2.35632	5e-05	0.000174625	yes		-1.65178	5.4109	35.007	3.29e-09	1.28e-06		sp|P41098|RL34_TOBAC	IPR008195	GO:0005840,GO:0006412,GO:0005622,GO:0003735
Peaxi162Scf00541g00629		XLOC_025114	148.2	91.8782	-0.689753	-1.86664	0.00185	0.00472447	yes		-0.976938	6.45544	18.2635	1.92e-05	0.00109514		sp|Q9FLF0|RS92_ARATH	IPR001912,IPR022801	GO:0003723,GO:0006412,GO:0005622,GO:0003735,GO:0015935,GO:0019843
Peaxi162Scf00542g00014		XLOC_025126	5.29713	2.56912	-1.04394	-1.72799	0.00525	0.0118596	yes		-1.66581	2.06815	12.4135	0.000426231	0.00983084		AT4G10430.1	IPR012926	GO:0016021
Peaxi162Scf00546g00038		XLOC_025230	80.0994	524.559	2.71124	8.91225	5e-05	0.000174625	yes		2.34371	8.24832	27.1115	1.92e-07	3.31e-05		AT1G62440.1
Peaxi162Scf00546g00422		XLOC_025234	3.11875	0.956622	-1.70495	-1.63198	0.0243	0.0455466	yes		-2.74989	1.80386	25.4606	4.52e-07	6.52e-05
Peaxi162Scf00548g00063		XLOC_025272	16.0374	27.043	0.753811	1.95896	0.0013	0.00345064	yes		0.810093	5.8582	10.8657	0.000979618	0.0171657		AT4G37650.1	IPR005202
Peaxi162Scf00548g00537		XLOC_025292	3.14355	6.03183	0.9402	2.02058	0.00075	0.00210563	yes		1.2227	3.13456	14.9793	0.000108699	0.00369076		sp|Q9LYZ9|PP362_ARATH	IPR011990,IPR002885	GO:0005515
Peaxi162Scf00550g00428		XLOC_025329	44.0713	9.51317	-2.21184	-4.10929	5e-05	0.000174625	yes		-2.44087	5.35615	14.4251	0.000145849	0.00462199		AT4G19390.1	IPR005134
Peaxi162Scf00550g00444		XLOC_025341	3.78263	7.27914	0.944379	1.94568	0.0019	0.004839	yes		0.798054	4.30205	8.30434	0.00395503	0.0446801		ref|XP_007040878.1|	IPR025761,IPR019050,IPR025762,IPR010920
Peaxi162Scf00550g00546		XLOC_025348	61.5282	20.2771	-1.60139	-3.79042	5e-05	0.000174625	yes		-1.63362	5.32693	11.0061	0.000908125	0.0162708		AT5G53450.1	IPR006843,IPR011009	GO:0005524,GO:0004672,GO:0006468,GO:0005198,GO:0016772,GO:0009507
Peaxi162Scf00553g00013		XLOC_025370	16.7154	126.478	2.91964	6.80705	5e-05	0.000174625	yes		2.28208	4.27625	50.153	1.42e-12	3.68e-09		sp|Q09MJ3|ATPA_CITSI	IPR027417,IPR000194	GO:0005524
Peaxi162Scf00558g00021		XLOC_025480	8.93643	29.068	1.70166	3.76967	5e-05	0.000174625	yes		1.81579	4.70551	27.7981	1.35e-07	2.51e-05
Peaxi162Scf00560g00042		XLOC_025520	176.297	989.014	2.48798	9.68886	5e-05	0.000174625	yes		2.00612	9.7755	23.6311	1.17e-06	0.000136546		AT1G62440.1	IPR013210
Peaxi162Scf00560g00616		XLOC_025525	34.2599	73.4967	1.10116	2.80882	5e-05	0.000174625	yes		0.859937	5.83055	8.12807	0.0043585	0.0474498		AT3G24420.1
Peaxi162Scf00561g00211		XLOC_025559	8.29335	19.4858	1.2324	2.8457	5e-05	0.000174625	yes		1.35766	3.81949	11.2607	0.000791643	0.0147983		AT5G60020.1	IPR017761	GO:0046274,GO:0048046,GO:0052716,GO:0005507,GO:0055114,GO:0016491
Peaxi162Scf00569g00012		XLOC_025671	12.6718	54.7915	2.11233	10.0056	5e-05	0.000174625	yes		1.92641	6.69541	13.7638	0.000207288	0.00589653
Peaxi162Scf00575g00006		XLOC_025790	27.5741	59.8666	1.11844	1.64877	0.0066	0.0145182	yes		1.10783	2.20843	8.4859	0.0035791	0.0417423		sp|Q33C38|RR14_NICTO	IPR001209	GO:0005840,GO:0006412,GO:0005622,GO:0003735
Peaxi162Scf00575g00622		XLOC_025798	37.6175	19.7099	-0.932484	-2.04328	0.0009	0.00248147	yes		-1.92891	2.72917	19.1343	1.22e-05	0.000773051		AT4G30220.1	IPR016487,IPR010920	GO:0006396,GO:0005634
Peaxi162Scf00576g00011		XLOC_025812	18.012	11.565	-0.639186	-1.53524	0.00775	0.0167315	yes		-1.28738	3.91555	18.806	1.45e-05	0.000878042		AT3G06930.1	IPR025799	GO:0008168,GO:0006479
Peaxi162Scf00580g00016		XLOC_025885	22.104	46.3462	1.06815	2.82966	5e-05	0.000174625	yes		0.75091	7.23224	15.3005	9.17e-05	0.00326864		AT1G21630.1	IPR000261,IPR011992	GO:0005515,GO:0005509
Peaxi162Scf00580g00419		XLOC_025891	35.9833	58.8776	0.710393	1.95021	0.0009	0.00248147	yes		1.00979	6.8983	21.835	2.97e-06	0.000261884		sp|Q9NIF3|UBQL_DICDI	IPR015496,IPR009060	GO:0005515
Peaxi162Scf00583g00020		XLOC_025935	19.5844	13.146	-0.575084	-1.47407	0.01285	0.0260611	yes		-0.782405	5.59191	10.6881	0.00107829	0.018488		AT5G09330.1	IPR003441	GO:0003677,GO:0006355
Peaxi162Scf00585g00319		XLOC_025970	16.5485	29.0578	0.812225	2.17502	0.0002	0.000634001	yes		0.663297	6.61088	15.1554	9.9e-05	0.00344911
Peaxi162Scf00586g00037		XLOC_026004	11.8321	22.8769	0.951187	2.48355	5e-05	0.000174625	yes		0.820038	5.06717	12.201	0.000477643	0.0105469		AT5G38560.1	IPR003591,IPR001611,IPR013320,IPR011009	GO:0005524,GO:0005515,GO:0004674,GO:0004672,GO:0006468,GO:0016772
Peaxi162Scf00589g00224		XLOC_026059	53.3475	28.9407	-0.882323	-2.21509	0.0003	0.000918529	yes		-1.13842	5.17654	14.794	0.000119917	0.00398031		AT2G47690.1	IPR019342
Peaxi162Scf00589g00320		XLOC_026044	4.02025	8.37523	1.05884	2.60361	5e-05	0.000174625	yes		1.17468	4.54822	21.4429	3.65e-06	0.000308157		sp|Q9FMJ0|P4KB1_ARATH	IPR015433,IPR016024	GO:0016773,GO:0048015,GO:0006661,GO:0005488,GO:0046854,GO:0016772,GO:0004430
Peaxi162Scf00589g00524		XLOC_026068	0.920417	4.54905	2.3052	2.59339	0.0018	0.00461128	yes		2.90556	1.97986	19.0615	1.27e-05	0.000796816
Peaxi162Scf00592g00441		XLOC_026091	20.2309	11.7473	-0.784227	-1.68517	0.0051	0.0115595	yes		-1.19671	4.30064	14.2053	0.000163905	0.00497772		AT1G10370.1	IPR010987,IPR012336	GO:0005515
Peaxi162Scf00592g00451		XLOC_026088	14.0878	28.3078	1.00675	2.62016	5e-05	0.000174625	yes		0.810667	6.18167	15.9878	6.38e-05	0.00254418		sp|Q4PE39|SEC23_USTMA	IPR006900,IPR012990,IPR006896,IPR006895,IPR007123,IPR002035	GO:0006886,GO:0030127,GO:0008270,GO:0006888
Peaxi162Scf00593g00026		XLOC_026117	21.1657	11.351	-0.898905	-1.53412	0.01135	0.0233812	yes		-1.33186	2.4976	8.77537	0.00305324	0.0376646
Peaxi162Scf00594g00523		XLOC_026127	28.8951	16.8494	-0.778126	-1.62917	0.00635	0.0140291	yes		-1.12518	3.32884	9.848	0.00170016	0.0252972
Peaxi162Scf00596g00410		XLOC_026159	22.8669	11.7682	-0.958372	-1.95072	0.0018	0.00461128	yes		-1.35915	4.15684	29.2901	6.23e-08	1.4e-05
Peaxi162Scf00597g00516		XLOC_026181	6.57422	21.8439	1.73234	2.71396	0.00015	0.000486486	yes		0.996669	2.67452	12.6343	0.000378742	0.00904175		ref|XP_002525220.1|	IPR005358
Peaxi162Scf00599g00009		XLOC_026221	40.6885	21.0169	-0.953067	-2.1726	0.0002	0.000634001	yes		-1.5074	6.7773	23.342	1.36e-06	0.000149257			IPR003496	GO:0006950
Peaxi162Scf00606g00073		XLOC_026312	1.04398	2.39662	1.19891	1.44636	0.0197	0.0379326	yes		1.80917	1.40595	9.87877	0.00167196	0.0250641		AT1G09540.1	IPR009057	GO:0003677,GO:0003682
Peaxi162Scf00608g00014		XLOC_026332	1.22215	6.86704	2.49027	2.84803	0.00105	0.00284913	yes		3.1078	0.583431	19.7873	8.66e-06	0.000599832		sp|Q2MIA8|RPOB_SOLLC	IPR015712,IPR007644	GO:0003899,GO:0032549,GO:0003677,GO:0006351
Peaxi162Scf00608g00048		XLOC_026340	3.32088	6.56473	0.983171	1.80563	0.00395	0.0092202	yes		1.10887	3.58077	14.1109	0.000172339	0.00518068
Peaxi162Scf00610g00014		XLOC_026367	8.87134	5.4563	-0.70123	-1.3007	0.02665	0.04939	yes		-1.15098	2.64728	8.58231	0.00339444	0.0403359		sp|Q9SFC6|GDIR_ARATH	IPR014756,IPR000406	GO:0005094,GO:0005737
Peaxi162Scf00610g00120		XLOC_026369	37.3926	24.051	-0.636658	-1.68208	0.004	0.00932222	yes		-0.92089	4.13674	9.26036	0.00234167	0.0315554		AT4G22350.2	IPR001607,IPR013083,IPR001394	GO:0006511,GO:0008270,GO:0004221
Peaxi162Scf00611g00017		XLOC_026419	36.9005	25.4623	-0.535279	-1.38232	0.0181	0.0352143	yes		-0.97291	4.83886	17.6301	2.68e-05	0.00137554		ref|XP_007047970.1|	IPR025131
Peaxi162Scf00611g00321		XLOC_026427	7.08124	3.95443	-0.840532	-1.42392	0.01705	0.0334159	yes		-1.18737	4.28494	10.4584	0.00122094	0.0201454		AT5G02050.1	IPR003428	GO:0005759
Peaxi162Scf00612g00015		XLOC_026445	19.2983	39.4476	1.03146	2.77728	5e-05	0.000174625	yes		0.62772	6.61619	15.5212	8.16e-05	0.00306122		ref|XP_007049404.1|
Peaxi162Scf00612g00020		XLOC_026440	11.8643	21.3325	0.84642	2.0916	0.00035	0.00105711	yes		1.09504	4.87288	30.3354	3.63e-08	9.18e-06		sp|Q8VYE2|TIM50_ARATH	IPR027111,IPR004274,IPR023214	GO:0005744,GO:0005515,GO:0005743,GO:0015031
Peaxi162Scf00615g00064		XLOC_026492	18.4888	39.6141	1.09936	3.40265	5e-05	0.000174625	yes		0.875504	5.87958	13.8116	0.000202088	0.00578623		ref|XP_007039497.1|	IPR008889
Peaxi162Scf00618g00220		XLOC_026566	24.9467	15.6567	-0.672072	-1.65955	0.0043	0.00993896	yes		-0.846519	4.5404	9.34015	0.00224187	0.0305283		AT1G76940.1	IPR024888,IPR012677	GO:0000398,GO:0000166,GO:0017069,GO:0003676
Peaxi162Scf00619g00214		XLOC_026590	22.0277	33.1207	0.588413	1.56979	0.00675	0.0148088	yes		0.621986	5.96492	9.46714	0.00209185	0.0290197		sp|Q8TXG4|SYD_METKA	IPR018150	GO:0006422,GO:0005524,GO:0006418,GO:0000166,GO:0004815,GO:0004812,GO:0005737,GO:0003676
Peaxi162Scf00620g00099		XLOC_026638	7.95359	18.4386	1.21305	2.83387	5e-05	0.000174625	yes		0.876916	3.5511	14.291	0.00015661	0.00484859		AT1G64810.2	IPR023342	GO:0003723
Peaxi162Scf00620g00827		XLOC_026662	25.6268	55.0486	1.10305	2.95707	5e-05	0.000174625	yes		0.772343	4.32343	19.1157	1.23e-05	0.000776891		sp|Q93ZQ5|SPXM3_ARATH	IPR004331,IPR011701,IPR016196	GO:0055085,GO:0016021
Peaxi162Scf00620g00918		XLOC_026637	164.548	58.474	-1.49264	-3.819	5e-05	0.000174625	yes		-1.93499	5.18478	43.4517	4.35e-11	6e-08		AT3G06310.1	IPR010625
Peaxi162Scf00621g00411		XLOC_026666	26.9772	14.2473	-0.921054	-2.13852	0.0005	0.00146065	yes		-0.927622	4.201	10.0478	0.00152532	0.0234977		AT5G28770.2	IPR020983
Peaxi162Scf00626g00615		XLOC_026739	4.78147	7.88368	0.721415	1.78278	0.00195	0.00495309	yes		0.689467	4.58722	9.7069	0.00183577	0.0266825		ref|XP_002510000.1|	IPR022075,IPR016024,IPR021850	GO:0005488
Peaxi162Scf00626g00718		XLOC_026730	87.4596	46.0935	-0.924053	-2.40735	0.0001	0.00033435	yes		-0.708209	6.64065	18.0419	2.16e-05	0.00119142		sp|Q9SXC8|UFC1_ARATH	IPR014806
Peaxi162Scf00627g00008		XLOC_026751	110.176	51.0308	-1.11037	-2.7343	5e-05	0.000174625	yes		-1.51148	4.98642	20.1252	7.25e-06	0.000538462		AT5G04270.1	IPR001594,IPR002675	GO:0005840,GO:0008270,GO:0006412,GO:0005622,GO:0003735
Peaxi162Scf00628g00028		XLOC_026758	6.81497	3.02287	-1.17279	-1.6536	0.0071	0.0154879	yes		-1.11346	4.47046	8.03715	0.00458277	0.0491041		AT4G37790.1	IPR009057,IPR003106	GO:0005634,GO:0003677,GO:0006355,GO:0043565,GO:0003700
Peaxi162Scf00629g00420		XLOC_026791	2.93235	5.61687	0.93771	1.58914	0.00985	0.0206542	yes		0.816933	3.39443	11.1433	0.000843344	0.0154715		ref|XP_007037498.1|	IPR003604	GO:0046872,GO:0008270,GO:0003676
Peaxi162Scf00630g00001		XLOC_026793	5.9349	18.2036	1.61693	4.05919	5e-05	0.000174625	yes		1.46959	5.73366	20.6858	5.41e-06	0.000422953		AT1G28280.2	IPR008889
Peaxi162Scf00634g00011		XLOC_026830	2.93476	1.40278	-1.06496	-1.69187	0.008	0.0172004	yes		-1.60195	2.32103	12.0465	0.000518901	0.0111953		AT1G24340.1	IPR003042	GO:0008152,GO:0016491
Peaxi162Scf00634g00116		XLOC_026835	336.838	107.429	-1.64868	-4.21509	5e-05	0.000174625	yes		-1.94056	7.0117	47.6525	5.09e-12	8.78e-09		AT1G49140.1	IPR019377
Peaxi162Scf00640g00024		XLOC_026910	2.91566	1.36184	-1.09826	-1.43634	0.02215	0.0420244	yes		-2.93727	1.53624	19.7072	9.03e-06	0.000619027		AT4G34660.1	IPR001452,IPR027267	GO:0005515
Peaxi162Scf00641g00018		XLOC_026924	7.36657	2.17167	-1.76219	-1.94122	0.0086	0.0183273	yes		-2.46178	1.12993	10.7315	0.00105328	0.0181644		AT2G26695.1	IPR001876	GO:0008270
Peaxi162Scf00642g00057		XLOC_026936	32.0334	7.68843	-2.05881	-3.9526	5e-05	0.000174625	yes		-2.04627	2.42436	25.2077	5.15e-07	7.25e-05
Peaxi162Scf00643g00641		XLOC_026962	38.927	16.2119	-1.26372	-3.07358	5e-05	0.000174625	yes		-1.91844	3.94022	40.0338	2.5e-10	1.7e-07			IPR027078,IPR010920	GO:0005681,GO:0000398
Peaxi162Scf00647g00319		XLOC_027027	4.40101	7.77913	0.821775	1.71699	0.00465	0.0106525	yes		1.35702	3.64454	26.725	2.35e-07	3.94e-05		sp|Q9FF81|VPS36_ARATH	IPR011991,IPR007286,IPR021648	GO:0043130,GO:0032266
Peaxi162Scf00648g00001		XLOC_027064	8.0038	18.3187	1.19456	2.71123	5e-05	0.000174625	yes		1.62955	6.65202	9.07517	0.00259103	0.0337962		AT4G23030.1	IPR002528	GO:0016020,GO:0055085,GO:0015238,GO:0015297,GO:0006855
Peaxi162Scf00648g00013		XLOC_027065	24.6083	15.4783	-0.668893	-1.74599	0.0035	0.00828339	yes		-0.803292	5.33359	14.2187	0.000162747	0.00496358		sp|Q9FJ93|DRE1D_ARATH	IPR016177	GO:0003677,GO:0006355,GO:0003700
Peaxi162Scf00650g00002		XLOC_027081	38.277	63.0096	0.719094	1.93887	0.0012	0.00321185	yes		0.578665	7.30247	8.164	0.00427299	0.0469259		sp|P93755|C3H30_ARATH	IPR000571,IPR020683	GO:0046872,GO:0005515
Peaxi162Scf00650g00232		XLOC_027099	28.6606	44.645	0.639429	1.72128	0.00355	0.0083878	yes		1.15606	6.19486	28.6374	8.73e-08	1.79e-05		sp|Q6T7E8|PURA_TOBAC	IPR027417,IPR001114	GO:0006164,GO:0005525,GO:0004019
Peaxi162Scf00655g00217		XLOC_027175	29.2984	44.3136	0.596929	1.586	0.00615	0.01364	yes		0.850835	4.23707	16.4657	4.95e-05	0.00215105		sp|B0VX69|SETD3_CALJA	IPR001214,IPR015353	GO:0005515
Peaxi162Scf00658g00037		XLOC_027209	3.85592	9.0305	1.22773	2.26157	0.0009	0.00248147	yes		1.43167	3.27264	9.68667	0.0018561	0.0268614		ref|XP_002524235.1|	IPR004263
Peaxi162Scf00658g00811		XLOC_027257	18.506	56.843	1.61899	4.19235	5e-05	0.000174625	yes		1.54258	5.21295	18.7296	1.51e-05	0.00089907		AT2G39710.1	IPR021109,IPR009027,IPR001461	GO:0006508,GO:0004190
Peaxi162Scf00660g00120		XLOC_027265	39.4907	62.9417	0.672504	1.82455	0.00165	0.00426738	yes		0.538035	6.94218	8.06458	0.0045139	0.0485672		sp|P20708|ODO2_AZOVI	IPR001078,IPR000089,IPR023213	GO:0016746,GO:0008152
Peaxi162Scf00661g00423		XLOC_027298	2.15757	3.71123	0.78249	1.38482	0.01915	0.0370007	yes		0.803232	4.89836	10.3361	0.00130456	0.0210929		AT4G04970.1	IPR026953,IPR003440,IPR026899	GO:0016020,GO:0006075,GO:0003843,GO:0000148
Peaxi162Scf00661g00523		XLOC_027290	178.441	116.389	-0.61649	-1.63608	0.00475	0.0108538	yes		-0.6985	4.61369	10.3319	0.00130752	0.0211079		AT5G22620.1	IPR013078
Peaxi162Scf00667g00618		XLOC_027366	8.08088	1.70715	-2.24292	-2.51549	0.0014	0.00368563	yes		-1.36228	2.69979	14.1508	0.000168722	0.00508672
Peaxi162Scf00667g00619		XLOC_027371	3.46989	0.438333	-2.98479	-2.52683	0.0147	0.0293374	yes		-3.97183	1.40603	23.3518	1.35e-06	0.000149257		AT2G03590.1	IPR009834
Peaxi162Scf00668g00311		XLOC_027378	24.2325	16.7689	-0.531156	-1.36173	0.0238	0.0447315	yes		1.14161	2.48261	14.157	0.000168168	0.00508444		AT3G17440.1	IPR005606,IPR000727	GO:0005515
Peaxi162Scf00670g00114		XLOC_027404	9.54866	14.4094	0.593636	1.56155	0.00665	0.0146154	yes		0.780434	5.4887	8.89332	0.00286216	0.0359325		AT2G34680.1	IPR025875,IPR001611	GO:0005515
Peaxi162Scf00672g00047		XLOC_027421	9.86602	20.5165	1.05625	3.23948	5e-05	0.000174625	yes		1.29199	6.15992	32.0413	1.51e-08	4.59e-06		AT5G66100.1	IPR011991
Peaxi162Scf00673g00449		XLOC_027481	94.7436	60.8635	-0.638452	-1.64414	0.0057	0.0127558	yes		-0.706141	5.43066	8.81516	0.00298738	0.0371396		sp|P83876|TXN4A_HUMAN	IPR004123,IPR012336	GO:0005681,GO:0007067
Peaxi162Scf00675g00611		XLOC_027496	10.2143	4.11961	-1.31001	-2.03921	0.0018	0.00461128	yes		-1.43035	2.68874	14.7429	0.000123209	0.00406842
Peaxi162Scf00679g00013		XLOC_027546	16.9493	67.1286	1.9857	4.19739	5e-05	0.000174625	yes		1.72707	5.52152	15.4162	8.62e-05	0.00315041		sp|Q9FFC0|H2B10_ARATH	IPR000558,IPR009072	GO:0005634,GO:0003677,GO:0046982,GO:0006334,GO:0000786
Peaxi162Scf00680g00115		XLOC_027572	15.9282	31.8874	1.0014	2.6318	5e-05	0.000174625	yes		0.75809	5.75202	14.9964	0.000107715	0.00366338		AT1G68940.1	IPR013083,IPR016024	GO:0005515,GO:0000151,GO:0016567,GO:0005488,GO:0004842
Peaxi162Scf00680g00415		XLOC_027579	24.6253	15.5219	-0.665838	-1.60939	0.00695	0.0151981	yes		-0.916026	3.31985	9.84077	0.00170686	0.0253385		sp|Q9SM57|OEP21_PEA
Peaxi162Scf00680g00417		XLOC_027577	124.867	247.729	0.988379	2.55279	5e-05	0.000174625	yes		0.868592	5.81124	11.632	0.000648279	0.0129731		AT1G20810.1	IPR023566,IPR001179	GO:0006457
Peaxi162Scf00681g00334		XLOC_027628	53.9355	34.1471	-0.659473	-1.63922	0.00665	0.0146154	yes		-0.926662	3.99917	8.17752	0.00424127	0.0467759		sp|Q923D4|SF3B5_MOUSE	IPR009846
Peaxi162Scf00683g00157		XLOC_027652	11.2034	22.7158	1.01976	2.57317	5e-05	0.000174625	yes		0.875022	4.79507	17.6457	2.66e-05	0.00137454		sp|O93277|WDR1_CHICK	IPR015943	GO:0005515
Peaxi162Scf00684g00579		XLOC_027770	32.8767	21.0752	-0.641518	-1.48456	0.00925	0.019545	yes		-1.21534	5.42032	14.3964	0.000148087	0.00466135		sp|Q940H6|SRK2E_ARATH	IPR011009	GO:0005524,GO:0004674,GO:0004672,GO:0006468,GO:0016772
Peaxi162Scf00685g00012		XLOC_027776	4.90789	2.83863	-0.78991	-1.45574	0.0211	0.0402859	yes		-1.2216	4.24168	9.42799	0.00213699	0.0294527		gb|AFK29251.1|	IPR016177	GO:0003677,GO:0006355,GO:0003700
Peaxi162Scf00685g00122		XLOC_027790	2.89382	5.76501	0.994345	2.40241	0.0001	0.00033435	yes		0.861312	4.67424	10.6914	0.00107633	0.0184697		AT3G12380.1	IPR004000	GO:0006281,GO:0006355,GO:0031011
Peaxi162Scf00687g00041		XLOC_027796	99.1134	197.016	0.991162	2.60418	5e-05	0.000174625	yes		0.84579	6.63946	12.4152	0.000425855	0.00983084		sp|Q66GR0|FLA17_ARATH	IPR000782
Peaxi162Scf00687g00610		XLOC_027797	6.66678	11.7953	0.823146	1.704	0.0066	0.0145182	yes		0.845994	4.22027	11.033	0.000895048	0.0161236		AT1G02510.1	IPR003280	GO:0016020,GO:0005267,GO:0071805
Peaxi162Scf00688g00432		XLOC_027844	45.6377	121.742	1.41553	4.81106	5e-05	0.000174625	yes		1.63011	4.68251	10.1607	0.00143467	0.0226141		AT2G42840.1
Peaxi162Scf00689g00329		XLOC_027888	80.0423	33.9238	-1.23847	-3.09015	5e-05	0.000174625	yes		-1.90011	3.91352	34.8192	3.62e-09	1.39e-06			IPR007834
Peaxi162Scf00690g00216		XLOC_027911	59.1406	34.919	-0.760139	-1.94953	0.0007	0.00197918	yes		-1.03285	5.42928	14.2162	0.00016296	0.00496358		sp|Q9STG6|DUT_ARATH	IPR008180	GO:0016787,GO:0046080,GO:0004170
Peaxi162Scf00691g00021		XLOC_027929	52.125	27.6449	-0.914961	-1.94568	0.0017	0.00438271	yes		-0.930667	5.77928	11.2386	0.00080115	0.0148944		emb|CBM56257.1|	IPR004827	GO:0006355,GO:0043565,GO:0003700
Peaxi162Scf00691g00219		XLOC_027931	117.951	249.175	1.07898	2.49786	5e-05	0.000174625	yes		1.10921	7.87329	42.459	7.22e-11	8.69e-08		AT2G47390.1	IPR001375	GO:0006508,GO:0008236
Peaxi162Scf00691g00320		XLOC_027933	8.23158	12.5864	0.612625	1.41036	0.018	0.0350406	yes		0.915233	2.9018	8.80945	0.00299673	0.0372336		AT3G62390.1	IPR026057
Peaxi162Scf00694g00018		XLOC_027984	134.129	45.6544	-1.55479	-3.77793	5e-05	0.000174625	yes		-1.52366	6.891	27.746	1.38e-07	2.56e-05
Peaxi162Scf00694g00117		XLOC_027983	7.46837	13.5729	0.861859	2.12434	0.00045	0.00132797	yes		1.19049	4.77326	23.6618	1.15e-06	0.000136237		AT2G41770.1	IPR005049
Peaxi162Scf00695g00042		XLOC_028021	28.3501	54.9426	0.954569	2.55605	5e-05	0.000174625	yes		0.912401	6.34571	12.1006	0.000504063	0.010955		AT5G46580.1	IPR011990,IPR002885	GO:0005515
Peaxi162Scf00699g00638		XLOC_028087	39.2884	21.2237	-0.888427	-2.08971	0.00075	0.00210563	yes		-1.11376	3.59628	9.02749	0.0026595	0.0342772		ref|XP_003588448.1|	IPR005050
Peaxi162Scf00700g00023		XLOC_028093	37.5845	25.9175	-0.536209	-1.42594	0.0154	0.0305574	yes		-0.78711	4.57537	8.83621	0.00295312	0.0368464		AT3G27110.1	IPR001915	GO:0016020,GO:0006508,GO:0004222
Peaxi162Scf00700g00026		XLOC_028125	13.6208	7.36852	-0.886365	-1.67983	0.00555	0.0124606	yes		-2.07064	3.05745	16.7214	4.33e-05	0.00197489		AT4G11600.1	IPR012336,IPR000889	GO:0006979,GO:0004602,GO:0055114
Peaxi162Scf00700g00030		XLOC_028130	100.589	64.6128	-0.638578	-1.74047	0.0028	0.0068003	yes		-1.12338	3.67792	12.0932	0.000506059	0.0109846		ref|XP_002509509.1|
Peaxi162Scf00700g00139		XLOC_028140	4.64709	8.89882	0.937286	2.08327	0.00065	0.00185122	yes		1.23661	2.93667	12.1133	0.00050064	0.0109035		AT3G21240.1	IPR025110,IPR000873	GO:0008152,GO:0003824
Peaxi162Scf00700g00150		XLOC_028138	27.6709	17.0783	-0.696203	-1.56017	0.00965	0.0202865	yes		-1.72133	3.90346	22.6069	1.99e-06	0.000196047		emb|CAC81814.1|	IPR013865
Peaxi162Scf00700g00531		XLOC_028164	35.0767	19.2278	-0.867317	-2.08712	0.00055	0.00159199	yes		-1.0115	3.38472	11.0282	0.000897381	0.0161342		AT5G14680.1	IPR006015	GO:0006950
Peaxi162Scf00701g00211		XLOC_028186	349.052	205.306	-0.765664	-2.01767	0.00045	0.00132797	yes		-0.87875	5.89192	9.67205	0.00187092	0.026985		ref|XP_007027394.1|
Peaxi162Scf00702g00059		XLOC_028196	79.636	50.7951	-0.648731	-1.68254	0.0038	0.00891012	yes		-0.813302	5.05558	10.8476	0.000989228	0.0172756		sp|Q9FNP8|RS193_ARATH	IPR001266	GO:0005840,GO:0006412,GO:0005622,GO:0003735
Peaxi162Scf00702g00422		XLOC_028195	74.1935	34.8913	-1.08843	-2.71522	5e-05	0.000174625	yes		-1.5298	4.95704	31.1175	2.43e-08	6.37e-06		ref|XP_007037534.1|	IPR005351
Peaxi162Scf00703g00111		XLOC_028206	74.1776	119.288	0.6854	1.75663	0.0038	0.00891012	yes		0.73273	6.96377	15.8036	7.03e-05	0.00274081		sp|P44573|OPDA_HAEIN	IPR024077,IPR001567,IPR024080,IPR024079	GO:0008237,GO:0006508,GO:0004222
Peaxi162Scf00705g00612		XLOC_028240	1.50852	8.80818	2.54571	2.42363	0.00315	0.00754739	yes		2.13479	0.555054	31.9264	1.6e-08	4.66e-06		sp|Q2VEE8|RPOA_SOLTU	IPR009025	GO:0003899,GO:0006351,GO:0046983
Peaxi162Scf00710g00053		XLOC_028279	27.3185	18.6124	-0.553613	-1.375	0.0219	0.0416088	yes		-1.12475	4.58098	25.6425	4.11e-07	6.15e-05		AT1G10650.1	IPR001841	GO:0005515,GO:0008270
Peaxi162Scf00714g00057		XLOC_028367	8.38985	5.56239	-0.592939	-1.3664	0.0186	0.0360669	yes		-0.92676	5.62885	12.5105	0.000404666	0.00953107		ref|XP_007040133.1|	IPR001012	GO:0005515
Peaxi162Scf00714g00617		XLOC_028369	1.93664	6.23031	1.68575	2.24393	0.00135	0.00356868	yes		1.54776	3.7715	10.4231	0.00124452	0.0204413		sp|Q9LEX0|P2A13_ARATH	IPR001810,IPR025886	GO:0005515
Peaxi162Scf00715g00114		XLOC_028403	157.019	78.1978	-1.00573	-2.68689	5e-05	0.000174625	yes		-1.49742	4.37815	18.7728	1.47e-05	0.000886869		sp|Q5QM99|RL37A_ORYSJ	IPR011332,IPR002674	GO:0005840,GO:0006412,GO:0005622,GO:0003735
Peaxi162Scf00717g00016		XLOC_028440	32.5661	59.1081	0.859986	2.28135	5e-05	0.000174625	yes		0.625652	6.17301	10.024	0.00154517	0.0236755		AT5G22000.2	IPR013083	GO:0005515,GO:0008270
Peaxi162Scf00717g00217		XLOC_028445	14.4705	4.82411	-1.58478	-2.47992	0.00015	0.000486486	yes		-1.22882	3.26495	13.81	0.000202261	0.00578623		ref|NP_563819.1|
Peaxi162Scf00719g00111		XLOC_028467	4.90717	11.4119	1.21757	2.63853	5e-05	0.000174625	yes		1.0622	4.8397	13.4219	0.000248704	0.00670724		sp|Q0V7S6|FK125_ARATH	IPR015915	GO:0005515
Peaxi162Scf00722g00420		XLOC_028503	14.9714	8.1919	-0.869936	-2.05721	0.00055	0.00159199	yes		-1.06233	4.32917	14.9071	0.000112935	0.00378495		ref|XP_002519483.1|	IPR002912	GO:0016597,GO:0008152
Peaxi162Scf00732g00046		XLOC_028627	3.80492	12.0551	1.66371	3.07842	5e-05	0.000174625	yes		1.81733	4.01272	22.4415	2.17e-06	0.000207731		ref|XP_002309180.1|	IPR006458,IPR025830	GO:0003677
Peaxi162Scf00732g00135		XLOC_028586	63.4275	124.785	0.976265	2.54976	5e-05	0.000174625	yes		0.691946	7.56568	8.98661	0.00271965	0.0347284		ref|XP_002528710.1|
Peaxi162Scf00732g00240		XLOC_028613	52.2122	110.047	1.07566	2.71114	5e-05	0.000174625	yes		0.846859	7.64786	14.3381	0.000152745	0.00475737		AT5G54380.1	IPR024788,IPR013320,IPR011009,IPR000961	GO:0005524,GO:0004674,GO:0004672,GO:0006468,GO:0016772
Peaxi162Scf00732g00317		XLOC_028622	228.059	106.754	-1.09512	-2.5184	5e-05	0.000174625	yes		-1.83484	4.75861	15.3676	8.85e-05	0.00319969		sp|Q39950|NLTP_HELAN	IPR016140,IPR000528	GO:0008289,GO:0006869
Peaxi162Scf00740g00243		XLOC_028765	26.044	15.2751	-0.769772	-1.90208	0.0009	0.00248147	yes		-0.928133	5.14572	11.7285	0.000615512	0.0125477		sp|Q9SM23|ACBP1_ARATH	IPR027310,IPR020683,IPR014352	GO:0003779,GO:0005515,GO:0000062
Peaxi162Scf00740g00417		XLOC_028779	87.4289	195.343	1.15983	2.44689	5e-05	0.000174625	yes		1.10534	7.70887	10.5374	0.00116983	0.0195799			IPR007608
Peaxi162Scf00740g00543		XLOC_028745	32.263	54.9432	0.768061	2.00408	0.00055	0.00159199	yes		0.494943	6.89232	9.07507	0.00259117	0.0337962
Peaxi162Scf00744g00339		XLOC_028814	11.8486	25.0396	1.07949	2.66886	5e-05	0.000174625	yes		1.05747	5.09381	11.3252	0.000764616	0.0145357		gb|AHJ25988.1|	IPR023238
Peaxi162Scf00745g00014		XLOC_028856	97.6494	59.1297	-0.723729	-1.83794	0.00175	0.00449697	yes		-0.92131	5.74306	13.6531	0.000219881	0.0061377		AT1G44750.2	IPR004853
Peaxi162Scf00745g00849		XLOC_028875	2.29634	1.06724	-1.10545	-1.60493	0.00935	0.0197304	yes		-1.42182	3.68476	11.713	0.000620647	0.0126028		sp|Q6NVR9|ATAD3_XENTR	IPR027417,IPR021911	GO:0005524,GO:0000166,GO:0017111
Peaxi162Scf00747g00120		XLOC_028889	4.75909	7.83582	0.7194	1.4098	0.0149	0.0296863	yes		0.83747	4.22465	10.6129	0.00112303	0.0190501		AT2G39220.1	IPR016035	GO:0008152,GO:0006629
Peaxi162Scf00747g00122		XLOC_028892	146.011	219.937	0.59101	1.47418	0.0089	0.0188938	yes		0.930073	7.33721	24.5861	7.11e-07	9.44e-05		sp|B7JVZ9|AROC_CYAP8	IPR000453	GO:0009073,GO:0004107
Peaxi162Scf00753g00428		XLOC_028968	11.6794	6.81364	-0.777469	-1.48551	0.0131	0.0265061	yes		-1.39633	3.35925	16.4058	5.11e-05	0.00220162		sp|B8G6P5|RL13_CHLAD	IPR023564,IPR005822	GO:0005840,GO:0006412,GO:0003735
Peaxi162Scf00755g00021		XLOC_028997	9.67914	21.2182	1.13235	2.69304	5e-05	0.000174625	yes		1.04844	3.54375	10.325	0.00131237	0.021162		AT3G52500.1	IPR021109,IPR001461	GO:0006508,GO:0004190
Peaxi162Scf00765g00315		XLOC_029169	9.63871	16.4152	0.768122	1.94468	0.0014	0.00368563	yes		0.718373	4.6135	12.0069	0.000530033	0.0112943		AT1G43690.1	IPR025257,IPR011992,IPR003903	GO:0005509
Peaxi162Scf00767g00611		XLOC_029199	49.8544	100.479	1.01111	2.66249	5e-05	0.000174625	yes		0.963537	6.25149	14.9587	0.000109891	0.00370091		AT3G47930.1	IPR016166,IPR007173,IPR010029	GO:0016614,GO:0016020,GO:0008762,GO:0003885,GO:0016633,GO:0050660,GO:0003824,GO:0055114,GO:0016491
Peaxi162Scf00773g00013		XLOC_029273	5.07858	8.75614	0.785871	1.54633	0.0083	0.0177686	yes		1.19994	3.37082	15.9952	6.35e-05	0.00254368		ref|XP_007014864.1|	IPR001480,IPR000858	GO:0048544
Peaxi162Scf00774g00314		XLOC_029301	3.91573	10.4578	1.41722	2.92239	5e-05	0.000174625	yes		1.63727	4.1741	8.98058	0.00272864	0.0347999		AT5G60020.1	IPR017761	GO:0046274,GO:0048046,GO:0052716,GO:0005507,GO:0055114,GO:0016491
Peaxi162Scf00784g00049		XLOC_029451	39.065	83.3409	1.09315	2.92846	5e-05	0.000174625	yes		1.07391	7.61555	26.056	3.32e-07	5.28e-05		AT5G16340.1	IPR025110,IPR000873	GO:0008152,GO:0003824
Peaxi162Scf00785g00316		XLOC_029466	37.4279	83.4641	1.15704	3.09968	5e-05	0.000174625	yes		0.771821	5.73332	10.9641	0.000928957	0.0164872		AT4G32330.1	IPR027329
Peaxi162Scf00793g00038		XLOC_029597	27.6151	48.1689	0.802643	2.0479	0.00065	0.00185122	yes		0.56278	8.00691	10.1987	0.00140541	0.0222716		AT3G60240.4	IPR003891,IPR016024	GO:0003723,GO:0005515,GO:0005488
Peaxi162Scf00793g00211		XLOC_029583	57.942	141.239	1.28546	3.43325	5e-05	0.000174625	yes		0.944786	6.79906	11.6657	0.000636638	0.0128519		sp|Q40089|ATP4_IPOBA	IPR001469	GO:0045261,GO:0015986,GO:0046961,GO:0046933
Peaxi162Scf00793g00215		XLOC_029595	2.6953	4.8943	0.860657	1.57269	0.00905	0.0191749	yes		1.00894	3.72597	17.5748	2.76e-05	0.00139538		sp|Q2UB20|ALG8_ASPOR	IPR004856	GO:0016758,GO:0005789
Peaxi162Scf00793g00218		XLOC_029593	4.34199	10.2756	1.24279	2.55415	5e-05	0.000174625	yes		1.52104	4.17011	23.0595	1.57e-06	0.000165136		sp|Q2UB20|ALG8_ASPOR	IPR004856	GO:0016758,GO:0005789
Peaxi162Scf00793g00337		XLOC_029587	137.686	82.7305	-0.734891	-1.97021	0.0012	0.00321185	yes		-1.33864	2.49842	8.79211	0.00302536	0.0373873		sp|Q9XHE4|RL37A_GOSHI	IPR011332,IPR002674	GO:0005840,GO:0006412,GO:0005622,GO:0003735
Peaxi162Scf00793g00346		XLOC_029601	6.94849	13.2495	0.931169	2.36095	5e-05	0.000174625	yes		1.12885	5.10423	19.8464	8.39e-06	0.000592395		AT4G17080.1	IPR003409
Peaxi162Scf00800g00054		XLOC_029678	26.1799	44.532	0.766386	2.04878	0.0006	0.00172228	yes		0.749359	6.60858	14.4863	0.000141185	0.00452665		AT4G24240.1	IPR003657,IPR018872	GO:0006355,GO:0043565,GO:0003700
Peaxi162Scf00801g00022		XLOC_029681	399.319	208.028	-0.940763	-2.38367	5e-05	0.000174625	yes		-1.30647	7.2349	14.3021	0.000155691	0.00482737
Peaxi162Scf00801g00731		XLOC_029693	124.781	257.297	1.04403	2.6717	5e-05	0.000174625	yes		0.960874	6.94146	15.9683	6.44e-05	0.00256562		AT4G24770.1	IPR012677	GO:0000166,GO:0003676
Peaxi162Scf00803g00219		XLOC_029742	27.4816	14.2967	-0.942787	-2.30022	0.00025	0.000777877	yes		-1.0088	5.41398	15.4819	8.33e-05	0.0030919		sp|Q5JPI9|MET10_HUMAN	IPR025714,IPR026635	GO:0008168
Peaxi162Scf00805g00021		XLOC_029779	7.52516	17.9209	1.25185	2.90179	5e-05	0.000174625	yes		1.37438	3.03785	10.4859	0.00120288	0.019916		ref|XP_007047978.1|
Peaxi162Scf00811g00012		XLOC_029837	37.1975	89.6498	1.26909	3.59477	5e-05	0.000174625	yes		1.2648	5.13468	20.5267	5.88e-06	0.000456167		AT4G16380.1	IPR006121	GO:0046872,GO:0030001
Peaxi162Scf00814g00221		XLOC_029874	6.23558	20.5586	1.72115	2.73067	5e-05	0.000174625	yes		1.3883	3.4586	28.2231	1.08e-07	2.13e-05		sp|Q9Y672|ALG6_HUMAN	IPR004856	GO:0016758,GO:0005789
Peaxi162Scf00814g00227		XLOC_029872	80.5512	181.301	1.17041	2.97293	5e-05	0.000174625	yes		1.18351	6.16541	11.0598	0.000882192	0.0159531		AT1G68530.1	IPR016039,IPR012392	GO:0016020,GO:0008152,GO:0016747,GO:0006633,GO:0003824,GO:0008610
Peaxi162Scf00815g00342		XLOC_029911	24.7134	13.815	-0.83906	-1.91383	0.001	0.00272775	yes		-1.52537	2.73206	18.1301	2.06e-05	0.00115494		AT1G23490.1	IPR005225,IPR027417,IPR006689	GO:0006886,GO:0007264,GO:0005622,GO:0005525
Peaxi162Scf00818g00123		XLOC_029962	153.607	85.8185	-0.839884	-2.31302	0.00025	0.000777877	yes		-1.12959	5.17236	13.4629	0.000243333	0.00660454		AT3G26710.1	IPR021919
Peaxi162Scf00818g00217		XLOC_029948	102.787	242.009	1.2354	3.42787	5e-05	0.000174625	yes		0.909916	7.79653	10.3509	0.00129412	0.0209732		AT2G22475.1	IPR004182
Peaxi162Scf00825g00004		XLOC_030054	352.881	699.849	0.987861	2.40433	5e-05	0.000174625	yes		0.855936	8.05876	7.99626	0.0046874	0.0498385		sp|P04782|CB24_PETSP	IPR022796,IPR023329,IPR011009	GO:0016020,GO:0009765,GO:0005524,GO:0004672,GO:0006468,GO:0016772
Peaxi162Scf00825g00018		XLOC_030037	18.42	10.8893	-0.758364	-1.67877	0.0057	0.0127558	yes		-1.28567	4.55384	21.4042	3.72e-06	0.00031316		AT3G51890.1	IPR000996	GO:0006886,GO:0030132,GO:0030130,GO:0005198,GO:0016192
Peaxi162Scf00827g00410		XLOC_030080	8.97702	29.4834	1.7156	2.52251	0.0003	0.000918529	yes		1.5177	1.87072	11.2905	0.000779055	0.0146274
Peaxi162Scf00828g10013		XLOC_030120	3.99384	17.2259	2.10873	4.05222	5e-05	0.000174625	yes		2.00364	3.5504	14.3598	0.000150994	0.00472417		ref|XP_002520205.1|	IPR002495	GO:0016757
Peaxi162Scf00832g10019		XLOC_030158	48.6398	31.3325	-0.63448	-1.65984	0.0037	0.00870359	yes		-0.809485	6.94022	13.8269	0.000200443	0.00575807		sp|Q505D1|ANR28_MOUSE	IPR020683,IPR013083	GO:0005515,GO:0008270
Peaxi162Scf00833g00532		XLOC_030168	5.48411	10.828	0.981438	2.38152	0.0001	0.00033435	yes		0.827204	5.486	11.7201	0.000618287	0.0125795		ref|XP_007049005.1|
Peaxi162Scf00834g00044		XLOC_030178	521.564	358.984	-0.538926	-1.32508	0.02075	0.0397092	yes		-0.845685	7.51402	9.10353	0.00255116	0.0334485		sp|Q10121|YSD2_CAEEL	IPR006175,IPR013813	GO:0019239
Peaxi162Scf00839g00001		XLOC_030217	2.17847	3.89896	0.839773	1.64789	0.00545	0.0122611	yes		0.905981	5.30331	8.68672	0.00320537	0.038789
Peaxi162Scf00842g00420		XLOC_030266	298.85	137.09	-1.1243	-2.99999	5e-05	0.000174625	yes		-1.13323	6.03399	10.5856	0.00113972	0.0192388		sp|Q9M2F1|RS272_ARATH	IPR011332,IPR000592	GO:0005840,GO:0006412,GO:0005622,GO:0003735
Peaxi162Scf00842g00430		XLOC_030282	8.67987	19.6036	1.17537	3.10009	5e-05	0.000174625	yes		1.14172	6.25281	33.8784	5.87e-09	2.09e-06		AT5G13390.1
Peaxi162Scf00853g00017		XLOC_030379	414.636	260.61	-0.669949	-1.75333	0.0026	0.00638043	yes		-0.737012	7.16976	9.29323	0.00230002	0.0311598		AT4G09320.1	IPR001564	GO:0006228,GO:0005524,GO:0006241,GO:0006165,GO:0004550,GO:0006183
Peaxi162Scf00853g00314		XLOC_030383	48.905	79.5257	0.70144	1.91626	0.0016	0.00415147	yes		0.630591	5.89309	12.7257	0.000360666	0.00877032		sp|P77522|SUFB_ECOLI	IPR000825	GO:0016226
Peaxi162Scf00853g00424		XLOC_030384	0.737704	2.43524	1.72295	2.33209	0.0006	0.00172228	yes		1.32458	4.59995	10.1283	0.00146011	0.022893		AT5G51160.1	IPR026961,IPR020683	GO:0005515
Peaxi162Scf00858g00214		XLOC_030432	14.9709	31.3878	1.06804	2.8785	5e-05	0.000174625	yes		1.016	6.53317	35.983	1.99e-09	9.16e-07		sp|Q5ZK35|MET14_CHICK	IPR002052,IPR007757	GO:0008168,GO:0006139,GO:0032259,GO:0003676
Peaxi162Scf00875g00019		XLOC_030494	0.59677	2.91404	2.28777	2.14494	0.00525	0.0118596	yes		2.69713	9.59271	16.5662	4.7e-05	0.00207925		sp|P08252|CHI1_TOBAC	IPR016283,IPR023346	GO:0008061,GO:0006032,GO:0016998,GO:0005975,GO:0004568
Peaxi162Scf00876g00315		XLOC_030517	56.1324	39.6101	-0.502964	-1.35085	0.0233	0.0439092	yes		-1.03711	3.92479	17.0002	3.74e-05	0.00173569		AT4G19390.1	IPR005134
Peaxi162Scf00881g00228		XLOC_030590	14.0787	7.58975	-0.891391	-1.62727	0.009	0.0190818	yes		-1.18597	1.99442	8.8594	0.00291583	0.036447		ref|XP_007031867.1|	IPR018783
Peaxi162Scf00886g00003		XLOC_030636	32.0142	59.5699	0.895871	2.51711	0.00015	0.000486486	yes		1.04492	4.68944	13.3827	0.000253955	0.00681337		ref|XP_002530859.1|
Peaxi162Scf00886g00023		XLOC_030638	3.08391	8.11377	1.39561	1.91361	0.00425	0.00983768	yes		2.28125	0.0760119	10.6921	0.00107594	0.0184697		sp|Q9C7A8|PSF2_ARATH	IPR021151	GO:0005634,GO:0006260
Peaxi162Scf00891g00126		XLOC_030689	20.885	7.43256	-1.49054	-2.65192	0.00015	0.000486486	yes		-1.17832	2.27724	8.72697	0.00313537	0.0382959		ref|XP_002527188.1|
Peaxi162Scf00902g00036		XLOC_030784	7.69496	3.46085	-1.15279	-2.00836	0.0025	0.00617808	yes		-1.53473	3.4574	18.0493	2.15e-05	0.00119142		AT4G26470.1	IPR011992	GO:0005509
Peaxi162Scf00904g00016		XLOC_030790	3.2809	6.94469	1.08182	2.12419	0.0007	0.00197918	yes		0.824314	4.13771	12.2905	0.00045526	0.0102416		AT5G53150.1	IPR024593,IPR001623
Peaxi162Scf00904g00413		XLOC_030825	1.79812	4.12989	1.19962	1.68268	0.00825	0.0176731	yes		1.13876	2.82092	9.03026	0.00265546	0.0342478		AT4G23740.1	IPR013210,IPR013320,IPR011009	GO:0005524,GO:0004672,GO:0006468,GO:0016772
Peaxi162Scf00912g00134		XLOC_030893	6.13187	14.0388	1.19502	2.43055	5e-05	0.000174625	yes		0.983897	4.20759	8.79966	0.00301287	0.0373444		AT5G24530.1	IPR027443,IPR005123,IPR026992	GO:0016706,GO:0055114,GO:0016491
Peaxi162Scf00912g00146		XLOC_030901	8.43369	33.6348	1.99572	4.8764	5e-05	0.000174625	yes		1.65442	5.78503	40.9552	1.56e-10	1.4e-07		AT5G24520.1	IPR015943	GO:0005515
Peaxi162Scf00916g00219		XLOC_030970	4.20672	8.0721	0.94025	2.04373	0.0006	0.00172228	yes		1.44913	2.91688	25.0677	5.54e-07	7.75e-05		AT1G49580.1	IPR011992,IPR011009	GO:0005524,GO:0004674,GO:0005509,GO:0004672,GO:0006468,GO:0016772
Peaxi162Scf00918g00416		XLOC_030985	27.8529	40.845	0.552333	1.46697	0.01085	0.0224803	yes		0.86866	4.04708	8.82861	0.00296545	0.0369557		AT1G20925.1	IPR004776	GO:0055085,GO:0016021
Peaxi162Scf00924g00013		XLOC_031058	72.4501	40.9829	-0.821966	-2.04815	0.00115	0.00309176	yes		-1.39477	3.89752	18.2216	1.97e-05	0.00110971		AT1G70830.1	IPR023393,IPR000916	GO:0006952,GO:0009607
Peaxi162Scf00924g00019		XLOC_031068	9.98656	15.8754	0.66873	1.61515	0.00615	0.01364	yes		0.769848	4.98399	14.3154	0.000154593	0.0048077
Peaxi162Scf00928g00136		XLOC_031125	117.551	227.293	0.951269	2.34873	5e-05	0.000174625	yes		0.748369	6.6016	9.87164	0.00167845	0.0250824		AT1G17370.1	IPR012677	GO:0000166,GO:0003676
Peaxi162Scf00931g00022		XLOC_031156	18.5182	27.8295	0.58767	1.46549	0.01135	0.0233812	yes		0.802808	4.83057	16.1828	5.75e-05	0.00237696		AT1G19440.1	IPR016039,IPR012392	GO:0016020,GO:0008152,GO:0016747,GO:0006633,GO:0003824,GO:0008610
Peaxi162Scf00932g00012		XLOC_031177	39.6101	199.065	2.3293	5.92563	5e-05	0.000174625	yes		1.81995	5.59544	13.6021	0.000225939	0.0062562		sp|Q8MFA3|PSAA_PHYPA	IPR001280	GO:0016021,GO:0009579,GO:0015979,GO:0009522
Peaxi162Scf00938g00430		XLOC_031233	10.251	16.8655	0.718309	1.63551	0.0048	0.0109543	yes		0.717347	4.40808	8.30041	0.00396362	0.0446872		AT2G32710.2	IPR003175	GO:0005634,GO:0004861,GO:0007050
Peaxi162Scf00942g00122		XLOC_031287	155.213	487.443	1.65099	4.12694	5e-05	0.000174625	yes		1.44974	8.80494	24.6754	6.78e-07	9.07e-05		sp|Q9FHH8|COL5_ARATH	IPR010402,IPR000315	GO:0005515,GO:0008270,GO:0005622
Peaxi162Scf00944g00009		XLOC_031326	157.091	101.522	-0.629804	-1.38133	0.01855	0.0359809	yes		-1.21931	7.49249	8.96811	0.00274732	0.0349096
Peaxi162Scf00946g00028		XLOC_031352	26.2719	14.157	-0.892007	-1.78958	0.00305	0.00733518	yes		-1.24538	6.51677	8.3162	0.0039293	0.044463
Peaxi162Scf00952g00110		XLOC_031423	70.084	42.6606	-0.716182	-1.94252	0.00125	0.00333203	yes		-0.669483	4.51975	10.0137	0.00155381	0.023756		AT1G23490.1	IPR005225,IPR003579,IPR027417,IPR006689	GO:0006886,GO:0007264,GO:0005622,GO:0005525,GO:0015031
Peaxi162Scf00953g00417		XLOC_031445	58.3254	99.0528	0.764073	2.00673	0.0006	0.00172228	yes		0.915831	4.96153	24.833	6.25e-07	8.41e-05		sp|Q8Z1T1|DUSA_SALTI	IPR013785,IPR001269	GO:0017150,GO:0050660,GO:0003824,GO:0055114,GO:0008033
Peaxi162Scf00955g00216		XLOC_031469	105.871	62.3502	-0.763842	-1.98925	0.00065	0.00185122	yes		-0.923482	6.86859	8.21094	0.00416387	0.0462424		ref|XP_007026310.1|	IPR019721
Peaxi162Scf00955g00321		XLOC_031478	8.01829	12.8256	0.67766	1.61729	0.0056	0.0125577	yes		0.638767	4.1094	8.15746	0.00428844	0.0469491		AT5G56270.1	IPR003657	GO:0006355,GO:0043565,GO:0003700
Peaxi162Scf00957g00017		XLOC_031492	20.4951	31.8486	0.635948	1.57467	0.0097	0.020379	yes		0.741625	4.37765	11.4405	0.00071859	0.0138856		AT3G11320.1	IPR004853
Peaxi162Scf00960g00119		XLOC_031552	21.2721	3.34651	-2.66823	-2.32379	0.00635	0.0140291	yes		-3.40417	2.28689	29.6252	5.24e-08	1.26e-05		AT1G06900.1	IPR011249	GO:0046872,GO:0003824
Peaxi162Scf00972g00019		XLOC_031647	20.2597	9.71384	-1.0605	-2.55364	5e-05	0.000174625	yes		-1.30307	4.38991	31.5868	1.91e-08	5.2e-06		sp|P49043|VPE_CITSI	IPR001096	GO:0006508,GO:0004197
Peaxi162Scf00973g00315		XLOC_031661	11.5366	21.0554	0.867978	2.24115	5e-05	0.000174625	yes		0.673895	4.6302	9.77309	0.00177085	0.0259942		AT5G21160.3	IPR011991,IPR006607
Peaxi162Scf00977g00315		XLOC_031690	7.91889	12.3537	0.641571	1.43591	0.01725	0.0337574	yes		0.84812	4.86443	13.6905	0.000215541	0.00604918		AT2G32900.1	IPR009361	GO:0005634,GO:0000775,GO:0007067
Peaxi162Scf00981g00110		XLOC_031746	14.7397	31.996	1.11818	2.90016	5e-05	0.000174625	yes		1.00082	4.80875	17.8225	2.42e-05	0.00130119		AT5G06740.1	IPR013320,IPR008985,IPR011009	GO:0030246,GO:0005524,GO:0004672,GO:0006468,GO:0016772
Peaxi162Scf00981g00314		XLOC_031740	21.2062	39.1084	0.882995	2.33923	5e-05	0.000174625	yes		0.809037	7.30489	15.0938	0.0001023	0.00352553		sp|Q9SFU0|SC24A_ARATH	IPR006900,IPR012990,IPR006896,IPR006895,IPR007123,IPR002035	GO:0006886,GO:0030127,GO:0008270,GO:0006888
Peaxi162Scf00983g00004		XLOC_031763	63.0044	91.4815	0.538027	1.42441	0.013	0.026327	yes		0.676993	5.97994	9.56861	0.00197932	0.0279644		sp|Q9FYC2|PAO_ARATH	IPR017941,IPR013626	GO:0051537,GO:0010277,GO:0055114,GO:0016491
Peaxi162Scf00983g00005		XLOC_031767	2.38708	6.57468	1.46167	1.83235	0.00515	0.0116599	yes		1.5653	3.05455	18.7011	1.53e-05	0.000910002
Peaxi162Scf00983g00019		XLOC_031761	76.8613	40.4989	-0.924376	-2.30533	0.00015	0.000486486	yes		-1.39581	3.89696	19.0114	1.3e-05	0.00081307		sp|Q6PS57|CKS1_ORYSJ	IPR000789	GO:0016538,GO:0007049
Peaxi162Scf00984g00214		XLOC_031799	77.3549	20.3491	-1.92653	-2.15637	0.0036	0.00849327	yes		-2.67895	2.31014	11.3119	0.00077012	0.0145357
Peaxi162Scf00986g00114		XLOC_031817	26.2035	37.8459	0.530377	1.41901	0.01325	0.0267735	yes		0.711836	6.01835	14.4304	0.000145438	0.00462199		ref|XP_007016564.1|	IPR007282	GO:0005634,GO:0006355
Peaxi162Scf00987g00022		XLOC_031827	13.6278	52.5254	1.94646	3.88513	5e-05	0.000174625	yes		2.11898	2.29541	29.4276	5.8e-08	1.37e-05		sp|B2Y1Y5|PSBB_WELMI	IPR000932	GO:0016020,GO:0009521,GO:0019684,GO:0009767,GO:0016168
Peaxi162Scf00987g00214		XLOC_031828	339.662	122.317	-1.47347	-3.4489	5e-05	0.000174625	yes		-1.17642	6.92587	12.6062	0.000384461	0.00914231		sp|P62729|RR7_ATRBE	IPR000235,IPR023798	GO:0003723,GO:0006412,GO:0003735,GO:0015935
Peaxi162Scf00992g00007		XLOC_031891	40.5719	83.0101	1.03281	2.8625	5e-05	0.000174625	yes		1.26809	6.08021	11.7681	0.000602553	0.0123565		AT5G11000.1	IPR008586
Peaxi162Scf01007g00005		XLOC_032024	230.677	119.443	-0.949555	-1.91208	0.0025	0.00617808	yes		-1.61841	5.3269	15.0273	0.000105967	0.00362177
Peaxi162Scf01007g00014		XLOC_032013	6.68997	12.4262	0.893319	2.24478	0.0003	0.000918529	yes		1.20705	4.05578	16.2695	5.49e-05	0.00231754		AT3G23980.1
Peaxi162Scf01012g00011		XLOC_032057	42.1477	10.032	-2.07085	-3.26764	0.01365	0.0274848	yes		-1.55023	3.85877	14.7407	0.000123357	0.00406842
Peaxi162Scf01012g00124		XLOC_032067	10.8847	6.15388	-0.822728	-1.74649	0.0037	0.00870359	yes		-0.859947	3.3431	8.26372	0.00404452	0.0452078		AT2G46320.1	IPR002067,IPR023395	GO:0055085
Peaxi162Scf01012g00233		XLOC_032075	250.641	123.065	-1.02621	-2.75128	5e-05	0.000174625	yes		-1.16166	7.28615	22.8307	1.77e-06	0.000180503		sp|P56331|IF1A_ONOVI	IPR001253	GO:0006413,GO:0003743,GO:0003723
Peaxi162Scf01013g00126		XLOC_032084	18.6844	42.1792	1.1747	2.93419	5e-05	0.000174625	yes		1.05947	5.55181	20.5834	5.71e-06	0.000444518		sp|Q8VZ14|RMR2_ARATH	IPR003137,IPR013083	GO:0005515,GO:0008270
Peaxi162Scf01015g00113		XLOC_032098	10.1226	17.8748	0.820348	3.24219	0.00025	0.000777877	yes		0.765484	6.10452	9.74404	0.00179905	0.0262778		sp|Q9SR71|TAF12_ARATH	IPR009072	GO:0046982,GO:0005669,GO:0006352
Peaxi162Scf01022g00023		XLOC_032139	151.65	282.396	0.896971	2.57091	0.00015	0.000486486	yes		0.881356	8.91482	8.88386	0.00287702	0.0360707		AT1G16130.1	IPR011009	GO:0005524,GO:0004672,GO:0006468,GO:0016772
Peaxi162Scf01024g00010		XLOC_032175	14.8211	7.42736	-0.996728	-1.99357	0.00185	0.00472447	yes		-0.923177	4.32643	14.7335	0.000123829	0.0040775		sp|Q8HSW1|KAD1_SOLTU	IPR027417,IPR000850	GO:0005524,GO:0046939,GO:0019201,GO:0016776,GO:0006139,GO:0019205
Peaxi162Scf01024g00120		XLOC_032176	20.7854	12.7072	-0.709921	-1.69205	0.00525	0.0118596	yes		-1.17367	2.82617	13.8499	0.000198002	0.00572769		AT3G55000.1
Peaxi162Scf01026g00243		XLOC_032184	13.7399	24.134	0.8127	2.08464	0.00055	0.00159199	yes		0.789923	5.10286	10.3625	0.001286	0.0208817		AT4G27585.1	IPR001107	GO:0016020
Peaxi162Scf01029g00041		XLOC_032207	10.8301	18.6797	0.786428	1.81065	0.0027	0.00658533	yes		0.942433	4.69539	12.721	0.000361569	0.00877939		AT3G57070.1	IPR012336	GO:0015035,GO:0009055,GO:0045454
Peaxi162Scf01029g00213		XLOC_032212	2.36199	0.5978	-1.98227	-1.65677	0.02345	0.0441544	yes		-2.41241	1.8393	12.1673	0.000486344	0.0106482		AT3G10250.1	IPR006476
Peaxi162Scf01038g00005		XLOC_032243	31.3256	58.3865	0.898293	2.35171	5e-05	0.000174625	yes		1.37945	5.21577	25.7985	3.79e-07	5.81e-05		sp|Q6MC06|SYY_PARUW	IPR002305	GO:0003723,GO:0005524,GO:0006437,GO:0005737,GO:0000166,GO:0006418,GO:0004812,GO:0004831
Peaxi162Scf01038g00011		XLOC_032236	36.7008	54.3508	0.56649	1.51036	0.00885	0.0187984	yes		0.712842	5.11153	10.9647	0.000928657	0.0164872		AT5G57180.1	IPR010402	GO:0005515
Peaxi162Scf01039g00131		XLOC_032270	17.7549	11.4529	-0.632504	-1.34558	0.0206	0.0394555	yes		-0.97161	4.24034	12.1827	0.000482339	0.0105941		sp|Q921Y2|IMP3_MOUSE	IPR001912,IPR022801,IPR002942	GO:0003723,GO:0005622,GO:0019843
Peaxi162Scf01039g00228		XLOC_032265	18.7503	50.3752	1.4258	3.29781	5e-05	0.000174625	yes		1.10169	4.21459	8.2071	0.00417267	0.0462989		AT3G63030.1	IPR016177,IPR011124	GO:0005634,GO:0003677,GO:0008270
Peaxi162Scf01051g00141		XLOC_032324	10.9821	17.9712	0.710536	1.81899	0.0024	0.00595922	yes		1.00149	5.60344	19.8426	8.41e-06	0.000592395		sp|Q9V8W3|RABEP_DROME	IPR018203
Peaxi162Scf01055g00115		XLOC_032369	26.6884	15.517	-0.782365	-1.69914	0.00565	0.0126558	yes		-0.790803	3.78642	8.68625	0.00320619	0.038789		AT4G18930.1	IPR009097,IPR012386	GO:0004112,GO:0003824
Peaxi162Scf01056g00210		XLOC_032381	11.2583	17.8882	0.668022	2.09357	0.0028	0.0068003	yes		0.757422	5.73021	8.09691	0.00443409	0.0478826		AT1G26150.1	IPR013320,IPR011009	GO:0005524,GO:0004674,GO:0004672,GO:0006468,GO:0016772
Peaxi162Scf01056g00243		XLOC_032393	22.6003	11.7327	-0.94581	-1.98455	0.0009	0.00248147	yes		-1.12795	2.81845	8.15543	0.00429324	0.0469491		AT5G38650.1	IPR008012
Peaxi162Scf01056g10028		XLOC_032379	6.31224	16.2815	1.36701	3.2447	5e-05	0.000174625	yes		1.19156	7.7874	17.8007	2.45e-05	0.00130136		sp|Q9UT45|ENG1_SCHPO	IPR005200	GO:0052862,GO:0052861,GO:0016998
Peaxi162Scf01060g00139		XLOC_032429	131.542	359.769	1.45154	3.47291	5e-05	0.000174625	yes		1.3683	6.91635	19.2215	1.16e-05	0.000755729		sp|Q9FMF7|DIT21_ARATH	IPR001898	GO:0016020,GO:0055085,GO:0006814,GO:0005215
Peaxi162Scf01064g00230		XLOC_032484	2.31159	11.0761	2.26049	2.96744	0.00025	0.000777877	yes		2.73214	1.86121	20.1612	7.12e-06	0.000530343		sp|Q3C1J3|ACCD_NICSY	IPR000438	GO:0003989,GO:0009317,GO:0006633,GO:0016874
Peaxi162Scf01064g00238		XLOC_032471	16.1785	7.78681	-1.05498	-1.88095	0.00275	0.00669304	yes		-1.44008	3.01207	15.1541	9.91e-05	0.00344911
Peaxi162Scf01073g00117		XLOC_032560	5.56007	1.54353	-1.84887	-2.63378	0.00105	0.00284913	yes		-2.65722	1.83903	19.9691	7.87e-06	0.000571956		sp|B6IRQ7|RL4_RHOCS	IPR023574,IPR002136	GO:0005840,GO:0006412,GO:0003735
Peaxi162Scf01093g00117		XLOC_032694	36.6665	71.4747	0.962968	2.56119	5e-05	0.000174625	yes		1.06734	7.29951	12.0158	0.000527527	0.0112757		sp|O68460|HPPA_RHORT	IPR004131	GO:0016020,GO:0004427,GO:0015992,GO:0009678
Peaxi162Scf01097g00415		XLOC_032724	4.91698	9.97123	1.02	1.97561	0.003	0.00722894	yes		1.85488	0.889115	12.9936	0.000312554	0.00788505		AT3G20395.1	IPR013083	GO:0005515,GO:0008270
Peaxi162Scf01098g00013		XLOC_032725	1.88443	7.53763	1.99999	2.40078	0.00585	0.0130527	yes		2.43834	1.63981	14.2186	0.000162751	0.00496358
Peaxi162Scf01099g00002		XLOC_032729	59.9317	232.496	1.95581	5.13299	5e-05	0.000174625	yes		1.67	6.86663	21.5582	3.43e-06	0.000297463		AT2G30620.1	IPR005819	GO:0005634,GO:0003677,GO:0006334,GO:0000786
Peaxi162Scf01099g00322		XLOC_032733	44.0168	88.2251	1.00313	2.85198	5e-05	0.000174625	yes		1.05212	7.14941	18.5985	1.61e-05	0.000952079
Peaxi162Scf01100g00009		XLOC_032738	40.2924	15.9968	-1.33273	-3.1365	5e-05	0.000174625	yes		-1.60664	8.65733	14.2306	0.000161721	0.00495348		AT2G33830.1	IPR008406
Peaxi162Scf01110g00216		XLOC_032796	20.6577	35.1261	0.765861	1.97874	0.001	0.00272775	yes		1.08158	5.25767	15.7786	7.12e-05	0.00275654		sp|Q93ZH0|LYM1_ARATH	IPR018392	GO:0016998
Peaxi162Scf01111g00007		XLOC_032809	20.0052	45.7069	1.19204	3.10522	5e-05	0.000174625	yes		1.04975	4.99003	8.79274	0.00302431	0.0373873		AT2G21480.1	IPR024788,IPR013320,IPR011009	GO:0005524,GO:0004674,GO:0004672,GO:0006468,GO:0016772
Peaxi162Scf01111g00014		XLOC_032811	1.76479	6.70374	1.92547	4.0561	5e-05	0.000174625	yes		1.83163	2.46324	10.5871	0.0011388	0.0192388
Peaxi162Scf01116g00015		XLOC_032844	12.3451	24.1295	0.966857	2.49895	5e-05	0.000174625	yes		0.741663	5.57587	8.30287	0.00395825	0.0446801		AT2G17650.1	IPR025110,IPR000873	GO:0008152,GO:0003824
Peaxi162Scf01124g10012		XLOC_032872	5.86629	13.364	1.18783	3.02949	5e-05	0.000174625	yes		1.43363	4.31172	29.1924	6.55e-08	1.46e-05		sp|Q9LYZ9|PP362_ARATH	IPR011990,IPR002885	GO:0005515
Peaxi162Scf01127g00031		XLOC_032892	147.484	88.973	-0.729122	-1.97538	0.0009	0.00248147	yes		-0.800164	7.9629	9.66339	0.00187977	0.0270749		sp|P93340|GBLP_NICPL	IPR015943,IPR020472	GO:0005515
Peaxi162Scf01127g00032		XLOC_032882	6.94395	14.2615	1.0383	2.37433	5e-05	0.000174625	yes		1.84813	4.85938	38.0771	6.8e-10	3.61e-07		AT1G73760.1	IPR013083	GO:0005515,GO:0008270
Peaxi162Scf01149g00016		XLOC_033000	21.1094	14.0738	-0.584874	-1.41648	0.0175	0.0341874	yes		-0.872448	3.30931	9.0551	0.00261963	0.0340095		gb|ADK55590.1|	IPR012337	GO:0003676
Peaxi162Scf01157g00111		XLOC_033043	28.8569	45.4001	0.653778	1.69017	0.00515	0.0116599	yes		0.721361	3.35322	8.46243	0.00362558	0.0421634		ref|XP_007024682.1|	IPR011990	GO:0005515
Peaxi162Scf01168g00115		XLOC_033148	0.808057	5.45092	2.75397	2.24517	0.01115	0.0230208	yes		1.86047	3.59963	13.0622	0.000301318	0.00769531		AT3G62020.1	IPR014710	GO:0045735,GO:0030145
Peaxi162Scf01173g00013		XLOC_033169	0.450347	17.8535	5.30902	3.04899	0.0179	0.0348681	yes		2.93242	0.887683	71.3934	2.93e-17	6.06e-13		sp|Q0ZJ20|PSAA_VITVI	IPR001280	GO:0016021,GO:0009579,GO:0015979,GO:0009522
Peaxi162Scf01192g00028		XLOC_033264	27.3766	48.9674	0.838881	2.21775	5e-05	0.000174625	yes		0.682718	6.88377	11.5281	0.000685511	0.013436		AT3G22270.1
Peaxi162Scf01194g00132		XLOC_033280	10.3244	19.2815	0.901163	2.29819	0.00025	0.000777877	yes		0.622826	5.17959	10.9454	0.000938387	0.0166119		AT1G48110.1	IPR007275
Peaxi162Scf01196g00023		XLOC_033290	189.183	485.265	1.35899	3.42859	5e-05	0.000174625	yes		1.47102	7.37786	25.6332	4.13e-07	6.15e-05			IPR012336	GO:0016491
Peaxi162Scf01200g00027		XLOC_033309	7.33249	4.00063	-0.874075	-1.79218	0.00295	0.0071218	yes		-1.10017	5.1811	19.7678	8.74e-06	0.000603708		sp|M1BYJ7|ENDB1_SOLTU	IPR013027,IPR023753	GO:0050660,GO:0055114,GO:0016491
Peaxi162Scf01211g00122		XLOC_033387	23.4648	8.11628	-1.53161	-2.227	0.0173	0.0338435	yes		-1.15956	3.86003	11.6541	0.000640604	0.0129194		sp|Q9M4T8|PSA5_SOYBN	IPR007493,IPR000426,IPR001353	GO:0004175,GO:0019773,GO:0051603,GO:0006511,GO:0004298,GO:0005839
Peaxi162Scf01211g00140		XLOC_033383	7.24723	12.4862	0.784834	1.50483	0.0123	0.0250863	yes		1.00372	2.72329	10.1731	0.00142507	0.0224969		AT5G15050.1	IPR003406	GO:0016020,GO:0008375
Peaxi162Scf01213g00003		XLOC_033392	63.7907	128.445	1.00973	2.66784	5e-05	0.000174625	yes		0.653596	5.92836	12.4829	0.00041069	0.00958218		AT1G55360.1	IPR025521,IPR004314
Peaxi162Scf01223g00009		XLOC_033449	8.95246	15.2071	0.764387	1.77046	0.00275	0.00669304	yes		1.25756	3.14065	24.5248	7.34e-07	9.68e-05		AT1G18600.1	IPR022764	GO:0004252,GO:0016021
Peaxi162Scf01248g00313		XLOC_033536	138.055	96.0367	-0.523586	-1.4117	0.0192	0.0370854	yes		-0.836183	4.14179	8.72669	0.00313586	0.0382959		sp|Q8LC83|RS242_ARATH	IPR001976,IPR012677	GO:0005840,GO:0000166,GO:0006412,GO:0005622,GO:0003735
Peaxi162Scf01256g00017		XLOC_033568	0.536726	2.64972	2.30358	1.86577	0.01555	0.0308209	yes		2.65404	0.440482	8.42315	0.00370474	0.042621		AT3G47600.1	IPR009057	GO:0003677,GO:0003682
Peaxi162Scf01261g00128		XLOC_033606	29.1906	18.6531	-0.646088	-1.63648	0.0047	0.0107515	yes		-0.741514	6.2534	8.17035	0.00425806	0.0468755		sp|Q7TP48|APMAP_RAT	IPR011042	GO:0016844,GO:0009058
Peaxi162Scf01270g00119		XLOC_033639	13.2459	20.0117	0.5953	1.58969	0.00755	0.016348	yes		0.780742	5.33751	10.8503	0.000987782	0.0172649		AT5G13760.1	IPR007603
Peaxi162Scf01280g00015		XLOC_033666	30.1658	19.8447	-0.60416	-1.46982	0.0138	0.0277521	yes		-0.81176	3.89991	9.48828	0.00206789	0.0288418		AT1G06200.1	IPR015927,IPR000223,IPR028360	GO:0016020,GO:0006508,GO:0008236
Peaxi162Scf01284g00022		XLOC_033680	147.823	83.495	-0.82411	-2.19379	0.0002	0.000634001	yes		-1.16152	5.59684	14.2487	0.000160169	0.00493663		ref|XP_003608785.1|	IPR003177	GO:0009055,GO:0004129,GO:0005746
Peaxi162Scf01286g00002		XLOC_033685	57.3322	124.681	1.12083	3.17762	5e-05	0.000174625	yes		0.83754	5.84044	8.02729	0.00460777	0.0492193		AT1G08010.1	IPR013088	GO:0006355,GO:0043565,GO:0008270,GO:0003700
Peaxi162Scf01302g00041		XLOC_033774	58.3292	39.3826	-0.566658	-1.38011	0.01885	0.0364899	yes		-2.1583	2.5943	17.0669	3.61e-05	0.00168718			IPR004217,IPR027247	GO:0045039
Peaxi162Scf01305g00038		XLOC_033793	3.60528	13.54	1.90905	4.55815	5e-05	0.000174625	yes		2.41601	3.41733	12.5034	0.000406203	0.00953107		ATCG01130.1	IPR008896
Peaxi162Scf01305g00039		XLOC_033792	11.1961	43.0286	1.94231	4.12762	5e-05	0.000174625	yes		2.2297	2.15039	12.343	0.000442635	0.0100746		gb|AHA85665.1|	IPR008896
Peaxi162Scf01306g00019		XLOC_033795	18.9901	28.5887	0.590202	1.51423	0.00915	0.019359	yes		0.728284	5.77742	11.549	0.000677875	0.0133461		AT3G20640.1	IPR011598	GO:0046983
Peaxi162Scf01311g00015		XLOC_033827	2604.32	1496.28	-0.799527	-1.6845	0.0048	0.0109543	yes		-1.10281	9.19558	13.9918	0.000183607	0.00544044			IPR009806	GO:0009523,GO:0015979,GO:0009507
Peaxi162Scf01311g00019		XLOC_033825	8305.16	4042.71	-1.03869	-1.661	0.0044	0.0101433	yes		-1.48725	10.5997	21.9772	2.76e-06	0.000248458		sp|Q39194|PSBW_ARATH	IPR009806	GO:0009523,GO:0015979,GO:0009507
Peaxi162Scf01315g00114		XLOC_033873	5.25904	11.1282	1.08134	2.71196	5e-05	0.000174625	yes		1.19147	4.91404	31.9042	1.62e-08	4.66e-06		ref|XP_002515796.1|
Peaxi162Scf01327g00017		XLOC_033912	89.1907	173.904	0.963326	2.783	5e-05	0.000174625	yes		0.717731	6.58246	10.9689	0.000926547	0.0164872		AT1G75080.1	IPR008540
Peaxi162Scf01336g00029		XLOC_033950	9.39604	14.8986	0.665051	1.5706	0.00745	0.0161559	yes		0.823399	4.58525	13.7337	0.000210644	0.00594187		AT5G27520.1	IPR023395,IPR018108
Peaxi162Scf01343g00117		XLOC_033993	52.7593	92.2882	0.806721	2.13113	0.0004	0.00119351	yes		1.08131	6.67623	9.05455	0.00262041	0.0340095		AT2G26640.1	IPR016039,IPR012392	GO:0016020,GO:0008152,GO:0016747,GO:0006633,GO:0003824,GO:0008610
Peaxi162Scf01365g00026		XLOC_034047	8.34704	25.5753	1.61542	3.1102	5e-05	0.000174625	yes		1.52912	2.1396	14.421	0.000146167	0.00462199		AT5G54530.1	IPR007493
Peaxi162Scf01365g00028		XLOC_034049	118.558	77.7753	-0.608213	-1.6422	0.0051	0.0115595	yes		-0.804873	6.88839	12.2468	0.000466052	0.010413		sp|P29766|RL8_SOLLC	IPR002171	GO:0005840,GO:0003723,GO:0015934,GO:0006412,GO:0005622,GO:0003735
Peaxi162Scf01372g00023		XLOC_034077	102.144	50.3229	-1.02131	-2.6222	5e-05	0.000174625	yes		-0.879011	5.96787	11.8964	0.000562414	0.0117783		ref|XP_007039977.1|	IPR011992	GO:0005509
Peaxi162Scf01392g00009		XLOC_034124	250.398	166.335	-0.59013	-1.54763	0.00945	0.0199156	yes		-1.07402	6.08428	29.8063	4.77e-08	1.16e-05		sp|Q9Z2Y8|PROSC_MOUSE	IPR011078
Peaxi162Scf01410g00004		XLOC_034151	57.6737	37.2503	-0.630662	-1.66466	0.00405	0.00942508	yes		-0.863102	5.11248	17.3703	3.08e-05	0.00150261		ref|XP_007016939.1|	IPR000374	GO:0016020,GO:0016772
Peaxi162Scf01444g00003		XLOC_034232	25.3974	59.1717	1.22023	3.25612	5e-05	0.000174625	yes		1.19037	5.5022	17.3516	3.11e-05	0.0015139		ref|XP_002516441.1|	IPR008480
Peaxi162Scf01446g00005		XLOC_034242	30.7962	58.3972	0.923148	2.4538	5e-05	0.000174625	yes		1.18296	7.54081	16.0806	6.07e-05	0.00245566		AT4G35630.1	IPR015424,IPR022278	GO:0008152,GO:0004648,GO:0006564,GO:0003824,GO:0030170
Peaxi162Scf01464g00028		XLOC_034267	72.6768	173.636	1.2565	3.32159	5e-05	0.000174625	yes		1.25281	5.25054	19.2429	1.15e-05	0.000749658		AT5G38630.1	IPR004877	GO:0016021
Peaxi162Scf01517g00015		XLOC_034337	6.31711	9.8451	0.640142	1.31612	0.0232	0.0437459	yes		0.691414	5.36628	9.06817	0.00260098	0.0339027		sp|Q9YE67|TOP6A_AERPE	IPR002815	GO:0003677,GO:0005524,GO:0003918,GO:0005694,GO:0003824,GO:0006265,GO:0006259
Peaxi162Scf01517g00134		XLOC_034340	74.4422	193.892	1.38106	3.7341	5e-05	0.000174625	yes		1.21206	7.5937	40.3699	2.1e-10	1.67e-07		sp|Q8HSW1|KAD1_SOLTU	IPR027417,IPR000850	GO:0005524,GO:0046939,GO:0019201,GO:0016776,GO:0006139,GO:0019205
Peaxi162Scf01524g00007		XLOC_034347	111.005	166.159	0.581943	1.48029	0.0107	0.0222056	yes		0.541684	7.32933	8.02094	0.00462396	0.0493159		sp|Q94KT8|COBRA_ARATH	IPR006918	GO:0010215,GO:0031225,GO:0016049
Peaxi162Scf01533g00025		XLOC_034388	4.28433	0.356767	-3.58602	-2.25584	0.0238	0.0447315	yes		-6.74754	1.85282	17.6545	2.65e-05	0.00137159		AT3G61610.1	IPR011013,IPR008183	GO:0030246,GO:0016853,GO:0005975,GO:0003824
Peaxi162Scf01558g00012		XLOC_034418	42.8423	84.2282	0.975269	2.56798	5e-05	0.000174625	yes		0.87133	5.51627	9.48655	0.00206984	0.0288496		AT2G18910.1
Peaxi162Scf01622g00012		XLOC_034501	10.4232	5.21389	-0.999364	-1.90569	0.0023	0.00573661	yes		-1.03806	4.17193	11.1186	0.000854681	0.0155966		ref|XP_007050632.1|
Peaxi162Scf01650g00057		XLOC_034541	145.905	81.606	-0.838282	-2.16244	0.00035	0.00105711	yes		-1.21649	8.9085	8.73308	0.00312489	0.0382296		gb|ACK38177.1|
Peaxi162Scf01732g00026		XLOC_034602	28.7863	13.7719	-1.06366	-2.44289	5e-05	0.000174625	yes		-0.881855	5.01587	10.8141	0.00100729	0.0175466		AT3G54480.1	IPR001810,IPR011050	GO:0005515
Peaxi162Scf01876g00003		XLOC_034657	4.34715	8.33329	0.938817	2.25979	0.00015	0.000486486	yes		0.91937	4.60451	12.3905	0.000431526	0.00989245		AT1G08590.1	IPR003591,IPR013210,IPR001611,IPR011009	GO:0005524,GO:0005515,GO:0004674,GO:0004672,GO:0006468,GO:0016772
Peaxi162Scf01896g00003		XLOC_034666	10.7537	17.168	0.674883	1.63317	0.00575	0.0128556	yes		0.828215	7.24809	8.32874	0.00390227	0.0442386		AT5G44400.1	IPR016166,IPR012951	GO:0016614,GO:0008762,GO:0050660,GO:0003824,GO:0055114,GO:0016491
Peaxi162Scf01909g00114		XLOC_034671	2.51907	7.4356	1.56156	2.69269	5e-05	0.000174625	yes		1.34155	4.62721	15.3798	8.79e-05	0.00318921		AT1G30760.1	IPR016166,IPR012951	GO:0016614,GO:0008762,GO:0050660,GO:0003824,GO:0055114,GO:0016491
Peaxi162Scf01969g00024		XLOC_034686	83.4248	59.5335	-0.486775	-1.30057	0.026	0.0483239	yes		-0.877277	6.93962	29.948	4.44e-08	1.1e-05		AT5G52240.1	IPR001199	GO:0020037
Peaxi162Scf02035g00004		XLOC_034711	7.73997	17.3456	1.16417	2.49095	5e-05	0.000174625	yes		1.02383	4.22981	9.8783	0.00167239	0.0250641		AT2G04850.1	IPR017214,IPR004877,IPR005018	GO:0016021
Peaxi162Scf02035g00017		XLOC_034715	59.7248	96.3484	0.689932	1.7961	0.00175	0.00449697	yes		0.603061	5.84586	12.2358	0.000468821	0.0104611		sp|Q0I902|SYT_SYNS3	IPR002320	GO:0016876,GO:0005524,GO:0004829,GO:0006418,GO:0000166,GO:0043039,GO:0004812,GO:0006435,GO:0005737
Peaxi162Scf02095g00010		XLOC_034734	150.957	98.6184	-0.614206	-1.68278	0.0043	0.00993896	yes		-1.10404	5.98685	18.5333	1.67e-05	0.000976857		sp|O65743|RL24_CICAR	IPR023441,IPR023442,IPR000988
Peaxi162Scf02239g00025		XLOC_034786	55.8732	84.6829	0.599914	1.50841	0.00935	0.0197304	yes		1.1024	3.89213	13.8517	0.000197814	0.00572769		gb|ABN08992.1|	IPR001763
Peaxi162Scf03028g00012		XLOC_034845	6.23201	3.44583	-0.854844	-1.58175	0.0111	0.0229291	yes		-1.40592	2.8895	11.5638	0.000672469	0.0133029		AT3G01640.1	IPR006206	GO:0008152,GO:0005524,GO:0016301,GO:0016773,GO:0005737
Peaxi162Scf03271g00016		XLOC_034875	132.548	79.9149	-0.729977	-1.86112	0.0014	0.00368563	yes		-1.01602	6.79904	8.23454	0.00411007	0.0458415		AT2G15220.1	IPR007541
Peaxi162Scf03294g00014		XLOC_034882	24.9913	12.6635	-0.980746	-1.83147	0.00325	0.00775706	yes		-1.61274	3.50513	19.3015	1.12e-05	0.000731589		sp|P43180|BEV1G_BETPN	IPR024949,IPR023393,IPR000916	GO:0006952,GO:0009607
Peaxi162Scf03779g00019		XLOC_034938	98.8106	66.2108	-0.577599	-1.53516	0.0078	0.016826	yes		-0.846637	5.73275	9.88587	0.00166553	0.0250155		AT1G22640.1	IPR009057	GO:0003677,GO:0003682
Peaxi162Scf12724g00016		XLOC_035019	215.404	429.835	0.996737	2.47179	5e-05	0.000174625	yes		0.792099	6.54347	10.386	0.00126975	0.0206952		ref|XP_007049484.1|	IPR021374
