# Supplementary material for: Dissecting Tissue-Specific Transcriptomic Responses from Leaf and Roots under Salt Stress in Petunia hybrida Mitchell
Source: Genes (Basel). 2017 Aug 3;8(8):195. doi: 10.3390/genes8080195 (PMC5575659; doi:10.3390/genes8080195)
Supplement: Supplementary file 1 [file genes-08-00195-s001.zip › Supplementary Figures and Tables/SupplementaryTables/Supplemental_Table_S11_LF_06h.xlsx]

## Sheet: LF06
		Cufflinks									edgeR
gene_short_name		tracking_id	LF_CTR_06h	LF_STR_06h	log2_fold_change	test_stat	p_value	q_value	significant		logFC	logCPM	LR	PValue	FDR		Arabidopsis Homolg	IPR	GO
Peaxi162Scf00000g00071		XLOC_000084	7.58342	11.9402	0.654905	1.55767	0.00795	0.0171069	yes		0.603089	4.86363	7.80174	0.0052196	0.0248354		sp|Q93VV5|PTR16_ARATH	IPR000109,IPR016196	GO:0016020,GO:0006810,GO:0005215
Peaxi162Scf00000g00252		XLOC_000012	9.34505	25.9165	1.4716	3.57509	5e-05	0.000174625	yes		1.40265	4.9937	23.3094	1.38e-06	1.95e-05		AT3G15030.1	IPR005333
Peaxi162Scf00000g00345		XLOC_000097	7.11168	18.4416	1.3747	3.2637	5e-05	0.000174625	yes		1.19815	3.41904	15.814	6.99e-05	0.000629451		AT5G53860.2
Peaxi162Scf00000g00394		XLOC_000104	8.86028	2.84435	-1.63925	-3.71245	5e-05	0.000174625	yes		-1.64247	3.73986	28.9504	7.43e-08	1.41e-06		AT1G53090.1	IPR015943,IPR020472,IPR011009	GO:0005524,GO:0005515,GO:0004672,GO:0006468,GO:0016772
Peaxi162Scf00000g00397		XLOC_000026	0	3.8378	Inf	NA	0.00145	0.00380213	yes		4.27499	2.06298	28.8861	7.68e-08	1.46e-06
Peaxi162Scf00000g00497		XLOC_000111	20.9899	63.3043	1.59261	4.175	5e-05	0.000174625	yes		1.6959	5.94277	44.6849	2.31e-11	8.38e-10		AT3G15520.1	IPR002130	GO:0006457,GO:0003755
Peaxi162Scf00000g00523		XLOC_000121	7.41011	21.221	1.51793	2.67797	5e-05	0.000174625	yes		1.25907	4.15787	12.8531	0.000336928	0.0024503
Peaxi162Scf00000g00601		XLOC_000044	433.305	1551.23	1.83996	3.89214	5e-05	0.000174625	yes		1.80823	9.67318	20.5467	5.82e-06	7.07e-05		AT1G61520.1	IPR022796,IPR023329	GO:0016020,GO:0009765
Peaxi162Scf00000g00708		XLOC_000146	3.05591	9.47436	1.63243	3.76473	5e-05	0.000174625	yes		1.74214	4.63295	29.3013	6.2e-08	1.2e-06		AT1G53440.1	IPR021720,IPR001611,IPR013320,IPR011009	GO:0005524,GO:0005515,GO:0004674,GO:0004672,GO:0006468,GO:0016772
Peaxi162Scf00000g00783		XLOC_000064	7.6342	17.0387	1.15826	2.85485	5e-05	0.000174625	yes		1.24929	3.628	14.2183	0.00016278	0.00131289		sp|F6H2F8|TRM51_VITVI	IPR003402	GO:0009019,GO:0030488,GO:0016740
Peaxi162Scf00000g04013		XLOC_000028	10.6587	5.5969	-0.92933	-2.14043	0.0002	0.000634001	yes		-1.02686	5.08407	9.23759	0.00237097	0.0129571		AT3G15355.1	IPR016135	GO:0016881
Peaxi162Scf00000g05836		XLOC_000127	13.6744	26.1788	0.936916	2.34188	5e-05	0.000174625	yes		0.703763	3.329	9.00449	0.00269316	0.0143951		AT3G14450.1	IPR012677,IPR009818	GO:0000166,GO:0003676
Peaxi162Scf00000g05840		XLOC_000131	3.239	12.7231	1.97383	2.8104	0.00025	0.000777877	yes		1.67851	2.44367	24.819	6.3e-07	9.65e-06		AT1G78360.1	IPR010987,IPR012336	GO:0005515
Peaxi162Scf00000g06018		XLOC_000136	16.7434	9.15237	-0.871378	-2.01169	0.0006	0.00172228	yes		-1.11643	3.45224	19.2376	1.15e-05	0.00012936		sp|Q2YRP5|EFTS_BRUA2	IPR001816	GO:0005622,GO:0003746,GO:0006414
Peaxi162Scf00000g43013		XLOC_000033	0.55687	3.95423	2.82798	2.2208	0.0078	0.016826	yes		2.99785	7.44727	13.13	0.000290598	0.00215807		AT4G27450.1	IPR024286
Peaxi162Scf00000g43015		XLOC_000106	10.2713	59.9707	2.54563	6.3048	5e-05	0.000174625	yes		2.65197	4.85212	95.3704	1.58e-22	1.94e-20		sp|Q9SDT1|POR_DAUCA	IPR002347	GO:0008152,GO:0055114,GO:0016630,GO:0016491
Peaxi162Scf00001g00006		XLOC_000263	15.6109	4.94795	-1.65765	-3.24341	5e-05	0.000174625	yes		-1.78882	2.7873	27.7546	1.38e-07	2.47e-06
Peaxi162Scf00001g00023		XLOC_000173	281.854	136.381	-1.0473	-2.5001	5e-05	0.000174625	yes		-1.1599	7.69402	21.6922	3.2e-06	4.15e-05		ref|XP_007042979.1|
Peaxi162Scf00001g00027		XLOC_000177	8.98169	13.1607	0.551173	1.40376	0.0172	0.0336713	yes		0.570332	2.86079	6.78817	0.00917638	0.0392445		AT4G33500.1	IPR001932	GO:0003824
Peaxi162Scf00001g00028		XLOC_000163	41.3014	122.841	1.57253	3.92991	5e-05	0.000174625	yes		1.65064	7.2379	35.1451	3.06e-09	7.55e-08		AT5G64080.1	IPR016140,IPR000528	GO:0008289,GO:0006869
Peaxi162Scf00001g00123		XLOC_000168	15.0896	6.86694	-1.13581	-2.46708	5e-05	0.000174625	yes		-1.12001	2.43781	11.3947	0.000736546	0.00482611		sp|Q93ZY3|STT3A_ARATH	IPR003674	GO:0016020,GO:0006486,GO:0004576
Peaxi162Scf00001g00126		XLOC_000171	27.4738	14.8327	-0.889272	-2.35016	0.00015	0.000486486	yes		-0.993976	2.32287	12.0945	0.000505712	0.0034833			IPR012677	GO:0000166,GO:0003676
Peaxi162Scf00001g00222		XLOC_000291	8.19072	39.0596	2.25361	5.72706	5e-05	0.000174625	yes		2.28963	6.57036	26.25	3e-07	5.06e-06		AT1G02660.1	IPR002921	GO:0004806,GO:0006629
Peaxi162Scf00001g00294		XLOC_000219	6.54499	2.38542	-1.45615	-1.56899	0.0267	0.0494714	yes		-1.26366	2.98109	11.8694	0.000570628	0.00387503		ref|XP_002515331.1|
Peaxi162Scf00001g00311		XLOC_000180	80.0555	158.27	0.983314	2.44929	5e-05	0.000174625	yes		1.00319	7.31294	16.0026	6.33e-05	0.000576851		AT5G64570.1	IPR026892,IPR002772,IPR026891,IPR017853	GO:0004553,GO:0005975
Peaxi162Scf00001g00315		XLOC_000277	5.19829	8.71298	0.74513	1.36481	0.02415	0.0452961	yes		1.32042	1.26744	10.9497	0.000936165	0.00594598		AT1G30550.1	IPR019012	GO:0009452,GO:0008168,GO:0001510
Peaxi162Scf00001g00322		XLOC_000278	12.6246	18.8366	0.5773	1.50438	0.01105	0.0228378	yes		0.749905	5.22045	16.5666	4.7e-05	0.000446667		AT1G34210.1	IPR013210,IPR001611,IPR013320,IPR011009	GO:0005524,GO:0005515,GO:0004674,GO:0004672,GO:0006468,GO:0016772
Peaxi162Scf00001g00369		XLOC_000230	186.87	76.5376	-1.28779	-3.1481	5e-05	0.000174625	yes		-1.26892	6.53174	10.2659	0.00135513	0.00810262		AT4G02280.1	IPR012820	GO:0009058,GO:0016157,GO:0005985
Peaxi162Scf00001g00392		XLOC_000312	4.61376	11.9164	1.36894	2.65855	5e-05	0.000174625	yes		1.59585	4.29738	38.0764	6.8e-10	1.87e-08		AT4G02340.1	IPR000639,IPR000073	GO:0003824
Peaxi162Scf00001g00452		XLOC_000243	42.62	14.1173	-1.59406	-3.95686	5e-05	0.000174625	yes		-1.64587	4.68139	29.5787	5.37e-08	1.05e-06		sp|Q8LEA8|EID1_ARATH	IPR001810	GO:0005515
Peaxi162Scf00001g00492		XLOC_000250	29.5539	46.6667	0.659045	1.78722	0.00225	0.00562523	yes		0.609784	6.78898	8.48702	0.0035769	0.0181762		ref|XP_007050893.1|	IPR008978
Peaxi162Scf00001g00511		XLOC_000252	41.0138	59.5556	0.538129	1.35067	0.02045	0.0392014	yes		0.577993	7.6058	8.1419	0.0043254	0.0213558		sp|O81283|TC159_ARATH	IPR005690,IPR024283,IPR027417	GO:0016817,GO:0005525
Peaxi162Scf00001g00582		XLOC_000345	6.16332	3.19765	-0.946695	-1.57605	0.0111	0.0229291	yes		-1.18304	1.82113	11.1793	0.00082716	0.00532385		AT2G44940.1	IPR016177	GO:0003677,GO:0006355,GO:0003700
Peaxi162Scf00001g00606		XLOC_000349	33.7276	62.9779	0.900914	2.43711	5e-05	0.000174625	yes		0.978198	5.52979	14.4493	0.000143984	0.0011806		AT1G05940.1	IPR002293	GO:0016020,GO:0003333,GO:0015171
Peaxi162Scf00001g00608		XLOC_000347	20.261	12.6816	-0.675967	-1.7255	0.00545	0.0122611	yes		-0.693263	6.30283	9.71141	0.00183127	0.010423
Peaxi162Scf00001g04810		XLOC_000331	68.3323	15.4375	-2.14613	-5.65994	5e-05	0.000174625	yes		-2.17062	7.49228	86.6747	1.28e-20	1.32e-18		AT3G62700.1	IPR027417,IPR011527	GO:0006810,GO:0055085,GO:0005524,GO:0000166,GO:0042626,GO:0017111,GO:0016021,GO:0016887
Peaxi162Scf00001g04911		XLOC_000333	17.2675	7.5964	-1.18467	-2.58553	5e-05	0.000174625	yes		-1.1971	2.93959	14.7704	0.000121426	0.00101903		sp|B9DGU7|TPK1_ARATH	IPR006282	GO:0005524,GO:0004788,GO:0009229,GO:0006772
Peaxi162Scf00001g10028		XLOC_000178	111.019	30.4087	-1.86825	-4.66468	5e-05	0.000174625	yes		-1.73314	2.93466	23.9768	9.75e-07	1.43e-05		AT5G64080.1	IPR016140,IPR000528	GO:0008289,GO:0006869
Peaxi162Scf00001g10221		XLOC_000208	39.6912	23.9431	-0.729208	-1.83231	0.0016	0.00415147	yes		-0.725676	5.13378	10.5047	0.0011907	0.00728994		AT3G62580.1	IPR025423
Peaxi162Scf00002g00075		XLOC_000449	70.5563	122.248	0.792961	2.12264	0.00065	0.00185122	yes		0.935723	4.57958	23.8451	1.04e-06	1.52e-05		AT1G12250.2	IPR001646
Peaxi162Scf00002g00107		XLOC_000371	4.05052	1.93955	-1.06238	-2.00028	0.00135	0.00356868	yes		-1.28004	3.2587	13.3884	0.00025319	0.00192232		sp|Q940Y1|ORP2A_ARATH	IPR011993,IPR000648	GO:0005515,GO:0005543
Peaxi162Scf00002g00108		XLOC_000457	10.6559	3.11447	-1.77459	-3.64331	5e-05	0.000174625	yes		-2.03404	6.96129	24.3558	8.01e-07	1.2e-05		sp|Q05085|PTR7_ARATH	IPR000109,IPR016196	GO:0016020,GO:0006810,GO:0006857,GO:0005215
Peaxi162Scf00002g00126		XLOC_000459	1154.77	2694.31	1.22231	2.78182	5e-05	0.000174625	yes		1.11557	9.15942	6.31939	0.0119425	0.0482828			IPR002677	GO:0015934,GO:0006412,GO:0003735
Peaxi162Scf00002g00162		XLOC_000383	10.7883	19.7292	0.87087	2.26313	0.0001	0.00033435	yes		0.877868	6.18604	21.8728	2.91e-06	3.82e-05		AT4G00150.1	IPR005202
Peaxi162Scf00002g00216		XLOC_000436	1.54892	4.57875	1.56369	2.59111	0.00015	0.000486486	yes		1.89882	1.90064	22.6106	1.98e-06	2.7e-05		AT4G12320.1	IPR001128	GO:0020037,GO:0016705,GO:0005506,GO:0055114
Peaxi162Scf00002g00313		XLOC_000439	57.3277	21.6701	-1.40352	-3.71103	5e-05	0.000174625	yes		-1.54534	3.35822	39.8521	2.74e-10	8.03e-09		sp|Q5RF31|F10A1_PONAB	IPR006636,IPR011990	GO:0005515
Peaxi162Scf00002g00510		XLOC_000359	191.687	53.6959	-1.83587	-4.52584	5e-05	0.000174625	yes		-1.71899	8.5781	39.3099	3.62e-10	1.03e-08		sp|Q2W2I8|EFG_MAGSA	IPR005225,IPR027417,IPR004540	GO:0005622,GO:0003746,GO:0006414,GO:0005525,GO:0003924
Peaxi162Scf00002g00511		XLOC_000360	88.3024	43.5083	-1.02116	-2.68427	5e-05	0.000174625	yes		-1.07602	7.3068	39.1551	3.91e-10	1.11e-08		sp|Q4R8N7|STIP1_MACFA	IPR006636,IPR011990	GO:0005515
Peaxi162Scf00002g00514		XLOC_000507	42.4501	23.4678	-0.855086	-2.5046	0.0002	0.000634001	yes		-1.08691	7.2973	21.344	3.84e-06	4.86e-05		AT1G08250.1	IPR001086	GO:0004664,GO:0009094
Peaxi162Scf00002g00549		XLOC_000517	20.6375	41.9971	1.02502	2.53759	5e-05	0.000174625	yes		1.03345	3.18438	16.0342	6.22e-05	0.000570879		sp|Q94DE2|BD31A_ORYSJ	IPR001748	GO:0005634
Peaxi162Scf00002g01616		XLOC_000467	56.8645	32.0154	-0.828763	-2.07365	0.00055	0.00159199	yes		-0.901397	2.84105	7.89328	0.00496189	0.0238234		AT2G45170.1	IPR004241
Peaxi162Scf00002g02411		XLOC_000394	31.7813	50.4216	0.665863	1.63261	0.0038	0.00891012	yes		0.670838	4.09288	8.70225	0.00317818	0.016531		AT5G49940.1	IPR001075	GO:0016226,GO:0005506,GO:0051536
Peaxi162Scf00002g02821		XLOC_000398	11.5577	20.0023	0.791315	1.94845	0.0011	0.00297066	yes		0.844879	5.35191	17.4422	2.96e-05	0.000298074		sp|Q9SS44|TF2B2_ARATH	IPR000812,IPR023486	GO:0006355,GO:0017025,GO:0008270,GO:0006352
Peaxi162Scf00002g03712		XLOC_000412	35.5954	21.1794	-0.749029	-1.7461	0.00295	0.0071218	yes		-0.659789	3.84205	6.64515	0.00994259	0.0419155		sp|Q92QG5|RL22_RHIME	IPR001063	GO:0005840,GO:0015934,GO:0006412,GO:0003735
Peaxi162Scf00002g03915		XLOC_000415	5.24164	2.66737	-0.974601	-2.08131	0.00095	0.00260572	yes		-1.17485	2.50337	9.81668	0.00172936	0.00994408		sp|Q4WJS4|PLPL_ASPFU	IPR016035,IPR021771	GO:0008152,GO:0006629
Peaxi162Scf00002g04712		XLOC_000417	10.8402	32.773	1.59611	3.3458	5e-05	0.000174625	yes		1.77997	2.32267	35.2473	2.9e-09	7.21e-08
Peaxi162Scf00002g04713		XLOC_000418	15.8969	43.9779	1.46803	3.39058	5e-05	0.000174625	yes		1.56423	2.77904	30.4686	3.39e-08	6.89e-07
Peaxi162Scf00002g05210		XLOC_000508	17.6984	10.7076	-0.724981	-1.84689	0.0018	0.00461128	yes		-0.633254	4.48057	7.90315	0.00493488	0.0237259		AT2G27810.1	IPR006043	GO:0016020,GO:0006810,GO:0055085,GO:0005215
Peaxi162Scf00002g05433		XLOC_000514	9.26421	4.99173	-0.892128	-1.89186	0.0014	0.00368563	yes		-0.904736	2.60496	7.41002	0.00648618	0.0295682		sp|Q9ZUX7|IPT2_ARATH	IPR002627	GO:0005524,GO:0008033
Peaxi162Scf00003g00002		XLOC_000519	21.8229	50.8581	1.22063	2.71865	5e-05	0.000174625	yes		1.3209	4.44203	9.23636	0.00237257	0.0129624		ref|XP_007045105.1|	IPR025322
Peaxi162Scf00003g00251		XLOC_000584	26.5353	4.7054	-2.49552	-5.34257	5e-05	0.000174625	yes		-2.2607	5.05746	99.9898	1.53e-23	2.09e-21		AT4G15480.1	IPR002213	GO:0008152,GO:0016758
Peaxi162Scf00003g00253		XLOC_000585	18.2112	69.839	1.93921	4.53322	5e-05	0.000174625	yes		1.68053	4.67296	17.2416	3.29e-05	0.000327134		gb|EXB76644.1|	IPR013087	GO:0046872,GO:0003676
Peaxi162Scf00003g00482		XLOC_000687	3.20555	1.67827	-0.933598	-1.45235	0.018	0.0350406	yes		-1.26279	3.22772	8.8585	0.00291727	0.0153552		sp|Q8DMN0|RL4_THEEB	IPR023574,IPR002136	GO:0005840,GO:0006412,GO:0003735
Peaxi162Scf00003g00514		XLOC_000696	15.0652	30.1937	1.00303	2.40815	5e-05	0.000174625	yes		1.07814	4.74382	30.8353	2.81e-08	5.81e-07		AT3G10760.1	IPR009057	GO:0003677,GO:0003682
Peaxi162Scf00003g01121		XLOC_000742	7.44679	17.6838	1.24773	2.75597	5e-05	0.000174625	yes		1.3897	3.1206	14.0097	0.000181872	0.00143941		ref|XP_007042148.1|
Peaxi162Scf00003g01226		XLOC_000745	108.743	416.495	1.93737	4.95683	5e-05	0.000174625	yes		1.8822	6.97636	50.9113	9.66e-13	4.16e-11		AT4G13850.1	IPR012677	GO:0000166,GO:0003676
Peaxi162Scf00003g01941		XLOC_000768	283.615	126.226	-1.16792	-2.61584	5e-05	0.000174625	yes		-1.21871	4.38687	15.0431	0.000105082	0.000899364
Peaxi162Scf00003g02039		XLOC_000774	14.0559	6.38945	-1.13741	-2.18666	0.00065	0.00185122	yes		-1.22888	4.02678	16.0048	6.32e-05	0.000576846		ref|XP_002519146.1|
Peaxi162Scf00003g02440		XLOC_000580	20.8976	7.34679	-1.50815	-3.37706	5e-05	0.000174625	yes		-1.44385	3.89044	26.061	3.31e-07	5.51e-06		AT1G67980.1	IPR002935	GO:0008171
Peaxi162Scf00003g02544		XLOC_000587	6.03756	2.32011	-1.37977	-2.21774	0.00065	0.00185122	yes		-1.39501	2.63766	7.57454	0.00591984	0.0275223		gb|ADG46023.1|	IPR016040
Peaxi162Scf00003g02545		XLOC_000588	26.4369	17.4862	-0.596337	-1.57264	0.0052	0.0117604	yes		-0.590218	7.65558	9.42172	0.0021443	0.0119325		gb|ADG46023.1|	IPR016040
Peaxi162Scf00003g02550		XLOC_000794	13.365	27.4577	1.03875	2.51075	5e-05	0.000174625	yes		0.888176	4.86384	6.45387	0.0110711	0.045504		AT4G33920.1	IPR001932,IPR015655	GO:0006470,GO:0003824,GO:0004722
Peaxi162Scf00003g02838		XLOC_000814	7.26968	23.4794	1.69144	3.86575	5e-05	0.000174625	yes		0.818952	0.88806	6.37368	0.0115825	0.047131		AT5G09640.1	IPR001563	GO:0006508,GO:0004185
Peaxi162Scf00003g02933		XLOC_000820	70.8389	139.895	0.98173	2.59029	5e-05	0.000174625	yes		1.0096	4.72018	8.6289	0.00330871	0.0170898		sp|Q10L32|MSRB5_ORYSJ	IPR011057	GO:0033743,GO:0055114
Peaxi162Scf00003g03344		XLOC_000840	3.83592	2.02099	-0.924512	-1.3311	0.0255	0.0475066	yes		-1.12562	2.94387	11.49	0.000699709	0.00461835		sp|O22714|PPR86_ARATH	IPR002885
Peaxi162Scf00003g03625		XLOC_000626	33.4452	67.2642	1.00804	2.57717	5e-05	0.000174625	yes		1.03274	4.92089	9.63183	0.00191234	0.0108072		sp|P73848|FABZ_SYNY3	IPR010084	GO:0016836,GO:0006633,GO:0005737
Peaxi162Scf00003g03636		XLOC_000629	0.458191	3.63394	2.98751	3.63026	5e-05	0.000174625	yes		3.41781	3.8125	64.7763	8.39e-16	5.45e-14		AT5G64570.1	IPR026892,IPR002772,IPR026891,IPR017853	GO:0004553,GO:0005975
Peaxi162Scf00003g03637		XLOC_000848	36.4443	3.77391	-3.27156	-7.46422	5e-05	0.000174625	yes		-3.23839	5.09646	111.494	4.61e-26	7.35e-24		ref|XP_007042981.1|
Peaxi162Scf00003g03734		XLOC_000636	38.2446	23.6786	-0.691671	-1.8689	0.0021	0.00529001	yes		-0.615937	6.33288	12.278	0.000458327	0.00319841		sp|Q2QXB2|TLP14_ORYSJ	IPR001810,IPR025659	GO:0005515
Peaxi162Scf00003g04129		XLOC_000656	8.47553	1.43379	-2.56347	-3.42381	5e-05	0.000174625	yes		-2.19146	1.78813	58.4457	2.09e-14	1.17e-12		sp|Q944X7|AOP3V_ARATH	IPR027443,IPR005123	GO:0016706,GO:0055114,GO:0016491
Peaxi162Scf00003g04242		XLOC_000879	3.51535	0.619722	-2.50397	-2.38542	0.00345	0.00817973	yes		-2.49279	0.779882	16.0189	6.27e-05	0.000574105		AT4G34640.1	IPR002060	GO:0004310,GO:0009058,GO:0016021,GO:0016740,GO:0008610
Peaxi162Scf00003g04338		XLOC_000891	5.57531	10.4223	0.902557	1.84327	0.0036	0.00849327	yes		0.861948	4.0909	9.12426	0.00252242	0.0136593		AT5G06750.1	IPR001932,IPR015655	GO:0006470,GO:0003824,GO:0004722
Peaxi162Scf00003g04524		XLOC_000667	4.63884	12.474	1.42709	2.67239	5e-05	0.000174625	yes		1.27976	2.22718	21.695	3.2e-06	4.14e-05		AT1G52820.1	IPR027443,IPR005123	GO:0016706,GO:0055114,GO:0016491
Peaxi162Scf00003g04533		XLOC_000668	4.79225	8.87445	0.888955	1.95802	0.0013	0.00345064	yes		1.02702	3.24272	6.90239	0.00860807	0.037307		AT1G52820.1	IPR027443,IPR005123	GO:0016706,GO:0055114,GO:0016491
Peaxi162Scf00003g04536		XLOC_000671	29.2609	206.993	2.82254	7.19815	5e-05	0.000174625	yes		3.0289	4.35145	75.8742	3.02e-18	2.5e-16		AT5G06690.1	IPR005746,IPR012336	GO:0015035,GO:0006662,GO:0045454
Peaxi162Scf00003g04620		XLOC_000905	214.378	138.782	-0.627338	-1.66602	0.0046	0.0105509	yes		-0.594051	7.72766	8.2617	0.00404902	0.0201837		sp|Q43291|RL211_ARATH	IPR001147	GO:0005840,GO:0006412,GO:0005622,GO:0003735
Peaxi162Scf00003g04831		XLOC_000910	242.455	692.42	1.51393	3.6683	5e-05	0.000174625	yes		1.47854	8.1233	17.4601	2.93e-05	0.000295999		sp|Q8DMN0|RL4_THEEB	IPR023574,IPR002136	GO:0005840,GO:0006412,GO:0003735
Peaxi162Scf00003g04834		XLOC_000914	5.9	1.57693	-1.90359	-3.03303	5e-05	0.000174625	yes		-1.88044	4.97804	15.6101	7.78e-05	0.000690742		sp|Q6NKW9|E138_ARATH	IPR012946,IPR017853,IPR000490	GO:0004553,GO:0005975,GO:0003824
Peaxi162Scf00003g05023		XLOC_000928	59.5297	29.3246	-1.0215	-2.71801	5e-05	0.000174625	yes		-0.964001	5.14314	20.6035	5.65e-06	6.88e-05		AT1G52820.1	IPR027443
Peaxi162Scf00003g05133		XLOC_000932	8.61438	3.62656	-1.24814	-2.17375	0.0011	0.00297066	yes		-1.403	1.80446	19.729	8.92e-06	0.000103138		AT1G52820.1	IPR027443,IPR005123	GO:0016706,GO:0055114,GO:0016491
Peaxi162Scf00003g05134		XLOC_000934	47.7788	22.9359	-1.05876	-2.72805	5e-05	0.000174625	yes		-1.01452	4.34426	22.3779	2.24e-06	3.03e-05			IPR027443
Peaxi162Scf00003g05246		XLOC_000939	9.72479	3.13216	-1.63451	-3.19885	5e-05	0.000174625	yes		-1.43422	2.7328	19.843	8.41e-06	9.81e-05		AT5G08250.1	IPR001128	GO:0020037,GO:0016705,GO:0005506,GO:0055114
Peaxi162Scf00003g05364		XLOC_000949	5.66636	2.89885	-0.96694	-2.16401	0.00055	0.00159199	yes		-0.968317	4.44519	10.8287	0.000999382	0.00629155		ref|XP_002530965.1|
Peaxi162Scf00004g00019		XLOC_000961	22.6528	11.1644	-1.02078	-2.53043	5e-05	0.000174625	yes		-1.18337	4.1483	15.2584	9.38e-05	0.000811186		AT3G10560.1	IPR001128	GO:0020037,GO:0016705,GO:0005506,GO:0055114
Peaxi162Scf00004g00117		XLOC_000963	6.82388	16.9154	1.30967	2.93833	5e-05	0.000174625	yes		1.45382	3.14308	34.6151	4.02e-09	9.73e-08		sp|Q8LGU7|RNZN_ARATH	IPR001279	GO:0016787
Peaxi162Scf00004g00263		XLOC_000980	4032.55	9230.87	1.19477	2.32809	0.0001	0.00033435	yes		1.13089	10.7106	6.97948	0.00824496	0.0359894		sp|B3EWI4|PST2_PETHY
Peaxi162Scf00004g00283		XLOC_000983	10.867	1.53389	-2.82468	-4.59017	5e-05	0.000174625	yes		-3.11486	1.77357	25.6632	4.07e-07	6.55e-06		AT1G51440.1	IPR002921	GO:0004806,GO:0006629
Peaxi162Scf00004g00419		XLOC_001073	8.12928	4.43368	-0.874623	-1.96236	0.0014	0.00368563	yes		-0.978946	4.30253	11.7627	0.000604288	0.00407392		ref|XP_007015308.1|	IPR009057	GO:0003677,GO:0006355,GO:0043565,GO:0003700
Peaxi162Scf00004g01611		XLOC_000967	185.819	57.893	-1.68244	-4.40748	5e-05	0.000174625	yes		-1.47457	5.76534	37.1652	1.09e-09	2.89e-08		AT1G29700.1	IPR001279	GO:0016787
Peaxi162Scf00004g02316		XLOC_000972	169.775	83.9402	-1.01619	-2.63955	5e-05	0.000174625	yes		-0.990054	8.3592	10.7499	0.00104287	0.00651974		sp|Q41364|DIT1_SPIOL	IPR001898	GO:0016020,GO:0055085,GO:0006814,GO:0005215
Peaxi162Scf00004g02330		XLOC_000973	13.0349	2.6967	-2.27311	-4.60362	5e-05	0.000174625	yes		-2.33041	2.60779	48.6855	3e-12	1.24e-10		AT1G51340.1	IPR002528	GO:0016020,GO:0055085,GO:0015238,GO:0015297,GO:0006855
Peaxi162Scf00004g02331		XLOC_000974	1.9635	7.36538	1.90733	2.61705	0.00035	0.00105711	yes		1.92332	2.79002	14.4972	0.000140366	0.00115413		AT3G07800.1	IPR001267,IPR027417	GO:0005524,GO:0004797
Peaxi162Scf00004g02340		XLOC_001044	88.0121	49.3353	-0.835083	-2.21341	0.0002	0.000634001	yes		-0.987964	3.6281	14.0222	0.000180662	0.00143202		AT5G19855.1	IPR003435
Peaxi162Scf00004g02526		XLOC_000978	17.8167	27.5708	0.629915	1.34239	0.0243	0.0455466	yes		0.709003	3.11891	7.22959	0.00717115	0.0321074		ref|XP_002513497.1|
Peaxi162Scf00004g03212		XLOC_001055	43.3897	15.6385	-1.47225	-3.93907	5e-05	0.000174625	yes		-1.40558	4.95213	39.9157	2.65e-10	7.8e-09		AT3G21090.1	IPR027417,IPR013525	GO:0016020,GO:0005524,GO:0000166,GO:0017111,GO:0016887
Peaxi162Scf00004g03717		XLOC_000996	3.71193	1.97013	-0.91388	-1.99563	0.0011	0.00297066	yes		-1.17021	4.38484	14.3274	0.000153611	0.00125013		AT5G12430.1	IPR011990,IPR001623	GO:0005515
Peaxi162Scf00004g03918		XLOC_001068	9.42069	4.54438	-1.05175	-2.11742	0.0005	0.00146065	yes		-1.54931	3.57052	19.6007	9.54e-06	0.000109496		AT5G12410.1	IPR004114	GO:0003723
Peaxi162Scf00004g04116		XLOC_001072	9.74661	4.50603	-1.11305	-2.72915	5e-05	0.000174625	yes		-1.12305	5.15721	25.4664	4.5e-07	7.19e-06		AT5G19420.1	IPR027988,IPR009091,IPR013083,IPR011993,IPR013591	GO:0046872,GO:0005515,GO:0005543
Peaxi162Scf00004g04124		XLOC_001074	28.1765	8.5387	-1.7224	-3.89312	5e-05	0.000174625	yes		-1.75702	3.4272	58.9818	1.59e-14	9.01e-13		sp|Q3SWX0|NIPA2_BOVIN	IPR008521	GO:0016020,GO:0015693,GO:0015095
Peaxi162Scf00004g04126		XLOC_001076	128.725	49.9586	-1.36549	-3.63369	5e-05	0.000174625	yes		-1.33669	5.90918	34.6364	3.97e-09	9.65e-08		sp|O81027|HMGCL_ARATH	IPR027167,IPR013785	GO:0004419,GO:0003824
Peaxi162Scf00004g04217		XLOC_001078	59.379	25.3206	-1.22964	-3.27679	5e-05	0.000174625	yes		-1.314	5.18817	27.8978	1.28e-07	2.32e-06		AT2G32560.1	IPR001810	GO:0005515
Peaxi162Scf00004g04618		XLOC_001014	20.5983	45.7577	1.15149	3.01722	5e-05	0.000174625	yes		1.35041	4.32061	20.5326	5.86e-06	7.11e-05		AT2G03120.1	IPR006639	GO:0016021,GO:0004190
Peaxi162Scf00004g04619		XLOC_001015	18.5452	8.97942	-1.04635	-2.60185	5e-05	0.000174625	yes		-1.08211	6.66604	14.5698	0.000135065	0.00111899		sp|Q40588|ASO_TOBAC	IPR017760	GO:0005507,GO:0005576,GO:0055114,GO:0016491
Peaxi162Scf00004g10118		XLOC_001029	5.82756	2.76379	-1.07624	-2.58701	5e-05	0.000174625	yes		-1.25151	5.58539	10.9512	0.000935405	0.0059448		ref|XP_007010386.1|	IPR013083	GO:0005515,GO:0008270
Peaxi162Scf00005g00439		XLOC_001115	17.8201	38.3959	1.10744	2.91965	5e-05	0.000174625	yes		1.06742	6.35928	11.3521	0.000753631	0.00491629		AT5G03040.1	IPR025064
Peaxi162Scf00005g00455		XLOC_001121	0.888251	2.09099	1.23515	1.69547	0.0069	0.0151001	yes		1.49358	2.39765	13.2256	0.000276155	0.00206638		AT2G37080.1
Peaxi162Scf00005g00472		XLOC_001151	1.58209	12.2764	2.95599	5.50408	5e-05	0.000174625	yes		2.97792	3.50081	69.7772	6.64e-17	4.84e-15		sp|Q9ASZ8|PPR37_ARATH	IPR011990,IPR002885	GO:0005515
Peaxi162Scf00005g00505		XLOC_001158	90.7684	4.13083	-4.45768	-8.77425	5e-05	0.000174625	yes		-4.24608	2.25157	47.9784	4.31e-12	1.74e-10		AT3G09640.1	IPR010255	GO:0006979,GO:0020037,GO:0004601,GO:0055114
Peaxi162Scf00005g00506		XLOC_001159	1.47316	3.49538	1.24654	1.7522	0.00545	0.0122611	yes		1.77781	2.41405	13.3469	0.000258844	0.0019552		sp|Q94AN4|AP2L1_ARATH	IPR016177	GO:0003677,GO:0006355,GO:0003700
Peaxi162Scf00005g05110		XLOC_001127	62.4068	106.277	0.768051	1.99421	0.00035	0.00105711	yes		0.676343	4.34215	10.9377	0.000942272	0.0059811		ref|XP_007027213.1|
Peaxi162Scf00006g00389		XLOC_001208	7.80736	3.13577	-1.31601	-2.36306	0.0002	0.000634001	yes		-1.5828	7.35741	22.2525	2.39e-06	3.21e-05		AT3G63010.1	IPR013094	GO:0016787,GO:0008152
Peaxi162Scf00006g00426		XLOC_001280	199.636	449.014	1.16939	2.96787	5e-05	0.000174625	yes		1.10981	6.9497	9.84597	0.00170205	0.00980333		AT1G32550.1	IPR010241,IPR012675	GO:0009055,GO:0051537,GO:0022900,GO:0051536
Peaxi162Scf00006g00511		XLOC_001289	5.0225	1.32843	-1.91868	-3.16771	5e-05	0.000174625	yes		-2.48714	3.06521	29.8158	4.75e-08	9.36e-07		AT2G13610.1	IPR027417,IPR013525	GO:0016020,GO:0005524,GO:0000166,GO:0017111,GO:0016887
Peaxi162Scf00006g00524		XLOC_001233	16.4226	4.54628	-1.85293	-3.59043	5e-05	0.000174625	yes		-1.92651	3.3009	18.0501	2.15e-05	0.000224065		AT1G55840.1	IPR001251,IPR011074
Peaxi162Scf00006g00535		XLOC_001237	376.603	156.261	-1.26909	-3.20685	5e-05	0.000174625	yes		-1.24092	11.3776	12.485	0.000410223	0.00290679		AT5G56030.1	IPR001404	GO:0006457,GO:0005524,GO:0051082,GO:0006950
Peaxi162Scf00006g02411		XLOC_001196	23.194	6.79676	-1.77083	-4.39415	5e-05	0.000174625	yes		-1.7033	4.98847	34.4647	4.34e-09	1.04e-07		AT4G39850.1	IPR027417,IPR011527	GO:0016020,GO:0006810,GO:0055085,GO:0005524,GO:0042626,GO:0000166,GO:0016021,GO:0017111,GO:0016887
Peaxi162Scf00006g03310		XLOC_001262	23.88	14.7559	-0.694507	-1.4999	0.0108	0.0223878	yes		-0.896424	3.82326	9.76068	0.00178284	0.0101921			IPR007650
Peaxi162Scf00006g04217		XLOC_001214	54.0682	118.173	1.12805	2.95998	5e-05	0.000174625	yes		1.14145	4.89818	11.4493	0.000715216	0.00470571		AT1G32540.2	IPR005735
Peaxi162Scf00006g04222		XLOC_001215	7.29685	22.1676	1.60311	4.03523	5e-05	0.000174625	yes		1.53903	5.5775	16.2249	5.63e-05	0.000524102		AT2G36780.1	IPR002213	GO:0008152,GO:0016758
Peaxi162Scf00007g00102		XLOC_001321	9.13497	1.72065	-2.40844	-4.25349	5e-05	0.000174625	yes		-2.47209	3.72308	21.1643	4.22e-06	5.3e-05		AT1G61800.1	IPR004853,IPR004696	GO:0016020,GO:0006810,GO:0016021,GO:0005215
Peaxi162Scf00007g00122		XLOC_001295	42.3338	145.918	1.78528	4.69131	5e-05	0.000174625	yes		1.83131	5.74636	40.7395	1.74e-10	5.35e-09		AT5G42650.1	IPR001128	GO:0020037,GO:0016705,GO:0005506,GO:0004497,GO:0055114
Peaxi162Scf00007g00129		XLOC_001294	0.269822	2.16137	3.00187	2.54542	0.00365	0.00859817	yes		2.19851	2.12344	16.4698	4.94e-05	0.000466219		AT3G21890.1	IPR000315	GO:0008270,GO:0005622
Peaxi162Scf00007g00222		XLOC_001380	32.9449	1.42889	-4.52709	-8.41891	5e-05	0.000174625	yes		-4.87328	4.92088	160.014	1.12e-36	3.88e-34		AT4G28680.1	IPR015424,IPR002129	GO:0019752,GO:0016831,GO:0006520,GO:0003824,GO:0030170
Peaxi162Scf00007g00287		XLOC_001435	1.68033	5.86284	1.80286	2.50507	0.0008	0.00223223	yes		1.72032	4.31406	25.6847	4.02e-07	6.5e-06		gb|ABE01833.1|
Peaxi162Scf00007g00318		XLOC_001301	83.1261	159.422	0.939475	2.48518	0.0001	0.00033435	yes		0.938743	6.5703	33.637	6.64e-09	1.53e-07		AT1G11910.1	IPR011001,IPR021109,IPR001461	GO:0006508,GO:0006629,GO:0004190
Peaxi162Scf00007g00418		XLOC_001382	59.1902	177.494	1.58434	3.8156	5e-05	0.000174625	yes		1.59351	4.8352	7.96443	0.00477056	0.0231075		sp|P69550|PSBA_PINCO	IPR000484	GO:0009772,GO:0019684,GO:0045156
Peaxi162Scf00007g00833		XLOC_001314	85.1442	124.488	0.548026	1.34619	0.019	0.0367454	yes		0.490144	8.31476	8.10156	0.00442273	0.0217328		sp|Q42560|ACO1_ARATH	IPR015937	GO:0008152
Peaxi162Scf00007g01112		XLOC_001323	23.9236	10.2415	-1.22401	-2.95489	5e-05	0.000174625	yes		-1.26904	1.89023	10.4293	0.00124031	0.00753795		AT3G03800.1	IPR010989	GO:0016020,GO:0005515,GO:0016192
Peaxi162Scf00007g01343		XLOC_001331	24.7857	52.4647	1.08184	2.8825	5e-05	0.000174625	yes		1.18862	5.02107	39.4388	3.39e-10	9.72e-09		AT2G32290.1	IPR001554,IPR017853	GO:0005975,GO:0000272,GO:0016161,GO:0003824
Peaxi162Scf00007g01510		XLOC_001412	7.84682	2.21852	-1.82251	-3.92794	5e-05	0.000174625	yes		-1.9714	3.85027	30.563	3.23e-08	6.6e-07		AT1G58410.1	IPR027417,IPR000767	GO:0043531,GO:0006952,GO:0000166,GO:0017111
Peaxi162Scf00007g01511		XLOC_001338	47.5412	250.627	2.3983	6.10694	5e-05	0.000174625	yes		2.45399	7.13487	58.6265	1.91e-14	1.07e-12		AT4G03210.1	IPR016455,IPR008264,IPR008985	GO:0048046,GO:0016762,GO:0004553,GO:0005618,GO:0006073,GO:0005975
Peaxi162Scf00007g01610		XLOC_001414	9.57538	39.2809	2.03643	3.33179	5e-05	0.000174625	yes		1.80262	3.65415	8.67576	0.0032247	0.0167226		AT4G27280.1	IPR011992	GO:0005509
Peaxi162Scf00007g01727		XLOC_001422	21.9805	30.7708	0.485337	1.30357	0.02365	0.0444836	yes		0.435619	5.30333	6.35658	0.0116947	0.0475222		AT4G08480.1	IPR011009	GO:0005524,GO:0004674,GO:0004672,GO:0006468,GO:0016772
Peaxi162Scf00007g01728		XLOC_001344	3.07573	0.626016	-2.29666	-3.09326	0.0001	0.00033435	yes		-2.37489	0.285108	8.73816	0.00311619	0.0162494		sp|Q9ZR08|Y4230_ARATH	IPR001480,IPR003609,IPR000858,IPR013320,IPR011009	GO:0005524,GO:0004672,GO:0048544,GO:0006468,GO:0016772
Peaxi162Scf00007g01730		XLOC_001347	117.152	10.5267	-3.47626	-8.2549	5e-05	0.000174625	yes		-3.61756	5.47208	175.46	4.75e-40	2.24e-37		AT4G27310.1	IPR000315	GO:0008270,GO:0005622
Peaxi162Scf00007g02516		XLOC_001429	117.276	339.421	1.53317	3.75873	5e-05	0.000174625	yes		1.54515	6.8787	41.6921	1.07e-10	3.39e-09		sp|Q7XAB8|THF1_SOLTU	IPR017499	GO:0009523,GO:0015979,GO:0010027
Peaxi162Scf00007g02536		XLOC_001364	20.7381	42.0202	1.0188	2.56278	5e-05	0.000174625	yes		1.00523	3.62184	14.7759	0.00012107	0.00101646		AT4G21450.1	IPR008962	GO:0005198
Peaxi162Scf00007g10126		XLOC_001400	0.75538	5.01355	2.73056	3.3405	0.0003	0.000918529	yes		3.31986	1.92105	28.1044	1.15e-07	2.1e-06		sp|Q9STE1|PP333_ARATH	IPR011990,IPR002885	GO:0005515
Peaxi162Scf00007g10129		XLOC_001403	57.7726	1.93575	-4.89942	-3.91071	5e-05	0.000174625	yes		-4.77006	2.10424	46.7047	8.25e-12	3.22e-10		AT3G21890.1	IPR000315	GO:0008270,GO:0005622
Peaxi162Scf00008g00033		XLOC_001518	25.2718	16.0638	-0.653715	-1.62864	0.01455	0.0290743	yes		-0.637113	4.81048	6.51448	0.0107	0.0442793
Peaxi162Scf00008g00111		XLOC_001442	17.8876	47.0294	1.3946	3.32068	5e-05	0.000174625	yes		1.08231	5.78269	23.6112	1.18e-06	1.69e-05		AT1G32583.1
Peaxi162Scf00008g00373		XLOC_001560	2.84255	6.28207	1.14405	1.89286	0.00295	0.0071218	yes		1.36532	3.9167	13.3526	0.00025806	0.00195142		gb|EXC35512.1|	IPR001810,IPR017451	GO:0005515
Peaxi162Scf00008g00441		XLOC_001503	31.3799	6.5616	-2.25772	-5.28305	5e-05	0.000174625	yes		-2.2743	7.1295	71.2874	3.09e-17	2.33e-15		AT2G18570.1	IPR002213	GO:0008152,GO:0016758
Peaxi162Scf00008g01716		XLOC_001465	7.71587	3.34259	-1.20686	-2.45587	0.0001	0.00033435	yes		-1.1242	3.26136	11.8083	0.000589657	0.00399117		ref|XP_002511763.1|	IPR002495	GO:0016757
Peaxi162Scf00008g02420		XLOC_001485	18.6656	7.45443	-1.32421	-3.08731	5e-05	0.000174625	yes		-1.25847	4.6313	10.8887	0.000967502	0.00611811		AT1G01610.1	IPR002123,IPR023214	GO:0016746,GO:0008152
Peaxi162Scf00008g02524		XLOC_001541	34.5321	64.9418	0.911208	2.33754	5e-05	0.000174625	yes		0.904397	4.64104	6.54286	0.0105306	0.0437006		AT1G63800.1	IPR016135,IPR023313	GO:0016881
Peaxi162Scf00008g03316		XLOC_001547	194.784	4.50419	-5.43446	-9.88072	5e-05	0.000174625	yes		-5.05372	8.2262	127.398	1.52e-29	3.18e-27
Peaxi162Scf00008g03414		XLOC_001552	4.52123	0	NA	NA	5e-05	0.000174625	yes		-8.32813	3.31788	74.4835	6.11e-18	4.95e-16		AT2G47180.1	IPR002495	GO:0016757
Peaxi162Scf00008g03715		XLOC_001561	22.0595	37.7778	0.776143	1.95943	0.0008	0.00223223	yes		0.989046	4.48312	11.2235	0.000807698	0.00521642		ref|XP_007015797.1|
Peaxi162Scf00008g04010		XLOC_001499	19.7296	29.5035	0.580526	1.53901	0.0082	0.0175784	yes		0.55262	4.2164	7.43791	0.0063864	0.0291934		sp|Q9ZR40|U2A2B_NICPL	IPR012677,IPR006529	GO:0006397,GO:0005634,GO:0003723,GO:0000166,GO:0003676
Peaxi162Scf00008g04011		XLOC_001500	24.0626	46.2122	0.941481	2.53979	5e-05	0.000174625	yes		0.856817	6.1557	17.7486	2.52e-05	0.000258498		AT5G66730.1	IPR013087	GO:0046872,GO:0003676
Peaxi162Scf00009g00024		XLOC_001579	43.8834	3.62268	-3.59855	-8.20428	5e-05	0.000174625	yes		-3.70031	4.11113	98.6237	3.05e-23	3.98e-21		AT3G62270.1	IPR003020	GO:0016020,GO:0006820,GO:0005452,GO:0016021
Peaxi162Scf00009g00051		XLOC_001603	7.57849	18.1082	1.25666	3.20766	5e-05	0.000174625	yes		1.2446	5.6943	32.5377	1.17e-08	2.58e-07		AT1G74750.1	IPR011990,IPR002885,IPR002625	GO:0005515
Peaxi162Scf00009g00217		XLOC_001587	91.5055	141.445	0.628315	1.6714	0.00435	0.0100408	yes		0.586484	4.86499	7.22251	0.0071995	0.0321995		sp|Q9STT2|VPS29_ARATH	IPR024654,IPR000979	GO:0016788
Peaxi162Scf00009g00219		XLOC_001590	1.66734	3.78061	1.18107	1.78638	0.00585	0.0130527	yes		1.4515	3.24146	15.4499	8.47e-05	0.00074227		ref|XP_002511539.1|
Peaxi162Scf00009g00221		XLOC_001658	7.13941	18.3218	1.35969	2.81834	5e-05	0.000174625	yes		1.44105	3.88481	17.4454	2.96e-05	0.000297716		sp|Q96C23|GALM_HUMAN	IPR011013,IPR008183	GO:0030246,GO:0016853,GO:0005975,GO:0003824,GO:0019318
Peaxi162Scf00009g00232		XLOC_001659	5.01091	2.49624	-1.00531	-2.19148	0.00035	0.00105711	yes		-1.00285	3.40687	8.09935	0.00442811	0.0217489		sp|Q9STT5|AB7A_ARATH	IPR026082,IPR027417	GO:0005524,GO:0000166,GO:0017111,GO:0016887
Peaxi162Scf00009g00245		XLOC_001708	195.54	58.9049	-1.73101	-4.47903	5e-05	0.000174625	yes		-1.60902	5.98042	25.8661	3.66e-07	6.01e-06		AT2G37970.1	IPR011256,IPR006917
Peaxi162Scf00009g00348		XLOC_001668	0.800187	2.80104	1.80756	2.37035	0.00105	0.00284913	yes		3.04565	2.26815	27.7445	1.38e-07	2.48e-06		sp|Q8H157|PTR19_ARATH	IPR000109,IPR016196	GO:0016020,GO:0006810,GO:0005215
Peaxi162Scf00009g00422		XLOC_001599	124.839	61.1216	-1.03032	-2.72859	5e-05	0.000174625	yes		-1.0648	6.45054	16.6621	4.47e-05	0.000427881		AT1G69780.1	IPR009057,IPR003106	GO:0005634,GO:0003677,GO:0006355,GO:0043565,GO:0000976,GO:0003700
Peaxi162Scf00009g00526		XLOC_001607	10.0004	4.22551	-1.24286	-2.58709	5e-05	0.000174625	yes		-1.29696	3.12969	20.8339	5.01e-06	6.21e-05		AT2G34355.1	IPR010658,IPR011701,IPR016196	GO:0055085,GO:0016021
Peaxi162Scf00009g00529		XLOC_001674	16.8392	3.94441	-2.09395	-5.38858	5e-05	0.000174625	yes		-2.22939	5.84536	27.8784	1.29e-07	2.34e-06		AT1G74770.1	IPR017921,IPR008913,IPR013083,IPR012312	GO:0005515,GO:0008270
Peaxi162Scf00009g00812		XLOC_001680	2.08613	8.7825	2.0738	2.45454	0.0012	0.00321185	yes		1.79635	5.17849	15.0209	0.000106327	0.000908139		AT5G01750.2	IPR025659
Peaxi162Scf00009g01232		XLOC_001683	22.3596	36.556	0.709218	1.87277	0.00155	0.00403543	yes		0.65384	4.5406	9.27894	0.00231803	0.0126946		AT2G38330.1	IPR002528	GO:0016020,GO:0055085,GO:0015238,GO:0015297,GO:0006855
Peaxi162Scf00009g01531		XLOC_001626	13.8671	6.14831	-1.1734	-2.91886	5e-05	0.000174625	yes		-1.05152	3.60635	6.2896	0.0121448	0.0489385		sp|O80452|AMPD_ARATH	IPR006329	GO:0019239,GO:0006188,GO:0003876,GO:0009168
Peaxi162Scf00009g01815		XLOC_001632	40.4455	19.1347	-1.07979	-2.59075	5e-05	0.000174625	yes		-1.22609	2.92893	12.0337	0.000522486	0.00358347		AT5G01520.1	IPR013083
Peaxi162Scf00009g01816		XLOC_001633	1768.98	4674.93	1.40203	2.13181	0.0006	0.00172228	yes		1.37339	10.8463	6.29059	0.012138	0.0489248		sp|Q01667|CAB6_ARATH	IPR022796,IPR023329	GO:0016020,GO:0009765
Peaxi162Scf00009g01818		XLOC_001631	11.2017	5.73253	-0.966472	-1.74835	0.0044	0.0101433	yes		-1.05969	2.55164	8.64632	0.00327723	0.0169525		sp|P58563|ISPT1_NOSS1	IPR001441	GO:0016765
Peaxi162Scf00009g01921		XLOC_001634	39.2738	62.6573	0.673916	1.80593	0.0023	0.00573661	yes		0.675586	4.46782	11.9687	0.000541017	0.00369454		sp|O06423|MGTA_MYCTU	IPR001296	GO:0009058
Peaxi162Scf00009g02613		XLOC_001715	4.74673	2.39064	-0.989536	-1.77874	0.00625	0.0138363	yes		-0.999629	2.47264	10.4751	0.00120998	0.00738908		AT3G06240.1	IPR001810,IPR011043,IPR017451	GO:0005515
Peaxi162Scf00010g00309		XLOC_001758	75.7466	201.299	1.41009	3.59436	5e-05	0.000174625	yes		1.39856	6.28097	33.988	5.55e-09	1.3e-07		sp|P27521|CA4_ARATH	IPR022796,IPR023329	GO:0016020,GO:0009765
Peaxi162Scf00010g00342		XLOC_001763	1.67102	12.8187	2.93944	4.70791	5e-05	0.000174625	yes		3.50733	3.34091	64.8644	8.02e-16	5.23e-14		AT3G52500.1	IPR021109,IPR001461	GO:0006508,GO:0004190
Peaxi162Scf00010g01919		XLOC_001753	54.1054	306.46	2.50186	6.18884	5e-05	0.000174625	yes		2.49736	7.29693	211.809	5.53e-48	4.25e-45		AT3G19400.1	IPR013128,IPR025661,IPR000118,IPR025660	GO:0008234,GO:0006508
Peaxi162Scf00011g00016		XLOC_001806	3.23846	21.8368	2.75338	4.16443	5e-05	0.000174625	yes		2.78737	3.9568	35.6264	2.39e-09	6.07e-08		sp|Q8LG89|BABL_ARATH	IPR008972	GO:0009055,GO:0005507
Peaxi162Scf00011g00326		XLOC_001820	7.67308	16.2695	1.0843	1.71232	0.0054	0.0121609	yes		0.972596	1.74598	8.06316	0.00451742	0.0220932		ref|XP_007041500.1|
Peaxi162Scf00011g00531		XLOC_001827	2.09767	4.18447	0.996255	1.51747	0.0153	0.0303825	yes		1.00913	3.28214	13.4525	0.000244675	0.00186587		AT1G60990.1	IPR017703,IPR013977,IPR006222,IPR027266	GO:0006546,GO:0005515,GO:0004047,GO:0005737
Peaxi162Scf00011g00627		XLOC_001832	66.4657	14.2484	-2.22181	-5.74543	5e-05	0.000174625	yes		-2.1888	6.305	58.0687	2.53e-14	1.4e-12		AT1G22930.1	IPR008862
Peaxi162Scf00011g00933		XLOC_001939	118.166	58.4982	-1.01435	-2.69141	5e-05	0.000174625	yes		-0.929363	4.86654	18.7889	1.46e-05	0.000159505		AT5G49940.1	IPR001075	GO:0016226,GO:0005506,GO:0051536
Peaxi162Scf00011g01126		XLOC_001944	3.65689	30.4721	3.0588	5.72655	5e-05	0.000174625	yes		3.31487	3.81579	44.4532	2.61e-11	9.37e-10		AT1G80160.1	IPR025870
Peaxi162Scf00011g01219		XLOC_001946	7.57318	78.9534	3.38203	7.42038	5e-05	0.000174625	yes		3.55183	4.24026	64.6457	8.97e-16	5.8e-14		AT1G80160.1	IPR025870
Peaxi162Scf00011g01221		XLOC_001950	171.09	496.805	1.53792	3.49688	5e-05	0.000174625	yes		1.52702	8.0993	57.3132	3.72e-14	2e-12		AT1G09810.1	IPR007275
Peaxi162Scf00011g01318		XLOC_001857	7.50163	3.49616	-1.10143	-2.12176	0.0008	0.00223223	yes		-1.08832	3.9943	12.2733	0.000459476	0.00320426		sp|P22738|RL32_ARATH	IPR000597,IPR009000	GO:0005840,GO:0006412,GO:0005622,GO:0003735
Peaxi162Scf00011g01411		XLOC_001864	1.33022	5.70046	2.09941	2.02183	0.0083	0.0177686	yes		1.37233	2.88466	12.3111	0.000450262	0.00314637
Peaxi162Scf00011g01425		XLOC_001954	256.509	158.536	-0.694203	-1.64305	0.00395	0.0092202	yes		-0.73241	8.80039	15.0135	0.000106744	0.000911304		AT3G12580.1	IPR013126	GO:0006457,GO:0005524,GO:0051082
Peaxi162Scf00011g01639		XLOC_001965	7.15766	13.9249	0.960111	2.38369	0.0002	0.000634001	yes		0.984388	4.18294	12.405	0.000428195	0.00301865		AT5G49900.1	IPR024462,IPR014551	GO:0016020,GO:0006665,GO:0016021,GO:0006680,GO:0003824,GO:0004348
Peaxi162Scf00011g01641		XLOC_001967	55.3655	11.7399	-2.23756	-4.98799	5e-05	0.000174625	yes		-2.27497	1.71121	30.027	4.26e-08	8.48e-07		AT4G10040.1	IPR002327,IPR009056	GO:0009055,GO:0020037,GO:0005506
Peaxi162Scf00011g01833		XLOC_001876	8.31291	4.72364	-0.815455	-2.01068	0.00075	0.00210563	yes		-0.818251	4.3953	8.77009	0.0030621	0.0160078		AT1G59760.1	IPR027417,IPR025696,IPR014001,IPR016438	GO:0016817,GO:0005524,GO:0016818,GO:0004386,GO:0008026,GO:0003676
Peaxi162Scf00011g02012		XLOC_001985	14.0227	9.00489	-0.638985	-1.62417	0.00545	0.0122611	yes		-0.662436	4.37031	9.46266	0.00209696	0.0117005		sp|Q15020|SART3_HUMAN	IPR008669,IPR011990,IPR012677,IPR008847	GO:0006397,GO:0006396,GO:0005634,GO:0005515,GO:0000166,GO:0005622,GO:0003676
Peaxi162Scf00011g02119		XLOC_001988	3.92884	7.04482	0.842462	2.0171	0.00065	0.00185122	yes		1.03825	6.05259	16.8892	3.96e-05	0.000384972		AT5G49810.1	IPR015424,IPR025779	GO:0009058,GO:0008168,GO:0003824,GO:0030170
Peaxi162Scf00012g00179		XLOC_002008	5.98202	2.13178	-1.48857	-2.72617	5e-05	0.000174625	yes		-1.54807	5.89052	29.9978	4.33e-08	8.58e-07		AT5G09760.1	IPR011050,IPR006501	GO:0005618,GO:0004857,GO:0030599,GO:0042545
Peaxi162Scf00012g00206		XLOC_002012	1.02508	3.46834	1.75852	2.27746	0.00975	0.0204705	yes		1.49786	3.83838	9.52292	0.00202922	0.0113839		ref|XP_003630243.1|	IPR008889
Peaxi162Scf00012g00336		XLOC_002026	34.9907	9.79015	-1.83757	-4.29359	5e-05	0.000174625	yes		-2.06387	3.35305	43.9421	3.38e-11	1.19e-09		AT1G05270.1	IPR002816
Peaxi162Scf00012g01522		XLOC_002006	1.65927	5.30331	1.67634	2.7032	5e-05	0.000174625	yes		1.46374	2.91318	18.1883	2e-05	0.000210382		sp|Q5R1S9|CAF1B_CHICK	IPR015943	GO:0005515
Peaxi162Scf00012g02113		XLOC_002041	14.5604	40.0762	1.46069	3.67369	5e-05	0.000174625	yes		1.53175	3.77487	41.1529	1.41e-10	4.41e-09		sp|Q2JS42|PYRH_SYNJA	IPR001048,IPR015963	GO:0006221,GO:0033862,GO:0005737
Peaxi162Scf00013g00028		XLOC_002146	69.5713	138.371	0.991978	2.6106	5e-05	0.000174625	yes		0.970559	5.04352	14.2764	0.000157833	0.00127973		sp|Q3MF94|RL13_ANAVT	IPR023563,IPR023564,IPR005822	GO:0005840,GO:0006412,GO:0003735
Peaxi162Scf00013g00031		XLOC_002060	24.5505	48.0462	0.968671	2.49717	5e-05	0.000174625	yes		1.05706	6.71831	9.90315	0.00164996	0.00953248		AT5G62740.1	IPR001107	GO:0016020
Peaxi162Scf00013g00037		XLOC_002150	124.608	51.3062	-1.2802	-3.39916	5e-05	0.000174625	yes		-1.24041	4.56766	30.1193	4.06e-08	8.11e-07		sp|Q8VZC3|AL121_ARATH	IPR016161	GO:0016620,GO:0008152,GO:0055114,GO:0016491
Peaxi162Scf00013g00072		XLOC_002091	8.46678	2.22098	-1.93062	-2.86509	5e-05	0.000174625	yes		-2.14322	1.96821	45.3521	1.65e-11	6.11e-10		AT3G02150.2	IPR005333
Peaxi162Scf00013g00137		XLOC_002152	6.32807	2.97896	-1.08696	-2.4319	5e-05	0.000174625	yes		-1.14823	2.87242	8.95615	0.00276537	0.0146863		AT3G47730.1	IPR026082,IPR027417	GO:0005524,GO:0000166,GO:0017111,GO:0016887
Peaxi162Scf00013g00140		XLOC_002154	4.13456	25.6132	2.63108	5.19133	5e-05	0.000174625	yes		2.825	3.95352	51.7223	6.39e-13	2.86e-11		AT1G69690.1	IPR005333
Peaxi162Scf00013g00229		XLOC_002159	18.4214	109.506	2.57155	6.66118	5e-05	0.000174625	yes		2.70484	5.97694	89.6733	2.81e-21	3.15e-19		ref|XP_007009539.1|	IPR007750
Peaxi162Scf00013g00304		XLOC_002227	18.3486	35.5788	0.955349	2.5088	5e-05	0.000174625	yes		0.921243	5.80764	16.9283	3.88e-05	0.000377814		AT2G45260.1	IPR006943
Peaxi162Scf00013g00334		XLOC_002237	1.15983	8.74333	2.91428	4.10016	5e-05	0.000174625	yes		3.5165	2.21195	56.8816	4.63e-14	2.46e-12		sp|Q9LN01|PPR21_ARATH	IPR011990,IPR002885	GO:0005515
Peaxi162Scf00013g00341		XLOC_002163	7.84438	45.1246	2.52418	5.52632	5e-05	0.000174625	yes		2.51923	3.36965	67.4071	2.21e-16	1.51e-14		AT2G02960.2	IPR022143,IPR013083,IPR011016	GO:0008270
Peaxi162Scf00013g00429		XLOC_002074	43.7796	11.7297	-1.9001	-4.83961	5e-05	0.000174625	yes		-2.00591	5.5191	61.4375	4.57e-15	2.8e-13		AT1G69570.1	IPR003851	GO:0003677,GO:0006355
Peaxi162Scf00013g00531		XLOC_002171	48.7284	80.18	0.718478	1.90543	0.001	0.00272775	yes		0.653215	6.25001	7.95285	0.00480118	0.0232287		sp|Q9S7P9|SNP33_ARATH	IPR000727	GO:0005515
Peaxi162Scf00013g00737		XLOC_002181	9.27787	16.0856	0.793904	1.75883	0.0024	0.00595922	yes		0.825969	2.72503	6.47271	0.0109544	0.0451336		AT4G28390.1	IPR002067,IPR023395	GO:0006810,GO:0055085,GO:0005743,GO:0005215
Peaxi162Scf00013g00738		XLOC_002182	71.814	194.315	1.43606	3.78201	5e-05	0.000174625	yes		1.54354	3.86303	32.9074	9.67e-09	2.17e-07		sp|P30362|ASPG_LUPAR	IPR000864,IPR000246	GO:0009611,GO:0016787,GO:0004867
Peaxi162Scf00013g00829		XLOC_002097	16.8106	8.47872	-0.987448	-2.47114	0.0001	0.00033435	yes		-0.921078	4.82773	20.1979	6.98e-06	8.29e-05		AT5G23090.4	IPR009072	GO:0046982,GO:0043565,GO:0005622
Peaxi162Scf00013g00945		XLOC_002194	268.667	590.494	1.1361	2.78841	5e-05	0.000174625	yes		1.25038	6.6678	21.5355	3.47e-06	4.45e-05		ref|XP_007036508.1|
Peaxi162Scf00013g01241		XLOC_002204	67.98	174.542	1.36039	3.65406	5e-05	0.000174625	yes		1.2637	5.67539	20.6842	5.42e-06	6.63e-05		AT2G35240.1
Peaxi162Scf00013g02614		XLOC_002219	2.62893	12.9433	2.29966	4.59912	5e-05	0.000174625	yes		2.60424	2.80575	22.0484	2.66e-06	3.53e-05		AT2G24210.1	IPR008949,IPR008930	GO:0000287,GO:0016829,GO:0008152,GO:0010333
Peaxi162Scf00013g03019		XLOC_002228	17.7627	7.15464	-1.3119	-3.20362	5e-05	0.000174625	yes		-1.28643	4.75468	34.1654	5.06e-09	1.2e-07		AT1G02020.1	IPR000415	GO:0016491
Peaxi162Scf00013g03114		XLOC_002134	50.4981	33.7	-0.583481	-1.55482	0.0078	0.016826	yes		-0.714068	6.40803	11.9015	0.000560875	0.00381756		sp|P23281|AROA2_TOBAC	IPR023193,IPR006264,IPR013792	GO:0016765,GO:0003866,GO:0003824
Peaxi162Scf00013g03331		XLOC_002139	1.71995	4.25806	1.30783	2.29854	0.00035	0.00105711	yes		1.41565	2.72204	17.4149	3e-05	0.000301954		AT2G45340.1	IPR013210,IPR001611,IPR013320,IPR011009	GO:0005524,GO:0005515,GO:0004672,GO:0006468,GO:0016772
Peaxi162Scf00013g03437		XLOC_002239	27.0883	2.12845	-3.6698	-5.82027	5e-05	0.000174625	yes		-3.77139	2.28616	126.088	2.94e-29	6.03e-27		ref|XP_007052068.1|
Peaxi162Scf00014g00010		XLOC_002244	3.41247	8.56505	1.32764	2.50066	0.00035	0.00105711	yes		1.20833	3.97615	12.1671	0.000486409	0.00336602		AT2G38290.1	IPR001905,IPR002229,IPR024041	GO:0016020,GO:0008519,GO:0072488,GO:0015696
Peaxi162Scf00014g00294		XLOC_002340	36.7218	17.0622	-1.10584	-3.02408	5e-05	0.000174625	yes		-1.38636	7.84596	18.5988	1.61e-05	0.000173932		ref|XP_002533331.1|
Peaxi162Scf00014g00412		XLOC_002250	49.1141	323.724	2.72056	6.95711	5e-05	0.000174625	yes		2.78749	6.30662	112.791	2.4e-26	4.04e-24		AT3G08920.1	IPR001763
Peaxi162Scf00014g00414		XLOC_002310	15.7606	39.1645	1.31323	3.45174	5e-05	0.000174625	yes		1.43075	4.48645	19.6474	9.31e-06	0.00010704		sp|Q39033|PLCD2_ARATH	IPR011992,IPR001192	GO:0008081,GO:0007165,GO:0005515,GO:0004435,GO:0005509,GO:0035556,GO:0006629
Peaxi162Scf00014g00613		XLOC_002252	10.2709	22.1511	1.10882	2.64189	5e-05	0.000174625	yes		1.27917	2.88567	9.92038	0.00163459	0.00948071		AT3G09010.1	IPR011009	GO:0005524,GO:0004674,GO:0004672,GO:0006468,GO:0016772
Peaxi162Scf00014g00715		XLOC_002312	5.3557	0.888716	-2.59128	-2.52687	0.00195	0.00495309	yes		-2.65989	2.07972	19.8466	8.39e-06	9.8e-05		AT2G38090.1	IPR009057	GO:0003677,GO:0003682
Peaxi162Scf00014g00924		XLOC_002257	238.658	402.462	0.753906	1.93317	0.001	0.00272775	yes		0.872236	7.95285	15.5285	8.13e-05	0.000716577		AT5G62690.1	IPR000217,IPR023123	GO:0051258,GO:0005874,GO:0043234,GO:0006184,GO:0007017,GO:0005525,GO:0005200,GO:0003924
Peaxi162Scf00014g01420		XLOC_002320	4.49663	27.4019	2.60736	4.59942	5e-05	0.000174625	yes		3.71244	1.37338	21.4543	3.62e-06	4.62e-05		AT3G54020.1	IPR025749
Peaxi162Scf00014g01622		XLOC_002271	5.81585	3.19611	-0.863673	-1.7737	0.0038	0.00891012	yes		-1.02591	3.6651	10.0733	0.00150432	0.00883651		AT5G05940.1	IPR005512	GO:0005089
Peaxi162Scf00015g00005		XLOC_002347	227.835	532.079	1.22365	2.99658	5e-05	0.000174625	yes		1.15857	7.08579	9.68711	0.00185565	0.0105444		sp|P16180|RR17_ARATH	IPR012340,IPR000266	GO:0005840,GO:0006412,GO:0005622,GO:0003735
Peaxi162Scf00015g00013		XLOC_002343	17.9878	6.76693	-1.41044	-2.3249	0.00025	0.000777877	yes		-1.59313	3.21706	18.9004	1.38e-05	0.00015148
Peaxi162Scf00015g00024		XLOC_002341	15.4637	10.0151	-0.626703	-1.49245	0.01035	0.0215678	yes		-0.733215	4.18648	8.89718	0.00285612	0.0151138		AT1G52290.1	IPR013320,IPR011009	GO:0005524,GO:0004674,GO:0004672,GO:0006468,GO:0016772
Peaxi162Scf00015g00027		XLOC_002468	53.2014	110.243	1.05116	2.76403	5e-05	0.000174625	yes		1.18544	5.89704	18.2934	1.89e-05	0.000199797		sp|P33077|IAA4_ARATH	IPR003311	GO:0005634,GO:0006355,GO:0046983
Peaxi162Scf00015g00032		XLOC_002458	2866.95	8284.22	1.53085	2.00841	0.0066	0.0145182	yes		1.44383	10.4299	14.8718	0.000115073	0.000971224		sp|Q9M8L2|FBK30_ARATH	IPR001810,IPR015916	GO:0005515
Peaxi162Scf00015g00039		XLOC_002455	49.4209	17.162	-1.5259	-3.66158	5e-05	0.000174625	yes		-1.32453	5.50874	23.5457	1.22e-06	1.75e-05		dbj|BAO49701.1|	IPR011993,IPR015007	GO:0046907,GO:0005643
Peaxi162Scf00015g00069		XLOC_002501	20.9584	5.14957	-2.025	-3.04996	5e-05	0.000174625	yes		-2.11965	4.97548	19.547	9.82e-06	0.000112259		ref|XP_002511983.1|
Peaxi162Scf00015g00126		XLOC_002350	7.22532	2.57607	-1.48789	-2.92974	5e-05	0.000174625	yes		-1.53077	4.22087	26.0583	3.31e-07	5.51e-06		sp|Q8K339|KIN17_MOUSE	IPR019447
Peaxi162Scf00015g00162		XLOC_002418	4.91857	67.4754	3.77805	4.35314	5e-05	0.000174625	yes		3.65187	5.29153	55.7305	8.31e-14	4.23e-12		AT1G07660.1	IPR009072,IPR001951	GO:0005634,GO:0003677,GO:0046982,GO:0006334,GO:0000786
Peaxi162Scf00015g00234		XLOC_002359	90.9594	274.624	1.59416	3.96409	5e-05	0.000174625	yes		1.60727	6.69145	41.3723	1.26e-10	3.97e-09		AT1G13570.1	IPR001810,IPR006566	GO:0005515
Peaxi162Scf00015g00308		XLOC_002563	65.6469	19.9781	-1.7163	-4.33987	5e-05	0.000174625	yes		-1.80776	3.85761	44.5934	2.43e-11	8.77e-10		sp|Q91V81|RBM42_MOUSE	IPR012677	GO:0000166,GO:0003676
Peaxi162Scf00015g00326		XLOC_002363	7.77815	2.64843	-1.55429	-2.03262	0.00245	0.00606885	yes		-1.55282	4.61592	13.0296	0.000306613	0.00225838		ref|XP_007023712.1|
Peaxi162Scf00015g00341		XLOC_002474	19.7301	28.0837	0.509333	1.35171	0.0191	0.0369146	yes		0.488711	5.65029	6.7157	0.0095568	0.040545		ref|XP_007024060.1|	IPR018545
Peaxi162Scf00015g00416		XLOC_002368	9.20338	46.2561	2.32941	3.85815	5e-05	0.000174625	yes		2.22997	3.75119	11.3356	0.000760372	0.00495246
Peaxi162Scf00015g00521		XLOC_002375	21.251	37.1904	0.807399	2.13897	0.0004	0.00119351	yes		0.791553	5.95914	15.5855	7.89e-05	0.000698569		sp|Q9Z8J2|TLC1_CHLPN	IPR004667	GO:0006810,GO:0005524,GO:0005471,GO:0016021
Peaxi162Scf00015g00720		XLOC_002391	23.6628	13.9677	-0.760524	-1.79091	0.00245	0.00606885	yes		-0.89411	3.67928	7.36589	0.00664728	0.0301927		AT1G49010.1	IPR009057	GO:0003677,GO:0003682
Peaxi162Scf00015g00725		XLOC_002389	28.3652	69.0907	1.28437	3.4764	5e-05	0.000174625	yes		1.12696	3.77583	16.1785	5.76e-05	0.000534433		AT1G73950.1	IPR019396,IPR013083	GO:0005515,GO:0008270
Peaxi162Scf00015g00927		XLOC_002398	31.5344	15.3992	-1.03407	-2.65043	5e-05	0.000174625	yes		-1.01899	4.78631	19.2553	1.14e-05	0.000128372		sp|Q8RWD0|COL16_ARATH	IPR010402,IPR000315	GO:0005515,GO:0008270,GO:0005622
Peaxi162Scf00015g00937		XLOC_002397	3.57321	1.2805	-1.48052	-1.82753	0.0061	0.0135428	yes		-1.78063	1.43337	13.1985	0.000280175	0.00209192		sp|Q93ZH0|LYM1_ARATH	IPR018392	GO:0016998
Peaxi162Scf00015g01027		XLOC_002522	7.00826	42.0385	2.58458	4.89855	5e-05	0.000174625	yes		2.67516	2.95815	54.6224	1.46e-13	7.26e-12		AT4G14510.1	IPR001890	GO:0003723
Peaxi162Scf00015g01028		XLOC_002523	4.70768	20.5931	2.12907	5.18164	5e-05	0.000174625	yes		2.20909	4.57079	52.1773	5.07e-13	2.3e-11		AT4G14510.1	IPR001890	GO:0003723
Peaxi162Scf00015g01031		XLOC_002526	7.98009	2.75158	-1.53614	-2.54743	0.0003	0.000918529	yes		-1.10521	0.909409	8.23099	0.0041181	0.0204886		AT1G25330.1	IPR011598	GO:0046983
Peaxi162Scf00015g01033		XLOC_002528	7.89285	4.65909	-0.760498	-1.47037	0.0157	0.0310811	yes		-0.880017	3.12593	6.46024	0.0110315	0.0454061		sp|Q9C5S9|CRK6_ARATH	IPR011009	GO:0005524,GO:0004674,GO:0004672,GO:0006468,GO:0016772
Peaxi162Scf00015g01614		XLOC_002420	16.7891	25.1817	0.584852	1.46997	0.01295	0.0262398	yes		0.618034	5.85562	6.391	0.01147	0.0468057		AT2G39570.1	IPR002912	GO:0016597,GO:0008152
Peaxi162Scf00015g02216		XLOC_002427	106.259	266.442	1.32624	3.45508	5e-05	0.000174625	yes		1.39701	6.52967	46.2155	1.06e-11	4.06e-10		sp|Q5NA18|MTP5_ORYSJ	IPR027470,IPR027469,IPR002524	GO:0055085,GO:0016021,GO:0006812,GO:0008324
Peaxi162Scf00015g02217		XLOC_002428	71.5222	35.861	-0.995973	-2.59198	5e-05	0.000174625	yes		-0.863062	5.85674	7.88153	0.00499422	0.02395		AT5G13550.1	IPR001902	GO:0016020,GO:0055085,GO:0015116,GO:0008272,GO:0016021,GO:0008271
Peaxi162Scf00015g02222		XLOC_002429	4.89822	18.7511	1.93664	2.68744	0.00025	0.000777877	yes		2.15826	3.06176	20.8639	4.93e-06	6.13e-05			IPR006476
Peaxi162Scf00015g10039		XLOC_002475	18.2024	10.507	-0.792779	-1.93645	0.0011	0.00297066	yes		-0.882657	5.2883	10.332	0.00130746	0.0078721		dbj|BAO49701.1|	IPR011993,IPR015007	GO:0046907,GO:0005643
Peaxi162Scf00015g10238		XLOC_002554	4.4838	37.2599	3.05483	3.19276	0.00035	0.00105711	yes		3.59496	4.30374	55.8894	7.67e-14	3.92e-12		AT1G07660.1	IPR009072,IPR001951
Peaxi162Scf00016g00007		XLOC_002754	210.262	104.099	-1.01424	-2.51336	5e-05	0.000174625	yes		-1.06484	9.98217	11.5196	0.000688668	0.00455563		AT2G16500.1	IPR000183	GO:0008295,GO:0003824,GO:0008792,GO:0006527
Peaxi162Scf00016g00013		XLOC_002571	41.6008	4.44807	-3.22536	-6.21852	5e-05	0.000174625	yes		-2.72485	3.99601	87.3038	9.31e-21	9.94e-19		AT4G38960.1	IPR000315	GO:0008270,GO:0005622
Peaxi162Scf00016g00036		XLOC_002753	40.4382	21.5947	-0.905042	-2.28944	0.00025	0.000777877	yes		-0.74569	4.76046	11.7187	0.00061875	0.00415684		AT2G21250.1	IPR001395,IPR023210	GO:0055114,GO:0016491
Peaxi162Scf00016g00038		XLOC_002756	146.971	213.76	0.540461	1.43291	0.01285	0.0260611	yes		0.644573	5.44612	6.83227	0.00895256	0.0385566		AT4G34700.1	IPR008011
Peaxi162Scf00016g00049		XLOC_002758	22.3955	8.99026	-1.31677	-3.44047	5e-05	0.000174625	yes		-1.27416	5.7232	29.1987	6.53e-08	1.25e-06		AT2G21300.1	IPR021881,IPR027640,IPR027417,IPR013870,IPR001752	GO:0007018,GO:0005524,GO:0003777,GO:0008017,GO:0005871
Peaxi162Scf00016g00087		XLOC_002606	32.2292	70.3248	1.12567	2.99496	5e-05	0.000174625	yes		1.17443	6.324	46.8885	7.51e-12	2.95e-10		AT5G25610.1	IPR004873
Peaxi162Scf00016g00147		XLOC_002575	12.8008	20.136	0.653546	1.65696	0.00565	0.0126558	yes		1.01327	3.60455	9.99308	0.0015713	0.0091598		AT2G21340.1
Peaxi162Scf00016g00148		XLOC_002759	6821.9	2813.75	-1.27768	-1.4138	0.0245	0.0458773	yes		-1.34803	12.1301	9.55907	0.00198964	0.0111709		AT4G38970.1	IPR013785,IPR000741	GO:0004332,GO:0006096,GO:0003824
Peaxi162Scf00016g00152		XLOC_002765	98.1345	27.0159	-1.86095	-5.01507	5e-05	0.000174625	yes		-1.74745	5.5131	86.9831	1.09e-20	1.14e-18		AT4G34640.1	IPR002060	GO:0016765,GO:0004310,GO:0009058,GO:0016021,GO:0016740,GO:0008610
Peaxi162Scf00016g00195		XLOC_002671	14.3501	9.95082	-0.52817	-1.37626	0.01645	0.0323844	yes		-0.53339	6.22488	6.34664	0.0117604	0.0477352		sp|Q09996|SYLC_CAEEL	IPR004493,IPR009080	GO:0004823,GO:0005524,GO:0002161,GO:0006429,GO:0005737,GO:0000166,GO:0006418,GO:0004812
Peaxi162Scf00016g00202		XLOC_002677	8.86153	24.8266	1.48626	3.61363	5e-05	0.000174625	yes		1.53002	5.48366	17.5935	2.74e-05	0.000278253		sp|Q9LT79|PUB25_ARATH	IPR013083,IPR016024	GO:0000151,GO:0016567,GO:0005488,GO:0004842
Peaxi162Scf00016g00224		XLOC_002688	0.822644	3.60406	2.13128	2.297	0.0041	0.00952849	yes		3.00611	5.60193	44.0033	3.28e-11	1.15e-09
Peaxi162Scf00016g00251		XLOC_002705	3.68346	10.492	1.51015	2.04142	0.00305	0.00733518	yes		1.57417	2.35508	16.7999	4.15e-05	0.000400888		ref|XP_007042565.1|	IPR007087	GO:0046872
Peaxi162Scf00016g00349		XLOC_002582	45.3223	166.702	1.87898	4.56281	5e-05	0.000174625	yes		1.93766	6.9906	33.9753	5.58e-09	1.31e-07		AT2G16430.2	IPR004843,IPR025733,IPR008963	GO:0046872,GO:0016787,GO:0003993
Peaxi162Scf00016g00355		XLOC_002776	13.3926	50.4441	1.91325	4.99178	5e-05	0.000174625	yes		1.95748	6.59009	32.6862	1.08e-08	2.4e-07		AT4G36360.1	IPR001944,IPR017853	GO:0004553,GO:0005975,GO:0003824
Peaxi162Scf00016g00411		XLOC_002787	289.321	79.0371	-1.87207	-4.88581	5e-05	0.000174625	yes		-1.86511	5.72987	43.3366	4.61e-11	1.58e-09		gb|AAN61914.1|AF430372_1	IPR004827	GO:0006355,GO:0043565,GO:0003700
Peaxi162Scf00016g00423		XLOC_002585	10.2774	17.0869	0.733413	1.87311	0.00145	0.00380213	yes		0.71328	5.48308	12.2046	0.000476711	0.00331108		AT4G34610.1	IPR009057,IPR006563	GO:0003677,GO:0006355,GO:0043565,GO:0003700
Peaxi162Scf00016g00428		XLOC_002784	27.8535	13.945	-0.99811	-2.52272	5e-05	0.000174625	yes		-0.979482	4.54647	19.2103	1.17e-05	0.000130936		AT4G39140.1	IPR013083	GO:0005515,GO:0008270
Peaxi162Scf00016g00430		XLOC_002786	41.008	26.4746	-0.631294	-1.65395	0.0057	0.0127558	yes		-0.702267	3.7418	8.11278	0.00439544	0.0216192		AT4G39150.1	IPR026894,IPR001623
Peaxi162Scf00016g00729		XLOC_002797	1.51599	18.5124	3.61016	3.25032	0.0005	0.00146065	yes		3.49767	2.57056	45.6248	1.43e-11	5.36e-10		ref|XP_002868895.1|	IPR009057	GO:0003677,GO:0003682
Peaxi162Scf00016g00739		XLOC_002798	149.137	48.2813	-1.6271	-4.11082	5e-05	0.000174625	yes		-1.27584	4.8994	19.8003	8.6e-06	9.99e-05		sp|Q03878|GRP1_DAUCA	IPR012677	GO:0000166,GO:0003676
Peaxi162Scf00016g00825		XLOC_002602	51.8369	10.2186	-2.34278	-5.84484	5e-05	0.000174625	yes		-2.39011	3.17006	40.2753	2.21e-10	6.62e-09		AT4G34500.1	IPR011009	GO:0005524,GO:0004674,GO:0004672,GO:0006468,GO:0016772
Peaxi162Scf00016g00832		XLOC_002805	7.01553	4.79412	-0.549285	-1.33577	0.02015	0.038695	yes		-0.637296	4.73872	6.9823	0.00823196	0.0359554		AT4G34430.3	IPR011991,IPR009057,IPR000433	GO:0003677,GO:0005515,GO:0003682,GO:0008270
Peaxi162Scf00016g00836		XLOC_002604	25.2832	11.1963	-1.17516	-3.17535	5e-05	0.000174625	yes		-1.37302	5.08863	55.106	1.14e-13	5.77e-12		sp|Q94G86|ALL9_OLEEU	IPR012946,IPR017853,IPR000490	GO:0004553,GO:0005975,GO:0003824
Peaxi162Scf00016g00939		XLOC_002807	60.4356	16.4208	-1.87987	-4.97478	5e-05	0.000174625	yes		-1.92399	6.05683	86.7033	1.26e-20	1.31e-18		gb|ABK29439.1|	IPR005828,IPR016196	GO:0016020,GO:0006810,GO:0055085,GO:0016021,GO:0022891,GO:0022857,GO:0005215
Peaxi162Scf00016g01036		XLOC_002617	3.58721	0.261626	-3.77728	-3.55719	0.0004	0.00119351	yes		-3.76953	4.07686	94.386	2.6e-22	3.07e-20		AT1G47530.1	IPR002528	GO:0016020,GO:0055085,GO:0015238,GO:0015297,GO:0006855
Peaxi162Scf00016g01127		XLOC_002619	168.594	108.356	-0.637772	-1.61077	0.0052	0.0117604	yes		-0.581275	5.21623	8.52854	0.0034962	0.0178975		AT4G34350.1	IPR003451	GO:0055114,GO:0019288
Peaxi162Scf00016g01135		XLOC_002817	385.94	2042.65	2.40399	5.42451	5e-05	0.000174625	yes		2.4454	7.22787	51.7483	6.31e-13	2.83e-11		AT3G50830.1	IPR008892
Peaxi162Scf00016g01220		XLOC_002629	2.98766	7.15403	1.25974	2.81689	5e-05	0.000174625	yes		1.2812	4.22887	8.92034	0.00282013	0.014953		sp|P93163|GPA2_SOYBN	IPR001019,IPR027417,IPR011011	GO:0031683,GO:0007186,GO:0007165,GO:0019001,GO:0004871,GO:0003924
Peaxi162Scf00016g01230		XLOC_002823	36.3253	169.023	2.21817	4.85523	5e-05	0.000174625	yes		2.40104	4.25615	8.71081	0.00316328	0.0164659
Peaxi162Scf00016g01334		XLOC_002633	40.2992	594.567	3.88302	9.59056	5e-05	0.000174625	yes		4.0632	6.2633	45.6752	1.4e-11	5.24e-10		AT2G15890.1
Peaxi162Scf00016g01338		XLOC_002826	641.592	2662.49	2.05305	4.70623	5e-05	0.000174625	yes		2.0972	8.16712	44.7696	2.22e-11	8.04e-10		ref|XP_007041356.1|	IPR012595,IPR015300	GO:0003677,GO:0009512
Peaxi162Scf00016g01636		XLOC_002651	15.3	8.33826	-0.875713	-2.16889	0.0004	0.00119351	yes		-1.09432	4.24301	19.7929	8.63e-06	0.000100141		AT1G49580.1	IPR011992,IPR011009	GO:0005524,GO:0004674,GO:0005509,GO:0004672,GO:0006468,GO:0016772
Peaxi162Scf00016g01737		XLOC_002654	28.8564	9.44802	-1.61081	-3.79113	5e-05	0.000174625	yes		-1.4138	4.30609	25.6853	4.02e-07	6.5e-06		AT1G19190.1	IPR013094	GO:0016787,GO:0008152
Peaxi162Scf00016g01738		XLOC_002655	15.865	8.17888	-0.955875	-2.54068	5e-05	0.000174625	yes		-0.955635	6.24955	22.4807	2.12e-06	2.88e-05		AT2G03550.1	IPR013094	GO:0016787,GO:0008152
Peaxi162Scf00016g01739		XLOC_002656	24.9735	7.56703	-1.7226	-3.61423	5e-05	0.000174625	yes		-1.80348	4.44406	29.3487	6.05e-08	1.17e-06		AT2G03550.1	IPR013094	GO:0016787,GO:0008152
Peaxi162Scf00016g01745		XLOC_002841	0.666575	3.40881	2.35443	1.92406	0.01065	0.0221146	yes		2.05265	1.78626	38.2862	6.11e-10	1.7e-08		AT2G15730.1	IPR000863,IPR027417	GO:0008146
Peaxi162Scf00016g01820		XLOC_002662	2.3192	5.58866	1.26888	2.05122	0.0017	0.00438271	yes		1.25003	2.15685	10.2412	0.00137335	0.00819266		sp|Q9LJK2|ABAH4_ARATH	IPR001128	GO:0020037,GO:0016705,GO:0005506,GO:0004497,GO:0055114
Peaxi162Scf00016g01823		XLOC_002667	19.9698	33.2165	0.734081	1.71422	0.00445	0.0102455	yes		0.775934	3.57426	9.38985	0.00218191	0.012106		AT3G19220.1
Peaxi162Scf00016g01912		XLOC_002849	10.2756	18.8702	0.876881	2.04956	0.0004	0.00119351	yes		0.786447	2.48619	6.41586	0.0113105	0.0462972		AT4G34020.1	IPR006287
Peaxi162Scf00016g01936		XLOC_002674	16.743	31.8604	0.928207	1.99283	0.00115	0.00309176	yes		0.910742	3.32414	10.8338	0.00099665	0.00628008		sp|Q9SEU7|TRXM3_ARATH	IPR005746,IPR012336	GO:0015035,GO:0006662,GO:0045454
Peaxi162Scf00016g01945		XLOC_002850	0.605862	2.19209	1.85525	2.2589	0.0018	0.00461128	yes		1.96571	2.49854	12.6169	0.00038228	0.00273027		AT3G19300.1	IPR013320,IPR011009	GO:0005524,GO:0004674,GO:0004672,GO:0006468,GO:0016772
Peaxi162Scf00016g01956		XLOC_002847	0	8.87289	Inf	NA	5e-05	0.000174625	yes		7.97109	0.689933	41.126	1.43e-10	4.47e-09
Peaxi162Scf00016g02023		XLOC_002679	121.697	42.9636	-1.50211	-3.94028	5e-05	0.000174625	yes		-1.45771	6.82237	36.3325	1.66e-09	4.33e-08		AT1G67980.1	IPR002935	GO:0008171
Peaxi162Scf00016g02037		XLOC_002853	1.42322	2.9679	1.06029	1.95842	0.0018	0.00461128	yes		1.24852	3.42341	10.2686	0.00135313	0.00809297		AT2G23360.1	IPR008587
Peaxi162Scf00016g02111		XLOC_002684	28.1518	12.2322	-1.20254	-3.02918	5e-05	0.000174625	yes		-1.31008	4.7827	15.0328	0.000105658	0.000903545		AT2G36780.1	IPR002213	GO:0008152,GO:0016758
Peaxi162Scf00016g02216		XLOC_002686	7.50326	13.1738	0.81208	1.62503	0.00545	0.0122611	yes		0.791573	3.84663	7.4862	0.00621735	0.0285276		AT5G67210.1	IPR021148
Peaxi162Scf00016g02223		XLOC_002694	23.5314	5.49841	-2.0975	-4.0721	5e-05	0.000174625	yes		-1.98286	4.84312	42.9481	5.62e-11	1.88e-09		AT2G15320.1	IPR013210
Peaxi162Scf00016g02249		XLOC_002691	21.7866	105.756	2.27923	6.16723	5e-05	0.000174625	yes		2.29426	6.96892	43.099	5.2e-11	1.75e-09		AT4G34150.1	IPR000008	GO:0005515
Peaxi162Scf00016g02254		XLOC_002860	42.9856	28.8842	-0.573576	-1.53809	0.0072	0.0156788	yes		-0.563998	5.5613	7.50588	0.00614979	0.0282978		AT4G35220.1	IPR007325
Peaxi162Scf00016g02329		XLOC_002865	172.189	70.4957	-1.28839	-3.50523	5e-05	0.000174625	yes		-1.12864	7.35439	27.1683	1.86e-07	3.27e-06		AT4G34230.1	IPR020843,IPR016040,IPR002085	GO:0008270,GO:0016747,GO:0055114,GO:0016491
Peaxi162Scf00016g02426		XLOC_002701	12.0393	6.69289	-0.847056	-1.91793	0.00155	0.00403543	yes		-1.00849	3.2229	9.28324	0.00231259	0.0126749		sp|Q9C6D2|MTK_ARATH	IPR009212,IPR011009	GO:0046522,GO:0016772,GO:0009086
Peaxi162Scf00016g02435		XLOC_002702	310.672	58.1736	-2.41696	-6.07922	5e-05	0.000174625	yes		-2.4251	6.95142	72.4998	1.67e-17	1.29e-15		ref|XP_002524643.1|
Peaxi162Scf00016g02611		XLOC_002712	8.10626	13.2016	0.703605	1.72389	0.00405	0.00942508	yes		0.833088	3.69688	9.06208	0.00260965	0.0140429		sp|Q9LYZ9|PP362_ARATH	IPR011990,IPR002885	GO:0005515
Peaxi162Scf00016g02625		XLOC_002879	32.3176	58.2309	0.849464	2.01438	0.00035	0.00105711	yes		1.03398	5.23788	7.86202	0.00504838	0.0241874		ref|XP_007042591.1|	IPR013083	GO:0005515,GO:0008270
Peaxi162Scf00016g03127		XLOC_002914	121.976	68.7956	-0.82621	-2.19276	0.00015	0.000486486	yes		-0.783927	4.75667	15.0256	0.000106061	0.000906244		ref|XP_002522102.1|
Peaxi162Scf00016g03133		XLOC_002911	99.6882	3.95639	-4.65517	-10.3074	5e-05	0.000174625	yes		-4.7966	3.24999	21.7567	3.1e-06	4.03e-05		AT1G17870.1
Peaxi162Scf00016g03241		XLOC_002736	17.4249	5.03341	-1.79155	-3.91795	5e-05	0.000174625	yes		-1.83369	4.55311	11.0071	0.000907657	0.00579334		AT1G10020.1	IPR010410
Peaxi162Scf00016g03253		XLOC_002915	13.8711	5.57379	-1.31536	-3.07789	5e-05	0.000174625	yes		-1.42635	3.84621	16.9946	3.75e-05	0.000366232		AT3G22960.1	IPR001697	GO:0030955,GO:0000287,GO:0004743,GO:0006096,GO:0003824
Peaxi162Scf00016g03449		XLOC_002745	47.0482	16.0504	-1.55153	-4.09948	5e-05	0.000174625	yes		-1.56504	6.30737	41.9781	9.23e-11	2.95e-09		AT4G37910.1	IPR013126	GO:0006457,GO:0005524,GO:0051082
Peaxi162Scf00016g10236		XLOC_002864	1.34368	2.95338	1.13618	1.8364	0.0084	0.0179545	yes		1.54997	3.88696	9.25714	0.00234579	0.0128297		AT5G27330.1
Peaxi162Scf00017g00098		XLOC_002949	2.80923	8.91652	1.6663	3.31441	5e-05	0.000174625	yes		1.70731	2.41273	14.8859	0.000114215	0.000965162		AT2G17650.1	IPR025110,IPR000873	GO:0008152,GO:0003824
Peaxi162Scf00017g00118		XLOC_002950	5.42359	12.1124	1.15916	2.2644	0.0005	0.00146065	yes		1.02128	2.48028	15.6734	7.53e-05	0.000671192		sp|Q8W013|COMT1_CATRO	IPR016461	GO:0008171,GO:0008168,GO:0046983
Peaxi162Scf00017g00156		XLOC_003046	26.2518	12.6989	-1.04772	-2.66386	5e-05	0.000174625	yes		-1.02299	4.84955	9.97886	0.00158347	0.00922297		AT2G36770.1	IPR002213	GO:0008152,GO:0016758
Peaxi162Scf00017g00161		XLOC_003047	15.4774	28.7091	0.891344	2.28649	0.00025	0.000777877	yes		0.95866	4.82321	8.1509	0.00430398	0.0212653		AT2G36770.1	IPR002213	GO:0008152,GO:0016758
Peaxi162Scf00017g00268		XLOC_003088	17.7642	219.76	3.62888	7.88096	5e-05	0.000174625	yes		3.76793	4.31414	96.5423	8.74e-23	1.1e-20		ref|XP_007036163.1|
Peaxi162Scf00017g00272		XLOC_002985	1.25751	3.42312	1.44474	2.10435	0.0015	0.00391872	yes		1.57563	4.08299	9.3586	0.00221942	0.0122728		sp|O80742|PUB19_ARATH	IPR013083,IPR016024	GO:0005515,GO:0000151,GO:0016567,GO:0005488,GO:0004842
Peaxi162Scf00017g00613		XLOC_003028	83.766	158.255	0.917817	2.4283	5e-05	0.000174625	yes		0.930576	4.72936	11.1657	0.000833226	0.00535789		sp|P43180|BEV1G_BETPN	IPR024949,IPR023393,IPR000916	GO:0006952,GO:0009607
Peaxi162Scf00017g00614		XLOC_003029	24.3883	42.8693	0.813756	1.80957	0.0022	0.00551397	yes		0.965735	5.26113	10.9967	0.000912724	0.00582198		sp|P45431|BEV1B_BETPN	IPR024949,IPR023393,IPR000916	GO:0006952,GO:0009607
Peaxi162Scf00017g00615		XLOC_003030	22.1207	13.5668	-0.705321	-1.59162	0.00785	0.0169184	yes		-0.912206	1.51862	9.38552	0.00218706	0.0121263		sp|Q8VXU6|DI194_ARATH	IPR027935,IPR008598
Peaxi162Scf00017g02214		XLOC_002959	2.35079	0.868881	-1.43591	-1.88036	0.00545	0.0122611	yes		-1.67586	2.21662	9.64152	0.00190228	0.0107626
Peaxi162Scf00017g02227		XLOC_002963	167.522	328.619	0.97207	2.52738	5e-05	0.000174625	yes		1.02092	7.43399	8.32625	0.00390762	0.0195873		AT3G48140.1	IPR010530
Peaxi162Scf00017g02228		XLOC_003065	7.77681	14.7048	0.919041	2.35552	0.0002	0.000634001	yes		1.06709	4.58971	18.0683	2.13e-05	0.000222269		sp|Q9LYZ9|PP362_ARATH	IPR011990,IPR002885,IPR002625	GO:0005515
Peaxi162Scf00017g02427		XLOC_002971	75.448	18.1498	-2.05553	-5.15214	5e-05	0.000174625	yes		-2.01662	3.31321	60.6025	6.98e-15	4.17e-13		ref|XP_007036116.1|	IPR007263
Peaxi162Scf00017g02522		XLOC_003085	3.39247	8.02559	1.24227	1.96556	0.00165	0.00426738	yes		1.06799	2.4248	6.46763	0.0109857	0.0452267		ref|XP_007036109.1|	IPR011257,IPR023170	GO:0006284,GO:0006281,GO:0003824
Peaxi162Scf00017g02624		XLOC_002978	1.49414	2.47548	0.728389	1.39238	0.0221	0.0419406	yes		0.919354	2.976	7.30057	0.00689327	0.0310986		AT4G11130.1	IPR012677,IPR007855	GO:0000166,GO:0003968,GO:0003676
Peaxi162Scf00017g02821		XLOC_002988	8.71372	99.355	3.51123	8.05403	5e-05	0.000174625	yes		3.74378	4.30054	214.567	1.39e-48	1.1e-45		AT5G62840.1	IPR013078
Peaxi162Scf00017g02833		XLOC_002990	26.9212	12.0216	-1.16312	-2.80023	5e-05	0.000174625	yes		-0.982756	3.01378	11.5827	0.000665668	0.00442468		AT3G47990.1	IPR013083	GO:0005515,GO:0008270
Peaxi162Scf00017g02913		XLOC_002995	11.2347	27.1946	1.27536	3.33585	5e-05	0.000174625	yes		1.28932	6.26353	39.8764	2.71e-10	7.94e-09		AT1G27500.1	IPR011990	GO:0005515
Peaxi162Scf00017g03030		XLOC_003001	361.036	148.047	-1.28609	-3.07018	5e-05	0.000174625	yes		-1.22641	8.46297	18.7497	1.49e-05	0.000162306		AT5G23060.1	IPR001763
Peaxi162Scf00017g03036		XLOC_003000	4.5443	3.05089	-0.574826	-1.28689	0.0253	0.0471791	yes		-0.748858	3.7329	6.61718	0.0100999	0.0423461		ref|XP_002511999.1|	IPR011666,IPR000061,IPR000467	GO:0006396,GO:0003723,GO:0003676
Peaxi162Scf00017g03139		XLOC_003004	7.46054	4.03412	-0.887025	-1.81245	0.003	0.00722894	yes		-1.08457	5.97328	17.4914	2.89e-05	0.00029203		AT1G74030.1	IPR000941	GO:0000287,GO:0004634,GO:0006096,GO:0000015
Peaxi162Scf00017g03211		XLOC_003020	2.90428	0.791403	-1.87569	-1.87187	0.00795	0.0171069	yes		-2.20692	1.73268	11.3207	0.000766491	0.00498604		sp|Q9C9D0|SOT16_ARATH	IPR000863,IPR027417	GO:0008146
Peaxi162Scf00017g10317		XLOC_003008	3.31758	8.44085	1.34726	1.51502	0.01755	0.0342723	yes		1.55027	2.72412	9.63945	0.00190442	0.0107675
Peaxi162Scf00019g00006		XLOC_003155	302.446	651.984	1.10816	2.72248	5e-05	0.000174625	yes		1.05016	7.4802	12.4241	0.000423824	0.00299088		emb|CAC39619.1|	IPR003698,IPR008990	GO:0051539,GO:0009107,GO:0016992,GO:0015979
Peaxi162Scf00019g00012		XLOC_003157	7.03989	18.8932	1.42424	3.1915	5e-05	0.000174625	yes		1.40043	5.69283	24.0394	9.44e-07	1.39e-05		AT3G08030.1	IPR006946,IPR008979
Peaxi162Scf00019g00016		XLOC_003158	50.3303	89.897	0.836846	2.2406	0.0001	0.00033435	yes		0.924906	3.50859	17.6183	2.7e-05	0.000274783		AT5G13710.1	IPR013705,IPR013216	GO:0006694,GO:0008152,GO:0008168
Peaxi162Scf00019g00128		XLOC_003169	35.3288	19.0557	-0.890623	-2.21181	0.00015	0.000486486	yes		-1.17921	6.88088	17.1961	3.37e-05	0.000334251		AT2G23790.1	IPR006769
Peaxi162Scf00019g00142		XLOC_003172	52.3415	25.4295	-1.04145	-2.75528	5e-05	0.000174625	yes		-0.966077	5.24012	15.6866	7.48e-05	0.000667359		sp|Q5ZIR9|RN185_CHICK	IPR013083	GO:0005515,GO:0008270
Peaxi162Scf00019g00219		XLOC_003200	3142.89	7330.2	1.22176	1.5232	0.01525	0.0302985	yes		1.1805	11.6332	14.1525	0.000168573	0.00135067		sp|Q40459|PSBO_TOBAC	IPR002628,IPR011250	GO:0009279,GO:0009523,GO:0019898,GO:0009654,GO:0042549,GO:0005509,GO:0016021,GO:0015979
Peaxi162Scf00019g01113		XLOC_003167	31.6362	11.744	-1.42965	-3.54457	5e-05	0.000174625	yes		-1.48954	3.60965	31.3287	2.18e-08	4.55e-07		AT3G02410.1	IPR013094	GO:0016787,GO:0008152
Peaxi162Scf00019g02516		XLOC_003205	1.94342	7.77929	2.00104	2.53076	0.00095	0.00260572	yes		2.0121	1.92585	13.3818	0.000254072	0.00192689		AT4G30270.1	IPR008264,IPR013320,IPR008985	GO:0004553,GO:0005975
Peaxi162Scf00019g03125		XLOC_003207	15.5992	29.1732	0.903173	2.22773	0.0003	0.000918529	yes		0.892157	4.22596	12.2214	0.000472436	0.00328469		AT5G64560.1	IPR026573	GO:0015693,GO:0015095
Peaxi162Scf00020g00011		XLOC_003209	22.9037	38.0922	0.733919	1.94342	0.0011	0.00297066	yes		0.834258	5.16682	7.66247	0.00563811	0.0265281		gb|AAF78410.1|AC009273_16	IPR010839
Peaxi162Scf00020g00088		XLOC_003300	57.9708	210.676	1.86163	4.83885	5e-05	0.000174625	yes		2.023	4.4719	42.7344	6.27e-11	2.08e-09		AT1G63800.1	IPR016135,IPR023313	GO:0016881
Peaxi162Scf00020g00131		XLOC_003247	491.914	106.243	-2.21104	-5.92806	5e-05	0.000174625	yes		-2.27451	8.31134	77.9341	1.07e-18	9.23e-17
Peaxi162Scf00020g00154		XLOC_003251	637.761	255.504	-1.31967	-3.09883	5e-05	0.000174625	yes		-1.22045	8.06818	12.9109	0.000326676	0.00238974		AT1G01470.1	IPR013783,IPR004864	GO:0009269
Peaxi162Scf00020g00168		XLOC_003252	65.2659	34.5568	-0.917359	-2.32291	5e-05	0.000174625	yes		-0.926618	6.19283	6.26228	0.0123335	0.0494522		AT2G46150.1	IPR013783,IPR004864
Peaxi162Scf00020g00328		XLOC_003289	8.85728	3.9772	-1.15511	-2.77454	5e-05	0.000174625	yes		-1.25024	5.40645	22.8074	1.79e-06	2.46e-05		ref|XP_002511864.1|	IPR022212,IPR025486
Peaxi162Scf00020g00718		XLOC_003223	41.3756	17.8114	-1.21598	-3.14712	5e-05	0.000174625	yes		-1.28245	5.76239	25.0977	5.45e-07	8.51e-06		AT1G01610.1	IPR002123,IPR023214	GO:0016746,GO:0008152
Peaxi162Scf00020g00726		XLOC_003224	16.145	39.436	1.28842	3.44014	5e-05	0.000174625	yes		1.31169	4.82502	23.0888	1.55e-06	2.16e-05		AT2G29650.1	IPR011701,IPR016196	GO:0055085,GO:0016021
Peaxi162Scf00020g00728		XLOC_003225	54.4401	24.6171	-1.14501	-3.02392	5e-05	0.000174625	yes		-1.12774	4.34774	19.2249	1.16e-05	0.000130081
Peaxi162Scf00020g01026		XLOC_003232	7.17871	16.7773	1.22471	2.37142	0.0002	0.000634001	yes		0.914561	2.04346	9.19442	0.00242754	0.0132348			IPR012340
Peaxi162Scf00020g01031		XLOC_003307	3.60839	0.668341	-2.4327	-4.18147	5e-05	0.000174625	yes		-2.51064	4.10264	11.4094	0.00073073	0.00479407		AT1G01580.1	IPR013121,IPR017938,IPR013130	GO:0055114,GO:0016491
Peaxi162Scf00020g01119		XLOC_003236	52.7087	32.7506	-0.686519	-1.84377	0.00125	0.00333203	yes		-0.596487	4.82491	8.87292	0.00289432	0.0152615		AT1G01540.2	IPR011009	GO:0005524,GO:0004674,GO:0004672,GO:0006468,GO:0016772
Peaxi162Scf00020g01120		XLOC_003238	23.3456	13.3553	-0.805741	-1.95404	0.00065	0.00185122	yes		-0.887071	3.84073	14.2228	0.000162392	0.00131129		AT2G46070.1	IPR011009	GO:0005524,GO:0004674,GO:0004672,GO:0006468,GO:0004707,GO:0016772
Peaxi162Scf00020g01234		XLOC_003312	73.6286	35.5096	-1.05206	-2.81287	5e-05	0.000174625	yes		-1.07486	3.07767	12.3731	0.000435567	0.00306332		AT5G52660.1	IPR009057	GO:0003677,GO:0003682
Peaxi162Scf00020g01711		XLOC_003325	76.3132	1186.97	3.9592	9.70537	5e-05	0.000174625	yes		3.98654	7.00839	31.7928	1.72e-08	3.66e-07		ref|XP_007017571.1|
Peaxi162Scf00020g01714		XLOC_003324	78.3729	35.8485	-1.12844	-2.93258	5e-05	0.000174625	yes		-1.19624	5.85871	26.3054	2.91e-07	4.93e-06		sp|Q9LD12|PILR4_THUPL	IPR016040,IPR008030
Peaxi162Scf00020g01929		XLOC_003262	47.301	20.0297	-1.23973	-3.19428	5e-05	0.000174625	yes		-1.29461	5.50755	15.6733	7.53e-05	0.000671192		AT3G02380.1	IPR010402,IPR000315	GO:0005515,GO:0008270,GO:0005622
Peaxi162Scf00020g02020		XLOC_003266	37.6739	17.2598	-1.12615	-3.00334	5e-05	0.000174625	yes		-1.22784	7.51544	20.5485	5.81e-06	7.07e-05		AT3G30390.1	IPR013057
Peaxi162Scf00020g02024		XLOC_003332	10.2789	5.72225	-0.845038	-1.99908	0.00095	0.00260572	yes		-0.965763	4.5505	16.8805	3.98e-05	0.000386559		AT3G02350.1	IPR002495	GO:0016757
Peaxi162Scf00020g02134		XLOC_003335	51.4762	190.994	1.89155	4.66034	5e-05	0.000174625	yes		1.89906	5.75445	22.4038	2.21e-06	2.99e-05
Peaxi162Scf00020g02335		XLOC_003344	31.2147	18.2933	-0.770916	-1.98588	0.0005	0.00146065	yes		-0.909164	8.80743	6.29631	0.0120989	0.04882		ref|XP_007032884.1|	IPR006041
Peaxi162Scf00021g00087		XLOC_003426	1.86487	4.90949	1.3965	2.30708	0.00055	0.00159199	yes		1.29346	2.75275	8.72859	0.00313259	0.0163226		sp|Q3C1I8|CYF_NICSY	IPR024094,IPR004282,IPR024058,IPR002325	GO:0009055,GO:0020037,GO:0031361,GO:0005506,GO:0016021,GO:0015979
Peaxi162Scf00021g00116		XLOC_003408	50.2833	18.0039	-1.48177	-3.8701	5e-05	0.000174625	yes		-1.41091	4.77628	40.9986	1.52e-10	4.72e-09		sp|Q8BYI6|PCAT2_MOUSE	IPR002123,IPR011992	GO:0016746,GO:0008152,GO:0005509
Peaxi162Scf00021g00117		XLOC_003407	152.691	89.3931	-0.772382	-2.10718	0.0003	0.000918529	yes		-0.696386	3.97204	7.62916	0.0057432	0.0269003		sp|Q9XJ60|MAD50_ORYSJ	IPR002100,IPR002487	GO:0005634,GO:0003677,GO:0006355,GO:0003700,GO:0046983
Peaxi162Scf00021g00118		XLOC_003371	40.7556	88.2465	1.11454	3.02563	5e-05	0.000174625	yes		1.14206	2.92892	12.3774	0.000434551	0.00305721		sp|O67066|FTSY_AQUAE	IPR027417,IPR004390	GO:0006614,GO:0006184,GO:0005525
Peaxi162Scf00021g00234		XLOC_003414	35.9131	7.31881	-2.29483	-5.90953	5e-05	0.000174625	yes		-2.32024	3.38028	25.263	5e-07	7.9e-06		sp|Q93ZQ5|SPXM3_ARATH	IPR004331,IPR011701,IPR016196	GO:0055085,GO:0016021
Peaxi162Scf00021g00525		XLOC_003421	34.105	82.2828	1.27061	3.34016	5e-05	0.000174625	yes		1.35054	3.95641	18.5436	1.66e-05	0.000178398		AT3G61080.1	IPR016477,IPR011009	GO:0016772
Peaxi162Scf00021g00626		XLOC_003422	13.9657	25.9766	0.895325	1.88827	0.00175	0.00449697	yes		0.961291	3.52326	7.80433	0.00521211	0.0248169		gb|EXB74433.1|	IPR013083	GO:0005515,GO:0008270
Peaxi162Scf00021g00721		XLOC_003424	5.58043	25.7848	2.20807	4.31599	5e-05	0.000174625	yes		2.31654	4.69575	31.9035	1.62e-08	3.48e-07		sp|Q9LEX0|P2A13_ARATH	IPR001810,IPR025886	GO:0005515
Peaxi162Scf00021g01017		XLOC_003369	40.8074	28.6966	-0.507952	-1.33925	0.0221	0.0419406	yes		-0.577314	4.86546	6.73448	0.00945669	0.0402191		AT4G11680.1	IPR013083	GO:0005515,GO:0008270
Peaxi162Scf00021g01219		XLOC_003433	16.782	32.6731	0.96119	2.28245	5e-05	0.000174625	yes		0.775059	3.51804	11.0714	0.000876672	0.00561113		ref|XP_002302567.1|
Peaxi162Scf00021g01520		XLOC_003377	7.1572	12.3564	0.787789	1.85479	0.0024	0.00595922	yes		0.970023	3.59723	10.4739	0.0012107	0.00739052		sp|Q9LPC4|PPR1_ARATH	IPR002885
Peaxi162Scf00021g01723		XLOC_003383	4.04759	2.06528	-0.970726	-1.8831	0.0018	0.00461128	yes		-1.11023	2.29249	7.18629	0.00734626	0.032688		sp|Q9FQ09|KU80_ARATH	IPR005161,IPR024193,IPR016194,IPR014893,IPR002035	GO:0043564,GO:0005634,GO:0003677,GO:0004003,GO:0042162,GO:0016817,GO:0003684,GO:0006303,GO:0006310,GO:0000723
Peaxi162Scf00021g02221		XLOC_003447	137.806	252.959	0.876261	2.29839	5e-05	0.000174625	yes		0.903977	6.47219	11.8908	0.000564123	0.00383715		AT1G50320.1	IPR005746,IPR012336	GO:0015035,GO:0006662,GO:0045454
Peaxi162Scf00021g02414		XLOC_003398	39.643	61.7945	0.640412	1.70174	0.00355	0.0083878	yes		0.638915	5.27147	8.06068	0.00452361	0.0221183		sp|Q06862|ACCC_NOSS1	IPR016185,IPR011761,IPR004549	GO:0046872,GO:0004075,GO:0008152,GO:0005524,GO:0003824,GO:0016874
Peaxi162Scf00021g02415		XLOC_003397	6.05636	3.45791	-0.808549	-1.82181	0.0019	0.004839	yes		-0.640623	3.34777	6.39086	0.0114709	0.0468057		ref|XP_002325941.1|	IPR004177	GO:0046872
Peaxi162Scf00022g00005		XLOC_003452	17.4364	42.5216	1.28609	3.28719	5e-05	0.000174625	yes		1.03991	3.94607	20.9204	4.79e-06	5.97e-05		sp|P42784|CTPA_SYNP2	IPR004447	GO:0006508,GO:0005515,GO:0008236
Peaxi162Scf00022g00157		XLOC_003473	9.75614	53.0356	2.44258	5.9513	5e-05	0.000174625	yes		2.45202	5.1853	57.5707	3.26e-14	1.78e-12		sp|Q9C7N4|GDL15_ARATH	IPR001087	GO:0016787,GO:0016788,GO:0006629
Peaxi162Scf00022g00204		XLOC_003476	7.33113	21.3789	1.54408	3.18691	5e-05	0.000174625	yes		1.60025	3.23381	13.0329	0.00030607	0.00225679		sp|Q9C7N4|GDL15_ARATH	IPR001087	GO:0016787,GO:0016788,GO:0006629
Peaxi162Scf00022g00277		XLOC_003464	2.38089	3.87878	0.704103	1.40232	0.0168	0.0329821	yes		0.897094	2.40052	10.1983	0.0014057	0.00834954		AT5G45650.1	IPR015500	GO:0004252,GO:0006508,GO:0042802,GO:0043086
Peaxi162Scf00023g00112		XLOC_003523	78.5065	7.27554	-3.43169	-8.39175	5e-05	0.000174625	yes		-3.49411	8.36767	150.3	1.49e-34	4.48e-32		sp|P29000|INVA_SOLLC	IPR021792,IPR001362,IPR023296,IPR008985	GO:0004553,GO:0005975,GO:0004575,GO:0004564
Peaxi162Scf00023g00259		XLOC_003546	2.50605	0.712613	-1.81423	-2.05299	0.0038	0.00891012	yes		-1.68962	0.886604	7.81823	0.00517218	0.0246664		sp|Q8LK93|PP145_ARATH	IPR002885,IPR001568	GO:0003723,GO:0033897
Peaxi162Scf00023g00927		XLOC_003491	1.9464	10.6481	2.45171	3.40095	5e-05	0.000174625	yes		3.06917	1.30133	40.3613	2.11e-10	6.37e-09		AT5G24000.1	IPR008537
Peaxi162Scf00023g01024		XLOC_003495	31.1565	15.5948	-0.998474	-2.65985	5e-05	0.000174625	yes		-0.918603	4.99408	12.1603	0.000488171	0.00337709
Peaxi162Scf00023g02529		XLOC_003545	8.74428	2.38198	-1.87618	-1.84989	0.00995	0.0208385	yes		-2.41471	1.91701	54.7941	1.34e-13	6.71e-12		AT2G02990.1	IPR001568	GO:0003723,GO:0033897
Peaxi162Scf00023g02530		XLOC_003547	7.14419	26.6268	1.89804	3.70022	5e-05	0.000174625	yes		2.20189	1.19776	26.7886	2.27e-07	3.93e-06		sp|A2YNI2|MAD18_ORYSI	IPR002100,IPR002487	GO:0005634,GO:0003677,GO:0006355,GO:0003700,GO:0046983
Peaxi162Scf00024g01711		XLOC_003610	8.66868	1.98333	-2.12789	-1.99976	0.0102	0.0212929	yes		-2.41219	3.15381	26.5864	2.52e-07	4.32e-06
Peaxi162Scf00024g01922		XLOC_003573	1.21841	7.47885	2.61782	5.65776	5e-05	0.000174625	yes		2.8145	4.87146	88.4274	5.27e-21	5.75e-19		AT1G06620.1	IPR027443,IPR005123,IPR026992	GO:0016706,GO:0055114,GO:0016491
Peaxi162Scf00025g00002		XLOC_003667	2.54777	1.45349	-0.80972	-1.37137	0.0213	0.0406163	yes		-0.947734	2.32967	6.6135	0.0101209	0.0423983		AT1G03100.1	IPR002885
Peaxi162Scf00025g00051		XLOC_003632	12.1219	6.57169	-0.883284	-1.96632	0.00145	0.00380213	yes		-1.12149	3.58883	8.19936	0.00419051	0.0208089		AT2G02070.1	IPR013087	GO:0046872,GO:0003676
Peaxi162Scf00025g00068		XLOC_003633	45.2397	20.9719	-1.10913	-2.923	5e-05	0.000174625	yes		-1.2064	5.04871	12.5034	0.000406205	0.00288523		AT5G05580.1	IPR021863,IPR005804,IPR001878	GO:0008270,GO:0055114,GO:0016717,GO:0006629,GO:0003676
Peaxi162Scf00025g00166		XLOC_003638	4.32647	9.71232	1.16663	1.87411	0.00255	0.00628795	yes		0.929256	3.21955	6.29509	0.0121073	0.0488358		AT1G49230.1	IPR013083	GO:0005515,GO:0008270
Peaxi162Scf00025g00171		XLOC_003683	1.52329	11.1496	2.87173	3.08162	0.00035	0.00105711	yes		2.78758	3.20445	48.1541	3.94e-12	1.6e-10		AT1G49230.1	IPR013083	GO:0005515,GO:0008270
Peaxi162Scf00025g00276		XLOC_003650	11.6737	7.8784	-0.567285	-1.47383	0.0121	0.0247362	yes		-0.629044	5.06196	8.04088	0.00457332	0.0223192		AT5G64740.1	IPR005150,IPR013083	GO:0016760,GO:0016020,GO:0005515,GO:0030244,GO:0008270
Peaxi162Scf00025g00283		XLOC_003709	11.827	3.94301	-1.58471	-3.02857	5e-05	0.000174625	yes		-1.4982	3.04262	13.9558	0.000187156	0.00147569		AT5G23730.1	IPR015943	GO:0005515
Peaxi162Scf00025g01315		XLOC_003635	6.68328	13.2145	0.983487	1.57947	0.00915	0.019359	yes		1.01221	2.22287	6.67127	0.00979791	0.0414405		ref|XP_003621619.1|	IPR009025	GO:0003899,GO:0003677,GO:0006351,GO:0046983
Peaxi162Scf00025g01317		XLOC_003680	69.338	37.2172	-0.897677	-2.39466	5e-05	0.000174625	yes		-0.857857	5.30434	12.8967	0.000329164	0.00240431		AT5G62690.1	IPR000217,IPR023123	GO:0051258,GO:0005874,GO:0043234,GO:0006184,GO:0007017,GO:0005525,GO:0005200,GO:0003924
Peaxi162Scf00025g02821		XLOC_003652	16.9681	10.4937	-0.693297	-1.70452	0.0033	0.00786265	yes		-0.791424	4.34569	19.2983	1.12e-05	0.000125886		sp|Q6MEG4|RSMH_PARUW	IPR002903,IPR023397	GO:0008168
Peaxi162Scf00026g00013		XLOC_003757	18.234	10.2118	-0.836392	-2.01103	0.00075	0.00210563	yes		-0.918279	5.46255	12.6917	0.000367283	0.00263954		AT1G69040.2	IPR002912	GO:0016597,GO:0008152
Peaxi162Scf00026g00014		XLOC_003758	12.3923	28.7104	1.21213	3.19573	5e-05	0.000174625	yes		1.18031	5.84768	21.5284	3.49e-06	4.46e-05		AT1G26150.1	IPR011992,IPR013320,IPR011009	GO:0005524,GO:0004674,GO:0005509,GO:0004672,GO:0006468,GO:0016772
Peaxi162Scf00026g00178		XLOC_003774	6.45026	10.8823	0.754558	1.6815	0.00465	0.0106525	yes		0.83919	3.3191	8.62546	0.00331497	0.0171136		AT2G03590.1	IPR009834
Peaxi162Scf00026g00187		XLOC_003775	6.72773	16.3195	1.2784	2.30288	0.0008	0.00223223	yes		1.21387	4.09329	11.2577	0.000792942	0.00513392		AT5G08000.1	IPR012946
Peaxi162Scf00026g00214		XLOC_003783	12.2198	4.65438	-1.39255	-2.79397	5e-05	0.000174625	yes		-1.5351	3.51874	17.1447	3.46e-05	0.000341952		ref|XP_007044408.1|	IPR025287	GO:0030247
Peaxi162Scf00026g00226		XLOC_003786	9.19435	57.2645	2.63882	6.25955	5e-05	0.000174625	yes		2.64003	3.90147	39.4827	3.31e-10	9.52e-09		AT2G02710.2	IPR001610,IPR000014	GO:0007165,GO:0004871
Peaxi162Scf00026g00275		XLOC_003790	34.2465	22.3951	-0.612769	-1.62208	0.00645	0.0142261	yes		-0.547106	4.76522	6.56367	0.0104081	0.0433397		AT2G02800.1	IPR013320,IPR011009	GO:0005524,GO:0004674,GO:0004672,GO:0006468,GO:0016772
Peaxi162Scf00026g00297		XLOC_003793	3.75015	6.67085	0.830923	1.54739	0.0107	0.0222056	yes		1.15788	2.07788	8.34946	0.00385801	0.0193761		AT1G26940.1	IPR002130	GO:0006457,GO:0003755
Peaxi162Scf00026g00312		XLOC_003728	6.24482	11.6747	0.902655	2.13841	0.00045	0.00132797	yes		0.854164	3.58653	6.88259	0.00870395	0.0376438		sp|O23337|PP311_ARATH	IPR011990,IPR002885	GO:0005515
Peaxi162Scf00026g02218		XLOC_003737	2.34642	10.5189	2.16445	3.94426	5e-05	0.000174625	yes		2.31685	5.25281	26.8177	2.24e-07	3.88e-06		AT1G59710.1	IPR007679,IPR008999
Peaxi162Scf00026g02513		XLOC_003748	55.2002	20.1466	-1.45414	-3.70943	5e-05	0.000174625	yes		-1.58434	4.19903	13.3152	0.00026326	0.00198639		AT3G48530.1	IPR000644	GO:0030554
Peaxi162Scf00026g03111		XLOC_003796	20.2732	7.56597	-1.42198	-3.29858	5e-05	0.000174625	yes		-1.34635	3.54413	18.8165	1.44e-05	0.000157382		AT2G46420.1	IPR006476
Peaxi162Scf00026g03215		XLOC_003755	3.80416	2.00347	-0.925076	-1.74535	0.00535	0.0120609	yes		-1.0338	3.78851	11.2892	0.000779575	0.00506161		AT1G26830.1	IPR011991,IPR001373	GO:0006511,GO:0031625,GO:0031461
Peaxi162Scf00027g00016		XLOC_003800	9.46907	26.1799	1.46717	3.84946	5e-05	0.000174625	yes		1.43552	8.05267	33.1281	8.63e-09	1.95e-07		AT3G14940.1	IPR021135	GO:0006099,GO:0015977,GO:0008964,GO:0003824
Peaxi162Scf00027g00165		XLOC_003808	30.4107	6.05441	-2.32852	-5.45869	5e-05	0.000174625	yes		-2.52875	5.21043	56.4945	5.64e-14	2.93e-12		AT2G24850.1	IPR021178	GO:0009058,GO:0006520,GO:0008483,GO:0003824,GO:0030170
Peaxi162Scf00027g00184		XLOC_003811	5.03543	0.959777	-2.39134	-2.86414	0.00075	0.00210563	yes		-2.67959	7.54934	33.8644	5.91e-09	1.38e-07		AT5G53870.1	IPR008972	GO:0009055,GO:0005507
Peaxi162Scf00027g00225		XLOC_003814	9.27713	21.2165	1.19344	2.22251	0.00065	0.00185122	yes		1.3732	2.53056	11.8875	0.000565112	0.00384262		sp|Q9LJQ9|CX171_ARATH	IPR009069,IPR007745	GO:0005507,GO:0005758,GO:0016531,GO:0006825
Peaxi162Scf00027g00303		XLOC_003843	567.681	1752.15	1.62597	3.05038	5e-05	0.000174625	yes		1.6322	9.89204	19.0331	1.28e-05	0.000142138		sp|Q41249|PORA_CUCSA	IPR002347	GO:0008152,GO:0055114,GO:0016630,GO:0016491
Peaxi162Scf00027g01110		XLOC_003833	12.5699	21.5435	0.777282	1.97494	0.0007	0.00197918	yes		0.768845	4.62538	16.514	4.83e-05	0.000457763		AT1G53190.1	IPR013083	GO:0005515,GO:0008270
Peaxi162Scf00027g02614		XLOC_003820	336.356	1284.77	1.93345	4.41245	5e-05	0.000174625	yes		1.93514	8.51087	42.6829	6.44e-11	2.13e-09		AT4G03520.1	IPR005746,IPR012336	GO:0015035,GO:0006662,GO:0045454
Peaxi162Scf00028g00194		XLOC_003872	17.4445	12.1983	-0.516095	-1.33293	0.0232	0.0437459	yes		-0.503677	4.75151	6.37478	0.0115753	0.0471111		sp|Q9SEI3|PS10A_ARATH	IPR027417,IPR005937	GO:0016787,GO:0005524,GO:0000166,GO:0017111,GO:0030163,GO:0005737
Peaxi162Scf00028g00273		XLOC_003861	10.81	17.1834	0.668658	1.58101	0.0073	0.0158694	yes		0.68961	3.58143	9.07129	0.00259654	0.0139796		sp|P16301|LCAT_MOUSE	IPR003386	GO:0008374,GO:0006629
Peaxi162Scf00029g00127		XLOC_003905	44.169	28.0346	-0.655823	-1.7503	0.0026	0.00638043	yes		-0.533632	6.07843	10.7917	0.00101958	0.0063954		sp|Q5H9R7|PP6R3_HUMAN	IPR016024,IPR007587	GO:0005488
Peaxi162Scf00029g02619		XLOC_003924	8.35649	4.43221	-0.91487	-2.28271	0.0001	0.00033435	yes		-0.891173	5.99415	7.98842	0.00470776	0.0228515		ref|XP_007042036.1|	IPR000571,IPR003121,IPR013083,IPR004343,IPR003169	GO:0046872,GO:0005634,GO:0003677,GO:0005515,GO:0008270,GO:0016570,GO:0006352
Peaxi162Scf00030g01715		XLOC_003955	131.812	56.9751	-1.21008	-3.10956	5e-05	0.000174625	yes		-1.23187	10.5809	25.8288	3.73e-07	6.11e-06		sp|P27608|AROF_TOBAC	IPR002480	GO:0003849,GO:0009073
Peaxi162Scf00030g02221		XLOC_003970	16.1718	28.322	0.80844	2.06873	0.0004	0.00119351	yes		0.867216	4.21791	14.1504	0.000168763	0.00135142		sp|Q73KB2|SYS_TREDE	IPR002317	GO:0005524,GO:0004828,GO:0006418,GO:0000166,GO:0004812,GO:0006434,GO:0005737
Peaxi162Scf00030g02222		XLOC_004008	141.041	573.272	2.0231	4.69179	5e-05	0.000174625	yes		1.92198	7.22782	52.6965	3.89e-13	1.81e-11		sp|Q9THX6|TL29_SOLLC	IPR010255	GO:0006979,GO:0020037,GO:0004601,GO:0055114
Peaxi162Scf00030g02223		XLOC_004009	5.05823	8.36808	0.726263	1.59465	0.00815	0.0174842	yes		1.00405	3.98652	12.3589	0.000438896	0.00308045		AT1G22460.1	IPR019378
Peaxi162Scf00030g10015		XLOC_003935	9.8607	20.5359	1.05839	2.55225	5e-05	0.000174625	yes		1.0032	5.14808	10.5582	0.00115672	0.00711551		AT1G01300.1	IPR021109,IPR001461	GO:0006508,GO:0004190
Peaxi162Scf00031g00042		XLOC_004014	0.860086	10.2235	3.57127	3.35636	0.00115	0.00309176	yes		4.26281	2.91919	65.3889	6.15e-16	4.06e-14		sp|O80337|EF100_ARATH	IPR016177	GO:0003677,GO:0006355,GO:0003700
Peaxi162Scf00031g00144		XLOC_004023	8.73223	25.6796	1.5562	3.13071	5e-05	0.000174625	yes		1.54669	6.06863	21.4963	3.55e-06	4.53e-05		sp|Q9LW49|ERF4_NICSY	IPR016177	GO:0003677,GO:0006355,GO:0003700
Peaxi162Scf00031g02716		XLOC_004035	14.5297	45.0734	1.63328	4.49385	5e-05	0.000174625	yes		1.50535	7.07447	24.1853	8.75e-07	1.3e-05		AT4G34440.1	IPR011009	GO:0005524,GO:0004674,GO:0004672,GO:0006468,GO:0016772
Peaxi162Scf00032g00063		XLOC_004061	1051.72	2751.33	1.38737	3.2892	5e-05	0.000174625	yes		1.40742	7.00536	19.9845	7.81e-06	9.16e-05		sp|B3EWI4|PST2_PETHY
Peaxi162Scf00032g00077		XLOC_004065	0.882842	2.4864	1.49383	1.81991	0.0079	0.0170132	yes		1.58084	1.2062	6.92024	0.00852256	0.0369829		AT5G12470.1	IPR021825
Peaxi162Scf00032g00171		XLOC_004076	5.62987	30.3382	2.42996	4.70511	5e-05	0.000174625	yes		2.71592	3.54638	85.1995	2.7e-20	2.68e-18		AT3G48310.1	IPR001128	GO:0020037,GO:0016705,GO:0005506,GO:0055114
Peaxi162Scf00032g00191		XLOC_004077	12.517	1.02563	-3.60931	-3.69117	0.0013	0.00345064	yes		-4.05816	1.02904	38.368	5.86e-10	1.63e-08		AT3G48310.1	IPR001128	GO:0020037,GO:0016705,GO:0005506,GO:0055114
Peaxi162Scf00032g00419		XLOC_004108	1.365	2.72849	0.999201	1.61576	0.0082	0.0175784	yes		1.13055	2.59746	7.23405	0.00715337	0.0320486		AT1G66920.1	IPR025287,IPR013320,IPR011009	GO:0005524,GO:0004674,GO:0030247,GO:0004672,GO:0006468,GO:0016772
Peaxi162Scf00032g02416		XLOC_004084	18.7807	74.5525	1.989	5.18697	5e-05	0.000174625	yes		1.97126	4.80323	86.9991	1.09e-20	1.14e-18		AT2G26870.1	IPR007312,IPR017850	GO:0008152,GO:0003824,GO:0016788
Peaxi162Scf00032g02418		XLOC_004083	29.3322	19.2532	-0.607388	-1.46197	0.01165	0.023926	yes		-0.621727	4.10912	6.61986	0.0100848	0.0422997		ref|XP_007015270.1|	IPR016090
Peaxi162Scf00033g00218		XLOC_004146	8.63899	3.15757	-1.45205	-3.28138	5e-05	0.000174625	yes		-1.62549	3.6144	28.9904	7.27e-08	1.39e-06		sp|Q9SXB8|Y1133_ARATH	IPR001480,IPR003609,IPR000858,IPR013320,IPR024171,IPR011009	GO:0005524,GO:0004674,GO:0004672,GO:0048544,GO:0006468,GO:0016772
Peaxi162Scf00033g00275		XLOC_004152	2.16237	0.925386	-1.22449	-1.89714	0.0026	0.00638043	yes		-2.39347	2.35853	13.159	0.00028614	0.00213077		AT3G23530.1	IPR002937,IPR003333	GO:0055114,GO:0016491,GO:0008610
Peaxi162Scf00033g01315		XLOC_004174	12.6836	73.9978	2.54452	5.07281	5e-05	0.000174625	yes		2.57039	3.44699	47.1501	6.58e-12	2.59e-10		sp|O23421|GRXS3_ARATH	IPR011905,IPR012336	GO:0015035,GO:0009055,GO:0045454
Peaxi162Scf00033g01322		XLOC_004137	12.3746	23.5639	0.929199	2.31311	5e-05	0.000174625	yes		0.892602	4.45757	15.6312	7.7e-05	0.000684542		sp|Q84W91|C3H32_ARATH	IPR000571	GO:0046872
Peaxi162Scf00033g01410		XLOC_004176	79.1611	146.378	0.886839	2.30514	0.00015	0.000486486	yes		0.899277	5.16051	9.6785	0.00186437	0.0105852		AT2G39080.1
Peaxi162Scf00033g02911		XLOC_004157	548.871	243.631	-1.17177	-2.99889	5e-05	0.000174625	yes		-1.13222	7.37549	20.0325	7.61e-06	8.95e-05		AT2G05620.1
Peaxi162Scf00033g03018		XLOC_004196	8.80516	5.36633	-0.714415	-1.65916	0.00445	0.0102455	yes		-0.811937	5.5226	8.82472	0.00297177	0.0156182		AT2G33360.1	IPR021916
Peaxi162Scf00034g00052		XLOC_004204	1.49246	3.57839	1.26162	1.41058	0.02495	0.0466054	yes		1.63964	0.76421	7.94066	0.00483361	0.023342		sp|Q8U3Y2|GYAR_PYRFU	IPR006139,IPR016040	GO:0016616,GO:0008152,GO:0051287,GO:0048037,GO:0055114
Peaxi162Scf00034g00821		XLOC_004208	13.4425	8.93803	-0.588768	-1.51979	0.0082	0.0175784	yes		-0.662469	5.17396	14.8596	0.000115814	0.000976292		AT1G79930.1	IPR013126
Peaxi162Scf00034g00825		XLOC_004207	15.7662	6.38424	-1.30425	-3.415	5e-05	0.000174625	yes		-1.3626	5.67532	39.0289	4.18e-10	1.18e-08		sp|F4HQD4|HSP7P_ARATH	IPR013126
Peaxi162Scf00034g01013		XLOC_004246	17.5209	7.41055	-1.24142	-2.54772	0.00035	0.00105711	yes		-1.23175	2.06935	6.30301	0.0120533	0.0486643		AT2G33310.2	IPR003311	GO:0005634,GO:0006355,GO:0046983
Peaxi162Scf00034g01115		XLOC_004248	1.04382	120.432	6.8502	11.5209	5e-05	0.000174625	yes		6.76092	5.46124	194.329	3.61e-44	2.2e-41		sp|Q9Z8J2|TLC1_CHLPN	IPR004667,IPR000172	GO:0016614,GO:0006810,GO:0005524,GO:0005471,GO:0050660,GO:0016021,GO:0055114
Peaxi162Scf00034g01310		XLOC_004216	13.0847	1.05644	-3.6306	-3.67625	0.00035	0.00105711	yes		-4.33015	2.37496	100.471	1.2e-23	1.67e-21		AT3G15650.1	IPR003140	GO:0016787
Peaxi162Scf00034g01311		XLOC_004214	5.16287	1.11107	-2.21622	-3.1095	0.0001	0.00033435	yes		-1.53269	1.5397	10.2945	0.00133428	0.00799426		AT3G15620.1	IPR006050,IPR005101	GO:0006281,GO:0003913
Peaxi162Scf00034g01413		XLOC_004219	69.3542	1504.76	4.4394	9.32433	5e-05	0.000174625	yes		4.73993	7.91357	171.887	2.86e-39	1.24e-36		AT3G15840.1
Peaxi162Scf00035g00092		XLOC_004304	1.61621	14.5785	3.17315	2.21057	0.00745	0.0161559	yes		3.94573	1.8873	40.1548	2.35e-10	7.01e-09
Peaxi162Scf00035g00291		XLOC_004293	5.57812	2.79775	-0.995514	-1.53749	0.0174	0.0340134	yes		-1.10352	3.25754	8.42067	0.00370979	0.0187362
Peaxi162Scf00035g02017		XLOC_004311	12.3813	32.0106	1.37038	3.06232	5e-05	0.000174625	yes		1.48609	2.83032	26.0681	3.3e-07	5.5e-06		sp|P46417|GSTX3_SOYBN	IPR010987,IPR012336	GO:0005515
Peaxi162Scf00035g03126		XLOC_004327	16.6781	29.9744	0.845774	2.2189	0.00015	0.000486486	yes		0.870543	4.48663	8.46871	0.00361308	0.0183417		sp|B0JSX3|GATA_MICAN	IPR023631,IPR000120	GO:0016884,GO:0006412
Peaxi162Scf00035g03129		XLOC_004324	3.29412	1.06953	-1.62292	-1.6128	0.0135	0.0272191	yes		-1.3886	2.39134	9.83903	0.00170848	0.0098349		ref|XP_007022002.1|	IPR012337,IPR003656	GO:0003677,GO:0003676
Peaxi162Scf00036g00059		XLOC_004333	1.36623	3.59888	1.39735	1.43599	0.0193	0.0372537	yes		1.4192	2.61472	17.3639	3.09e-05	0.000309717
Peaxi162Scf00036g00062		XLOC_004374	43.1621	77.4305	0.843137	2.21399	0.0001	0.00033435	yes		0.843859	6.14429	6.92644	0.00849307	0.0368781		AT4G25660.1	IPR008580
Peaxi162Scf00036g00215		XLOC_004395	5.76872	12.3151	1.0941	2.50231	5e-05	0.000174625	yes		1.1115	3.10054	14.214	0.000163155	0.0013154		AT2G34960.1	IPR002293	GO:0016020,GO:0003333,GO:0015171
Peaxi162Scf00036g01013		XLOC_004382	6.72943	10.983	0.706716	1.45142	0.0151	0.0300357	yes		1.08462	1.53761	7.36474	0.00665153	0.0301987		AT1G30910.1	IPR011037,IPR005302	GO:0030151,GO:0003824,GO:0030170
Peaxi162Scf00036g01811		XLOC_004387	2.60053	15.3212	2.55865	5.09062	5e-05	0.000174625	yes		2.68175	2.38695	76.7892	1.9e-18	1.6e-16		sp|O75354|ENTP6_HUMAN	IPR000407	GO:0016787
Peaxi162Scf00037g00031		XLOC_004414	15.2716	22.6459	0.568395	1.49251	0.0082	0.0175784	yes		0.563724	5.54841	10.1827	0.00141764	0.0084108		sp|P0CO79|GEM1_CRYNB	IPR001806,IPR027417,IPR011992	GO:0019725,GO:0007264,GO:0005509,GO:0005622,GO:0005741,GO:0005525,GO:0015031,GO:0003924
Peaxi162Scf00037g00096		XLOC_004432	16.9595	81.8624	2.27111	5.40516	5e-05	0.000174625	yes		2.05596	7.82968	12.4504	0.0004179	0.00295512		gb|ABE98328.1|	IPR000008	GO:0005515
Peaxi162Scf00037g00234		XLOC_004409	24.9619	52.5082	1.07281	2.7282	5e-05	0.000174625	yes		1.02025	3.79181	14.0025	0.000182564	0.00144434		AT3G05250.1	IPR013083	GO:0046872,GO:0005515,GO:0008270
Peaxi162Scf00037g00236		XLOC_004412	5.43589	3.34268	-0.701513	-1.62558	0.0072	0.0156788	yes		-0.794128	4.38983	8.78202	0.00304214	0.0159395		ref|XP_003591103.1|
Peaxi162Scf00037g00325		XLOC_004416	290.266	538.014	0.890268	2.05896	0.0005	0.00146065	yes		0.909173	6.93359	13.0806	0.000298376	0.00220949		ref|XP_007030838.1|	IPR018962
Peaxi162Scf00037g00326		XLOC_004469	7.69934	17.8575	1.21373	2.37748	0.0003	0.000918529	yes		1.28361	3.51618	19.4625	1.03e-05	0.000116688		AT3G05327.1	IPR013763,IPR013922	GO:0019901,GO:0000079
Peaxi162Scf00037g00423		XLOC_004477	12.8789	20.9862	0.704429	1.85352	0.00125	0.00333203	yes		0.817624	5.47986	11.7931	0.000594505	0.00401611		sp|Q5B7W2|MANBB_EMENI	IPR023232,IPR017853,IPR013812,IPR008979	GO:0004553,GO:0005975,GO:0003824
Peaxi162Scf00037g00424		XLOC_004417	35.1778	65.3469	0.893453	2.3629	5e-05	0.000174625	yes		0.919843	4.4285	20.7482	5.24e-06	6.43e-05		AT5G27600.1	IPR000873	GO:0008152,GO:0003824
Peaxi162Scf00037g00517		XLOC_004418	6.52622	14.3678	1.13852	2.35377	0.0002	0.000634001	yes		1.09521	5.30428	11.4539	0.000713437	0.00469698		AT1G54990.1
Peaxi162Scf00037g00519		XLOC_004420	4.73499	18.7144	1.98272	2.87264	5e-05	0.000174625	yes		1.67503	3.20513	6.45983	0.011034	0.0454077
Peaxi162Scf00037g00635		XLOC_004421	12.8558	5.84239	-1.13778	-2.97917	5e-05	0.000174625	yes		-1.10467	6.70068	17.3183	3.16e-05	0.000315858		sp|Q41238|LOX16_SOLTU	IPR027433,IPR008976,IPR000907	GO:0016702,GO:0046872,GO:0005515,GO:0005506,GO:0055114,GO:0016165
Peaxi162Scf00037g00717		XLOC_004483	4.9027	13.0027	1.40716	2.74408	5e-05	0.000174625	yes		1.64817	2.58471	17.9706	2.24e-05	0.000232102		AT4G02570.1	IPR001373	GO:0006511,GO:0031625,GO:0031461
Peaxi162Scf00037g00927		XLOC_004489	12.7765	47.858	1.90527	4.19456	5e-05	0.000174625	yes		2.01845	5.30029	38.0047	7.06e-10	1.93e-08		AT5G59870.1	IPR009072	GO:0005634,GO:0003677,GO:0046982,GO:0006334,GO:0000786
Peaxi162Scf00037g01024		XLOC_004494	30.9351	59.6816	0.94804	2.60273	5e-05	0.000174625	yes		0.869314	7.55618	23.9581	9.85e-07	1.45e-05		ref|XP_002512423.1|	IPR006121	GO:0046872,GO:0030001
Peaxi162Scf00037g01026		XLOC_004496	73.3823	138.981	0.92138	2.36039	5e-05	0.000174625	yes		0.912022	6.83646	10.531	0.00117391	0.00720187		AT5G13870.1	IPR016455,IPR008264,IPR008985	GO:0048046,GO:0016762,GO:0004553,GO:0005618,GO:0006073,GO:0005975
Peaxi162Scf00037g01215		XLOC_004443	10.321	21.9089	1.08593	2.63425	5e-05	0.000174625	yes		1.06884	3.70211	24.8286	6.27e-07	9.61e-06		AT3G05510.1	IPR000872	GO:0016746,GO:0008152
Peaxi162Scf00037g01329		XLOC_004499	185.569	99.8954	-0.893467	-2.31534	5e-05	0.000174625	yes		-0.902513	4.10839	13.2363	0.000274575	0.00205827		ref|XP_007050915.1|	IPR012677	GO:0000166,GO:0003676
Peaxi162Scf00037g01417		XLOC_004504	76.0825	39.9116	-0.930756	-2.50633	5e-05	0.000174625	yes		-0.888027	4.4761	17.7026	2.58e-05	0.00026417		AT4G15920.1	IPR004316	GO:0016021
Peaxi162Scf00037g01418		XLOC_004505	7.70945	17.5473	1.18655	2.72491	5e-05	0.000174625	yes		1.25765	6.9686	21.77	3.07e-06	4.01e-05		sp|Q9H6B9|EPHX3_HUMAN	IPR000639	GO:0003824
Peaxi162Scf00037g01716		XLOC_004512	1.00513	19.2079	4.25625	4.27059	0.00015	0.000486486	yes		4.24425	3.77684	33.3499	7.7e-09	1.76e-07		AT2G02230.1	IPR001810,IPR025886	GO:0005515
Peaxi162Scf00037g01717		XLOC_004514	16.9281	29.8861	0.820052	2.13329	0.00035	0.00105711	yes		0.756495	4.68443	9.32131	0.00226503	0.0124571		AT5G27930.1	IPR001932,IPR015655	GO:0003824
Peaxi162Scf00037g01815		XLOC_004459	20.881	4.11607	-2.34285	-5.85435	5e-05	0.000174625	yes		-2.34554	5.9002	79.6336	4.51e-19	4.06e-17		AT5G27030.1	IPR027728,IPR015943,IPR006595,IPR006594,IPR011047	GO:0005515,GO:0006355
Peaxi162Scf00038g00036		XLOC_004659	9.91461	1.67925	-2.56174	-4.4604	5e-05	0.000174625	yes		-2.85579	3.33523	32.8173	1.01e-08	2.26e-07		sp|P35614|ERF1Z_ARATH	IPR004403	GO:0006415,GO:0016149,GO:0005737
Peaxi162Scf00038g00043		XLOC_004529	1.8383	5.87586	1.67643	2.35459	0.0005	0.00146065	yes		1.86013	2.58642	10.1885	0.00141317	0.0083891		sp|Q0JC10|DCAM_ORYSJ	IPR016067,IPR001985,IPR018167	GO:0004014,GO:0006597,GO:0008295
Peaxi162Scf00038g00120		XLOC_004519	6.60796	3.09736	-1.09317	-2.14851	0.0007	0.00197918	yes		-0.939189	2.98096	8.55689	0.00344217	0.0176726		sp|Q54XC1|5NTC_DICDI	IPR008380,IPR023214
Peaxi162Scf00038g00126		XLOC_004559	32.9729	51.8206	0.652243	1.51598	0.00995	0.0208385	yes		0.903407	5.12772	17.1024	3.54e-05	0.000348483		sp|O96552|CHMP1_DICDI	IPR005024	GO:0015031
Peaxi162Scf00038g00177		XLOC_004585	64.9227	122.808	0.919612	2.43905	5e-05	0.000174625	yes		0.91784	6.1626	9.90974	0.00164406	0.00951967		AT1G72820.1	IPR002067,IPR023395	GO:0055085
Peaxi162Scf00038g00222		XLOC_004521	42.2871	22.8291	-0.889345	-2.28863	0.00015	0.000486486	yes		-0.861058	4.42606	16.5271	4.8e-05	0.000454834		sp|Q91Z38|TTC1_MOUSE	IPR011990	GO:0005515
Peaxi162Scf00038g00725		XLOC_004669	11.3591	5.1798	-1.13288	-1.58428	0.00795	0.0171069	yes		-1.76914	1.24103	16.5722	4.68e-05	0.000445889		ref|XP_007013896.1|
Peaxi162Scf00038g00843		XLOC_004681	6.61934	12.6839	0.938235	1.52655	0.0116	0.0238339	yes		1.05427	1.87309	8.94872	0.00277663	0.0147385
Peaxi162Scf00038g00910		XLOC_004539	13.7132	24.8275	0.856372	2.06901	0.0013	0.00345064	yes		0.690852	5.63532	7.25215	0.00708164	0.0317891		gb|AAG43551.1|AF211533_1	IPR008480
Peaxi162Scf00038g00911		XLOC_004684	9.62519	1.43248	-2.7483	-2.47279	0.0024	0.00595922	yes		-2.84501	2.03909	52.3779	4.58e-13	2.1e-11		ref|XP_002516518.1|	IPR012876
Peaxi162Scf00038g01029		XLOC_004544	68.0584	28.1761	-1.2723	-3.26715	5e-05	0.000174625	yes		-1.24163	5.05045	16.1488	5.86e-05	0.000541667		sp|Q9LIG0|Y3136_ARATH	IPR003819	GO:0055114,GO:0016491
Peaxi162Scf00038g01034		XLOC_004691	17.7622	153.999	3.11604	8.023	5e-05	0.000174625	yes		3.23029	6.49765	363.983	3.82e-81	1.98e-77		AT4G29130.1	IPR001312	GO:0005524,GO:0016773,GO:0006096,GO:0005975,GO:0004396
Peaxi162Scf00038g01035		XLOC_004540	10.4517	5.97899	-0.80577	-2.10362	0.0004	0.00119351	yes		-0.821421	8.23577	7.98678	0.00471202	0.0228668		AT1G15210.1	IPR027417,IPR013581,IPR013525	GO:0016020,GO:0005524,GO:0000166,GO:0017111,GO:0016887
Peaxi162Scf00038g01135		XLOC_004696	211.184	361.284	0.774635	1.8658	0.00145	0.00380213	yes		0.801032	7.69073	13.0779	0.0002988	0.00221185		sp|Q9FFC6|GDL78_ARATH	IPR001087	GO:0016787,GO:0016788,GO:0006629
Peaxi162Scf00038g01234		XLOC_004703	9.92086	16.7217	0.753181	1.85045	0.00155	0.00403543	yes		0.737193	2.73228	7.97244	0.00474948	0.0230162		AT3G21300.1	IPR012340,IPR010280,IPR008584	GO:0006396,GO:0003723,GO:0008173
Peaxi162Scf00038g01235		XLOC_004704	9.92077	4.10515	-1.27302	-2.30868	0.00035	0.00105711	yes		-1.38861	2.83811	15.4959	8.27e-05	0.000727801		AT3G21310.1	IPR003406	GO:0016020,GO:0008375
Peaxi162Scf00038g01239		XLOC_004554	7.24689	4.39278	-0.722227	-1.55227	0.0086	0.0183273	yes		-0.732418	4.06844	7.76374	0.00533056	0.0252646		ref|XP_003597650.1|	IPR001810	GO:0005515
Peaxi162Scf00038g01416		XLOC_004713	21.154	51.2361	1.27623	2.66412	0.00015	0.000486486	yes		1.66089	5.75292	20.3263	6.53e-06	7.78e-05		AT1G55190.1	IPR004895
Peaxi162Scf00038g01441		XLOC_004562	9.34524	17.5653	0.91042	2.33575	5e-05	0.000174625	yes		0.998993	4.42735	13.8477	0.00019824	0.00155117		AT5G56790.1	IPR014729,IPR013320,IPR011009	GO:0004713,GO:0005524,GO:0004672,GO:0006468,GO:0016772
Peaxi162Scf00038g01518		XLOC_004564	16.2702	24.9062	0.61427	1.46852	0.0131	0.0265061	yes		1.1177	2.02378	10.1672	0.00142959	0.00846956		AT1G55140.1	IPR000999	GO:0006396,GO:0003723,GO:0004525
Peaxi162Scf00038g01528		XLOC_004565	36.2013	171.545	2.24448	5.37582	5e-05	0.000174625	yes		2.24636	8.45481	21.9391	2.81e-06	3.7e-05		AT3G13750.1	IPR001944,IPR000922,IPR017853	GO:0030246,GO:0004553,GO:0005975,GO:0003824
Peaxi162Scf00038g01529		XLOC_004566	1.88579	11.9024	2.65802	3.33376	5e-05	0.000174625	yes		2.11223	3.04122	54.1794	1.83e-13	8.9e-12		ref|XP_002527408.1|	IPR001611	GO:0005515
Peaxi162Scf00038g01535		XLOC_004723	24.9592	16.4845	-0.598465	-1.58029	0.0062	0.0137376	yes		-0.581734	5.96476	6.81121	0.00905876	0.0389015		AT5G56890.1	IPR013320,IPR011009	GO:0005524,GO:0004672,GO:0006468,GO:0016772
Peaxi162Scf00038g01645		XLOC_004573	69.7066	131.754	0.918478	2.45666	5e-05	0.000174625	yes		1.14175	2.9343	15.3033	9.16e-05	0.000795414		AT1G17650.1	IPR008927,IPR015815,IPR016040	GO:0016616,GO:0006098,GO:0004616,GO:0055114,GO:0050662,GO:0016491
Peaxi162Scf00038g01650		XLOC_004726	48.5691	26.6	-0.868615	-2.30629	5e-05	0.000174625	yes		-0.960969	6.54502	10.2045	0.00140095	0.0083237		AT5G66730.1	IPR013087	GO:0046872,GO:0003676
Peaxi162Scf00038g01725		XLOC_004732	1.87958	21.5288	3.51779	1.90596	0.01055	0.0219329	yes		3.78167	2.17979	27.1992	1.84e-07	3.22e-06			IPR021899
Peaxi162Scf00038g01824		XLOC_004742	9.51344	25.7725	1.43779	3.65557	5e-05	0.000174625	yes		1.44574	4.78878	46.0917	1.13e-11	4.29e-10		AT1G72650.1	IPR009057	GO:0003677
Peaxi162Scf00038g01911		XLOC_004599	2.5857	0.994932	-1.37788	-1.85418	0.00395	0.0092202	yes		-1.56223	1.32164	6.45898	0.0110393	0.0454203		AT1G72470.1	IPR004140,IPR016159	GO:0000145,GO:0006887
Peaxi162Scf00038g01947		XLOC_004745	139.992	222.18	0.66639	1.66779	0.00375	0.00880754	yes		0.644967	7.12835	7.58404	0.00588873	0.0274331		AT1G17370.1	IPR012677	GO:0000166,GO:0003676
Peaxi162Scf00038g01956		XLOC_004596	5.91496	11.4701	0.955438	2.21456	0.0001	0.00033435	yes		1.05455	2.9811	15.9008	6.67e-05	0.000604772		sp|P05414|GOX_SPIOL	IPR013785,IPR012133	GO:0010181,GO:0003824,GO:0055114,GO:0016491
Peaxi162Scf00038g01961		XLOC_004746	89.0162	25.8643	-1.7831	-4.65789	5e-05	0.000174625	yes		-1.83003	4.04409	12.3443	0.00044233	0.0030993		gb|AGU37280.1|	IPR010399,IPR018467
Peaxi162Scf00038g02031		XLOC_004754	213.756	63.9421	-1.74113	-4.53873	5e-05	0.000174625	yes		-1.79214	6.1346	32.0288	1.52e-08	3.27e-07		sp|Q9ZPB7|AL7A1_MALDO	IPR016161	GO:0016620,GO:0008152,GO:0055114,GO:0016491
Peaxi162Scf00038g02114		XLOC_004605	95.2876	64.062	-0.572819	-1.44225	0.0142	0.0284592	yes		-0.586571	7.31836	7.69605	0.00553418	0.0261179		AT1G54130.1	IPR003607,IPR007685	GO:0015969,GO:0003824
Peaxi162Scf00038g02121		XLOC_004609	12.49	20.0141	0.680247	1.74979	0.0027	0.00658533	yes		0.685996	5.66896	7.90689	0.00492469	0.0236951		AT3G14240.1	IPR015500,IPR023828	GO:0004252,GO:0006508,GO:0042802,GO:0043086
Peaxi162Scf00038g02137		XLOC_004606	12.4352	50.1376	2.01146	4.92571	5e-05	0.000174625	yes		2.13045	4.69683	16.218	5.65e-05	0.000525301		AT1G72620.1
Peaxi162Scf00038g02224		XLOC_004763	44.6477	0.72794	-5.93862	-3.27419	0.0091	0.0192683	yes		-6.77623	2.46913	75.656	3.38e-18	2.76e-16		sp|Q9SYG1|HS174_ARATH	IPR008978
Peaxi162Scf00038g02237		XLOC_004616	11.7308	6.42536	-0.868456	-1.78929	0.00315	0.00754739	yes		-1.53664	3.50521	15.9291	6.58e-05	0.000596864		AT3G14200.1	IPR001623
Peaxi162Scf00038g02250		XLOC_004618	9.50765	5.10805	-0.896315	-2.37138	0.0001	0.00033435	yes		-0.948517	6.19618	15.4583	8.43e-05	0.000739631		AT3G14270.1	IPR002423,IPR027483,IPR027409,IPR013083,IPR027484,IPR002498	GO:0044267,GO:0016307,GO:0046872,GO:0046488,GO:0005524
Peaxi162Scf00038g02328		XLOC_004624	17.7534	37.2527	1.06925	2.86057	5e-05	0.000174625	yes		1.07647	5.41367	18.9844	1.32e-05	0.000145429		ref|XP_007024787.1|	IPR003611	GO:0003677
Peaxi162Scf00038g02334		XLOC_004770	46.3068	8.9153	-2.37687	-4.40793	5e-05	0.000174625	yes		-2.57217	2.08701	34.1507	5.1e-09	1.21e-07
Peaxi162Scf00038g02335		XLOC_004771	111.157	58.0969	-0.93607	-2.3894	5e-05	0.000174625	yes		-0.856241	6.60813	18.441	1.75e-05	0.000186517		AT1G53730.1	IPR013210,IPR013320,IPR011009	GO:0005524,GO:0004672,GO:0006468,GO:0016772
Peaxi162Scf00038g02341		XLOC_004626	23.0146	11.2434	-1.03347	-2.60499	5e-05	0.000174625	yes		-0.986492	4.04806	17.7588	2.51e-05	0.000257365		sp|O64982|PRS7_PRUPE	IPR027417,IPR005937	GO:0016787,GO:0005524,GO:0000166,GO:0017111,GO:0030163,GO:0005737
Peaxi162Scf00038g02343		XLOC_004768	24.943	96.9415	1.95848	4.9995	5e-05	0.000174625	yes		1.84216	7.69503	51.4288	7.42e-13	3.26e-11		AT5G04960.1	IPR011050,IPR006501	GO:0005618,GO:0004857,GO:0030599,GO:0042545
Peaxi162Scf00038g02432		XLOC_004630	46.5138	76.0642	0.709558	1.871	0.0018	0.00461128	yes		0.721471	6.01209	7.31427	0.00684094	0.0308961		AT1G17745.1	IPR006236,IPR016040,IPR015878	GO:0016616,GO:0016597,GO:0008152,GO:0051287,GO:0048037,GO:0006564,GO:0055114,GO:0004617
Peaxi162Scf00038g02444		XLOC_004628	112.312	66.4336	-0.75753	-1.95822	0.00085	0.00235725	yes		-0.784567	5.54939	8.06495	0.00451298	0.0220767		sp|P80093|PDS_CAPAN	IPR014102	GO:0016705,GO:0055114,GO:0016117,GO:0016491
Peaxi162Scf00038g02450		XLOC_004773	19.6912	41.6476	1.08068	2.84088	5e-05	0.000174625	yes		0.946506	4.54238	21.5101	3.52e-06	4.5e-05		sp|Q5KQN0|CAX2_ORYSJ	IPR004713	GO:0015369,GO:0055085,GO:0016021,GO:0006816,GO:0006812,GO:0008324
Peaxi162Scf00038g02520		XLOC_004635	21.9533	13.9187	-0.657413	-1.67911	0.0043	0.00993896	yes		-0.738039	5.15166	6.85751	0.00882697	0.0380751		AT3G21190.1	IPR019378
Peaxi162Scf00038g02527		XLOC_004782	2.14885	0.90107	-1.25385	-1.52271	0.02165	0.0411941	yes		-1.76763	1.68848	9.90839	0.00164527	0.00952399		AT1G71070.1	IPR003406	GO:0016020,GO:0008375
Peaxi162Scf00038g02645		XLOC_004644	3.91781	1.28417	-1.60922	-1.93803	0.00435	0.0100408	yes		-2.50855	1.44405	12.7836	0.000349676	0.00253057		ref|XP_007023652.1|	IPR024481
Peaxi162Scf00038g02656		XLOC_004638	23.1852	41.6957	0.846695	2.27347	5e-05	0.000174625	yes		0.831088	4.5842	13.1228	0.000291719	0.00216485		ref|XP_007023708.1|	IPR002759	GO:0004540,GO:0008033
Peaxi162Scf00038g02661		XLOC_004645	6.259	3.18955	-0.972581	-2.44074	5e-05	0.000174625	yes		-0.97971	5.57082	6.42417	0.0112578	0.0461268		AT1G16800.1	IPR027417,IPR026852
Peaxi162Scf00038g02668		XLOC_004788	21.259	43.3791	1.02893	2.60805	5e-05	0.000174625	yes		1.01577	1.47727	7.74517	0.00538564	0.0254907		AT1G78915.1	IPR011990	GO:0005515
Peaxi162Scf00039g00093		XLOC_004807	37.236	57.3464	0.623006	1.68491	0.0037	0.00870359	yes		0.668398	5.02938	9.75701	0.0017864	0.0102097		AT3G53580.1	IPR001653	GO:0009089,GO:0008837,GO:0005737
Peaxi162Scf00039g00424		XLOC_004833	5.35814	3.0687	-0.804103	-1.52923	0.0104	0.0216594	yes		-0.922562	3.90822	7.8317	0.00513379	0.0245172		AT1G07710.1	IPR026961,IPR020683	GO:0005515
Peaxi162Scf00039g00510		XLOC_004798	22.9568	14.7376	-0.639422	-1.49053	0.0108	0.0223878	yes		-0.788203	4.12919	7.44048	0.00637729	0.029171		AT3G55140.1	IPR011050,IPR018082
Peaxi162Scf00039g00620		XLOC_004836	7.52387	3.64276	-1.04644	-2.38086	5e-05	0.000174625	yes		-1.22032	4.4883	14.5364	0.000137479	0.00113647		gb|EXB33504.1|	IPR006709	GO:0032040,GO:0006364
Peaxi162Scf00039g01233		XLOC_004818	14.2522	47.0925	1.72431	4.36418	5e-05	0.000174625	yes		1.78981	3.87657	57.3959	3.56e-14	1.93e-12		AT3G09470.2	IPR010291,IPR016196
Peaxi162Scf00039g02111		XLOC_004824	8.44781	4.99799	-0.757231	-1.84998	0.0023	0.00573661	yes		-0.670693	5.21563	6.65271	0.00990052	0.0417892		AT5G53010.1	IPR023298,IPR024750,IPR001757,IPR023214	GO:0070588,GO:0016020,GO:0005524,GO:0019829,GO:0005388,GO:0006812,GO:0046872,GO:0000166,GO:0016021,GO:0005516
Peaxi162Scf00040g00012		XLOC_004868	14.8134	28.5982	0.949024	2.23422	0.0002	0.000634001	yes		0.920835	4.05955	13.3905	0.000252901	0.00192082		ref|XP_002523822.1|	IPR021410
Peaxi162Scf00040g00023		XLOC_004866	95.7438	143.402	0.582816	1.54391	0.0075	0.0162522	yes		0.766253	5.64267	14.7226	0.000124547	0.00104227		AT3G62020.1	IPR001929	GO:0045735,GO:0030145
Peaxi162Scf00040g00112		XLOC_004867	12.3166	19.3661	0.652932	1.62374	0.00565	0.0126558	yes		0.670391	4.39169	11.9128	0.000557482	0.00379696
Peaxi162Scf00040g00299		XLOC_004891	6.38935	21.9029	1.77738	4.11132	5e-05	0.000174625	yes		1.89005	5.39617	51.4571	7.32e-13	3.22e-11		AT2G36290.1
Peaxi162Scf00040g00315		XLOC_004899	31.759	15.8252	-1.00494	-2.66395	5e-05	0.000174625	yes		-1.05821	5.08193	19.6147	9.47e-06	0.000108769		AT2G42005.1	IPR013057
Peaxi162Scf00040g00620		XLOC_004879	27.0111	13.6753	-0.981978	-2.42781	0.0002	0.000634001	yes		-0.935284	5.44877	10.5156	0.00118373	0.00724935		sp|Q0WUQ1|BAG1_ARATH	IPR003103	GO:0051087
Peaxi162Scf00040g03133		XLOC_004895	14.5645	2.45439	-2.56902	-2.43048	0.00155	0.00403543	yes		-2.64154	3.16137	12.6626	0.000373045	0.00267353		sp|A2RV18|DI3L1_DANRE	IPR012340,IPR022966,IPR002716
Peaxi162Scf00041g00054		XLOC_004935	38.7052	15.4458	-1.32531	-3.41958	5e-05	0.000174625	yes		-1.59944	4.2284	19.0762	1.26e-05	0.000139416		AT1G78070.1	IPR015943	GO:0005515
Peaxi162Scf00041g00061		XLOC_004936	18.166	50.1205	1.46416	3.81675	5e-05	0.000174625	yes		1.39015	7.66054	22.6809	1.91e-06	2.61e-05		sp|Q8H1E4|RAP24_ARATH	IPR016177	GO:0003677,GO:0006355,GO:0003700
Peaxi162Scf00041g00103		XLOC_004941	1.32771	2.94094	1.14734	1.5637	0.01055	0.0219329	yes		1.34683	1.33694	16.301	5.4e-05	0.000505742			IPR001810,IPR006566,IPR027191	GO:0005515
Peaxi162Scf00041g00213		XLOC_004933	12.8108	5.55675	-1.20505	-2.59178	5e-05	0.000174625	yes		-1.35264	5.73005	22.21	2.44e-06	3.27e-05		sp|Q6MEW4|GPMA_PARUW	IPR005952	GO:0008152,GO:0004619,GO:0006096,GO:0003824,GO:0016868
Peaxi162Scf00041g00217		XLOC_004964	7.60061	18.7498	1.30269	2.87214	5e-05	0.000174625	yes		1.54025	4.02684	25.1129	5.41e-07	8.46e-06		AT1G22180.2	IPR001251,IPR011074
Peaxi162Scf00041g00314		XLOC_004966	11.6782	19.8805	0.767535	1.99612	0.00055	0.00159199	yes		0.722264	6.04895	7.27854	0.00697831	0.0314069		AT1G78060.1	IPR026892,IPR002772,IPR026891,IPR017853	GO:0004553,GO:0005975
Peaxi162Scf00041g01317		XLOC_004977	353.036	578.633	0.712832	1.6649	0.004	0.00932222	yes		0.787207	8.30278	15.1622	9.87e-05	0.000850003		AT1G35720.1	IPR001464	GO:0005544,GO:0005509
Peaxi162Scf00041g01511		XLOC_004950	2.21501	4.26681	0.945845	1.57725	0.00885	0.0187984	yes		0.924162	2.388	8.0875	0.00445716	0.0218449		sp|Q93Y91|STP5_ARATH	IPR005828,IPR016196	GO:0016020,GO:0006810,GO:0055085,GO:0016021,GO:0022891,GO:0022857,GO:0005215
Peaxi162Scf00041g02621		XLOC_004990	39.1917	24.6791	-0.667259	-1.78383	0.0026	0.00638043	yes		-0.841152	5.34589	21.4383	3.65e-06	4.65e-05		AT1G03920.1	IPR011993,IPR011009,IPR000961	GO:0005524,GO:0004674,GO:0004672,GO:0006468,GO:0016772
Peaxi162Scf00042g00510		XLOC_005020	14.049	21.5873	0.619718	1.55565	0.0075	0.0162522	yes		0.672378	4.04352	8.40296	0.0037461	0.0188966		AT5G48020.1	IPR027443,IPR026992
Peaxi162Scf00042g02616		XLOC_005013	0.795174	63.1422	6.31119	8.21046	5e-05	0.000174625	yes		6.73445	3.7792	353.27	8.22e-79	3.41e-75		AT4G34950.1	IPR010658,IPR016196
Peaxi162Scf00043g00014		XLOC_005046	5.20612	1.70558	-1.60994	-2.67011	5e-05	0.000174625	yes		-1.63522	1.69395	25.2237	5.11e-07	8.02e-06
Peaxi162Scf00043g00067		XLOC_005050	2863.81	9995.61	1.80336	2.84834	0.0001	0.00033435	yes		1.52285	11.7426	19.6508	9.3e-06	0.000106911		sp|Q41229|PSAEB_NICSY	IPR003375	GO:0009538,GO:0015979,GO:0009522
Peaxi162Scf00043g00204		XLOC_005059	7.16923	4.30872	-0.734557	-1.51649	0.011	0.0227506	yes		-0.878112	2.62338	7.45399	0.00632961	0.0289785		sp|Q28D01|WDR26_XENTR	IPR015943,IPR006595,IPR006594	GO:0005515
Peaxi162Scf00043g00255		XLOC_005095	173.212	374.319	1.11173	2.9117	5e-05	0.000174625	yes		1.22334	6.46429	17.7935	2.46e-05	0.00025334		AT4G28660.2	IPR005610	GO:0016020,GO:0009523,GO:0015979,GO:0009654
Peaxi162Scf00043g01711		XLOC_005086	28.872	70.7459	1.29297	3.38149	5e-05	0.000174625	yes		1.10167	2.36246	10.7983	0.00101595	0.00637999		AT4G28706.1	IPR002139	GO:0016773,GO:0004747,GO:0006014
Peaxi162Scf00043g02924		XLOC_005071	78.494	54.7032	-0.520959	-1.38739	0.01575	0.031166	yes		-0.545668	6.64205	8.14881	0.00430894	0.0212796		AT5G20190.1	IPR011990	GO:0006396,GO:0005515,GO:0005622
Peaxi162Scf00043g02929		XLOC_005101	8.0281	54.9754	2.77565	6.3784	5e-05	0.000174625	yes		2.71014	4.42569	104.493	1.58e-24	2.3e-22		AT3G14110.1	IPR011990	GO:0005515
Peaxi162Scf00044g00055		XLOC_005117	86.024	239.452	1.47693	3.75209	5e-05	0.000174625	yes		1.31937	5.40769	20.3632	6.4e-06	7.65e-05
Peaxi162Scf00044g01821		XLOC_005131	5.70618	14.6022	1.35559	2.03965	0.00195	0.00495309	yes		1.584	0.62438	9.90664	0.00164684	0.00952773		AT1G68060.1	IPR009768	GO:0007010,GO:0008017
Peaxi162Scf00045g00011		XLOC_005265	23.541	60.6972	1.36645	3.59903	5e-05	0.000174625	yes		1.37486	6.29801	28.7811	8.1e-08	1.53e-06		sp|Q39204|MYC2_ARATH	IPR025610,IPR011598	GO:0046983
Peaxi162Scf00045g00023		XLOC_005266	8.63507	41.4984	2.26478	3.85104	5e-05	0.000174625	yes		2.45082	2.78772	24.9722	5.82e-07	9.01e-06
Peaxi162Scf00045g00031		XLOC_005138	16.3935	31.8193	0.956773	2.42414	5e-05	0.000174625	yes		0.852835	5.62875	17.3264	3.15e-05	0.00031496		sp|Q9D8S3|ARFG3_MOUSE	IPR001164	GO:0032312,GO:0008060,GO:0008270
Peaxi162Scf00045g00034		XLOC_005153	2.43669	1.34244	-0.860064	-1.51852	0.011	0.0227506	yes		-1.1796	3.80325	15.4797	8.34e-05	0.000732205		AT2G35540.1	IPR024593,IPR001623
Peaxi162Scf00045g00047		XLOC_005161	2.14949	5.01642	1.22266	2.65466	5e-05	0.000174625	yes		1.02647	2.89988	8.95054	0.00277387	0.0147276		sp|Q9AXT8|CMT1_MAIZE	IPR001525,IPR001025	GO:0003677,GO:0008168,GO:0006306
Peaxi162Scf00045g00071		XLOC_005171	14.0011	7.54738	-0.891493	-2.08633	0.00065	0.00185122	yes		-1.1131	3.81104	6.54989	0.0104891	0.0435613		ref|XP_002519952.1|	IPR011990	GO:0005515
Peaxi162Scf00045g00175		XLOC_005220	26.8428	17.61	-0.60814	-1.58786	0.00705	0.015391	yes		-0.632684	5.30927	10.1184	0.00146799	0.00866242		ref|XP_002515338.1|	IPR013083	GO:0005515,GO:0008270
Peaxi162Scf00045g00186		XLOC_005343	1.68196	5.74396	1.7719	1.67819	0.0208	0.0397944	yes		2.17865	1.26993	14.926	0.000111813	0.000947964
Peaxi162Scf00045g00221		XLOC_005274	3.40415	1.35852	-1.32526	-1.87014	0.00425	0.00983768	yes		-1.34795	2.29553	10.4051	0.00125669	0.00761899		AT5G16560.1	IPR009057	GO:0003677,GO:0003682
Peaxi162Scf00045g00324		XLOC_005154	6.73228	4.23382	-0.669137	-1.5468	0.00905	0.0191749	yes		-0.838368	3.13798	8.56901	0.00341933	0.0175779		sp|Q9C516|XLG3_ARATH	IPR001019,IPR027417	GO:0031683,GO:0007186,GO:0007165,GO:0019001,GO:0004871,GO:0003924
Peaxi162Scf00045g00455		XLOC_005163	2.57792	7.05857	1.45317	2.34654	0.0005	0.00146065	yes		1.6475	1.88744	22.0433	2.67e-06	3.54e-05		AT3G13960.1	IPR014978,IPR014977	GO:0005634,GO:0005524,GO:0005515,GO:0006355,GO:0016818
Peaxi162Scf00045g00533		XLOC_005288	94.2845	267.836	1.50626	3.65627	5e-05	0.000174625	yes		1.50808	7.90592	61.0733	5.5e-15	3.32e-13		AT4G19120.1	IPR004159	GO:0008168
Peaxi162Scf00045g00625		XLOC_005297	3.64237	15.2189	2.06291	4.21017	5e-05	0.000174625	yes		2.223	3.74472	47.5507	5.36e-12	2.13e-10		AT1G31830.1	IPR002293	GO:0016020,GO:0003333,GO:0015171
Peaxi162Scf00045g00725		XLOC_005177	4.24073	12.8461	1.59894	3.15924	5e-05	0.000174625	yes		1.72792	5.24954	7.5343	0.00605352	0.027968		sp|Q949P1|ABAH1_ARATH	IPR001128	GO:0020037,GO:0016705,GO:0005506,GO:0055114
Peaxi162Scf00045g01233		XLOC_005188	62.2177	41.5809	-0.581404	-1.4912	0.01075	0.022297	yes		-0.616261	4.13707	11.8568	0.000574513	0.00389503		AT4G19420.1	IPR004963
Peaxi162Scf00045g01313		XLOC_005326	4.86862	246.109	5.65964	7.61474	5e-05	0.000174625	yes		5.91656	7.42184	54.0362	1.97e-13	9.5e-12		AT2G45180.1	IPR016140
Peaxi162Scf00045g01455		XLOC_005331	25.3693	15.5572	-0.705496	-1.83172	0.0016	0.00415147	yes		-0.68838	3.639	10.906	0.000958529	0.00606722		AT2G24420.1
Peaxi162Scf00045g01524		XLOC_005206	13.4963	6.0178	-1.16525	-1.90574	0.00235	0.00584835	yes		-1.53353	1.88866	17.0335	3.67e-05	0.000360171		ref|XP_002513320.1|	IPR013865
Peaxi162Scf00045g01530		XLOC_005335	120.413	248.459	1.04501	2.71221	5e-05	0.000174625	yes		1.04714	6.14463	10.388	0.00126837	0.00767916		AT5G19940.1	IPR006843	GO:0005198,GO:0009507
Peaxi162Scf00045g01531		XLOC_005204	0.094038	3.86121	5.35966	3.00876	0.01085	0.0224803	yes		7.86111	1.56513	131.271	2.16e-30	4.97e-28		AT2G19410.1	IPR014729,IPR013320,IPR011009	GO:0005524,GO:0004674,GO:0004672,GO:0006468,GO:0016772
Peaxi162Scf00045g01837		XLOC_005347	10.0766	16.5759	0.718079	1.84743	0.00145	0.00380213	yes		0.648254	3.11894	7.56617	0.00594742	0.0276071		AT4G33650.2	IPR022812,IPR027417,IPR020850,IPR001401,IPR000375	GO:0005525,GO:0003924
Peaxi162Scf00045g02027		XLOC_005237	1.12881	3.87656	1.77997	1.75108	0.01985	0.0381867	yes		2.52208	0.599876	22.159	2.51e-06	3.36e-05
Peaxi162Scf00045g02031		XLOC_005358	2.30873	8.45347	1.87244	2.61129	0.0004	0.00119351	yes		2.02702	3.45483	24.3888	7.87e-07	1.18e-05		AT4G31840.1	IPR008972	GO:0009055,GO:0005507
Peaxi162Scf00045g02121		XLOC_005243	2.59895	5.26558	1.01866	1.9507	0.00205	0.00517873	yes		0.970374	2.26176	7.42403	0.00643585	0.029374		AT4G31820.1	IPR011333,IPR027356
Peaxi162Scf00045g02134		XLOC_005364	41.7349	22.6923	-0.87905	-2.31819	5e-05	0.000174625	yes		-0.749012	7.41152	9.39355	0.0021775	0.0120902		AT2G34660.1	IPR027417,IPR011527	GO:0006810,GO:0055085,GO:0005524,GO:0000166,GO:0042626,GO:0017111,GO:0016021,GO:0016887
Peaxi162Scf00045g02238		XLOC_005244	983.432	2750.35	1.48372	2.38359	0.00015	0.000486486	yes		1.47577	11.1923	27.7473	1.38e-07	2.48e-06		AT1G04820.1	IPR000217,IPR023123	GO:0051258,GO:0005874,GO:0043234,GO:0006184,GO:0007017,GO:0005525,GO:0005200,GO:0003924
Peaxi162Scf00045g02242		XLOC_005366	2606.2	8240.71	1.66082	2.55046	0.0001	0.00033435	yes		1.6877	9.72407	25.6876	4.01e-07	6.5e-06		sp|Q9SUI5|PSAK_ARATH	IPR023618,IPR000549	GO:0016020,GO:0016168,GO:0015979,GO:0009522
Peaxi162Scf00045g02321		XLOC_005248	68.0513	44.9125	-0.599506	-1.56534	0.0072	0.0156788	yes		-0.639392	4.63423	7.59588	0.0058502	0.0272869		sp|Q9LYP4|BAG3_ARATH	IPR000626	GO:0005515
Peaxi162Scf00045g02532		XLOC_005260	4.97445	3.1026	-0.681059	-1.42653	0.01475	0.0294249	yes		-0.909876	4.31192	9.49303	0.00206254	0.0115395		AT4G19180.1	IPR000407	GO:0016787
Peaxi162Scf00046g00161		XLOC_005430	36.6189	6.09167	-2.58768	-5.55751	5e-05	0.000174625	yes		-2.51614	2.78719	46.5891	8.75e-12	3.4e-10		AT5G16990.1	IPR020843,IPR016040,IPR002085	GO:0008270,GO:0016747,GO:0055114,GO:0016491
Peaxi162Scf00046g00168		XLOC_005431	84.5384	8.04122	-3.39412	-7.67977	5e-05	0.000174625	yes		-3.35261	3.50542	84.8031	3.3e-20	3.22e-18		AT5G16990.1	IPR020843,IPR016040,IPR002085	GO:0008270,GO:0016747,GO:0055114,GO:0016491
Peaxi162Scf00046g00227		XLOC_005389	6.29279	29.1249	2.21048	2.48963	0.0016	0.00415147	yes		1.63561	3.16104	37.3716	9.76e-10	2.63e-08		AT1G80270.1	IPR011990,IPR002885	GO:0005515
Peaxi162Scf00046g00418		XLOC_005419	68.3566	45.6477	-0.582538	-1.56042	0.008	0.0172004	yes		-0.68765	6.22668	10.1872	0.00141417	0.00839261		sp|Q9LHP1|RL74_ARATH	IPR005998
Peaxi162Scf00046g00529		XLOC_005397	7.33691	1.97544	-1.893	-3.15491	5e-05	0.000174625	yes		-2.07153	2.59335	26.4769	2.67e-07	4.56e-06		sp|Q56YN8|SMC3_ARATH	IPR027417,IPR003395
Peaxi162Scf00046g00530		XLOC_005398	39.8414	90.2903	1.1803	3.02039	5e-05	0.000174625	yes		1.20153	6.00554	42.1114	8.62e-11	2.78e-09		AT5G53010.1	IPR023298,IPR024750,IPR001757,IPR023214	GO:0070588,GO:0016020,GO:0005524,GO:0019829,GO:0005388,GO:0006812,GO:0046872,GO:0000166,GO:0016021,GO:0005516
Peaxi162Scf00046g00718		XLOC_005404	13.9273	5.43102	-1.35862	-3.20851	5e-05	0.000174625	yes		-1.30423	7.41506	7.43279	0.00640459	0.02927		AT2G25490.1	IPR001810,IPR006553	GO:0005515
Peaxi162Scf00047g00074		XLOC_005474	18.7425	176.856	3.23819	8.09772	5e-05	0.000174625	yes		3.31062	5.07515	160.319	9.64e-37	3.38e-34		AT5G38520.1	IPR000073
Peaxi162Scf00047g00084		XLOC_005478	7.80212	0.82948	-3.23359	-3.44936	0.0003	0.000918529	yes		-3.24494	1.62843	61.2172	5.11e-15	3.1e-13		AT5G16990.1	IPR020843,IPR016040,IPR002085	GO:0008270,GO:0016747,GO:0055114,GO:0016491
Peaxi162Scf00047g00088		XLOC_005581	11.3291	1.8331	-2.62767	-3.71314	0.00025	0.000777877	yes		-2.78782	2.91734	53.3555	2.78e-13	1.33e-11		AT3G06240.1	IPR017451
Peaxi162Scf00047g00103		XLOC_005486	131.948	25.7413	-2.35781	-6.03786	5e-05	0.000174625	yes		-2.46858	6.42141	110.469	7.74e-26	1.22e-23		AT3G24190.1	IPR011009	GO:0016772
Peaxi162Scf00047g00128		XLOC_005443	46.1364	29.5993	-0.640342	-1.69582	0.00255	0.00628795	yes		-0.617205	5.01983	6.65145	0.00990754	0.0418102		AT4G13840.1	IPR003480,IPR023213	GO:0016747
Peaxi162Scf00047g00226		XLOC_005450	9.56727	16.1602	0.756265	1.98082	0.00085	0.00235725	yes		0.874734	4.04685	10.1685	0.00142861	0.00846622		AT2G32810.1	IPR001944,IPR001280,IPR000922,IPR017853	GO:0003824,GO:0009579,GO:0004553,GO:0030246,GO:0005975,GO:0016021,GO:0009522,GO:0015979
Peaxi162Scf00047g00336		XLOC_005456	18.1017	6.30109	-1.52245	-3.91261	5e-05	0.000174625	yes		-1.56026	4.53417	21.5405	3.46e-06	4.44e-05		AT1G04920.1	IPR012819	GO:0009058,GO:0005985,GO:0046524
Peaxi162Scf00047g00522		XLOC_005568	4.98013	2.06635	-1.2691	-1.74516	0.00695	0.0151981	yes		-1.59411	2.416	16.1028	6e-05	0.000553497		AT3G24120.1	IPR025756,IPR009057	GO:0003677,GO:0003682
Peaxi162Scf00047g00729		XLOC_005473	0.930571	45.6162	5.61529	6.85075	5e-05	0.000174625	yes		6.25455	2.97209	409.316	5.16e-91	5.35e-87		AT4G13670.1	IPR002477,IPR001305	GO:0051082,GO:0031072
Peaxi162Scf00047g01030		XLOC_005588	104.171	50.1756	-1.0539	-2.7627	5e-05	0.000174625	yes		-1.00527	4.3518	8.30982	0.00394312	0.0197385		AT1G04770.1	IPR011990	GO:0005515
Peaxi162Scf00047g01234		XLOC_005597	78.8788	223.144	1.50026	3.76374	5e-05	0.000174625	yes		1.59088	5.61962	38.4997	5.48e-10	1.53e-08		AT2G33150.1	IPR016039,IPR002155	GO:0008152,GO:0016747,GO:0003824
Peaxi162Scf00047g01526		XLOC_005499	11.5176	32.4846	1.49592	3.71355	5e-05	0.000174625	yes		1.58573	2.74243	28.9743	7.33e-08	1.4e-06		sp|A2ZE50|GDT13_ORYSI	IPR001727	GO:0016020
Peaxi162Scf00047g01530		XLOC_005605	5.74489	3.78889	-0.600503	-1.41933	0.01705	0.0334159	yes		-0.672897	5.44343	8.55651	0.00344289	0.0176726		AT2G33170.1	IPR003591,IPR013210,IPR001611,IPR013320,IPR011009	GO:0005524,GO:0005515,GO:0004674,GO:0004672,GO:0006468,GO:0016772
Peaxi162Scf00047g01613		XLOC_005508	9.49766	33.3447	1.81181	1.92279	0.00705	0.015391	yes		2.33698	1.46095	7.16191	0.0074468	0.0330416
Peaxi162Scf00047g01633		XLOC_005613	10.4061	2.4382	-2.09355	-4.36941	5e-05	0.000174625	yes		-2.72204	2.85594	38.2455	6.24e-10	1.73e-08		sp|Q2RY28|CH601_RHORT	IPR002423,IPR027409,IPR027413	GO:0044267,GO:0006457,GO:0005524,GO:0042026,GO:0005737
Peaxi162Scf00047g01821		XLOC_005513	9.23686	4.53386	-1.02666	-2.13827	0.0005	0.00146065	yes		-1.09266	2.47043	8.10942	0.00440359	0.0216541		AT2G32430.1	IPR025298,IPR002659	GO:0016020,GO:0006486,GO:0008378
Peaxi162Scf00047g01920		XLOC_005620	11.3468	19.5772	0.786883	1.9137	0.0017	0.00438271	yes		0.837294	3.88672	9.62026	0.00192442	0.0108586		AT3G07890.1	IPR000195	GO:0005097,GO:0032313
Peaxi162Scf00047g01924		XLOC_005515	35.0039	17.8529	-0.971353	-2.40284	5e-05	0.000174625	yes		-0.822641	4.99411	12.7891	0.000348636	0.00252569		AT5G42570.1	IPR008417	GO:0006886,GO:0005783,GO:0016021
Peaxi162Scf00047g01927		XLOC_005622	189.953	43.4571	-2.12798	-5.28865	5e-05	0.000174625	yes		-2.11784	8.33245	42.2429	8.06e-11	2.61e-09		sp|Q08506|ACCO1_PETHY	IPR027443,IPR005123,IPR026992	GO:0016706,GO:0055114,GO:0016491
Peaxi162Scf00047g02034		XLOC_005519	8.00871	3.40708	-1.23303	-2.43176	0.0002	0.000634001	yes		-1.19499	4.5858	13.7171	0.000212507	0.00165157		sp|Q9LVE0|PTR33_ARATH	IPR000109,IPR016196	GO:0016020,GO:0006810,GO:0005215
Peaxi162Scf00047g02035		XLOC_005520	7.7518	4.1738	-0.893168	-1.78292	0.00325	0.00775706	yes		-0.974721	2.25175	9.62177	0.00192284	0.0108547		ref|XP_002532208.1|
Peaxi162Scf00047g02037		XLOC_005624	33.9336	9.81356	-1.78987	-4.63432	5e-05	0.000174625	yes		-1.84431	4.93293	66.1432	4.19e-16	2.79e-14		gb|EXB78685.1|	IPR013536,IPR018997,IPR006567	GO:0005515
Peaxi162Scf00047g02128		XLOC_005630	14212.6	41560.1	1.54802	1.51793	0.0074	0.0160614	yes		1.55406	13.3805	7.56098	0.00596455	0.027677		sp|P12062|CB26_PETSP	IPR022796,IPR023329	GO:0016020,GO:0009765
Peaxi162Scf00047g02131		XLOC_005633	10.57	5.46667	-0.951242	-2.13464	0.0003	0.000918529	yes		-0.871696	4.1012	7.57347	0.00592336	0.0275324		AT4G26440.1	IPR003657	GO:0006355,GO:0043565,GO:0003700
Peaxi162Scf00047g02226		XLOC_005636	0.992444	5.56015	2.48607	3.51182	0.0001	0.00033435	yes		3.032	2.67064	42.854	5.9e-11	1.97e-09		sp|Q9SSE5|COL9_ARATH	IPR010402,IPR000315	GO:0005515,GO:0008270,GO:0005622
Peaxi162Scf00047g02228		XLOC_005639	61.5857	171.553	1.47799	4.04417	5e-05	0.000174625	yes		1.48813	4.64897	30.1799	3.94e-08	7.87e-07		AT3G10260.3	IPR003388
Peaxi162Scf00047g02240		XLOC_005642	19.7927	160.364	3.01831	7.75447	5e-05	0.000174625	yes		2.94433	6.40883	192.274	1.01e-43	5.74e-41		sp|Q0D8N0|RH53_ORYSJ	IPR014014,IPR027417,IPR014001,IPR001650	GO:0005524,GO:0004386,GO:0008026,GO:0003676
Peaxi162Scf00047g02318		XLOC_005646	30.2018	71.0596	1.2344	3.07143	5e-05	0.000174625	yes		1.21351	6.06737	10.6953	0.00107407	0.00668252		AT1G06620.1	IPR027443,IPR005123,IPR026992	GO:0016706,GO:0055114,GO:0016491
Peaxi162Scf00047g02337		XLOC_005645	17.7788	238.879	3.74805	9.38341	5e-05	0.000174625	yes		3.85355	5.7211	211.403	6.79e-48	5.02e-45		sp|Q8VXV7|LDL1_ARATH	IPR016040,IPR001613	GO:0055114,GO:0016491
Peaxi162Scf00048g00153		XLOC_005695	52.6922	37.7139	-0.482491	-1.39985	0.02525	0.0470969	yes		-0.574801	7.96802	10.065	0.00151111	0.00886241		sp|P56820|EIF3D_ARATH	IPR007783	GO:0003743,GO:0005852,GO:0005737
Peaxi162Scf00048g00171		XLOC_005672	125.088	74.7926	-0.741978	-1.9798	0.00075	0.00210563	yes		-0.737852	7.40333	19.1764	1.19e-05	0.000132983			IPR007019
Peaxi162Scf00048g00195		XLOC_005701	21.0997	14.3817	-0.552988	-1.41648	0.01905	0.0368291	yes		-0.516281	5.1389	6.9277	0.00848706	0.0368597		AT3G62720.1	IPR008630	GO:0016758,GO:0016021
Peaxi162Scf00048g00311		XLOC_005683	7.07989	30.3205	2.0985	5.20793	5e-05	0.000174625	yes		1.9835	3.70779	40.0424	2.49e-10	7.38e-09		sp|Q55158|RIBD_SYNY3	IPR012816,IPR024072,IPR004794	GO:0050661,GO:0008835,GO:0016787,GO:0008270,GO:0009231,GO:0008703,GO:0003824,GO:0055114
Peaxi162Scf00048g00419		XLOC_005686	5.82733	14.3068	1.29579	2.14761	0.0007	0.00197918	yes		1.229	1.81527	7.94705	0.00481659	0.0232761
Peaxi162Scf00049g00075		XLOC_005708	18.07	9.27609	-0.962005	-2.07208	0.0006	0.00172228	yes		-0.954824	2.45647	7.55638	0.00597981	0.0277202		AT2G45550.1	IPR001128	GO:0020037,GO:0016705,GO:0005506,GO:0055114
Peaxi162Scf00049g00149		XLOC_005742	6.62516	1.39448	-2.24823	-2.55894	0.00085	0.00235725	yes		-2.54131	1.1352	12.2562	0.000463706	0.0032305		AT3G50560.1	IPR002347	GO:0008152,GO:0016491
Peaxi162Scf00049g01010		XLOC_005735	3.69859	6.8934	0.898242	1.387	0.02235	0.0423598	yes		1.12738	1.78407	9.78274	0.00176158	0.0100873		ref|XP_002522341.1|	IPR012445
Peaxi162Scf00049g01318		XLOC_005718	3.91479	6.60461	0.754537	1.63998	0.0067	0.0147137	yes		0.760255	4.76797	14.536	0.000137505	0.00113647		AT1G49580.1	IPR011992,IPR011009	GO:0005524,GO:0004674,GO:0005509,GO:0004672,GO:0006468,GO:0016772
Peaxi162Scf00049g01513		XLOC_005744	23.9891	6.80693	-1.8173	-4.50086	5e-05	0.000174625	yes		-1.82011	5.25694	50.5257	1.18e-12	5.01e-11		AT5G57800.1	IPR016040,IPR006694,IPR021940	GO:0005506,GO:0006633,GO:0055114,GO:0016491
Peaxi162Scf00049g01719		XLOC_005720	0.506357	2.70906	2.41957	2.62066	0.0018	0.00461128	yes		2.72098	2.23418	30.6408	3.1e-08	6.37e-07		sp|Q9M1E2|PTR37_ARATH	IPR000109,IPR016196	GO:0016020,GO:0006810,GO:0006857,GO:0005215
Peaxi162Scf00049g02222		XLOC_005747	8.03553	28.5351	1.82827	4.17475	5e-05	0.000174625	yes		1.49213	3.98273	43.3252	4.64e-11	1.58e-09		ref|XP_003590533.1|	IPR000424	GO:0003697,GO:0006260
Peaxi162Scf00050g00042		XLOC_005757	2.7963	38.0214	3.76522	9.04474	5e-05	0.000174625	yes		3.86361	4.87501	124.644	6.09e-29	1.24e-26			IPR012340
Peaxi162Scf00050g00101		XLOC_005765	2.30784	0.871238	-1.4054	-1.6302	0.01005	0.0210214	yes		-1.79977	2.9752	20.4786	6.03e-06	7.27e-05		AT3G54220.1	IPR005202
Peaxi162Scf00050g00119		XLOC_005766	20.7518	41.5424	1.00135	2.60765	5e-05	0.000174625	yes		0.714487	3.20004	7.5608	0.00596515	0.027677		AT4G31530.2	IPR016040
Peaxi162Scf00050g00207		XLOC_005772	39.7847	75.5573	0.925355	2.51167	5e-05	0.000174625	yes		0.86932	6.0038	10.4286	0.00124081	0.00753876		AT3G56580.2	IPR013083	GO:0005515,GO:0008270
Peaxi162Scf00050g00214		XLOC_005784	15.3854	40.941	1.41199	3.63809	5e-05	0.000174625	yes		1.60603	5.29352	27.7596	1.37e-07	2.47e-06		AT2G17890.1	IPR011992,IPR011009	GO:0005524,GO:0004674,GO:0005509,GO:0004672,GO:0006468,GO:0016772
Peaxi162Scf00050g02113		XLOC_005805	89.9973	149.849	0.735559	1.9405	0.0009	0.00248147	yes		0.938036	2.94449	10.0582	0.00151672	0.00888164		sp|Q06445|CYTI_VIGUN	IPR027214,IPR000010	GO:0004869
Peaxi162Scf00050g02219		XLOC_005779	1.46164	3.50974	1.26378	2.06142	0.00115	0.00309176	yes		1.28574	2.40341	8.09259	0.00444466	0.0217992		AT5G06150.1	IPR014400	GO:0005634,GO:0051726,GO:0019901,GO:0000079
Peaxi162Scf00051g00109		XLOC_005825	36.0248	96.438	1.42061	3.7408	5e-05	0.000174625	yes		1.44349	6.29184	60.1122	8.96e-15	5.24e-13		sp|Q9XF61|PDI_DATGL	IPR005746,IPR005792,IPR012336	GO:0015035,GO:0006662,GO:0005783,GO:0016853,GO:0045454
Peaxi162Scf00051g00193		XLOC_005862	26.5418	14.6725	-0.85515	-2.15754	0.00015	0.000486486	yes		-0.969423	4.51951	19.0994	1.24e-05	0.000137948		AT4G12780.1	IPR001623
Peaxi162Scf00051g00198		XLOC_005836	10.6284	22.5852	1.08745	2.487	5e-05	0.000174625	yes		0.971821	4.03051	12.3381	0.000443802	0.00310857			IPR024530
Peaxi162Scf00051g00731		XLOC_005847	6.10453	3.0199	-1.01538	-1.89696	0.0018	0.00461128	yes		-1.27377	1.34939	6.63531	0.00999768	0.0420554		ref|XP_007018969.1|	IPR002893,IPR001214,IPR011990	GO:0005515
Peaxi162Scf00051g00911		XLOC_005850	3.04714	1.63362	-0.899381	-1.87147	0.00235	0.00584835	yes		-0.878471	3.37018	6.4474	0.0111115	0.0456358		AT1G77620.1	IPR027417
Peaxi162Scf00051g01011		XLOC_005824	170.433	88.5882	-0.944014	-2.39406	5e-05	0.000174625	yes		-0.926113	7.1152	8.33211	0.00389504	0.0195431		ref|XP_002513756.1|
Peaxi162Scf00051g01114		XLOC_005853	2.33511	1.09931	-1.08689	-1.74846	0.00645	0.0142261	yes		-1.12521	2.98539	6.78322	0.00920186	0.0393372		AT1G21740.1	IPR006867
Peaxi162Scf00051g01715		XLOC_005833	26.8892	39.5212	0.555603	1.49622	0.0097	0.020379	yes		0.563053	6.33271	8.97406	0.0027384	0.01457		sp|Q9XI07|SWI3C_ARATH	IPR011991,IPR009057	GO:0003677,GO:0005515,GO:0003682
Peaxi162Scf00052g00036		XLOC_005897	19.9111	7.30815	-1.44599	-3.53137	5e-05	0.000174625	yes		-1.4094	4.41741	34.5647	4.12e-09	9.94e-08		sp|Q9C6T2|PPR68_ARATH	IPR011990,IPR002885	GO:0005515
Peaxi162Scf00052g00084		XLOC_005904	6.07707	3.16726	-0.94014	-1.51348	0.01195	0.0244693	yes		-1.19104	2.11297	11.8596	0.000573646	0.00389133		AT3G06240.1	IPR001810,IPR017451	GO:0005515
Peaxi162Scf00052g00115		XLOC_005868	45.6866	126.274	1.46672	3.89445	5e-05	0.000174625	yes		1.51991	5.31072	26.1477	3.16e-07	5.29e-06		AT1G64970.1	IPR013216	GO:0008152,GO:0008168
Peaxi162Scf00052g00324		XLOC_005873	36.9162	51.9181	0.491985	1.32643	0.0223	0.042276	yes		0.597911	5.00156	7.58298	0.00589219	0.027443		ref|XP_002520206.1|	IPR005916	GO:0005524
Peaxi162Scf00052g00326		XLOC_005894	18.7542	72.9566	1.95983	5.14115	5e-05	0.000174625	yes		1.96807	4.89525	52.182	5.06e-13	2.3e-11		AT1G32160.1	IPR008479
Peaxi162Scf00052g00333		XLOC_005875	50.8446	94.0096	0.886713	1.68716	0.00455	0.0104498	yes		0.978088	3.45135	6.88667	0.00868411	0.0375816
Peaxi162Scf00052g01012		XLOC_005907	1.46541	3.19658	1.12523	1.8239	0.0061	0.0135428	yes		1.1196	2.89489	10.0847	0.00149502	0.00879185		AT5G07620.1	IPR011009	GO:0005524,GO:0004672,GO:0006468,GO:0016772
Peaxi162Scf00052g01611		XLOC_005910	1586.48	3324.56	1.06733	1.90738	0.001	0.00272775	yes		1.03885	10.0514	15.6182	7.75e-05	0.000688388
Peaxi162Scf00052g01815		XLOC_005886	20.8146	8.7225	-1.25478	-1.46387	0.0238	0.0447315	yes		-1.3388	1.42902	6.93177	0.00846779	0.0367992
Peaxi162Scf00052g01817		XLOC_005913	21.0411	14.0397	-0.583696	-1.67826	0.0081	0.0173899	yes		-0.682281	4.4348	10.6022	0.00112951	0.00696887		AT2G20180.2	IPR011598	GO:0046983
Peaxi162Scf00053g00062		XLOC_005929	18.6033	31.5776	0.763341	2.0257	0.0007	0.00197918	yes		0.740855	5.43606	9.51877	0.00203381	0.0114003		ref|XP_002519952.1|
Peaxi162Scf00053g00716		XLOC_005953	122.352	56.9436	-1.10343	-2.95165	5e-05	0.000174625	yes		-1.33378	6.86306	28.6893	8.5e-08	1.59e-06		AT5G27320.1	IPR013094	GO:0016787,GO:0008152
Peaxi162Scf00054g00098		XLOC_005976	41.4555	67.9153	0.712172	1.90988	0.0012	0.00321185	yes		0.770442	6.30375	16.2085	5.67e-05	0.000527465		sp|Q9SRT0|PUB9_ARATH	IPR013083,IPR016024	GO:0005515,GO:0000151,GO:0016567,GO:0005488,GO:0004842
Peaxi162Scf00054g00142		XLOC_005978	7.93417	14.523	0.872185	1.73204	0.005	0.0113574	yes		0.908214	5.6571	7.74289	0.00539245	0.0255171			IPR017214,IPR005018
Peaxi162Scf00054g00172		XLOC_005979	8.61712	15.5661	0.853125	2.24691	0.0002	0.000634001	yes		0.869909	5.07205	16.2285	5.61e-05	0.000523329		AT3G07400.1	IPR002921,IPR027417	GO:0004806,GO:0006629
Peaxi162Scf00054g00191		XLOC_005983	0.682164	7.99714	3.55129	2.72598	0.00405	0.00942508	yes		4.06945	3.57378	50.4051	1.25e-12	5.31e-11		sp|Q9LV60|CRR55_ARATH	IPR002902
Peaxi162Scf00054g00234		XLOC_006007	9.09558	30.3334	1.73767	3.81003	5e-05	0.000174625	yes		1.63581	4.09551	20.7501	5.23e-06	6.43e-05		AT5G51550.1	IPR006766
Peaxi162Scf00054g01111		XLOC_005977	6.03414	3.13521	-0.944588	-1.56932	0.00835	0.0178627	yes		-1.25822	3.31408	10.742	0.00104731	0.00653963		AT1G51170.1	IPR011009,IPR000961	GO:0005524,GO:0004674,GO:0004672,GO:0006468,GO:0016772
Peaxi162Scf00054g01713		XLOC_005998	5.14658	9.46186	0.87851	1.55864	0.0108	0.0223878	yes		0.897754	3.69356	8.02102	0.00462376	0.0225229		sp|P62490|RB11A_CANFA	IPR002041,IPR005225,IPR001806,IPR027417	GO:0016020,GO:0007165,GO:0006184,GO:0005622,GO:0003924,GO:0006886,GO:0006913,GO:0007264,GO:0005525,GO:0015031
Peaxi162Scf00054g02114		XLOC_005988	26.5701	57.5658	1.11541	2.98187	5e-05	0.000174625	yes		1.13643	5.07963	39.8078	2.8e-10	8.2e-09		sp|Q9FJ95|DHSO_ARATH	IPR020843,IPR016040,IPR002085	GO:0008270,GO:0016747,GO:0055114,GO:0016491
Peaxi162Scf00054g02212		XLOC_005989	22.508	34.8708	0.631584	1.68335	0.00375	0.00880754	yes		0.652897	4.83799	6.40962	0.0113504	0.0464052		AT4G25230.1	IPR013083	GO:0005515,GO:0008270
Peaxi162Scf00054g02318		XLOC_006006	27.9589	96.4512	1.78649	4.55636	5e-05	0.000174625	yes		1.61555	8.17409	23.1527	1.5e-06	2.1e-05		AT5G62350.1	IPR006501	GO:0004857,GO:0030599
Peaxi162Scf00055g00057		XLOC_006014	43.2851	93.7896	1.11556	2.95184	5e-05	0.000174625	yes		1.10985	6.24411	23.1804	1.47e-06	2.07e-05		sp|P71019|FABD_BACSU	IPR016035,IPR004410	GO:0008152,GO:0016740,GO:0003824,GO:0004314
Peaxi162Scf00055g00142		XLOC_006017	16.8185	26.2313	0.641236	1.67613	0.00445	0.0102455	yes		0.636742	6.25608	7.994	0.00469327	0.0227865		AT5G58430.1	IPR004140,IPR016159	GO:0000145,GO:0006887
Peaxi162Scf00055g01910		XLOC_006038	23.2373	113.107	2.28318	5.67046	5e-05	0.000174625	yes		2.29093	8.06304	37.2895	1.02e-09	2.73e-08		AT2G38470.1	IPR003657	GO:0006355,GO:0043565,GO:0003700
Peaxi162Scf00056g00014		XLOC_006045	23.5279	46.4246	0.980514	2.55478	5e-05	0.000174625	yes		0.832074	4.87546	15.1833	9.76e-05	0.000841276		AT2G45850.1	IPR005175
Peaxi162Scf00056g00025		XLOC_006049	213.285	495.909	1.21729	3.11714	5e-05	0.000174625	yes		1.13402	5.97134	19.858	8.34e-06	9.75e-05		AT5G23750.1	IPR005516,IPR005518
Peaxi162Scf00057g00140		XLOC_006081	8.3884	17.2621	1.04114	2.69428	5e-05	0.000174625	yes		1.21179	3.18576	31.8946	1.63e-08	3.49e-07		AT4G23420.1	IPR002347	GO:0008152,GO:0016491
Peaxi162Scf00057g00154		XLOC_006152	7.91827	4.41632	-0.842341	-1.65772	0.0069	0.0151001	yes		-0.996786	1.31921	8.98875	0.00271647	0.0144785		ref|XP_002523898.1|	IPR007317
Peaxi162Scf00057g00227		XLOC_006085	175.994	80.7716	-1.1236	-2.91232	5e-05	0.000174625	yes		-1.18782	7.17534	24.8695	6.13e-07	9.45e-06		AT5G23940.1	IPR003480,IPR023213	GO:0016747
Peaxi162Scf00057g00419		XLOC_006091	28.8364	15.6806	-0.878909	-2.30714	5e-05	0.000174625	yes		-0.941451	5.41325	17.6241	2.69e-05	0.000274341		AT4G16580.1	IPR001932	GO:0003824
Peaxi162Scf00057g00427		XLOC_006094	31.3868	8.97454	-1.80625	-4.67969	5e-05	0.000174625	yes		-1.7544	5.56659	29.2535	6.35e-08	1.22e-06		AT1G75100.1	IPR001623
Peaxi162Scf00057g00622		XLOC_006142	0.565119	2.74728	2.28138	2.29025	0.00295	0.0071218	yes		2.68693	3.19465	20.8101	5.07e-06	6.27e-05		AT4G01070.1	IPR002213	GO:0008152,GO:0016758
Peaxi162Scf00057g02234		XLOC_006168	15.643	8.61201	-0.861092	-2.19782	0.00015	0.000486486	yes		-0.787501	4.48983	6.33113	0.0118637	0.0480485		sp|A6TB06|RSMF_KLEP7	IPR001678,IPR023267	GO:0008757,GO:0003723,GO:0008168,GO:0006364
Peaxi162Scf00057g02318		XLOC_006169	36.1447	54.0931	0.581659	1.6033	0.0078	0.016826	yes		0.590814	5.52687	8.50805	0.00353578	0.0180352		AT2G43970.1	IPR011991,IPR002344,IPR012677	GO:0006396,GO:0005634,GO:0003723,GO:0030529,GO:0000166,GO:0003676
Peaxi162Scf00057g02524		XLOC_006172	34.7049	19.8115	-0.808803	-2.10513	0.00025	0.000777877	yes		-0.794189	5.69678	13.1421	0.000288728	0.00214573		AT2G31820.1	IPR026961,IPR020683	GO:0005515
Peaxi162Scf00058g00014		XLOC_006212	1.66139	10.3728	2.64234	2.19071	0.00835	0.0178627	yes		2.86133	2.86574	32.827	1.01e-08	2.25e-07		AT1G09200.1	IPR000164,IPR009072	GO:0003677,GO:0046982,GO:0006334,GO:0000786
Peaxi162Scf00058g00026		XLOC_006214	3.67426	11.6572	1.6657	1.93958	0.00545	0.0122611	yes		2.03963	3.57383	31.4522	2.04e-08	4.29e-07		AT1G09200.1	IPR000164,IPR009072
Peaxi162Scf00058g00138		XLOC_006235	3.91719	1.17294	-1.73969	-2.0981	0.0031	0.00744122	yes		-2.33116	4.54136	20.0997	7.35e-06	8.69e-05		AT1G48100.1	IPR011050,IPR000743	GO:0005975,GO:0004650
Peaxi162Scf00058g00202		XLOC_006197	13.2589	8.11343	-0.708582	-1.44884	0.0158	0.0312532	yes		-0.898122	3.46325	10.4685	0.00121424	0.0074056		AT1G02510.1	IPR003280	GO:0016020,GO:0005267,GO:0071805
Peaxi162Scf00058g00219		XLOC_006241	44.5446	19.3208	-1.2051	-3.16705	5e-05	0.000174625	yes		-1.08039	4.67789	19.6574	9.26e-06	0.000106601
Peaxi162Scf00058g00264		XLOC_006206	2188.21	9191.43	2.07054	3.9826	5e-05	0.000174625	yes		1.97597	9.53607	20.0675	7.48e-06	8.82e-05		AT3G62410.1	IPR003823
Peaxi162Scf00058g02017		XLOC_006199	10.6748	7.29708	-0.54882	-1.3904	0.01635	0.0322101	yes		-0.536074	4.87951	8.09606	0.00443616	0.0217626		AT2G47070.1	IPR020683,IPR004333	GO:0005634,GO:0003677
Peaxi162Scf00059g00129		XLOC_006285	3.75737	1.06294	-1.82167	-2.01411	0.0046	0.0105509	yes		-2.5208	0.865478	11.5506	0.00067729	0.0044904		sp|Q10576|P4HA1_CAEEL	IPR005123,IPR003582	GO:0016705,GO:0016706,GO:0005506,GO:0055114,GO:0031418,GO:0016491
Peaxi162Scf00059g00920		XLOC_006295	2.14551	11.5753	2.43166	4.2671	5e-05	0.000174625	yes		2.59058	1.75105	41.121	1.43e-10	4.47e-09		AT2G24850.1	IPR021178	GO:0009058,GO:0006520,GO:0008483,GO:0003824,GO:0030170
Peaxi162Scf00060g00176		XLOC_006337	29.1437	81.0803	1.47617	3.57936	5e-05	0.000174625	yes		1.50239	4.26039	16.737	4.29e-05	0.00041323		sp|A4QKA0|PSBD_BARVE	IPR000484	GO:0009772,GO:0019684,GO:0045156
Peaxi162Scf00061g00093		XLOC_006395	6.47647	18.681	1.52829	2.52525	0.0001	0.00033435	yes		1.18547	3.64807	9.33697	0.00224577	0.012384		AT1G20823.1	IPR013083	GO:0005515,GO:0008270
Peaxi162Scf00061g00119		XLOC_006397	1.811	3.72136	1.03904	1.49941	0.0152	0.03021	yes		1.00328	3.81252	13.4838	0.000240631	0.00184119		AT4G38040.1	IPR004263
Peaxi162Scf00061g00155		XLOC_006398	238.119	633.863	1.41249	3.52469	5e-05	0.000174625	yes		1.39823	6.85731	24.8352	6.24e-07	9.6e-06		sp|Q9LP37|RK34_ARATH	IPR000271	GO:0005840,GO:0006412,GO:0005622,GO:0003735
Peaxi162Scf00061g00226		XLOC_006388	22.4342	6.84194	-1.71322	-4.4251	5e-05	0.000174625	yes		-1.57882	3.67078	17.6223	2.69e-05	0.000274341		AT2G34660.1	IPR027417,IPR011527	GO:0006810,GO:0055085,GO:0005524,GO:0000166,GO:0042626,GO:0017111,GO:0016021,GO:0016887
Peaxi162Scf00061g00228		XLOC_006390	30.6945	14.2735	-1.10464	-2.83906	5e-05	0.000174625	yes		-1.09363	4.52026	11.5612	0.000673408	0.0044661		AT2G34660.1	IPR027417,IPR011527	GO:0006810,GO:0055085,GO:0005524,GO:0000166,GO:0042626,GO:0017111,GO:0016021,GO:0016887
Peaxi162Scf00062g00013		XLOC_006406	9.47325	17.371	0.874747	2.08257	0.00075	0.00210563	yes		0.832483	3.82999	11.5705	0.000670066	0.00444821		sp|Q9LX65|VATH_ARATH	IPR018506,IPR004908	GO:0020037,GO:0015991,GO:0016820,GO:0005488,GO:0000221,GO:0046961
Peaxi162Scf00062g00056		XLOC_006479	4.0023	1.12853	-1.82639	-1.80624	0.01295	0.0262398	yes		-1.83707	2.15194	19.7316	8.91e-06	0.000103057		AT5G19380.1	IPR013936
Peaxi162Scf00062g00073		XLOC_006432	2.01493	4.22646	1.06872	1.71617	0.00525	0.0118596	yes		1.24815	3.37941	13.1673	0.000284872	0.00212317		AT1G50420.1	IPR005202
Peaxi162Scf00062g00089		XLOC_006435	9.79678	5.40084	-0.859124	-1.89346	0.00225	0.00562523	yes		-0.933341	3.3426	9.50659	0.00204736	0.0114701
Peaxi162Scf00062g00102		XLOC_006443	8.91636	5.2887	-0.753541	-1.62265	0.0091	0.0192683	yes		-0.831745	4.23988	9.81441	0.00173149	0.00995357		AT3G10040.1
Peaxi162Scf00062g00113		XLOC_006491	10.5653	26.5069	1.32703	3.48114	5e-05	0.000174625	yes		1.35069	4.57875	18.4339	1.76e-05	0.000187029		ref|XP_007014957.1|	IPR007934,IPR012878	GO:0046556,GO:0046373,GO:0003824
Peaxi162Scf00062g00131		XLOC_006473	8.83984	15.4893	0.809179	1.85698	0.0012	0.00321185	yes		0.998285	3.24493	14.4577	0.000143346	0.0011763		gb|ABD33115.1|	IPR004557	GO:0008168,GO:0008276,GO:0032259,GO:0003676
Peaxi162Scf00062g00142		XLOC_006452	23.1057	59.5272	1.3653	3.33926	5e-05	0.000174625	yes		1.32213	4.8372	19.4628	1.03e-05	0.000116688		sp|Q9SXP7|LIPB_ARATH	IPR000544	GO:0016415,GO:0006464,GO:0003824,GO:0009107,GO:0005737
Peaxi162Scf00062g00201		XLOC_006463	0.615999	2.98748	2.27793	3.36306	0.00015	0.000486486	yes		2.12969	3.95799	20.882	4.88e-06	6.08e-05		sp|Q8LPU5|CMT3_MAIZE	IPR001525,IPR023779,IPR016197,IPR001025	GO:0003677,GO:0008168,GO:0006306
Peaxi162Scf00062g00219		XLOC_006418	60.6245	40.232	-0.591559	-1.58357	0.00755	0.016348	yes		-0.637693	6.8445	8.74564	0.00310343	0.0161991		AT4G30600.1	IPR013822,IPR007222,IPR027417,IPR011012	GO:0006810,GO:0006184,GO:0005047,GO:0003924,GO:0006886,GO:0006614,GO:0000166,GO:0017111,GO:0005525,GO:0005785
Peaxi162Scf00062g00225		XLOC_006417	96.3805	177.615	0.88194	2.34232	0.0002	0.000634001	yes		1.01089	3.61544	16.8246	4.1e-05	0.000396614		AT2G24020.1	IPR004401
Peaxi162Scf00062g00710		XLOC_006431	3.6818	9.28758	1.33489	2.51975	0.00035	0.00105711	yes		1.55958	1.80532	12.0927	0.000506185	0.00348541		sp|B7GGD6|RBGA_ANOFW	IPR006073,IPR027417,IPR023179	GO:0005525
Peaxi162Scf00062g00921		XLOC_006439	36.38	87.4825	1.26585	1.97085	0.0021	0.00529001	yes		1.26172	6.1964	14.6281	0.000130951	0.00108926		AT5G21170.1	IPR014756,IPR006828	GO:0005515
Peaxi162Scf00062g01418		XLOC_006497	189.891	426.073	1.16593	2.93853	5e-05	0.000174625	yes		1.15913	7.69916	14.1493	0.000168864	0.00135143		sp|B7KI01|RL6_CYAP7	IPR000702	GO:0005840,GO:0006412,GO:0005622,GO:0003735,GO:0019843
Peaxi162Scf00062g01420		XLOC_006499	20.1672	40.5592	1.00802	2.66886	5e-05	0.000174625	yes		0.822192	5.41423	13.4595	0.000243772	0.00186104		AT1G51140.1	IPR011598	GO:0046983
Peaxi162Scf00062g01917		XLOC_006458	3.82909	11.4811	1.58418	2.79714	5e-05	0.000174625	yes		1.56216	2.74697	32.6254	1.12e-08	2.47e-07		sp|P58563|ISPT1_NOSS1	IPR001441	GO:0016765
Peaxi162Scf00062g02212		XLOC_006505	11.8832	27.8025	1.22629	3.11359	5e-05	0.000174625	yes		1.23158	5.05635	20.4083	6.26e-06	7.51e-05		sp|Q84W89|RH37_ARATH	IPR014014,IPR027417,IPR014001,IPR001650	GO:0005524,GO:0004386,GO:0008026,GO:0003676
Peaxi162Scf00063g00115		XLOC_006529	29.0137	13.7848	-1.07365	-2.75274	5e-05	0.000174625	yes		-1.10871	5.12486	25.0616	5.55e-07	8.63e-06		AT3G20300.1	IPR021924
Peaxi162Scf00063g00213		XLOC_006509	15.8638	32.9159	1.05304	2.61391	5e-05	0.000174625	yes		1.37403	3.26455	10.2494	0.00136732	0.00815902		AT4G22260.1	IPR002680	GO:0055114,GO:0009916
Peaxi162Scf00063g02323		XLOC_006524	136.529	487.707	1.83681	4.29914	5e-05	0.000174625	yes		1.87161	8.0442	81.6087	1.66e-19	1.56e-17		AT5G17330.1	IPR015424,IPR002129	GO:0019752,GO:0016831,GO:0006536,GO:0004351,GO:0003824,GO:0030170
Peaxi162Scf00063g02424		XLOC_006525	58.8316	39.6962	-0.567589	-1.54332	0.0091	0.0192683	yes		-0.526407	6.69774	9.33261	0.00225112	0.0124097		sp|A4IFE9|TM9S1_BOVIN	IPR016196,IPR004240	GO:0016021
Peaxi162Scf00064g00065		XLOC_006565	3.98388	12.8617	1.69083	4.15573	5e-05	0.000174625	yes		1.58658	4.27918	52.4862	4.33e-13	2e-11		AT1G75660.1	IPR027073	GO:0005634,GO:0004527,GO:0004534,GO:0008270,GO:0005622,GO:0006139,GO:0003676
Peaxi162Scf00064g00164		XLOC_006609	9.3218	33.7591	1.85659	4.24123	5e-05	0.000174625	yes		1.73602	5.22975	16.5717	4.68e-05	0.000445889
Peaxi162Scf00064g00181		XLOC_006613	1.17433	4.57221	1.96105	2.39199	0.00335	0.00796864	yes		2.16618	1.63394	12.0295	0.000523654	0.00359018		AT1G72820.1	IPR002067,IPR023395	GO:0055085
Peaxi162Scf00064g00193		XLOC_006614	14.8531	50.9646	1.77873	3.7076	5e-05	0.000174625	yes		1.80289	3.07947	34.7108	3.83e-09	9.33e-08		ref|XP_002523690.1|
Peaxi162Scf00064g00333		XLOC_006633	1.10009	2.8093	1.35259	1.6094	0.0127	0.0257967	yes		1.50218	1.91393	7.53573	0.00604874	0.0279584		AT1G19360.1	IPR003388,IPR005069
Peaxi162Scf00064g00422		XLOC_006555	21.9306	13.3295	-0.718324	-1.75888	0.00325	0.00775706	yes		-0.891412	4.03052	11.8424	0.000578982	0.00392405		AT1G75170.1	IPR001251,IPR011074
Peaxi162Scf00064g00434		XLOC_006635	1.72587	3.49816	1.01927	1.52106	0.01125	0.0231999	yes		1.37303	1.80027	8.83375	0.0029571	0.0155529		sp|O49929|OEP24_PEA
Peaxi162Scf00064g00532		XLOC_006640	31.722	97.6014	1.62142	4.34624	5e-05	0.000174625	yes		1.79259	4.09403	67.3282	2.3e-16	1.57e-14		sp|Q93YP9|ERDL4_ARATH	IPR005828,IPR016196	GO:0016020,GO:0006810,GO:0055085,GO:0016021,GO:0022891,GO:0022857,GO:0005215
Peaxi162Scf00064g01014		XLOC_006578	5.61638	3.18519	-0.818263	-1.49769	0.0142	0.0284592	yes		-1.38018	1.01533	6.69757	0.00965446	0.0409006		AT1G77120.1	IPR011032,IPR016040,IPR013149,IPR002085	GO:0008270,GO:0055114,GO:0016491
Peaxi162Scf00064g01121		XLOC_006584	10.7835	6.62057	-0.703799	-1.66925	0.0067	0.0147137	yes		-0.766706	3.61507	8.44029	0.00366998	0.0185668		sp|Q84P21|4CLL5_ARATH	IPR025110,IPR000873	GO:0008152,GO:0003824
Peaxi162Scf00064g01321		XLOC_006672	13.1242	45.0508	1.77932	4.33805	5e-05	0.000174625	yes		1.84881	2.72418	33.4313	7.38e-09	1.69e-07		ref|XP_007018667.1|	IPR002683	GO:0009523,GO:0019898,GO:0005509,GO:0015979,GO:0009654
Peaxi162Scf00064g01429		XLOC_006597	20.5378	10.1059	-1.02309	-2.4806	5e-05	0.000174625	yes		-0.985696	3.1787	11.211	0.000813136	0.0052461		AT1G20925.1	IPR004776	GO:0055085,GO:0016021
Peaxi162Scf00064g01529		XLOC_006681	24.2979	13.2472	-0.875147	-2.21396	0.00025	0.000777877	yes		-0.780549	4.50041	8.39166	0.00376947	0.0190052		AT4G26270.1	IPR012004,IPR022953,IPR000023	GO:0003872,GO:0006002,GO:0005524,GO:0006096,GO:0005945
Peaxi162Scf00064g01530		XLOC_006601	6.89812	15.4104	1.15962	2.69736	5e-05	0.000174625	yes		1.14536	3.85205	13.069	0.000300227	0.00222082		sp|Q9M817|PTR6_ARATH	IPR000109,IPR016196	GO:0016020,GO:0006810,GO:0005215
Peaxi162Scf00064g01532		XLOC_006603	10.7581	6.57338	-0.710713	-1.77989	0.00235	0.00584835	yes		-0.643937	3.59295	7.00117	0.00814565	0.0356611		AT2G19470.1	IPR011009	GO:0005524,GO:0004674,GO:0004672,GO:0006468,GO:0016772
Peaxi162Scf00064g01629		XLOC_006683	62.6953	119.343	0.928688	2.55296	5e-05	0.000174625	yes		0.780833	6.34699	11.6699	0.000635179	0.00425067		sp|Q99PF5|FUBP2_RAT	IPR004087	GO:0003723
Peaxi162Scf00064g01633		XLOC_006607	34.95	165.534	2.24376	5.84778	5e-05	0.000174625	yes		2.34931	5.79969	143.934	3.67e-33	1.01e-30		sp|O24325|VPE1_PHAVU	IPR001096	GO:0006508,GO:0004197
Peaxi162Scf00065g00029		XLOC_006701	12.7163	109.031	3.09999	7.96331	5e-05	0.000174625	yes		3.1318	9.42361	44.9752	2e-11	7.3e-10		AT5G49360.1	IPR026892,IPR002772,IPR026891,IPR017853	GO:0004553,GO:0005975
Peaxi162Scf00065g00041		XLOC_006709	7.38376	24.1643	1.71045	3.97957	5e-05	0.000174625	yes		1.7041	7.64689	11.7355	0.000613191	0.00412619		sp|Q8GZ17|COBL7_ARATH	IPR006918	GO:0010215,GO:0031225,GO:0016049
Peaxi162Scf00065g00117		XLOC_006751	2.50398	15.0546	2.58791	3.08081	0.00095	0.00260572	yes		2.38743	4.58993	11.6014	0.000659031	0.00438902
Peaxi162Scf00065g00124		XLOC_006753	74.3449	231.905	1.64123	4.15462	5e-05	0.000174625	yes		1.66382	6.42152	10.4005	0.00125983	0.00763274
Peaxi162Scf00065g00131		XLOC_006755	7.0704	45.2162	2.67698	5.67231	5e-05	0.000174625	yes		2.72827	5.39249	18.2992	1.89e-05	0.000199297		sp|Q8L9T5|ATL2_ARATH	IPR013083	GO:0005515,GO:0008270
Peaxi162Scf00065g00324		XLOC_006705	14.2625	9.26676	-0.622092	-1.5465	0.0086	0.0183273	yes		-0.791751	3.7299	8.04543	0.00456185	0.0222737		AT4G16144.1	IPR015063,IPR000555	GO:0005515
Peaxi162Scf00065g01020		XLOC_006743	26.0173	16.4517	-0.661237	-1.66961	0.0041	0.00952849	yes		-0.671982	6.11878	7.03989	0.0079714	0.034987		AT3G05640.1	IPR001932,IPR015655	GO:0003824
Peaxi162Scf00065g01120		XLOC_006746	30.9367	7.89127	-1.97099	-4.69255	5e-05	0.000174625	yes		-2.21439	6.19117	54.4907	1.56e-13	7.72e-12		sp|P42736|RAP23_ARATH	IPR016177	GO:0003677,GO:0006355,GO:0003700
Peaxi162Scf00065g01123		XLOC_006749	21.285	37.4674	0.815803	2.19621	0.0003	0.000918529	yes		0.739244	5.75026	7.26213	0.00704236	0.0316265		AT3G06790.2
Peaxi162Scf00065g01522		XLOC_006725	11.5897	37.9225	1.71021	3.68587	5e-05	0.000174625	yes		1.77614	3.58346	7.49216	0.0061968	0.0284586			IPR007650
Peaxi162Scf00065g10118		XLOC_006752	0.973067	8.62777	3.14838	1.67678	0.0056	0.0125577	yes		3.39763	0.091132	13.1586	0.000286206	0.00213077
Peaxi162Scf00066g00191		XLOC_006815	41.8598	83.9102	1.00328	2.65284	5e-05	0.000174625	yes		1.00336	7.3245	24.4756	7.53e-07	1.14e-05		AT1G21450.1	IPR005202
Peaxi162Scf00066g00524		XLOC_006830	44.3003	19.1333	-1.21123	-3.1656	5e-05	0.000174625	yes		-1.3096	4.46444	28.8413	7.86e-08	1.48e-06		sp|A9FYZ4|PUR5_SORC5	IPR016188,IPR004733	GO:0004641,GO:0003824,GO:0006189,GO:0005737
Peaxi162Scf00066g00912		XLOC_006784	322.278	176.022	-0.872547	-2.163	0.00025	0.000777877	yes		-0.864401	7.7525	9.21171	0.00240472	0.0131277		sp|Q94AQ9|SGRL_ARATH	IPR024438
Peaxi162Scf00066g01129		XLOC_006794	81.2406	36.8199	-1.14172	-3.02277	5e-05	0.000174625	yes		-1.04309	4.90883	8.18577	0.00422201	0.0209152
Peaxi162Scf00066g01930		XLOC_006817	12.262	6.69073	-0.873958	-1.90346	0.00145	0.00380213	yes		-0.800766	3.51366	8.14955	0.00430719	0.0212761		sp|Q3SWZ6|SBDS_BOVIN	IPR003604,IPR002140	GO:0042254,GO:0008270,GO:0003676
Peaxi162Scf00067g00121		XLOC_006921	82.6394	17.6795	-2.22475	-4.00016	5e-05	0.000174625	yes		-2.21571	4.81582	59.399	1.29e-14	7.37e-13		AT1G06830.1	IPR011905,IPR012336	GO:0015035,GO:0009055,GO:0045454
Peaxi162Scf00067g00193		XLOC_006893	144.331	84.4671	-0.772922	-1.97934	0.0007	0.00197918	yes		-0.843849	4.73498	7.05895	0.00788703	0.0346681		AT5G46230.1	IPR007493
Peaxi162Scf00067g00219		XLOC_006870	4.47178	7.75669	0.794593	1.76637	0.00325	0.00775706	yes		0.804489	6.32957	7.95533	0.00479459	0.0232062		AT4G03140.1	IPR002347	GO:0008152,GO:0016491
Peaxi162Scf00067g00232		XLOC_006895	3.27631	13.7913	2.07361	1.92844	0.0131	0.0265061	yes		2.08194	1.48396	14.0099	0.00018185	0.00143941		sp|O23419|GRXS4_ARATH	IPR011905,IPR012336	GO:0015035,GO:0009055,GO:0045454
Peaxi162Scf00067g00254		XLOC_006906	37.4628	1.92296	-4.28406	-5.23873	0.0001	0.00033435	yes		-4.00085	5.51756	17.5113	2.86e-05	0.000289257		emb|CAH10765.1|	IPR004307	GO:0016021
Peaxi162Scf00067g00415		XLOC_006872	5.70816	14.1222	1.30687	3.11062	5e-05	0.000174625	yes		1.3641	2.95716	13.4049	0.000250964	0.00190681		AT2G47940.1	IPR015724,IPR009003,IPR001940	GO:0004252,GO:0006508,GO:0005515,GO:0003824
Peaxi162Scf00067g02212		XLOC_006928	203.336	127.336	-0.67522	-1.80838	0.0022	0.00551397	yes		-0.716438	6.00133	9.97064	0.00159056	0.00925907		AT4G09350.1	IPR001623
Peaxi162Scf00068g00019		XLOC_006935	45.9794	74.7537	0.701157	1.81438	0.00185	0.00472447	yes		0.842059	6.77242	14.1147	0.000171994	0.0013696		sp|P30924|GLGB_SOLTU	IPR013780,IPR015902	GO:0043169,GO:0005978,GO:0004553,GO:0005975,GO:0003844,GO:0003824
Peaxi162Scf00068g00034		XLOC_006937	8.54088	4.40995	-0.953623	-1.62967	0.0072	0.0156788	yes		-1.50292	4.03376	22.107	2.58e-06	3.43e-05		AT3G09980.1	IPR007033
Peaxi162Scf00068g00224		XLOC_006949	16.8929	29.3396	0.796438	1.94756	0.0011	0.00297066	yes		0.881322	3.31612	13.4324	0.000247316	0.00188108		AT4G13040.3	IPR016177	GO:0003677,GO:0006355,GO:0003700
Peaxi162Scf00068g01810		XLOC_006964	224.561	86.0825	-1.38332	-3.56919	5e-05	0.000174625	yes		-1.40601	10.6972	23.4743	1.27e-06	1.81e-05		AT4G38970.1	IPR013785,IPR000741	GO:0004332,GO:0006096,GO:0003824
Peaxi162Scf00068g01812		XLOC_006963	12.1073	27.6194	1.18981	2.75407	5e-05	0.000174625	yes		1.1867	2.0743	14.2711	0.000158276	0.00128205		sp|Q4KMJ1|CHAC2_DANRE	IPR013024,IPR006840
Peaxi162Scf00069g00151		XLOC_007005	18.3241	8.52949	-1.10321	-2.88591	5e-05	0.000174625	yes		-1.10095	5.11041	8.75341	0.00309023	0.0161425		AT3G15354.1	IPR015943,IPR020472,IPR011009	GO:0005524,GO:0005515,GO:0004672,GO:0006468,GO:0016772
Peaxi162Scf00069g00162		XLOC_007010	8.71623	26.6499	1.61235	3.39262	5e-05	0.000174625	yes		1.55603	6.22619	35.6546	2.36e-09	6e-08		AT1G28280.1	IPR008889
Peaxi162Scf00069g00185		XLOC_007075	1.91484	6.40466	1.7419	3.10341	5e-05	0.000174625	yes		2.05659	2.28019	14.8271	0.000117831	0.000991273		sp|Q0WNP3|PP319_ARATH	IPR002885
Peaxi162Scf00069g00197		XLOC_007080	3.58816	8.32461	1.21414	2.69086	5e-05	0.000174625	yes		1.07988	3.66033	14.8766	0.000114777	0.00096912
Peaxi162Scf00069g00612		XLOC_006987	57.7311	263.337	2.18949	5.66468	5e-05	0.000174625	yes		2.15359	5.98361	73.4247	1.05e-17	8.23e-16		ref|XP_002530346.1|
Peaxi162Scf00069g01330		XLOC_007055	356.871	617.107	0.790116	1.99123	0.00075	0.00210563	yes		0.784472	6.8512	10.1029	0.00148034	0.00872945		AT4G03520.1	IPR005746,IPR012336	GO:0015035,GO:0006662,GO:0045454
Peaxi162Scf00069g01337		XLOC_007051	4.6912	12.7533	1.44284	3.42514	5e-05	0.000174625	yes		1.62032	4.04884	25.3819	4.7e-07	7.48e-06		sp|Q8BY89|CTL2_MOUSE	IPR007603
Peaxi162Scf00069g01432		XLOC_007059	11.5628	18.8428	0.704525	1.58975	0.00635	0.0140291	yes		0.595772	4.01466	6.5512	0.0104814	0.0435486		gb|ACG41684.1|	IPR002347	GO:0008152,GO:0016491
Peaxi162Scf00069g01630		XLOC_007062	26.641	44.0436	0.725285	1.92897	0.00075	0.00210563	yes		0.778077	4.85581	12.554	0.000395361	0.00281593		sp|Q0VD27|ENOPH_BOVIN	IPR001303,IPR006439,IPR017714,IPR027505,IPR023214	GO:0000287,GO:0046872,GO:0016787,GO:0008152,GO:0019509,GO:0005737,GO:0043874
Peaxi162Scf00069g01724		XLOC_007065	25.3595	0.635865	-5.31766	-5.14177	0.0002	0.000634001	yes		-5.94612	2.42237	130.856	2.66e-30	6.06e-28		AT3G15260.1	IPR001932,IPR015655	GO:0003824
Peaxi162Scf00069g01733		XLOC_007067	7.28786	2.51635	-1.53416	-2.56635	0.0001	0.00033435	yes		-1.72577	3.8187	27.8387	1.32e-07	2.37e-06		AT5G53900.2	IPR025610
Peaxi162Scf00069g01736		XLOC_007070	19.3893	40.9539	1.07874	2.38453	0.0001	0.00033435	yes		1.22077	2.56571	9.51057	0.00204292	0.0114483		sp|Q9FN32|YIPL7_ARATH	IPR004910
Peaxi162Scf00069g01737		XLOC_007071	169.346	392.88	1.21412	3.09164	5e-05	0.000174625	yes		1.17036	6.90619	18.0172	2.19e-05	0.00022717		ref|XP_002532240.1|	IPR002583	GO:0005840,GO:0003723,GO:0006412,GO:0005622,GO:0003735
Peaxi162Scf00069g01835		XLOC_007078	4.36482	8.07141	0.886897	1.42263	0.0168	0.0329821	yes		1.00351	2.30169	10.0894	0.00149124	0.00877461		AT3G15140.1	IPR012337	GO:0003676
Peaxi162Scf00069g01925		XLOC_007022	17.9072	7.87319	-1.18552	-2.61781	5e-05	0.000174625	yes		-1.0678	3.02376	12.2124	0.000474742	0.00329851		ref|XP_007021600.1|
Peaxi162Scf00069g02237		XLOC_007094	20.1269	33.8124	0.748432	1.96952	0.0004	0.00119351	yes		0.823872	4.34817	9.03805	0.00264418	0.0141992		AT2G26710.1	IPR001128	GO:0020037,GO:0016705,GO:0005506,GO:0055114
Peaxi162Scf00069g02239		XLOC_007096	1.73046	11.4888	2.731	3.48539	0.0001	0.00033435	yes		2.72292	4.29799	12.3482	0.000441414	0.00309393		sp|Q39688|EP1G_DAUCA	IPR001480
Peaxi162Scf00070g00020		XLOC_007099	0.388634	8.19395	4.39807	4.25748	0.0006	0.00172228	yes		5.44337	2.00502	104.76	1.38e-24	2.02e-22			IPR007918
Peaxi162Scf00070g00122		XLOC_007114	9.02771	5.39725	-0.742137	-1.6116	0.00645	0.0142261	yes		-0.813312	3.94581	6.96484	0.00831269	0.0362392		AT5G57050.1	IPR001932,IPR015655	GO:0006470,GO:0003824,GO:0004722
Peaxi162Scf00071g00079		XLOC_007170	7.51094	5.06566	-0.568244	-1.3269	0.0236	0.0444007	yes		-0.601938	5.08634	8.3275	0.00390493	0.0195833		AT3G04970.1	IPR001594	GO:0008270
Peaxi162Scf00071g00128		XLOC_007225	23.1974	66.8185	1.52629	3.56154	5e-05	0.000174625	yes		1.61712	1.65891	34.8207	3.62e-09	8.85e-08
Peaxi162Scf00071g00129		XLOC_007226	260.555	429.397	0.720724	1.52443	0.00845	0.018049	yes		0.722492	8.15134	10.3126	0.00132121	0.00794038		sp|Q9LUW5|RH53_ARATH	IPR014014,IPR012562,IPR027417,IPR014001,IPR001878,IPR001650	GO:0005634,GO:0003723,GO:0005524,GO:0008270,GO:0004386,GO:0008026,GO:0003676
Peaxi162Scf00071g00201		XLOC_007277	2.88491	1.47209	-0.970658	-1.38616	0.025	0.0466888	yes		-1.48473	1.65558	7.49961	0.00617125	0.0283727		ref|XP_002306612.2|	IPR013083
Peaxi162Scf00071g00212		XLOC_007231	2.43317	0.653897	-1.8957	-1.84178	0.0103	0.0214753	yes		-2.74914	0.321591	9.13562	0.00250681	0.0136026		AT3G05910.1	IPR004963
Peaxi162Scf00071g00313		XLOC_007234	165.277	81.922	-1.01257	-2.64849	5e-05	0.000174625	yes		-1.14347	5.62827	12.8666	0.000334506	0.00243782		AT1G56580.1	IPR007493
Peaxi162Scf00071g00426		XLOC_007146	5.11291	9.36673	0.873399	1.96107	0.0009	0.00248147	yes		1.03552	4.36533	11.9617	0.000543045	0.00370717		AT1G09210.1	IPR001580,IPR008985	GO:0006457,GO:0005783,GO:0005515,GO:0051082,GO:0005509
Peaxi162Scf00071g00430		XLOC_007150	463.881	284.914	-0.703229	-1.76296	0.00325	0.00775706	yes		-0.681686	7.5263	8.68445	0.00320937	0.0166639		AT3G05700.1	IPR027935,IPR008598
Peaxi162Scf00071g00541		XLOC_007237	39.9921	22.6239	-0.821867	-2.16212	0.0003	0.000918529	yes		-0.770047	6.82039	16.0914	6.04e-05	0.000556344		AT5G27030.1	IPR027728,IPR015943,IPR006595,IPR006594,IPR011047	GO:0005515,GO:0006355
Peaxi162Scf00071g00616		XLOC_007161	60.8139	22.1178	-1.45919	-2.7571	5e-05	0.000174625	yes		-1.33391	4.33249	7.94823	0.00481343	0.0232662		sp|Q945T0|RALF_TOBAC	IPR008801
Peaxi162Scf00071g00634		XLOC_007162	2.5567	12.4903	2.28845	3.04225	5e-05	0.000174625	yes		2.3351	3.43182	25.6758	4.04e-07	6.52e-06		AT5G59870.1	IPR009072	GO:0005634,GO:0003677,GO:0046982,GO:0006334,GO:0000786
Peaxi162Scf00071g00636		XLOC_007244	8.10407	36.9065	2.18716	4.64594	5e-05	0.000174625	yes		2.40846	4.65139	76.0976	2.7e-18	2.25e-16		AT3G05410.2	IPR002683	GO:0009523,GO:0019898,GO:0005509,GO:0015979,GO:0009654
Peaxi162Scf00071g00728		XLOC_007166	17.6134	37.4901	1.08984	2.59358	5e-05	0.000174625	yes		0.975369	3.86694	14.9436	0.000110773	0.000940685		AT5G27390.1	IPR016123
Peaxi162Scf00071g00738		XLOC_007165	2.52318	1.30227	-0.95422	-1.56078	0.00835	0.0178627	yes		-0.983166	2.88543	6.56086	0.0104246	0.0433793		AT5G43100.1	IPR021109,IPR001461	GO:0006508,GO:0004190
Peaxi162Scf00071g00742		XLOC_007253	18.2355	6.9949	-1.38237	-3.01892	5e-05	0.000174625	yes		-1.05949	2.46203	7.55885	0.00597159	0.0276945		sp|Q3ECP7|ERDL5_ARATH	IPR005828,IPR016196	GO:0016020,GO:0006810,GO:0055085,GO:0016021,GO:0022891,GO:0022857,GO:0005215
Peaxi162Scf00071g00913		XLOC_007263	8.58159	5.56302	-0.625377	-1.42702	0.01495	0.0297729	yes		-0.939853	2.1241	8.00781	0.00465761	0.0226398		sp|Q552J0|TCPQ_DICDI	IPR002423,IPR027410,IPR027409,IPR027413	GO:0044267,GO:0006457,GO:0005524,GO:0051082
Peaxi162Scf00071g02312		XLOC_007279	7.91016	4.66392	-0.762165	-1.62343	0.00595	0.0132501	yes		-0.925659	5.55859	7.28792	0.00694197	0.0312706		sp|Q9Y2X3|NOP58_HUMAN	IPR002687,IPR012974,IPR012976
Peaxi162Scf00071g10138		XLOC_007273	18.0709	8.96896	-1.01065	-2.43813	0.0001	0.00033435	yes		-1.00473	4.16249	13.3832	0.000253895	0.00192667		sp|Q9SRT0|PUB9_ARATH	IPR013083,IPR016024	GO:0005515,GO:0000151,GO:0016567,GO:0005488,GO:0004842
Peaxi162Scf00072g00024		XLOC_007302	9.89302	5.03698	-0.973851	-1.92197	0.00235	0.00584835	yes		-0.908013	5.70665	9.80247	0.00174278	0.00999908		AT1G07870.2	IPR011009	GO:0005524,GO:0004674,GO:0004672,GO:0006468,GO:0016772
Peaxi162Scf00072g00039		XLOC_007293	19.3346	7.7321	-1.32225	-2.94367	5e-05	0.000174625	yes		-1.32262	4.64391	19.2978	1.12e-05	0.000125886		ref|XP_007015499.1|
Peaxi162Scf00072g00411		XLOC_007294	18.8669	44.7287	1.24535	3.00233	5e-05	0.000174625	yes		1.31293	5.62187	15.7982	7.05e-05	0.000633496		AT5G46700.1	IPR018499	GO:0016021
Peaxi162Scf00072g00510		XLOC_007295	17.7328	11.3783	-0.640135	-1.70642	0.0032	0.00765255	yes		-0.63452	6.70834	7.22658	0.00718319	0.0321474		sp|Q8YQL2|CARB_NOSS1	IPR016185,IPR011761,IPR006275,IPR011607	GO:0046872,GO:0006807,GO:0008152,GO:0005524,GO:0003824
Peaxi162Scf00072g00615		XLOC_007316	16.493	35.1616	1.09215	2.88632	5e-05	0.000174625	yes		1.17404	5.69817	28.4058	9.84e-08	1.82e-06		sp|Q9FF55|PDI14_ARATH	IPR005746,IPR005792,IPR012336	GO:0015035,GO:0006662,GO:0005783,GO:0016853,GO:0045454
Peaxi162Scf00072g00628		XLOC_007320	30.9098	62.949	1.02612	2.8292	5e-05	0.000174625	yes		1.00253	5.76336	14.9197	0.000112186	0.000950734		AT5G19290.1	IPR000073
Peaxi162Scf00072g01013		XLOC_007323	89.3476	230.363	1.36641	3.54377	5e-05	0.000174625	yes		1.25506	6.69131	15.9074	6.65e-05	0.000603471		AT2G37170.1	IPR023271,IPR000425	GO:0016020,GO:0006810,GO:0005215
Peaxi162Scf00073g00003		XLOC_007383	16.8343	9.8525	-0.77284	-1.9225	0.00145	0.00380213	yes		-0.963848	5.46463	15.7033	7.41e-05	0.000662357		AT1G09160.2	IPR001932,IPR015655	GO:0003824
Peaxi162Scf00073g00056		XLOC_007338	6.24267	38.9102	2.63991	5.72202	5e-05	0.000174625	yes		2.6146	5.41965	19.9563	7.92e-06	9.29e-05		AT4G33050.3
Peaxi162Scf00073g00110		XLOC_007387	3.03237	15.6362	2.36638	5.15608	5e-05	0.000174625	yes		2.48186	6.09575	60.1924	8.6e-15	5.06e-13		AT2G29060.1	IPR005202
Peaxi162Scf00073g00226		XLOC_007395	22.8885	289.215	3.65945	9.01024	5e-05	0.000174625	yes		3.63796	5.90998	121.534	2.92e-28	5.76e-26		AT1G56300.1	IPR001623
Peaxi162Scf00073g00231		XLOC_007393	3.37032	10.2477	1.60434	3.33705	5e-05	0.000174625	yes		1.97968	3.19387	44.3979	2.68e-11	9.6e-10		sp|Q96321|IMA1_ARATH	IPR002652,IPR024931,IPR016024	GO:0005634,GO:0005515,GO:0008565,GO:0006606,GO:0005737,GO:0005488
Peaxi162Scf00073g00719		XLOC_007401	11.2395	26.0784	1.21428	2.86126	5e-05	0.000174625	yes		1.36326	3.81843	15.7366	7.28e-05	0.000652209		AT4G35670.1	IPR011050,IPR000743	GO:0005975,GO:0004650
Peaxi162Scf00073g01124		XLOC_007408	160.317	90.5802	-0.823656	-1.96145	0.0004	0.00119351	yes		-0.87438	8.68179	14.07	0.00017613	0.00139878		AT4G32410.1	IPR005150,IPR013083	GO:0016760,GO:0016020,GO:0005515,GO:0030244,GO:0008270
Peaxi162Scf00073g01424		XLOC_007421	3.02387	1.18946	-1.34609	-1.41651	0.02595	0.0482428	yes		-1.05365	1.83076	7.56978	0.0059355	0.0275703		sp|Q3E958|SHN3_ARATH	IPR016177	GO:0003677,GO:0006355,GO:0003700
Peaxi162Scf00073g01932		XLOC_007436	5.19038	3.31804	-0.645509	-1.55255	0.00825	0.0176731	yes		-0.657019	4.57247	7.91958	0.00489026	0.0235719		AT5G55390.1	IPR013083,IPR022702	GO:0005515,GO:0008270
Peaxi162Scf00073g02022		XLOC_007439	11.6971	24.828	1.08581	2.61776	5e-05	0.000174625	yes		1.16835	3.46458	14.6375	0.000130298	0.0010847		AT5G05000.2	IPR027417,IPR005688	GO:0006886,GO:0015450,GO:0009707,GO:0005525
Peaxi162Scf00073g02028		XLOC_007362	16.4417	4.77234	-1.7846	-3.97084	5e-05	0.000174625	yes		-1.79751	4.00706	24.598	7.06e-07	1.07e-05		AT5G24910.1	IPR001128,IPR001374	GO:0020037,GO:0016705,GO:0005506,GO:0055114,GO:0003676
Peaxi162Scf00073g02129		XLOC_007444	4.20504	8.76197	1.05913	2.1832	0.00035	0.00105711	yes		1.0638	3.27353	11.8821	0.000566758	0.00385127		sp|Q96EX2|RNFT2_HUMAN	IPR013083	GO:0005515,GO:0008270
Peaxi162Scf00073g02335		XLOC_007376	2.07278	9.06715	2.12908	3.05365	0.0001	0.00033435	yes		2.12257	2.09458	12.0682	0.000512881	0.00352565		AT3G56400.1	IPR003657	GO:0006355,GO:0043565,GO:0003700
Peaxi162Scf00074g00005		XLOC_007561	21.7291	11.3571	-0.93604	-2.3876	0.0001	0.00033435	yes		-1.11623	5.32943	17.6992	2.59e-05	0.000264505		AT1G25560.1	IPR015300	GO:0003677
Peaxi162Scf00074g00018		XLOC_007560	0.56421	2.17622	1.94752	2.46198	0.00135	0.00356868	yes		2.91981	0.512219	23.1888	1.47e-06	2.06e-05		AT1G33170.1	IPR004159	GO:0008168
Peaxi162Scf00074g00020		XLOC_007563	74.3693	284.117	1.93371	4.90642	5e-05	0.000174625	yes		1.9001	7.17302	28.8847	7.68e-08	1.46e-06		sp|A5GWK2|RL11_SYNR3	IPR000911	GO:0005840,GO:0006412,GO:0003735
Peaxi162Scf00074g00025		XLOC_007466	210.721	31.3181	-2.75026	-6.93387	5e-05	0.000174625	yes		-2.70878	4.10058	13.0315	0.000306295	0.00225738		AT2G46680.1	IPR009057,IPR003106	GO:0005634,GO:0003677,GO:0006355,GO:0043565,GO:0000976,GO:0003700
Peaxi162Scf00074g00082		XLOC_007495	129.06	84.9399	-0.603528	-1.59247	0.00775	0.0167315	yes		-0.580668	5.77473	7.72409	0.00544887	0.0257547		ref|XP_002509967.1|	IPR021659
Peaxi162Scf00074g00108		XLOC_007619	732.254	1611.71	1.13818	2.44154	5e-05	0.000174625	yes		1.15921	9.1041	13.2644	0.000270495	0.0020321
Peaxi162Scf00074g00117		XLOC_007458	44.7397	13.1496	-1.76654	-4.60916	5e-05	0.000174625	yes		-1.85137	6.3209	36.9902	1.19e-09	3.15e-08		sp|Q8L868|E1311_ARATH	IPR017853,IPR000490	GO:0004553,GO:0005975,GO:0003824
Peaxi162Scf00074g00132		XLOC_007457	143.288	16.0936	-3.15436	-7.91334	5e-05	0.000174625	yes		-2.96858	6.66776	118.551	1.31e-27	2.5e-25		sp|Q00775|SSG1_SOLTU	IPR011835	GO:0009011,GO:0009250
Peaxi162Scf00074g00154		XLOC_007569	4.15192	11.9644	1.52689	3.40901	5e-05	0.000174625	yes		1.49383	2.07678	21.55	3.45e-06	4.42e-05		AT5G50400.1	IPR004843,IPR025733,IPR008963	GO:0046872,GO:0016787,GO:0003993
Peaxi162Scf00074g00227		XLOC_007465	5.6562	1.84537	-1.61592	-2.66729	0.00015	0.000486486	yes		-1.82101	4.44278	18.5543	1.65e-05	0.000177599		AT4G24140.1	IPR000073
Peaxi162Scf00074g00231		XLOC_007574	56.0116	88.8633	0.665863	1.76655	0.0019	0.004839	yes		0.740742	5.93652	9.96704	0.00159368	0.00927459		AT4G24130.1	IPR007493,IPR012020	GO:0004091
Peaxi162Scf00074g00312		XLOC_007581	3.02062	0.736914	-2.03528	-3.02027	0.0001	0.00033435	yes		-2.10927	1.43894	17.8073	2.44e-05	0.000251885		ref|XP_007039440.1|	IPR025610,IPR011598	GO:0046983
Peaxi162Scf00074g00342		XLOC_007578	8.77369	5.24553	-0.742095	-1.66805	0.00545	0.0122611	yes		-0.846374	3.96472	10.122	0.00146514	0.00865001		AT3G18750.1	IPR011009	GO:0005524,GO:0004674,GO:0004672,GO:0006468,GO:0016772
Peaxi162Scf00074g00353		XLOC_007473	23.2064	12.4037	-0.90375	-1.98159	0.00135	0.00356868	yes		-1.04528	3.17321	9.01193	0.00268223	0.0143588		sp|Q9CPZ6|ORML3_MOUSE	IPR007203	GO:0016021
Peaxi162Scf00074g00540		XLOC_007483	67.1832	131.504	0.968934	2.49228	5e-05	0.000174625	yes		0.981223	5.32516	9.29113	0.00230266	0.0126271		sp|Q8VY91|RR6_ARATH	IPR014717,IPR000529	GO:0005840,GO:0006412,GO:0003735,GO:0019843
Peaxi162Scf00074g00545		XLOC_007592	11.8992	7.05915	-0.753301	-1.46863	0.01255	0.0255311	yes		-0.978711	1.81168	9.39584	0.00217479	0.0120794		AT3G49290.1
Peaxi162Scf00074g00547		XLOC_007594	14.8567	7.04985	-1.07545	-2.64647	5e-05	0.000174625	yes		-1.08206	3.76856	13.4573	0.000244059	0.00186255		AT4G23990.1	IPR005150	GO:0016760,GO:0016020,GO:0030244
Peaxi162Scf00074g00621		XLOC_007485	286.957	98.2347	-1.54653	-3.887	5e-05	0.000174625	yes		-1.53886	7.16998	29.2736	6.28e-08	1.21e-06		AT5G42050.1	IPR013989
Peaxi162Scf00074g00633		XLOC_007597	197.327	40.2281	-2.29432	-5.98178	5e-05	0.000174625	yes		-2.25149	7.05098	92.2423	7.67e-22	8.87e-20		AT1G64500.1	IPR012336	GO:0015035,GO:0009055,GO:0045454
Peaxi162Scf00074g00737		XLOC_007608	169.519	290.237	0.775781	1.93406	0.00065	0.00185122	yes		0.743798	5.42771	9.4633	0.00209624	0.0116996		AT4G23900.1	IPR001564	GO:0006228,GO:0005524,GO:0006241,GO:0006165,GO:0004550,GO:0006183
Peaxi162Scf00074g00926		XLOC_007616	25.2374	51.1271	1.01853	2.70436	5e-05	0.000174625	yes		0.955702	6.19583	8.99505	0.00270711	0.0144435		sp|Q42059|GUN6_ARATH	IPR008928,IPR001701,IPR019028	GO:0030246,GO:0004553,GO:0005975,GO:0003824
Peaxi162Scf00074g00931		XLOC_007614	2.07231	3.86298	0.898479	1.43389	0.01565	0.0309936	yes		1.03015	1.85462	6.88769	0.00867915	0.0375679		AT4G23860.1	IPR013083,IPR003126	GO:0008270,GO:0004842
Peaxi162Scf00074g01125		XLOC_007510	1.14229	15.1505	3.72936	4.10509	5e-05	0.000174625	yes		4.02957	3.52458	37.2545	1.04e-09	2.77e-08		gb|AGQ04248.1|	IPR003657	GO:0006355,GO:0043565,GO:0003700
Peaxi162Scf00074g01134		XLOC_007627	6.97732	1.55858	-2.16245	-4.7055	5e-05	0.000174625	yes		-2.46898	5.62958	31.4835	2.01e-08	4.23e-07		ref|XP_002299490.2|
Peaxi162Scf00074g01411		XLOC_007524	6.2814	2.96966	-1.08079	-2.29928	0.0001	0.00033435	yes		-1.14909	3.42505	16.5345	4.78e-05	0.000453683		sp|Q9FFR9|CHX18_ARATH	IPR006153	GO:0055085,GO:0016021,GO:0015299,GO:0006812
Peaxi162Scf00074g01514		XLOC_007530	19.409	36.9365	0.92832	2.39967	0.0001	0.00033435	yes		0.934221	1.49649	7.35668	0.0066814	0.0303144		sp|Q94AX5|GDT11_ARATH	IPR001727	GO:0016020
Peaxi162Scf00074g01523		XLOC_007641	207.827	43.404	-2.25948	-6.09258	5e-05	0.000174625	yes		-2.3193	5.54079	87.6718	7.73e-21	8.29e-19		AT2G46170.1	IPR003388
Peaxi162Scf00074g01527		XLOC_007532	23.1456	13.0211	-0.829883	-1.96818	0.0007	0.00197918	yes		-0.898064	3.75819	11.1308	0.000849069	0.00545131		AT5G60750.1	IPR003675	GO:0016020
Peaxi162Scf00074g01528		XLOC_007533	11.6582	1.13233	-3.36398	-6.3969	5e-05	0.000174625	yes		-3.24767	1.58398	15.2649	9.34e-05	0.000808714		AT1G64110.3	IPR027417	GO:0005524,GO:0000166,GO:0017111
Peaxi162Scf00074g01621		XLOC_007536	11.4048	37.1178	1.70247	3.59863	5e-05	0.000174625	yes		1.85259	1.96567	16.9391	3.86e-05	0.000376217		sp|A0MFL4|LOR17_ARATH	IPR025659
Peaxi162Scf00074g01630		XLOC_007644	4.14657	0.446024	-3.21673	-4.32692	5e-05	0.000174625	yes		-3.2909	2.48259	56.0586	7.03e-14	3.62e-12		AT1G64060.1	IPR000778,IPR017938,IPR011992	GO:0016020,GO:0050664,GO:0005509,GO:0004601,GO:0055114,GO:0016491
Peaxi162Scf00074g01827		XLOC_007655	5.50399	15.0614	1.45231	3.43327	5e-05	0.000174625	yes		1.44611	2.98465	18.083	2.11e-05	0.000220889		AT2G29690.1	IPR019999	GO:0009058,GO:0016833,GO:0000162,GO:0004049
Peaxi162Scf00074g01922		XLOC_007657	15.3171	7.81376	-0.971058	-2.43385	0.00025	0.000777877	yes		-0.898305	4.27123	8.82976	0.00296358	0.0155831		AT4G36870.1	IPR006563
Peaxi162Scf00074g02028		XLOC_007557	47.6528	30.1639	-0.659738	-1.74427	0.00315	0.00754739	yes		-0.653656	5.01446	14.9155	0.000112433	0.000952439		AT4G00335.1	IPR013083	GO:0005515,GO:0008270
Peaxi162Scf00074g02029		XLOC_007558	3.8311	2.12577	-0.849777	-1.59964	0.00965	0.0202865	yes		-1.46453	2.67034	14.8944	0.000113702	0.000962007		AT4G11400.1	IPR000949,IPR001606	GO:0003677,GO:0005622
Peaxi162Scf00075g00107		XLOC_007718	53.7322	184.764	1.78183	4.65983	5e-05	0.000174625	yes		1.80144	5.91454	42.2385	8.08e-11	2.61e-09		sp|Q6H7P8|SAP4_ORYSJ	IPR000058,IPR002653	GO:0003677,GO:0008270
Peaxi162Scf00075g00124		XLOC_007676	5.19245	12.9228	1.31543	2.8675	5e-05	0.000174625	yes		1.19821	4.29014	15.8527	6.85e-05	0.000618189		AT1G05690.1	IPR000197,IPR011333	GO:0005634,GO:0005515,GO:0006355,GO:0004402,GO:0008270,GO:0003712
Peaxi162Scf00075g00171		XLOC_007693	10.2858	5.25214	-0.969671	-2.57989	5e-05	0.000174625	yes		-0.991253	6.78443	11.118	0.000854918	0.00548546		AT3G14270.1	IPR002423,IPR027483,IPR027409,IPR027484,IPR002498	GO:0044267,GO:0016307,GO:0046488,GO:0005524
Peaxi162Scf00075g01235		XLOC_007720	3.18219	10.4342	1.71323	3.97504	5e-05	0.000174625	yes		1.61225	3.89941	35.7981	2.19e-09	5.62e-08		AT3G25500.1	IPR027643,IPR015425	GO:0005884,GO:0045010
Peaxi162Scf00075g01331		XLOC_007728	2.75108	5.45309	0.987077	2.41062	5e-05	0.000174625	yes		0.887721	5.18667	11.8984	0.000561829	0.0038228		AT1G74040.1	IPR005671	GO:0019752,GO:0009098,GO:0003852,GO:0046912,GO:0003824
Peaxi162Scf00075g01419		XLOC_007732	18.8734	65.6766	1.79903	4.5665	5e-05	0.000174625	yes		1.85444	4.51935	30.4968	3.34e-08	6.8e-07		AT2G02960.5	IPR022143,IPR013083,IPR011016	GO:0008270
Peaxi162Scf00075g01627		XLOC_007743	74.7631	35.4349	-1.07715	-2.86124	5e-05	0.000174625	yes		-1.03569	5.80633	14.23	0.000161774	0.00130681		sp|Q9ZVJ5|SGGP_ARATH	IPR006439,IPR023214	GO:0016787,GO:0008152
Peaxi162Scf00075g01628		XLOC_007744	380.936	107.338	-1.82739	-4.35007	5e-05	0.000174625	yes		-1.78048	6.90657	30.449	3.43e-08	6.94e-07		AT1G02205.2	IPR006694,IPR021940	GO:0005506,GO:0006633,GO:0055114,GO:0016491
Peaxi162Scf00076g00027		XLOC_007753	0.403592	2.47706	2.61766	2.40279	0.00405	0.00942508	yes		3.19612	3.01011	11.583	0.000665583	0.00442468		AT3G26570.2	IPR001204	GO:0016020,GO:0006817,GO:0005315
Peaxi162Scf00076g00071		XLOC_007770	3.17916	0.692871	-2.19798	-2.12878	0.0051	0.0115595	yes		-2.35608	3.86851	23.5175	1.24e-06	1.77e-05		ref|XP_007030224.1|	IPR003441	GO:0003677,GO:0006355
Peaxi162Scf00076g00107		XLOC_007818	51.1213	147.55	1.5292	4.14407	5e-05	0.000174625	yes		1.50457	6.59014	14.5075	0.000139605	0.00114942		sp|P73574|FABG1_SYNY3	IPR002347	GO:0008152,GO:0016491
Peaxi162Scf00076g00117		XLOC_007755	2.97583	1.51628	-0.97276	-1.57422	0.0086	0.0183273	yes		-1.55384	3.14916	11.7282	0.000615617	0.00413848		AT1G34340.1
Peaxi162Scf00076g00226		XLOC_007790	82.6062	172.13	1.05918	2.78913	5e-05	0.000174625	yes		1.09668	5.99996	21.942	2.81e-06	3.7e-05		sp|Q9LXX5|PPD6_ARATH	IPR002683	GO:0009523,GO:0019898,GO:0005509,GO:0015979,GO:0009654
Peaxi162Scf00076g00320		XLOC_007791	224.395	79.7326	-1.4928	-3.81262	5e-05	0.000174625	yes		-1.47632	7.0389	29.1309	6.76e-08	1.29e-06		sp|Q9SX20|PTR18_ARATH	IPR000109,IPR016196	GO:0016020,GO:0006810,GO:0005215
Peaxi162Scf00076g00328		XLOC_007792	5.70608	3.67088	-0.636375	-1.42823	0.01345	0.027129	yes		-0.672839	5.18477	8.04262	0.00456893	0.022303		sp|Q4IJ84|RAD5_GIBZE	IPR013083,IPR027417,IPR001650,IPR014905,IPR000330	GO:0003677,GO:0005524,GO:0005515,GO:0016818,GO:0008270,GO:0004386,GO:0003676
Peaxi162Scf00076g00422		XLOC_007798	2.58338	6.4483	1.31966	2.43509	5e-05	0.000174625	yes		1.46124	1.77	9.73481	0.00180811	0.0103138		AT1G24764.1	IPR009768	GO:0007010,GO:0008017
Peaxi162Scf00076g00528		XLOC_007764	24.7121	16.8001	-0.556751	-1.48552	0.00805	0.0172958	yes		-0.573029	5.01728	7.09618	0.00772484	0.0340709		sp|Q8YM56|CLPB2_NOSS1	IPR023150,IPR001270,IPR027417,IPR028299	GO:0005524,GO:0019538,GO:0016485,GO:0000166,GO:0017111,GO:0009408,GO:0005737
Peaxi162Scf00076g00617		XLOC_007767	16.1465	5.29226	-1.60926	-3.85314	5e-05	0.000174625	yes		-1.51916	2.7591	17.2669	3.25e-05	0.000323418		AT2G41190.1	IPR013057
Peaxi162Scf00076g00920		XLOC_007775	18.1584	12.0493	-0.591686	-1.51735	0.0099	0.0207464	yes		-0.648262	5.8222	12.4646	0.000414733	0.00293473		sp|Q6MEC9|SYN_PARUW	IPR018150	GO:0005524,GO:0005737,GO:0003676,GO:0006421,GO:0000166,GO:0006418,GO:0004816,GO:0004812
Peaxi162Scf00076g00929		XLOC_007813	66.5452	24.1931	-1.45974	-3.73003	5e-05	0.000174625	yes		-1.51354	4.51227	43.1411	5.09e-11	1.72e-09		AT5G25830.1	IPR013088	GO:0006355,GO:0043565,GO:0008270,GO:0003700
Peaxi162Scf00076g01036		XLOC_007816	32.0262	90.0672	1.49175	3.91024	5e-05	0.000174625	yes		1.39249	1.2663	14.1687	0.000167129	0.00134245
Peaxi162Scf00076g01038		XLOC_007819	12.9649	86.8365	2.74369	6.85274	5e-05	0.000174625	yes		2.80409	5.0302	162.067	4e-37	1.45e-34		AT1G64770.1	IPR011013	GO:0030246,GO:0005975,GO:0003824
Peaxi162Scf00076g01039		XLOC_007820	81.5842	198.488	1.28269	3.30653	5e-05	0.000174625	yes		1.26435	6.60568	24.9472	5.89e-07	9.1e-06		AT1G64770.1	IPR011013	GO:0030246,GO:0005975,GO:0003824
Peaxi162Scf00077g00034		XLOC_007826	7.9972	21.9834	1.45885	3.3229	5e-05	0.000174625	yes		1.5235	3.66686	27.4616	1.6e-07	2.84e-06		AT1G52820.1	IPR027443,IPR005123	GO:0016706,GO:0055114,GO:0016491
Peaxi162Scf00077g00125		XLOC_007837	23.1788	1.32912	-4.12426	-6.27392	5e-05	0.000174625	yes		-4.69017	6.81135	112.452	2.84e-26	4.64e-24		AT1G64780.1	IPR001905,IPR024041	GO:0016020,GO:0008519,GO:0072488,GO:0015696
Peaxi162Scf00077g00146		XLOC_007841	5.862	11.1102	0.922416	1.75928	0.00355	0.0083878	yes		1.16726	2.92949	19.7078	9.02e-06	0.000104116		sp|Q9Y3B2|EXOS1_HUMAN	IPR025721,IPR012340,IPR019495	GO:0003723,GO:0000178
Peaxi162Scf00078g00021		XLOC_007846	4.74726	8.52899	0.845279	1.64936	0.00945	0.0199156	yes		0.885203	3.66086	9.11848	0.0025304	0.0136911		AT4G34320.1	IPR007749
Peaxi162Scf00078g00043		XLOC_007854	1.03286	7.89882	2.935	2.64307	0.0042	0.00973416	yes		3.17368	1.76794	13.9789	0.000184878	0.00145929		AT1G71450.1	IPR016177	GO:0003677,GO:0006355,GO:0003700
Peaxi162Scf00078g00078		XLOC_007946	5.40674	3.14685	-0.780852	-1.42007	0.02215	0.0420244	yes		-0.848768	3.92204	7.06361	0.00786653	0.0346147
Peaxi162Scf00078g00103		XLOC_007887	17.7229	8.0188	-1.14415	-2.05152	0.00175	0.00449697	yes		-1.1763	1.77664	10.6989	0.00107201	0.00667171		ref|XP_002521748.1|
Peaxi162Scf00078g00112		XLOC_007889	6.89995	17.5116	1.34366	2.81679	5e-05	0.000174625	yes		1.29321	3.88359	20.5244	5.89e-06	7.14e-05		AT4G10170.1	IPR011012	GO:0006810
Peaxi162Scf00078g00114		XLOC_007891	18.5275	39.3306	1.08599	2.71177	5e-05	0.000174625	yes		1.13786	4.32797	19.4932	1.01e-05	0.000115082		AT4G38160.2	IPR003690
Peaxi162Scf00078g00144		XLOC_007978	2.64076	0.883766	-1.57922	-1.92185	0.00965	0.0202865	yes		-1.84317	0.851892	9.09363	0.00256501	0.0138387		sp|Q9LUL5|PP229_ARATH	IPR011990,IPR002885	GO:0005515
Peaxi162Scf00078g00178		XLOC_007981	105.863	49.239	-1.10432	-3.01062	5e-05	0.000174625	yes		-1.05088	5.26891	16.3432	5.28e-05	0.000496155		ref|NP_001061840.1|
Peaxi162Scf00078g00548		XLOC_007933	56.9429	85.2823	0.58273	1.50404	0.00985	0.0206542	yes		0.501042	8.30232	6.71614	0.00955444	0.0405433		AT4G10070.1	IPR004087	GO:0003723
Peaxi162Scf00078g00627		XLOC_007939	11.3345	30.1307	1.41052	2.81392	5e-05	0.000174625	yes		1.36103	3.17605	14.4038	0.000147504	0.00120659		AT1G12400.1	IPR009400	GO:0006355,GO:0006289,GO:0000439
Peaxi162Scf00078g00710		XLOC_007948	24.0274	11.7552	-1.03138	-2.63355	5e-05	0.000174625	yes		-0.944719	5.9794	9.50182	0.00205268	0.0114906		AT1G33590.1	IPR013210,IPR001611	GO:0005515
Peaxi162Scf00078g00736		XLOC_007941	48.11	71.7896	0.577438	1.52007	0.0078	0.016826	yes		0.643563	6.77605	8.59335	0.00337393	0.0173833		sp|P27725|AK1H_SERMA	IPR001342,IPR016040,IPR001341,IPR005106	GO:0050661,GO:0008652,GO:0016597,GO:0008152,GO:0004072,GO:0006520,GO:0055114,GO:0016491
Peaxi162Scf00078g01015		XLOC_007884	26.175	65.9567	1.33333	3.46019	5e-05	0.000174625	yes		1.31468	6.59213	16.1194	5.95e-05	0.000549408		AT4G10120.1	IPR012819	GO:0009058,GO:0005985,GO:0046524
Peaxi162Scf00078g01131		XLOC_007892	13.1529	4.60112	-1.51532	-3.4217	5e-05	0.000174625	yes		-1.51158	5.7931	36.5388	1.5e-09	3.91e-08		sp|Q56XQ6|PTR15_ARATH	IPR000109,IPR016196	GO:0016020,GO:0006810,GO:0005215
Peaxi162Scf00078g01146		XLOC_007960	77.2547	123.124	0.672413	1.8118	0.0024	0.00595922	yes		0.663631	5.97163	9.81132	0.00173441	0.00996202		sp|Q9H0Z9|RBM38_HUMAN	IPR012677	GO:0000166,GO:0003676
Peaxi162Scf00078g01331		XLOC_007972	112.753	29.0308	-1.95751	-4.79171	5e-05	0.000174625	yes		-2.10644	2.56645	13.2646	0.00027047	0.0020321
Peaxi162Scf00078g01332		XLOC_007973	56.1116	11.6728	-2.26515	-5.0777	5e-05	0.000174625	yes		-2.54117	1.78913	16.0593	6.14e-05	0.000564618
Peaxi162Scf00078g01335		XLOC_007976	519.337	292.494	-0.828261	-2.09698	0.0004	0.00119351	yes		-0.834954	7.28747	10.0775	0.00150094	0.00881917		AT1G20140.1	IPR001232	GO:0006511
Peaxi162Scf00078g01422		XLOC_007979	53.5847	20.8549	-1.36144	-3.50269	5e-05	0.000174625	yes		-1.2241	4.82839	33.4032	7.49e-09	1.71e-07		AT4G09670.1	IPR016040	GO:0016491
Peaxi162Scf00079g00092		XLOC_007991	14.065	6.5046	-1.11258	-2.72573	5e-05	0.000174625	yes		-1.12479	2.81213	12.3139	0.000449597	0.00314384		sp|A2YR02|ROC7_ORYSI	IPR009057,IPR002913,IPR023393	GO:0008289,GO:0003677,GO:0006355,GO:0043565,GO:0003700
Peaxi162Scf00079g01510		XLOC_007999	81.0571	40.4872	-1.00147	-2.71902	5e-05	0.000174625	yes		-1.17189	6.75212	30.4521	3.42e-08	6.94e-07		sp|P77522|SUFB_ECOLI	IPR000825	GO:0016226
Peaxi162Scf00080g00211		XLOC_008093	22.1078	82.258	1.8956	5.00273	5e-05	0.000174625	yes		1.92122	4.73655	84.1332	4.63e-20	4.5e-18		AT5G14260.3	IPR015353
Peaxi162Scf00080g01411		XLOC_008080	2.79091	13.4582	2.26968	4.66121	5e-05	0.000174625	yes		2.18743	3.83522	77.3228	1.45e-18	1.24e-16		AT5G14430.1	IPR004159	GO:0008168
Peaxi162Scf00080g01515		XLOC_008069	8.59874	3.9572	-1.11965	-2.20322	0.00065	0.00185122	yes		-1.27891	3.26616	25.1043	5.43e-07	8.49e-06		AT5G14390.1
Peaxi162Scf00080g01518		XLOC_008083	3.57919	13.7908	1.94601	3.82573	5e-05	0.000174625	yes		1.75336	2.28583	15.3505	8.93e-05	0.000777756		sp|P52425|GPDA_CUPLA	IPR008927,IPR016040,IPR006168	GO:0016616,GO:0046168,GO:0051287,GO:0055114,GO:0042803,GO:0005737,GO:0004367,GO:0006072,GO:0009331,GO:0005975,GO:0050662,GO:0016491
Peaxi162Scf00080g01717		XLOC_008089	4.50425	7.85562	0.802438	1.73895	0.0031	0.00744122	yes		0.967969	4.16083	11.4227	0.000725515	0.00476439		sp|Q8RW96|2A5G_ARATH	IPR002554,IPR016024	GO:0008601,GO:0007165,GO:0005488,GO:0000159
Peaxi162Scf00081g00049		XLOC_008099	33.2445	69.0354	1.05422	2.80563	5e-05	0.000174625	yes		0.964898	6.5276	8.68692	0.00320503	0.0166456		AT2G44480.1	IPR001360,IPR017853	GO:0004553,GO:0005975,GO:0003824
Peaxi162Scf00081g00125		XLOC_008115	8.66665	13.6577	0.656163	1.43319	0.0132	0.0266846	yes		0.734901	3.4354	6.70315	0.00962428	0.0408062		sp|Q10170|RMT2_SCHPO	IPR026480,IPR020683	GO:0005515
Peaxi162Scf00081g00127		XLOC_008146	0.954352	9.57214	3.32625	5.76068	5e-05	0.000174625	yes		3.48621	5.90438	88.5526	4.95e-21	5.42e-19		AT5G67360.1	IPR015500,IPR023828	GO:0004252,GO:0006508,GO:0042802,GO:0043086
Peaxi162Scf00081g00151		XLOC_008152	14.5977	93.7475	2.68304	6.10592	5e-05	0.000174625	yes		2.51653	7.57911	18.1007	2.1e-05	0.000219066		AT3G19580.1	IPR013087	GO:0046872,GO:0003676
Peaxi162Scf00081g00620		XLOC_008100	3.66049	6.46889	0.821479	1.98725	0.0008	0.00223223	yes		0.987152	5.63495	12.0261	0.000524605	0.00359551		AT3G28740.1	IPR001128	GO:0020037,GO:0016705,GO:0005506,GO:0055114
Peaxi162Scf00081g00716		XLOC_008103	24.6233	14.9545	-0.719445	-1.9047	0.0021	0.00529001	yes		-0.597129	4.10813	7.48936	0.00620647	0.0284904		AT2G23150.1	IPR001046	GO:0016020,GO:0006810,GO:0005215
Peaxi162Scf00081g01230		XLOC_008147	4.72343	16.298	1.78679	3.86439	5e-05	0.000174625	yes		1.75436	4.73365	24.5779	7.14e-07	1.08e-05		AT4G24230.2	IPR014352	GO:0000062
Peaxi162Scf00081g01515		XLOC_008121	99.0069	138.347	0.482694	1.28261	0.0254	0.0473416	yes		0.451364	6.29885	6.38891	0.0114835	0.0468479		AT5G11160.1	IPR000836	GO:0009116
Peaxi162Scf00081g01710		XLOC_008153	66.0038	36.9765	-0.83594	-2.2222	0.00015	0.000486486	yes		-0.884678	4.72461	13.4833	0.000240701	0.00184119		AT1G27760.3	IPR016024	GO:0005488
Peaxi162Scf00082g00006		XLOC_008167	0	4.01268	Inf	NA	5e-05	0.000174625	yes		3.68836	2.70858	45.0844	1.89e-11	6.96e-10			IPR008889
Peaxi162Scf00082g00018		XLOC_008166	5.8092	9.4615	0.703728	1.76906	0.00265	0.00647771	yes		0.776634	3.76309	7.25846	0.0070568	0.0316844		AT5G06970.1	IPR008528
Peaxi162Scf00082g00021		XLOC_008195	30.9505	48.9302	0.660759	1.62816	0.00495	0.0112564	yes		0.837051	3.33217	11.3849	0.000740436	0.00484853		sp|P0C1I3|PPIH_RHIO9	IPR024936,IPR002130	GO:0006457,GO:0003755
Peaxi162Scf00082g00120		XLOC_008173	13.5208	83.2249	2.62183	6.18038	5e-05	0.000174625	yes		2.60946	4.59699	64.4343	9.98e-16	6.4e-14		AT3G06730.1	IPR005746,IPR012336	GO:0015035,GO:0006662,GO:0045454
Peaxi162Scf00082g00151		XLOC_008186	0.459266	2.25345	2.29473	2.39607	0.00205	0.00517873	yes		2.33152	2.03237	20.6698	5.46e-06	6.67e-05			IPR002912	GO:0016597,GO:0008152
Peaxi162Scf00082g01114		XLOC_008205	23.7021	0.811767	-4.8678	-5.04156	0.0006	0.00172228	yes		-5.23552	1.95782	51.5508	6.98e-13	3.09e-11		AT4G21320.1	IPR013785,IPR003830,IPR015500	GO:0019295,GO:0003824
Peaxi162Scf00082g01211		XLOC_008180	118.854	234.605	0.981041	2.60717	5e-05	0.000174625	yes		0.998783	5.75538	7.3742	0.00661663	0.0300798		sp|Q8LDI5|CXXS1_ARATH	IPR005746,IPR012336	GO:0015035,GO:0006662,GO:0045454
Peaxi162Scf00082g01216		XLOC_008206	1582.11	4903.12	1.63185	2.40116	0.00025	0.000777877	yes		1.67764	11.0911	22.7049	1.89e-06	2.58e-05		sp|P12301|PSBQ_SPIOL	IPR023222,IPR008797	GO:0009523,GO:0019898,GO:0005509,GO:0015979,GO:0009654
Peaxi162Scf00082g02211		XLOC_008212	5.77835	12.2222	1.08078	2.00662	0.00115	0.00309176	yes		1.10995	2.87986	6.95202	0.00837248	0.0364461		AT1G11545.1	IPR016455,IPR008264,IPR008985	GO:0048046,GO:0016762,GO:0004553,GO:0005618,GO:0006073,GO:0005975
Peaxi162Scf00083g00065		XLOC_008227	175.619	373.011	1.08677	2.88751	5e-05	0.000174625	yes		0.953991	6.87999	11.4524	0.000714005	0.00469923		ref|XP_002530737.1|
Peaxi162Scf00083g00082		XLOC_008232	16.1374	40.623	1.33189	2.93057	5e-05	0.000174625	yes		1.14597	7.88724	18.3113	1.88e-05	0.000198135
Peaxi162Scf00083g00087		XLOC_008263	28.2383	45.1104	0.675804	1.74534	0.00285	0.00690801	yes		0.676435	5.0832	12.3341	0.000444764	0.00311425		AT5G42520.1	IPR010409
Peaxi162Scf00083g00320		XLOC_008220	1.40157	5.11775	1.86847	2.39699	0.0008	0.00223223	yes		1.81572	4.82569	16.608	4.6e-05	0.000438448		AT5G66230.1
Peaxi162Scf00083g01924		XLOC_008283	10.3039	5.02426	-1.03621	-2.00277	0.00055	0.00159199	yes		-1.71175	1.64131	11.6795	0.000631933	0.00423621		sp|Q8LFJ8|RFA2B_ARATH	IPR014646	GO:0003676
Peaxi162Scf00083g01925		XLOC_008284	23.2687	45.4715	0.96657	2.34271	0.0001	0.00033435	yes		0.845495	4.57612	6.79369	0.00914806	0.0391638		emb|CAJ77501.1|
Peaxi162Scf00083g02015		XLOC_008252	25.3346	5.87068	-2.10951	-5.29912	5e-05	0.000174625	yes		-2.13677	4.79054	50.8391	1e-12	4.31e-11		ref|XP_002524081.1|	IPR019448
Peaxi162Scf00083g02016		XLOC_008286	28.5063	63.0047	1.14418	2.87478	5e-05	0.000174625	yes		1.0704	2.71174	17.7971	2.46e-05	0.000253117		AT3G11780.1	IPR014756
Peaxi162Scf00084g00118		XLOC_008315	5.17743	20.3097	1.97186	5.14074	5e-05	0.000174625	yes		2.10747	6.9337	58.3171	2.23e-14	1.24e-12		ref|XP_007039624.1|	IPR026847,IPR011993,IPR009543,IPR009291,IPR000008	GO:0005515,GO:0005543
Peaxi162Scf00084g00119		XLOC_008316	1.6206	4.72401	1.54348	2.57505	0.0003	0.000918529	yes		2.05607	2.19506	13.049	0.000303454	0.0022407		AT4G17140.3	IPR026847,IPR026854
Peaxi162Scf00084g00121		XLOC_008334	2.89399	6.6093	1.19144	2.15048	0.0006	0.00172228	yes		1.21927	4.44829	10.3638	0.00128512	0.00776242		AT5G49690.1	IPR002213	GO:0008152,GO:0016758
Peaxi162Scf00084g00717		XLOC_008324	8.41351	3.4743	-1.27599	-2.2608	0.0006	0.00172228	yes		-1.49233	3.39409	30.6595	3.08e-08	6.32e-07		AT2G38740.1	IPR006439,IPR023214	GO:0016787,GO:0008152
Peaxi162Scf00084g01021		XLOC_008307	17.8391	27.9744	0.649062	1.68888	0.0041	0.00952849	yes		0.706342	5.05293	6.79801	0.00912596	0.0390854		sp|Q2RZF8|MIAB_SALRD	IPR023970,IPR007197	GO:0003824,GO:0051536,GO:0005737,GO:0006400,GO:0043412,GO:0051539,GO:0009451,GO:0016740
Peaxi162Scf00084g01113		XLOC_008308	42.0221	18.7734	-1.16246	-3.07199	5e-05	0.000174625	yes		-1.1813	6.02163	21.4621	3.61e-06	4.6e-05		AT4G36380.1	IPR001128	GO:0020037,GO:0016705,GO:0005506,GO:0004497,GO:0055114
Peaxi162Scf00084g01118		XLOC_008309	133.805	29.0616	-2.20295	-5.59	5e-05	0.000174625	yes		-2.16988	5.59862	63.1065	1.96e-15	1.24e-13		AT4G36360.1	IPR001944,IPR000922,IPR017853	GO:0030246,GO:0004553,GO:0005975,GO:0003824
Peaxi162Scf00085g00530		XLOC_008352	58.6272	20.5541	-1.51214	-3.56043	5e-05	0.000174625	yes		-1.63354	3.36478	24.5264	7.33e-07	1.11e-05		AT4G24960.1	IPR004345
Peaxi162Scf00086g00101		XLOC_008410	29.63	125.731	2.08522	5.32177	5e-05	0.000174625	yes		2.02734	6.0412	19.772	8.73e-06	0.000101183
Peaxi162Scf00086g00434		XLOC_008393	2.43376	8.52672	1.8088	2.87166	5e-05	0.000174625	yes		2.0627	1.95283	25.8481	3.69e-07	6.06e-06		AT3G30340.1	IPR000620	GO:0016020
Peaxi162Scf00086g00919		XLOC_008406	9.61195	18.1963	0.920744	2.01508	0.00055	0.00159199	yes		0.906683	1.94416	6.5721	0.010359	0.04317		ref|XP_002529129.1|
Peaxi162Scf00086g01321		XLOC_008419	11.8275	20.4772	0.79187	2.00475	0.00095	0.00260572	yes		0.600596	3.92061	7.35819	0.00667581	0.0302956		sp|Q9LDA9|CAF2P_ARATH	IPR001890	GO:0003723
Peaxi162Scf00086g01511		XLOC_008384	29.1808	9.13893	-1.67492	-4.26188	5e-05	0.000174625	yes		-1.6382	5.42219	50.5953	1.14e-12	4.85e-11		sp|Q6DW74|DGDG1_LOTJA
Peaxi162Scf00087g00014		XLOC_008427	8.13159	2.93123	-1.47203	-2.97601	5e-05	0.000174625	yes		-1.96653	2.90842	24.3011	8.24e-07	1.23e-05		ref|XP_006368583.1|	IPR025064,IPR000048	GO:0005515
Peaxi162Scf00087g00044		XLOC_008451	31.9673	9.32728	-1.77707	-3.33683	5e-05	0.000174625	yes		-1.86077	3.50507	50.594	1.14e-12	4.85e-11
Peaxi162Scf00087g00093		XLOC_008455	17.2623	4.34508	-1.99017	-4.30929	5e-05	0.000174625	yes		-2.22639	3.50164	28.2922	1.04e-07	1.92e-06		AT4G00870.1	IPR025610,IPR011598	GO:0046983
Peaxi162Scf00087g00149		XLOC_008439	44.2911	5.6143	-2.97984	-5.7674	5e-05	0.000174625	yes		-3.14051	2.98623	47.1365	6.62e-12	2.61e-10		AT1G69780.1	IPR009057,IPR003106	GO:0005634,GO:0003677,GO:0006355,GO:0043565,GO:0000976,GO:0003700
Peaxi162Scf00087g00513		XLOC_008436	19.6677	6.40737	-1.61802	-3.79751	5e-05	0.000174625	yes		-1.57251	6.80877	17.4576	2.94e-05	0.000296246		AT1G01120.1	IPR016039,IPR012392	GO:0016020,GO:0008152,GO:0016747,GO:0006633,GO:0003824,GO:0008610
Peaxi162Scf00088g00017		XLOC_008510	16.5463	39.8189	1.26695	3.12496	5e-05	0.000174625	yes		1.1103	4.189	31.7404	1.76e-08	3.75e-07		AT2G47910.1	IPR014946
Peaxi162Scf00088g00035		XLOC_008467	23.0913	3.7134	-2.63654	-2.85964	0.00105	0.00284913	yes		-3.1074	4.01299	44.5474	2.48e-11	8.94e-10		ref|XP_007013642.1|
Peaxi162Scf00088g00096		XLOC_008481	35.5788	12.5514	-1.50317	-3.80389	5e-05	0.000174625	yes		-1.48726	4.24686	31.6031	1.89e-08	3.99e-07		AT5G20410.1	IPR009695,IPR007235	GO:0030246,GO:0009247,GO:0030259,GO:0016758,GO:0005975
Peaxi162Scf00088g00106		XLOC_008524	26.0849	5.90121	-2.14413	-4.96576	5e-05	0.000174625	yes		-2.34444	4.57521	25.2676	4.99e-07	7.89e-06		ref|XP_002530764.1|	IPR016024	GO:0005488
Peaxi162Scf00088g00614		XLOC_008474	12.4127	2.87885	-2.10826	-4.63626	5e-05	0.000174625	yes		-2.18211	5.83446	46.7129	8.22e-12	3.21e-10		AT2G25290.1	IPR000270,IPR011990	GO:0005515
Peaxi162Scf00088g00616		XLOC_008518	22.4975	38.3363	0.768945	2.06117	0.00065	0.00185122	yes		0.889871	5.01317	14.5278	0.000138106	0.00114053		sp|Q4P6L3|AKR1_USTMA	IPR001594,IPR020683	GO:0005515,GO:0008270
Peaxi162Scf00088g00817		XLOC_008478	2.43093	6.64767	1.45134	2.73912	5e-05	0.000174625	yes		1.91501	4.93309	32.6662	1.09e-08	2.42e-07		sp|Q9FZP1|HPSE3_ARATH	IPR005199	GO:0016020,GO:0005975,GO:0003824,GO:0016798
Peaxi162Scf00088g00819		XLOC_008520	121.08	48.0918	-1.3321	-3.60391	5e-05	0.000174625	yes		-1.14092	6.07791	16.9308	3.88e-05	0.000377496		AT5G20380.1	IPR011701,IPR016196	GO:0055085,GO:0016021
Peaxi162Scf00088g01026		XLOC_008486	167.248	97.2736	-0.781867	-2.00642	0.00045	0.00132797	yes		-0.806933	6.3293	20.3548	6.43e-06	7.68e-05		AT5G34850.1	IPR004843,IPR025733,IPR008963	GO:0046872,GO:0016787,GO:0003993
Peaxi162Scf00088g01029		XLOC_008525	13.2572	6.93571	-0.934662	-2.28429	0.0002	0.000634001	yes		-0.992587	3.91894	13.8648	0.000196447	0.00153953		AT1G05500.1	IPR000008	GO:0005515
Peaxi162Scf00088g01218		XLOC_008490	5.96953	2.24389	-1.41161	-2.1665	0.0013	0.00345064	yes		-1.9625	4.27529	19.7316	8.91e-06	0.000103057		sp|Q9VCY8|ADRL_DROME	IPR004254	GO:0016021
Peaxi162Scf00088g01328		XLOC_008536	22.8035	102.152	2.16339	5.6579	5e-05	0.000174625	yes		2.19192	8.60727	29.2381	6.4e-08	1.23e-06		AT5G20250.4	IPR013785,IPR008811	GO:0003824
Peaxi162Scf00088g01619		XLOC_008504	9.13501	19.2639	1.07642	2.70091	5e-05	0.000174625	yes		1.25009	3.63475	24.1311	9e-07	1.33e-05		sp|Q9CXF4|TBC15_MOUSE	IPR000195,IPR021935	GO:0005097,GO:0032313
Peaxi162Scf00089g00023		XLOC_008553	103.05	370.186	1.8449	4.79061	5e-05	0.000174625	yes		1.80471	7.32299	26.3959	2.78e-07	4.73e-06		sp|Q9FMV5|NFYC4_ARATH	IPR009072,IPR027170	GO:0016602,GO:0006355,GO:0046982,GO:0043565,GO:0005622,GO:0003700
Peaxi162Scf00089g00038		XLOC_008650	46.3507	14.6373	-1.66294	-4.12547	5e-05	0.000174625	yes		-1.55077	4.11199	8.21688	0.00415026	0.0206238		ref|XP_002511226.1|
Peaxi162Scf00089g00045		XLOC_008654	15.6805	29.1946	0.896736	2.35658	5e-05	0.000174625	yes		0.914294	7.96818	14.4444	0.000144357	0.00118319		AT3G21240.1	IPR025110,IPR000873	GO:0008152,GO:0003824
Peaxi162Scf00089g00131		XLOC_008640	7.60707	22.5308	1.56649	3.74566	5e-05	0.000174625	yes		1.53615	4.08748	30.6712	3.06e-08	6.29e-07		sp|Q9FGH4|E139_ARATH	IPR012946,IPR017853,IPR000490	GO:0004553,GO:0005975,GO:0003824
Peaxi162Scf00089g00174		XLOC_008624	15.5574	10.9204	-0.510586	-1.35406	0.0191	0.0369146	yes		-0.582275	6.81735	8.70529	0.00317287	0.0165111		ref|XP_007036304.1|
Peaxi162Scf00089g00236		XLOC_008551	19.1676	32.4455	0.759349	1.99667	0.00085	0.00235725	yes		0.828335	4.66177	6.37497	0.0115741	0.0471111		AT5G14120.1	IPR010658,IPR016196
Peaxi162Scf00089g00419		XLOC_008651	2.7842	7.0242	1.33507	2.61743	5e-05	0.000174625	yes		1.37585	6.72432	8.97305	0.00273991	0.0145735		sp|P17815|MASY_RICCO	IPR011076,IPR001465	GO:0006097,GO:0004474,GO:0003824
Peaxi162Scf00089g00521		XLOC_008565	4.50794	2.75495	-0.710442	-1.35296	0.02205	0.041857	yes		-0.718708	4.37621	11.4095	0.000730698	0.00479407
Peaxi162Scf00089g00522		XLOC_008566	6.06988	20.6604	1.76713	4.44586	5e-05	0.000174625	yes		2.00744	3.79033	55.7289	8.32e-14	4.23e-12		sp|P54122|RNJ_CORGL	IPR011108,IPR009057,IPR004613	GO:0046872,GO:0003723,GO:0003677,GO:0016787,GO:0016788
Peaxi162Scf00089g00624		XLOC_008572	11.8373	17.855	0.592997	1.4385	0.01295	0.0262398	yes		1.01496	2.92067	16.7433	4.28e-05	0.00041205		sp|O23034|UBA5_ARATH	IPR016040	GO:0016616,GO:0048037,GO:0003824,GO:0055114
Peaxi162Scf00089g00625		XLOC_008573	6.94019	3.73416	-0.894189	-1.74211	0.0043	0.00993896	yes		-1.08721	2.88005	21.6158	3.33e-06	4.29e-05		sp|P54304|HEMN_BACSU	IPR004559,IPR007197	GO:0004109,GO:0003824,GO:0055114,GO:0051536,GO:0005737,GO:0006779
Peaxi162Scf00089g00632		XLOC_008571	16.3288	45.7907	1.48763	3.68653	5e-05	0.000174625	yes		1.37633	3.189	29.8856	4.58e-08	9.04e-07		AT5G63440.2	IPR003746
Peaxi162Scf00089g00720		XLOC_008666	41.2451	21.4428	-0.943728	-2.45336	0.00015	0.000486486	yes		-1.02039	5.01735	18.6456	1.57e-05	0.000170431		sp|Q9STM6|GDL57_ARATH	IPR001087	GO:0016787,GO:0016788,GO:0006629
Peaxi162Scf00089g00833		XLOC_008582	7.50412	53.3031	2.82846	6.70296	5e-05	0.000174625	yes		2.88287	4.92114	72.2339	1.91e-17	1.46e-15		AT2G45600.1	IPR013094	GO:0016787,GO:0008152
Peaxi162Scf00089g00838		XLOC_008671	289.631	694.254	1.26125	2.92837	5e-05	0.000174625	yes		1.14801	7.93262	18.7238	1.51e-05	0.000164178		AT3G48420.1	IPR006439,IPR023214	GO:0016787,GO:0008152
Peaxi162Scf00089g00912		XLOC_008583	3.78043	13.8761	1.87598	3.23527	5e-05	0.000174625	yes		1.97172	2.55385	21.4396	3.65e-06	4.65e-05		sp|Q0ZPV7|CXE1_ACTER	IPR013094	GO:0016787,GO:0008152
Peaxi162Scf00089g00936		XLOC_008672	29.7462	43.9197	0.562162	1.46887	0.012	0.0245588	yes		0.648709	7.23992	9.30749	0.00228219	0.0125248		AT5G63190.1	IPR003891,IPR016024	GO:0005488
Peaxi162Scf00089g00938		XLOC_008674	1.95626	4.75671	1.28187	2.6248	5e-05	0.000174625	yes		1.24049	3.3349	7.68112	0.00558017	0.0262742		sp|P09122|DPO3X_BACSU	IPR027417,IPR012763	GO:0003887,GO:0003677,GO:0005524,GO:0009360,GO:0006260,GO:0000166,GO:0017111
Peaxi162Scf00089g01019		XLOC_008588	33.7228	71.8079	1.09042	2.91599	5e-05	0.000174625	yes		1.10605	6.49669	9.80118	0.001744	0.0100032		AT1G67750.1	IPR011050,IPR018082
Peaxi162Scf00089g01020		XLOC_008589	28.0525	242.084	3.10931	7.80403	5e-05	0.000174625	yes		3.14844	5.94068	112.198	3.23e-26	5.19e-24		AT3G48360.1	IPR000197,IPR011333	GO:0005634,GO:0005515,GO:0006355,GO:0004402,GO:0008270,GO:0003712
Peaxi162Scf00089g01022		XLOC_008675	3.41797	6.42515	0.910589	1.61302	0.0072	0.0156788	yes		1.21367	2.61584	9.15763	0.00247684	0.013454		AT5G50260.1	IPR013128,IPR025661,IPR025660	GO:0008234,GO:0006508
Peaxi162Scf00089g01026		XLOC_008679	17.6683	4.08558	-2.11255	-4.19699	5e-05	0.000174625	yes		-1.97316	4.71864	99.3864	2.08e-23	2.74e-21		AT4G24760.1
Peaxi162Scf00089g01127		XLOC_008683	129.927	419.7	1.69166	4.11468	5e-05	0.000174625	yes		1.62994	7.70363	38.0739	6.81e-10	1.87e-08		AT4G24770.1	IPR012677	GO:0000166,GO:0003676
Peaxi162Scf00089g01131		XLOC_008687	9.04757	77.9199	3.10639	6.05877	5e-05	0.000174625	yes		3.15986	2.71692	57.3812	3.59e-14	1.94e-12
Peaxi162Scf00089g01132		XLOC_008688	9.94333	93.1467	3.2277	7.44042	5e-05	0.000174625	yes		3.15856	4.87519	142.097	9.26e-33	2.43e-30		sp|B8HP79|TRPC_CYAP4	IPR013785	GO:0008152,GO:0004425,GO:0006568,GO:0003824
Peaxi162Scf00089g01235		XLOC_008595	9.3667	2.40565	-1.96111	-4.00513	5e-05	0.000174625	yes		-2.19644	4.35393	71.939	2.22e-17	1.68e-15		sp|Q9FGS4|NADA_ARATH	IPR003808,IPR003473	GO:0008987,GO:0009435
Peaxi162Scf00089g01330		XLOC_008599	4.06646	2.27911	-0.8353	-1.72882	0.0038	0.00891012	yes		-0.880922	4.5036	9.9243	0.00163111	0.00946316		AT3G48260.1	IPR011009	GO:0005524,GO:0004674,GO:0004672,GO:0006468,GO:0016772
Peaxi162Scf00089g01341		XLOC_008602	1.61894	3.91963	1.27566	2.29458	0.0006	0.00172228	yes		1.20334	3.7302	12.8377	0.000339701	0.00246663
Peaxi162Scf00089g01345		XLOC_008702	16.9916	32.3505	0.928963	2.40717	5e-05	0.000174625	yes		1.02945	5.8022	18.3182	1.87e-05	0.00019752		AT3G11330.1	IPR003591,IPR001611	GO:0005515
Peaxi162Scf00089g01427		XLOC_008603	29.5201	62.9704	1.09297	2.61129	5e-05	0.000174625	yes		1.16439	3.63281	11.7469	0.000609444	0.00410231		ref|XP_002511326.1|
Peaxi162Scf00089g01432		XLOC_008704	8.42392	14.9688	0.829393	1.57125	0.00945	0.0199156	yes		0.785408	3.70205	6.36356	0.0116487	0.0473656		AT3G48240.1	IPR000270	GO:0005515
Peaxi162Scf00089g01436		XLOC_008606	21.5976	47.3223	1.13165	3.02538	5e-05	0.000174625	yes		1.08587	5.72528	12.6484	0.00037588	0.00269013		sp|A5DL80|DBP2_PICGU	IPR014014,IPR027417,IPR014001,IPR001650	GO:0005524,GO:0004386,GO:0008026,GO:0003676
Peaxi162Scf00089g01438		XLOC_008609	4.32301	1.29085	-1.74372	-2.43996	0.0007	0.00197918	yes		-2.03877	1.26022	27.3097	1.73e-07	3.06e-06		AT5G63110.1	IPR023801,IPR000286	GO:0004407,GO:0016575
Peaxi162Scf00089g01520		XLOC_008709	25.3906	13.2076	-0.942923	-2.3696	5e-05	0.000174625	yes		-0.980392	3.24183	14.2131	0.00016323	0.00131549		AT4G24670.1	IPR015424	GO:0016846,GO:0003824,GO:0030170
Peaxi162Scf00089g01636		XLOC_008717	12.3439	5.20011	-1.24718	-2.65065	5e-05	0.000174625	yes		-1.49337	3.99822	21.6397	3.29e-06	4.25e-05		AT5G50150.1	IPR025521,IPR004314
Peaxi162Scf00089g01737		XLOC_008622	31.3871	9.17631	-1.77419	-4.15148	5e-05	0.000174625	yes		-1.50119	3.4995	23.8042	1.07e-06	1.55e-05		AT5G63060.1	IPR001251,IPR011074
Peaxi162Scf00089g01742		XLOC_008718	15.5687	7.6461	-1.02585	-2.42452	5e-05	0.000174625	yes		-1.08484	4.98447	19.2034	1.18e-05	0.00013133		sp|Q6GQ69|FAF2B_XENLA	IPR006577,IPR001012,IPR012336	GO:0005515
Peaxi162Scf00089g01842		XLOC_008635	13.7212	40.5976	1.56498	3.99273	5e-05	0.000174625	yes		1.55497	5.64105	35.4674	2.59e-09	6.53e-08		sp|P21727|TPT_PEA	IPR004853,IPR004696	GO:0016020,GO:0006810,GO:0016021,GO:0005215
Peaxi162Scf00089g01847		XLOC_008628	55.2594	24.2481	-1.18835	-3.05513	5e-05	0.000174625	yes		-1.09795	6.38236	19.5455	9.82e-06	0.000112285		ref|XP_002511375.1|	IPR005174
Peaxi162Scf00090g00194		XLOC_008742	24.4021	39.1905	0.683497	1.82271	0.0014	0.00368563	yes		0.794448	4.35605	12.2247	0.000471609	0.00328004		AT5G25770.2
Peaxi162Scf00090g00207		XLOC_008743	57.5102	110.122	0.93721	2.51538	5e-05	0.000174625	yes		0.953268	5.07836	30.7867	2.88e-08	5.95e-07		AT2G30390.1	IPR001015,IPR023329	GO:0004325,GO:0006783
Peaxi162Scf00091g00064		XLOC_008768	2.63755	0.931228	-1.50199	-1.7837	0.00725	0.0157749	yes		-2.02404	3.3336	25.5651	4.28e-07	6.85e-06		sp|Q43503|LCYB_SOLLC	IPR008671	GO:0016705,GO:0016117
Peaxi162Scf00091g00114		XLOC_008776	11.3181	7.19331	-0.653903	-1.38335	0.01945	0.0375089	yes		-0.715183	3.65264	8.66594	0.00324212	0.0168045		AT3G44510.2
Peaxi162Scf00091g00618		XLOC_008769	2.02212	6.00284	1.56978	1.86028	0.00615	0.01364	yes		1.90858	0.958774	9.4044	0.00216466	0.0120302		sp|P0DI30|CASP1_TRIPD	IPR006702
Peaxi162Scf00091g00713		XLOC_008772	364.297	3281.81	3.1713	6.68135	5e-05	0.000174625	yes		3.1288	6.38198	137.239	1.07e-31	2.61e-29		AT1G08380.1	IPR017498
Peaxi162Scf00092g00020		XLOC_008796	21.3227	13.0665	-0.706517	-1.77375	0.0024	0.00595922	yes		-0.649777	4.949	7.33606	0.00675847	0.0306037		AT3G22750.1	IPR011009	GO:0005524,GO:0004674,GO:0004672,GO:0006468,GO:0016772
Peaxi162Scf00092g00025		XLOC_008797	1.89962	15.7997	3.05611	5.19861	5e-05	0.000174625	yes		2.8787	2.01882	32.1398	1.43e-08	3.11e-07		AT3G22740.1	IPR003726	GO:0008898
Peaxi162Scf00092g00099		XLOC_008846	243.768	427.933	0.811874	1.9323	0.0019	0.004839	yes		0.858765	7.81918	16.9615	3.81e-05	0.000372146		AT3G04940.1	IPR005856	GO:0006535,GO:0004124
Peaxi162Scf00092g00145		XLOC_008855	3094.21	10393.9	1.7481	2.38844	0.00015	0.000486486	yes		1.64003	11.4362	10.5224	0.00117938	0.00722913		sp|O78502|PSAD_GUITH	IPR003685	GO:0009538,GO:0015979,GO:0009522
Peaxi162Scf00092g00152		XLOC_008827	9.27893	44.8216	2.27216	4.41805	5e-05	0.000174625	yes		1.88658	4.28777	21.609	3.34e-06	4.31e-05
Peaxi162Scf00092g00172		XLOC_008828	4.6839	2.72569	-0.781088	-1.47086	0.0153	0.0303825	yes		-0.972036	4.78109	9.99448	0.0015701	0.00915538		sp|Q00763|COMT1_POPTM	IPR016461	GO:0008171,GO:0008168,GO:0046983
Peaxi162Scf00092g00515		XLOC_008808	19.6199	12.5385	-0.645953	-1.59003	0.0072	0.0156788	yes		-0.611136	5.90119	6.42905	0.0112269	0.0460367		ref|XP_007034795.1|	IPR007650
Peaxi162Scf00092g01022		XLOC_008850	5.10848	2.769	-0.88353	-2.18074	0.0006	0.00172228	yes		-0.854077	5.70838	8.50954	0.0035329	0.0180274		AT1G05380.1	IPR013083,IPR016181	GO:0005515,GO:0008270
Peaxi162Scf00092g01413		XLOC_008825	1.77164	11.5936	2.71017	4.42597	5e-05	0.000174625	yes		3.12974	1.69781	34.0868	5.27e-09	1.25e-07		AT1G23820.2	IPR001045	GO:0003824
Peaxi162Scf00092g01519		XLOC_008859	243.083	5.48163	-5.4707	-12.479	5e-05	0.000174625	yes		-5.58956	8.64252	317.905	4.14e-71	1.07e-67		gb|AFA35964.1|
Peaxi162Scf00094g00087		XLOC_008875	13.3794	2.65008	-2.3359	-4.57529	5e-05	0.000174625	yes		-2.38327	2.68814	26.7468	2.32e-07	4.01e-06		sp|Q40460|RCA1_TOBAC	IPR027417	GO:0005524
Peaxi162Scf00094g00211		XLOC_008903	5.41286	12.1208	1.16302	2.05081	0.00165	0.00426738	yes		1.04323	1.71098	10.3242	0.00131299	0.00789851		AT2G37770.2	IPR001395,IPR023210	GO:0055114,GO:0016491
Peaxi162Scf00094g01314		XLOC_008908	4.30603	9.93014	1.20546	2.48838	5e-05	0.000174625	yes		1.21811	3.54395	21.9398	2.81e-06	3.7e-05		AT5G02290.1	IPR011009	GO:0005524,GO:0004674,GO:0004672,GO:0006468,GO:0016772
Peaxi162Scf00095g00001		XLOC_008918	21.9522	14.7889	-0.569849	-1.50263	0.0092	0.0194539	yes		-0.727834	5.22358	12.7196	0.000361847	0.002605		AT5G18830.2	IPR004333	GO:0005634,GO:0003677
Peaxi162Scf00095g00117		XLOC_008967	11.1324	21.6712	0.961015	2.42317	5e-05	0.000174625	yes		0.793968	3.25823	10.2366	0.00137679	0.00820841		AT4G14240.1	IPR002550,IPR000644	GO:0030554
Peaxi162Scf00095g00120		XLOC_008919	0.731264	3.92609	2.42463	2.94552	0.00035	0.00105711	yes		2.62942	7.08123	36.7346	1.35e-09	3.56e-08		sp|Q8LBI9|EDL16_ARATH	IPR005828,IPR016196	GO:0016020,GO:0006810,GO:0055085,GO:0016021,GO:0022891,GO:0022857,GO:0005215
Peaxi162Scf00095g00133		XLOC_008924	2.16638	0.636913	-1.76612	-2.5031	0.0004	0.00119351	yes		-1.99873	2.84137	14.9387	0.000111061	0.000942742		AT5G18860.1	IPR001910,IPR023186
Peaxi162Scf00095g00221		XLOC_008948	80.6917	119.888	0.571194	1.53728	0.00955	0.020101	yes		0.537232	6.15343	6.60009	0.0101973	0.0426509		ref|XP_007035408.1|
Peaxi162Scf00095g00414		XLOC_008950	154.904	27.3017	-2.50431	-6.15326	5e-05	0.000174625	yes		-2.51785	6.424	53.0514	3.25e-13	1.53e-11		sp|Q75KR1|PPDK2_ORYSJ	IPR015813,IPR010121,IPR023151	GO:0016310,GO:0006090,GO:0005524,GO:0016301,GO:0003824,GO:0050242,GO:0016772
Peaxi162Scf00095g00715		XLOC_008956	199.56	489.745	1.29521	3.19471	5e-05	0.000174625	yes		1.29828	8.40873	27.8741	1.29e-07	2.34e-06		AT4G15470.1	IPR006214
Peaxi162Scf00095g00921		XLOC_008964	46.2903	16.4193	-1.49532	-3.87506	5e-05	0.000174625	yes		-1.34179	4.47531	29.3485	6.05e-08	1.17e-06		AT3G23600.1	IPR002925	GO:0016787
Peaxi162Scf00095g01015		XLOC_008942	11.4655	6.24181	-0.877263	-2.25256	0.00015	0.000486486	yes		-0.969082	5.99396	14.3426	0.000152378	0.00124205		sp|Q9LUG9|MD33A_ARATH
Peaxi162Scf00096g00026		XLOC_009013	17.3949	42.5848	1.29167	3.3783	5e-05	0.000174625	yes		1.37172	5.01582	40.315	2.16e-10	6.52e-09		AT3G58480.1	IPR000048	GO:0005515
Peaxi162Scf00096g00084		XLOC_008983	15.4124	30.9514	1.00591	2.45594	0.00025	0.000777877	yes		0.927502	3.95887	7.77347	0.0053019	0.0251576		AT3G15040.1	IPR007608
Peaxi162Scf00096g00157		XLOC_009026	27.3917	12.7494	-1.10331	-2.8958	5e-05	0.000174625	yes		-1.12077	7.07931	9.6391	0.00190479	0.0107675		ref|XP_007047645.1|
Peaxi162Scf00096g00414		XLOC_008975	29.5815	112.244	1.92387	4.91964	5e-05	0.000174625	yes		1.78447	4.24227	29.2733	6.29e-08	1.21e-06		AT5G03880.1	IPR012336
Peaxi162Scf00096g01615		XLOC_009001	163.542	582.529	1.83267	4.60322	5e-05	0.000174625	yes		1.75164	7.90141	44.2207	2.93e-11	1.04e-09		AT4G37800.1	IPR016455,IPR008985	GO:0048046,GO:0016762,GO:0004553,GO:0005618,GO:0006073,GO:0005975
Peaxi162Scf00096g01616		XLOC_009002	282.084	155.757	-0.856828	-2.18551	0.00015	0.000486486	yes		-0.981641	7.3031	17.8668	2.37e-05	0.00024438		AT5G65730.1	IPR016455,IPR008985	GO:0048046,GO:0016762,GO:0004553,GO:0005618,GO:0006073,GO:0005975
Peaxi162Scf00096g01719		XLOC_009030	53.2134	92.5162	0.797916	2.11573	0.0001	0.00033435	yes		0.736161	4.6178	10.1794	0.00142016	0.00842097		sp|Q9LPM9|BCAT6_ARATH	IPR001544	GO:0004084,GO:0008152,GO:0009081,GO:0003824
Peaxi162Scf00097g00232		XLOC_009060	10.8652	22.871	1.07381	2.78345	5e-05	0.000174625	yes		1.0865	3.73245	17.2456	3.28e-05	0.000326589		ref|XP_007045378.1|	IPR003008,IPR003409,IPR008280	GO:0051258,GO:0043234,GO:0006184,GO:0005525,GO:0003924
Peaxi162Scf00097g00712		XLOC_009068	14.579	9.61035	-0.601235	-1.57378	0.0058	0.0129541	yes		-0.644037	5.38798	9.77556	0.00176847	0.0101212		ref|XP_007045957.1|	IPR008581
Peaxi162Scf00097g01221		XLOC_009048	42.7923	72.0181	0.751009	1.96385	0.00045	0.00132797	yes		0.77967	5.03015	7.7784	0.00528747	0.0251006		AT4G14100.1
Peaxi162Scf00097g01810		XLOC_009053	8.34739	15.2994	0.874081	2.23879	0.00035	0.00105711	yes		0.781195	5.73245	10.7348	0.00105139	0.00656311		sp|Q9ZUM0|C3H17_ARATH	IPR000571,IPR026290	GO:0046872
Peaxi162Scf00098g00012		XLOC_009102	12.8266	5.82702	-1.13831	-2.84424	5e-05	0.000174625	yes		-1.1669	4.99805	21.5717	3.41e-06	4.38e-05		AT1G68690.1	IPR003591,IPR013210,IPR013320,IPR011009	GO:0005524,GO:0004674,GO:0004672,GO:0006468,GO:0016772
Peaxi162Scf00098g00116		XLOC_009080	79.6778	155.636	0.965923	2.49361	5e-05	0.000174625	yes		0.86893	5.34669	8.42868	0.00369348	0.0186629		sp|Q9LDU6|ST7R_ARATH	IPR001171	GO:0016020,GO:0016628,GO:0055114
Peaxi162Scf00098g00814		XLOC_009088	4.13379	15.3926	1.8967	3.71894	5e-05	0.000174625	yes		1.83457	3.32951	19.5573	9.76e-06	0.00011178
Peaxi162Scf00099g00168		XLOC_009135	238.316	47.1717	-2.33689	-5.84667	5e-05	0.000174625	yes		-2.30095	8.09478	38.1976	6.39e-10	1.77e-08		sp|Q9SZY4|PTR27_ARATH	IPR000109,IPR016196	GO:0016020,GO:0006810,GO:0006857,GO:0005215
Peaxi162Scf00100g00147		XLOC_009164	9.71502	20.2423	1.05909	2.52388	5e-05	0.000174625	yes		0.97939	5.68946	6.62752	0.0100415	0.0421694		AT3G54820.1	IPR023271,IPR000425	GO:0016020,GO:0006810,GO:0005215
Peaxi162Scf00100g00314		XLOC_009176	65.2149	160.673	1.30086	3.11929	5e-05	0.000174625	yes		1.47239	3.4883	10.9786	0.000921697	0.00587209		sp|P11422|RBL_NICOT	IPR017443	GO:0000287,GO:0015977,GO:0016984
Peaxi162Scf00100g00318		XLOC_009149	2.43973	9.17171	1.91047	3.19288	5e-05	0.000174625	yes		1.84356	2.30056	18.3304	1.86e-05	0.00019636		ref|XP_007014707.1|	IPR001024	GO:0005515
Peaxi162Scf00100g00320		XLOC_009151	18.9802	36.6283	0.948461	2.4925	5e-05	0.000174625	yes		0.846623	5.4913	14.5067	0.000139659	0.00114942		sp|Q84W89|RH37_ARATH	IPR014014,IPR027417,IPR014001,IPR001650	GO:0005524,GO:0004386,GO:0008026,GO:0003676
Peaxi162Scf00100g00715		XLOC_009156	4.57224	2.60675	-0.810647	-1.39785	0.01815	0.0352945	yes		-0.850562	2.91734	7.07696	0.00780815	0.0343944		sp|Q9C895|BRE1B_ARATH	IPR013083	GO:0005515,GO:0008270
Peaxi162Scf00100g00716		XLOC_009157	117.169	1303.07	3.47525	8.00077	5e-05	0.000174625	yes		3.47977	6.41213	112.62	2.61e-26	4.31e-24		ref|XP_007014748.1|
Peaxi162Scf00100g01517		XLOC_009166	48.4409	94.5782	0.965283	2.52058	5e-05	0.000174625	yes		0.990333	3.59937	8.97597	0.00273554	0.0145614		ref|XP_002523195.1|	IPR019371
Peaxi162Scf00101g00142		XLOC_009204	981.079	3113.78	1.66622	3.84425	5e-05	0.000174625	yes		1.63302	10.1622	12.0186	0.000526713	0.00360756		gb|AAY21210.1|	IPR009518	GO:0016020,GO:0009523,GO:0015979
Peaxi162Scf00101g00166		XLOC_009220	7.47706	3.80581	-0.974267	-2.12435	0.0006	0.00172228	yes		-0.843488	2.87868	8.89798	0.00285487	0.0151112		gb|EXB74879.1|	IPR014891,IPR013083,IPR001878	GO:0046872,GO:0005634,GO:0005515,GO:0008270,GO:0003676
Peaxi162Scf00101g01413		XLOC_009216	3.0881	8.66599	1.48865	2.77845	5e-05	0.000174625	yes		1.44664	3.7997	16.3768	5.19e-05	0.000487662		AT1G23820.2	IPR001045	GO:0003824
Peaxi162Scf00101g01521		XLOC_009217	4.30639	71.9903	4.06325	7.55705	5e-05	0.000174625	yes		4.20284	3.41502	80.3122	3.2e-19	2.93e-17		sp|Q9FJA6|RS33_ARATH	IPR009019,IPR001351	GO:0005840,GO:0003723,GO:0006412,GO:0005622,GO:0003735
Peaxi162Scf00101g01522		XLOC_009218	13.4584	35.151	1.38506	3.41537	5e-05	0.000174625	yes		1.16777	3.27382	11.3114	0.000770327	0.00500785		sp|Q9SYU4|PEX10_ARATH	IPR006845,IPR025654,IPR013083	GO:0007031,GO:0005779,GO:0005515,GO:0016558,GO:0008270
Peaxi162Scf00101g01910		XLOC_009205	10.2078	2.58889	-1.97926	-3.87951	5e-05	0.000174625	yes		-2.10571	3.95465	54.4082	1.63e-13	8.01e-12		sp|Q9FUJ1|CKX7_ARATH	IPR016166,IPR016170,IPR016164	GO:0019139,GO:0016614,GO:0008762,GO:0009690,GO:0050660,GO:0003824,GO:0055114,GO:0016491
Peaxi162Scf00102g00085		XLOC_009245	8.58757	26.6731	1.63506	2.80117	0.00015	0.000486486	yes		1.51463	2.25141	12.6558	0.0003744	0.00268046		ref|XP_007039659.1|	IPR016140
Peaxi162Scf00102g00110		XLOC_009225	4.57709	8.89084	0.957887	1.90011	0.00225	0.00562523	yes		0.936156	3.43945	10.6427	0.00110509	0.00684674		AT4G13030.2	IPR027417
Peaxi162Scf00102g00118		XLOC_009363	256.956	1.02473	-7.97014	-4.54769	0.01105	0.0228378	yes		-9.30182	8.33941	53.0225	3.3e-13	1.55e-11			IPR016140
Peaxi162Scf00102g00119		XLOC_009364	14.9063	0.383075	-5.28216	-5.31703	0.0002	0.000634001	yes		-5.23409	6.85583	109.035	1.59e-25	2.48e-23		sp|Q05085|PTR7_ARATH	IPR000109,IPR016196	GO:0016020,GO:0006810,GO:0006857,GO:0005215
Peaxi162Scf00102g00124		XLOC_009276	1.18093	7.51359	2.66958	2.71483	0.0048	0.0109543	yes		2.83603	5.09842	13.2442	0.000273426	0.00205039		AT2G45360.1	IPR009902
Peaxi162Scf00102g00527		XLOC_009230	20.6085	11.9184	-0.790043	-1.92288	0.0013	0.00345064	yes		-0.625442	3.16478	6.50719	0.0107439	0.0444129		AT4G17970.1	IPR020966	GO:0015743
Peaxi162Scf00102g00530		XLOC_009332	2.85583	0.809517	-1.81878	-2.14254	0.00295	0.0071218	yes		-1.55233	2.99928	9.8122	0.00173358	0.00996202		AT4G35470.1	IPR003591,IPR025875,IPR001611	GO:0005515
Peaxi162Scf00102g00627		XLOC_009233	639.031	1526.21	1.25599	2.93677	5e-05	0.000174625	yes		1.18905	8.28208	16.813	4.12e-05	0.000398675		sp|Q39732|GCSH_FLAAN	IPR002930	GO:0005960,GO:0006546
Peaxi162Scf00102g00633		XLOC_009337	1.50566	3.70628	1.29958	2.32617	0.00015	0.000486486	yes		1.28791	4.20187	15.5185	8.17e-05	0.000720091		AT1G34120.1	IPR005135	GO:0046856
Peaxi162Scf00102g00735		XLOC_009340	16.3722	39.5928	1.27398	3.39021	5e-05	0.000174625	yes		1.28022	5.08214	44.0381	3.22e-11	1.14e-09		AT5G47040.1	IPR015947,IPR027417,IPR027065	GO:0004252,GO:0006508,GO:0005524,GO:0000166,GO:0017111,GO:0006515,GO:0004176,GO:0030163
Peaxi162Scf00102g00932		XLOC_009249	6.00144	118.567	4.30425	9.53382	5e-05	0.000174625	yes		4.258	4.49423	128.761	7.65e-30	1.63e-27		AT5G47240.1	IPR003293	GO:0016787
Peaxi162Scf00102g01136		XLOC_009267	24.883	5.90153	-2.076	-4.36673	5e-05	0.000174625	yes		-1.97674	5.74855	35.9514	2.02e-09	5.22e-08		sp|P06151|LDHA_MOUSE	IPR001557	GO:0016616,GO:0006096,GO:0044262,GO:0003824,GO:0055114,GO:0005737,GO:0004459,GO:0005975,GO:0016491
Peaxi162Scf00102g01137		XLOC_009268	49.704	7.62394	-2.70475	-6.60621	5e-05	0.000174625	yes		-2.66335	7.32138	31.5865	1.91e-08	4.02e-07		sp|Q05085|PTR7_ARATH	IPR000109,IPR016196	GO:0016020,GO:0006810,GO:0006857,GO:0005215
Peaxi162Scf00102g01138		XLOC_009270	26.8202	1.63747	-4.03378	-7.7807	5e-05	0.000174625	yes		-4.25279	4.72589	93.8239	3.45e-22	4.04e-20		AT4G12400.2	IPR006636,IPR011990	GO:0005515
Peaxi162Scf00102g01349		XLOC_009379	14.0665	57.6562	2.03521	5.21989	5e-05	0.000174625	yes		2.09328	5.53157	33.0214	9.11e-09	2.05e-07		sp|P54873|HMCS_ARATH	IPR010122	GO:0008299,GO:0004421,GO:0008152,GO:0003824
Peaxi162Scf00102g01431		XLOC_009384	19.5094	31.7479	0.702488	1.82696	0.00205	0.00517873	yes		0.662782	5.12429	10.8884	0.000967696	0.00611811		sp|F4IDU4|MBOA1_ARATH	IPR004299
Peaxi162Scf00102g01432		XLOC_009385	3.34577	6.38647	0.93268	1.41588	0.0202	0.0387793	yes		1.16119	3.67872	14.5096	0.00013945	0.00114934		sp|Q9LEX0|P2A13_ARATH	IPR001810,IPR025886	GO:0005515
Peaxi162Scf00102g01436		XLOC_009381	0.831842	5.57337	2.74417	4.02066	5e-05	0.000174625	yes		3.65809	1.72438	26.6501	2.44e-07	4.2e-06		sp|Q93ZQ5|SPXM3_ARATH	IPR004331,IPR011701,IPR016196	GO:0055085,GO:0016021
Peaxi162Scf00102g01531		XLOC_009291	14.5412	4.55975	-1.67312	-4.19346	5e-05	0.000174625	yes		-1.78781	4.65782	20.1876	7.02e-06	8.33e-05		AT1G63300.1	IPR019448
Peaxi162Scf00102g01537		XLOC_009390	6.30214	1.42244	-2.14748	-2.50675	0.0024	0.00595922	yes		-2.27508	0.713929	7.21731	0.00722038	0.0322677		AT3G14260.1	IPR025659
Peaxi162Scf00102g01542		XLOC_009395	16.7951	26.2564	0.644629	1.60869	0.0049	0.011156	yes		0.710065	3.42329	7.16572	0.00743099	0.0329926		AT4G11640.1	IPR001926	GO:0006520,GO:0030170
Peaxi162Scf00102g01614		XLOC_009408	11.2558	5.72844	-0.974459	-2.29889	0.0001	0.00033435	yes		-1.05444	5.6397	16.0067	6.31e-05	0.000576684		AT5G64550.1
Peaxi162Scf00102g01741		XLOC_009414	1.06134	23.2576	4.45375	5.58376	5e-05	0.000174625	yes		4.89241	5.83295	85.8326	1.96e-20	1.97e-18		AT4G23810.1	IPR003657	GO:0006355,GO:0043565,GO:0003700
Peaxi162Scf00102g01851		XLOC_009319	60.7313	42.6653	-0.509376	-1.3765	0.01825	0.0354677	yes		-0.543151	6.71305	7.81732	0.0051748	0.0246676		sp|Q6GQ69|FAF2B_XENLA	IPR006577,IPR001012,IPR012336,IPR009060	GO:0005515
Peaxi162Scf00102g01877		XLOC_009428	5.72614	1.30786	-2.13036	-3.62242	5e-05	0.000174625	yes		-2.20272	2.46347	34.0626	5.34e-09	1.26e-07		AT5G24320.1	IPR015943	GO:0005515
Peaxi162Scf00103g01216		XLOC_009478	212.176	80.4974	-1.39825	-3.41253	5e-05	0.000174625	yes		-1.29262	5.82684	19.8299	8.46e-06	9.86e-05
Peaxi162Scf00103g01918		XLOC_009455	8.49112	4.22619	-1.0066	-2.20606	0.0003	0.000918529	yes		-0.90945	4.06907	7.81222	0.00518942	0.024721		AT3G60190.1	IPR022812,IPR027417,IPR020850,IPR001401,IPR000375	GO:0005525,GO:0003924
Peaxi162Scf00104g00017		XLOC_009486	2.0329	8.08382	1.9915	3.88557	5e-05	0.000174625	yes		1.89724	3.01016	12.0852	0.000508245	0.00349611		AT4G02900.1	IPR027815,IPR003864	GO:0016020
Peaxi162Scf00104g00022		XLOC_009488	14.2193	35.3666	1.31453	3.47982	5e-05	0.000174625	yes		1.36736	5.67174	25.5789	4.25e-07	6.81e-06		sp|A8GKU9|GLGX_SERP5	IPR013783,IPR013780,IPR014756,IPR017853,IPR015902	GO:0043169,GO:0004553,GO:0005975,GO:0003824
Peaxi162Scf00104g00322		XLOC_009490	10.8503	5.93622	-0.870124	-1.9121	0.00175	0.00449697	yes		-1.25007	4.60474	19.4963	1.01e-05	0.000115023		ref|XP_002510655.1|
Peaxi162Scf00104g00331		XLOC_009514	0.812826	5.42804	2.73941	3.09078	0.00045	0.00132797	yes		2.82781	1.33726	24.1451	8.93e-07	1.32e-05		AT3G27970.1	IPR015880,IPR012337	GO:0046872,GO:0004527,GO:0003676
Peaxi162Scf00104g00614		XLOC_009519	6.68499	17.3779	1.37826	2.73605	5e-05	0.000174625	yes		1.61843	6.42423	12.0852	0.000508227	0.00349611		AT1G70830.1	IPR023393,IPR000916	GO:0006952,GO:0009607
Peaxi162Scf00104g00811		XLOC_009493	141.367	288.006	1.02665	2.68287	5e-05	0.000174625	yes		1.01114	6.05576	8.38057	0.00379253	0.0191075		sp|P82412|RRP3_SPIOL	IPR006924	GO:0005840,GO:0006412,GO:0003735
Peaxi162Scf00104g00816		XLOC_009494	199.834	57.0478	-1.80856	-4.6617	5e-05	0.000174625	yes		-1.77144	6.44875	30.2357	3.83e-08	7.66e-07		AT1G68530.1	IPR016039,IPR012392	GO:0016020,GO:0008152,GO:0016747,GO:0006633,GO:0003824
Peaxi162Scf00105g00026		XLOC_009543	692.362	217.605	-1.66981	-3.91832	5e-05	0.000174625	yes		-1.74481	7.46015	16.2823	5.46e-05	0.000510066		AT5G25610.1	IPR004873
Peaxi162Scf00105g00110		XLOC_009542	4.42831	0.765942	-2.53145	-3.03731	0.0009	0.00248147	yes		-1.42067	1.87348	8.7729	0.00305739	0.0159911		AT5G25620.1	IPR013027,IPR020946	GO:0050661,GO:0050660,GO:0004499,GO:0055114,GO:0016491
Peaxi162Scf00105g00511		XLOC_009574	1.09522	2.51814	1.20114	2.3405	0.0011	0.00297066	yes		1.17242	3.9056	15.7206	7.34e-05	0.000657462		AT5G25590.1	IPR006868,IPR006867
Peaxi162Scf00105g01113		XLOC_009556	8.19468	20.0807	1.29305	3.02096	5e-05	0.000174625	yes		1.37198	4.29092	25.0838	5.49e-07	8.56e-06		ref|XP_007024096.1|	IPR007650
Peaxi162Scf00105g01315		XLOC_009562	15.8132	6.32669	-1.32161	-3.4116	5e-05	0.000174625	yes		-1.50087	4.63276	16.6898	4.4e-05	0.000422847		ref|XP_007013733.1|
Peaxi162Scf00105g01316		XLOC_009563	17.0228	8.13357	-1.06551	-2.75371	5e-05	0.000174625	yes		-1.04023	4.89372	10.9572	0.000932419	0.00592764		ref|XP_007013735.1|
Peaxi162Scf00105g01429		XLOC_009592	28.6494	79.7086	1.47623	3.73817	5e-05	0.000174625	yes		1.19615	2.00392	14.3328	0.000153171	0.0012478		sp|P82715|PPD5_ARATH	IPR002683	GO:0009523,GO:0019898,GO:0005509,GO:0015979,GO:0009654
Peaxi162Scf00105g01432		XLOC_009596	20.4226	14.031	-0.541546	-1.44285	0.0111	0.0229291	yes		-0.577306	6.70348	10.253	0.00136463	0.00814768		AT5G11430.1	IPR012921,IPR003618	GO:0005634,GO:0008270,GO:0006351
Peaxi162Scf00106g00037		XLOC_009635	29.735	45.991	0.629191	1.58496	0.00755	0.016348	yes		0.864722	2.65497	10.5451	0.00116499	0.00715367		AT1G18730.3
Peaxi162Scf00106g00326		XLOC_009636	96.2358	159.012	0.724487	1.91059	0.001	0.00272775	yes		0.794278	4.48964	7.19341	0.0073172	0.0325922		AT1G18730.3
Peaxi162Scf00106g00427		XLOC_009608	107.654	195.269	0.859071	2.26106	0.0001	0.00033435	yes		1.0019	4.72567	24.6143	7e-07	1.06e-05		AT1G26550.1	IPR023058,IPR000297	GO:0016853
Peaxi162Scf00106g02319		XLOC_009668	674.797	147.856	-2.19026	-4.95916	5e-05	0.000174625	yes		-2.23139	8.32586	67.2765	2.36e-16	1.6e-14		AT5G09930.1	IPR027417	GO:0005524,GO:0000166,GO:0017111,GO:0016887
Peaxi162Scf00107g00133		XLOC_009678	9.17588	18.3348	0.998663	2.35218	5e-05	0.000174625	yes		1.05363	3.50188	10.8185	0.00100492	0.00632094		ref|XP_002521109.1|	IPR022552
Peaxi162Scf00107g00211		XLOC_009670	7.60971	17.238	1.17968	2.59766	5e-05	0.000174625	yes		1.09629	2.04066	8.08064	0.00447407	0.0219123			IPR002775	GO:0003676
Peaxi162Scf00107g01115		XLOC_009675	55.648	9.8156	-2.50318	-5.22384	5e-05	0.000174625	yes		-2.53535	3.27001	8.60797	0.00334695	0.0172658		AT5G48850.1	IPR011990	GO:0005515
Peaxi162Scf00107g01314		XLOC_009677	163.902	325.026	0.987722	2.55482	5e-05	0.000174625	yes		0.990756	6.21463	21.8019	3.02e-06	3.95e-05		ref|XP_002521111.1|
Peaxi162Scf00107g01625		XLOC_009693	69.7794	22.8462	-1.61085	-4.15608	5e-05	0.000174625	yes		-1.589	5.99719	56.8037	4.82e-14	2.53e-12		AT3G07090.1	IPR008580
Peaxi162Scf00107g02022		XLOC_009686	1.30067	2.52746	0.958431	1.39133	0.0227	0.0429404	yes		1.13537	2.27319	9.80245	0.00174279	0.00999908		AT5G48800.1	IPR011333,IPR027356	GO:0005515
Peaxi162Scf00108g00061		XLOC_009709	6.09195	17.0863	1.48786	2.36938	0.00055	0.00159199	yes		1.23918	4.17256	17.7808	2.48e-05	0.000254792		ref|XP_002526347.1|
Peaxi162Scf00108g00420		XLOC_009708	5.96663	2.94178	-1.02023	-2.14072	0.0004	0.00119351	yes		-1.11678	4.63367	17.528	2.83e-05	0.000287153		AT2G25180.1	IPR017053,IPR011006,IPR009057	GO:0003677,GO:0000160,GO:0006355,GO:0003682,GO:0000156
Peaxi162Scf00108g00615		XLOC_009731	4.4918	23.4564	2.38462	4.35984	5e-05	0.000174625	yes		2.5451	2.61293	51.4178	7.47e-13	3.28e-11		AT5G58070.1	IPR022271	GO:0005215
Peaxi162Scf00108g01311		XLOC_009746	18.5068	26.7425	0.53108	1.37036	0.02075	0.0397092	yes		0.661792	5.7115	8.82351	0.00297374	0.0156231		sp|Q58131|ARGD_METJA	IPR015424,IPR005814	GO:0006525,GO:0008483,GO:0003824,GO:0030170
Peaxi162Scf00109g00024		XLOC_009775	235.622	19.2634	-3.61254	-8.67319	5e-05	0.000174625	yes		-3.61156	7.46126	86.1091	1.7e-20	1.73e-18		AT1G10370.1	IPR010987,IPR012336	GO:0005515
Peaxi162Scf00109g00029		XLOC_009757	5.56689	2.32615	-1.25893	-2.42152	0.00015	0.000486486	yes		-1.26421	7.29782	16.5052	4.85e-05	0.000459144		AT1G10370.1	IPR010987,IPR012336	GO:0005515
Peaxi162Scf00110g00123		XLOC_009799	2.02586	5.97265	1.55984	2.17376	0.0009	0.00248147	yes		2.23324	1.69357	14.624	0.00013123	0.00109115		AT5G22920.1	IPR017921,IPR008913,IPR013083	GO:0005515,GO:0008270
Peaxi162Scf00110g00146		XLOC_009814	8.14376	30.3248	1.89673	4.57888	5e-05	0.000174625	yes		1.9429	5.27933	18.4158	1.78e-05	0.000188718		AT5G25610.1	IPR004873
Peaxi162Scf00110g00183		XLOC_009825	6.06628	47.3537	2.96459	5.4436	5e-05	0.000174625	yes		3.1869	4.87917	86.1196	1.69e-20	1.73e-18		sp|Q9XEX2|PRX2B_ARATH	IPR012336	GO:0016491
Peaxi162Scf00110g00818		XLOC_009808	3.86197	1.58409	-1.28569	-1.71866	0.0076	0.0164437	yes		-1.53814	5.26783	13.1567	0.000286493	0.00213141		AT2G45960.2	IPR023271,IPR000425	GO:0016020,GO:0006810,GO:0005215
Peaxi162Scf00110g00819		XLOC_009844	30.4809	49.3512	0.69518	1.86207	0.0011	0.00297066	yes		0.64409	5.36445	7.49499	0.00618707	0.0284328		AT3G53130.1	IPR001128	GO:0020037,GO:0016705,GO:0005506,GO:0055114
Peaxi162Scf00110g01213		XLOC_009851	160.001	45.0829	-1.82743	-4.7802	5e-05	0.000174625	yes		-1.70164	6.81013	76.0341	2.79e-18	2.32e-16		AT3G52990.1	IPR001697	GO:0030955,GO:0000287,GO:0004743,GO:0006096,GO:0003824
Peaxi162Scf00111g00115		XLOC_009907	48.2716	25.8966	-0.898414	-2.32749	5e-05	0.000174625	yes		-0.75043	4.86558	9.2765	0.00232112	0.0127082		sp|Q9C8L4|ETHE1_ARATH	IPR001279	GO:0016787
Peaxi162Scf00111g00117		XLOC_009864	8.72816	14.3342	0.715716	1.8526	0.0014	0.00368563	yes		0.722164	6.04539	6.26216	0.0123344	0.0494522		AT1G29400.1	IPR007201,IPR012677	GO:0000166,GO:0003676
Peaxi162Scf00111g00123		XLOC_009938	5.17354	12.5128	1.27418	2.78099	5e-05	0.000174625	yes		1.54995	4.45397	23.3669	1.34e-06	1.9e-05		AT3G59110.1	IPR011009	GO:0005524,GO:0004674,GO:0004672,GO:0006468,GO:0016772
Peaxi162Scf00111g00148		XLOC_009923	22.404	13.8289	-0.69607	-1.72428	0.00275	0.00669304	yes		-0.716321	5.44895	7.87156	0.00502184	0.0240707		AT1G53380.1	IPR006943
Peaxi162Scf00111g00221		XLOC_009869	683.056	402.915	-0.761526	-1.96024	0.00075	0.00210563	yes		-0.730453	6.69745	10.746	0.00104504	0.00653133		ref|XP_007048989.1|
Peaxi162Scf00111g00316		XLOC_009873	6.54081	28.1248	2.1043	3.33618	5e-05	0.000174625	yes		2.65049	1.90917	16.2526	5.54e-05	0.000517413
Peaxi162Scf00111g00320		XLOC_009876	2.43719	3.93628	0.691613	1.38342	0.0174	0.0340134	yes		0.810183	4.05103	6.30028	0.0120719	0.0487204		AT4G34980.1	IPR015500,IPR023828	GO:0004252,GO:0006508,GO:0042802,GO:0043086
Peaxi162Scf00111g00412		XLOC_009878	94.6891	341.63	1.85117	4.52139	5e-05	0.000174625	yes		1.86117	7.3716	62.6834	2.43e-15	1.52e-13		AT2G21590.1	IPR011831	GO:0005978,GO:0009058,GO:0008878,GO:0016779
Peaxi162Scf00111g00518		XLOC_009944	2.98072	1.0579	-1.49446	-2.02904	0.0022	0.00551397	yes		-2.14381	0.456476	12.0646	0.000513871	0.00352895			IPR012340
Peaxi162Scf00111g00526		XLOC_009883	27.7296	40.7035	0.553725	1.34313	0.0222	0.042109	yes		0.628225	3.86606	6.93645	0.00844564	0.036726		sp|A7QBZ2|CSPLA_VITVI	IPR006702
Peaxi162Scf00111g00718		XLOC_009890	19.3729	36.48	0.913063	2.09657	0.0004	0.00119351	yes		0.988058	3.09581	15.4947	8.27e-05	0.00072796		ref|XP_007009720.1|	IPR015815,IPR000313	GO:0055114,GO:0016491
Peaxi162Scf00111g00723		XLOC_009889	10.2069	5.3492	-0.932151	-2.13906	0.00025	0.000777877	yes		-0.973588	4.12702	7.93608	0.00484587	0.0233957		sp|Q13895|BYST_HUMAN	IPR007955
Peaxi162Scf00111g00922		XLOC_009958	1.7966	4.99056	1.47393	2.21289	0.00125	0.00333203	yes		1.75642	2.62658	8.74443	0.00310549	0.0162058		AT1G30040.1	IPR002283,IPR027443,IPR026992	GO:0016706,GO:0005506,GO:0055114,GO:0016491
Peaxi162Scf00111g01140		XLOC_009909	11.1021	0.659269	-4.07382	-4.69646	5e-05	0.000174625	yes		-4.24841	3.93275	85.8903	1.9e-20	1.92e-18		AT2G26710.1	IPR001128	GO:0020037,GO:0016705,GO:0005506,GO:0055114
Peaxi162Scf00111g01144		XLOC_009964	181.687	35.9979	-2.33547	-6.06849	5e-05	0.000174625	yes		-2.33251	5.64217	70.9437	3.68e-17	2.75e-15		AT1G78510.1	IPR017446	GO:0016765,GO:0008299,GO:0015979
Peaxi162Scf00111g01220		XLOC_009910	20.2115	39.807	0.977847	2.4382	5e-05	0.000174625	yes		1.04598	3.67027	14.6058	0.000132508	0.00110044		AT1G53520.1	IPR016087	GO:0016872,GO:0045430,GO:0009813
Peaxi162Scf00111g01322		XLOC_009916	21.0617	103.654	2.29908	5.84057	5e-05	0.000174625	yes		2.31071	5.17359	70.7928	3.97e-17	2.96e-15		AT1G06040.1	IPR000315	GO:0008270,GO:0005622
Peaxi162Scf00111g01331		XLOC_009917	47.9148	89.5361	0.901998	2.3984	5e-05	0.000174625	yes		0.83763	5.64289	8.02693	0.00460869	0.0224653		sp|Q3MF94|RL13_ANAVT	IPR023563,IPR023564,IPR005822	GO:0005840,GO:0006412,GO:0003735
Peaxi162Scf00111g01468		XLOC_009985	15.5865	29.8159	0.93579	2.45746	5e-05	0.000174625	yes		0.823169	5.91353	14.4233	0.000145987	0.00119608
Peaxi162Scf00111g01476		XLOC_009977	28.4131	10.286	-1.46588	-3.77375	5e-05	0.000174625	yes		-1.63968	4.31312	44.1117	3.1e-11	1.1e-09		AT2G30900.1	IPR026057,IPR025846
Peaxi162Scf00112g00104		XLOC_010014	7.21812	3.7146	-0.958416	-1.77707	0.0029	0.00701538	yes		-0.97809	3.71413	8.25609	0.00406154	0.0202315		sp|O49403|HFA4A_ARATH	IPR011991,IPR027725	GO:0005634,GO:0006355,GO:0043565,GO:0009408,GO:0003700
Peaxi162Scf00112g01717		XLOC_010023	3.73215	6.65096	0.833555	1.59259	0.0081	0.0173899	yes		0.812959	3.09939	8.77667	0.00305108	0.0159662		ref|XP_003593793.1|	IPR009617
Peaxi162Scf00112g01722		XLOC_010024	78.9476	112.593	0.512149	1.36632	0.01935	0.0373401	yes		0.730205	5.51064	10.4707	0.0012128	0.00739894		AT5G63890.2	IPR016161,IPR012131	GO:0008152,GO:0000105,GO:0008270,GO:0051287,GO:0004399,GO:0055114,GO:0016491
Peaxi162Scf00113g00024		XLOC_010030	17.097	4.46967	-1.9355	-3.39552	5e-05	0.000174625	yes		-2.14468	3.11548	25.0498	5.59e-07	8.68e-06		AT3G52970.1	IPR001128	GO:0020037,GO:0016705,GO:0005506,GO:0055114
Peaxi162Scf00113g00317		XLOC_010036	32.8019	59.731	0.864703	2.24231	0.0001	0.00033435	yes		0.797462	5.22386	13.6203	0.000223756	0.00172862		AT4G36810.1	IPR017446	GO:0008299
Peaxi162Scf00114g00017		XLOC_010066	0.768298	2.45438	1.67562	2.37318	0.0011	0.00297066	yes		1.86553	1.99004	21.5484	3.45e-06	4.42e-05		sp|Q9STE1|PP333_ARATH	IPR011990,IPR002885	GO:0005515
Peaxi162Scf00114g00117		XLOC_010046	26.718	38.8489	0.54006	1.43785	0.0127	0.0257967	yes		0.763731	3.83109	18.1138	2.08e-05	0.000217675		AT5G22620.1	IPR013078	GO:0008152,GO:0003824
Peaxi162Scf00114g00310		XLOC_010069	7.30152	4.06131	-0.846251	-1.95712	0.00055	0.00159199	yes		-1.02309	2.90686	8.36525	0.00382465	0.0192319		AT1G08190.1	IPR011990,IPR013083,IPR015943,IPR016902	GO:0006886,GO:0005515,GO:0016192
Peaxi162Scf00114g01019		XLOC_010060	0.985677	2.97533	1.59386	1.64832	0.0136	0.0273962	yes		2.02489	1.55424	29.89	4.57e-08	9.03e-07		AT5G10190.1	IPR011701,IPR016196	GO:0055085,GO:0016021
Peaxi162Scf00115g00115		XLOC_010101	1.18992	9.2288	2.95528	4.54997	5e-05	0.000174625	yes		3.16935	2.92408	86.4543	1.43e-20	1.47e-18		AT5G42650.1	IPR001128	GO:0020037,GO:0016705,GO:0005506,GO:0004497,GO:0055114
Peaxi162Scf00115g00132		XLOC_010085	1.68521	5.23298	1.63471	1.48281	0.02005	0.0385252	yes		1.79957	4.1724	7.57647	0.00591351	0.0275052		gb|AGC39165.1|	IPR009009
Peaxi162Scf00115g01116		XLOC_010102	4.35552	9.35229	1.10248	2.23678	0.00025	0.000777877	yes		0.854444	2.27816	7.60887	0.0058082	0.0271434		AT5G04250.1	IPR003323
Peaxi162Scf00115g01228		XLOC_010083	2.35857	1.13593	-1.05403	-1.48065	0.01525	0.0302985	yes		-1.41485	0.766918	6.90794	0.0085814	0.0371992		AT2G37025.1	IPR009057	GO:0003677,GO:0003682
Peaxi162Scf00116g00106		XLOC_010137	89.1425	60.2367	-0.56547	-1.4927	0.01135	0.0233812	yes		-0.745071	3.82332	6.62994	0.0100279	0.0421377		sp|P17093|RS11_SOYBN	IPR012340,IPR000266	GO:0005840,GO:0006412,GO:0005622,GO:0003735
Peaxi162Scf00116g00109		XLOC_010135	9.94243	4.22334	-1.23521	-2.97779	5e-05	0.000174625	yes		-1.39313	3.52083	9.67176	0.00187122	0.0106183		ref|XP_002519907.1|
Peaxi162Scf00116g00117		XLOC_010118	86.3137	51.1055	-0.75611	-2.00375	0.00025	0.000777877	yes		-0.752802	5.43772	7.16958	0.00741503	0.0329288		ref|XP_002531451.1|
Peaxi162Scf00116g00131		XLOC_010120	5.32602	2.86884	-0.892592	-1.84837	0.0028	0.0068003	yes		-1.03978	5.31094	22.401	2.21e-06	2.99e-05		AT2G25290.1	IPR000270,IPR011990	GO:0005515
Peaxi162Scf00116g00163		XLOC_010141	7.0094	15.9505	1.18623	2.0007	0.0017	0.00438271	yes		1.08667	2.22895	9.72808	0.00181474	0.0103431		AT2G29640.1	IPR006155	GO:0008242
Peaxi162Scf00116g01620		XLOC_010142	19.1942	255.26	3.73322	9.22986	5e-05	0.000174625	yes		3.77874	6.41788	249.368	3.57e-56	3.69e-53		AT3G46970.1	IPR000811	GO:0005975,GO:0030170,GO:0008184,GO:0004645
Peaxi162Scf00116g01621		XLOC_010143	24.681	340.889	3.78783	9.5443	5e-05	0.000174625	yes		3.77843	6.09733	150.867	1.12e-34	3.46e-32		AT3G46970.1	IPR000811	GO:0005975,GO:0008184
Peaxi162Scf00117g00122		XLOC_010199	1.43257	4.01683	1.48745	2.28466	0.0035	0.00828339	yes		1.24049	4.12874	7.69014	0.00555233	0.0261661
Peaxi162Scf00117g00129		XLOC_010198	104.42	299.387	1.51961	3.9511	5e-05	0.000174625	yes		1.27955	9.90413	16.2483	5.56e-05	0.00051832
Peaxi162Scf00117g00142		XLOC_010166	30.8252	55.2278	0.841286	2.21765	0.0001	0.00033435	yes		0.877353	8.37839	12.622	0.000381231	0.00272372		sp|Q94KU1|6PGD1_SPIOL	IPR008927,IPR016040,IPR006113	GO:0050661,GO:0016616,GO:0006098,GO:0004616,GO:0055114,GO:0050662,GO:0016491
Peaxi162Scf00117g00144		XLOC_010204	18.89	12.6588	-0.577487	-1.46381	0.01275	0.0258858	yes		-0.547407	4.84725	7.82462	0.00515394	0.0245964		AT3G61600.1	IPR008974,IPR011705,IPR011333	GO:0005515
Peaxi162Scf00117g00314		XLOC_010151	11.3087	20.9111	0.886836	2.16464	0.00025	0.000777877	yes		0.810293	5.38999	9.81163	0.00173411	0.00996202		sp|Q8L868|E1311_ARATH	IPR017853,IPR000490	GO:0004553,GO:0005975,GO:0003824
Peaxi162Scf00117g00321		XLOC_010184	4.06227	157.877	5.28037	11.7311	5e-05	0.000174625	yes		5.29223	5.38047	113.489	1.69e-26	2.89e-24		AT4G10770.1	IPR004813	GO:0055085
Peaxi162Scf00117g00418		XLOC_010154	3.57501	21.3256	2.57657	4.35193	5e-05	0.000174625	yes		2.45425	3.46119	62.7412	2.36e-15	1.48e-13		sp|Q53FV1|ORML2_HUMAN	IPR007203	GO:0016021
Peaxi162Scf00117g00912		XLOC_010156	39.9998	137.229	1.77852	4.48201	5e-05	0.000174625	yes		1.68974	6.02928	26.4035	2.77e-07	4.71e-06		sp|Q8VY91|RR6_ARATH	IPR014717,IPR000529	GO:0005840,GO:0006412,GO:0003735,GO:0019843
Peaxi162Scf00117g01130		XLOC_010194	11.1079	17.5935	0.663459	1.61977	0.0056	0.0125577	yes		0.773025	4.06107	7.08601	0.00776879	0.0342481		AT1G64430.1	IPR002885
Peaxi162Scf00118g00003		XLOC_010213	6.70314	1.07607	-2.63906	-2.21432	0.0066	0.0145182	yes		-2.82668	1.85503	15.3783	8.8e-05	0.000766951		AT5G17450.1	IPR006121	GO:0046872,GO:0030001
Peaxi162Scf00118g00061		XLOC_010218	18.4659	57.8885	1.64842	2.64187	0.0002	0.000634001	yes		1.86318	2.87258	19.0278	1.29e-05	0.000142381		AT2G22640.1	IPR019466
Peaxi162Scf00118g00084		XLOC_010241	6.16888	36.4949	2.56462	5.06474	5e-05	0.000174625	yes		2.49946	4.12729	35.4663	2.59e-09	6.53e-08		AT5G65660.1
Peaxi162Scf00118g00085		XLOC_010242	4.85049	30.3405	2.64504	4.83529	5e-05	0.000174625	yes		2.56525	3.42994	45.2723	1.71e-11	6.35e-10		AT5G65660.1
Peaxi162Scf00118g00223		XLOC_010235	2.49185	6.04441	1.27838	2.79742	5e-05	0.000174625	yes		1.00399	3.27421	12.8469	0.000338042	0.00245668		sp|Q0UY70|NM111_PHANO	IPR009003,IPR025926,IPR001940	GO:0004252,GO:0006508,GO:0005515,GO:0003824
Peaxi162Scf00118g01412		XLOC_010248	18.1764	66.7505	1.87672	4.82555	5e-05	0.000174625	yes		1.89055	3.9996	26.4361	2.72e-07	4.64e-06		sp|Q9LPM9|BCAT6_ARATH	IPR001544	GO:0004084,GO:0008152,GO:0009081,GO:0003824
Peaxi162Scf00118g01712		XLOC_010250	12.8613	65.6633	2.35205	5.7877	5e-05	0.000174625	yes		2.34992	4.83615	43.0467	5.34e-11	1.79e-09		sp|Q9VCY8|ADRL_DROME	IPR004254	GO:0016021
Peaxi162Scf00118g01922		XLOC_010252	34.7228	83.0097	1.2574	3.23625	5e-05	0.000174625	yes		1.21319	3.7208	12.668	0.000371972	0.0026689		sp|Q96BM9|ARL8A_HUMAN	IPR005225,IPR003579,IPR027417,IPR006689	GO:0006886,GO:0007264,GO:0005622,GO:0005525,GO:0015031
Peaxi162Scf00118g01923		XLOC_010253	51.5658	34.5876	-0.57616	-1.51687	0.00915	0.019359	yes		-0.659557	4.82608	8.91226	0.00283263	0.0150088		sp|Q9FJX3|VDAC2_ARATH	IPR023614,IPR027246	GO:0055085,GO:0005741
Peaxi162Scf00118g01926		XLOC_010228	2.19171	14.0274	2.67811	5.04333	5e-05	0.000174625	yes		2.77795	3.77572	61.0049	5.69e-15	3.42e-13		ref|XP_007047540.1|	IPR023296,IPR006710	GO:0004553,GO:0005975
Peaxi162Scf00118g02018		XLOC_010231	4.76153	1.53694	-1.63136	-2.76442	5e-05	0.000174625	yes		-1.69964	3.3024	20.7776	5.16e-06	6.36e-05		AT2G14820.1	IPR011333,IPR027356	GO:0005515
Peaxi162Scf00119g00028		XLOC_010263	15.569	29.6261	0.928191	2.22766	0.00015	0.000486486	yes		0.871112	3.85197	11.0602	0.000882002	0.00564351		AT1G49010.1	IPR009057	GO:0003677,GO:0003682
Peaxi162Scf00119g00067		XLOC_010277	0.857806	20.058	4.54738	4.37448	0.0006	0.00172228	yes		4.5551	1.50597	96.7161	8e-23	1.01e-20		sp|Q9M0L0|DRE1A_ARATH	IPR016177	GO:0003677,GO:0006355,GO:0003700
Peaxi162Scf00119g00138		XLOC_010344	48.6475	133.854	1.46022	3.67144	5e-05	0.000174625	yes		1.36859	5.85225	57.7054	3.04e-14	1.66e-12		sp|P04825|AMPN_ECOLI	IPR001930,IPR024601	GO:0008237,GO:0006508,GO:0008270
Peaxi162Scf00119g00143		XLOC_010295	1.77943	20.3674	3.51677	3.31347	0.00065	0.00185122	yes		3.50532	3.67248	17.1644	3.43e-05	0.000338911			IPR025322
Peaxi162Scf00119g00624		XLOC_010275	104.428	330.716	1.66308	4.28169	5e-05	0.000174625	yes		1.74372	6.00478	28.4539	9.6e-08	1.78e-06		AT4G11600.1	IPR012336,IPR000889	GO:0006979,GO:0004602,GO:0055114
Peaxi162Scf00119g00811		XLOC_010322	363.53	176.481	-1.04256	-2.59474	5e-05	0.000174625	yes		-0.987489	7.74473	13.9928	0.000183511	0.00145072		AT4G11570.1	IPR006439,IPR023214	GO:0016787,GO:0008152
Peaxi162Scf00119g00828		XLOC_010278	2.45372	0.73702	-1.73519	-1.71498	0.0162	0.031948	yes		-1.84806	0.991361	16.0903	6.04e-05	0.000556435		ref|XP_002529729.1|	IPR007175
Peaxi162Scf00119g00829		XLOC_010279	6.18255	3.94563	-0.647945	-1.39378	0.01735	0.0339276	yes		-0.963401	3.13704	7.52427	0.00608733	0.0280804		AT4G11560.1	IPR003618,IPR001025	GO:0005634,GO:0003677,GO:0008270,GO:0006351
Peaxi162Scf00119g00942		XLOC_010285	4.6476	1.14193	-2.02501	-3.33363	5e-05	0.000174625	yes		-2.65723	3.10743	31.974	1.56e-08	3.36e-07		AT5G41315.1	IPR025610,IPR011598	GO:0046983
Peaxi162Scf00119g00948		XLOC_010332	7.11328	1.27707	-2.47768	-4.51681	5e-05	0.000174625	yes		-2.67248	4.62565	32.9912	9.26e-09	2.08e-07		ref|XP_002511864.1|	IPR022212,IPR025486
Peaxi162Scf00119g01015		XLOC_010334	1.60838	2.86477	0.832815	1.54683	0.0111	0.0229291	yes		0.934457	2.45256	7.84163	0.00510565	0.02441		sp|Q65JY4|MURE_BACLD	IPR005761	GO:0009058,GO:0005524,GO:0051301,GO:0016881,GO:0008360,GO:0005737,GO:0016874
Peaxi162Scf00119g01214		XLOC_010290	1765.3	737.266	-1.25966	-2.58642	5e-05	0.000174625	yes		-1.24962	9.79791	14.8291	0.000117705	0.000990614		AT4G00430.1	IPR023271,IPR000425	GO:0016020,GO:0006810,GO:0005215
Peaxi162Scf00120g00019		XLOC_010350	36.4651	135.595	1.89471	4.76191	5e-05	0.000174625	yes		1.86577	6.51341	23.6786	1.14e-06	1.64e-05		AT2G17650.1	IPR025110,IPR000873	GO:0008152,GO:0003824
Peaxi162Scf00120g00021		XLOC_010355	38.7748	332.293	3.09927	7.69768	5e-05	0.000174625	yes		3.06087	7.54622	99.756	1.72e-23	2.32e-21		sp|Q9SR19|RAF2_ARATH
Peaxi162Scf00120g00023		XLOC_010354	25.0546	48.5224	0.953578	2.52447	5e-05	0.000174625	yes		1.05995	4.45714	13.995	0.000183301	0.00144961		AT2G21130.1	IPR024936,IPR002130	GO:0006457,GO:0003755
Peaxi162Scf00120g00102		XLOC_010365	2.27631	6.19989	1.44555	1.8404	0.0045	0.0103476	yes		1.39758	2.3174	10.9287	0.000946853	0.00600466		ref|XP_007010552.1|	IPR001104	GO:0016627,GO:0016021,GO:0005737,GO:0006629
Peaxi162Scf00120g00111		XLOC_010367	2.07076	0.369314	-2.48724	-1.32174	0.02255	0.042691	yes		-3.04259	1.77393	20.0381	7.59e-06	8.93e-05		sp|Q9SCU0|SDR2A_ARATH	IPR002347	GO:0008152,GO:0016491
Peaxi162Scf00120g00519		XLOC_010392	40.7402	78.4837	0.945941	2.5271	5e-05	0.000174625	yes		0.952743	4.61165	9.79046	0.00175419	0.0100561		AT3G04590.2	IPR017956,IPR005175	GO:0003677
Peaxi162Scf00120g00814		XLOC_010364	6.19142	1.28022	-2.27387	-3.35745	0.00015	0.000486486	yes		-2.473	2.41802	30.9119	2.7e-08	5.6e-07		AT5G16010.1	IPR001104	GO:0016627,GO:0016021,GO:0005737,GO:0006629
Peaxi162Scf00120g01525		XLOC_010375	1.27846	3.91325	1.61396	1.99547	0.005	0.0113574	yes		1.48949	2.04509	10.9962	0.000912987	0.00582198		AT5G04840.1
Peaxi162Scf00121g00018		XLOC_010410	13.1086	21.95	0.743706	1.85191	0.0016	0.00415147	yes		0.668198	8.28562	8.19748	0.00419487	0.0208193		AT4G24240.1	IPR003657,IPR018872	GO:0006355,GO:0043565,GO:0003700
Peaxi162Scf00121g00101		XLOC_010428	0	7.83419	Inf	NA	5e-05	0.000174625	yes		5.90775	3.08993	47.5085	5.48e-12	2.17e-10
Peaxi162Scf00121g00249		XLOC_010461	23.2239	13.9853	-0.731706	-1.80153	0.002	0.00506598	yes		-0.616466	5.17551	10.4722	0.00121185	0.00739535		ref|XP_002521725.1|
Peaxi162Scf00121g00417		XLOC_010445	41.4506	17.3511	-1.25636	-3.37339	5e-05	0.000174625	yes		-1.08885	5.10245	11.4775	0.000704426	0.00464448		AT3G50240.1	IPR027640,IPR027417,IPR001752	GO:0007018,GO:0005524,GO:0003777,GO:0008017,GO:0005871
Peaxi162Scf00121g02310		XLOC_010434	119.221	377.669	1.66349	4.30037	5e-05	0.000174625	yes		1.59569	5.51026	40.65	1.82e-10	5.57e-09		AT1G29390.1	IPR008892
Peaxi162Scf00121g02438		XLOC_010440	12.8636	7.66506	-0.746921	-1.73354	0.0026	0.00638043	yes		-0.840064	4.27066	16.0326	6.23e-05	0.000571099		AT4G35500.1	IPR011009	GO:0005524,GO:0004674,GO:0004672,GO:0006468,GO:0016772
Peaxi162Scf00122g00181		XLOC_010497	22.9907	14.0072	-0.714879	-1.85179	0.00155	0.00403543	yes		-0.706804	5.17351	7.36629	0.00664578	0.0301927		AT3G14920.1	IPR021102
Peaxi162Scf00122g02013		XLOC_010498	79.5903	118.546	0.57478	1.54573	0.0082	0.0175784	yes		0.609948	5.18438	13.954	0.000187337	0.00147645		sp|P49104|RAB2B_MAIZE	IPR002041,IPR005225,IPR001806,IPR027417	GO:0016020,GO:0007165,GO:0006184,GO:0005622,GO:0003924,GO:0006886,GO:0006913,GO:0007264,GO:0005525,GO:0015031
Peaxi162Scf00122g02315		XLOC_010478	95.8514	335.427	1.80713	4.8473	5e-05	0.000174625	yes		1.68389	3.48243	25.0816	5.5e-07	8.56e-06		gb|AAB61215.1|	IPR009071
Peaxi162Scf00123g00047		XLOC_010532	27.8022	5.44798	-2.35141	-4.73098	5e-05	0.000174625	yes		-2.4465	1.89386	52.5912	4.11e-13	1.9e-11		sp|Q5ZC82|LOG_ORYSJ	IPR005269
Peaxi162Scf00123g00068		XLOC_010534	311.689	2366.73	2.92472	5.50519	5e-05	0.000174625	yes		2.98408	8.1452	94.3932	2.59e-22	3.07e-20		sp|Q08935|ROC1_NICSY	IPR012677	GO:0000166,GO:0003676
Peaxi162Scf00123g00069		XLOC_010535	10.6013	2.54004	-2.06131	-4.19412	5e-05	0.000174625	yes		-2.1553	2.39836	15.2165	9.59e-05	0.000827992		AT5G04220.2	IPR000008	GO:0005515
Peaxi162Scf00123g00096		XLOC_010515	128.439	58.6381	-1.13117	-2.94857	5e-05	0.000174625	yes		-1.08538	9.50727	19.3397	1.09e-05	0.00012349		AT3G53260.1	IPR024083,IPR001106,IPR023144	GO:0009058,GO:0016841,GO:0003824,GO:0005737,GO:0006559
Peaxi162Scf00123g00214		XLOC_010531	21.3106	10.4419	-1.02919	-2.68346	5e-05	0.000174625	yes		-1.09134	5.33066	31.8275	1.68e-08	3.6e-07		AT4G30080.1	IPR015300,IPR010525,IPR003311	GO:0005634,GO:0003677,GO:0006355,GO:0009725,GO:0046983
Peaxi162Scf00123g01116		XLOC_010520	203.926	118.625	-0.781646	-2.03984	0.0005	0.00146065	yes		-0.761775	5.38743	14.5949	0.000133274	0.00110592		AT5G03300.1	IPR001805	GO:0006166,GO:0004001
Peaxi162Scf00123g01721		XLOC_010543	1.33899	4.36776	1.70574	1.8685	0.01095	0.0226594	yes		1.82713	1.84588	9.31662	0.00227084	0.0124791		gb|ACZ52907.1|	IPR005333
Peaxi162Scf00123g01728		XLOC_010530	8.68605	34.7364	1.99968	5.01199	5e-05	0.000174625	yes		2.09428	3.58438	53.0478	3.26e-13	1.53e-11		sp|Q03066|RPSC_NOSS1	IPR014284	GO:0003677,GO:0006355,GO:0016987,GO:0003700,GO:0006352
Peaxi162Scf00123g01729		XLOC_010544	2.80337	9.10726	1.69985	2.33478	0.0014	0.00368563	yes		1.82314	2.5229	10.9318	0.000945297	0.00599663
Peaxi162Scf00124g00110		XLOC_010564	52.13	15.5586	-1.7444	-4.38673	5e-05	0.000174625	yes		-1.91652	5.84742	47.9666	4.34e-12	1.74e-10		AT1G28220.1	IPR000620,IPR004853	GO:0016020
Peaxi162Scf00125g00041		XLOC_010585	50.5522	32.9992	-0.615342	-1.64585	0.0047	0.0107515	yes		-0.54744	6.33938	10.4759	0.0012094	0.00738908		sp|P35614|ERF1Z_ARATH	IPR004403	GO:0006415,GO:0016149,GO:0005737
Peaxi162Scf00125g00064		XLOC_010613	3.65002	9.23063	1.33853	2.8137	5e-05	0.000174625	yes		1.46694	5.304	24.2066	8.65e-07	1.29e-05		AT3G10600.1	IPR002293	GO:0016020,GO:0003333,GO:0015171
Peaxi162Scf00125g00710		XLOC_010588	47.1064	69.1632	0.55408	1.49164	0.00995	0.0208385	yes		0.759424	3.69993	11.4867	0.000700963	0.00462515		ref|XP_007034550.1|	IPR007525,IPR011254,IPR007516	GO:0003824,GO:0055114,GO:0016491
Peaxi162Scf00125g01022		XLOC_010620	542.05	124.452	-2.12283	-4.92139	5e-05	0.000174625	yes		-2.10371	8.17947	57.7244	3.02e-14	1.65e-12		AT3G23920.1	IPR001554,IPR017853	GO:0005975,GO:0000272,GO:0016161,GO:0003824
Peaxi162Scf00125g01318		XLOC_010595	33.1067	19.9649	-0.729656	-1.85355	0.0016	0.00415147	yes		-0.824623	4.51221	14.5829	0.000134129	0.00111212		AT2G33255.1	IPR006439,IPR023214	GO:0016787,GO:0008152
Peaxi162Scf00125g01319		XLOC_010596	5.31511	0.712397	-2.89935	-3.39669	0.0003	0.000918529	yes		-3.55933	2.26351	52.0227	5.49e-13	2.46e-11		AT1G04570.1	IPR016196,IPR004324
Peaxi162Scf00126g00232		XLOC_010682	17.4666	135.028	2.95058	7.55713	5e-05	0.000174625	yes		2.97928	9.12536	34.5089	4.24e-09	1.02e-07		AT5G49360.1	IPR026892,IPR002772,IPR026891,IPR017853	GO:0004553,GO:0005975
Peaxi162Scf00126g00622		XLOC_010698	6.07077	15.252	1.32905	2.85763	5e-05	0.000174625	yes		1.26066	4.10786	9.95879	0.00160083	0.00930837		sp|Q42896|SCRK2_SOLLC	IPR002139	GO:0016773,GO:0004747,GO:0006014
Peaxi162Scf00126g00624		XLOC_010700	195.704	20.2437	-3.27313	-8.26196	5e-05	0.000174625	yes		-3.41544	6.33897	167.94	2.08e-38	8.47e-36		AT1G06040.1	IPR000315	GO:0008270,GO:0005622
Peaxi162Scf00126g00625		XLOC_010644	4.43876	7.9521	0.841179	1.56187	0.0094	0.0198225	yes		0.868143	4.22918	6.29238	0.0121258	0.0489		sp|Q42896|SCRK2_SOLLC	IPR002139	GO:0016773,GO:0004747,GO:0006014
Peaxi162Scf00126g01125		XLOC_010662	6.96111	42.2412	2.60126	6.24569	5e-05	0.000174625	yes		2.59348	4.92302	59.167	1.45e-14	8.22e-13		sp|Q9SCP4|PP279_ARATH	IPR011990,IPR002885	GO:0005515
Peaxi162Scf00126g01131		XLOC_010661	22.0807	12.2295	-0.852424	-2.28226	0.00015	0.000486486	yes		-0.87253	5.83473	15.1358	0.000100049	0.000860558		AT3G60030.1	IPR020683,IPR004333	GO:0005634,GO:0003677
Peaxi162Scf00126g01412		XLOC_010674	180.977	397.417	1.13485	2.7266	5e-05	0.000174625	yes		1.20737	8.57242	25.7261	3.93e-07	6.4e-06		sp|Q9M5K3|DLDH1_ARATH	IPR016156,IPR013027,IPR006258,IPR023753	GO:0004148,GO:0050660,GO:0016668,GO:0055114,GO:0045454,GO:0016491
Peaxi162Scf00126g01416		XLOC_010675	325.972	855.197	1.39151	2.97436	5e-05	0.000174625	yes		1.30428	7.97432	25.6661	4.06e-07	6.55e-06		sp|P73530|RS1A_SYNY3	IPR012340	GO:0003723
Peaxi162Scf00127g00111		XLOC_010731	5.45437	78.3091	3.8437	6.7712	5e-05	0.000174625	yes		3.83101	7.9561	27.3498	1.7e-07	3e-06		AT5G20630.1	IPR001929	GO:0045735,GO:0030145
Peaxi162Scf00127g00131		XLOC_010732	3.12919	1.14377	-1.45199	-2.56007	0.00015	0.000486486	yes		-1.69931	2.72708	17.7216	2.56e-05	0.00026167		ref|XP_007012655.1|	IPR006553
Peaxi162Scf00127g00166		XLOC_010735	96.2374	430.048	2.15983	5.24557	5e-05	0.000174625	yes		2.18719	7.39187	139.712	3.08e-32	7.77e-30		AT3G45310.1	IPR013128,IPR025661,IPR025660	GO:0008234,GO:0006508
Peaxi162Scf00128g00020		XLOC_010749	65.5605	36.8145	-0.832552	-2.22149	0.00025	0.000777877	yes		-0.900514	4.94865	17.6771	2.62e-05	0.000267209		AT1G10740.1
Peaxi162Scf00128g00023		XLOC_010752	1050.16	498.262	-1.07563	-2.18446	0.0001	0.00033435	yes		-1.04998	8.49577	16.3042	5.39e-05	0.0005051		AT1G72330.1	IPR015424	GO:0009058,GO:0003824,GO:0030170
Peaxi162Scf00128g00024		XLOC_010764	3132.55	6968.34	1.15348	2.09923	0.00035	0.00105711	yes		1.19732	10.2803	10.5189	0.00118161	0.00723852
Peaxi162Scf00128g00138		XLOC_010856	84.5987	145.79	0.785183	2.11994	0.00055	0.00159199	yes		0.729326	5.21593	8.79919	0.00301364	0.0158102		ref|XP_002527926.1|	IPR011990	GO:0005515
Peaxi162Scf00128g00175		XLOC_010844	5.61907	17.3471	1.62629	3.20511	5e-05	0.000174625	yes		1.88982	2.19577	10.7743	0.0010292	0.00644625
Peaxi162Scf00128g00216		XLOC_010762	27.6163	60.4996	1.1314	2.54114	5e-05	0.000174625	yes		1.04782	3.29819	9.52466	0.00202729	0.0113792
Peaxi162Scf00128g00456		XLOC_010866	34.3092	17.8302	-0.944276	-2.50868	5e-05	0.000174625	yes		-1.01056	3.47779	13.2792	0.000268372	0.00202055		AT3G26380.1	IPR000111,IPR000772	GO:0004553,GO:0005975,GO:0003824
Peaxi162Scf00128g00628		XLOC_010782	2137.46	5019.93	1.23177	2.04028	0.0009	0.00248147	yes		1.24707	9.61149	10.3123	0.00132148	0.00794038		ref|XP_002315645.1|	IPR009388	GO:0009523,GO:0016021,GO:0030145,GO:0015979
Peaxi162Scf00128g00723		XLOC_010786	24.7392	12.6037	-0.972946	-2.50966	5e-05	0.000174625	yes		-0.949538	4.52705	10.6029	0.00112913	0.00696859		AT1G67710.1	IPR017053,IPR011006,IPR009057	GO:0003677,GO:0000160,GO:0006355,GO:0003682,GO:0000156
Peaxi162Scf00128g00725		XLOC_010886	2.56269	0.9839	-1.38108	-2.87534	5e-05	0.000174625	yes		-1.50136	4.30536	14.5345	0.000137619	0.00113696		ref|XP_007044940.1|
Peaxi162Scf00128g00739		XLOC_010888	5.08041	1.33602	-1.92701	-3.67451	5e-05	0.000174625	yes		-2.13043	3.86206	28.7579	8.2e-08	1.54e-06		AT1G67720.1	IPR025875,IPR001611,IPR024788,IPR011009	GO:0005524,GO:0005515,GO:0004674,GO:0004672,GO:0006468,GO:0016772
Peaxi162Scf00128g00827		XLOC_010791	709.94	359.544	-0.981528	-2.28977	5e-05	0.000174625	yes		-1.18642	6.15862	24.5469	7.25e-07	1.1e-05		sp|P09094|G3PC_TOBAC	IPR020831	GO:0016620,GO:0055114
Peaxi162Scf00128g00941		XLOC_010902	4.6879	7.99726	0.770564	1.98079	0.00045	0.00132797	yes		0.854573	5.30973	11.3492	0.000754791	0.00492075		AT1G17420.1	IPR027433,IPR008976,IPR000907	GO:0016702,GO:0046872,GO:0005515,GO:0005506,GO:0055114,GO:0016165
Peaxi162Scf00128g01010		XLOC_010906	1953.35	3837.77	0.974319	2.1583	0.0003	0.000918529	yes		1.0273	8.58659	13.1787	0.000283153	0.00211263		sp|P13869|CB12_PETHY	IPR022796,IPR023329	GO:0016020,GO:0009765
Peaxi162Scf00128g01042		XLOC_010908	337.241	836.573	1.31071	3.18254	5e-05	0.000174625	yes		1.24112	5.38975	27.475	1.59e-07	2.83e-06
Peaxi162Scf00128g01043		XLOC_010910	9.25334	5.83049	-0.666357	-1.60214	0.0069	0.0151001	yes		-0.700453	5.86977	10.2533	0.00136439	0.00814768		sp|Q9C7G1|PUB45_ARATH	IPR013083,IPR016024	GO:0005515,GO:0000151,GO:0016567,GO:0005488,GO:0004842
Peaxi162Scf00128g01227		XLOC_010822	279.709	83.0054	-1.75265	-4.58836	5e-05	0.000174625	yes		-1.72208	5.48798	68.4248	1.32e-16	9.39e-15		sp|Q9FYF7|Y1736_ARATH	IPR008802
Peaxi162Scf00128g01229		XLOC_010918	8.47722	31.4006	1.88913	4.4726	5e-05	0.000174625	yes		1.93942	5.26846	21.0485	4.48e-06	5.61e-05		AT1G67340.1	IPR002893,IPR001810,IPR011990	GO:0005515
Peaxi162Scf00128g01329		XLOC_010827	46.3273	17.8432	-1.37649	-3.64305	5e-05	0.000174625	yes		-1.42474	7.163	21.7532	3.1e-06	4.03e-05		AT1G27320.1	IPR009082,IPR011006,IPR006189,IPR005467	GO:0016020,GO:0016310,GO:0007165,GO:0005524,GO:0006355,GO:0000155,GO:0000160,GO:0004871,GO:0000156,GO:0016772
Peaxi162Scf00128g01330		XLOC_010919	3.63333	8.1399	1.16372	1.76933	0.0038	0.00891012	yes		1.49255	0.492821	6.87197	0.0087558	0.0378207		AT1G27950.1	IPR016140
Peaxi162Scf00128g01332		XLOC_010923	18.0954	3.76616	-2.26446	-3.67981	5e-05	0.000174625	yes		-2.25077	4.21381	46.4052	9.62e-12	3.7e-10
Peaxi162Scf00128g01411		XLOC_010928	4.79423	18.7841	1.97014	1.82002	0.017	0.0333293	yes		2.09265	1.13547	31.29	2.22e-08	4.64e-07			IPR002100	GO:0003677,GO:0046983
Peaxi162Scf00128g01416		XLOC_010927	8.53945	33.7998	1.9848	4.11375	5e-05	0.000174625	yes		2.27519	1.84528	48.4694	3.35e-12	1.38e-10		gb|AAQ72500.1|	IPR002487	GO:0005634,GO:0006355,GO:0003700
Peaxi162Scf00128g01418		XLOC_010930	2.80089	23.9417	3.09556	5.5599	5e-05	0.000174625	yes		3.10856	2.9511	90.3004	2.05e-21	2.32e-19		AT3G60030.1	IPR004333	GO:0005634,GO:0003677
Peaxi162Scf00128g01524		XLOC_010833	25.4275	15.5265	-0.711658	-1.85235	0.0014	0.00368563	yes		-0.787242	5.67508	10.2336	0.00137906	0.00821691		AT5G13110.1	IPR001282	GO:0050661,GO:0006006,GO:0055114,GO:0004345
Peaxi162Scf00128g01526		XLOC_010835	6.61665	3.1282	-1.08077	-1.60377	0.01025	0.0213838	yes		-1.1251	1.7193	6.73782	0.00943898	0.0401663		AT1G69690.1	IPR005333
Peaxi162Scf00128g01527		XLOC_010836	18.2912	6.78477	-1.43078	-3.33035	5e-05	0.000174625	yes		-1.50476	4.33912	19.7253	8.94e-06	0.000103283		AT1G69040.1	IPR002912	GO:0016597,GO:0008152
Peaxi162Scf00128g01542		XLOC_010934	1.62569	3.31902	1.0297	1.47048	0.0182	0.0353805	yes		1.20537	1.22532	6.6895	0.00969823	0.0410525		ref|XP_002514886.1|
Peaxi162Scf00128g01627		XLOC_010839	33.4678	9.47232	-1.82098	-4.16355	5e-05	0.000174625	yes		-1.86952	5.10246	37.0513	1.15e-09	3.06e-08		ref|XP_007043870.1|	IPR003441	GO:0003677,GO:0006355
Peaxi162Scf00128g01632		XLOC_010942	493.23	19.3053	-4.67519	-11.0097	5e-05	0.000174625	yes		-4.68885	5.36772	18.1367	2.06e-05	0.000215507		sp|P93332|NOD3_MEDTR	IPR004316	GO:0016021
Peaxi162Scf00128g01742		XLOC_010843	113.952	41.8148	-1.44635	-3.68818	5e-05	0.000174625	yes		-1.39972	6.22395	12.5472	0.00039681	0.00282527
Peaxi162Scf00128g01749		XLOC_010945	0.704138	7.81221	3.4718	4.64219	5e-05	0.000174625	yes		4.19405	3.20649	116.319	4.05e-27	7.49e-25		sp|O22800|COL14_ARATH	IPR010402,IPR000315	GO:0005515,GO:0008270,GO:0005622
Peaxi162Scf00128g01750		XLOC_010946	66.0095	21.6123	-1.61082	-4.17518	5e-05	0.000174625	yes		-1.59879	7.1064	24.8333	6.25e-07	9.6e-06		AT5G13200.1	IPR004182
Peaxi162Scf00128g01753		XLOC_010949	1747.93	24270	3.79545	4.41748	5e-05	0.000174625	yes		3.81045	10.3023	46.4966	9.18e-12	3.55e-10		sp|Q03200|LIRP1_ORYSJ	IPR009856
Peaxi162Scf00128g01754		XLOC_010950	3.33247	7.50538	1.17133	2.13469	0.00035	0.00105711	yes		1.06882	2.90403	13.8872	0.00019412	0.00152412		AT1G09970.2	IPR011009	GO:0005524,GO:0004672,GO:0006468,GO:0016772
Peaxi162Scf00128g01759		XLOC_010840	19.521	3.40705	-2.51843	-2.89911	0.0001	0.00033435	yes		-2.98074	0.0150934	15.4467	8.49e-05	0.000743219		AT1G71830.1	IPR025875,IPR013210,IPR001611	GO:0005515
Peaxi162Scf00128g01770		XLOC_010944	4.87111	9.96745	1.03297	1.84993	0.00345	0.00817973	yes		1.06475	1.9293	15.0091	0.000106992	0.000912693		ref|XP_002523387.1|
Peaxi162Scf00128g01773		XLOC_010948	23.6052	85.7572	1.86115	4.71313	5e-05	0.000174625	yes		1.75786	3.32758	39.1744	3.88e-10	1.1e-08		ref|XP_002512657.1|	IPR023375
Peaxi162Scf00128g10025		XLOC_010765	3225.4	9297.3	1.52733	2.59756	5e-05	0.000174625	yes		1.53457	10.5739	19.5107	1e-05	0.000114284
Peaxi162Scf00129g00011		XLOC_011035	3.87107	1.28362	-1.59252	-1.96782	0.00515	0.0116599	yes		-1.3851	5.42152	9.38426	0.00218856	0.0121299		AT1G69570.1	IPR003851	GO:0003677,GO:0006355
Peaxi162Scf00129g00024		XLOC_010963	663.027	40.476	-4.03393	-8.62084	5e-05	0.000174625	yes		-3.98818	3.97651	16.6287	4.55e-05	0.000434486
Peaxi162Scf00129g00066		XLOC_010985	23.3639	6.83552	-1.77316	-4.1546	5e-05	0.000174625	yes		-1.84929	3.61692	23.0564	1.57e-06	2.19e-05		AT1G34120.2	IPR005135	GO:0046856
Peaxi162Scf00129g00129		XLOC_011042	37.4253	21.8663	-0.775304	-2.06224	0.00035	0.00105711	yes		-0.754764	5.8265	14.15	0.000168797	0.00135142		AT3G27820.1	IPR016156,IPR013027,IPR000206,IPR023753	GO:0005840,GO:0050660,GO:0006412,GO:0005622,GO:0003735,GO:0055114,GO:0045454,GO:0016491
Peaxi162Scf00129g00135		XLOC_011110	157.763	300.698	0.930555	2.4459	5e-05	0.000174625	yes		1.04682	5.91297	7.27397	0.00699609	0.031456		AT5G40370.1	IPR012336	GO:0015035,GO:0009055,GO:0045454
Peaxi162Scf00129g00168		XLOC_011122	6.19591	3.09966	-0.999208	-1.85111	0.0074	0.0160614	yes		-0.966071	3.18153	12.9701	0.000316504	0.00232298		gb|EXC20342.1|	IPR006553
Peaxi162Scf00129g00313		XLOC_011053	11.3547	6.22633	-0.866834	-1.83471	0.0027	0.00658533	yes		-0.853393	3.53335	8.34652	0.00386427	0.0193982		AT3G28850.1	IPR012336	GO:0015035,GO:0009055,GO:0045454
Peaxi162Scf00129g00314		XLOC_010964	6.17912	11.5781	0.905926	2.29515	5e-05	0.000174625	yes		0.994252	5.5467	10.6654	0.00109156	0.00677099		sp|Q9LJX0|AB19B_ARATH	IPR027417,IPR011527	GO:0006810,GO:0055085,GO:0005524,GO:0000166,GO:0042626,GO:0017111,GO:0016021,GO:0016887
Peaxi162Scf00129g00317		XLOC_010967	2.94659	1.61556	-0.867014	-1.36667	0.0241	0.0452131	yes		-0.794767	3.22879	7.4145	0.00647002	0.029517		sp|Q9LF46|HACL_ARATH	IPR012000,IPR012001,IPR011766	GO:0000287,GO:0003824,GO:0030976
Peaxi162Scf00129g00321		XLOC_010965	9.02157	34.7593	1.94595	3.99776	5e-05	0.000174625	yes		2.04972	3.43502	34.1076	5.21e-09	1.23e-07		ref|NP_001234290.1|	IPR011598	GO:0046983
Peaxi162Scf00129g00418		XLOC_011055	14.0607	23.1027	0.716398	1.88773	0.0011	0.00297066	yes		0.733752	5.95351	9.43764	0.00212577	0.0118536		AT1G74690.1	IPR025064,IPR000048	GO:0005515
Peaxi162Scf00129g00433		XLOC_011054	8.23146	17.7787	1.11093	2.92649	5e-05	0.000174625	yes		1.33066	6.76364	43.0716	5.28e-11	1.77e-09		sp|Q9GKX6|GALM_PIG	IPR011013,IPR008183	GO:0030246,GO:0016853,GO:0005975,GO:0003824,GO:0019318
Peaxi162Scf00129g00435		XLOC_011056	93.6339	164.901	0.8165	2.16236	5e-05	0.000174625	yes		0.94881	4.70562	9.72944	0.0018134	0.0103383		AT5G62540.1	IPR016135,IPR023313	GO:0016881
Peaxi162Scf00129g00512		XLOC_011065	1.62073	4.37696	1.43328	2.3275	0.0011	0.00297066	yes		1.3644	1.32579	14.2721	0.000158192	0.00128187		sp|Q9LYZ9|PP362_ARATH	IPR011990,IPR002885	GO:0005515
Peaxi162Scf00129g00546		XLOC_011062	5.12786	23.8389	2.21689	5.62111	5e-05	0.000174625	yes		2.43475	4.5398	85.0594	2.9e-20	2.86e-18		sp|A7Z050|VIP1_BOVIN	IPR000560,IPR013083	GO:0005515,GO:0008270,GO:0003993
Peaxi162Scf00129g00821		XLOC_010994	378.104	984.174	1.38013	3.17231	5e-05	0.000174625	yes		1.62172	4.68003	27.2413	1.8e-07	3.16e-06		sp|Q55389|FTRC_SYNY3	IPR024707,IPR004209	GO:0055114,GO:0008937
Peaxi162Scf00129g00822		XLOC_010995	8.71185	17.2473	0.98532	2.18406	0.0005	0.00146065	yes		0.955187	2.25259	12.4857	0.00041009	0.00290679
Peaxi162Scf00129g00825		XLOC_011081	23.543	70.3649	1.57956	3.91893	5e-05	0.000174625	yes		1.56948	2.3173	16.4119	5.1e-05	0.000479798		gb|AGT97350.1|	IPR006121	GO:0046872,GO:0030001
Peaxi162Scf00129g00925		XLOC_011087	8.57263	4.52887	-0.920587	-1.70089	0.0054	0.0121609	yes		-0.927638	3.10258	10.6864	0.00107924	0.00671063		AT5G40240.1	IPR000620	GO:0016020
Peaxi162Scf00129g00942		XLOC_011084	3.29573	1.53227	-1.10493	-1.73136	0.00505	0.0114584	yes		-1.13402	1.58085	8.10515	0.00441396	0.0216948		AT1G73680.1	IPR010255	GO:0006979,GO:0020037,GO:0004601,GO:0055114
Peaxi162Scf00129g00946		XLOC_011086	5.89003	0.854885	-2.78447	-4.6272	5e-05	0.000174625	yes		-2.57471	2.82054	52.0919	5.3e-13	2.39e-11		AT5G40240.1	IPR000620	GO:0016020
Peaxi162Scf00129g01032		XLOC_011092	6.18758	11.3014	0.869059	1.83213	0.0026	0.00638043	yes		0.97384	3.01425	13.3589	0.000257196	0.0019456		AT5G14790.1	IPR024395,IPR016024	GO:0005488
Peaxi162Scf00129g01038		XLOC_011003	60.6363	141.322	1.22073	3.20273	5e-05	0.000174625	yes		1.19168	6.18921	24.3171	8.17e-07	1.22e-05		sp|B0G107|SAMH1_DICDI	IPR003607	GO:0046872,GO:0008081,GO:0003824
Peaxi162Scf00129g01227		XLOC_011012	69.3711	43.1877	-0.683714	-1.81702	0.00155	0.00403543	yes		-0.578847	3.88536	8.05866	0.00452867	0.0221325		AT5G14660.1	IPR000181,IPR023635	GO:0042586,GO:0005506
Peaxi162Scf00129g01229		XLOC_011103	5.61456	3.01623	-0.896425	-1.95348	0.00145	0.00380213	yes		-0.989335	3.94483	11.627	0.000650004	0.00433587		AT3G27860.1	IPR000313
Peaxi162Scf00129g01232		XLOC_011009	26.4508	40.1569	0.602336	1.64307	0.00605	0.0134451	yes		0.751971	4.75594	11.0518	0.000886026	0.0056675		AT5G14720.1	IPR011009	GO:0005524,GO:0004672,GO:0006468,GO:0016772
Peaxi162Scf00129g01321		XLOC_011014	38.615	19.1499	-1.01182	-2.70448	5e-05	0.000174625	yes		-0.902893	4.238	8.43105	0.00368868	0.0186432		ref|NP_001042148.2|
Peaxi162Scf00129g01426		XLOC_011022	8.65665	5.53072	-0.646343	-1.58545	0.0061	0.0135428	yes		-0.758468	4.54004	15.6481	7.63e-05	0.000679603		sp|Q9LVX1|C3H41_ARATH	IPR000571,IPR012677	GO:0046872,GO:0000166,GO:0003676
Peaxi162Scf00129g01528		XLOC_011117	5.1336	1.85761	-1.46652	-1.70608	0.0099	0.0207464	yes		-1.65678	0.455964	6.62681	0.0100455	0.0421778		AT3G01570.1	IPR000136	GO:0016021,GO:0012511
Peaxi162Scf00129g01645		XLOC_011028	44.8358	10.8511	-2.04681	-5.21264	5e-05	0.000174625	yes		-2.10468	5.33105	50.0988	1.46e-12	6.18e-11		AT3G27580.1	IPR011009	GO:0005524,GO:0004674,GO:0004672,GO:0006468,GO:0016772
Peaxi162Scf00129g01650		XLOC_011033	3.37363	8.61186	1.35202	2.60499	0.0001	0.00033435	yes		1.41852	1.87482	14.8868	0.000114161	0.000965105		AT3G01640.1	IPR006206	GO:0008152,GO:0005524,GO:0016301,GO:0016773,GO:0005737
Peaxi162Scf00129g10129		XLOC_011104	39.2806	56.6937	0.529372	1.41788	0.0161	0.0317754	yes		0.563479	6.13874	6.94487	0.00840601	0.0365767		AT3G27820.1	IPR016156,IPR013027,IPR000206,IPR023753	GO:0005840,GO:0050660,GO:0006412,GO:0005622,GO:0003735,GO:0055114,GO:0045454,GO:0016491
Peaxi162Scf00130g00012		XLOC_011175	29.0683	14.1161	-1.0421	-2.63208	5e-05	0.000174625	yes		-1.06185	4.81554	20.8048	5.09e-06	6.29e-05		ref|XP_007028720.1|
Peaxi162Scf00130g00016		XLOC_011136	9.91859	5.50415	-0.849616	-2.03934	0.0012	0.00321185	yes		-0.824401	4.76569	12.2016	0.000477479	0.0033153		AT2G41770.1	IPR005049
Peaxi162Scf00130g00127		XLOC_011168	55.5961	97.9342	0.816829	2.14725	0.0003	0.000918529	yes		0.925677	5.74557	6.60582	0.0101646	0.0425312		AT2G41410.1	IPR011992	GO:0005509
Peaxi162Scf00130g00417		XLOC_011145	28.1338	13.2533	-1.08595	-2.75655	5e-05	0.000174625	yes		-1.23884	5.29225	26.1913	3.09e-07	5.2e-06		sp|P51978|TRXB_NEUCR	IPR013027,IPR012336,IPR023753	GO:0019430,GO:0050660,GO:0055114,GO:0005737,GO:0045454,GO:0016491,GO:0004791
Peaxi162Scf00130g00619		XLOC_011187	4.67648	32.1361	2.7807	6.37024	5e-05	0.000174625	yes		2.90689	4.38834	87.9005	6.88e-21	7.43e-19		AT2G36780.1	IPR002213	GO:0008152,GO:0016758
Peaxi162Scf00130g00620		XLOC_011148	54.0523	21.7548	-1.31302	-3.45495	5e-05	0.000174625	yes		-1.33444	6.0482	27.4431	1.62e-07	2.87e-06		AT5G26310.1	IPR002213	GO:0008152,GO:0016758
Peaxi162Scf00130g00726		XLOC_011153	7.34916	11.1541	0.601925	1.55541	0.00965	0.0202865	yes		0.709085	5.77379	13.8929	0.00019353	0.00152006		AT4G37640.1	IPR023298,IPR024750,IPR001757,IPR023214	GO:0070588,GO:0016020,GO:0005524,GO:0019829,GO:0005388,GO:0006812,GO:0046872,GO:0000166,GO:0016021,GO:0005516
Peaxi162Scf00130g00824		XLOC_011195	12.6823	5.29679	-1.25963	-2.82878	5e-05	0.000174625	yes		-1.37246	5.76719	21.7709	3.07e-06	4.01e-05		AT2G41540.1	IPR008927,IPR016040,IPR006168	GO:0016616,GO:0046168,GO:0051287,GO:0055114,GO:0005737,GO:0004367,GO:0006072,GO:0009331,GO:0005975,GO:0016491,GO:0050662
Peaxi162Scf00130g00831		XLOC_011157	47.5843	83.0697	0.803837	2.38544	0.0004	0.00119351	yes		0.803875	7.31471	8.37107	0.00381241	0.0191796		AT3G10300.3	IPR011992	GO:0005509
Peaxi162Scf00131g00029		XLOC_011221	13.3494	3.62105	-1.8823	-4.27765	5e-05	0.000174625	yes		-2.25836	3.19641	23.5154	1.24e-06	1.77e-05			IPR025558
Peaxi162Scf00131g00064		XLOC_011229	3.59804	1.18871	-1.59781	-2.05802	0.0024	0.00595922	yes		-1.85941	0.897688	21.4048	3.72e-06	4.72e-05		AT3G22970.1	IPR006502
Peaxi162Scf00131g00122		XLOC_011239	40.7136	28.6867	-0.505127	-1.34599	0.01945	0.0375089	yes		-0.554963	6.59667	8.19668	0.00419672	0.0208193		sp|P54778|PRS6B_SOLTU	IPR027417,IPR005937	GO:0016787,GO:0005524,GO:0000166,GO:0017111,GO:0030163,GO:0005737
Peaxi162Scf00131g00192		XLOC_011245	0.824498	5.95041	2.8514	3.38098	0.0001	0.00033435	yes		3.23875	5.7676	27.6572	1.45e-07	2.59e-06		AT4G18700.1	IPR020636	GO:0007165,GO:0005524,GO:0004674,GO:0004672,GO:0006468,GO:0016772
Peaxi162Scf00131g01117		XLOC_011236	947.126	1807.19	0.932123	1.75092	0.0037	0.00870359	yes		0.982182	10.1235	20.792	5.12e-06	6.32e-05		sp|P54260|GCST_SOLTU	IPR006223,IPR027266	GO:0006546,GO:0005515,GO:0004047,GO:0005737
Peaxi162Scf00132g00018		XLOC_011319	7.27332	4.18138	-0.798634	-1.54334	0.01035	0.0215678	yes		-0.939607	2.85247	9.30512	0.00228514	0.0125377		sp|Q7Y223|MAN2_ARATH	IPR017853	GO:0004553,GO:0005975,GO:0003824
Peaxi162Scf00132g00026		XLOC_011283	130.635	71.2978	-0.873614	-2.32764	0.00015	0.000486486	yes		-0.90177	6.53404	9.82804	0.00171872	0.00988835		AT4G03510.1	IPR013083	GO:0005515,GO:0008270
Peaxi162Scf00132g00057		XLOC_011337	2.93177	18.2217	2.63582	5.12731	5e-05	0.000174625	yes		2.86111	5.41097	74.2843	6.76e-18	5.41e-16		AT2G20880.1	IPR016177	GO:0003677,GO:0006355,GO:0003700
Peaxi162Scf00132g00084		XLOC_011305	24.3639	16.9303	-0.52514	-1.37046	0.02175	0.0413619	yes		-0.535938	4.79484	6.42679	0.0112412	0.046077		AT1G22400.1	IPR002213	GO:0008152,GO:0016758
Peaxi162Scf00132g00085		XLOC_011306	252.932	489.96	0.953915	2.39943	5e-05	0.000174625	yes		0.996722	7.86691	11.0924	0.000866806	0.00555545		sp|P27880|HSP12_MEDSA	IPR008978
Peaxi162Scf00132g00229		XLOC_011282	111.933	12.5312	-3.15904	-6.32503	5e-05	0.000174625	yes		-3.16216	2.94642	45.9426	1.22e-11	4.59e-10
Peaxi162Scf00132g00524		XLOC_011335	179.294	417.485	1.2194	2.88601	5e-05	0.000174625	yes		1.18791	8.15231	25.0645	5.54e-07	8.63e-06		sp|Q01289|POR_PEA	IPR002347	GO:0008152,GO:0055114,GO:0016630,GO:0016491
Peaxi162Scf00132g00720		XLOC_011297	26.2252	59.6457	1.18546	3.22969	5e-05	0.000174625	yes		1.25337	4.8083	29.9854	4.35e-08	8.63e-07		AT4G38360.2	IPR005178
Peaxi162Scf00132g00731		XLOC_011302	7.0962	15.3916	1.11702	2.25471	0.0003	0.000918529	yes		1.38884	2.84453	19.3122	1.11e-05	0.000125074		AT2G20830.1	IPR022384	GO:0005542,GO:0008152,GO:0016740
Peaxi162Scf00132g00912		XLOC_011348	3.32133	0.453961	-2.87112	-1.5704	0.00655	0.0144208	yes		-3.08263	6.26242	21.1248	4.3e-06	5.4e-05		AT3G09270.1	IPR010987,IPR021133,IPR012336	GO:0005515
Peaxi162Scf00133g00111		XLOC_011370	125.831	438.064	1.79965	4.71572	5e-05	0.000174625	yes		1.76118	4.85874	12.4128	0.000426409	0.00300722		gb|ACK38177.1|
Peaxi162Scf00133g00143		XLOC_011378	4.19081	17.0352	2.02322	2.06973	0.0046	0.0105509	yes		2.29844	1.26424	10.0679	0.00150871	0.00885978		sp|Q9SA68|GRXS1_ARATH	IPR011905,IPR012336	GO:0015035,GO:0009055,GO:0045454
Peaxi162Scf00133g00161		XLOC_011384	3.2648	8.42332	1.3674	1.70182	0.00775	0.0167315	yes		1.22948	1.44596	6.73023	0.00947926	0.0402902		sp|Q9LYC8|GRXS6_ARATH	IPR011905,IPR012336	GO:0015035,GO:0009055,GO:0045454
Peaxi162Scf00133g00523		XLOC_011388	62.279	41.145	-0.598029	-1.58133	0.0065	0.0143243	yes		-0.66433	6.45373	16.7722	4.21e-05	0.000406014		sp|P36428|SYA_ARATH	IPR002318,IPR009000	GO:0016876,GO:0005524,GO:0000166,GO:0043039,GO:0006419,GO:0005737,GO:0004813,GO:0003676
Peaxi162Scf00133g00525		XLOC_011360	75.2659	196.974	1.38794	3.69264	5e-05	0.000174625	yes		1.46047	4.50793	33.1831	8.39e-09	1.9e-07		ref|XP_002520082.1|
Peaxi162Scf00133g00613		XLOC_011364	26.1054	14.7661	-0.822057	-1.99194	0.0008	0.00223223	yes		-0.658469	4.01057	9.41162	0.00215615	0.0119888		AT4G17720.1	IPR012677	GO:0000166,GO:0003676
Peaxi162Scf00133g01415		XLOC_011375	79.5833	154.113	0.953452	2.49928	5e-05	0.000174625	yes		0.87307	6.50898	11.2237	0.000807598	0.00521642		emb|CAE03618.3|
Peaxi162Scf00134g00172		XLOC_011419	30.5213	83.1926	1.44664	3.7304	5e-05	0.000174625	yes		1.51585	7.53103	13.9048	0.00019231	0.0015122		AT1G70170.1	IPR024079,IPR021190	GO:0031012,GO:0008237,GO:0006508,GO:0004222,GO:0008270
Peaxi162Scf00134g01716		XLOC_011441	17.3883	4.81882	-1.85137	-2.9451	5e-05	0.000174625	yes		-1.96214	1.53774	26.8018	2.25e-07	3.91e-06		sp|Q9LNW0|HS178_ARATH	IPR008978
Peaxi162Scf00134g02023		XLOC_011424	1401.14	3023.45	1.1096	1.8757	0.00215	0.00540209	yes		1.14833	9.30161	10.0904	0.0014904	0.00877217		AT5G19140.1	IPR024286
Peaxi162Scf00134g02029		XLOC_011425	128.546	72.0105	-0.836008	-2.27428	0.00015	0.000486486	yes		-0.939308	8.12733	24.1556	8.89e-07	1.32e-05		sp|Q8L4B2|NFYC9_ARATH	IPR009072,IPR027170	GO:0016602,GO:0006355,GO:0046982,GO:0043565,GO:0005622,GO:0003700
Peaxi162Scf00135g00128		XLOC_011466	2.79329	0.772089	-1.85513	-2.63642	0.0004	0.00119351	yes		-2.09298	3.11055	23.5338	1.23e-06	1.76e-05		ref|XP_002524081.1|	IPR019448
Peaxi162Scf00135g00213		XLOC_011452	21.5598	36.0249	0.740649	1.93119	0.00065	0.00185122	yes		0.560504	5.65836	7.11678	0.00763658	0.0337679		AT3G55070.1	IPR024964,IPR027370,IPR013083,IPR006595,IPR006594,IPR013144	GO:0005515
Peaxi162Scf00135g00312		XLOC_011477	77.9983	39.3931	-0.9855	-2.64024	5e-05	0.000174625	yes		-1.06969	7.81205	9.32707	0.00225793	0.0124345		AT1G08630.1	IPR015424,IPR023603	GO:0016829,GO:0006520,GO:0003824,GO:0030170
Peaxi162Scf00136g00006		XLOC_011493	35.0188	20.9099	-0.743945	-1.98639	0.00075	0.00210563	yes		-1.24387	2.23317	16.048	6.18e-05	0.000567472		AT2G19600.1	IPR006153	GO:0055085,GO:0016021,GO:0015299,GO:0006812
Peaxi162Scf00136g00115		XLOC_011512	0.644921	3.04752	2.24044	1.87673	0.0131	0.0265061	yes		2.19668	1.02907	11.1912	0.000821877	0.00529643		AT5G47390.1	IPR009057,IPR001878	GO:0003677,GO:0003682,GO:0008270,GO:0003676
Peaxi162Scf00136g00128		XLOC_011502	85.1512	131.912	0.631479	1.61734	0.00575	0.0128556	yes		0.739643	6.60845	7.00837	0.00811297	0.0355406		AT5G52240.1	IPR001199	GO:0020037
Peaxi162Scf00136g00229		XLOC_011532	28.7367	50.3697	0.809662	2.16943	0.00035	0.00105711	yes		0.699002	4.14635	6.68964	0.00969746	0.0410525		AT4G32150.1	IPR011012,IPR001388	GO:0006810,GO:0016021,GO:0016192
Peaxi162Scf00137g00016		XLOC_011534	11.3307	3.34792	-1.75889	-3.31705	0.0001	0.00033435	yes		-1.93507	5.19378	24.2568	8.43e-07	1.26e-05		AT5G05340.1	IPR010255	GO:0006979,GO:0020037,GO:0004601,GO:0055114
Peaxi162Scf00137g00026		XLOC_011537	18.9423	7.15507	-1.40458	-2.81838	5e-05	0.000174625	yes		-1.41438	4.14168	15.4764	8.35e-05	0.000733202		AT1G11090.1	IPR000073,IPR022742
Peaxi162Scf00137g00062		XLOC_011554	1.34914	3.12329	1.21103	1.50832	0.02255	0.042691	yes		1.14741	2.19026	8.25689	0.00405976	0.0202275
Peaxi162Scf00137g01111		XLOC_011541	1.08231	2.87326	1.40858	1.35317	0.02655	0.0492261	yes		1.98021	3.4018	8.46645	0.00361757	0.01836		AT1G61260.1	IPR025520,IPR008480
Peaxi162Scf00139g00016		XLOC_011622	3.9166	92.2166	4.55735	8.84567	5e-05	0.000174625	yes		4.58166	4.23904	103.914	2.11e-24	3.06e-22
Peaxi162Scf00139g00057		XLOC_011597	0.830598	9.41304	3.50244	3.6691	0.00045	0.00132797	yes		3.17695	6.23856	37.568	8.83e-10	2.39e-08		AT4G40080.1	IPR011417,IPR008942	GO:0005543
Peaxi162Scf00139g00112		XLOC_011609	11.2406	6.74962	-0.735834	-1.82068	0.00255	0.00628795	yes		-0.755517	4.91034	12.3914	0.000431314	0.00303753		sp|Q9FJY7|PP449_ARATH	IPR011990,IPR002885	GO:0005515
Peaxi162Scf00139g00712		XLOC_011599	7.33951	18.4283	1.32817	2.82607	5e-05	0.000174625	yes		1.45358	3.41243	15.7071	7.39e-05	0.0006613		AT1G28220.1	IPR000620,IPR004853	GO:0016020
Peaxi162Scf00140g00021		XLOC_011646	117.984	219.206	0.893691	2.31565	5e-05	0.000174625	yes		1.02422	8.07197	15.0018	0.000107409	0.000915499		AT1G19600.1	IPR011611
Peaxi162Scf00140g00710		XLOC_011680	168.501	1547.4	3.19902	6.93623	5e-05	0.000174625	yes		3.18405	6.94675	113.284	1.87e-26	3.17e-24		sp|Q93VH2|BBD2_ARATH	IPR003729	GO:0004518
Peaxi162Scf00140g01221		XLOC_011688	139.835	47.9269	-1.54482	-4.01371	5e-05	0.000174625	yes		-0.82196	5.5438	17.3243	3.15e-05	0.000315166		AT1G02850.2	IPR001360,IPR017853	GO:0004553,GO:0005975,GO:0003824
Peaxi162Scf00140g01338		XLOC_011667	2.81542	1.18657	-1.24655	-1.69055	0.00725	0.0157749	yes		-1.57215	3.68894	10.9692	0.00092641	0.0058985		AT3G16850.1	IPR011050,IPR000743	GO:0005975,GO:0004650
Peaxi162Scf00140g10025		XLOC_011649	1415.96	4690.45	1.72794	3.51806	5e-05	0.000174625	yes		2.02113	6.55345	32.6063	1.13e-08	2.49e-07		AT1G75350.1	IPR002150	GO:0005840,GO:0006412,GO:0005622,GO:0003735
Peaxi162Scf00141g00022		XLOC_011711	5033.65	14373.1	1.51369	1.58138	0.0079	0.0170132	yes		1.48813	12.7038	8.05621	0.0045348	0.0221533		sp|Q01667|CAB6_ARATH	IPR022796,IPR023329	GO:0016020,GO:0009765
Peaxi162Scf00141g00032		XLOC_011714	3.20253	1.00558	-1.67118	-2.39948	0.00035	0.00105711	yes		-2.0425	3.00845	23.0698	1.56e-06	2.18e-05		ref|XP_002526897.1|
Peaxi162Scf00141g00059		XLOC_011720	37.4498	16.5381	-1.17916	-3.02214	5e-05	0.000174625	yes		-1.14977	5.87851	21.808	3.01e-06	3.94e-05		AT2G38110.1	IPR002123,IPR023214	GO:0016746,GO:0008152
Peaxi162Scf00141g00062		XLOC_011760	9.41514	16.5376	0.812693	1.92651	0.0011	0.00297066	yes		0.904618	6.40637	10.4484	0.00122759	0.00746937		AT5G01210.1	IPR003480,IPR023213	GO:0016747
Peaxi162Scf00141g00093		XLOC_011729	0.852093	6.52613	2.93715	3.34895	0.0009	0.00248147	yes		3.46543	1.50208	39.2528	3.72e-10	1.06e-08		sp|Q3EDF8|PPR28_ARATH	IPR011990,IPR002885	GO:0005515
Peaxi162Scf00141g00095		XLOC_011768	4.25416	8.79056	1.04708	1.66975	0.00755	0.016348	yes		1.11766	1.45457	7.91582	0.00490043	0.0236041		AT3G51870.1	IPR002067,IPR023395	GO:0055085
Peaxi162Scf00141g00327		XLOC_011716	5.67112	12.8651	1.18176	2.55879	0.0001	0.00033435	yes		1.36241	2.84363	18.4805	1.72e-05	0.000183263		ref|XP_002514143.1|	IPR021025
Peaxi162Scf00141g00342		XLOC_011759	50.4246	10.507	-2.26277	-5.68252	5e-05	0.000174625	yes		-2.30259	4.62142	103.842	2.19e-24	3.15e-22		AT5G01260.2	IPR013783,IPR013784,IPR015902	GO:2001070,GO:0030246,GO:0003824
Peaxi162Scf00141g00615		XLOC_011722	19.4409	45.2596	1.21913	3.17661	5e-05	0.000174625	yes		1.20446	4.57701	21.7684	3.08e-06	4.01e-05		sp|Q8NT41|MGTA_CORGL	IPR001296	GO:0009058
Peaxi162Scf00141g00622		XLOC_011761	6.87181	2.81638	-1.28685	-1.95946	0.0028	0.0068003	yes		-1.2254	3.4218	9.32136	0.00226498	0.0124571		AT2G38090.1	IPR009057	GO:0003677,GO:0003682
Peaxi162Scf00141g00718		XLOC_011726	28.7221	103.847	1.85423	4.74847	5e-05	0.000174625	yes		1.78033	4.92372	35.821	2.16e-09	5.57e-08		ref|XP_007026789.1|
Peaxi162Scf00141g00924		XLOC_011771	3.10439	1.36228	-1.18829	-1.57246	0.0148	0.0295127	yes		-1.17834	2.27465	6.57881	0.01032	0.0430475		AT2G28480.1	IPR001890	GO:0003723
Peaxi162Scf00141g00927		XLOC_011769	144.94	276.644	0.932572	2.3661	0.0001	0.00033435	yes		0.998337	6.85919	11.5968	0.000660661	0.00439846		sp|Q93Z81|CAX3_ARATH	IPR004713	GO:0015369,GO:0055085,GO:0016021,GO:0006816,GO:0006812,GO:0008324
Peaxi162Scf00145g00109		XLOC_011792	13.4337	1.18584	-3.50188	-4.81237	5e-05	0.000174625	yes		-3.62227	1.6763	15.123	0.000100726	0.000865303		AT3G45310.1	IPR013128,IPR025661,IPR025660	GO:0008234,GO:0006508
Peaxi162Scf00145g00189		XLOC_011837	41.3387	72.8624	0.81768	2.15624	0.0001	0.00033435	yes		0.858774	2.80934	10.6044	0.00112819	0.00696482		sp|Q58DS9|RAB5C_BOVIN	IPR005225,IPR001806,IPR027417	GO:0016020,GO:0007165,GO:0007264,GO:0006184,GO:0005622,GO:0005525,GO:0015031,GO:0003924
Peaxi162Scf00145g00220		XLOC_011787	0.426523	22.7839	5.73925	4.95306	0.00155	0.00403543	yes		6.58364	4.34585	328.61	1.93e-73	5.71e-70		AT5G04310.1	IPR011050,IPR018082
Peaxi162Scf00145g01111		XLOC_011797	11.6279	7.42526	-0.647074	-1.36223	0.0188	0.0364056	yes		-0.708453	3.88422	7.14796	0.00750493	0.0332497		ref|XP_002529597.1|	IPR019320
Peaxi162Scf00145g01311		XLOC_011827	25.6908	54.8376	1.09392	2.99945	5e-05	0.000174625	yes		0.983002	6.03478	26.8525	2.2e-07	3.82e-06		AT2G39140.1	IPR020103,IPR002942	GO:0003723,GO:0016866,GO:0009451,GO:0009982,GO:0001522
Peaxi162Scf00146g00716		XLOC_011855	19.2469	7.46341	-1.36672	-3.17744	5e-05	0.000174625	yes		-1.35559	3.71073	33.7478	6.27e-09	1.45e-07		AT3G58480.1
Peaxi162Scf00146g00718		XLOC_011883	3.56482	6.50839	0.86847	2.03005	0.0007	0.00197918	yes		0.844168	3.51259	6.50017	0.0107864	0.0445657		sp|Q8S8F2|FBL11_ARATH	IPR011705,IPR011333,IPR012337,IPR006553	GO:0005515,GO:0003676
Peaxi162Scf00146g01328		XLOC_011894	7.75507	31.987	2.04428	5.13801	5e-05	0.000174625	yes		2.06674	5.30297	43.9278	3.41e-11	1.19e-09		sp|A2XFB7|PRR73_ORYSI	IPR011006	GO:0000160,GO:0006355,GO:0000156
Peaxi162Scf00147g00511		XLOC_011920	432.411	203.152	-1.08985	-2.57435	5e-05	0.000174625	yes		-1.05549	8.91737	14.7377	0.000123551	0.00103519		sp|B7VBC3|CYSH_PSEA8	IPR004508,IPR012336	GO:0016671,GO:0008152,GO:0003824,GO:0055114,GO:0019419,GO:0045454
Peaxi162Scf00147g00615		XLOC_011896	110.156	64.3403	-0.775753	-2.07037	0.00035	0.00105711	yes		-0.850106	7.17791	16.4923	4.88e-05	0.000461556		sp|Q9SRX2|RL191_ARATH	IPR027547,IPR023638,IPR000196	GO:0005840,GO:0006412,GO:0005622,GO:0003735
Peaxi162Scf00147g01111		XLOC_011929	22.4078	15.4662	-0.534879	-1.40961	0.01585	0.0313401	yes		-0.506564	4.86175	10.5674	0.00115101	0.00708463		sp|O22478|IMA_SOLLC	IPR002652,IPR024931,IPR016024	GO:0005634,GO:0005515,GO:0008565,GO:0006606,GO:0005737,GO:0005488
Peaxi162Scf00147g01713		XLOC_011934	39.3097	186.624	2.24718	5.69634	5e-05	0.000174625	yes		2.2234	8.01597	38.1566	6.53e-10	1.8e-08		AT5G47530.1	IPR017214,IPR004877,IPR005018	GO:0016021
Peaxi162Scf00147g01818		XLOC_011937	29.6598	52.1336	0.813704	2.05531	0.0004	0.00119351	yes		0.897966	4.5799	11.731	0.000614671	0.00413481		ref|XP_007049220.1|
Peaxi162Scf00147g01918		XLOC_011942	125.434	521.883	2.0568	5.18454	5e-05	0.000174625	yes		2.025	5.57533	40.1474	2.36e-10	7.03e-09		ref|XP_002530211.1|
Peaxi162Scf00148g00093		XLOC_011946	2.43498	0.833065	-1.54741	-1.4008	0.0235	0.0442362	yes		-2.11981	3.38385	14.9663	0.00010945	0.000930974		AT2G41480.1	IPR010255	GO:0006979,GO:0020037,GO:0004601,GO:0055114
Peaxi162Scf00149g00048		XLOC_011963	7.26916	3.86193	-0.912467	-2.13548	0.00075	0.00210563	yes		-1.14568	4.51466	9.99162	0.00157254	0.00916447		AT2G35140.1	IPR013989
Peaxi162Scf00149g00318		XLOC_011983	2.1869	14.57	2.73604	5.26642	5e-05	0.000174625	yes		2.89506	3.28694	106.091	7.04e-25	1.05e-22		sp|O82178|PP186_ARATH	IPR011990,IPR002885	GO:0005515
Peaxi162Scf00149g00610		XLOC_011966	57.6947	36.5112	-0.660098	-1.75457	0.00195	0.00495309	yes		-0.668959	6.93157	6.64144	0.00996335	0.041986		AT4G19880.1	IPR016639,IPR010987	GO:0005515
Peaxi162Scf00149g00721		XLOC_011968	3.16841	18.7242	2.56307	5.48414	5e-05	0.000174625	yes		2.57044	3.90615	77.354	1.43e-18	1.22e-16		AT5G45030.1	IPR009003	GO:0003824
Peaxi162Scf00149g00723		XLOC_011989	21.7791	85.7844	1.97777	4.60057	5e-05	0.000174625	yes		2.15706	3.16032	34.783	3.69e-09	9.01e-08		AT5G45040.1	IPR009056	GO:0009055,GO:0020037
Peaxi162Scf00149g00811		XLOC_011969	51.4804	96.2673	0.903023	2.14195	0.0004	0.00119351	yes		1.02056	5.20389	31.6917	1.81e-08	3.83e-07		AT4G19840.1	IPR025886
Peaxi162Scf00149g01015		XLOC_011972	19.2245	34.0083	0.822941	1.92353	0.001	0.00272775	yes		0.840539	3.65287	13.2615	0.000270914	0.0020345		sp|O81864|FK171_ARATH	IPR023566,IPR001179	GO:0006457
Peaxi162Scf00150g00062		XLOC_012010	4.67899	0.567595	-3.04326	-3.16574	0.00105	0.00284913	yes		-3.18756	7.16816	54.8739	1.29e-13	6.48e-12		AT5G41040.1	IPR003480,IPR023213	GO:0016747
Peaxi162Scf00150g00072		XLOC_012012	4.2758	1.18195	-1.85502	-2.48837	0.0004	0.00119351	yes		-2.08471	3.42288	21.2067	4.12e-06	5.2e-05		AT2G36770.1	IPR002213	GO:0008152,GO:0016758
Peaxi162Scf00150g00079		XLOC_012029	61.2049	32.8127	-0.899393	-2.41989	0.0001	0.00033435	yes		-0.897038	3.92023	17.9223	2.3e-05	0.00023794		sp|Q058N4|MRS2B_ARATH	IPR026573,IPR002523	GO:0016020,GO:0015693,GO:0055085,GO:0046873,GO:0015095,GO:0030001
Peaxi162Scf00150g00410		XLOC_012008	23.3065	36.0318	0.62854	1.68317	0.00385	0.00901355	yes		0.716005	5.11985	12.4461	0.000418871	0.00296098		AT5G22850.1	IPR021109,IPR001461	GO:0006508,GO:0004190
Peaxi162Scf00150g00711		XLOC_012011	15.6233	9.97864	-0.64678	-1.59804	0.0063	0.0139312	yes		-0.511748	5.62347	8.35852	0.00383883	0.0192891		AT3G44850.1	IPR011009	GO:0005524,GO:0004674,GO:0004672,GO:0006468,GO:0016772
Peaxi162Scf00150g10111		XLOC_012037	10.8771	5.05369	-1.10589	-2.6753	5e-05	0.000174625	yes		-1.08395	4.97726	14.674	0.000127798	0.00106614		ref|XP_007016042.1|	IPR013083	GO:0005515,GO:0008270
Peaxi162Scf00151g00016		XLOC_012040	14.9404	27.2885	0.869077	2.21609	0.00025	0.000777877	yes		0.8422	4.74078	15.5146	8.19e-05	0.00072097		sp|Q9XF61|PDI_DATGL	IPR005792,IPR012336	GO:0005783,GO:0016853,GO:0045454
Peaxi162Scf00152g00130		XLOC_012068	6.99521	22.5784	1.6905	2.81748	0.00025	0.000777877	yes		1.79404	5.69782	22.2821	2.35e-06	3.16e-05		gb|ADW66153.1|	IPR024489
Peaxi162Scf00152g00146		XLOC_012124	6902.99	13430.3	0.960204	1.44945	0.01435	0.0287248	yes		1.14284	11.827	9.16724	0.00246386	0.0133976		AT1G10960.1	IPR010241,IPR012675	GO:0009055,GO:0051537,GO:0022900,GO:0051536
Peaxi162Scf00152g00643		XLOC_012090	275.783	449.721	0.705498	1.59935	0.00605	0.0134451	yes		0.752986	7.76001	12.0086	0.000529555	0.00362501		AT3G47520.1	IPR001557	GO:0016616,GO:0044262,GO:0003824,GO:0055114,GO:0006108,GO:0005975,GO:0030060,GO:0016491
Peaxi162Scf00152g00648		XLOC_012167	3.1713	6.13836	0.952781	2.11313	0.0003	0.000918529	yes		1.02276	4.15539	6.67147	0.00979683	0.0414405		AT1G17910.1	IPR011009	GO:0005524,GO:0004672,GO:0006468,GO:0016772
Peaxi162Scf00152g00736		XLOC_012172	80.7669	31.5193	-1.35753	-3.6125	5e-05	0.000174625	yes		-1.37442	4.36735	44.0355	3.22e-11	1.14e-09		sp|B2VK47|KEFB_ERWT9	IPR006153,IPR016040	GO:0055085,GO:0006813,GO:0016021,GO:0015299,GO:0006812
Peaxi162Scf00152g00738		XLOC_012174	10.8129	17.3406	0.681401	1.32741	0.0219	0.0416088	yes		0.74036	2.07437	6.43861	0.0111666	0.0458349		sp|A9B9W7|GATA_PROM4	IPR023631,IPR000120	GO:0016884
Peaxi162Scf00152g00928		XLOC_012183	152.26	357.483	1.23134	3.20763	5e-05	0.000174625	yes		1.08347	3.83091	12.0006	0.000531828	0.00363779		sp|Q498C5|ABRAL_XENLA	IPR027817,IPR026111
Peaxi162Scf00152g00934		XLOC_012100	66.0402	21.2139	-1.63833	-4.26126	5e-05	0.000174625	yes		-1.90633	3.4635	39.6263	3.08e-10	8.91e-09		AT3G01500.2	IPR001765	GO:0015976,GO:0008270,GO:0004089
Peaxi162Scf00152g00943		XLOC_012189	15.2358	8.95198	-0.767184	-1.96962	0.00075	0.00210563	yes		-0.783165	5.22848	12.1422	0.000492935	0.00340436		sp|Q6NPP4|CMTA2_ARATH	IPR013783,IPR020683,IPR014756,IPR027417,IPR000048	GO:0005515
Peaxi162Scf00152g01016		XLOC_012107	31.9988	9.02038	-1.82676	-4.68677	5e-05	0.000174625	yes		-1.82058	5.44203	54.2366	1.78e-13	8.66e-12		ref|XP_007042979.1|
Peaxi162Scf00152g01020		XLOC_012104	8.8404	16.3661	0.888525	1.74963	0.00395	0.0092202	yes		0.942161	2.98834	8.66032	0.00325214	0.0168396
Peaxi162Scf00152g01119		XLOC_012196	1085.98	2512.9	1.21036	2.34757	0.0002	0.000634001	yes		1.28033	9.66133	10.3455	0.0012979	0.0078191		AT1G45474.1	IPR022796,IPR023329	GO:0016020,GO:0009765
Peaxi162Scf00152g01330		XLOC_012207	58.0561	97.8666	0.753368	2.02327	0.0007	0.00197918	yes		0.757489	4.84625	8.53798	0.00347812	0.0178231		gb|ABB55300.1|
Peaxi162Scf00152g01338		XLOC_012208	4.7794	2.18725	-1.12771	-1.82579	0.00405	0.00942508	yes		-1.2052	2.08837	10.6659	0.00109127	0.00677099		AT3G56590.1
Peaxi162Scf00152g01432		XLOC_012215	63.3669	34.9105	-0.860068	-2.26534	0.0001	0.00033435	yes		-0.875082	5.63837	12.7875	0.00034895	0.00252708		AT1G36370.1	IPR015424,IPR019775,IPR001085	GO:0004372,GO:0006544,GO:0003824,GO:0030170,GO:0006563
Peaxi162Scf00152g01526		XLOC_012131	2.64311	18.4861	2.80613	4.84331	5e-05	0.000174625	yes		2.7115	3.74435	47.8051	4.71e-12	1.89e-10		AT1G80160.1	IPR025870
Peaxi162Scf00152g01527		XLOC_012132	8.19155	3.69279	-1.14942	-1.87375	0.0026	0.00638043	yes		-1.41763	2.4846	9.38529	0.00218733	0.0121263		ref|XP_002526449.1|
Peaxi162Scf00153g00106		XLOC_012241	571.943	1000.8	0.807214	1.82884	0.00145	0.00380213	yes		0.864713	8.06032	7.27379	0.00699681	0.031456		AT2G41090.1	IPR011992	GO:0005509
Peaxi162Scf00153g01023		XLOC_012239	3.04254	1.33871	-1.18443	-2.54963	5e-05	0.000174625	yes		-1.3472	5.50749	15.6932	7.45e-05	0.000665328		ref|XP_002530965.1|
Peaxi162Scf00153g01319		XLOC_012248	6.45926	10.7378	0.733254	1.48534	0.0164	0.0322978	yes		0.95346	2.37586	6.98598	0.00821506	0.0358959		AT1G68070.1	IPR013083	GO:0005515,GO:0008270
Peaxi162Scf00153g01321		XLOC_012271	227.955	733.209	1.68547	4.371	5e-05	0.000174625	yes		1.87743	6.45771	33.1636	8.47e-09	1.92e-07		sp|O57683|SF3B1_XENLA	IPR015016,IPR016024	GO:0005488
Peaxi162Scf00153g01324		XLOC_012247	33.8584	63.0949	0.898007	2.39882	5e-05	0.000174625	yes		0.801125	4.23923	10.7978	0.0010162	0.00637999		AT3G10740.1	IPR010720,IPR017853,IPR008979	GO:0046556,GO:0046373,GO:0016798
Peaxi162Scf00154g00019		XLOC_012302	89.3516	55.5556	-0.68556	-1.83442	0.0018	0.00461128	yes		-0.700256	6.82312	11.9812	0.000537386	0.00367104		gb|EXB64633.1|	IPR025756,IPR009057	GO:0003677,GO:0003682
Peaxi162Scf00154g00926		XLOC_012342	130.224	57.4363	-1.18096	-3.14436	5e-05	0.000174625	yes		-1.17277	7.31508	28.2749	1.05e-07	1.93e-06		AT1G64940.1	IPR001128	GO:0020037,GO:0016705,GO:0005506,GO:0055114
Peaxi162Scf00154g01150		XLOC_012349	131.497	34.1031	-1.94706	-4.92629	5e-05	0.000174625	yes		-1.88012	6.36342	21.8971	2.88e-06	3.78e-05		AT3G14690.1	IPR001128	GO:0020037,GO:0016705,GO:0005506,GO:0055114
Peaxi162Scf00155g01111		XLOC_012374	6.22365	10.0005	0.684244	1.6112	0.0058	0.0129541	yes		0.707263	4.71328	12.7392	0.000358069	0.00258139		AT1G30440.1	IPR011333,IPR027356	GO:0005515
Peaxi162Scf00156g00015		XLOC_012398	11.2835	4.78822	-1.23665	-2.84856	5e-05	0.000174625	yes		-1.30279	4.76879	32.007	1.54e-08	3.31e-07		AT2G44160.1	IPR003171	GO:0006555,GO:0004489,GO:0055114
Peaxi162Scf00156g00075		XLOC_012411	14.7676	5.4433	-1.43988	-3.30492	5e-05	0.000174625	yes		-1.46133	3.6378	20.6715	5.45e-06	6.67e-05		AT3G04350.1	IPR009291
Peaxi162Scf00156g00114		XLOC_012400	23.6981	76.4482	1.68971	4.33825	5e-05	0.000174625	yes		1.61212	4.80187	34.6178	4.01e-09	9.73e-08		sp|O48965|IDI2_CAMAC	IPR015797,IPR011876	GO:0008299,GO:0016787,GO:0004452
Peaxi162Scf00156g00139		XLOC_012421	2707.92	8372.07	1.6284	1.82441	0.0091	0.0192683	yes		1.5386	11.4226	9.00534	0.00269192	0.0143921		AT3G54890.1	IPR022796,IPR023329	GO:0016020,GO:0009765
Peaxi162Scf00156g00215		XLOC_012380	100.233	151.675	0.597618	1.56214	0.00705	0.015391	yes		0.604276	6.86297	14.777	0.000121004	0.00101632		sp|Q5ZL42|BZW2_CHICK	IPR016024	GO:0005515,GO:0005488
Peaxi162Scf00156g00413		XLOC_012384	59.0713	91.7961	0.635977	1.70029	0.00375	0.00880754	yes		0.642125	4.29349	7.20881	0.00725467	0.0323554		AT1G79790.1	IPR006439,IPR023214	GO:0016787,GO:0008152
Peaxi162Scf00156g00415		XLOC_012383	15.9379	35.1617	1.14155	2.8961	5e-05	0.000174625	yes		1.14568	4.55278	28.3296	1.02e-07	1.89e-06		sp|Q8GZA4|CBSX6_ARATH	IPR000644	GO:0030554
Peaxi162Scf00156g00513		XLOC_012406	3.16337	1.47461	-1.10113	-1.58316	0.0106	0.0220228	yes		-1.45041	3.12449	12.9205	0.000325004	0.00237861		AT2G36970.1	IPR002213	GO:0008152,GO:0016758
Peaxi162Scf00156g01114		XLOC_012419	3.61419	6.71367	0.893428	1.57317	0.0078	0.016826	yes		1.02088	2.39316	8.02151	0.0046225	0.022522		AT3G12620.1	IPR001932,IPR015655	GO:0006470,GO:0003824,GO:0004722
Peaxi162Scf00156g01314		XLOC_012420	19.2257	2.59096	-2.89148	-5.87873	5e-05	0.000174625	yes		-2.9143	4.87351	39.3887	3.47e-10	9.95e-09		AT2G46530.1	IPR015300,IPR010525	GO:0005634,GO:0003677,GO:0006355,GO:0009725
Peaxi162Scf00157g00066		XLOC_012450	71.4515	32.1703	-1.15123	-2.86313	5e-05	0.000174625	yes		-1.08211	4.97157	11.4409	0.000718466	0.00472408
Peaxi162Scf00157g00215		XLOC_012444	5.35792	0.669775	-2.99992	-4.0977	5e-05	0.000174625	yes		-3.18839	1.25419	35.2581	2.89e-09	7.18e-08		AT5G13640.1	IPR003386	GO:0008374,GO:0006629
Peaxi162Scf00157g01313		XLOC_012434	2.8911	0.57496	-2.33009	-2.32462	0.0017	0.00438271	yes		-2.64826	2.87684	34.2769	4.78e-09	1.14e-07		AT5G45275.1	IPR010658,IPR016196
Peaxi162Scf00157g01525		XLOC_012436	75.05	218.322	1.54053	4.07545	5e-05	0.000174625	yes		1.57085	4.84193	35.7733	2.22e-09	5.68e-08		ref|XP_002524490.1|	IPR006342,IPR001305	GO:0051082,GO:0031072
Peaxi162Scf00158g00003		XLOC_012464	249.658	475.495	0.929478	2.41095	0.0001	0.00033435	yes		0.860431	7.7335	6.28112	0.0122031	0.0490777		AT1G23390.1	IPR001810,IPR015915	GO:0005515
Peaxi162Scf00158g00011		XLOC_012463	37.4684	59.8401	0.675436	1.77608	0.00175	0.00449697	yes		0.652	5.07911	6.91001	0.00857144	0.0371639
Peaxi162Scf00159g00014		XLOC_012498	26.1435	13.5845	-0.944496	-2.2686	0.00015	0.000486486	yes		-0.924924	4.59725	11.99	0.000534861	0.00365612		ref|XP_007045105.1|	IPR025322
Peaxi162Scf00159g00034		XLOC_012533	4.17184	14.822	1.82899	2.15179	0.0045	0.0103476	yes		1.31358	2.50183	11.369	0.00074679	0.00488242		AT2G01410.1	IPR011042
Peaxi162Scf00159g00048		XLOC_012505	3.82732	125.226	5.03206	8.23248	5e-05	0.000174625	yes		5.31477	2.93362	40.4651	2e-10	6.08e-09		AT1G71000.1	IPR001623
Peaxi162Scf00159g00137		XLOC_012523	9.34413	3.80814	-1.29497	-2.48751	0.00015	0.000486486	yes		-1.59886	2.13928	17.7539	2.51e-05	0.000257907		sp|Q8RXT9|GDL8_ARATH	IPR001087	GO:0016787,GO:0016788,GO:0006629
Peaxi162Scf00159g00167		XLOC_012559	12.4483	18.005	0.532447	1.33331	0.02245	0.042524	yes		0.592921	6.28783	9.34579	0.00223499	0.0123351		AT2G01570.1	IPR021914,IPR005202
Peaxi162Scf00159g00516		XLOC_012534	3.42033	1.62708	-1.07185	-1.8969	0.00205	0.00517873	yes		-1.10097	3.76848	8.1187	0.0043811	0.0215691		ref|XP_002526016.1|	IPR027329
Peaxi162Scf00159g01025		XLOC_012550	3.41736	0	NA	NA	5e-05	0.000174625	yes		-7.45044	-0.510707	30.5731	3.22e-08	6.57e-07		ref|XP_002526033.1|
Peaxi162Scf00159g01028		XLOC_012547	85.1475	51.3065	-0.730823	-1.95284	0.00075	0.00210563	yes		-0.631787	5.84793	10.0958	0.00148605	0.00875153		AT1G23090.1	IPR011547,IPR002645	GO:0015116,GO:0008272,GO:0016021
Peaxi162Scf00159g01111		XLOC_012520	2.09847	14.8145	2.8196	3.4886	5e-05	0.000174625	yes		2.55747	2.8335	25.8153	3.76e-07	6.14e-06		AT1G70890.1	IPR023393,IPR000916	GO:0006952,GO:0009607
Peaxi162Scf00159g01641		XLOC_012556	65.0034	25.1984	-1.36719	-3.38329	5e-05	0.000174625	yes		-1.32048	5.39711	31.072	2.49e-08	5.18e-07		AT2G01540.1	IPR000008	GO:0005515
Peaxi162Scf00159g01645		XLOC_012527	52.9887	23.6506	-1.16381	-2.99149	5e-05	0.000174625	yes		-1.03658	4.40249	10.5307	0.00117411	0.00720187		sp|Q8RXT9|GDL8_ARATH	IPR001087	GO:0016787,GO:0016788,GO:0006629
Peaxi162Scf00159g01647		XLOC_012554	18.5476	194.349	3.38934	8.49816	5e-05	0.000174625	yes		3.41156	5.7757	181.209	2.64e-41	1.3e-38		AT5G17530.3	IPR005841	GO:0005975,GO:0016868
Peaxi162Scf00159g01649		XLOC_012555	6.00331	3.41464	-0.814026	-1.33931	0.02165	0.0411941	yes		-1.11793	1.86984	13.786	0.000204856	0.00159871		AT2G01540.1	IPR000008	GO:0005515
Peaxi162Scf00159g01650		XLOC_012557	7.98812	4.76476	-0.745451	-1.8531	0.0016	0.00415147	yes		-0.707237	4.3798	7.63681	0.0057189	0.0267986		AT2G01540.1	IPR000008	GO:0005515
Peaxi162Scf00160g00002		XLOC_012560	4.35787	0.971326	-2.1656	-2.83055	0.00035	0.00105711	yes		-1.97967	1.98047	36.8974	1.25e-09	3.29e-08		AT2G36780.1	IPR002213	GO:0008152,GO:0016758
Peaxi162Scf00160g00022		XLOC_012561	521.275	827.236	0.666254	1.32387	0.02105	0.0402022	yes		0.674352	9.01424	8.08066	0.00447402	0.0219123		AT4G36880.1	IPR013128,IPR025661,IPR000118,IPR025660	GO:0008234,GO:0006508
Peaxi162Scf00160g00417		XLOC_012661	2.17591	8.02045	1.88206	2.99621	5e-05	0.000174625	yes		1.6706	2.1759	8.23426	0.00411069	0.0204616		sp|O22193|PUB4_ARATH	IPR016024	GO:0005515,GO:0005488
Peaxi162Scf00160g00516		XLOC_012586	9.24428	81.7716	3.14497	6.98035	5e-05	0.000174625	yes		3.15869	1.54931	73.3432	1.09e-17	8.55e-16		AT1G10200.1
Peaxi162Scf00160g00527		XLOC_012662	26.5656	60.1689	1.17946	3.1246	5e-05	0.000174625	yes		1.00312	4.95263	20.0501	7.54e-06	8.89e-05		AT1G27840.3	IPR015943,IPR020472	GO:0005515
Peaxi162Scf00160g00529		XLOC_012665	8.91248	1.39435	-2.67624	-3.95667	5e-05	0.000174625	yes		-2.5846	0.517223	35.3017	2.82e-09	7.04e-08		AT2G23010.2	IPR001563	GO:0006508,GO:0004185
Peaxi162Scf00160g00626		XLOC_012595	34.874	9.50003	-1.87615	-4.11409	5e-05	0.000174625	yes		-1.84029	2.58192	26.3451	2.86e-07	4.84e-06		AT1G73300.1	IPR001563	GO:0006508,GO:0004185
Peaxi162Scf00160g00714		XLOC_012601	8.90625	1.79126	-2.31384	-2.96019	0.0009	0.00248147	yes		-1.89642	1.52164	28.2113	1.09e-07	1.99e-06		ref|XP_007018412.1|	IPR003864	GO:0016020
Peaxi162Scf00160g00717		XLOC_012598	53.3148	12.2521	-2.12151	-5.62337	5e-05	0.000174625	yes		-2.08043	5.8326	99.3993	2.06e-23	2.74e-21		AT4G22120.1	IPR003864	GO:0016020
Peaxi162Scf00160g00840		XLOC_012675	18.9757	10.6173	-0.837738	-2.19396	0.0004	0.00119351	yes		-1.05957	3.02503	8.15223	0.00430081	0.0212547		AT1G58360.1	IPR013057
Peaxi162Scf00160g01037		XLOC_012613	27.1006	8.41467	-1.68735	-4.08412	5e-05	0.000174625	yes		-1.63667	3.04922	25.9004	3.59e-07	5.92e-06		AT4G24510.1	IPR003480,IPR023213	GO:0016747
Peaxi162Scf00160g01527		XLOC_012631	17.1839	7.08506	-1.2782	-3.37457	5e-05	0.000174625	yes		-1.33332	6.77697	21.6479	3.28e-06	4.24e-05		AT1G36160.1	IPR016185,IPR011764,IPR000022,IPR011761,IPR000089,IPR013537	GO:0003989,GO:0004075,GO:0008152,GO:0005524,GO:0003824,GO:0016874,GO:0046872,GO:0006633
Peaxi162Scf00160g01636		XLOC_012704	6.02	11.2614	0.903548	2.08074	0.00035	0.00105711	yes		0.922713	4.83383	13.214	0.000277863	0.00207615		ref|XP_007020193.1|	IPR003441	GO:0003677,GO:0006355
Peaxi162Scf00160g01640		XLOC_012639	15.5343	7.61375	-1.02878	-2.22642	0.00035	0.00105711	yes		-1.12349	0.807416	7.57722	0.00591105	0.0275052		AT1G77930.1	IPR001623
Peaxi162Scf00160g01744		XLOC_012649	72.8501	209.176	1.52171	3.52619	5e-05	0.000174625	yes		1.53529	8.26746	33.9316	5.71e-09	1.34e-07		AT1G22770.1	IPR026211	GO:2000028
Peaxi162Scf00160g01745		XLOC_012650	43.159	23.2908	-0.889904	-2.17144	5e-05	0.000174625	yes		-0.890472	4.46948	20.854	4.96e-06	6.15e-05		AT4G09830.1	IPR016549
Peaxi162Scf00160g01768		XLOC_012710	26.7862	12.6967	-1.07703	-2.58645	5e-05	0.000174625	yes		-1.12489	4.29484	28.9972	7.25e-08	1.38e-06		AT1G34020.1	IPR004853
Peaxi162Scf00161g00046		XLOC_012733	6.69998	14.4649	1.11033	2.08392	0.00085	0.00235725	yes		1.22006	5.77505	10.4233	0.00124435	0.00755804		AT2G25810.1	IPR023271,IPR000425	GO:0016020,GO:0006810,GO:0005215
Peaxi162Scf00161g00057		XLOC_012716	13.7271	21.7332	0.662871	1.60006	0.0068	0.0149045	yes		0.72093	3.3282	8.21844	0.00414669	0.0206111		AT3G22810.1	IPR013666,IPR011993,IPR008546	GO:0005515,GO:0005543
Peaxi162Scf00161g00157		XLOC_012723	0.695435	4.7077	2.75903	2.07003	0.0087	0.0185167	yes		2.89882	2.34963	18.4889	1.71e-05	0.000182735
Peaxi162Scf00162g00042		XLOC_012750	15.0167	8.1798	-0.87643	-2.12624	0.0009	0.00248147	yes		-0.748023	5.28234	11.4772	0.000704565	0.00464448		AT4G18700.1	IPR020636	GO:0007165,GO:0005524,GO:0004674,GO:0004672,GO:0006468,GO:0016772
Peaxi162Scf00163g00105		XLOC_012782	127.968	213.915	0.741259	1.872	0.0016	0.00415147	yes		0.657724	6.73442	13.254	0.000271997	0.00204116		sp|Q9LJI5|VA0D1_ARATH	IPR002843	GO:0033179,GO:0015991,GO:0015078
Peaxi162Scf00163g00523		XLOC_012780	12.924	39.4394	1.60958	4.12158	5e-05	0.000174625	yes		1.56657	4.38543	32.8063	1.02e-08	2.27e-07		sp|P45482|FTSZ_NOSS1	IPR000158	GO:0051258,GO:0043234,GO:0006184,GO:0005525,GO:0005737,GO:0003924
Peaxi162Scf00163g00910		XLOC_012769	295.534	138.632	-1.09206	-2.49076	5e-05	0.000174625	yes		-1.12504	9.66206	18.6556	1.57e-05	0.000169621		sp|Q42699|METE_CATRO	IPR006276	GO:0008652,GO:0008270,GO:0009086,GO:0003871
Peaxi162Scf00163g01014		XLOC_012771	332.624	199.476	-0.73768	-1.65038	0.0042	0.00973416	yes		-0.689201	9.96931	6.92793	0.00848596	0.0368597		sp|Q42699|METE_CATRO	IPR013215,IPR002629	GO:0008652,GO:0008270,GO:0009086,GO:0003871
Peaxi162Scf00164g00116		XLOC_012827	24.8059	52.8638	1.09159	2.85775	5e-05	0.000174625	yes		1.13921	4.55838	17.0231	3.69e-05	0.000361798		AT3G23920.1	IPR001554,IPR017853	GO:0005975,GO:0000272,GO:0016161,GO:0003824
Peaxi162Scf00164g00125		XLOC_012856	14.1409	31.0704	1.13567	3.12228	5e-05	0.000174625	yes		1.16665	4.8715	27.5895	1.5e-07	2.67e-06		AT2G37710.1	IPR013320,IPR008985,IPR011009	GO:0030246,GO:0005524,GO:0004674,GO:0004672,GO:0006468,GO:0016772
Peaxi162Scf00164g00138		XLOC_012816	163.074	93.9437	-0.795657	-2.1095	0.00045	0.00132797	yes		-0.747587	6.17058	9.3283	0.00225641	0.0124313		AT4G26080.1	IPR001932,IPR015655	GO:0006470,GO:0003824,GO:0004722
Peaxi162Scf00164g00217		XLOC_012791	13.7024	31.0808	1.1816	3.10192	5e-05	0.000174625	yes		1.21305	4.77796	32.2063	1.39e-08	3.03e-07		AT5G43930.1	IPR015943	GO:0005515
Peaxi162Scf00164g00711		XLOC_012840	5.52157	18.4304	1.73894	2.88526	0.0001	0.00033435	yes		1.60847	4.74341	12.2663	0.000461212	0.00321529		gb|AAM63750.1|	IPR011008
Peaxi162Scf00164g01110		XLOC_012850	16.3674	74.1368	2.17937	5.81458	5e-05	0.000174625	yes		2.25009	4.57454	115.139	7.34e-27	1.3e-24		sp|P72740|DLDH_SYNY3	IPR016156,IPR013027,IPR023753	GO:0050660,GO:0016668,GO:0055114,GO:0045454,GO:0016491
Peaxi162Scf00164g01220		XLOC_012852	42.621	61.2689	0.523592	1.41354	0.01385	0.0278418	yes		0.490604	5.29776	7.46222	0.00630073	0.0288718		AT3G55530.1	IPR013083	GO:0005515,GO:0008270
Peaxi162Scf00164g01524		XLOC_012820	5.44559	1.68662	-1.69095	-2.76761	5e-05	0.000174625	yes		-2.08518	1.02521	23.3829	1.33e-06	1.88e-05		ref|XP_002524242.1|	IPR001781,IPR022087	GO:0008270
Peaxi162Scf00165g00062		XLOC_012873	14.9179	45.485	1.60834	3.99278	5e-05	0.000174625	yes		1.61272	5.181	63.7939	1.38e-15	8.8e-14		sp|P23525|IN37_SPIOL	IPR013216	GO:0008152,GO:0008168
Peaxi162Scf00165g00079		XLOC_012913	4.84224	2.59906	-0.897684	-1.7463	0.00505	0.0114584	yes		-1.05668	4.30001	10.2978	0.00133186	0.00798423		AT5G60020.1	IPR017761	GO:0046274,GO:0048046,GO:0052716,GO:0005507,GO:0055114,GO:0016491
Peaxi162Scf00165g00103		XLOC_012883	27.3809	78.52	1.51989	3.88137	5e-05	0.000174625	yes		1.52688	5.18009	18.6079	1.61e-05	0.00017329		AT5G02260.1	IPR007118	GO:0009664,GO:0005576
Peaxi162Scf00165g00818		XLOC_012878	55.2977	9.26293	-2.57768	-6.08158	5e-05	0.000174625	yes		-2.64774	6.6833	82.2087	1.22e-19	1.16e-17		AT5G02230.1	IPR010237,IPR023214
Peaxi162Scf00165g00819		XLOC_012879	358.369	601.301	0.746642	1.69048	0.0042	0.00973416	yes		0.719094	7.15525	11.5339	0.000683378	0.00452444		sp|Q9SY02|PP301_ARATH	IPR011990,IPR002885,IPR016040	GO:0005515
Peaxi162Scf00165g00821		XLOC_012876	14.4772	10.1277	-0.515478	-1.3367	0.0212	0.0404501	yes		-0.509118	5.74708	7.26705	0.00702309	0.0315605		sp|D0MGU8|FTSH_RHOM4	IPR005936,IPR011546,IPR027417	GO:0016020,GO:0005524,GO:0004222,GO:0006508,GO:0000166,GO:0008270,GO:0016021,GO:0017111
Peaxi162Scf00165g01014		XLOC_012917	5.57988	11.5516	1.04979	2.12998	0.0002	0.000634001	yes		1.32485	4.05659	11.0756	0.000874727	0.00560041		AT5G02290.1	IPR013320,IPR011009	GO:0005524,GO:0004674,GO:0004672,GO:0006468,GO:0016772
Peaxi162Scf00165g01210		XLOC_012922	2992.41	7576.15	1.34016	2.46744	5e-05	0.000174625	yes		1.27886	10.4585	10.7188	0.00106054	0.00661326			IPR000347	GO:0046872
Peaxi162Scf00165g01517		XLOC_012930	31.9525	62.3257	0.963897	2.5651	5e-05	0.000174625	yes		0.945494	5.8935	17.6865	2.6e-05	0.000266017		AT2G28840.1	IPR020683,IPR013083	GO:0005515,GO:0008270
Peaxi162Scf00165g01846		XLOC_012898	12.343	1.82388	-2.75861	-5.42581	5e-05	0.000174625	yes		-2.84281	3.63704	40.0093	2.53e-10	7.5e-09		ref|XP_007016476.1|
Peaxi162Scf00166g00037		XLOC_012995	12.5635	7.01748	-0.840213	-1.56488	0.0081	0.0173899	yes		-0.816969	3.25525	8.86754	0.00290287	0.0152988		ref|XP_002530997.1|	IPR019351
Peaxi162Scf00166g00045		XLOC_013000	7.44236	3.77863	-0.977898	-1.69138	0.0064	0.0141279	yes		-0.900626	2.38021	13.9352	0.00018922	0.00149016		AT3G02150.2	IPR005333
Peaxi162Scf00166g00071		XLOC_013013	5.5746	3.58812	-0.635639	-1.35491	0.01955	0.0376805	yes		-0.700942	4.46121	8.52155	0.00350965	0.0179353		ref|XP_007032667.1|	IPR012417	GO:0005516
Peaxi162Scf00166g00072		XLOC_013014	26.9307	11.139	-1.27364	-2.81643	5e-05	0.000174625	yes		-1.22271	4.58694	39.9526	2.6e-10	7.68e-09		AT3G29270.1	IPR027370,IPR013083	GO:0005515,GO:0008270
Peaxi162Scf00166g00328		XLOC_012994	22.417	7.51866	-1.57605	-3.72799	5e-05	0.000174625	yes		-1.64349	3.823	34.5926	4.06e-09	9.82e-08		sp|Q94KT8|COBRA_ARATH	IPR006918	GO:0010215,GO:0031225,GO:0016049
Peaxi162Scf00166g00332		XLOC_012998	69.7784	145.307	1.05825	2.7429	5e-05	0.000174625	yes		0.939544	5.26855	8.44159	0.00366736	0.0185581		AT1G26355.1
Peaxi162Scf00166g00341		XLOC_012996	3.12177	6.29248	1.01127	2.23706	0.0003	0.000918529	yes		1.13434	4.30386	8.56737	0.0034224	0.0175893		AT5G61350.1	IPR024788,IPR013320,IPR011009	GO:0005524,GO:0004672,GO:0006468,GO:0016772
Peaxi162Scf00166g00419		XLOC_012942	2.13743	5.39344	1.33533	2.89154	5e-05	0.000174625	yes		1.47069	4.21218	12.0336	0.000522502	0.00358347		ref|XP_002527633.1|	IPR025486
Peaxi162Scf00166g00647		XLOC_012964	30.2584	14.1407	-1.09749	-2.92801	5e-05	0.000174625	yes		-1.05582	5.66913	18.7022	1.53e-05	0.000165788		sp|Q8YM56|CLPB2_NOSS1	IPR023150,IPR001270,IPR027417,IPR028299	GO:0005524,GO:0019538,GO:0016485,GO:0000166,GO:0017111,GO:0009408,GO:0005737
Peaxi162Scf00166g00728		XLOC_012966	41.2625	16.5231	-1.32034	-3.23326	5e-05	0.000174625	yes		-1.18826	5.2909	24.1287	9.01e-07	1.33e-05		ref|XP_002509538.1|
Peaxi162Scf00166g00824		XLOC_012972	66.7658	33.3687	-1.00061	-2.64938	5e-05	0.000174625	yes		-0.973307	5.53176	16.6565	4.48e-05	0.000428757		AT2G24610.1	IPR014710
Peaxi162Scf00166g00931		XLOC_012976	11.328	5.07538	-1.1583	-2.26681	0.00025	0.000777877	yes		-1.39993	4.60452	19.8417	8.41e-06	9.81e-05		AT3G29200.1	IPR008238	GO:0046417,GO:0004106,GO:0009073
Peaxi162Scf00166g00933		XLOC_012979	13.3149	30.2194	1.18244	2.86679	5e-05	0.000174625	yes		1.19289	4.10728	17.4338	2.97e-05	0.000299258		AT3G29185.1	IPR022017,IPR011038
Peaxi162Scf00166g01032		XLOC_012984	148.267	256.617	0.791419	1.96199	0.00035	0.00105711	yes		0.737912	8.44905	8.67496	0.00322612	0.0167257
Peaxi162Scf00166g01045		XLOC_012985	3.73273	12.3706	1.72861	3.93172	5e-05	0.000174625	yes		1.76979	4.9649	25.9009	3.59e-07	5.92e-06		sp|Q6R8G7|PHO13_ARATH	IPR004342,IPR004331	GO:0016021
Peaxi162Scf00166g01214		XLOC_012988	13.9447	47.028	1.7538	4.46227	5e-05	0.000174625	yes		1.72869	5.07528	72.588	1.6e-17	1.24e-15		ref|XP_007027791.1|
Peaxi162Scf00167g00009		XLOC_013032	6.04787	14.8632	1.29724	3.02383	5e-05	0.000174625	yes		1.38588	3.29189	21.8436	2.96e-06	3.88e-05		sp|Q8VYW6|GAGT1_ARATH	IPR000101	GO:0006749,GO:0003840
Peaxi162Scf00167g00017		XLOC_013034	11.6385	18.4731	0.666525	1.36332	0.02075	0.0397092	yes		0.736566	4.96621	8.30275	0.0039585	0.0197849		gb|ACK44526.1|
Peaxi162Scf00167g00082		XLOC_013050	6.11482	33.0696	2.43512	4.69929	5e-05	0.000174625	yes		2.45645	5.25422	20.4381	6.16e-06	7.4e-05		sp|Q40476|ERF1_TOBAC	IPR016177	GO:0003677,GO:0006355,GO:0003700
Peaxi162Scf00167g00083		XLOC_013077	21.7455	61.1188	1.4909	3.49765	5e-05	0.000174625	yes		1.54548	5.31463	9.06309	0.00260821	0.0140388		sp|Q40478|ERF5_TOBAC	IPR016177	GO:0003677,GO:0006355,GO:0003700
Peaxi162Scf00167g00084		XLOC_013078	10.5096	59.4495	2.49996	5.83104	5e-05	0.000174625	yes		2.46877	6.33616	20.6365	5.55e-06	6.78e-05		sp|Q40478|ERF5_TOBAC	IPR016177	GO:0003677,GO:0006355,GO:0003700
Peaxi162Scf00167g00138		XLOC_013088	11.5946	7.2683	-0.673767	-1.50983	0.0114	0.0234711	yes		-0.791117	5.2083	8.19158	0.00420853	0.0208634		AT5G45820.1	IPR020636	GO:0007165,GO:0005524,GO:0004674,GO:0004672,GO:0006468,GO:0016772
Peaxi162Scf00167g00514		XLOC_013045	8.46188	19.8247	1.22825	2.28984	0.0004	0.00119351	yes		0.94304	4.35922	17.1395	3.47e-05	0.000342395		sp|B6SGC5|CNR6_MAIZE	IPR006461
Peaxi162Scf00167g00732		XLOC_013071	3.52276	10.6158	1.59143	2.4756	0.00015	0.000486486	yes		1.21282	4.26196	7.09894	0.00771297	0.0340258
Peaxi162Scf00167g00810		XLOC_013049	10.4078	19.8948	0.934734	2.20839	5e-05	0.000174625	yes		1.00526	2.26663	8.30964	0.00394351	0.0197385		AT5G51180.1	IPR007751
Peaxi162Scf00167g01120		XLOC_013055	11.532	21.9292	0.927215	1.78242	0.00355	0.0083878	yes		0.780802	2.5131	6.52087	0.0106616	0.044147		ref|XP_007011416.1|	IPR016181	GO:0008080
Peaxi162Scf00167g01218		XLOC_013086	1.0706	3.24406	1.59938	1.40839	0.0226	0.0427758	yes		2.18685	1.30155	9.31254	0.00227591	0.0125003		ref|XP_002520880.1|
Peaxi162Scf00167g01221		XLOC_013058	4.84736	0.953421	-2.34601	-2.24169	0.00445	0.0102455	yes		-2.75046	0.490645	12.1465	0.000491788	0.0033987		AT5G05270.1	IPR016087	GO:0016872,GO:0045430,GO:0009813
Peaxi162Scf00168g00009		XLOC_013093	24.3298	5.85403	-2.05522	-5.03334	5e-05	0.000174625	yes		-2.0739	3.97162	68.4157	1.32e-16	9.39e-15		AT1G22150.1	IPR001902	GO:0016020,GO:0055085,GO:0015116,GO:0008272,GO:0016021,GO:0008271
Peaxi162Scf00168g00074		XLOC_013119	14.3677	46.8128	1.70408	3.25914	5e-05	0.000174625	yes		1.60278	4.81737	11.1426	0.000843689	0.00541844
Peaxi162Scf00168g00213		XLOC_013114	53.3554	2.17612	-4.61581	-5.08807	0.0001	0.00033435	yes		-5.19633	2.35212	39.7047	2.95e-10	8.59e-09		AT4G08570.1	IPR006121	GO:0046872,GO:0030001
Peaxi162Scf00168g01739		XLOC_013134	6.69974	20.3202	1.60074	3.4951	5e-05	0.000174625	yes		1.55417	3.17067	18.9894	1.31e-05	0.00014512		AT5G02930.1	IPR001810	GO:0005515
Peaxi162Scf00169g00012		XLOC_013140	6.05684	3.27045	-0.889076	-1.57274	0.01055	0.0219329	yes		-1.13184	2.11724	9.02533	0.00266264	0.0142675		sp|Q4V7Z0|GPN3_XENLA	IPR027417,IPR004130	GO:0000166
Peaxi162Scf00169g00066		XLOC_013178	3.16035	1.71281	-0.883717	-1.45885	0.0189	0.0365751	yes		-0.966558	2.21671	6.52429	0.0106411	0.0440719		AT2G33170.1	IPR013210,IPR001611,IPR013320,IPR011009	GO:0005524,GO:0005515,GO:0004672,GO:0006468,GO:0016772
Peaxi162Scf00170g00322		XLOC_013204	28.7545	7.44032	-1.95035	-4.61917	5e-05	0.000174625	yes		-1.94486	3.80551	28.6486	8.68e-08	1.62e-06		AT5G20140.2	IPR018790,IPR011256,IPR006917
Peaxi162Scf00170g00323		XLOC_013206	2.45088	1.26697	-0.951917	-1.61146	0.00765	0.0165399	yes		-1.0732	3.29916	6.50699	0.0107451	0.0444129		sp|O64793|Y1675_ARATH	IPR001480,IPR003609,IPR000858,IPR013320,IPR024171,IPR011009	GO:0005524,GO:0004674,GO:0004672,GO:0048544,GO:0006468,GO:0016772
Peaxi162Scf00170g00615		XLOC_013210	24.86	44.5382	0.841218	2.19605	5e-05	0.000174625	yes		0.902217	4.93574	9.16563	0.00246603	0.0134059		AT2G35500.1	IPR000623,IPR008978
Peaxi162Scf00170g00819		XLOC_013217	23.1709	106.543	2.20105	5.69148	5e-05	0.000174625	yes		1.93254	6.23119	38.3732	5.84e-10	1.63e-08		sp|Q94KU5|PAP3_BRACM	IPR006843	GO:0005198,GO:0009507
Peaxi162Scf00170g01229		XLOC_013229	6.71345	4.20419	-0.675228	-1.42321	0.01595	0.0315149	yes		-0.600984	4.92207	6.29044	0.0121391	0.0489248		sp|Q5M9F1|RBM34_RAT	IPR012677	GO:0000166,GO:0003676
Peaxi162Scf00171g00044		XLOC_013279	19.3153	4.74393	-2.02559	-4.9032	5e-05	0.000174625	yes		-2.22141	2.54863	42.3837	7.5e-11	2.45e-09		sp|O22616|DCOR_SOLLC	IPR000183	GO:0003824,GO:0006596
Peaxi162Scf00171g00094		XLOC_013364	23.5212	2.75847	-3.09202	-6.44481	5e-05	0.000174625	yes		-2.69284	2.51992	55.9691	7.36e-14	3.77e-12		AT1G73480.1	IPR022742
Peaxi162Scf00171g00106		XLOC_013370	14.4331	42.0401	1.54239	3.92885	5e-05	0.000174625	yes		1.37034	7.01901	20.5043	5.95e-06	7.19e-05		AT1G51660.1	IPR011009	GO:0005524,GO:0004674,GO:0004672,GO:0006468,GO:0016772
Peaxi162Scf00171g00129		XLOC_013282	25.4173	35.4373	0.479457	1.26498	0.0264	0.0489781	yes		0.729937	3.36281	8.17783	0.00424054	0.0209868		sp|Q6MEC9|SYN_PARUW	IPR018150	GO:0006421,GO:0005524,GO:0006418,GO:0000166,GO:0004816,GO:0004812,GO:0005737
Peaxi162Scf00171g00234		XLOC_013287	15.1466	10.3975	-0.542755	-1.43144	0.01295	0.0262398	yes		-0.687255	5.27627	6.24762	0.012436	0.0498115			IPR008507
Peaxi162Scf00171g00239		XLOC_013330	0.612779	2.57345	2.07027	1.62107	0.0188	0.0364056	yes		1.84722	2.13274	11.2589	0.000792409	0.00513208		AT5G08350.1	IPR011993,IPR004182
Peaxi162Scf00171g00251		XLOC_013332	11.3515	5.39661	-1.07276	-1.99446	0.001	0.00272775	yes		-1.18461	3.0952	12.4976	0.000407465	0.00289219		ref|XP_007028215.1|	IPR007248	GO:0016021
Peaxi162Scf00171g00341		XLOC_013294	23.1418	51.688	1.15933	3.04872	5e-05	0.000174625	yes		1.06048	4.14624	17.7937	2.46e-05	0.00025334		AT4G27760.1	IPR002347	GO:0008152,GO:0016491
Peaxi162Scf00171g00419		XLOC_013297	137.426	59.6004	-1.20526	-3.15532	5e-05	0.000174625	yes		-1.31634	6.8597	23.1878	1.47e-06	2.06e-05		gb|AAU90342.2|	IPR009057	GO:0003677,GO:0003682
Peaxi162Scf00171g00430		XLOC_013347	55.7409	88.7752	0.67142	1.71014	0.0042	0.00973416	yes		0.620815	7.64647	9.48864	0.00206748	0.0115609		AT2G27880.1	IPR014811,IPR024357,IPR012337,IPR003100	GO:0005515,GO:0003676
Peaxi162Scf00171g00522		XLOC_013298	53.1726	92.7462	0.802605	2.11352	0.0003	0.000918529	yes		0.756891	5.25232	9.61215	0.00193295	0.010894		AT3G48780.1	IPR015424	GO:0009058,GO:0008152,GO:0016740,GO:0003824,GO:0030170
Peaxi162Scf00171g00525		XLOC_013351	77.7581	19.6772	-1.98247	-5.19763	5e-05	0.000174625	yes		-1.96886	4.08531	18.8516	1.41e-05	0.000154923		AT5G17330.1	IPR015424,IPR002129	GO:0019752,GO:0016831,GO:0006536,GO:0004351,GO:0003824,GO:0030170
Peaxi162Scf00171g00529		XLOC_013299	2.78622	0.970586	-1.52138	-2.37437	0.00065	0.00185122	yes		-1.88775	2.85769	17.1432	3.47e-05	0.000342003		AT3G17690.1	IPR005821,IPR014710	GO:0016020,GO:0055085,GO:0005216,GO:0006811
Peaxi162Scf00171g00533		XLOC_013353	59.317	85.153	0.521612	1.39069	0.01595	0.0315149	yes		0.557808	5.44587	8.54033	0.00347363	0.0178084		AT1G48420.1	IPR027278,IPR001926
Peaxi162Scf00171g00822		XLOC_013361	28.441	77.9407	1.4544	3.708	5e-05	0.000174625	yes		1.48736	4.7265	38.1904	6.42e-10	1.77e-08		AT2G41090.1	IPR011992	GO:0005509
Peaxi162Scf00171g00927		XLOC_013368	108.261	374.947	1.79218	4.54152	5e-05	0.000174625	yes		1.83905	6.85723	20.0488	7.55e-06	8.89e-05		sp|Q9FJP3|RK29_ARATH	IPR001854	GO:0005840,GO:0006412,GO:0005622,GO:0003735
Peaxi162Scf00171g00936		XLOC_013366	730.123	407.413	-0.841647	-1.84335	0.00195	0.00495309	yes		-0.81315	8.39035	8.50258	0.00354644	0.0180654		AT3G17800.2	IPR008479
Peaxi162Scf00171g01025		XLOC_013318	14.6503	5.9947	-1.28917	-2.59924	0.00015	0.000486486	yes		-1.41205	3.83828	30.0365	4.24e-08	8.44e-07		sp|Q9FMU6|MPCP3_ARATH	IPR023395,IPR018108
Peaxi162Scf00171g01030		XLOC_013315	98.2766	182.668	0.894302	2.28774	5e-05	0.000174625	yes		0.844006	5.97885	18.4632	1.73e-05	0.000184649		sp|Q8CHR6|DPYD_MOUSE	IPR013785,IPR012135,IPR005720	GO:0006222,GO:0004158,GO:0004152,GO:0003824,GO:0055114,GO:0005737
Peaxi162Scf00171g01120		XLOC_013319	7.64574	0.807434	-3.24324	-4.14326	5e-05	0.000174625	yes		-3.18443	0.822979	17.3472	3.11e-05	0.000312141		AT5G50915.1	IPR011598	GO:0046983
Peaxi162Scf00172g00079		XLOC_013385	3.84397	7.18032	0.90145	1.78782	0.00345	0.00817973	yes		0.88092	4.23636	8.99284	0.0027104	0.0144552		sp|Q9XF61|PDI_DATGL	IPR005746,IPR012336	GO:0015035,GO:0006662,GO:0016853,GO:0045454
Peaxi162Scf00173g00025		XLOC_013417	19.315	5.77855	-1.74094	-2.61159	0.00015	0.000486486	yes		-1.6336	5.85595	26.8974	2.15e-07	3.74e-06		sp|Q9ZQG8|FER3_ARATH	IPR010241,IPR012675	GO:0009055,GO:0051537,GO:0022900,GO:0051536
Peaxi162Scf00173g00074		XLOC_013403	16.0797	36.9835	1.20164	3.0809	5e-05	0.000174625	yes		1.34519	4.98195	8.98076	0.00272837	0.0145307		AT2G16980.2	IPR016196
Peaxi162Scf00173g00323		XLOC_013394	13.3413	48.7157	1.86849	4.60805	5e-05	0.000174625	yes		1.94213	4.33197	51.045	9.03e-13	3.91e-11		AT5G04740.1
Peaxi162Scf00173g00513		XLOC_013399	13.4226	35.4392	1.40068	2.68464	0.0001	0.00033435	yes		1.45003	1.42074	12.1021	0.000503656	0.00347146
Peaxi162Scf00173g00521		XLOC_013422	6.2433	10.7858	0.788748	1.644	0.00495	0.0112564	yes		0.919488	3.44194	8.1559	0.00429212	0.0212219		AT2G36290.1
Peaxi162Scf00173g00820		XLOC_013405	4.56265	14.3343	1.65152	3.22244	5e-05	0.000174625	yes		1.63099	-0.00501367	7.45822	0.00631474	0.0289232		ref|XP_003591772.1|	IPR016196
Peaxi162Scf00174g00025		XLOC_013432	5.80915	14.3943	1.3091	2.88305	5e-05	0.000174625	yes		1.49412	5.15686	24.631	6.94e-07	1.06e-05		AT1G17130.1	IPR007590
Peaxi162Scf00174g00065		XLOC_013442	183.487	70.4809	-1.38037	-3.57875	5e-05	0.000174625	yes		-1.28747	6.15759	14.3258	0.000153742	0.00125071		sp|Q6GM16|NXN_XENLA	IPR012336
Peaxi162Scf00174g00103		XLOC_013481	3019.76	6206.56	1.03936	1.89095	0.0017	0.00438271	yes		1.02171	10.7881	12.497	0.000407615	0.00289227		AT1G76100.1	IPR001235	GO:0009055,GO:0005507
Peaxi162Scf00174g00105		XLOC_013483	6.68319	3.05706	-1.12839	-2.11289	0.001	0.00272775	yes		-1.55315	7.01386	25.2531	5.03e-07	7.93e-06		sp|P50134|DCOR_DATST	IPR000183	GO:0003824,GO:0006596
Peaxi162Scf00174g00137		XLOC_013450	25.6313	5.28006	-2.27928	-4.98903	5e-05	0.000174625	yes		-2.33862	3.03055	39.9542	2.6e-10	7.68e-09		AT1G76130.1	IPR015902	GO:0043169,GO:0004556,GO:0005509,GO:0005975,GO:0003824
Peaxi162Scf00174g00141		XLOC_013451	9.58015	1.85749	-2.36669	-4.54418	5e-05	0.000174625	yes		-2.92418	3.71555	22.143	2.53e-06	3.38e-05		AT1G76140.1	IPR023302,IPR002470	GO:0004252,GO:0006508,GO:0070008,GO:0008236
Peaxi162Scf00174g01015		XLOC_013482	221.742	479.788	1.11352	2.82963	5e-05	0.000174625	yes		1.13805	6.51447	15.5366	8.09e-05	0.000713851		AT5G27280.1	IPR007853,IPR024158	GO:0008270
Peaxi162Scf00174g01113		XLOC_013448	4.50573	1.54704	-1.54225	-2.85629	5e-05	0.000174625	yes		-1.48842	4.4968	23.6538	1.15e-06	1.66e-05		AT2G17000.1	IPR006685	GO:0016020,GO:0055085
Peaxi162Scf00174g01621		XLOC_013491	469.691	1016.32	1.11357	2.5061	5e-05	0.000174625	yes		1.0733	9.51538	21.6863	3.21e-06	4.16e-05			IPR000167	GO:0009415,GO:0006950
Peaxi162Scf00175g00016		XLOC_013535	35.6575	61.62	0.789194	2.06308	0.00015	0.000486486	yes		0.863784	4.19007	11.8592	0.00057378	0.00389133		AT1G13820.1	IPR000639,IPR000073	GO:0003824
Peaxi162Scf00175g00022		XLOC_013500	24.6976	4.48181	-2.46222	-5.23025	5e-05	0.000174625	yes		-2.48846	2.79441	72.6367	1.56e-17	1.21e-15
Peaxi162Scf00175g00054		XLOC_013512	69.3187	36.1006	-0.941223	-2.48802	5e-05	0.000174625	yes		-0.985941	7.16728	13.6768	0.000217119	0.00168363		sp|Q9SC19|UPTG1_SOLTU	IPR004901	GO:0030244,GO:0016866
Peaxi162Scf00175g00062		XLOC_013562	14.6091	2.29227	-2.67201	-4.21689	5e-05	0.000174625	yes		-2.79931	3.37002	31.5948	1.9e-08	4e-07		ref|XP_002512053.1|
Peaxi162Scf00175g00218		XLOC_013540	66.037	17.9285	-1.88102	-4.99998	5e-05	0.000174625	yes		-1.75223	4.0109	15.5369	8.09e-05	0.000713851		sp|B1B5D4|NNJA2_WHEAT	IPR012463
Peaxi162Scf00175g00431		XLOC_013508	11.5144	18.2885	0.667496	1.74626	0.00205	0.00517873	yes		0.619272	5.08849	10.0787	0.00149997	0.00881593		sp|O61125|STK4_DICDI	IPR011009	GO:0005524,GO:0004672,GO:0006468,GO:0016772
Peaxi162Scf00175g00519		XLOC_013510	89.0239	217.581	1.28929	3.37972	5e-05	0.000174625	yes		1.25251	8.36671	10.5519	0.0011607	0.00713366		AT1G13700.1	IPR006148	GO:0006098,GO:0017057,GO:0005975
Peaxi162Scf00175g00930		XLOC_013565	4.22866	10.822	1.35569	2.90351	5e-05	0.000174625	yes		1.902	1.82204	24.2214	8.59e-07	1.28e-05		AT2G26710.1	IPR001128	GO:0020037,GO:0016705,GO:0005506,GO:0055114
Peaxi162Scf00176g00036		XLOC_013598	1.66906	9.19125	2.46122	3.52706	0.0001	0.00033435	yes		2.55353	6.11843	10.2347	0.00137825	0.00821476		AT2G20670.1	IPR006502
Peaxi162Scf00176g01639		XLOC_013613	4.01378	13.5408	1.75428	3.90211	5e-05	0.000174625	yes		1.70997	4.23446	27.4632	1.6e-07	2.84e-06		AT5G04310.1	IPR011050,IPR018082
Peaxi162Scf00177g00121		XLOC_013619	319.067	134.772	-1.24334	-2.85318	5e-05	0.000174625	yes		-1.22483	6.00771	42.1458	8.47e-11	2.73e-09		sp|P51615|MAOX_VITVI	IPR001891	GO:0016619,GO:0046872,GO:0016616,GO:0004470,GO:0051287,GO:0055114,GO:0016491,GO:0006108
Peaxi162Scf00177g00226		XLOC_013650	2.86242	1.24733	-1.19839	-2.48259	0.0001	0.00033435	yes		-1.42401	3.59625	14.5202	0.000138666	0.00114379		AT3G21250.1	IPR027417,IPR011527	GO:0006810,GO:0055085,GO:0005524,GO:0000166,GO:0042626,GO:0017111,GO:0016021,GO:0016887
Peaxi162Scf00177g00513		XLOC_013657	9.26935	37.608	2.0205	4.66987	5e-05	0.000174625	yes		2.08912	2.04673	52.4073	4.51e-13	2.07e-11		AT1G72640.2	IPR016040
Peaxi162Scf00177g00814		XLOC_013632	35.9712	64.1637	0.834914	2.23418	5e-05	0.000174625	yes		0.96413	3.68318	22.7506	1.84e-06	2.53e-05		AT5G35170.1	IPR027417,IPR018962,IPR000850	GO:0005524,GO:0046939,GO:0019201,GO:0016776,GO:0006139,GO:0004017,GO:0019205
Peaxi162Scf00177g10124		XLOC_013674	1.97647	10.58	2.42035	3.98167	5e-05	0.000174625	yes		2.56465	5.26151	22.9779	1.64e-06	2.27e-05		AT4G30440.1	IPR001509,IPR008089	GO:0005975,GO:0044237,GO:0016857,GO:0003824,GO:0050662
Peaxi162Scf00178g00039		XLOC_013702	1.65317	84.013	5.6673	6.82559	5e-05	0.000174625	yes		5.95579	3.24325	202.381	6.31e-46	4.22e-43		AT4G04330.1	IPR003435
Peaxi162Scf00178g00113		XLOC_013680	4.60339	13.1052	1.50937	2.73473	0.00015	0.000486486	yes		1.61244	2.03008	17.5362	2.82e-05	0.000286197		AT4G22140.1	IPR013083,IPR001025	GO:0003677,GO:0005515,GO:0008270
Peaxi162Scf00178g00161		XLOC_013695	24.8484	7.69332	-1.69147	-3.90876	5e-05	0.000174625	yes		-1.92066	3.03164	16.5093	4.84e-05	0.000458698		AT4G39330.1	IPR020843,IPR016040,IPR002085	GO:0008270,GO:0016747,GO:0055114,GO:0016491
Peaxi162Scf00179g00121		XLOC_013716	669.038	1483.54	1.14889	2.65644	5e-05	0.000174625	yes		1.21357	10.391	8.49158	0.00356793	0.0181436
Peaxi162Scf00179g00126		XLOC_013736	3.29258	1.38988	-1.24426	-2.3341	0.0007	0.00197918	yes		-1.40726	1.75661	9.77317	0.00177077	0.0101288		sp|Q9FZ70|FDL1_ARATH	IPR001810,IPR027191	GO:0005515
Peaxi162Scf00179g00221		XLOC_013740	4.79097	2.20284	-1.12095	-2.11083	0.00125	0.00333203	yes		-1.12443	3.49219	8.27696	0.00401512	0.0200458		AT1G25390.1	IPR013320,IPR011009	GO:0005524,GO:0004674,GO:0004672,GO:0006468,GO:0016772
Peaxi162Scf00179g00222		XLOC_013741	4.32309	1.7103	-1.33782	-2.78793	5e-05	0.000174625	yes		-1.54078	3.54253	14.3456	0.000152135	0.00124056		AT1G25390.1	IPR013320,IPR011009	GO:0005524,GO:0004674,GO:0004672,GO:0006468,GO:0016772
Peaxi162Scf00179g00311		XLOC_013718	38.1222	15.8834	-1.26311	-3.18387	5e-05	0.000174625	yes		-1.145	5.14667	27.166	1.87e-07	3.27e-06		AT2G01260.1	IPR008507
Peaxi162Scf00179g00529		XLOC_013725	5.03358	2.42846	-1.05154	-2.0752	0.0009	0.00248147	yes		-1.19112	3.87512	16.794	4.17e-05	0.00040193		AT2G01210.1	IPR013210,IPR001611,IPR011009	GO:0005524,GO:0005515,GO:0004674,GO:0004672,GO:0006468,GO:0016772
Peaxi162Scf00180g00010		XLOC_013781	42.4431	128.879	1.60241	4.22324	5e-05	0.000174625	yes		1.56831	7.25399	74.6854	5.52e-18	4.48e-16		AT3G59690.1	IPR025064,IPR000048	GO:0005515
Peaxi162Scf00180g00312		XLOC_013793	11.2069	19.0041	0.761928	1.98644	0.00095	0.00260572	yes		0.729569	5.01487	7.8027	0.00521683	0.0248336		AT1G08760.1	IPR010341
Peaxi162Scf00180g00710		XLOC_013779	239.469	48.1011	-2.3157	-5.95994	5e-05	0.000174625	yes		-2.3894	6.87903	128.871	7.24e-30	1.58e-27		AT1G06040.1	IPR000315	GO:0008270,GO:0005622
Peaxi162Scf00180g00711		XLOC_013801	56.3901	239.44	2.08615	5.30255	5e-05	0.000174625	yes		2.1224	8.74355	21.1225	4.31e-06	5.41e-05		sp|Q42896|SCRK2_SOLLC	IPR002139	GO:0016773,GO:0004747,GO:0006014
Peaxi162Scf00182g00014		XLOC_013829	9.89019	15.8164	0.677354	1.38867	0.01755	0.0342723	yes		0.694174	4.70899	6.66136	0.00985258	0.0416377		AT5G60490.1	IPR000782
Peaxi162Scf00182g00066		XLOC_013837	22.8291	11.4503	-0.995491	-2.48373	5e-05	0.000174625	yes		-1.09817	6.01742	22.7329	1.86e-06	2.55e-05		ref|XP_002519549.1|	IPR013087	GO:0003676
Peaxi162Scf00182g00101		XLOC_013819	2.60218	4.5182	0.79603	1.549	0.0127	0.0257967	yes		0.919773	1.81475	6.60737	0.0101557	0.0425026		AT2G37710.1	IPR013320,IPR008985,IPR011009	GO:0030246,GO:0005524,GO:0004674,GO:0004672,GO:0006468,GO:0016772
Peaxi162Scf00182g00112		XLOC_013815	55.3113	15.9847	-1.79088	-4.65786	5e-05	0.000174625	yes		-1.83074	5.67901	71.2575	3.14e-17	2.35e-15		AT5G60580.1	IPR013083,IPR011016	GO:0008270
Peaxi162Scf00183g00092		XLOC_013853	3.43796	0.430261	-2.99827	-2.3686	0.0074	0.0160614	yes		-3.7952	1.93527	33.0518	8.97e-09	2.02e-07		sp|Q9S9M5|WAKLA_ARATH	IPR013320,IPR011009	GO:0005524,GO:0004674,GO:0004672,GO:0006468,GO:0016772
Peaxi162Scf00183g00712		XLOC_013851	10.0381	25.2511	1.33087	2.89855	5e-05	0.000174625	yes		1.21299	3.15545	21.6691	3.24e-06	4.19e-05		ref|XP_002523678.1|	IPR023203,IPR005500
Peaxi162Scf00183g00923		XLOC_013876	6029.58	1154.94	-2.38424	-2.64987	5e-05	0.000174625	yes		-2.36519	10.8528	22.8963	1.71e-06	2.37e-05		sp|Q9SSV4|INO1_NICPA	IPR002587	GO:0008654,GO:0006021,GO:0004512
Peaxi162Scf00184g00513		XLOC_013885	11.2996	6.07972	-0.894201	-1.81019	0.0027	0.00658533	yes		-1.0602	2.93731	11.5859	0.000664552	0.00442152		AT1G06050.1	IPR009769
Peaxi162Scf00185g00095		XLOC_013933	7.66707	3.92643	-0.965458	-1.92691	0.0015	0.00391872	yes		-1.01103	2.71627	6.40845	0.0113579	0.0464266		AT1G32240.1	IPR009057	GO:0003677,GO:0003682
Peaxi162Scf00185g00108		XLOC_013934	9.2015	3.67255	-1.32509	-2.89565	5e-05	0.000174625	yes		-1.3456	3.4063	14.0535	0.000177685	0.0014095		sp|Q8RY59|RCD1_ARATH	IPR004170,IPR022003,IPR012317	GO:0003950
Peaxi162Scf00185g00115		XLOC_013920	2.49424	0.275198	-3.18006	-1.65542	0.00395	0.0092202	yes		-3.421	3.1082	26.1825	3.11e-07	5.21e-06		AT3G61040.2	IPR001128	GO:0020037,GO:0016705,GO:0005506,GO:0055114
Peaxi162Scf00185g00210		XLOC_013904	7.48562	11.9421	0.673862	1.56883	0.00995	0.0208385	yes		1.04667	2.36382	9.28145	0.00231486	0.012684		sp|Q3ECP7|ERDL5_ARATH	IPR005828,IPR016196	GO:0016020,GO:0006810,GO:0055085,GO:0016021,GO:0022891,GO:0022857,GO:0005215
Peaxi162Scf00185g01121		XLOC_013917	2.86398	7.37382	1.36439	2.61936	5e-05	0.000174625	yes		1.15214	2.94125	13.3406	0.000259715	0.00196107		AT1G31910.1	IPR005916	GO:0005524
Peaxi162Scf00186g00011		XLOC_013942	24.4294	50.8924	1.05883	2.5322	5e-05	0.000174625	yes		1.02655	4.64746	7.50295	0.00615979	0.0283326		AT5G42520.1	IPR010409
Peaxi162Scf00186g00048		XLOC_013963	3.82635	1.11967	-1.77289	-2.25971	0.0026	0.00638043	yes		-1.98757	1.81995	19.4944	1.01e-05	0.000115076		ref|XP_007011808.1|	IPR013657	GO:0055085
Peaxi162Scf00186g00065		XLOC_013947	8.45325	3.61323	-1.22622	-2.98343	5e-05	0.000174625	yes		-1.37326	5.35331	20.3319	6.51e-06	7.76e-05		AT1G19835.1	IPR008587
Peaxi162Scf00186g01010		XLOC_013966	13.466	25.6305	0.928538	2.17308	0.0003	0.000918529	yes		0.980678	2.84121	9.49805	0.0020569	0.0115111		AT4G26370.1	IPR011605	GO:0006353,GO:0003723,GO:0006355
Peaxi162Scf00187g01112		XLOC_013996	0.97258	55.248	5.82796	5.66554	0.00145	0.00380213	yes		6.65157	2.86923	167.628	2.44e-38	9.71e-36
Peaxi162Scf00188g00043		XLOC_014004	449.599	124.266	-1.8552	-4.56099	5e-05	0.000174625	yes		-1.87938	10.2703	51.2502	8.13e-13	3.55e-11		sp|O80402|DCAM_NICSY	IPR016067,IPR001985,IPR018167	GO:0004014,GO:0006597,GO:0008295
Peaxi162Scf00188g00063		XLOC_014047	9.60199	3.73391	-1.36265	-2.16275	0.00075	0.00210563	yes		-1.02669	3.7994	9.34568	0.00223511	0.0123351		gb|ACE98131.1|
Peaxi162Scf00188g00064		XLOC_014049	118.916	173.197	0.542473	1.42228	0.01475	0.0294249	yes		0.615853	7.97265	9.95717	0.00160224	0.00931397		sp|Q9FWA3|6GPD3_ARATH	IPR008927,IPR016040,IPR006113	GO:0050661,GO:0016616,GO:0006098,GO:0004616,GO:0055114,GO:0050662,GO:0016491
Peaxi162Scf00188g00099		XLOC_014062	89.4223	26.4089	-1.75961	-4.65071	5e-05	0.000174625	yes		-1.78311	5.66379	35.1041	3.13e-09	7.71e-08		AT5G03490.1	IPR002213	GO:0008152,GO:0016758
Peaxi162Scf00188g00119		XLOC_014023	4.43818	7.21495	0.701021	1.62031	0.00515	0.0116599	yes		0.774099	5.08943	8.3111	0.00394035	0.0197322		AT3G26040.1	IPR003480,IPR023213	GO:0016747
Peaxi162Scf00188g00430		XLOC_014005	13.4314	8.10516	-0.728692	-1.8096	0.00215	0.00540209	yes		-0.863169	4.32823	7.90111	0.00494046	0.0237472		AT5G16000.1	IPR025875,IPR013210,IPR013320,IPR011009	GO:0005524,GO:0004674,GO:0004672,GO:0006468,GO:0016772
Peaxi162Scf00188g00627		XLOC_014050	2.08535	40.8272	4.29117	8.50824	5e-05	0.000174625	yes		4.25554	2.92051	280.908	4.76e-63	6.58e-60		sp|Q119S1|CH601_TRIEI	IPR002423,IPR027409,IPR027413	GO:0044267,GO:0006457,GO:0005524,GO:0042026,GO:0005737
Peaxi162Scf00188g00812		XLOC_014056	7.53181	2.91189	-1.37104	-2.96187	5e-05	0.000174625	yes		-1.51016	3.79493	19.088	1.25e-05	0.000138702		AT1G68910.1
Peaxi162Scf00188g00931		XLOC_014060	42.6391	16.2707	-1.3899	-3.74801	5e-05	0.000174625	yes		-1.41329	4.86883	29.1493	6.7e-08	1.28e-06		AT3G07770.1	IPR001404	GO:0006457,GO:0005524,GO:0051082,GO:0006950
Peaxi162Scf00188g01216		XLOC_014072	107.653	313.297	1.54115	3.79547	5e-05	0.000174625	yes		1.60939	7.85322	26.9937	2.04e-07	3.57e-06		AT2G26710.1	IPR001128	GO:0020037,GO:0016705,GO:0005506,GO:0055114
Peaxi162Scf00188g01221		XLOC_014028	78.9256	461.29	2.54711	6.25323	5e-05	0.000174625	yes		2.47427	6.58548	72.2848	1.86e-17	1.43e-15		AT1G52820.1	IPR027443,IPR005123	GO:0016706,GO:0055114,GO:0016491
Peaxi162Scf00188g01224		XLOC_014025	58.1085	29.4443	-0.980761	-2.5456	5e-05	0.000174625	yes		-0.813256	5.39553	7.7475	0.00537868	0.0254694		AT1G52820.1	IPR027443,IPR005123,IPR026992	GO:0016706,GO:0055114,GO:0016491
Peaxi162Scf00188g01337		XLOC_014033	18.7701	45.3515	1.27271	3.02447	5e-05	0.000174625	yes		1.29948	3.74963	10.0631	0.00151269	0.00886804		AT2G15220.1	IPR007541
Peaxi162Scf00189g00005		XLOC_014099	25.6707	112.639	2.13351	5.37869	5e-05	0.000174625	yes		1.91086	8.75756	26.8919	2.15e-07	3.75e-06		AT2G20520.1	IPR000782
Peaxi162Scf00189g00017		XLOC_014104	6.89124	4.39335	-0.649442	-1.48694	0.0123	0.0250863	yes		-0.634011	5.81922	8.16649	0.00426715	0.0211135		ref|XP_002525143.1|
Peaxi162Scf00189g00020		XLOC_014098	20.8068	10.0881	-1.0444	-2.41114	5e-05	0.000174625	yes		-1.13788	3.40029	20.5331	5.86e-06	7.11e-05		AT4G28510.1	IPR001107	GO:0016020
Peaxi162Scf00189g00021		XLOC_014100	35.8098	19.5226	-0.875207	-1.66312	0.0057	0.0127558	yes		-1.13992	3.01992	10.4623	0.00121834	0.00742623		AT3G15030.1	IPR005333
Peaxi162Scf00189g00055		XLOC_014111	4.62929	1.6941	-1.45027	-2.27387	0.0007	0.00197918	yes		-1.55332	3.18257	9.78452	0.00175987	0.0100859		AT5G65550.1	IPR002213	GO:0008152,GO:0016758
Peaxi162Scf00189g00073		XLOC_014114	3.8436	2.18912	-0.812106	-1.58645	0.0094	0.0198225	yes		-0.930837	4.53617	6.71779	0.00954556	0.0405255		AT2G42320.1
Peaxi162Scf00189g00525		XLOC_014113	18.4893	10.194	-0.858968	-2.16696	5e-05	0.000174625	yes		-0.870871	6.23224	11.4912	0.000699282	0.004617		AT1G54510.1	IPR011009	GO:0005524,GO:0004674,GO:0004672,GO:0006468,GO:0016772
Peaxi162Scf00189g00816		XLOC_014118	16.5042	82.9265	2.329	6.05535	5e-05	0.000174625	yes		2.32029	4.73606	81.2447	1.99e-19	1.84e-17		AT5G57960.1	IPR005225,IPR025121,IPR016496,IPR027417	GO:0005525
Peaxi162Scf00189g00917		XLOC_014121	22.0572	58.8228	1.41512	3.42038	5e-05	0.000174625	yes		1.53192	2.6363	17.8976	2.33e-05	0.000240932		AT5G42990.1	IPR016135,IPR023313	GO:0016881
Peaxi162Scf00189g00919		XLOC_014119	10.8181	3.50238	-1.62705	-3.9094	5e-05	0.000174625	yes		-1.71679	5.86932	38.2168	6.33e-10	1.75e-08		AT1G75410.1	IPR009057,IPR006563	GO:0003677,GO:0006355,GO:0043565,GO:0003700
Peaxi162Scf00189g01212		XLOC_014126	49.1385	30.6224	-0.682266	-1.90213	0.0018	0.00461128	yes		-0.685522	5.0075	9.91706	0.00163754	0.00948986		AT3G19400.1	IPR013128,IPR025661,IPR000118,IPR025660	GO:0008234,GO:0006508
Peaxi162Scf00190g00029		XLOC_014130	2.89279	0.91188	-1.66554	-1.84838	0.01055	0.0219329	yes		-1.57697	0.569517	7.95661	0.0047912	0.0231967		AT1G32740.1	IPR013083,IPR017066	GO:0005515,GO:0008270
Peaxi162Scf00190g00075		XLOC_014153	7.27826	4.52124	-0.686874	-1.69637	0.00425	0.00983768	yes		-0.727715	5.07849	15.8246	6.95e-05	0.000626394		sp|O60016|CLR4_SCHPO	IPR015947,IPR007110,IPR003105,IPR001214,IPR025794,IPR007728,IPR003616	GO:0042393,GO:0016571,GO:0005634,GO:0005515,GO:0008270,GO:0034968,GO:0018024
Peaxi162Scf00190g00088		XLOC_014155	9.00705	4.59357	-0.971441	-1.63927	0.0075	0.0162522	yes		-1.10834	2.32461	7.89142	0.00496699	0.023836		ref|XP_002531792.1|
Peaxi162Scf00190g00719		XLOC_014135	117.276	3.56178	-5.04116	-8.86488	5e-05	0.000174625	yes		-5.68537	5.91619	40.2731	2.21e-10	6.62e-09		AT4G17030.1	IPR007118	GO:0005576
Peaxi162Scf00190g01010		XLOC_014138	41.6234	26.5604	-0.648119	-1.7098	0.0034	0.00807416	yes		-0.554771	4.49992	7.78041	0.00528158	0.0250842		AT2G35660.1	IPR003042	GO:0008152,GO:0016491
Peaxi162Scf00191g00046		XLOC_014196	12.1895	1.68948	-2.85098	-6.6906	5e-05	0.000174625	yes		-3.03249	5.16297	59.9626	9.67e-15	5.62e-13		AT2G03140.2	IPR003675	GO:0016020
Peaxi162Scf00191g00102		XLOC_014177	320.361	842.378	1.39477	3.27817	5e-05	0.000174625	yes		1.39528	9.02189	8.12809	0.00435846	0.0214883		sp|Q6QPJ6|PRXQ_POPJC	IPR012336	GO:0016209,GO:0055114,GO:0016491
Peaxi162Scf00191g00114		XLOC_014164	18.8488	10.0455	-0.907927	-2.03496	0.0007	0.00197918	yes		-0.865343	3.22405	9.65006	0.00189345	0.0107239		sp|Q9XJ66|MAD22_ORYSJ	IPR002100,IPR002487	GO:0005634,GO:0003677,GO:0006355,GO:0003700,GO:0046983
Peaxi162Scf00191g00123		XLOC_014202	54.5958	30.8671	-0.82272	-2.20075	0.0002	0.000634001	yes		-0.673606	4.86513	7.68584	0.00556557	0.0262165		sp|Q83E37|FABF_COXBU	IPR020841	GO:0008152,GO:0003824
Peaxi162Scf00191g00315		XLOC_014194	32.2589	21.0608	-0.615138	-1.63842	0.0046	0.0105509	yes		-0.697455	5.89593	14.3633	0.000150711	0.00122999		AT5G10490.1	IPR010920,IPR006685	GO:0016020,GO:0055085
Peaxi162Scf00191g01424		XLOC_014190	11.4969	6.16787	-0.898401	-1.94378	0.0012	0.00321185	yes		-0.948761	1.80607	9.56599	0.00198215	0.0111409		AT2G46070.1	IPR011009	GO:0005524,GO:0004674,GO:0004672,GO:0006468,GO:0004707,GO:0016772
Peaxi162Scf00191g10112		XLOC_014180	8.12859	25.562	1.65292	3.14988	5e-05	0.000174625	yes		1.67583	3.30119	31.709	1.79e-08	3.8e-07		AT5G20740.1	IPR006501	GO:0004857,GO:0030599
Peaxi162Scf00192g00005		XLOC_014217	2.74295	100.731	5.19864	6.21709	5e-05	0.000174625	yes		5.11276	5.43226	60.9747	5.78e-15	3.46e-13		gb|ABC86707.1|
Peaxi162Scf00192g00019		XLOC_014218	72.3242	155.121	1.10085	2.93473	5e-05	0.000174625	yes		0.904582	5.22782	23.9273	1e-06	1.47e-05		ref|XP_007014797.1|	IPR006843	GO:0005198,GO:0009507
Peaxi162Scf00192g00043		XLOC_014225	4.69506	8.33471	0.827989	1.59653	0.00775	0.0167315	yes		0.698281	2.92509	7.01433	0.00808597	0.0354373		AT5G51910.1	IPR005333
Peaxi162Scf00192g00217		XLOC_014250	28.4583	43.7889	0.621717	1.64471	0.00485	0.0110557	yes		0.694138	6.68675	9.84202	0.0017057	0.00982165		AT5G13000.1	IPR026953,IPR003440,IPR026899,IPR023175	GO:0016020,GO:0006075,GO:0003843,GO:0000148
Peaxi162Scf00192g00719		XLOC_014259	5.34302	2.43242	-1.13526	-2.3264	0.0004	0.00119351	yes		-1.27258	5.25433	22.5649	2.03e-06	2.76e-05		AT2G45590.1	IPR013320,IPR011009	GO:0005524,GO:0004674,GO:0004672,GO:0006468,GO:0016772
Peaxi162Scf00192g00824		XLOC_014264	13.0266	19.9091	0.611972	1.58989	0.00685	0.0150027	yes		0.664827	5.35147	7.6065	0.00581581	0.0271599		AT5G51750.1	IPR015500,IPR023828	GO:0004252,GO:0006508,GO:0042802,GO:0043086
Peaxi162Scf00192g00828		XLOC_014270	201.906	80.0197	-1.33526	-3.37264	5e-05	0.000174625	yes		-1.20514	5.19443	11.2112	0.000813036	0.0052461		sp|Q9FLI7|NEET_ARATH	IPR018967	GO:0043231,GO:0051537
Peaxi162Scf00192g00835		XLOC_014268	11.6228	5.44662	-1.09353	-2.33617	0.00045	0.00132797	yes		-1.01108	4.17634	18.3541	1.83e-05	0.000194328		sp|P36163|OMA1_YEAST	IPR001915	GO:0016020,GO:0006508,GO:0004222
Peaxi162Scf00192g01618		XLOC_014284	15.4145	74.079	2.26478	5.40144	5e-05	0.000174625	yes		2.39857	4.03887	69.3247	8.35e-17	6.05e-15		AT5G43860.1	IPR010821	GO:0047746,GO:0015996
Peaxi162Scf00193g00002		XLOC_014288	36.0289	19.4215	-0.891498	-1.98596	0.00095	0.00260572	yes		-0.816776	4.49406	17.1917	3.38e-05	0.000334861		ref|XP_003597842.1|	IPR001971	GO:0005840,GO:0006412,GO:0003735
Peaxi162Scf00193g00013		XLOC_014287	55.5448	131.962	1.2484	3.32031	5e-05	0.000174625	yes		1.22303	5.2705	35.5828	2.44e-09	6.2e-08		sp|D1I234|DRE2_VITVI	IPR007785	GO:0016226,GO:0051536,GO:0005737,GO:0006915
Peaxi162Scf00193g00023		XLOC_014304	2.61009	0.483714	-2.43188	-2.25338	0.00875	0.0186109	yes		-2.64206	1.17931	21.5961	3.37e-06	4.33e-05		AT3G45900.1
Peaxi162Scf00193g00615		XLOC_014310	421.294	812.49	0.947521	2.14553	0.0002	0.000634001	yes		0.989557	9.32313	9.31097	0.00227786	0.0125077
Peaxi162Scf00193g00616		XLOC_014311	1645.3	2786.68	0.760197	1.54014	0.0075	0.0162522	yes		1.00323	8.69	12.281	0.000457581	0.00319428
Peaxi162Scf00194g00213		XLOC_014331	21.5716	10.0956	-1.0954	-2.81838	5e-05	0.000174625	yes		-1.16612	3.80103	23.4781	1.26e-06	1.8e-05		AT1G09530.1	IPR011598	GO:0046983
Peaxi162Scf00194g00215		XLOC_014362	34.4006	20.5573	-0.742784	-1.97903	0.0005	0.00146065	yes		-0.809535	7.49714	9.64138	0.00190243	0.0107626
Peaxi162Scf00194g00220		XLOC_014363	205.526	77.566	-1.40582	-3.48225	5e-05	0.000174625	yes		-1.4415	3.87088	17.5846	2.75e-05	0.000279276		AT3G05910.1	IPR004963
Peaxi162Scf00194g00726		XLOC_014378	47.4416	24.9463	-0.927329	-2.45897	5e-05	0.000174625	yes		-0.924839	6.9096	18.3963	1.79e-05	0.00019046		gb|AAP83128.1|	IPR008928,IPR001701	GO:0004553,GO:0005975,GO:0003824
Peaxi162Scf00194g00728		XLOC_014380	359.972	80.926	-2.15321	-5.01537	5e-05	0.000174625	yes		-2.17083	7.65903	79.3091	5.31e-19	4.72e-17		AT5G49730.1	IPR013121,IPR017938,IPR013130	GO:0055114,GO:0016491
Peaxi162Scf00194g00816		XLOC_014347	80.155	47.982	-0.740298	-1.96052	0.0007	0.00197918	yes		-0.748222	3.14835	8.77971	0.003046	0.0159516		sp|Q9ZVQ3|GSTZ1_ARATH	IPR005955,IPR010987,IPR012336	GO:0009072,GO:0005515,GO:0003824,GO:0005737
Peaxi162Scf00194g00933		XLOC_014350	3.01349	8.53369	1.50174	3.42228	5e-05	0.000174625	yes		1.50336	3.35055	25.4662	4.5e-07	7.19e-06		AT1G79620.1	IPR001611,IPR013320,IPR011009	GO:0005524,GO:0005515,GO:0004674,GO:0004672,GO:0006468,GO:0016772
Peaxi162Scf00194g01021		XLOC_014355	56.1083	109.827	0.968942	2.42297	0.0001	0.00033435	yes		0.816576	5.65946	9.17421	0.0024545	0.0133502		AT1G14450.1	IPR012576	GO:0022900,GO:0005747,GO:0005739
Peaxi162Scf00194g01039		XLOC_014351	7.01016	11.8408	0.756252	1.62546	0.00575	0.0128556	yes		0.74465	2.89436	7.16109	0.00745018	0.0330495		AT2G02450.2	IPR003441	GO:0003677,GO:0006355
Peaxi162Scf00194g01043		XLOC_014356	2.1253	6.39717	1.58977	2.02444	0.0035	0.00828339	yes		1.71852	3.43157	10.3467	0.00129709	0.00781863		AT5G36930.1	IPR002182,IPR027417	GO:0043531
Peaxi162Scf00195g00083		XLOC_014406	47.0962	95.6534	1.0222	2.64373	5e-05	0.000174625	yes		1.02121	7.90959	10.5544	0.00115909	0.00712588		AT5G13510.1	IPR022973
Peaxi162Scf00195g00127		XLOC_014397	13.6059	8.96429	-0.601967	-1.45591	0.01225	0.0249986	yes		-0.687868	4.39519	9.68614	0.00185663	0.0105471		AT5G14930.2	IPR002921	GO:0004806,GO:0006629
Peaxi162Scf00195g00131		XLOC_014423	44.108	95.1349	1.10893	2.95792	5e-05	0.000174625	yes		1.11786	4.86696	18.6031	1.61e-05	0.000173632		AT5G45170.1	IPR023214
Peaxi162Scf00195g00521		XLOC_014432	7.87095	16.3831	1.0576	2.40563	5e-05	0.000174625	yes		1.06417	3.39321	13.6712	0.000217768	0.0016874		AT5G44520.1	IPR004788	GO:0009052,GO:0004751
Peaxi162Scf00195g00522		XLOC_014402	6.72345	11.8468	0.817223	2.01654	0.0007	0.00197918	yes		0.895662	3.31345	14.7016	0.00012594	0.00105223		AT1G30610.2	IPR011990,IPR002885	GO:0005515
Peaxi162Scf00195g00833		XLOC_014434	3.32687	6.27695	0.9159	2.04407	0.001	0.00272775	yes		0.94157	3.45543	7.31518	0.00683746	0.0308939		AT3G45630.1	IPR013083,IPR012677	GO:0000166,GO:0003676
Peaxi162Scf00195g00834		XLOC_014435	9.00112	39.8751	2.14731	4.73004	5e-05	0.000174625	yes		2.22309	2.1862	48.0488	4.16e-12	1.69e-10		AT5G02790.1	IPR010987,IPR012336	GO:0005515
Peaxi162Scf00195g00836		XLOC_014437	9.79674	17.6304	0.847695	2.22352	5e-05	0.000174625	yes		0.948814	4.08386	13.7539	0.000208383	0.00162318		AT3G55020.1	IPR000195	GO:0005097,GO:0032313
Peaxi162Scf00195g01014		XLOC_014412	23.0685	46.6173	1.01494	2.6902	5e-05	0.000174625	yes		1.0214	5.89902	23.8867	1.02e-06	1.49e-05		sp|O04893|AGLU_SPIOL	IPR011013,IPR013785,IPR000322	GO:0030246,GO:0004553,GO:0005975,GO:0003824
Peaxi162Scf00195g01017		XLOC_014411	8.52589	23.9309	1.48895	3.84838	5e-05	0.000174625	yes		1.51313	4.9883	37.9069	7.42e-10	2.02e-08		sp|O04893|AGLU_SPIOL	IPR011013,IPR013785,IPR000322	GO:0030246,GO:0004553,GO:0005975,GO:0003824
Peaxi162Scf00196g00078		XLOC_014479	20.3767	45.4536	1.15747	3.02628	5e-05	0.000174625	yes		1.29431	6.6208	7.79018	0.00525309	0.0249603		AT1G03230.1	IPR021109,IPR001461	GO:0006508,GO:0004190
Peaxi162Scf00196g00211		XLOC_014467	0	11.6863	Inf	NA	5e-05	0.000174625	yes		5.23909	3.37871	115.147	7.31e-27	1.3e-24			IPR000008	GO:0005515
Peaxi162Scf00196g00225		XLOC_014468	55.1798	25.5768	-1.1093	-2.80039	5e-05	0.000174625	yes		-0.553133	3.50613	6.91387	0.00855298	0.0370915		sp|Q9QY80|HACD1_MOUSE	IPR007482
Peaxi162Scf00196g00724		XLOC_014478	25.6517	12.1607	-1.07683	-2.85283	5e-05	0.000174625	yes		-0.983224	7.44518	7.3623	0.00666055	0.030233		gb|ADG23123.1|	IPR021109,IPR001461	GO:0006508,GO:0004190
Peaxi162Scf00196g01022		XLOC_014480	12.4079	21.8355	0.81541	2.13483	0.0003	0.000918529	yes		0.770677	6.2987	12.3192	0.000448326	0.00313756		AT3G06130.1	IPR006121	GO:0046872,GO:0030001
Peaxi162Scf00198g00014		XLOC_014500	35.3531	16.2295	-1.12322	-2.86817	5e-05	0.000174625	yes		-0.969047	4.71929	21.4318	3.67e-06	4.66e-05		AT5G53120.1	IPR001045	GO:0003824
Peaxi162Scf00198g00015		XLOC_014534	50.6159	18.2122	-1.47468	-3.82857	5e-05	0.000174625	yes		-1.40501	5.00107	6.71806	0.00954413	0.0405255		AT4G26080.1	IPR001932,IPR015655	GO:0006470,GO:0003824,GO:0004722
Peaxi162Scf00198g00036		XLOC_014536	3.69117	7.17042	0.957979	2.33447	0.0003	0.000918529	yes		0.84126	5.83892	6.76071	0.00931869	0.0397465		AT1G68710.1	IPR001757,IPR023214	GO:0000287,GO:0005524,GO:0019829,GO:0006812,GO:0046872,GO:0000166,GO:0015914,GO:0016021,GO:0004012
Peaxi162Scf00198g00043		XLOC_014540	3.51175	1.00269	-1.80832	-3.00596	0.0001	0.00033435	yes		-1.92691	2.23019	12.4879	0.000409604	0.00290439		sp|Q93ZF5|PHO11_ARATH	IPR004342,IPR004331	GO:0016021
Peaxi162Scf00198g00212		XLOC_014502	17.0657	6.49688	-1.39328	-3.46531	5e-05	0.000174625	yes		-1.43838	5.60812	17.7245	2.55e-05	0.000261396		AT5G40390.1	IPR013785,IPR008811	GO:0003824
Peaxi162Scf00198g00513		XLOC_014510	7.90902	3.17729	-1.3157	-2.62072	5e-05	0.000174625	yes		-1.23958	3.85956	17.0159	3.71e-05	0.000362995		AT1G26120.1	IPR013094	GO:0016787,GO:0008152
Peaxi162Scf00198g00516		XLOC_014543	14.4276	4.7864	-1.59181	-3.77544	5e-05	0.000174625	yes		-1.66138	4.1157	18.0979	2.1e-05	0.000219272		AT3G25620.2	IPR027417,IPR013525	GO:0016020,GO:0005524,GO:0000166,GO:0017111,GO:0016887
Peaxi162Scf00199g00006		XLOC_014561	21.0756	8.876	-1.24759	-3.16288	5e-05	0.000174625	yes		-1.41061	5.69726	22.7725	1.82e-06	2.5e-05		AT5G14880.1	IPR003855	GO:0016020,GO:0071805,GO:0015079
Peaxi162Scf00200g00419		XLOC_014604	98.2857	42.7701	-1.20038	-3.14941	5e-05	0.000174625	yes		-1.19828	6.2236	21.3415	3.84e-06	4.86e-05		AT1G55490.1	IPR002423,IPR027409,IPR027413	GO:0044267,GO:0006457,GO:0005524,GO:0042026,GO:0005737
Peaxi162Scf00201g00004		XLOC_014643	13.7378	3.33296	-2.04327	-4.45841	5e-05	0.000174625	yes		-2.01771	2.86631	49.3998	2.09e-12	8.75e-11		AT1G09530.1	IPR011598	GO:0046983
Peaxi162Scf00201g00037		XLOC_014635	3.7143	1.55626	-1.25501	-1.49514	0.0173	0.0338435	yes		-1.79963	1.62331	26.1874	3.1e-07	5.2e-06		AT3G02150.2	IPR005333
Peaxi162Scf00201g00237		XLOC_014630	11.9452	6.76828	-0.819567	-1.62978	0.00685	0.0150027	yes		-1.22858	1.3895	10.7173	0.00106136	0.00661339		AT2G33040.1	IPR000131,IPR023633,IPR023632	GO:0045261,GO:0015986,GO:0046961,GO:0046933
Peaxi162Scf00201g00240		XLOC_014621	9.43869	4.61575	-1.03202	-2.55298	5e-05	0.000174625	yes		-1.08871	3.81414	6.43409	0.0111951	0.0459334		sp|Q7NFE9|CLPB_GLOVI	IPR019489,IPR023150,IPR007149,IPR001270,IPR027417,IPR028299,IPR004176	GO:0005524,GO:0019538,GO:0000166,GO:0017111
Peaxi162Scf00201g00248		XLOC_014656	8.25026	5.20179	-0.665433	-1.59846	0.0056	0.0125577	yes		-0.785947	5.17357	8.8738	0.00289293	0.015258		sp|Q0II91|DJC21_BOVIN	IPR003604,IPR001623,IPR022755	GO:0046872,GO:0008270,GO:0003676
Peaxi162Scf00201g00332		XLOC_014636	71.8413	351.575	2.29095	5.76103	5e-05	0.000174625	yes		2.31985	6.44194	62.8318	2.25e-15	1.42e-13
Peaxi162Scf00201g00425		XLOC_014665	4.35607	0.900682	-2.27394	-2.8519	0.00045	0.00132797	yes		-3.05076	3.25175	33.2644	8.04e-09	1.83e-07		sp|Q9LFW3|COBL4_ARATH	IPR006918	GO:0010215,GO:0031225,GO:0016049
Peaxi162Scf00202g02025		XLOC_014695	66.8058	113.555	0.765341	2.02965	0.0007	0.00197918	yes		0.860737	8.49515	14.9803	0.000108638	0.000924831		sp|Q54XK2|SC61A_DICDI	IPR002208,IPR023201	GO:0016020,GO:0015031
Peaxi162Scf00203g01318		XLOC_014714	12.434	115.815	3.21946	7.95458	5e-05	0.000174625	yes		3.06281	6.50939	192.25	1.03e-43	5.74e-41		AT1G11650.2	IPR012677	GO:0000166,GO:0003676
Peaxi162Scf00204g00097		XLOC_014763	39.2614	81.8312	1.05954	2.77516	5e-05	0.000174625	yes		1.1586	4.70121	22.3303	2.3e-06	3.09e-05		sp|Q9SCY3|FK162_ARATH	IPR023566,IPR001179	GO:0006457
Peaxi162Scf00204g00216		XLOC_014743	4.77775	13.5767	1.50673	3.42245	5e-05	0.000174625	yes		1.44024	4.83425	34.958	3.37e-09	8.28e-08		AT4G39660.1	IPR015424,IPR005814	GO:0008483,GO:0003824,GO:0030170
Peaxi162Scf00204g00217		XLOC_014757	17.9541	11.2239	-0.677739	-1.69628	0.004	0.00932222	yes		-0.74468	4.31334	8.20798	0.00417065	0.0207202		sp|P14232.1|TGA1A_TOBAC	IPR004827,IPR025422	GO:0006355,GO:0043565,GO:0006351,GO:0003700
Peaxi162Scf00204g01613		XLOC_014753	1.11542	7.28135	2.70661	3.98165	5e-05	0.000174625	yes		3.07048	6.93212	26.4864	2.65e-07	4.54e-06		sp|P14133|ASO_CUCSA	IPR017760	GO:0005507,GO:0005576,GO:0055114,GO:0016491
Peaxi162Scf00205g00076		XLOC_014814	12.907	0.705882	-4.19258	-2.33675	0.00265	0.00647771	yes		-4.06112	0.880897	20.399	6.29e-06	7.53e-05			IPR025322
Peaxi162Scf00205g00614		XLOC_014780	6.98068	16.0151	1.19799	2.44602	0.0001	0.00033435	yes		1.03896	2.01231	7.5086	0.0061405	0.0282627		AT5G13240.1	IPR015257	GO:0016480
Peaxi162Scf00205g00616		XLOC_014778	22.8166	15.0488	-0.600433	-1.53073	0.00965	0.0202865	yes		-0.632662	6.85357	6.2443	0.0124594	0.0498761
Peaxi162Scf00205g00817		XLOC_014784	11.0629	7.06854	-0.64625	-1.64234	0.00455	0.0104498	yes		-0.602935	6.2353	9.15831	0.00247591	0.0134526		AT1G68690.1	IPR003591,IPR025875,IPR013210,IPR001611,IPR013320,IPR011009	GO:0005524,GO:0005515,GO:0004674,GO:0004672,GO:0006468,GO:0016772
Peaxi162Scf00205g00818		XLOC_014816	4.12499	10.3827	1.33172	2.578	5e-05	0.000174625	yes		1.25367	4.45081	16.0561	6.15e-05	0.000565321		sp|Q9S7U5|HSFA8_ARATH	IPR011991,IPR027725	GO:0005634,GO:0006355,GO:0043565,GO:0009408,GO:0003700
Peaxi162Scf00205g01133		XLOC_014796	20.3696	31.7553	0.640578	1.66183	0.00415	0.00963082	yes		0.621583	4.37625	11.5814	0.000666133	0.00442636		AT3G18210.1	IPR005123	GO:0016705,GO:0016706,GO:0005506,GO:0055114,GO:0031418,GO:0016491
Peaxi162Scf00205g01218		XLOC_014797	11.6211	16.9293	0.542771	1.41904	0.0161	0.0317754	yes		0.551245	5.59782	8.64761	0.00327491	0.016949		AT1G17980.1	IPR014492	GO:0031123,GO:0005634,GO:0004652,GO:0003723,GO:0043631,GO:0016779
Peaxi162Scf00206g00106		XLOC_014854	9.87914	75.31	2.93038	6.66779	5e-05	0.000174625	yes		2.87196	7.69008	38.8831	4.5e-10	1.27e-08		AT4G03510.1	IPR013083	GO:0005515,GO:0008270
Peaxi162Scf00206g00311		XLOC_014848	0.630836	5.82519	3.20697	2.68645	0.0036	0.00849327	yes		3.32349	2.57123	28.497	9.38e-08	1.74e-06		AT4G28250.1	IPR007118	GO:0019953,GO:0005576
Peaxi162Scf00207g00021		XLOC_014860	14.629	3.06942	-2.25279	-5.19562	5e-05	0.000174625	yes		-2.35103	4.44129	59.2979	1.36e-14	7.71e-13		sp|Q9FI49|PP428_ARATH	IPR002885
Peaxi162Scf00207g00030		XLOC_014861	6.16933	2.0187	-1.61168	-2.34229	0.0008	0.00223223	yes		-1.43544	1.71938	12.4393	0.000420395	0.00297073		AT1G73650.2	IPR010721	GO:0016627,GO:0016021,GO:0005737,GO:0006629
Peaxi162Scf00207g00033		XLOC_014963	21.945	6.85626	-1.6784	-4.09918	5e-05	0.000174625	yes		-1.70441	4.97874	41.2119	1.37e-10	4.29e-09		AT5G19010.1	IPR011009	GO:0005524,GO:0004672,GO:0006468,GO:0004707,GO:0016772
Peaxi162Scf00207g00116		XLOC_014863	3.43523	0	NA	NA	0.00135	0.00356868	yes		-2.7064	1.94807	25.9231	3.55e-07	5.87e-06
Peaxi162Scf00207g00143		XLOC_014867	7.00223	12.9911	0.891635	2.15293	0.00035	0.00105711	yes		0.786083	3.64442	12.5834	0.000389194	0.00277582		sp|O75131|CPNE3_HUMAN	IPR010734,IPR000008,IPR002035	GO:0005515
Peaxi162Scf00207g00148		XLOC_014971	30.9156	51.0547	0.723708	1.89478	0.0018	0.00461128	yes		0.6519	5.11262	8.53005	0.00349331	0.0178894		sp|Q16706|MA2A1_HUMAN	IPR011013,IPR011330,IPR013780,IPR015341	GO:0015923,GO:0003824,GO:0004559,GO:0004553,GO:0006013,GO:0030246,GO:0005975,GO:0008270
Peaxi162Scf00207g00230		XLOC_014870	10.2777	6.36756	-0.690712	-1.41597	0.01535	0.0304696	yes		-0.754701	3.84936	6.56403	0.010406	0.0433397		AT5G61840.1	IPR004263
Peaxi162Scf00207g00248		XLOC_014873	4.40013	10.622	1.27143	2.5238	5e-05	0.000174625	yes		1.37728	3.40705	28.8227	7.93e-08	1.5e-06		sp|Q8BMD8|SCMC1_MOUSE	IPR002067,IPR023395,IPR011992	GO:0055085,GO:0005509
Peaxi162Scf00207g00334		XLOC_014878	44.4651	12.7722	-1.79967	-4.61706	5e-05	0.000174625	yes		-1.71503	7.45786	66.3628	3.75e-16	2.51e-14		AT3G21240.1	IPR025110,IPR000873	GO:0008152,GO:0003824
Peaxi162Scf00207g00440		XLOC_014886	80.1833	152.571	0.92811	2.40489	0.0001	0.00033435	yes		1.05702	5.70309	22.71	1.88e-06	2.58e-05		AT1G73060.1	IPR018962
Peaxi162Scf00207g00444		XLOC_014987	40.0933	25.9289	-0.628801	-1.67081	0.00505	0.0114584	yes		-0.572501	6.41351	6.61798	0.0100955	0.0423359		AT1G15950.1	IPR001509,IPR016040	GO:0044237,GO:0003824,GO:0050662
Peaxi162Scf00207g00636		XLOC_014896	5.68297	2.42776	-1.22702	-2.12249	0.00085	0.00235725	yes		-1.39129	2.80366	14.9295	0.000111607	0.000946601		AT1G80010.1	IPR007527,IPR004330	GO:0008270
Peaxi162Scf00207g00642		XLOC_014994	58.6606	101.767	0.794812	2.10844	0.00035	0.00105711	yes		0.764624	3.83133	10.0606	0.00151477	0.00887523		AT1G52510.1	IPR000639,IPR000073	GO:0003824
Peaxi162Scf00207g00721		XLOC_015005	2531.07	484.112	-2.38633	-6.06067	5e-05	0.000174625	yes		-2.33536	5.95784	12.7691	0.000352399	0.0025476
Peaxi162Scf00207g00738		XLOC_015007	28.797	68.3146	1.24628	3.34636	5e-05	0.000174625	yes		1.14639	3.00622	7.9777	0.0047357	0.0229602		sp|Q9SSB8|CX5B2_ARATH	IPR002124	GO:0005740,GO:0004129
Peaxi162Scf00207g00747		XLOC_014907	7.93019	20.4405	1.366	2.92466	5e-05	0.000174625	yes		1.36085	4.14895	6.80139	0.00910868	0.0390598		AT5G11420.1	IPR006946
Peaxi162Scf00207g00941		XLOC_014915	25.5007	3.68952	-2.78903	-4.75972	5e-05	0.000174625	yes		-3.16091	4.44922	32.6662	1.09e-08	2.42e-07		AT1G79900.1	IPR023395,IPR018108
Peaxi162Scf00207g00944		XLOC_014918	148.251	240.444	0.697664	1.83431	0.0009	0.00248147	yes		0.703579	3.77429	8.0561	0.00453506	0.0221533			IPR025564
Peaxi162Scf00207g00945		XLOC_015018	15.567	52.0415	1.74117	3.81975	5e-05	0.000174625	yes		1.81198	3.40768	53.0308	3.28e-13	1.54e-11		AT3G51030.1	IPR005746,IPR012336	GO:0015035,GO:0006662,GO:0045454
Peaxi162Scf00207g00946		XLOC_015019	8.44505	28.8268	1.77123	4.48084	5e-05	0.000174625	yes		1.69556	4.71291	66.9178	2.83e-16	1.9e-14		ref|XP_007024062.1|	IPR018545
Peaxi162Scf00207g00948		XLOC_015021	46.2907	21.1746	-1.12839	-3.00262	5e-05	0.000174625	yes		-1.07413	6.76405	24.1381	8.97e-07	1.33e-05		sp|F4HQD4|HSP7P_ARATH	IPR013126
Peaxi162Scf00207g00951		XLOC_015024	2175.07	5943.35	1.45021	2.67297	5e-05	0.000174625	yes		1.45536	10.2713	23.7187	1.11e-06	1.61e-05			IPR023833,IPR004928	GO:0009538,GO:0015979,GO:0009522
Peaxi162Scf00207g01035		XLOC_014924	30.0577	19.3307	-0.636839	-1.6985	0.0034	0.00807416	yes		-0.749972	5.49819	16.0111	6.3e-05	0.000575594		sp|Q5RDY2|TM9S4_PONAB	IPR004240	GO:0016021
Peaxi162Scf00207g01129		XLOC_015041	5.64653	2.193	-1.36446	-2.42037	0.0003	0.000918529	yes		-1.55095	4.31374	20.6909	5.4e-06	6.61e-05		ref|XP_007024348.1|
Peaxi162Scf00207g01131		XLOC_014926	6.53124	2.31786	-1.49457	-1.55354	0.01745	0.0341009	yes		-1.23366	1.35116	8.69194	0.0031962	0.0166081		AT5G66940.1	IPR003851	GO:0003677,GO:0006355
Peaxi162Scf00207g01133		XLOC_014930	37.3915	5.25681	-2.83045	-6.23797	5e-05	0.000174625	yes		-2.81546	3.15431	46.4449	9.42e-12	3.63e-10		sp|Q8L799|MIOX1_ARATH	IPR007828	GO:0019310,GO:0005506,GO:0055114,GO:0005737,GO:0050113
Peaxi162Scf00207g01146		XLOC_014929	12.3802	2.51968	-2.29672	-3.39431	5e-05	0.000174625	yes		-2.36781	1.64782	17.1426	3.47e-05	0.000342003		AT3G21330.1	IPR011598	GO:0046983
Peaxi162Scf00207g01212		XLOC_015046	22.2346	11.6999	-0.92631	-1.38203	0.01885	0.0364899	yes		-0.686014	2.8266	6.5658	0.0103957	0.0433143			IPR001471	GO:0006355,GO:0003700
Peaxi162Scf00207g01361		XLOC_014941	8.96502	13.7655	0.618683	1.63589	0.00545	0.0122611	yes		0.654355	5.5784	8.26467	0.00404239	0.0201555		AT1G17500.1	IPR001757,IPR023214	GO:0000287,GO:0005524,GO:0019829,GO:0006812,GO:0046872,GO:0000166,GO:0015914,GO:0016021,GO:0004012
Peaxi162Scf00207g01365		XLOC_015050	20.8656	48.8184	1.2263	3.21985	5e-05	0.000174625	yes		1.21627	5.44495	19.0544	1.27e-05	0.000140863		AT5G66730.1	IPR022755,IPR013087	GO:0046872,GO:0003676
Peaxi162Scf00207g01445		XLOC_015065	86.9905	234.858	1.43286	3.47458	5e-05	0.000174625	yes		1.35411	7.28127	19.0584	1.27e-05	0.000140644		AT3G14067.1	IPR015500,IPR023828	GO:0004252,GO:0006508,GO:0042802,GO:0043086
Peaxi162Scf00207g01543		XLOC_015074	70.703	50.8062	-0.476765	-1.27231	0.02445	0.0457953	yes		-0.628721	5.14728	11.7301	0.00061497	0.00413547		AT1G72330.1	IPR015424	GO:0009058,GO:0003824,GO:0030170
Peaxi162Scf00207g01546		XLOC_014952	4.40803	2.92457	-0.591908	-1.30157	0.02465	0.046117	yes		-0.668947	4.26151	6.57491	0.0103426	0.043128		ref|XP_002529195.1|	IPR021950	GO:0000124,GO:0003712
Peaxi162Scf00207g01630		XLOC_014960	4.70761	7.94289	0.75467	1.50298	0.0106	0.0220228	yes		0.804742	2.74094	11.0096	0.000906432	0.00578731		ref|XP_002513315.1|	IPR008195,IPR012870	GO:0005840,GO:0006412,GO:0005622,GO:0003735
Peaxi162Scf00209g00069		XLOC_015114	45.165	8.47088	-2.41462	-6.11714	5e-05	0.000174625	yes		-2.41786	4.93603	51.0265	9.11e-13	3.94e-11		sp|Q8RX77|PTR21_ARATH	IPR000109,IPR016196	GO:0016020,GO:0006810,GO:0006857,GO:0005215
Peaxi162Scf00209g00222		XLOC_015107	28.0101	42.4684	0.600443	1.59267	0.0063	0.0139312	yes		0.591468	4.34401	6.82688	0.00897961	0.0386343		AT5G20220.1	IPR001878,IPR001305	GO:0051082,GO:0031072,GO:0008270,GO:0003676
Peaxi162Scf00209g00319		XLOC_015108	5.1381	1.43045	-1.84476	-2.3245	0.0006	0.00172228	yes		-2.21976	4.42466	15.1323	0.000100232	0.000861769		ref|XP_002520137.1|	IPR009770
Peaxi162Scf00209g00324		XLOC_015141	19.1693	37.2065	0.956754	2.40395	5e-05	0.000174625	yes		0.958227	5.13604	10.5779	0.0011445	0.00705291		sp|Q9SRH5|VDAC1_ARATH	IPR023614,IPR027246	GO:0006820,GO:0055085,GO:0008308,GO:0005741,GO:0044070
Peaxi162Scf00209g00325		XLOC_015142	24.9557	36.7116	0.556869	1.47881	0.01085	0.0224803	yes		0.484382	6.29004	7.494	0.0061905	0.0284422		AT5G15080.1	IPR013320,IPR011009	GO:0005524,GO:0004674,GO:0004672,GO:0006468,GO:0016772
Peaxi162Scf00209g00331		XLOC_015140	18.3924	134.531	2.87076	7.34376	5e-05	0.000174625	yes		2.92349	5.68382	193.189	6.4e-44	3.79e-41		AT1G69830.1	IPR015902	GO:0043169,GO:0004556,GO:0005509,GO:0005975,GO:0003824
Peaxi162Scf00209g00516		XLOC_015112	11.044	19.7489	0.838509	1.70675	0.0047	0.0107515	yes		0.889221	3.83719	9.27527	0.00232269	0.0127134		AT1G27050.1	IPR012677	GO:0000166,GO:0003676
Peaxi162Scf00209g00719		XLOC_015117	20.8761	7.71656	-1.43583	-2.9631	5e-05	0.000174625	yes		-1.53637	3.84838	18.4399	1.75e-05	0.000186533		AT5G39950.1	IPR005746,IPR012336	GO:0015035,GO:0006662,GO:0045454
Peaxi162Scf00209g00845		XLOC_015153	0.654406	7.25853	3.47142	3.69441	0.00025	0.000777877	yes		2.98041	2.56952	47.5587	5.34e-12	2.13e-10		AT1G10360.1	IPR010987,IPR012336	GO:0005515
Peaxi162Scf00209g00936		XLOC_015156	12.3661	6.80487	-0.86175	-2.11068	0.00045	0.00132797	yes		-0.810394	4.30525	9.72036	0.00182238	0.0103781		AT5G62620.1	IPR002659,IPR013320,IPR008985	GO:0016020,GO:0030246,GO:0006486,GO:0008378
Peaxi162Scf00209g00940		XLOC_015122	2.02174	21.0425	3.37964	6.72541	5e-05	0.000174625	yes		3.76907	4.91976	217.872	2.63e-49	2.18e-46		AT5G62630.1	IPR011042	GO:0016901,GO:0005975,GO:0048038,GO:0003824
Peaxi162Scf00210g01615		XLOC_015168	70.378	33.5816	-1.06745	-2.80957	5e-05	0.000174625	yes		-1.03862	5.40799	18.3308	1.86e-05	0.00019636		AT5G06530.2	IPR027417,IPR013525	GO:0016020,GO:0005524,GO:0000166,GO:0017111,GO:0016887
Peaxi162Scf00211g00058		XLOC_015212	53.1452	16.8367	-1.65833	-4.38314	5e-05	0.000174625	yes		-1.7047	6.07995	80.2366	3.32e-19	3.03e-17		sp|Q6DW74|DGDG1_LOTJA
Peaxi162Scf00211g00072		XLOC_015188	1.76747	14.6526	3.0514	4.40694	5e-05	0.000174625	yes		3.37571	5.90676	23.1092	1.53e-06	2.14e-05		sp|Q6GQ22|KMCP1_XENLA	IPR023395,IPR002030	GO:0031966,GO:0006839
Peaxi162Scf00211g00128		XLOC_015195	4.316	17.4089	2.01206	4.01303	5e-05	0.000174625	yes		2.01446	8.89176	17.65	2.66e-05	0.0002709		emb|CAA68848.1|	IPR004864
Peaxi162Scf00211g00222		XLOC_015208	31.9909	96.268	1.58939	4.18616	5e-05	0.000174625	yes		1.61944	5.41762	9.10408	0.0025504	0.0137706		sp|Q2VEJ6|PSBA_SOLTU	IPR000484	GO:0009772,GO:0019684,GO:0045156
Peaxi162Scf00211g01734		XLOC_015219	271.332	777.965	1.51965	3.51525	5e-05	0.000174625	yes		1.55538	7.53798	23.5053	1.25e-06	1.78e-05		sp|Q9BGI3|PRDX2_BOVIN	IPR024706,IPR012336	GO:0016209,GO:0055114,GO:0051920,GO:0016491
Peaxi162Scf00212g00214		XLOC_015258	10.4348	4.62213	-1.17478	-2.34308	0.0003	0.000918529	yes		-1.1544	3.06108	7.50166	0.00616423	0.0283467		AT4G39955.1	IPR000639,IPR000073	GO:0003824
Peaxi162Scf00212g00413		XLOC_015236	4.8	12.1696	1.34217	2.36576	0.0004	0.00119351	yes		0.867006	2.70624	8.11364	0.00439334	0.021614
Peaxi162Scf00213g00118		XLOC_015287	122.169	71.9708	-0.763396	-2.01564	0.00045	0.00132797	yes		-0.756732	5.75466	19.0773	1.26e-05	0.000139407		AT2G24420.1	IPR003447	GO:0016755
Peaxi162Scf00213g00153		XLOC_015297	24.8297	319.129	3.68401	8.0852	5e-05	0.000174625	yes		3.91664	6.32048	38.5033	5.47e-10	1.53e-08		AT2G45180.1	IPR016140
Peaxi162Scf00213g00930		XLOC_015278	3.42235	1.34148	-1.35117	-2.26316	0.0004	0.00119351	yes		-1.59366	3.11989	18.5577	1.65e-05	0.000177454
Peaxi162Scf00213g00937		XLOC_015306	12.9143	36.3284	1.49213	3.097	5e-05	0.000174625	yes		1.48072	2.2109	17.3313	3.14e-05	0.000314305		AT2G24390.1	IPR013024
Peaxi162Scf00213g01025		XLOC_015308	31.7573	18.969	-0.743443	-1.97682	0.0006	0.00172228	yes		-0.720135	5.93057	9.14973	0.00248755	0.0135087		AT5G50330.1	IPR012338,IPR011009	GO:0016772
Peaxi162Scf00213g01313		XLOC_015315	9.60492	6.14626	-0.644064	-1.68294	0.00265	0.00647771	yes		-0.647663	6.62872	9.31032	0.00227867	0.0125088		sp|Q9M086|DCAF1_ARATH	IPR015943,IPR006594	GO:0005515
Peaxi162Scf00213g01514		XLOC_015318	38.6576	23.6672	-0.707863	-1.82417	0.00255	0.00628795	yes		-0.764234	3.18904	12.9104	0.000326754	0.00238974		AT4G31115.1	IPR018971
Peaxi162Scf00214g00069		XLOC_015337	2.40225	4.24063	0.819892	1.7887	0.00305	0.00733518	yes		0.906973	3.14467	6.69562	0.009665	0.0409285		AT4G18130.1	IPR001294	GO:0016020,GO:0007165,GO:0005524,GO:0006355,GO:0042803,GO:0018298,GO:0000155,GO:0017006,GO:0009585,GO:0000160,GO:0005515,GO:0009584,GO:0004871,GO:0009881
Peaxi162Scf00216g00033		XLOC_015366	56.6214	183.79	1.69864	4.29906	5e-05	0.000174625	yes		1.69723	6.72428	67.2399	2.4e-16	1.63e-14		sp|Q9KBJ4|THIC_BACHD	IPR025747,IPR002817	GO:0009228,GO:0051536
Peaxi162Scf00216g01419		XLOC_015382	0.639564	86.0764	7.07239	4.53884	0.02425	0.0454628	yes		7.90204	2.24572	188.005	8.67e-43	4.6e-40		gb|ADK13066.1|
Peaxi162Scf00217g00112		XLOC_015385	21.1571	51.3488	1.27919	2.53252	0.0001	0.00033435	yes		1.3864	3.60498	6.6316	0.0100185	0.0421125			IPR025558
Peaxi162Scf00217g00313		XLOC_015404	7.67762	16.6953	1.12071	2.77283	5e-05	0.000174625	yes		1.11885	3.60904	15.8989	6.68e-05	0.000604859		AT5G20950.1	IPR026892,IPR002772,IPR017853	GO:0004553,GO:0005975
Peaxi162Scf00217g00314		XLOC_015403	3.74879	27.0579	2.85155	7.0563	5e-05	0.000174625	yes		2.88044	6.37493	142.104	9.23e-33	2.43e-30		AT5G20950.1	IPR026892,IPR002772,IPR017853	GO:0004553,GO:0005975
Peaxi162Scf00217g00811		XLOC_015414	47.7633	102.507	1.10175	2.90617	5e-05	0.000174625	yes		1.13506	5.51589	24.4754	7.53e-07	1.14e-05		sp|Q9ZQG9|E1314_ARATH	IPR017853,IPR000490	GO:0004553,GO:0005975,GO:0003824
Peaxi162Scf00217g01214		XLOC_015397	10.0179	28.1326	1.48966	3.49788	5e-05	0.000174625	yes		1.48648	3.95732	44.2132	2.94e-11	1.05e-09		sp|Q8K354|CBR3_MOUSE	IPR002347	GO:0008152,GO:0016491
Peaxi162Scf00219g00048		XLOC_015467	21.4278	55.3274	1.36851	3.59549	5e-05	0.000174625	yes		1.43954	5.61273	7.83781	0.00511646	0.0244513		ATCG00040.1	IPR000484,IPR024942,IPR024937	GO:0009772,GO:0006397,GO:0019684,GO:0045156
Peaxi162Scf00220g00025		XLOC_015493	96.0604	52.5558	-0.870091	-2.26988	0.0002	0.000634001	yes		-0.87338	7.23769	15.1	0.000101963	0.00087484		ref|XP_007010691.1|	IPR009057,IPR001623	GO:0003677,GO:0003682
Peaxi162Scf00220g00211		XLOC_015504	49.984	25.1503	-0.99089	-2.53755	5e-05	0.000174625	yes		-1.05066	7.5474	16.391	5.15e-05	0.000484457		AT2G40890.1	IPR001128	GO:0020037,GO:0016705,GO:0005506,GO:0055114
Peaxi162Scf00220g00229		XLOC_015491	23.7379	3.64185	-2.70445	-5.95966	5e-05	0.000174625	yes		-2.59233	2.41016	45.1618	1.81e-11	6.7e-10		AT5G13750.1	IPR011701,IPR016196	GO:0055085,GO:0016021,GO:0005886,GO:0005215
Peaxi162Scf00220g00237		XLOC_015490	4.39985	1.64982	-1.41514	-2.33333	0.00045	0.00132797	yes		-1.30147	2.75476	12.4127	0.00042643	0.00300722		AT5G13750.1	IPR011701,IPR016196	GO:0055085,GO:0016021,GO:0005886,GO:0005215
Peaxi162Scf00220g00313		XLOC_015506	213.946	27.2976	-2.9704	-7.5021	5e-05	0.000174625	yes		-3.04079	6.07019	52.3017	4.76e-13	2.17e-11		ref|XP_007010825.1|
Peaxi162Scf00220g00314		XLOC_015507	66.4395	8.03635	-3.04743	-6.36261	5e-05	0.000174625	yes		-3.07896	4.73016	75.7122	3.28e-18	2.71e-16		ref|XP_007010825.1|
Peaxi162Scf00220g00417		XLOC_015509	76.4232	145.764	0.931549	2.4365	5e-05	0.000174625	yes		0.951678	6.94464	15.4011	8.69e-05	0.000758879		sp|A8K979|ERI2_HUMAN	IPR012337,IPR010666	GO:0004527,GO:0008270,GO:0003676
Peaxi162Scf00221g00002		XLOC_015517	5.93978	2.43246	-1.28799	-2.46544	0.00015	0.000486486	yes		-1.30254	4.00518	20.1496	7.16e-06	8.47e-05		AT1G64280.1	IPR021094,IPR024228,IPR020683,IPR011333	GO:0005515
Peaxi162Scf00221g01113		XLOC_015522	13.1165	24.4737	0.899855	2.03777	0.0004	0.00119351	yes		0.908167	1.48889	8.42459	0.00370179	0.0187004		AT4G29590.1	IPR013216	GO:0008152,GO:0008168
Peaxi162Scf00221g01118		XLOC_015529	11.9532	7.04187	-0.763367	-1.83309	0.0014	0.00368563	yes		-0.874977	4.17575	9.8928	0.00165927	0.00957558		AT5G56790.1	IPR014729,IPR013320,IPR011009	GO:0004713,GO:0005524,GO:0004672,GO:0006468,GO:0016772
Peaxi162Scf00222g00058		XLOC_015585	9.32089	2.40977	-1.95157	-2.21723	0.00195	0.00495309	yes		-2.33189	2.14474	12.159	0.000488521	0.00337838
Peaxi162Scf00222g00096		XLOC_015597	2.27856	0.672748	-1.75998	-2.02077	0.00615	0.01364	yes		-2.31805	1.28727	11.0922	0.0008669	0.00555545		gb|AAU95633.1|	IPR021929
Peaxi162Scf00222g00117		XLOC_015532	11.2669	4.55427	-1.3068	-2.89279	5e-05	0.000174625	yes		-1.52273	5.47031	44.8775	2.1e-11	7.64e-10		AT1G13960.1	IPR003657	GO:0006355,GO:0043565,GO:0003700
Peaxi162Scf00222g00121		XLOC_015569	2.38319	0.960165	-1.31154	-1.54394	0.0176	0.0343584	yes		-1.24126	2.98984	8.19673	0.0041966	0.0208193		AT3G29180.1	IPR009769
Peaxi162Scf00222g00234		XLOC_015541	4.15886	2.6902	-0.628477	-1.46313	0.01275	0.0258858	yes		-0.620178	4.84264	6.31962	0.0119409	0.0482828		sp|Q9LPC5|BIG3_ARATH	IPR023394,IPR000904,IPR016024	GO:0032012,GO:0005086,GO:0005488
Peaxi162Scf00222g00337		XLOC_015575	3.76305	0.649119	-2.53535	-3.55314	5e-05	0.000174625	yes		-2.25326	4.91788	30.612	3.15e-08	6.46e-07		AT1G69480.1	IPR004342,IPR004331	GO:0016021
Peaxi162Scf00222g00418		XLOC_015551	8.58755	4.40104	-0.964404	-2.12623	0.00055	0.00159199	yes		-1.08294	3.117	8.85488	0.00292307	0.0153779		AT3G06440.1	IPR002659,IPR013320,IPR008985	GO:0016020,GO:0030246,GO:0006486,GO:0008378
Peaxi162Scf00222g00614		XLOC_015556	16.1477	28.7733	0.833401	2.19111	0.00025	0.000777877	yes		0.683561	4.349	18.1823	2.01e-05	0.000210831		AT5G15270.2	IPR004087	GO:0003723
Peaxi162Scf00222g00816		XLOC_015596	10.6235	18.4775	0.798517	1.97319	0.0019	0.004839	yes		0.95422	3.49185	14.4593	0.00014322	0.00117573		AT1G26761.1	IPR007184,IPR023296
Peaxi162Scf00222g00823		XLOC_015562	12.9518	28.7082	1.14831	2.8177	5e-05	0.000174625	yes		1.4172	4.02067	23.3859	1.33e-06	1.88e-05		AT3G47550.3	IPR022143,IPR013083,IPR011016	GO:0008270
Peaxi162Scf00223g00810		XLOC_015611	51.717	8.01761	-2.6894	-6.104	5e-05	0.000174625	yes		-2.90687	5.09339	135.938	2.06e-31	4.84e-29		AT2G34070.1	IPR026057,IPR025846
Peaxi162Scf00223g00811		XLOC_015621	8.59069	17.0619	0.989931	2.63548	5e-05	0.000174625	yes		0.953873	4.74225	10.1332	0.00145623	0.00860774		AT3G25690.1
Peaxi162Scf00223g01010		XLOC_015613	1.15834	5.05241	2.12491	2.75684	0.00065	0.00185122	yes		2.11289	3.4831	32.1892	1.4e-08	3.05e-07		AT4G18550.1	IPR002921	GO:0004806,GO:0006629
Peaxi162Scf00224g00073		XLOC_015649	5.28877	20.6205	1.96307	3.87898	5e-05	0.000174625	yes		1.95493	4.66308	14.9583	0.000109911	0.000934511		sp|Q5ZJV9|CNOT7_CHICK	IPR006941,IPR012337	GO:0005634,GO:0003676
Peaxi162Scf00224g00218		XLOC_015662	8.46574	26.9195	1.66894	3.5708	5e-05	0.000174625	yes		1.73028	3.11998	35.7753	2.21e-09	5.68e-08		ref|XP_007015756.1|
Peaxi162Scf00224g00411		XLOC_015641	2.61319	1.31939	-0.985947	-1.54829	0.01095	0.0226594	yes		-1.03789	4.00362	6.39721	0.01143	0.0466753		ref|XP_002523853.1|
Peaxi162Scf00224g00513		XLOC_015642	5.88958	10.2186	0.794958	1.62452	0.00715	0.0155844	yes		0.893062	3.37181	6.41969	0.0112862	0.0462158		gb|EXC10657.1|	IPR016177	GO:0005634,GO:0003677
Peaxi162Scf00224g00516		XLOC_015663	34.4662	60.1723	0.803919	2.11094	0.0003	0.000918529	yes		0.883133	5.94993	7.36616	0.00664628	0.0301927		AT5G22300.1	IPR003010	GO:0006807,GO:0016810
Peaxi162Scf00225g00013		XLOC_015694	26.03	48.6407	0.901985	2.34318	0.0001	0.00033435	yes		0.93686	4.59817	6.33677	0.011826	0.0479335
Peaxi162Scf00225g00033		XLOC_015680	7.26406	18.8024	1.37207	3.59519	5e-05	0.000174625	yes		1.12015	6.33734	6.92261	0.00851126	0.0369416
Peaxi162Scf00225g00047		XLOC_015706	19.2317	11.8939	-0.693261	-1.85167	0.00165	0.00426738	yes		-0.572129	6.91373	10.5344	0.0011717	0.00719275		sp|Q9FFN1|PP363_ARATH	IPR011990,IPR002885,IPR011009	GO:0005524,GO:0005515,GO:0004674,GO:0004672,GO:0006468,GO:0016772
Peaxi162Scf00225g00219		XLOC_015705	6.82647	2.65012	-1.36508	-2.74058	5e-05	0.000174625	yes		-1.46151	3.08428	11.3633	0.000749088	0.00489127		AT4G21270.1	IPR027640,IPR027417,IPR001752	GO:0007018,GO:0005524,GO:0003777,GO:0008017,GO:0005871
Peaxi162Scf00225g00522		XLOC_015709	56.8386	36.1852	-0.651474	-1.7412	0.0021	0.00529001	yes		-0.75935	5.11886	8.37316	0.00380804	0.0191665		AT3G60600.1	IPR016763	GO:0005198
Peaxi162Scf00225g00525		XLOC_015684	32.1019	72.1202	1.16775	3.13506	5e-05	0.000174625	yes		1.12863	4.4065	12.9264	0.000323982	0.00237281		AT3G05030.1	IPR018422,IPR006153	GO:0055085,GO:0015385,GO:0016021,GO:0006885,GO:0015299,GO:0006812,GO:0006814
Peaxi162Scf00225g00623		XLOC_015713	321.635	527.586	0.71398	1.61422	0.00655	0.0144208	yes		0.560004	7.08956	6.9765	0.00825872	0.0360365		AT2G26900.1	IPR002657	GO:0016020,GO:0015711,GO:0008508,GO:0016021,GO:0006814
Peaxi162Scf00226g00320		XLOC_015742	60.7416	8.32425	-2.86729	-6.47609	5e-05	0.000174625	yes		-3.03794	2.7962	74.3103	6.68e-18	5.36e-16		AT4G02450.1	IPR008978
Peaxi162Scf00226g00411		XLOC_015724	117.824	36.5382	-1.68916	-4.45598	5e-05	0.000174625	yes		-1.52486	5.55742	27.9441	1.25e-07	2.27e-06		AT4G09670.1	IPR004104,IPR016040	GO:0008152,GO:0055114,GO:0016491
Peaxi162Scf00226g00925		XLOC_015732	8.23923	5.22119	-0.658132	-1.57604	0.008	0.0172004	yes		-0.975945	3.00454	8.00827	0.00465641	0.0226393		sp|Q94AI6|SEC6_ARATH	IPR010326	GO:0000145,GO:0006887
Peaxi162Scf00227g00811		XLOC_015784	16.9045	45.6362	1.43277	3.74654	5e-05	0.000174625	yes		1.49059	5.87963	21.7272	3.14e-06	4.09e-05		ref|XP_007012138.1|	IPR009091
Peaxi162Scf00228g00036		XLOC_015822	4.79176	7.84418	0.711067	1.64508	0.0056	0.0125577	yes		0.715312	5.07804	12.1817	0.000482608	0.00334468		AT1G34300.1	IPR001480,IPR000858,IPR013320,IPR024171,IPR011009	GO:0005524,GO:0004674,GO:0004672,GO:0048544,GO:0006468,GO:0016772
Peaxi162Scf00228g00041		XLOC_015799	62.2088	7.22994	-3.10506	-4.93298	5e-05	0.000174625	yes		-3.15878	4.81062	37.3704	9.77e-10	2.63e-08		AT5G49480.1	IPR011992	GO:0005509
Peaxi162Scf00228g00320		XLOC_015793	32.8733	4.01021	-3.03517	-7.50124	5e-05	0.000174625	yes		-3.20448	6.58285	117.651	2.07e-27	3.86e-25		AT2G18790.1	IPR009082,IPR001294	GO:0016020,GO:0007165,GO:0005524,GO:0006355,GO:0042803,GO:0018298,GO:0000155,GO:0017006,GO:0009585,GO:0005515,GO:0009584,GO:0004871,GO:0009881
Peaxi162Scf00228g00327		XLOC_015792	22.661	14.4579	-0.648356	-1.70343	0.0032	0.00765255	yes		-0.705116	5.4336	11.585	0.000664863	0.00442217		sp|Q91V92|ACLY_MOUSE	IPR005810,IPR016040,IPR002020,IPR016102	GO:0004775,GO:0003878,GO:0008152,GO:0046912,GO:0044262,GO:0003824
Peaxi162Scf00228g00621		XLOC_015827	28.5648	51.6181	0.853639	2.28305	0.0001	0.00033435	yes		0.811248	4.79414	6.85739	0.00882756	0.0380751		AT3G06560.1	IPR011068,IPR007012	GO:0031123,GO:0005634,GO:0004652,GO:0003723,GO:0043631,GO:0016779
Peaxi162Scf00228g00735		XLOC_015830	6.76873	13.9011	1.03824	1.8346	0.0022	0.00551397	yes		1.20942	2.35469	10.8459	0.000990137	0.00624855		AT3G17170.1	IPR014717,IPR000529	GO:0005840,GO:0006412,GO:0003735,GO:0019843
Peaxi162Scf00228g00738		XLOC_015833	60.0415	26.7707	-1.1653	-3.09273	5e-05	0.000174625	yes		-1.12447	5.14327	20.6121	5.62e-06	6.85e-05		AT3G60130.3	IPR001360,IPR017853	GO:0004553,GO:0005975,GO:0003824
Peaxi162Scf00229g00096		XLOC_015857	8.5375	3.99192	-1.09673	-2.59205	0.0001	0.00033435	yes		-1.15104	5.59635	26.3306	2.88e-07	4.88e-06		AT1G60140.1	IPR006379,IPR001830,IPR023214	GO:0008152,GO:0005992,GO:0003824
Peaxi162Scf00229g00412		XLOC_015841	96.1608	179.836	0.903165	2.25702	0.00015	0.000486486	yes		0.890845	6.66672	9.58527	0.00196145	0.0110366		sp|O78516|FTSH_GUITH	IPR005936,IPR027417	GO:0016020,GO:0006508,GO:0005524,GO:0004222,GO:0000166,GO:0017111
Peaxi162Scf00230g00038		XLOC_015882	41.1761	16.8554	-1.2886	-3.19256	5e-05	0.000174625	yes		-1.40999	4.54652	7.37208	0.00662442	0.0301086		AT1G19670.1	IPR010821	GO:0047746,GO:0015996
Peaxi162Scf00230g00089		XLOC_015873	125.493	18.4991	-2.76207	-7.13183	5e-05	0.000174625	yes		-2.8448	5.65162	42.4352	7.31e-11	2.4e-09		AT3G51895.1	IPR001902	GO:0016020,GO:0055085,GO:0015116,GO:0008272,GO:0016021,GO:0008271
Peaxi162Scf00230g01011		XLOC_015874	7.87377	12.6395	0.682808	1.51175	0.00935	0.0197304	yes		0.795434	4.12148	14.4132	0.000146772	0.00120156		AT3G63250.1	IPR003726	GO:0008898
Peaxi162Scf00231g00021		XLOC_015892	18.9173	139.721	2.88477	7.31065	5e-05	0.000174625	yes		2.81331	5.75807	74.0708	7.54e-18	5.98e-16		AT4G13250.1	IPR002347	GO:0008152,GO:0016491
Peaxi162Scf00231g00023		XLOC_015894	88.9041	23.3127	-1.93114	-5.10299	5e-05	0.000174625	yes		-1.91622	6.32123	48.1972	3.85e-12	1.57e-10		sp|Q8S9D1|PP395_ARATH	IPR011990,IPR002885	GO:0005515
Peaxi162Scf00231g00029		XLOC_015893	1.89453	9.49237	2.32493	5.36768	5e-05	0.000174625	yes		2.29009	5.63276	42.0591	8.86e-11	2.84e-09		AT1G52290.1	IPR011009	GO:0005524,GO:0004674,GO:0004672,GO:0006468,GO:0016772
Peaxi162Scf00231g00330		XLOC_015911	33.9449	49.1268	0.533316	1.4289	0.01305	0.0264161	yes		0.560622	5.85575	6.83958	0.00891597	0.0384164		sp|A8A2L0|FADJ_ECOHS	IPR018376,IPR008927,IPR016040,IPR001753	GO:0016616,GO:0008152,GO:0006631,GO:0003857,GO:0003824,GO:0055114,GO:0050662,GO:0016491
Peaxi162Scf00231g00332		XLOC_015942	72.2872	41.0831	-0.815196	-2.16307	0.0002	0.000634001	yes		-0.974184	4.77147	8.52332	0.00350625	0.0179268		AT5G11520.1	IPR015424,IPR000796	GO:0009058,GO:0006520,GO:0008483,GO:0003824,GO:0030170
Peaxi162Scf00231g00617		XLOC_015962	179.586	44.6413	-2.00822	-5.03735	5e-05	0.000174625	yes		-1.99586	7.58939	105.338	1.03e-24	1.52e-22		sp|Q05001|NCPR_CATRO	IPR001094,IPR023173	GO:0010181,GO:0005506,GO:0055114,GO:0016491
Peaxi162Scf00231g00725		XLOC_015963	5.89517	3.38257	-0.801413	-1.71194	0.004	0.00932222	yes		-0.894134	4.71364	12.2197	0.000472879	0.00328666		AT4G30200.3	IPR013783	GO:0005515
Peaxi162Scf00231g00726		XLOC_015919	8.09729	17.1462	1.08238	2.60129	5e-05	0.000174625	yes		1.01415	1.54272	8.59508	0.00337072	0.0173711		sp|Q9Y2D8|ADIP_HUMAN	IPR021622
Peaxi162Scf00231g01115		XLOC_015972	7.85681	4.55082	-0.787817	-1.69352	0.00405	0.00942508	yes		-0.899472	4.10729	9.6279	0.00191644	0.0108245		AT5G57160.1	IPR001357
Peaxi162Scf00231g10125		XLOC_015976	6.92534	4.05517	-0.772124	-1.68358	0.00795	0.0171069	yes		-0.743013	4.84779	11.6793	0.000631995	0.00423621		sp|Q14684|RRP1B_HUMAN	IPR010301	GO:0030688,GO:0006364
Peaxi162Scf00232g00030		XLOC_016008	206.42	54.3393	-1.92551	-5.04663	5e-05	0.000174625	yes		-1.77473	7.05709	40.8989	1.6e-10	4.96e-09		AT5G56030.1	IPR001404	GO:0006457,GO:0005524,GO:0051082,GO:0006950
Peaxi162Scf00232g00045		XLOC_016014	6.25977	46.4756	2.89229	5.52802	5e-05	0.000174625	yes		2.53499	4.09705	16.0153	6.28e-05	0.000574573		AT3G13310.1	IPR001623
Peaxi162Scf00232g00078		XLOC_016021	7.90616	3.93941	-1.005	-2.45216	5e-05	0.000174625	yes		-1.08461	5.93361	14.6378	0.000130276	0.0010847		AT5G56250.2
Peaxi162Scf00232g00114		XLOC_015981	28.3364	58.6728	1.05004	2.7963	5e-05	0.000174625	yes		1.09994	5.91512	10.2226	0.00138732	0.00825219		AT1G55810.1	IPR026008,IPR027417,IPR000764	GO:0008152,GO:0005524,GO:0004849,GO:0016301,GO:0016773
Peaxi162Scf00232g00416		XLOC_015989	2.65343	25.2674	3.25134	7.01711	5e-05	0.000174625	yes		3.49904	4.9659	67.8278	1.78e-16	1.24e-14		AT5G20250.4	IPR013785,IPR008811	GO:0003824
Peaxi162Scf00232g00418		XLOC_015991	2.43652	28.9816	3.57224	8.109	5e-05	0.000174625	yes		3.80637	4.18925	170.748	5.08e-39	2.15e-36		AT5G23810.1	IPR013057
Peaxi162Scf00232g00517		XLOC_015993	245.501	102.599	-1.25871	-3.34768	5e-05	0.000174625	yes		-1.28615	5.57434	17.1906	3.38e-05	0.000334907		AT1G64230.1	IPR016135,IPR023313	GO:0016881
Peaxi162Scf00232g00528		XLOC_015994	13.2679	7.63432	-0.797371	-1.9382	0.0009	0.00248147	yes		-0.76187	4.2122	7.73691	0.00541032	0.02559		AT1G55690.3	IPR001251,IPR011074
Peaxi162Scf00232g00529		XLOC_015995	43.7962	25.0802	-0.804258	-1.93676	0.00095	0.00260572	yes		-0.962266	4.10978	9.58574	0.00196094	0.0110366		AT5G56170.1
Peaxi162Scf00232g00532		XLOC_016018	27.994	12.7907	-1.13002	-2.80305	5e-05	0.000174625	yes		-1.10084	2.70237	8.31685	0.0039279	0.0196746		AT5G56180.1	IPR001810,IPR004000	GO:0005515
Peaxi162Scf00232g01129		XLOC_016005	21682.5	60396.4	1.47793	1.44784	0.00955	0.020101	yes		1.48008	11.8699	17.8799	2.35e-05	0.000242853		sp|P06183|PSBR_SOLTU	IPR006814	GO:0009523,GO:0042651,GO:0015979,GO:0009654
Peaxi162Scf00233g00044		XLOC_016042	6.62838	15.856	1.2583	2.52492	0.00015	0.000486486	yes		1.32415	4.42255	9.20435	0.00241441	0.0131737		sp|Q9LEX0|P2A13_ARATH	IPR001810,IPR025886	GO:0005515
Peaxi162Scf00234g00611		XLOC_016062	61.6133	31.4015	-0.972411	-2.60892	5e-05	0.000174625	yes		-1.04198	4.94622	28.7687	8.16e-08	1.53e-06
Peaxi162Scf00235g00024		XLOC_016080	12.0629	3.14404	-1.93988	-2.84171	5e-05	0.000174625	yes		-1.623	3.26866	22.8756	1.73e-06	2.39e-05			IPR007608
Peaxi162Scf00235g00052		XLOC_016089	8.28132	1.73284	-2.25673	-2.49144	0.0013	0.00345064	yes		-2.33407	0.223773	10.911	0.000955953	0.00605495
Peaxi162Scf00235g00427		XLOC_016087	32.3224	21.6271	-0.579691	-1.54975	0.00815	0.0174842	yes		-0.623398	5.04284	15.4538	8.45e-05	0.000741059		sp|Q6FYD4|ODO2_BARQU	IPR006255,IPR023213	GO:0006099,GO:0045252,GO:0016746,GO:0008152,GO:0004149
Peaxi162Scf00235g00428		XLOC_016116	32.219	130.566	2.01879	5.06843	5e-05	0.000174625	yes		1.96367	5.07482	23.731	1.11e-06	1.61e-05
Peaxi162Scf00235g00620		XLOC_016091	47.1071	7.67774	-2.61719	-6.3809	5e-05	0.000174625	yes		-2.73286	4.25748	57.0836	4.18e-14	2.23e-12		AT3G20300.1	IPR021924
Peaxi162Scf00235g00723		XLOC_016128	110.544	231.145	1.06418	2.79081	5e-05	0.000174625	yes		1.06128	6.4958	25.6979	3.99e-07	6.48e-06		AT4G37200.1	IPR005746,IPR012336	GO:0015035,GO:0006662,GO:0045454
Peaxi162Scf00235g00727		XLOC_016098	23.6429	48.4657	1.03556	2.77692	5e-05	0.000174625	yes		0.886318	5.05182	10.9127	0.000955062	0.00605116		sp|Q118P4|TIG_TRIEI	IPR027304,IPR005215	GO:0006457,GO:0015031
Peaxi162Scf00235g00829		XLOC_016134	46.0794	21.8879	-1.07399	-2.82352	5e-05	0.000174625	yes		-1.01037	4.37136	20.4472	6.13e-06	7.38e-05		AT1G69960.1	IPR004843	GO:0016787
Peaxi162Scf00235g00839		XLOC_016135	5.22756	26.0593	2.31759	4.98355	5e-05	0.000174625	yes		2.44532	3.52697	53.983	2.02e-13	9.74e-12		sp|P73456|FTSZ_SYNY3	IPR000158	GO:0051258,GO:0005874,GO:0043234,GO:0006184,GO:0007017,GO:0005525,GO:0005737,GO:0003924
Peaxi162Scf00235g00842		XLOC_016140	54.5222	21.1177	-1.36839	-3.61154	5e-05	0.000174625	yes		-1.36425	6.3746	43.3252	4.64e-11	1.58e-09		AT5G55400.1	IPR011992,IPR001715	GO:0003779,GO:0005515,GO:0005509
Peaxi162Scf00236g00013		XLOC_016142	106.309	206.184	0.955672	2.49101	5e-05	0.000174625	yes		0.953031	7.12212	12.6657	0.000372415	0.00266994		AT4G17900.1	IPR006734
Peaxi162Scf00236g00215		XLOC_016143	40.8271	114.547	1.48834	3.88632	5e-05	0.000174625	yes		1.5987	5.95301	34.6119	4.02e-09	9.74e-08		AT2G35410.1	IPR012677	GO:0000166,GO:0003676
Peaxi162Scf00237g00002		XLOC_016158	87.1017	245.562	1.49532	4.07857	5e-05	0.000174625	yes		1.11595	9.33959	9.91348	0.00164073	0.009503
Peaxi162Scf00237g00110		XLOC_016159	157.946	13.4539	-3.55333	-9.09844	5e-05	0.000174625	yes		-3.64002	5.35874	129.627	4.94e-30	1.09e-27		AT5G65380.1	IPR002528	GO:0016020,GO:0055085,GO:0015238,GO:0015297,GO:0006855
Peaxi162Scf00237g00125		XLOC_016183	11.832	27.5964	1.22179	2.99949	5e-05	0.000174625	yes		1.26857	5.3546	21.4021	3.72e-06	4.72e-05		AT4G33565.1	IPR013083	GO:0005515,GO:0008270
Peaxi162Scf00237g00149		XLOC_016166	2.97052	7.54555	1.34491	2.69279	5e-05	0.000174625	yes		1.33399	2.59766	15.9035	6.67e-05	0.000604435		sp|Q9FMF7|DIT21_ARATH	IPR001898	GO:0016020,GO:0055085,GO:0006814,GO:0005215
Peaxi162Scf00237g00201		XLOC_016168	2.4892	24.5876	3.30418	3.66999	0.0001	0.00033435	yes		3.69869	5.73876	33.3637	7.64e-09	1.75e-07		gb|AAG43558.1|AF211540_1
Peaxi162Scf00238g00037		XLOC_016196	2.75452	6.21795	1.17464	1.99297	0.0017	0.00438271	yes		1.21067	4.44272	11.2264	0.000806427	0.00521309		gb|ACZ64227.1|	IPR008700
Peaxi162Scf00238g00046		XLOC_016198	25.7011	70.7489	1.46088	3.74231	5e-05	0.000174625	yes		1.32439	4.77004	35.5082	2.54e-09	6.41e-08		AT5G48655.2	IPR013083	GO:0005515,GO:0008270
Peaxi162Scf00238g00091		XLOC_016205	8.41739	3.29359	-1.35371	-2.48228	0.0003	0.000918529	yes		-1.32522	4.53235	25.7336	3.92e-07	6.38e-06		AT4G00110.1	IPR001509,IPR008089	GO:0005975,GO:0044237,GO:0016857,GO:0003824,GO:0050662
Peaxi162Scf00238g00119		XLOC_016220	9.67023	3.21487	-1.58879	-2.59326	0.00025	0.000777877	yes		-1.36606	1.11641	18.722	1.51e-05	0.000164249		ref|XP_007052068.1|
Peaxi162Scf00238g00213		XLOC_016193	20.2144	32.1414	0.669052	1.68513	0.00375	0.00880754	yes		0.553525	4.5728	9.33796	0.00224455	0.0123806		AT3G07170.1	IPR013761	GO:0005515
Peaxi162Scf00241g00016		XLOC_016283	68.0494	15.2894	-2.15405	-4.88193	5e-05	0.000174625	yes		-2.14387	5.08281	86.1992	1.63e-20	1.67e-18		sp|Q01IH3|PX114_ORYSI	IPR008733	GO:0005779,GO:0016559
Peaxi162Scf00241g00030		XLOC_016239	5.75765	19.2119	1.73845	4.05901	5e-05	0.000174625	yes		1.4306	2.53784	20.0265	7.64e-06	8.97e-05		AT5G62420.1	IPR001395,IPR023210	GO:0055114,GO:0016491
Peaxi162Scf00241g00059		XLOC_016296	70.6905	228.551	1.69293	4.35518	5e-05	0.000174625	yes		1.53611	6.82843	31.8824	1.64e-08	3.51e-07		AT5G62350.1	IPR006501	GO:0004857,GO:0030599
Peaxi162Scf00241g00072		XLOC_016299	2.64945	9.7613	1.88138	3.13362	5e-05	0.000174625	yes		1.95119	4.34506	33.438	7.36e-09	1.69e-07		AT5G51550.1	IPR006766
Peaxi162Scf00241g00319		XLOC_016252	16.1191	32.2528	1.00065	2.5741	5e-05	0.000174625	yes		1.07086	5.70976	25.2565	5.02e-07	7.92e-06		AT5G51460.2	IPR006379,IPR023214	GO:0008152,GO:0005992,GO:0003824
Peaxi162Scf00241g00417		XLOC_016255	7.40327	11.5417	0.640616	1.5487	0.00895	0.0189874	yes		0.693059	5.31776	11.2314	0.000804229	0.0052005		sp|Q9SU40|SKU5_ARATH	IPR008972	GO:0005507,GO:0055114,GO:0016491
Peaxi162Scf00241g00813		XLOC_016266	102.741	151.431	0.559646	1.47621	0.0098	0.0205631	yes		0.671847	5.40359	11.8055	0.000590573	0.00399606		AT2G42590.2	IPR000308,IPR023409,IPR023410	GO:0019904
Peaxi162Scf00241g01212		XLOC_016302	5.66525	11.218	0.985608	1.81905	0.00365	0.00859817	yes		0.935199	2.47872	7.18973	0.0073322	0.032645		sp|P14314|GLU2B_HUMAN	IPR002172,IPR026874,IPR028146	GO:0005515,GO:0006491
Peaxi162Scf00242g00091		XLOC_016311	6898.49	16972.7	1.29886	1.30947	0.0189	0.0365751	yes		1.24806	12.3715	13.5791	0.000228722	0.00176173		sp|P27492|CB21_TOBAC	IPR022796,IPR023329	GO:0016020,GO:0009765
Peaxi162Scf00242g00092		XLOC_016321	223.352	1559.52	2.80371	6.1198	5e-05	0.000174625	yes		2.73811	9.25649	39.0267	4.18e-10	1.18e-08		sp|P04779|CB21_PETSP	IPR022796,IPR023329	GO:0016020,GO:0009765
Peaxi162Scf00242g00093		XLOC_016323	545.021	5090.48	3.22342	5.47174	5e-05	0.000174625	yes		3.22302	10.5182	67.9085	1.71e-16	1.19e-14		sp|P27496|CB25_TOBAC	IPR022796,IPR023329	GO:0016020,GO:0009765
Peaxi162Scf00244g00018		XLOC_016344	0.885144	6.77563	2.93637	3.93131	5e-05	0.000174625	yes		3.37848	1.08569	33.3097	7.86e-09	1.79e-07		AT1G23480.1
Peaxi162Scf00244g00062		XLOC_016350	27.9693	13.6063	-1.03957	-2.58896	5e-05	0.000174625	yes		-1.17241	4.81749	24.0137	9.57e-07	1.41e-05		AT3G10560.1	IPR001128	GO:0020037,GO:0016705,GO:0005506,GO:0055114
Peaxi162Scf00244g00075		XLOC_016374	17.3407	78.1823	2.17268	4.71056	5e-05	0.000174625	yes		2.19845	4.94328	17.2541	3.27e-05	0.000325288
Peaxi162Scf00244g01416		XLOC_016358	41.8735	65.3868	0.642961	1.73727	0.00275	0.00669304	yes		0.649981	5.35314	7.89699	0.0049517	0.0237957		AT1G56560.1	IPR024746,IPR008928	GO:0033926,GO:0003824
Peaxi162Scf00245g00069		XLOC_016393	3.70935	1.74628	-1.08688	-1.78184	0.0034	0.00807416	yes		-1.19434	4.40547	11.2106	0.000813308	0.0052461		AT2G44260.1	IPR009291
Peaxi162Scf00245g00096		XLOC_016398	61.8227	16.8067	-1.8791	-3.14368	5e-05	0.000174625	yes		-2.01095	3.71567	7.68879	0.00555649	0.0261797		AT3G13110.1	IPR005881	GO:0009001,GO:0006535,GO:0016740,GO:0005737
Peaxi162Scf00245g01314		XLOC_016403	309.032	777.806	1.33166	3.40025	5e-05	0.000174625	yes		1.31289	6.41298	25.8759	3.64e-07	5.99e-06
Peaxi162Scf00246g00007		XLOC_016433	5.44323	2.81758	-0.950003	-1.84305	0.0039	0.00911698	yes		-1.1085	3.37897	11.4008	0.000734114	0.0048117		AT5G20540.1	IPR027988,IPR013591
Peaxi162Scf00246g00096		XLOC_016426	81.0395	218.016	1.42774	3.7423	5e-05	0.000174625	yes		1.50124	6.95	22.8544	1.75e-06	2.41e-05
Peaxi162Scf00246g01219		XLOC_016432	10.5066	46.2209	2.13725	4.22648	5e-05	0.000174625	yes		1.88762	2.89555	17.5159	2.85e-05	0.000288709		AT3G16660.1	IPR006041
Peaxi162Scf00247g00005		XLOC_016457	2.20865	8.98909	2.02501	2.17177	0.00335	0.00796864	yes		1.746	1.52047	7.80937	0.00519761	0.0247535		ref|XP_007012142.1|	IPR007527	GO:0008270
Peaxi162Scf00247g00049		XLOC_016462	11.8402	22.786	0.944459	2.29976	0.00015	0.000486486	yes		1.14837	2.97674	20.7008	5.37e-06	6.59e-05		AT1G76540.1	IPR011009	GO:0005524,GO:0004674,GO:0004672,GO:0006468,GO:0016772
Peaxi162Scf00247g00314		XLOC_016450	5.32882	2.31668	-1.20176	-2.4059	0.0002	0.000634001	yes		-1.40085	1.98182	14.3882	0.00014873	0.00121567		AT2G19470.1	IPR011009	GO:0005524,GO:0004674,GO:0004672,GO:0006468,GO:0016772
Peaxi162Scf00248g00003		XLOC_016479	19.5995	8.77383	-1.15954	-2.73083	5e-05	0.000174625	yes		-1.21941	4.16239	19.8181	8.52e-06	9.91e-05		AT4G27570.1	IPR002213	GO:0008152,GO:0016758
Peaxi162Scf00248g00212		XLOC_016482	0	2.72217	Inf	NA	5e-05	0.000174625	yes		7.62872	-0.225613	35.4582	2.61e-09	6.55e-08			IPR004252
Peaxi162Scf00249g00111		XLOC_016513	17.7355	8.0897	-1.13248	-2.0953	0.0013	0.00345064	yes		-1.47296	3.02223	28.7001	8.45e-08	1.58e-06		ref|XP_002531176.1|	IPR007087	GO:0046872
Peaxi162Scf00249g00815		XLOC_016511	17.0378	126.895	2.89682	7.43589	5e-05	0.000174625	yes		2.8673	6.81038	37.8779	7.53e-10	2.05e-08		sp|O80582|FBK46_ARATH	IPR001810,IPR015916	GO:0005515
Peaxi162Scf00249g01214		XLOC_016502	67.4673	31.9173	-1.07985	-2.76358	5e-05	0.000174625	yes		-1.01784	5.95369	14.1684	0.000167158	0.00134245		sp|Q9FDZ9|RL212_ARATH	IPR001147	GO:0005840,GO:0006412,GO:0005622,GO:0003735
Peaxi162Scf00251g00053		XLOC_016542	1.19875	3.34123	1.47884	1.61191	0.0171	0.0335012	yes		1.68593	1.5238	10.7701	0.00103151	0.00645654		AT3G56580.2	IPR013083	GO:0005515,GO:0008270
Peaxi162Scf00251g00081		XLOC_016544	43.9871	149.564	1.76561	4.14493	5e-05	0.000174625	yes		1.90196	5.90054	15.2104	9.62e-05	0.000830331		sp|Q39950|NLTP_HELAN	IPR016140,IPR000528	GO:0008289,GO:0006869
Peaxi162Scf00251g00117		XLOC_016548	4.3754	1.9466	-1.16846	-1.82999	0.00415	0.00963082	yes		-1.20785	2.98154	11.3579	0.000751269	0.00490396		AT1G74120.1	IPR003690
Peaxi162Scf00252g00019		XLOC_016585	30.5838	16.9091	-0.854967	-2.28354	0.0002	0.000634001	yes		-0.878008	5.96149	14.8532	0.000116212	0.000978846		sp|Q9FPS4|UBP23_ARATH	IPR001394	GO:0006511,GO:0004221
Peaxi162Scf00252g00067		XLOC_016593	78.1285	38.4812	-1.0217	-2.68654	5e-05	0.000174625	yes		-1.09	4.43736	22.2274	2.42e-06	3.25e-05		AT1G07700.1	IPR005746,IPR012336	GO:0015035,GO:0006662,GO:0045454
Peaxi162Scf00252g00068		XLOC_016570	11.9468	7.04626	-0.761693	-1.77327	0.00405	0.00942508	yes		-0.653822	2.43227	6.98753	0.00820794	0.0358807		sp|Q9LJK2|ABAH4_ARATH	IPR001128	GO:0020037,GO:0016705,GO:0005506,GO:0055114
Peaxi162Scf00252g00117		XLOC_016586	249.651	96.6191	-1.36953	-3.41326	5e-05	0.000174625	yes		-1.39381	6.79672	43.2441	4.83e-11	1.64e-09		sp|P48627|FAD6C_BRANA	IPR005804	GO:0006629
Peaxi162Scf00252g00220		XLOC_016562	8.09332	4.58099	-0.821072	-1.6157	0.0063	0.0139312	yes		-0.999797	4.01584	8.58298	0.00339319	0.0174652		AT1G68090.1	IPR001464	GO:0005544,GO:0005509
Peaxi162Scf00252g00228		XLOC_016589	58.269	35.2738	-0.72413	-2.00974	0.0006	0.00172228	yes		-0.694949	5.84823	6.78145	0.009211	0.0393682		AT1G45249.1	IPR004827	GO:0006355,GO:0043565,GO:0003700
Peaxi162Scf00252g00410		XLOC_016566	0.931663	63.4721	6.09017	5.9295	0.00075	0.00210563	yes		6.11449	2.33094	56.8045	4.81e-14	2.53e-12		ref|XP_007017230.1|
Peaxi162Scf00252g00412		XLOC_016565	8.74158	15.8378	0.85741	2.11044	0.0004	0.00119351	yes		0.988089	3.41396	9.99673	0.00156819	0.00915195		AT3G08720.2	IPR011009,IPR000961	GO:0005524,GO:0004674,GO:0004672,GO:0006468,GO:0016772
Peaxi162Scf00252g00416		XLOC_016592	2.28018	8.08191	1.82555	3.19116	5e-05	0.000174625	yes		1.66416	2.48015	16.4999	4.87e-05	0.00046014		AT3G14930.1	IPR006361	GO:0004853,GO:0006779
Peaxi162Scf00252g01216		XLOC_016603	30.7847	12.3346	-1.3195	-3.19795	5e-05	0.000174625	yes		-1.29191	5.01019	31.0129	2.56e-08	5.33e-07		AT5G44250.1	IPR008547
Peaxi162Scf00252g01217		XLOC_016599	11.0798	7.55356	-0.552704	-1.45765	0.0134	0.0270404	yes		-0.789274	5.32872	8.13682	0.00433754	0.0214004		sp|Q9BQK8|LPIN3_HUMAN	IPR013209,IPR007651,IPR023214
Peaxi162Scf00253g00216		XLOC_016607	125.075	265.797	1.08753	2.86971	5e-05	0.000174625	yes		1.13929	5.31816	16.6633	4.46e-05	0.000427824		sp|Q941P9|HBL2_SOLLC	IPR009050,IPR000971	GO:0015671,GO:0020037,GO:0005506,GO:0019825
Peaxi162Scf00253g00219		XLOC_016646	16.3	42.8017	1.3928	3.68977	5e-05	0.000174625	yes		1.39553	5.91828	53.5672	2.5e-13	1.2e-11		AT5G04460.1	IPR013083	GO:0005515,GO:0008270
Peaxi162Scf00253g00321		XLOC_016649	27.3674	15.989	-0.775379	-2.03097	0.0004	0.00119351	yes		-0.887056	5.58132	23.1801	1.48e-06	2.07e-05		ref|XP_007010050.1|	IPR003441	GO:0003677,GO:0006355
Peaxi162Scf00253g00324		XLOC_016611	1.38881	3.53358	1.34728	2.0399	0.002	0.00506598	yes		1.71859	3.33869	12.8802	0.000332073	0.00242265		AT5G04310.1	IPR011050,IPR018082
Peaxi162Scf00253g00417		XLOC_016617	28.5684	13.0081	-1.13501	-2.91586	5e-05	0.000174625	yes		-1.27041	5.17639	33.5861	6.82e-09	1.57e-07		AT2G39130.1	IPR013057
Peaxi162Scf00253g00513		XLOC_016657	4.88878	13.334	1.44756	2.37936	0.0004	0.00119351	yes		1.34986	1.59861	10.2279	0.00138328	0.00823056		sp|O80813|YC20L_ARATH	IPR007572
Peaxi162Scf00253g00517		XLOC_016658	5.8871	10.6031	0.848854	1.97643	0.0007	0.00197918	yes		0.844686	3.31236	9.61177	0.00193334	0.010894		AT1G05890.2	IPR002867,IPR013083,IPR001876	GO:0005515,GO:0008270
Peaxi162Scf00253g00825		XLOC_016663	10.7704	6.5714	-0.712799	-1.85415	0.0013	0.00345064	yes		-0.824801	7.19116	9.46597	0.00209319	0.0116858		sp|Q10251|IF2P_SCHPO	IPR005225,IPR015760,IPR027417,IPR009000	GO:0005525,GO:0003924
Peaxi162Scf00253g01128		XLOC_016634	19.5389	12.1626	-0.683894	-1.71257	0.0036	0.00849327	yes		-0.62455	5.37867	7.53865	0.00603893	0.0279255		AT5G19010.1	IPR011009	GO:0005524,GO:0004672,GO:0006468,GO:0016772
Peaxi162Scf00253g01410		XLOC_016670	17.7197	5.39625	-1.71532	-4.04719	5e-05	0.000174625	yes		-1.7642	5.45728	62.1531	3.18e-15	1.98e-13		sp|Q9C9A6|PUB10_ARATH	IPR013083,IPR016024	GO:0005515,GO:0000151,GO:0016567,GO:0005488,GO:0004842
Peaxi162Scf00254g00136		XLOC_016711	52.2822	21.591	-1.27589	-3.3657	5e-05	0.000174625	yes		-1.1778	6.11294	24.955	5.87e-07	9.07e-06		AT1G65450.1	IPR003480,IPR023213	GO:0016747
Peaxi162Scf00254g00311		XLOC_016676	23.8401	15.3701	-0.633265	-1.69811	0.0037	0.00870359	yes		-0.572625	5.00704	7.06173	0.00787478	0.0346363		sp|Q5ZK33|LETM1_CHICK	IPR011992,IPR011685	GO:0005509
Peaxi162Scf00254g00712		XLOC_016705	8.9606	3.50621	-1.35368	-3.15817	5e-05	0.000174625	yes		-1.24646	3.65786	18.3386	1.85e-05	0.000195715		sp|Q9SXY0|FAS1_ARATH	IPR022043
Peaxi162Scf00255g00006		XLOC_016733	57.5372	2.6849	-4.42155	-7.21348	5e-05	0.000174625	yes		-4.51212	3.45872	33.6305	6.66e-09	1.54e-07		sp|P93332|NOD3_MEDTR	IPR004316	GO:0016021
Peaxi162Scf00255g01119		XLOC_016730	23.6634	6.62457	-1.83676	-4.16951	5e-05	0.000174625	yes		-1.77735	3.83064	28.7164	8.38e-08	1.57e-06		sp|P21727|TPT_PEA	IPR004853,IPR004696	GO:0016020,GO:0006810,GO:0016021,GO:0005215
Peaxi162Scf00255g01121		XLOC_016746	47.112	74.6836	0.664696	1.77542	0.0022	0.00551397	yes		0.66192	4.88766	7.69394	0.00554065	0.02613		sp|Q0ASF3|APAG_MARMM	IPR007474,IPR001943	GO:0005515
Peaxi162Scf00256g00024		XLOC_016757	31.1662	61.0282	0.969493	2.54213	0.0001	0.00033435	yes		0.942084	5.79182	10.2775	0.00134662	0.00805871		sp|Q9NXW2|DJB12_HUMAN	IPR015399,IPR001623
Peaxi162Scf00256g00035		XLOC_016748	13.6858	35.6043	1.37937	2.938	5e-05	0.000174625	yes		1.17074	0.993079	7.29754	0.00690492	0.0311308
Peaxi162Scf00256g00812		XLOC_016759	17.3997	25.6776	0.561446	1.29265	0.02665	0.04939	yes		0.648069	4.8948	6.36348	0.0116493	0.0473656		AT2G26890.1	IPR001623,IPR016024,IPR025640	GO:0005488
Peaxi162Scf00257g00046		XLOC_016781	61.8747	106.14	0.77854	2.06	0.00055	0.00159199	yes		0.835545	5.58595	13.4882	0.000240062	0.00183882		gb|EXB50943.1|	IPR023222,IPR008797	GO:0009523,GO:0019898,GO:0005509,GO:0015979,GO:0009654
Peaxi162Scf00257g10112		XLOC_016785	23.4577	9.53425	-1.29887	-2.75172	5e-05	0.000174625	yes		-1.31156	5.86294	15.3469	8.95e-05	0.000778582		AT5G54470.1
Peaxi162Scf00258g00053		XLOC_016806	310.994	176.081	-0.820643	-2.03386	0.0001	0.00033435	yes		-0.85008	9.97977	9.00538	0.00269186	0.0143921		AT3G12120.1	IPR021863,IPR005804	GO:0055114,GO:0016717,GO:0006629
Peaxi162Scf00258g00116		XLOC_016792	89.2479	234.826	1.3957	3.58164	5e-05	0.000174625	yes		1.34651	5.61543	27.5093	1.56e-07	2.78e-06		sp|O48529|STR9_ARATH	IPR001763
Peaxi162Scf00258g00431		XLOC_016798	2.12999	0.951344	-1.16281	-2.21686	0.00075	0.00210563	yes		-1.48636	4.16601	13.1367	0.000289566	0.00215118		sp|Q759G7|SWR1_ASHGO	IPR027417,IPR001650,IPR014012,IPR000330	GO:0003677,GO:0005524,GO:0004386,GO:0003676
Peaxi162Scf00258g00520		XLOC_016844	22.4399	2.29127	-3.29185	-4.64058	5e-05	0.000174625	yes		-3.44943	1.07135	23.9168	1.01e-06	1.47e-05		gb|AAG15416.1|	IPR005513	GO:0009790
[truncated: 2,141 more rows]
