# Supplementary material for: Dissecting Tissue-Specific Transcriptomic Responses from Leaf and Roots under Salt Stress in Petunia hybrida Mitchell
Source: Genes (Basel). 2017 Aug 3;8(8):195. doi: 10.3390/genes8080195 (PMC5575659; doi:10.3390/genes8080195)
Supplement: Supplementary file 1 [file genes-08-00195-s001.zip › Supplementary Figures and Tables/SupplementaryTables/Supplemental_Table_S12_LF_24h.xlsx]

## Sheet: LF24
		Cufflinks									edgeR
gene_short_name		tracking_id	LF_CTR_24h	LF_STR_24h	log2_fold_change	test_stat	p_value	q_value	significant		logFC	logCPM	LR	PValue	FDR		Arabidopsis Homolg	IPR	GO
Peaxi162Scf00000g00029		XLOC_000077	1.4286	3.69773	1.37204	1.96332	0.0019	0.004839	yes		1.35898	4.58939	12.1797	0.000483118	0.00249348		ref|XP_002512273.1|	IPR001611	GO:0005515
Peaxi162Scf00000g00067		XLOC_000083	22.0409	11.9573	-0.882293	-2.17965	0.00015	0.000486486	yes		-0.670821	3.11603	6.01201	0.0142089	0.0432913		AT5G49820.1	IPR006968
Peaxi162Scf00000g00071		XLOC_000084	13.201	6.53455	-1.01449	-2.39697	0.00015	0.000486486	yes		-1.02574	4.86363	20.9077	4.82e-06	4.38e-05		sp|Q93VV5|PTR16_ARATH	IPR000109,IPR016196	GO:0016020,GO:0006810,GO:0005215
Peaxi162Scf00000g00252		XLOC_000012	9.86774	53.4006	2.43606	6.06135	5e-05	0.000174625	yes		2.52199	4.9937	69.3957	8.06e-17	4.43e-15		AT3G15030.1	IPR005333
Peaxi162Scf00000g00262		XLOC_000094	127.252	44.637	-1.51138	-3.99499	5e-05	0.000174625	yes		-1.44815	7.14402	33.4775	7.21e-09	1.2e-07		AT5G54080.1	IPR005708,IPR014710	GO:0004411,GO:0055114,GO:0006570,GO:0006559
Peaxi162Scf00000g00284		XLOC_000019	20.001	12.1688	-0.716884	-1.75541	0.00325	0.00775706	yes		-0.696775	4.71279	14.6773	0.000127575	0.000784306		AT1G23740.1	IPR020843,IPR016040,IPR002085	GO:0008270,GO:0016747,GO:0055114,GO:0016491
Peaxi162Scf00000g00335		XLOC_000023	3021.17	892.896	-1.75854	-3.42281	5e-05	0.000174625	yes		-1.59618	10.3034	32.7253	1.06e-08	1.71e-07		AT4G27520.1	IPR008972	GO:0009055,GO:0005507
Peaxi162Scf00000g00345		XLOC_000097	8.57205	28.5282	1.73468	4.25115	5e-05	0.000174625	yes		1.93979	3.41904	38.7239	4.88e-10	1.02e-08		AT5G53860.2
Peaxi162Scf00000g00508		XLOC_000114	186.049	123.344	-0.592992	-1.60265	0.0067	0.0147137	yes		-0.71552	5.66278	7.15585	0.007472	0.0255581
Peaxi162Scf00000g00582		XLOC_000042	10.1034	5.27815	-0.936744	-1.53903	0.01655	0.0325584	yes		-1.15349	5.13317	8.56121	0.00343401	0.0134115		AT1G78380.1	IPR010987,IPR012336	GO:0005515
Peaxi162Scf00000g00682		XLOC_000051	85.3063	20.9806	-2.0236	-4.9735	5e-05	0.000174625	yes		-2.05002	5.47853	56.6044	5.33e-14	1.99e-12		gb|AGW81768.1|
Peaxi162Scf00000g00708		XLOC_000146	4.27145	14.5343	1.76667	4.22131	5e-05	0.000174625	yes		1.65969	4.63295	26.4754	2.67e-07	3.24e-06		AT1G53440.1	IPR021720,IPR001611,IPR013320,IPR011009	GO:0005524,GO:0005515,GO:0004674,GO:0004672,GO:0006468,GO:0016772
Peaxi162Scf00000g01611		XLOC_000086	38.2062	25.3496	-0.591846	-1.57401	0.0068	0.0149045	yes		-0.603628	6.88689	7.24593	0.00710621	0.024498		AT5G49890.1	IPR001807	GO:0016020,GO:0055085,GO:0006821,GO:0005216,GO:0030554,GO:0005247
Peaxi162Scf00000g02614		XLOC_000014	1.64074	2.97452	0.858308	1.37428	0.02105	0.0402022	yes		1.3594	2.35773	12.7819	0.000349986	0.00188949
Peaxi162Scf00000g02817		XLOC_000018	5.31951	10.5391	0.986381	1.69671	0.0047	0.0107515	yes		1.05366	2.14713	6.03763	0.0140041	0.0427744		sp|Q9GZR2|REXO4_HUMAN	IPR012337	GO:0004527,GO:0003676
Peaxi162Scf00000g04013		XLOC_000028	10.1783	3.80402	-1.41989	-3.07422	5e-05	0.000174625	yes		-1.61372	5.08407	21.1575	4.23e-06	3.9e-05		AT3G15355.1	IPR016135	GO:0016881
Peaxi162Scf00000g04014		XLOC_000029	1409.35	774.108	-0.864426	-2.06712	0.00045	0.00132797	yes		-0.834191	7.98686	14.8489	0.000116475	0.000725107		AT4G03520.1	IPR005746,IPR012336	GO:0015035,GO:0006662,GO:0045454
Peaxi162Scf00000g05836		XLOC_000127	21.1699	35.3912	0.741377	1.93596	0.001	0.00272775	yes		0.851549	3.329	13.0276	0.000306937	0.00168539		AT3G14450.1	IPR012677,IPR009818	GO:0000166,GO:0003676
Peaxi162Scf00000g05840		XLOC_000131	3.22496	12.2446	1.92479	2.60603	0.00025	0.000777877	yes		1.89467	2.44367	28.2121	1.09e-07	1.43e-06		AT1G78360.1	IPR010987,IPR012336	GO:0005515
Peaxi162Scf00000g06018		XLOC_000136	7.52338	12.8969	0.777575	1.67372	0.00525	0.0118596	yes		1.19052	3.45224	18.3941	1.8e-05	0.000140594		sp|Q2YRP5|EFTS_BRUA2	IPR001816	GO:0005622,GO:0003746,GO:0006414
Peaxi162Scf00000g06812		XLOC_000145	0.756774	3.18934	2.07532	2.75261	0.00035	0.00105711	yes		3.73105	0.99353	31.074	2.48e-08	3.73e-07		sp|B3DNN5|CDC16_ARATH	IPR011990	GO:0005515
Peaxi162Scf00000g08420		XLOC_000160	137.666	63.6508	-1.11293	-2.95941	5e-05	0.000174625	yes		-1.12732	5.16793	11.2289	0.000805346	0.00389273		AT1G54290.1	IPR005874	GO:0006413,GO:0003743
Peaxi162Scf00000g43015		XLOC_000106	38.6882	101.993	1.39851	3.63018	5e-05	0.000174625	yes		1.42882	4.85212	30.5655	3.23e-08	4.77e-07		sp|Q9SDT1|POR_DAUCA	IPR002347	GO:0008152,GO:0055114,GO:0016630,GO:0016491
Peaxi162Scf00000g61010		XLOC_000139	38.9028	21.786	-0.836472	-2.05877	0.0006	0.00172228	yes		-0.901489	2.41014	5.88796	0.0152448	0.0458339
Peaxi162Scf00000g76017		XLOC_000063	70.4459	28.9049	-1.2852	-3.38184	5e-05	0.000174625	yes		-1.30644	6.22025	22.6382	1.96e-06	1.96e-05		AT2G28260.1	IPR014710
Peaxi162Scf00001g00006		XLOC_000263	37.8437	3.33293	-3.50519	-6.79898	5e-05	0.000174625	yes		-3.40832	2.7873	90.0562	2.31e-21	2.04e-19
Peaxi162Scf00001g00019		XLOC_000269	16.6179	8.99804	-0.885051	-1.87047	0.00165	0.00426738	yes		-0.859016	2.28386	7.33023	0.00678044	0.0235434		ref|XP_007042974.1|
Peaxi162Scf00001g00023		XLOC_000173	288.699	109.022	-1.40495	-3.35192	5e-05	0.000174625	yes		-1.42462	7.69402	32.2012	1.39e-08	2.18e-07		ref|XP_007042979.1|
Peaxi162Scf00001g00057		XLOC_000187	71.3419	43.3147	-0.719892	-1.671	0.00415	0.00963082	yes		-0.75008	4.2607	8.47394	0.0036027	0.0139841		sp|Q03250|RBG7_ARATH	IPR012677	GO:0000166,GO:0003676
Peaxi162Scf00001g00123		XLOC_000168	6.3955	1.79911	-1.82978	-2.64311	0.00025	0.000777877	yes		-1.96662	2.43781	26.0957	3.25e-07	3.87e-06		sp|Q93ZY3|STT3A_ARATH	IPR003674	GO:0016020,GO:0006486,GO:0004576
Peaxi162Scf00001g00126		XLOC_000171	32.1303	10.2828	-1.64371	-4.13605	5e-05	0.000174625	yes		-1.30103	2.32287	18.6234	1.59e-05	0.000126381			IPR012677	GO:0000166,GO:0003676
Peaxi162Scf00001g00185		XLOC_000200	20.8593	7.52662	-1.47061	-1.93863	0.00125	0.00333203	yes		-1.61543	2.30385	7.48689	0.00621497	0.0219217			IPR013083,IPR011016	GO:0005515,GO:0008270
Peaxi162Scf00001g00286		XLOC_000297	27.6256	9.20372	-1.58572	-3.38653	5e-05	0.000174625	yes		-1.8937	3.53245	15.5214	8.16e-05	0.000532824			IPR021899
Peaxi162Scf00001g00294		XLOC_000219	6.72925	1.80627	-1.89743	-1.78772	0.01635	0.0322101	yes		-2.01641	2.98109	28.374	1e-07	1.33e-06		ref|XP_002515331.1|
Peaxi162Scf00001g00297		XLOC_000218	24.4955	6.40803	-1.93457	-5.2031	5e-05	0.000174625	yes		-1.62974	3.50097	16.3228	5.34e-05	0.00036991
Peaxi162Scf00001g00303		XLOC_000299	1.43988	2.66575	0.888594	1.7371	0.00495	0.0112564	yes		1.06034	4.56753	7.06524	0.0078594	0.0266161		AT1G02730.1	IPR005150,IPR013083	GO:0016760,GO:0016020,GO:0030244
Peaxi162Scf00001g00311		XLOC_000180	146.893	243.57	0.729575	1.7114	0.00255	0.00628795	yes		0.709565	7.31294	8.09089	0.00444882	0.0166115		AT5G64570.1	IPR026892,IPR002772,IPR026891,IPR017853	GO:0004553,GO:0005975
Peaxi162Scf00001g00369		XLOC_000230	59.1411	24.6685	-1.26149	-3.22189	5e-05	0.000174625	yes		-1.24737	6.53174	9.81607	0.00172994	0.00753851		AT4G02280.1	IPR012820	GO:0009058,GO:0016157,GO:0005985
Peaxi162Scf00001g00392		XLOC_000312	7.45836	12.9428	0.79522	1.69403	0.00465	0.0106525	yes		0.944121	4.29738	12.9709	0.000316366	0.00173257		AT4G02340.1	IPR000639,IPR000073	GO:0003824
Peaxi162Scf00001g00412		XLOC_000315	1792.42	434.328	-2.04505	-4.65142	5e-05	0.000174625	yes		-2.04272	8.98942	32.5357	1.17e-08	1.87e-07		gb|ADW66129.1|	IPR004926	GO:0006950
Peaxi162Scf00001g00433		XLOC_000240	7.07105	2.71749	-1.37965	-2.22614	0.0007	0.00197918	yes		-1.33819	3.98941	8.76702	0.00306727	0.0122001		AT3G62860.1	IPR022742
Peaxi162Scf00001g00452		XLOC_000243	74.8417	15.9524	-2.23007	-5.61734	5e-05	0.000174625	yes		-2.24746	4.68139	53.3499	2.79e-13	9.56e-12		sp|Q8LEA8|EID1_ARATH	IPR001810	GO:0005515
Peaxi162Scf00001g00482		XLOC_000330	2.59791	7.5921	1.54715	2.22935	0.0012	0.00321185	yes		1.55345	3.52909	25.1763	5.23e-07	5.93e-06		ref|XP_002523066.1|	IPR019002
Peaxi162Scf00001g00492		XLOC_000250	24.6682	58.9154	1.25599	3.58802	5e-05	0.000174625	yes		1.05549	6.78898	24.436	7.68e-07	8.37e-06		ref|XP_007050893.1|	IPR008978
Peaxi162Scf00001g00511		XLOC_000252	34.5756	62.265	0.84867	2.18496	0.0003	0.000918529	yes		0.838612	7.6058	16.9036	3.93e-05	0.000282929		sp|O81283|TC159_ARATH	IPR005690,IPR024283,IPR027417	GO:0016817,GO:0005525
Peaxi162Scf00001g00582		XLOC_000345	6.70058	2.27419	-1.55893	-2.39137	0.00065	0.00185122	yes		-1.60865	1.82113	18.8144	1.44e-05	0.000115438		AT2G44940.1	IPR016177	GO:0003677,GO:0006355,GO:0003700
Peaxi162Scf00001g00608		XLOC_000347	25.7639	10.8938	-1.24185	-3.04881	5e-05	0.000174625	yes		-1.35786	6.30283	35.6178	2.4e-09	4.44e-08
Peaxi162Scf00001g03323		XLOC_000224	93.5824	44.9784	-1.057	-2.7524	5e-05	0.000174625	yes		-1.0583	6.32303	26.1257	3.2e-07	3.81e-06		AT3G53940.1	IPR002067,IPR023395	GO:0055085
Peaxi162Scf00001g03324		XLOC_000225	1.74292	4.15518	1.25341	2.48674	0.0002	0.000634001	yes		1.26529	3.743	12.024	0.000525206	0.00267933		AT5G27000.1	IPR027640,IPR027417,IPR001715,IPR001752	GO:0007018,GO:0005524,GO:0005515,GO:0003777,GO:0008017,GO:0005871
Peaxi162Scf00001g04320		XLOC_000326	11.3043	6.82006	-0.72902	-1.68075	0.00455	0.0104498	yes		-0.652597	6.32639	6.37441	0.0115777	0.0366552		AT3G53520.1	IPR001509,IPR016040	GO:0044237,GO:0003824,GO:0050662
Peaxi162Scf00001g04810		XLOC_000331	71.9305	12.9323	-2.47563	-6.50457	5e-05	0.000174625	yes		-2.50408	7.49228	111.832	3.89e-26	5.48e-24		AT3G62700.1	IPR027417,IPR011527	GO:0006810,GO:0055085,GO:0005524,GO:0000166,GO:0042626,GO:0017111,GO:0016021,GO:0016887
Peaxi162Scf00001g05810		XLOC_000259	4.99794	2.7265	-0.874283	-1.58674	0.0084	0.0179545	yes		-0.863548	2.35176	6.1712	0.0129846	0.040224		AT2G44970.1	IPR012908	GO:0006886,GO:0016788,GO:0006505
Peaxi162Scf00001g10028		XLOC_000178	19.3159	9.72838	-0.989516	-1.92372	0.00215	0.00540209	yes		-1.27716	2.93466	9.06454	0.00260615	0.0106677		AT5G64080.1	IPR016140,IPR000528	GO:0008289,GO:0006869
Peaxi162Scf00001g10217		XLOC_000207	26.2308	7.64138	-1.77936	-4.28757	5e-05	0.000174625	yes		-1.85017	4.7694	34.8673	3.53e-09	6.34e-08		AT4G02100.1	IPR011990,IPR001623	GO:0005515
Peaxi162Scf00001g10221		XLOC_000208	39.0361	15.7594	-1.3086	-3.2053	5e-05	0.000174625	yes		-1.26043	5.13378	29.0053	7.22e-08	9.88e-07		AT3G62580.1	IPR025423
Peaxi162Scf00002g00042		XLOC_000357	1.39069	9.61482	2.78946	2.86819	0.00325	0.00775706	yes		3.02907	3.88644	26.0328	3.36e-07	3.97e-06		AT5G62350.1	IPR006501	GO:0004857,GO:0030599
Peaxi162Scf00002g00047		XLOC_000444	39.2706	90.824	1.20962	3.34007	5e-05	0.000174625	yes		1.38313	6.14079	7.74187	0.0053955	0.0194927		ref|XP_007052129.1|	IPR016140
Peaxi162Scf00002g00097		XLOC_000456	2.74377	0.561862	-2.28787	-2.24659	0.00715	0.0155844	yes		-1.65539	0.264337	7.49249	0.00619567	0.0218797		ref|XP_002529781.1|	IPR012317	GO:0003950
Peaxi162Scf00002g00108		XLOC_000457	20.5728	5.23172	-1.97538	-4.5885	5e-05	0.000174625	yes		-2.14572	6.96129	28.1953	1.1e-07	1.44e-06		sp|Q05085|PTR7_ARATH	IPR000109,IPR016196	GO:0016020,GO:0006810,GO:0006857,GO:0005215
Peaxi162Scf00002g00114		XLOC_000429	13.3819	5.21844	-1.35859	-3.18308	5e-05	0.000174625	yes		-1.32963	3.17053	25.1639	5.27e-07	5.97e-06		AT4G12320.1	IPR001128	GO:0020037,GO:0016705,GO:0005506,GO:0055114
Peaxi162Scf00002g00126		XLOC_000459	294.094	687.23	1.22452	3.54854	5e-05	0.000174625	yes		1.44399	9.15942	10.3977	0.00126175	0.00574233			IPR002677	GO:0015934,GO:0006412,GO:0003735
Peaxi162Scf00002g00162		XLOC_000383	19.7896	29.0269	0.552653	1.44647	0.0124	0.0252615	yes		0.545883	6.18604	8.60789	0.00334709	0.0131272		AT4G00150.1	IPR005202
Peaxi162Scf00002g00215		XLOC_000433	14.9943	7.04371	-1.09001	-2.59979	5e-05	0.000174625	yes		-1.06168	3.27649	8.74558	0.00310354	0.0123143		AT4G12320.1	IPR001128	GO:0020037,GO:0016705,GO:0005506,GO:0055114
Peaxi162Scf00002g00216		XLOC_000436	3.51272	10.3596	1.5603	3.3892	5e-05	0.000174625	yes		1.63351	1.90064	17.8463	2.39e-05	0.000181759		AT4G12320.1	IPR001128	GO:0020037,GO:0016705,GO:0005506,GO:0055114
Peaxi162Scf00002g00372		XLOC_000410	264.562	70.5631	-1.90662	-4.88183	5e-05	0.000174625	yes		-1.86951	6.87062	34.1039	5.22e-09	9.01e-08		AT5G46800.1	IPR002067,IPR023395	GO:0055085
Peaxi162Scf00002g00416		XLOC_000356	34.6562	66.3169	0.936262	2.47691	5e-05	0.000174625	yes		1.10005	3.21079	9.26932	0.00233024	0.00969545		AT3G60360.1	IPR007144	GO:0032040,GO:0006364
Peaxi162Scf00002g00510		XLOC_000359	244.926	153.263	-0.676331	-1.56651	0.00805	0.0172958	yes		-0.661147	8.5781	6.10594	0.0134729	0.0415006		sp|Q2W2I8|EFG_MAGSA	IPR005225,IPR027417,IPR004540	GO:0005622,GO:0003746,GO:0006414,GO:0005525,GO:0003924
Peaxi162Scf00002g00514		XLOC_000507	50.2487	26.819	-0.905829	-2.54114	5e-05	0.000174625	yes		-0.82573	7.2973	12.4082	0.000427452	0.00224193		AT1G08250.1	IPR001086	GO:0004664,GO:0009094
Peaxi162Scf00002g00522		XLOC_000509	1.25714	4.49355	1.83771	2.55725	0.00105	0.00284913	yes		2.1624	1.32442	18.8219	1.44e-05	0.000115033		sp|A8MQA3|PP330_ARATH	IPR011990,IPR002885	GO:0005515
Peaxi162Scf00002g01616		XLOC_000467	39.7179	18.5177	-1.10088	-2.53743	5e-05	0.000174625	yes		-0.924535	2.84105	7.03871	0.00797665	0.0269542		AT2G45170.1	IPR004241
Peaxi162Scf00002g02218		XLOC_000481	51.518	11.3743	-2.17929	-5.11684	5e-05	0.000174625	yes		-2.15569	6.33891	18.558	1.65e-05	0.000130194		AT4G16563.1	IPR021109,IPR001461	GO:0006508,GO:0004190
Peaxi162Scf00002g02412		XLOC_000484	4.91507	1.29998	-1.91872	-1.76158	0.01905	0.0368291	yes		-2.58926	0.366019	15.1147	0.000101174	0.000641222		AT1G80160.1	IPR025870
Peaxi162Scf00002g02826		XLOC_000399	2.13764	9.86497	2.2063	2.95238	0.0002	0.000634001	yes		3.50322	0.395597	19.1321	1.22e-05	9.97e-05		sp|Q9SS44|TF2B2_ARATH	IPR000812,IPR023486	GO:0006355,GO:0017025,GO:0008270,GO:0006352
Peaxi162Scf00002g04712		XLOC_000417	9.91293	39.142	1.98133	3.95577	5e-05	0.000174625	yes		2.05196	2.32267	42.1806	8.32e-11	1.98e-09
Peaxi162Scf00002g04713		XLOC_000418	10.7126	43.8069	2.03185	4.38617	5e-05	0.000174625	yes		2.06608	2.77904	45.9765	1.2e-11	3.29e-10
Peaxi162Scf00002g05210		XLOC_000508	16.2154	10.6017	-0.613073	-1.55963	0.009	0.0190818	yes		-0.636347	4.48057	7.69893	0.00552536	0.019881		AT2G27810.1	IPR006043	GO:0016020,GO:0006810,GO:0055085,GO:0005215
Peaxi162Scf00002g05423		XLOC_000513	795.483	266.844	-1.57583	-3.96523	5e-05	0.000174625	yes		-1.535	6.668	15.6044	7.81e-05	0.000512691		AT5G22580.1	IPR011008
Peaxi162Scf00002g10014		XLOC_000431	63.9037	25.9862	-1.29816	-3.35261	5e-05	0.000174625	yes		-1.279	4.44694	27.8163	1.33e-07	1.72e-06		AT4G12320.1	IPR001128	GO:0020037,GO:0016705,GO:0005506,GO:0055114
Peaxi162Scf00003g00013		XLOC_000718	10.0871	22.7204	1.17147	3.05272	5e-05	0.000174625	yes		1.2389	5.04124	21.5698	3.41e-06	3.24e-05		sp|Q1E3N5|NM111_COCIM	IPR009003,IPR025926,IPR001478	GO:0005515,GO:0003824
Peaxi162Scf00003g00052		XLOC_000729	11.7706	5.63497	-1.06271	-1.47791	0.0152	0.03021	yes		-1.59448	4.13929	14.1751	0.000166559	0.000990175		AT2G27510.1	IPR010241,IPR012675	GO:0009055,GO:0051537,GO:0022900,GO:0051536
Peaxi162Scf00003g00110		XLOC_000521	21.1576	7.00561	-1.5946	-3.66143	5e-05	0.000174625	yes		-1.19904	2.60789	6.64615	0.00993702	0.0323864
Peaxi162Scf00003g00251		XLOC_000584	12.2253	3.07344	-1.99195	-3.73568	5e-05	0.000174625	yes		-2.17055	5.05746	82.0731	1.31e-19	9.81e-18		AT4G15480.1	IPR002213	GO:0008152,GO:0016758
Peaxi162Scf00003g00362		XLOC_000849	6.16397	1.8022	-1.7741	-1.71014	0.02165	0.0411941	yes		-1.55675	0.878042	7.90729	0.00492361	0.018062		AT5G64090.1	IPR018619
Peaxi162Scf00003g00367		XLOC_000630	23.9289	13.723	-0.802161	-2.06022	0.0005	0.00146065	yes		-0.772476	4.67305	11.1451	0.000842534	0.00405189		AT5G64550.1
Peaxi162Scf00003g00394		XLOC_000647	2447.53	1077.87	-1.18314	-2.83507	5e-05	0.000174625	yes		-1.20405	8.89533	9.85849	0.0016905	0.00738043		AT1G10960.1	IPR010241,IPR012675	GO:0009055,GO:0051537,GO:0022900,GO:0051536
Peaxi162Scf00003g00418		XLOC_000726	152.074	88.6596	-0.778428	-2.01705	0.0006	0.00172228	yes		-0.748882	7.18265	14.8079	0.000119037	0.000738172		sp|Q9ZQG9|E1314_ARATH	IPR017853,IPR000490	GO:0004553,GO:0005975,GO:0003824
Peaxi162Scf00003g00421		XLOC_000659	122.863	53.6697	-1.19487	-3.07468	5e-05	0.000174625	yes		-1.09378	5.88478	22.2738	2.36e-06	2.32e-05		sp|A2YEZ6|SAP8_ORYSI	IPR000058,IPR002653	GO:0003677,GO:0008270
Peaxi162Scf00003g00427		XLOC_000880	4.57178	2.25828	-1.01753	-1.66932	0.00525	0.0118596	yes		-1.15487	4.07274	14.3309	0.000153327	0.000922099
Peaxi162Scf00003g00459		XLOC_000669	35.6432	18.89	-0.916007	-2.3474	0.00015	0.000486486	yes		-0.952447	5.68179	28.8676	7.75e-08	1.05e-06		AT3G58030.1	IPR013083	GO:0005515,GO:0008270
Peaxi162Scf00003g00473		XLOC_000675	2.22405	5.4707	1.29853	2.64669	5e-05	0.000174625	yes		1.50175	3.86034	16.1014	6e-05	0.000409466		AT1G12290.1	IPR027417,IPR000767	GO:0043531,GO:0006952
Peaxi162Scf00003g00474		XLOC_000676	5.66089	9.87141	0.802228	1.72273	0.00315	0.00754739	yes		0.870406	4.34139	8.81758	0.00298342	0.0119268		AT1G12290.1	IPR027417,IPR000767	GO:0043531,GO:0006952
Peaxi162Scf00003g00482		XLOC_000687	0.992289	8.15353	3.03859	4.08362	5e-05	0.000174625	yes		4.0118	3.22772	65.1882	6.81e-16	3.25e-14		sp|Q8DMN0|RL4_THEEB	IPR023574,IPR002136	GO:0005840,GO:0006412,GO:0003735
Peaxi162Scf00003g00717		XLOC_000532	6.25434	16.3123	1.38303	3.43788	5e-05	0.000174625	yes		1.50174	3.90467	17.8133	2.44e-05	0.000184468		AT3G51150.1	IPR027640,IPR027417,IPR001752	GO:0007018,GO:0005524,GO:0003777,GO:0008017,GO:0005871
Peaxi162Scf00003g00728		XLOC_000734	14.1377	6.79971	-1.056	-2.42851	0.00035	0.00105711	yes		-1.15628	4.05758	18.3453	1.84e-05	0.000143645		AT4G39140.1	IPR013083	GO:0005515,GO:0008270
Peaxi162Scf00003g01121		XLOC_000742	4.7093	13.2567	1.49314	3.05699	5e-05	0.000174625	yes		1.52782	3.1206	15.3794	8.79e-05	0.000567785		ref|XP_007042148.1|
Peaxi162Scf00003g01122		XLOC_000543	9.41539	14.7262	0.645296	1.60944	0.00685	0.0150027	yes		0.796589	3.59718	8.98235	0.002726	0.0110664		AT4G39170.2	IPR001251,IPR011074
Peaxi162Scf00003g01226		XLOC_000745	113.403	695.902	2.61743	6.80262	5e-05	0.000174625	yes		2.58689	6.97636	90.8452	1.55e-21	1.4e-19		AT4G13850.1	IPR012677	GO:0000166,GO:0003676
Peaxi162Scf00003g01928		XLOC_000770	94.1597	37.494	-1.32845	-2.69216	5e-05	0.000174625	yes		-1.35628	5.70469	14.8549	0.000116106	0.000723029
Peaxi162Scf00003g01941		XLOC_000768	674.007	82.8998	-3.02332	-6.34759	5e-05	0.000174625	yes		-2.76827	4.38687	69.9713	6.02e-17	3.33e-15
Peaxi162Scf00003g02039		XLOC_000774	17.2575	4.89264	-1.81854	-3.25407	5e-05	0.000174625	yes		-2.15082	4.02678	42.3181	7.76e-11	1.86e-09		ref|XP_002519146.1|
Peaxi162Scf00003g02333		XLOC_000576	12.6012	5.56819	-1.17828	-2.62079	5e-05	0.000174625	yes		-1.39859	3.93627	29.7668	4.87e-08	6.96e-07		AT4G34000.1	IPR004827	GO:0006355,GO:0043565,GO:0003700
Peaxi162Scf00003g02427		XLOC_000788	56.811	17.8001	-1.67428	-4.16639	5e-05	0.000174625	yes		-1.69981	4.54726	29.0464	7.07e-08	9.7e-07		AT1G44542.1	IPR007325
Peaxi162Scf00003g02440		XLOC_000580	20.6896	5.29289	-1.96678	-4.20706	5e-05	0.000174625	yes		-1.63722	3.89044	28.6588	8.63e-08	1.16e-06		AT1G67980.1	IPR002935	GO:0008171
Peaxi162Scf00003g02544		XLOC_000587	13.891	2.16834	-2.67949	-4.23152	5e-05	0.000174625	yes		-2.91446	2.63766	29.8663	4.63e-08	6.65e-07		gb|ADG46023.1|	IPR016040
Peaxi162Scf00003g02545		XLOC_000588	41.2932	17.6545	-1.22586	-3.2208	5e-05	0.000174625	yes		-1.25164	7.65558	41.2794	1.32e-10	3.05e-09		gb|ADG46023.1|	IPR016040
Peaxi162Scf00003g02550		XLOC_000794	41.0812	7.63021	-2.42868	-5.55817	5e-05	0.000174625	yes		-2.31375	4.86384	39.5741	3.16e-10	6.81e-09		AT4G33920.1	IPR001932,IPR015655	GO:0006470,GO:0003824,GO:0004722
Peaxi162Scf00003g03234		XLOC_000836	12.8743	7.81533	-0.720111	-1.65475	0.0041	0.00952849	yes		-0.749128	3.27974	6.22873	0.0125694	0.0391721		AT5G64370.1	IPR003010	GO:0006807,GO:0016810
Peaxi162Scf00003g03237		XLOC_000833	3.44323	6.83352	0.988865	1.94976	0.0018	0.00461128	yes		0.756932	2.94822	7.09645	0.00772369	0.0262725		ref|XP_007042803.1|	IPR003604,IPR004345	GO:0008270,GO:0003676
Peaxi162Scf00003g03238		XLOC_000834	249.065	88.3866	-1.49463	-3.9702	5e-05	0.000174625	yes		-1.28105	5.12445	19.0665	1.26e-05	0.000102621		AT5G09570.1	IPR010625,IPR009069
Peaxi162Scf00003g03546		XLOC_000618	46.1287	29.5123	-0.64435	-1.63835	0.0051	0.0115595	yes		-0.653175	5.56074	9.17381	0.00245503	0.0101352		AT1G34750.1	IPR001932,IPR015655	GO:0003824
Peaxi162Scf00003g03547		XLOC_000619	0.995755	4.53053	2.18582	3.04204	0.0002	0.000634001	yes		2.18689	2.04025	14.2361	0.000161249	0.000963865		AT5G09420.1	IPR023631,IPR011990,IPR000120	GO:0005515,GO:0016884
Peaxi162Scf00003g03636		XLOC_000629	0.758861	7.27132	3.26031	4.93189	5e-05	0.000174625	yes		3.6451	3.8125	73.9849	7.87e-18	4.74e-16		AT5G64570.1	IPR026892,IPR002772,IPR026891,IPR017853	GO:0004553,GO:0005975
Peaxi162Scf00003g03637		XLOC_000848	38.7689	3.93026	-3.30221	-7.26619	5e-05	0.000174625	yes		-3.34302	5.09646	116.74	3.27e-27	5.02e-25		ref|XP_007042981.1|
Peaxi162Scf00003g03639		XLOC_000851	16.1004	10.8682	-0.566983	-1.44624	0.01565	0.0309936	yes		-0.6401	5.01893	10.6287	0.00111346	0.00515825		AT2G13790.1	IPR003591,IPR013210,IPR001611,IPR013320,IPR011009	GO:0005524,GO:0005515,GO:0004674,GO:0004672,GO:0006468,GO:0016772
Peaxi162Scf00003g03733		XLOC_000632	104.668	49.5974	-1.07749	-2.77534	5e-05	0.000174625	yes		-1.19282	4.85827	35.5244	2.52e-09	4.65e-08		ref|XP_002528601.1|	IPR022812,IPR027417,IPR001401	GO:0005525,GO:0003924
Peaxi162Scf00003g03734		XLOC_000636	43.4504	19.0711	-1.18798	-3.13757	5e-05	0.000174625	yes		-0.994668	6.33288	30.0662	4.18e-08	6.07e-07		sp|Q2QXB2|TLP14_ORYSJ	IPR001810,IPR025659	GO:0005515
Peaxi162Scf00003g03739		XLOC_000853	1.45777	3.20333	1.13581	1.55118	0.014	0.0281079	yes		1.30259	1.87794	7.45703	0.00631893	0.0222316		sp|Q6YJI5|TRM11_CHICK	IPR016691,IPR002052	GO:0008168,GO:0032259,GO:0003676
Peaxi162Scf00003g03749		XLOC_000852	40.6218	25.8977	-0.64943	-1.61174	0.00645	0.0142261	yes		-0.900022	3.19649	10.5079	0.00118865	0.00545156		AT4G25980.1	IPR010255	GO:0006979,GO:0020037,GO:0004601,GO:0055114
Peaxi162Scf00003g03824		XLOC_000643	410.974	202.777	-1.01915	-2.44725	5e-05	0.000174625	yes		-1.00555	6.57789	19.2332	1.16e-05	9.54e-05		AT2G17390.1	IPR020683	GO:0005515
Peaxi162Scf00003g04127		XLOC_000877	3.62289	13.5278	1.90071	3.68461	5e-05	0.000174625	yes		1.38076	1.77774	10.0748	0.00150309	0.00666783		AT3G12170.1	IPR001623
Peaxi162Scf00003g04129		XLOC_000656	6.91951	3.43144	-1.01186	-1.71835	0.00665	0.0146154	yes		-1.28621	1.78813	21.0283	4.53e-06	4.15e-05		sp|Q944X7|AOP3V_ARATH	IPR027443,IPR005123	GO:0016706,GO:0055114,GO:0016491
Peaxi162Scf00003g04241		XLOC_000878	5.33636	11.5828	1.11806	2.37828	0.0003	0.000918529	yes		1.19414	0.919127	6.80296	0.00910067	0.0300627		AT3G57800.2	IPR011598	GO:0046983
Peaxi162Scf00003g04536		XLOC_000671	42.9138	165.743	1.94943	5.1611	5e-05	0.000174625	yes		1.94307	4.35145	33.4822	7.19e-09	1.2e-07		AT5G06690.1	IPR005746,IPR012336	GO:0015035,GO:0006662,GO:0045454
Peaxi162Scf00003g04618		XLOC_000674	58.4424	33.9247	-0.784679	-1.87313	0.0018	0.00461128	yes		-0.932778	3.24297	10.8912	0.000966205	0.00455544
Peaxi162Scf00003g04620		XLOC_000905	168.506	308.472	0.872338	2.33698	0.0001	0.00033435	yes		0.817966	7.72766	15.5154	8.18e-05	0.000534359		sp|Q43291|RL211_ARATH	IPR001147	GO:0005840,GO:0006412,GO:0005622,GO:0003735
Peaxi162Scf00003g04840		XLOC_000688	15.7031	9.55934	-0.716069	-1.64067	0.00525	0.0118596	yes		-0.820893	3.96845	8.35126	0.00385421	0.0148075		AT2G39220.1	IPR016035	GO:0008152
Peaxi162Scf00003g04918		XLOC_000690	12.7986	5.37673	-1.25119	-2.8595	5e-05	0.000174625	yes		-1.0897	2.59301	6.70915	0.00959195	0.0314698		AT2G26850.1	IPR001810	GO:0005515
Peaxi162Scf00003g05023		XLOC_000928	99.669	48.0384	-1.05296	-2.8742	5e-05	0.000174625	yes		-1.02494	5.14314	23.5483	1.22e-06	1.27e-05		AT1G52820.1	IPR027443
Peaxi162Scf00003g05121		XLOC_000693	5.75234	11.3468	0.980068	2.24929	0.00025	0.000777877	yes		1.05883	2.63638	8.69168	0.00319665	0.0126209		ref|XP_002308873.2|
Peaxi162Scf00003g05131		XLOC_000695	1.40216	3.6832	1.39331	2.70776	0.0001	0.00033435	yes		1.30136	3.17812	13.5764	0.000229042	0.00130867		AT3G09840.1	IPR027417	GO:0005524,GO:0000166,GO:0017111
Peaxi162Scf00003g05133		XLOC_000932	17.7981	6.37516	-1.48119	-3.08209	5e-05	0.000174625	yes		-1.51642	1.80446	27.0185	2.02e-07	2.51e-06		AT1G52820.1	IPR027443,IPR005123	GO:0016706,GO:0055114,GO:0016491
Peaxi162Scf00003g05134		XLOC_000934	73.0874	35.7799	-1.03047	-2.75145	5e-05	0.000174625	yes		-1.14808	4.34426	29.0198	7.16e-08	9.82e-07			IPR027443
Peaxi162Scf00003g05358		XLOC_000715	23.8223	13.2864	-0.84236	-1.92424	0.00105	0.00284913	yes		-0.825205	4.36157	9.09459	0.00256366	0.0105229		gb|ABN05965.1|	IPR014710
Peaxi162Scf00003g05364		XLOC_000949	2.42841	4.37672	0.849839	1.7847	0.0026	0.00638043	yes		0.86274	4.44519	7.88495	0.00498478	0.0182605		ref|XP_002530965.1|
Peaxi162Scf00003g05391		XLOC_000951	33.5202	21.0236	-0.673021	-1.80373	0.0016	0.00415147	yes		-0.70055	6.52712	12.7563	0.000354814	0.00191238		AT1G08680.2	IPR001164	GO:0032312,GO:0008060,GO:0008270
Peaxi162Scf00004g00010		XLOC_000959	6.7786	4.18936	-0.694259	-1.53377	0.0093	0.0196366	yes		-0.873579	4.61787	13.4532	0.000244583	0.00138523		ref|XP_002532924.1|	IPR004263,IPR023296,IPR015338	GO:0016758,GO:0031227
Peaxi162Scf00004g00019		XLOC_000961	43.4899	12.8661	-1.75711	-4.45288	5e-05	0.000174625	yes		-1.78197	4.1483	33.8768	5.87e-09	1e-07		AT3G10560.1	IPR001128	GO:0020037,GO:0016705,GO:0005506,GO:0055114
Peaxi162Scf00004g00027		XLOC_001022	6.51085	3.07334	-1.08304	-1.88928	0.0028	0.0068003	yes		-1.08553	2.52646	11.6562	0.000639878	0.00318126		AT4G32440.1	IPR014002,IPR008395,IPR005491
Peaxi162Scf00004g00117		XLOC_000963	8.84066	29.0081	1.71423	4.16395	5e-05	0.000174625	yes		2.05369	3.14308	66.8837	2.88e-16	1.47e-14		sp|Q8LGU7|RNZN_ARATH	IPR001279	GO:0016787
Peaxi162Scf00004g00138		XLOC_001030	300.274	124.954	-1.26488	-3.13949	5e-05	0.000174625	yes		-1.27313	6.82196	33.0591	8.94e-09	1.46e-07		sp|Q9S713|STT7_ARATH	IPR011009	GO:0005524,GO:0004674,GO:0004672,GO:0006468,GO:0016772
Peaxi162Scf00004g00237		XLOC_000975	48.6109	28.2596	-0.782541	-2.11758	0.00035	0.00105711	yes		-0.777445	6.29234	17.702	2.58e-05	0.000193877		ref|XP_007015054.1|	IPR016024	GO:0005515,GO:0005488
Peaxi162Scf00004g00283		XLOC_000983	4.04695	0.683673	-2.56546	-2.89537	0.00095	0.00260572	yes		-3.07777	1.77357	22.4365	2.17e-06	2.16e-05		AT1G51440.1	IPR002921	GO:0004806,GO:0006629
Peaxi162Scf00004g00455		XLOC_001084	1.35095	3.86945	1.51815	1.91155	0.005	0.0113574	yes		1.58261	1.73849	11.965	0.00054209	0.00275337		AT5G12300.1	IPR000008	GO:0005515
Peaxi162Scf00004g01611		XLOC_000967	196.656	46.44	-2.08223	-5.41003	5e-05	0.000174625	yes		-2.09347	5.76534	71.0767	3.44e-17	1.94e-15		AT1G29700.1	IPR001279	GO:0016787
Peaxi162Scf00004g01815		XLOC_001036	2.53883	4.58978	0.854263	1.7299	0.0035	0.00828339	yes		0.964333	4.66622	14.8953	0.000113647	0.000709633		AT5G35450.1	IPR027417,IPR000767	GO:0043531,GO:0006952
Peaxi162Scf00004g02110		XLOC_001040	11.0271	3.37469	-1.70823	-2.93716	5e-05	0.000174625	yes		-2.13343	4.26467	13.3727	0.000255316	0.00143698		AT3G25900.1	IPR003726	GO:0008898
Peaxi162Scf00004g02316		XLOC_000972	556.388	282.396	-0.978373	-2.30246	0.00015	0.000486486	yes		-1.01223	8.3592	11.2696	0.000787861	0.00381712		sp|Q41364|DIT1_SPIOL	IPR001898	GO:0016020,GO:0055085,GO:0006814,GO:0005215
Peaxi162Scf00004g02330		XLOC_000973	15.4596	1.29184	-3.581	-5.81795	5e-05	0.000174625	yes		-3.08268	2.60779	72.1831	1.96e-17	1.13e-15		AT1G51340.1	IPR002528	GO:0016020,GO:0055085,GO:0015238,GO:0015297,GO:0006855
Peaxi162Scf00004g02331		XLOC_000974	5.27533	22.8807	2.1168	4.01642	5e-05	0.000174625	yes		2.20988	2.79002	20.2705	6.72e-06	5.89e-05		AT3G07800.1	IPR001267,IPR027417	GO:0005524,GO:0004797
Peaxi162Scf00004g02340		XLOC_001044	93.5839	44.4358	-1.07454	-2.92897	5e-05	0.000174625	yes		-1.08335	3.6281	16.3163	5.36e-05	0.000371042		AT5G19855.1	IPR003435
Peaxi162Scf00004g02625		XLOC_001050	29.1078	50.451	0.793476	2.07123	0.0002	0.000634001	yes		0.751092	6.81077	13.3599	0.000257065	0.00144418		AT5G04590.1	IPR011787	GO:0020037,GO:0051539,GO:0050311,GO:0055114,GO:0051536,GO:0016491
Peaxi162Scf00004g02626		XLOC_000979	4.61436	10.8261	1.23031	2.52921	5e-05	0.000174625	yes		1.2356	4.33133	27.5899	1.5e-07	1.91e-06		AT3G57530.1	IPR011992,IPR011009	GO:0005524,GO:0004674,GO:0005509,GO:0004672,GO:0006468,GO:0016772
Peaxi162Scf00004g02724		XLOC_000981	2.92656	6.84797	1.22647	2.46412	0.00025	0.000777877	yes		1.83548	3.19388	14.6333	0.000130586	0.00080092		sp|O08795|GLU2B_MOUSE	IPR002172,IPR026874,IPR028146	GO:0005515,GO:0006491
Peaxi162Scf00004g03212		XLOC_001055	29.6704	18.1386	-0.709966	-1.85157	0.0017	0.00438271	yes		-0.802521	4.95213	13.0172	0.000308647	0.00169298		AT3G21090.1	IPR027417,IPR013525	GO:0016020,GO:0005524,GO:0000166,GO:0017111,GO:0016887
Peaxi162Scf00004g03311		XLOC_000990	1.06587	2.90952	1.44875	2.33014	0.0001	0.00033435	yes		1.58624	4.12625	15.7793	7.12e-05	0.000472194		ref|XP_002513522.1|
Peaxi162Scf00004g03312		XLOC_001057	2.31226	7.45974	1.68982	2.94011	5e-05	0.000174625	yes		2.15087	2.68959	25.4019	4.65e-07	5.32e-06		sp|Q5JIR7|RRP42_THEKO	IPR015847,IPR020568,IPR027408
Peaxi162Scf00004g03717		XLOC_000996	1.86925	3.11451	0.736547	1.53242	0.01005	0.0210214	yes		1.0391	4.38484	10.4048	0.0012569	0.00572404		AT5G12430.1	IPR011990,IPR001623	GO:0005515
Peaxi162Scf00004g03921		XLOC_001071	0.923455	2.97485	1.6877	2.30212	0.0012	0.00321185	yes		1.97055	3.24495	21.0912	4.38e-06	4.03e-05		ref|XP_007015162.1|	IPR018501,IPR013083	GO:0005515,GO:0008270
Peaxi162Scf00004g04116		XLOC_001072	10.3878	6.49091	-0.678401	-1.72668	0.00255	0.00628795	yes		-0.675742	5.15721	9.29026	0.00230376	0.00959682		AT5G19420.1	IPR027988,IPR009091,IPR013083,IPR011993,IPR013591	GO:0046872,GO:0005515,GO:0005543
Peaxi162Scf00004g04124		XLOC_001074	23.4632	9.52379	-1.30079	-2.95593	5e-05	0.000174625	yes		-1.24351	3.4272	26.9037	2.14e-07	2.65e-06		sp|Q3SWX0|NIPA2_BOVIN	IPR008521	GO:0016020,GO:0015693,GO:0015095
Peaxi162Scf00004g04126		XLOC_001076	128.666	24.3533	-2.40144	-6.40543	5e-05	0.000174625	yes		-2.32922	5.90918	96.162	1.06e-22	1.08e-20		sp|O81027|HMGCL_ARATH	IPR027167,IPR013785	GO:0004419,GO:0003824
Peaxi162Scf00004g04217		XLOC_001078	69.359	26.9871	-1.36181	-3.66182	5e-05	0.000174625	yes		-1.49749	5.18817	35.6791	2.33e-09	4.33e-08		AT2G32560.1	IPR001810	GO:0005515
Peaxi162Scf00004g04414		XLOC_001081	87.9934	52.8226	-0.736241	-1.97461	0.0015	0.00391872	yes		-0.805005	5.99987	17.5411	2.81e-05	0.000209555		AT1G63500.1	IPR011990,IPR011009	GO:0005524,GO:0005515,GO:0004672,GO:0006468,GO:0016772
Peaxi162Scf00004g04520		XLOC_001085	381.844	175.556	-1.12105	-2.86176	5e-05	0.000174625	yes		-1.10195	6.01449	18.5418	1.66e-05	0.000131198		AT5G19430.1	IPR013083	GO:0005515,GO:0008270
Peaxi162Scf00004g04618		XLOC_001014	22.4103	57.3746	1.35625	3.55761	5e-05	0.000174625	yes		1.24314	4.32061	16.6402	4.52e-05	0.000318961		AT2G03120.1	IPR006639	GO:0016021,GO:0004190
Peaxi162Scf00004g04619		XLOC_001015	17.7739	10.5972	-0.746073	-1.87691	0.00115	0.00309176	yes		-0.767123	6.66604	7.23033	0.00716822	0.0246584		sp|Q40588|ASO_TOBAC	IPR017760	GO:0005507,GO:0005576,GO:0055114,GO:0016491
Peaxi162Scf00004g10118		XLOC_001029	1.5079	5.88415	1.96429	4.06733	5e-05	0.000174625	yes		2.43899	5.58539	35.7279	2.27e-09	4.23e-08		ref|XP_007010386.1|	IPR013083	GO:0005515,GO:0008270
Peaxi162Scf00005g00318		XLOC_001106	231.275	128.206	-0.851145	-2.16962	0.0001	0.00033435	yes		-0.843775	9.03201	9.65361	0.0018898	0.0081274		AT2G37130.1	IPR010255	GO:0006979,GO:0020037,GO:0004601,GO:0055114
Peaxi162Scf00005g00439		XLOC_001115	34.6015	57.5022	0.732783	1.93302	0.0007	0.00197918	yes		0.854581	6.35928	7.35183	0.00669945	0.0233287		AT5G03040.1	IPR025064
Peaxi162Scf00005g00472		XLOC_001151	2.08891	21.0886	3.33564	6.83457	5e-05	0.000174625	yes		3.41431	3.50081	86.7673	1.22e-20	1.02e-18		sp|Q9ASZ8|PPR37_ARATH	IPR011990,IPR002885	GO:0005515
Peaxi162Scf00005g00506		XLOC_001159	2.53823	6.20921	1.29059	2.20143	0.00055	0.00159199	yes		1.64995	2.41405	11.7014	0.000624534	0.00311817		sp|Q94AN4|AP2L1_ARATH	IPR016177	GO:0003677,GO:0006355,GO:0003700
Peaxi162Scf00005g01018		XLOC_001134	21.9858	11.8937	-0.886371	-2.17469	0.00015	0.000486486	yes		-0.900631	3.85615	12.3368	0.000444117	0.0023176		AT2G42850.1	IPR001128	GO:0020037,GO:0016705,GO:0005506,GO:0055114
Peaxi162Scf00005g04016		XLOC_001144	2.22105	5.65065	1.34718	1.89839	0.00385	0.00901355	yes		1.57829	1.56692	15.9483	6.51e-05	0.000438175
Peaxi162Scf00005g04018		XLOC_001147	18.8101	6.68724	-1.49202	-2.81077	5e-05	0.000174625	yes		-1.009	4.20272	16.093	6.03e-05	0.000411015		ref|XP_007027276.1|	IPR000326	GO:0016020,GO:0003824
Peaxi162Scf00005g04211		XLOC_001112	0.41682	2.69393	2.69221	2.63505	0.0017	0.00438271	yes		3.68715	0.773168	21.632	3.3e-06	3.14e-05		sp|Q6BP45|ROK1_DEBHA	IPR014014,IPR027417,IPR014001,IPR001650	GO:0005524,GO:0004386,GO:0008026,GO:0003676
Peaxi162Scf00005g04212		XLOC_001113	3.39476	13.5431	1.99618	3.92429	5e-05	0.000174625	yes		2.06806	4.26062	59.6539	1.13e-14	4.6e-13		AT5G44785.2	IPR000424	GO:0003697
Peaxi162Scf00005g04612		XLOC_001150	0.568131	2.71466	2.25647	3.59877	5e-05	0.000174625	yes		2.52257	3.49697	47.2945	6.11e-12	1.74e-10
Peaxi162Scf00005g04914		XLOC_001155	4.24181	7.80506	0.87973	2.07273	0.0005	0.00146065	yes		0.983267	4.29415	18.7089	1.52e-05	0.000121303		AT2G37050.1	IPR024788,IPR013320,IPR011009	GO:0005524,GO:0004674,GO:0004672,GO:0006468,GO:0016772
Peaxi162Scf00005g05111		XLOC_001128	83.0624	49.7385	-0.739833	-1.9304	0.00105	0.00284913	yes		-0.729152	6.642	9.55857	0.00199018	0.00850613		sp|Q9LYZ9|PP362_ARATH	IPR011990,IPR002885	GO:0005515
Peaxi162Scf00006g00087		XLOC_001178	87.6134	32.2688	-1.44101	-3.37784	5e-05	0.000174625	yes		-1.23845	3.70473	16.1619	5.82e-05	0.000397904		AT5G56170.1
Peaxi162Scf00006g00092		XLOC_001181	10.7326	19.1173	0.832869	2.16457	0.0004	0.00119351	yes		0.826409	5.31779	16.8348	4.08e-05	0.000291742		ref|XP_002525604.1|
Peaxi162Scf00006g00148		XLOC_001183	39.4161	23.6953	-0.73418	-1.95923	0.0009	0.00248147	yes		-0.626896	7.50787	7.9405	0.00483405	0.0177965		AT3G22270.1	IPR019167
Peaxi162Scf00006g00149		XLOC_001247	26.3357	5.31927	-2.30772	-3.86322	5e-05	0.000174625	yes		-1.72718	2.25784	10.6115	0.00112385	0.00519929			IPR006814	GO:0009523,GO:0042651,GO:0015979,GO:0009654
Peaxi162Scf00006g00317		XLOC_001167	298.497	140.916	-1.08288	-2.811	5e-05	0.000174625	yes		-1.01171	5.93263	15.8063	7.02e-05	0.000466416		AT5G55850.1	IPR008700
Peaxi162Scf00006g00319		XLOC_001230	7.31118	11.4105	0.642186	1.54347	0.01245	0.0253506	yes		1.31798	1.76034	10.7215	0.00105901	0.00495015		sp|P94464|RSMB_BACSU	IPR023267	GO:0003723,GO:0006355,GO:0008649,GO:0006364
Peaxi162Scf00006g00386		XLOC_001274	22.0021	9.64447	-1.18987	-2.72776	5e-05	0.000174625	yes		-1.27816	3.2798	20.4677	6.06e-06	5.36e-05		AT1G03440.1	IPR025875,IPR013210,IPR001611	GO:0005515
Peaxi162Scf00006g00389		XLOC_001208	8.97182	1.63369	-2.45727	-3.73562	5e-05	0.000174625	yes		-2.69636	7.35741	54.2987	1.72e-13	6.06e-12		AT3G63010.1	IPR013094	GO:0016787,GO:0008152
Peaxi162Scf00006g00402		XLOC_001278	11.2581	5.5421	-1.02246	-2.24312	0.00025	0.000777877	yes		-0.947931	4.29258	12.4671	0.000414187	0.00218119		AT1G11050.1	IPR013320,IPR011009	GO:0005524,GO:0004674,GO:0004672,GO:0006468,GO:0016772
Peaxi162Scf00006g00511		XLOC_001289	6.27957	1.76985	-1.82704	-3.25039	5e-05	0.000174625	yes		-2.05555	3.06521	21.2108	4.11e-06	3.81e-05		AT2G13610.1	IPR027417,IPR013525	GO:0016020,GO:0005524,GO:0000166,GO:0017111,GO:0016887
Peaxi162Scf00006g00522		XLOC_001171	85.5334	47.7315	-0.841545	-2.30207	5e-05	0.000174625	yes		-0.926545	5.35694	11.3746	0.000744534	0.00363184		sp|P49350|FPPS_ARTAN	IPR000092	GO:0008299
Peaxi162Scf00006g00524		XLOC_001233	32.4849	4.79729	-2.75948	-5.49568	5e-05	0.000174625	yes		-3.236	3.3009	46.5553	8.91e-12	2.48e-10		AT1G55840.1	IPR001251,IPR011074
Peaxi162Scf00006g00525		XLOC_001234	0.900685	4.31189	2.25923	2.88078	0.00055	0.00159199	yes		2.58048	3.10586	31.9892	1.55e-08	2.42e-07		AT1G60850.2	IPR009025	GO:0003899,GO:0003677,GO:0006351,GO:0046983
Peaxi162Scf00006g00535		XLOC_001237	250.245	122.768	-1.02741	-2.70112	5e-05	0.000174625	yes		-0.999714	11.3776	8.18011	0.00423522	0.0159723		AT5G56030.1	IPR001404	GO:0006457,GO:0005524,GO:0051082,GO:0006950
Peaxi162Scf00006g00715		XLOC_001175	151.367	86.6156	-0.80535	-2.23709	0.0002	0.000634001	yes		-0.826468	7.51036	12.1655	0.000486806	0.00251001		ref|XP_007020372.1|	IPR003808,IPR002634
Peaxi162Scf00006g01510		XLOC_001186	0.927264	2.39515	1.36906	2.45223	0.0004	0.00119351	yes		1.90313	2.44551	19.8868	8.22e-06	7.02e-05		ref|XP_007022439.1|	IPR016024	GO:0005488
Peaxi162Scf00006g01615		XLOC_001188	3.57688	7.07404	0.983831	2.27304	0.00055	0.00159199	yes		1.41566	2.28659	6.97588	0.00826158	0.0277377		sp|P72991|FTSH3_SYNY3	IPR000642,IPR027417	GO:0006508,GO:0005524,GO:0004222,GO:0000166,GO:0017111
Peaxi162Scf00006g02411		XLOC_001196	27.5073	11.5251	-1.25504	-3.19084	5e-05	0.000174625	yes		-1.15875	4.98847	16.462	4.96e-05	0.00034649		AT4G39850.1	IPR027417,IPR011527	GO:0016020,GO:0006810,GO:0055085,GO:0005524,GO:0042626,GO:0000166,GO:0016021,GO:0017111,GO:0016887
Peaxi162Scf00006g03310		XLOC_001262	59.5099	18.2422	-1.70585	-3.97995	5e-05	0.000174625	yes		-1.84228	3.82326	40.8717	1.63e-10	3.7e-09			IPR007650
Peaxi162Scf00006g03312		XLOC_001204	2.1451	6.60953	1.6235	3.44528	5e-05	0.000174625	yes		1.92894	2.74074	20.0633	7.49e-06	6.48e-05		AT2G06990.1	IPR027417,IPR025696,IPR014001,IPR016438	GO:0016817,GO:0005524,GO:0016818,GO:0004386,GO:0008026,GO:0003676
Peaxi162Scf00006g03411		XLOC_001265	9.70878	20.6552	1.08914	2.8093	5e-05	0.000174625	yes		1.19715	6.70744	17.4518	2.95e-05	0.000218062		sp|F4IXW2|BIG5_ARATH	IPR023394,IPR000904,IPR016024	GO:0032012,GO:0005086,GO:0005488
Peaxi162Scf00006g03621		XLOC_001206	4.29299	6.77284	0.657777	1.50131	0.0089	0.0188938	yes		0.64073	3.78923	6.28239	0.0121944	0.0382392		ref|XP_007020456.1|
Peaxi162Scf00007g00072		XLOC_001309	59.6486	41.6875	-0.516872	-1.4554	0.01895	0.0366616	yes		-0.551095	4.72905	5.88912	0.0152347	0.0458104		AT2G32480.1	IPR008915	GO:0006508,GO:0005515,GO:0004222
Peaxi162Scf00007g00095		XLOC_001317	2.0569	4.5807	1.15509	2.28548	0.00015	0.000486486	yes		1.46536	3.95524	18.1785	2.01e-05	0.000154985		AT2G32400.1	IPR001638,IPR028082,IPR002455,IPR017103	GO:0016020,GO:0007186,GO:0006810,GO:0004965,GO:0004970,GO:0005234,GO:0016021,GO:0005215
Peaxi162Scf00007g00122		XLOC_001295	17.228	215.006	3.64155	9.06255	5e-05	0.000174625	yes		3.84542	5.74636	149.577	2.15e-34	5.42e-32		AT5G42650.1	IPR001128	GO:0020037,GO:0016705,GO:0005506,GO:0004497,GO:0055114
Peaxi162Scf00007g00129		XLOC_001294	0.508867	3.11554	2.61412	3.03773	0.00075	0.00210563	yes		1.65731	2.12344	10.6688	0.00108955	0.00506967		AT3G21890.1	IPR000315	GO:0008270,GO:0005622
Peaxi162Scf00007g00141		XLOC_001335	2.93472	5.0138	0.772679	1.32709	0.02375	0.0446501	yes		0.870685	5.13104	8.04213	0.00457017	0.0169972		AT4G00390.1	IPR007592
Peaxi162Scf00007g00182		XLOC_001349	3.44224	6.4924	0.915403	1.97919	0.001	0.00272775	yes		1.01756	3.85043	14.2115	0.00016337	0.00097401		AT5G04670.1	IPR024943,IPR019542	GO:0035267,GO:0032777
Peaxi162Scf00007g00185		XLOC_001351	8.80109	14.6244	0.73262	1.8749	0.00145	0.00380213	yes		0.76789	5.96097	10.5047	0.00119071	0.00545861		sp|O64477|Y2913_ARATH	IPR001480,IPR003609,IPR000858,IPR013320,IPR024171,IPR011009	GO:0005524,GO:0004674,GO:0004672,GO:0048544,GO:0006468,GO:0016772
Peaxi162Scf00007g00222		XLOC_001380	58.819	3.51908	-4.06301	-9.26271	5e-05	0.000174625	yes		-4.23359	4.92088	138.16	6.72e-32	1.5e-29		AT4G28680.1	IPR015424,IPR002129	GO:0019752,GO:0016831,GO:0006520,GO:0003824,GO:0030170
Peaxi162Scf00007g00285		XLOC_001371	0.396985	3.23807	3.02798	3.92799	5e-05	0.000174625	yes		3.27325	2.40528	38.8666	4.54e-10	9.53e-09		sp|Q9C9U0|PP118_ARATH	IPR011990,IPR002885	GO:0005515
Peaxi162Scf00007g00318		XLOC_001301	73.8781	117.812	0.673267	1.79153	0.00345	0.00817973	yes		0.648889	6.5703	15.2814	9.26e-05	0.000594115		AT1G11910.1	IPR011001,IPR021109,IPR001461	GO:0006508,GO:0006629,GO:0004190
Peaxi162Scf00007g00832		XLOC_001313	0.846809	2.07827	1.29527	1.93409	0.00275	0.00669304	yes		1.52488	2.41828	8.57711	0.00340416	0.0133233		AT2G32415.2	IPR012337,IPR002121	GO:0008408,GO:0000166,GO:0005622,GO:0044237,GO:0006139,GO:0003824,GO:0003676
Peaxi162Scf00007g00833		XLOC_001314	57.7162	113.796	0.979395	2.45237	5e-05	0.000174625	yes		0.957376	8.31476	29.9967	4.33e-08	6.28e-07		sp|Q42560|ACO1_ARATH	IPR015937	GO:0008152
Peaxi162Scf00007g01112		XLOC_001323	13.4396	8.91483	-0.592213	-1.30974	0.02275	0.0430219	yes		-1.49971	1.89023	10.6777	0.00108438	0.00505391		AT3G03800.1	IPR010989	GO:0016020,GO:0005515,GO:0016192
Peaxi162Scf00007g01115		XLOC_001397	14.2147	1.60546	-3.14632	-4.62637	5e-05	0.000174625	yes		-3.47966	7.83883	10.2027	0.00140235	0.00627062		AT3G21720.1	IPR006254	GO:0019752,GO:0008152,GO:0003824,GO:0004451
Peaxi162Scf00007g01221		XLOC_001398	49.4187	24.7338	-0.998569	-2.64647	5e-05	0.000174625	yes		-0.906417	5.3048	12.1912	0.000480144	0.0024806		AT1G05270.1	IPR002816
Peaxi162Scf00007g01226		XLOC_001402	91.7277	48.4047	-0.922209	-2.46458	5e-05	0.000174625	yes		-1.00006	4.22543	15.5777	7.92e-05	0.00051899		AT3G21870.1	IPR013763,IPR013922	GO:0019901,GO:0000079
Peaxi162Scf00007g01329		XLOC_001329	15.0151	24.6434	0.714792	1.77059	0.00315	0.00754739	yes		0.753932	4.5718	12.5887	0.000388094	0.00206319		AT5G62270.1	IPR021036
Peaxi162Scf00007g01343		XLOC_001331	32.7645	75.6916	1.208	3.20374	5e-05	0.000174625	yes		1.23645	5.02107	42.1458	8.47e-11	2.01e-09		AT2G32290.1	IPR001554,IPR017853	GO:0005975,GO:0000272,GO:0016161,GO:0003824
Peaxi162Scf00007g01417		XLOC_001410	2.73108	6.09479	1.1581	2.79997	5e-05	0.000174625	yes		1.63506	6.03648	20.0243	7.65e-06	6.6e-05		AT4G15180.1	IPR001810,IPR001214	GO:0005515
Peaxi162Scf00007g01510		XLOC_001412	3.2361	5.40795	0.740826	1.58429	0.00605	0.0134451	yes		0.924711	3.85027	6.89427	0.00864725	0.0288223		AT1G58410.1	IPR027417,IPR000767	GO:0043531,GO:0006952,GO:0000166,GO:0017111
Peaxi162Scf00007g01610		XLOC_001414	56.0225	15.5969	-1.84474	-3.59359	5e-05	0.000174625	yes		-2.03682	3.65415	10.9034	0.000959883	0.00452769		AT4G27280.1	IPR011992	GO:0005509
Peaxi162Scf00007g01729		XLOC_001345	1.13179	2.37657	1.07027	1.81446	0.0038	0.00891012	yes		1.18494	2.19667	6.72638	0.00949974	0.0312216		sp|Q9ZR08|Y4230_ARATH	IPR001480,IPR003609,IPR000858,IPR013320,IPR011009	GO:0005524,GO:0004672,GO:0048544,GO:0006468,GO:0016772
Peaxi162Scf00007g01730		XLOC_001347	147.195	7.04342	-4.38531	-8.93866	5e-05	0.000174625	yes		-4.61472	5.47208	254.782	2.35e-57	1.95e-54		AT4G27310.1	IPR000315	GO:0008270,GO:0005622
Peaxi162Scf00007g01817		XLOC_001348	226.004	121.54	-0.894919	-2.21959	0.0001	0.00033435	yes		-0.953402	8.53927	18.7888	1.46e-05	0.00011686		AT4G03260.1	IPR003591,IPR025875,IPR001611	GO:0005515
Peaxi162Scf00007g02122		XLOC_001354	3.07759	0.346228	-3.15201	-1.63569	0.00525	0.0118596	yes		-4.08399	0.145046	13.23	0.000275501	0.00153475		AT3G23250.1	IPR009057	GO:0003677,GO:0003682
Peaxi162Scf00007g02310		XLOC_001426	210.676	80.975	-1.37948	-3.61926	5e-05	0.000174625	yes		-1.35257	7.30126	28.5732	9.02e-08	1.21e-06		ref|XP_002518003.1|
Peaxi162Scf00007g02516		XLOC_001429	229.319	404.702	0.819505	2.01229	0.0005	0.00146065	yes		0.882994	6.8787	14.013	0.000181555	0.00106677		sp|Q7XAB8|THF1_SOLTU	IPR017499	GO:0009523,GO:0015979,GO:0010027
Peaxi162Scf00007g02536		XLOC_001364	106.846	35.095	-1.6062	-4.24327	5e-05	0.000174625	yes		-1.4613	3.62184	32.2659	1.34e-08	2.12e-07		AT4G21450.1	IPR008962	GO:0005198
Peaxi162Scf00007g02845		XLOC_001373	1.028	7.09576	2.78712	4.345	5e-05	0.000174625	yes		2.93848	3.93965	74.9403	4.85e-18	2.99e-16		AT1G03530.1	IPR007504,IPR009000	GO:0042254,GO:0001522
Peaxi162Scf00007g02858		XLOC_001436	70.323	41.0599	-0.776268	-2.045	0.00035	0.00105711	yes		-0.817144	6.23357	12.3307	0.00044557	0.00232401		sp|A5CB81|LIAS_VITVI	IPR003698,IPR007197	GO:0051539,GO:0003824,GO:0051536,GO:0009107,GO:0016992
Peaxi162Scf00007g10126		XLOC_001400	1.30558	12.9154	3.30634	5.23106	5e-05	0.000174625	yes		4.44253	1.92105	43.962	3.35e-11	8.51e-10		sp|Q9STE1|PP333_ARATH	IPR011990,IPR002885	GO:0005515
Peaxi162Scf00007g10129		XLOC_001403	51.753	3.35063	-3.94914	-4.42491	0.00025	0.000777877	yes		-4.55079	2.10424	42.7174	6.32e-11	1.55e-09		AT3G21890.1	IPR000315	GO:0008270,GO:0005622
Peaxi162Scf00008g00011		XLOC_001511	12.9682	3.07442	-2.07659	-3.21636	0.0002	0.000634001	yes		-2.47124	2.1643	32.2305	1.37e-08	2.15e-07		sp|E4MWF4|CSPL1_THEHA	IPR006702
Peaxi162Scf00008g00025		XLOC_001517	24.1021	35.6801	0.565962	1.53043	0.0103	0.0214753	yes		0.538154	5.66919	6.04583	0.0139391	0.0426102		AT4G16390.1	IPR011990,IPR002885,IPR002625	GO:0005515
Peaxi162Scf00008g00033		XLOC_001518	25.0383	10.4226	-1.26442	-2.8699	0.00025	0.000777877	yes		-1.19358	4.81048	21.5515	3.44e-06	3.26e-05
Peaxi162Scf00008g00097		XLOC_001453	23.3443	3.12789	-2.89981	-4.23312	5e-05	0.000174625	yes		-2.95384	2.20022	21.4865	3.56e-06	3.36e-05
Peaxi162Scf00008g00117		XLOC_001456	11.0238	2.50919	-2.13532	-3.07577	5e-05	0.000174625	yes		-2.08689	7.4197	31.9758	1.56e-08	2.43e-07		AT4G03510.1	IPR013083	GO:0005515,GO:0008270
Peaxi162Scf00008g00441		XLOC_001503	40.7541	14.9198	-1.44971	-3.67683	5e-05	0.000174625	yes		-1.50174	7.1295	33.4783	7.21e-09	1.2e-07		AT2G18570.1	IPR002213	GO:0008152,GO:0016758
Peaxi162Scf00008g00817		XLOC_001451	4.63171	1.92543	-1.26636	-2.02516	0.00115	0.00309176	yes		-1.29862	1.1609	6.93949	0.00843132	0.0282025		AT5G53390.1	IPR009721,IPR004255	GO:0004144,GO:0045017
Peaxi162Scf00008g01718		XLOC_001531	19.467	7.78592	-1.32209	-3.11546	5e-05	0.000174625	yes		-1.31465	3.67853	15.283	9.25e-05	0.000594005		sp|Q6DW73|DGDG2_LOTJA
Peaxi162Scf00008g01818		XLOC_001468	12.2607	4.32932	-1.50183	-2.78209	5e-05	0.000174625	yes		-1.99512	2.46533	16.2415	5.58e-05	0.000383692		AT3G61220.2	IPR002347	GO:0008152,GO:0016491
Peaxi162Scf00008g01926		XLOC_001473	94.7195	34.4418	-1.4595	-3.78125	5e-05	0.000174625	yes		-1.41454	6.81017	17.6849	2.61e-05	0.000195416		AT5G23750.2	IPR005516,IPR005518
Peaxi162Scf00008g02125		XLOC_001478	2.51608	7.54291	1.58394	1.88741	0.0087	0.0185167	yes		1.37846	1.6351	7.73884	0.00540454	0.0195152		ref|XP_002519952.1|
Peaxi162Scf00008g02216		XLOC_001484	9.76401	5.98815	-0.705362	-1.64348	0.00475	0.0108538	yes		-0.759361	4.52902	8.46695	0.00361656	0.0140248		AT1G01650.1	IPR006639,IPR003137	GO:0016021,GO:0004190
Peaxi162Scf00008g02420		XLOC_001485	23.1119	4.40108	-2.39271	-5.14325	5e-05	0.000174625	yes		-2.43158	4.6313	37.0017	1.18e-09	2.32e-08		AT1G01610.1	IPR002123,IPR023214	GO:0016746,GO:0008152
Peaxi162Scf00008g02421		XLOC_001486	74.5	46.9237	-0.666923	-1.76799	0.00245	0.00606885	yes		-0.652832	3.41391	6.0696	0.0137528	0.0421871		ref|XP_002511878.1|	IPR023214
Peaxi162Scf00008g02422		XLOC_001487	7.41273	30.1041	2.02188	4.57303	5e-05	0.000174625	yes		2.05357	2.76838	19.9655	7.89e-06	6.77e-05		AT3G61440.1	IPR001926	GO:0006535
Peaxi162Scf00008g03317		XLOC_001548	9.48545	15.3958	0.698751	1.52772	0.01055	0.0219329	yes		0.942826	2.6691	11.4349	0.000720758	0.00353166		AT2G18990.1	IPR012336
Peaxi162Scf00008g03417		XLOC_001493	45.2164	20.1263	-1.16776	-2.85647	5e-05	0.000174625	yes		-1.33542	3.01316	15.3479	8.94e-05	0.000575886		AT5G66450.1	IPR000326	GO:0016020,GO:0003824
Peaxi162Scf00008g03420		XLOC_001554	142.786	57.5554	-1.31083	-3.52301	5e-05	0.000174625	yes		-1.28918	4.90298	52.5101	4.28e-13	1.43e-11		AT4G36530.2	IPR000073
Peaxi162Scf00008g03517		XLOC_001495	1.24384	5.14539	2.04848	3.4128	5e-05	0.000174625	yes		2.27838	3.6287	35.8458	2.14e-09	3.99e-08		sp|Q20748|ATAD3_CAEEL	IPR027417,IPR021911	GO:0005524,GO:0000166,GO:0017111
Peaxi162Scf00008g03526		XLOC_001556	7.08296	12.3147	0.797958	1.73759	0.00335	0.00796864	yes		0.808212	2.55162	6.09279	0.0135735	0.0417546		AT2G18300.3	IPR011598	GO:0046983
Peaxi162Scf00008g03715		XLOC_001561	34.2917	87.1736	1.34603	3.63599	5e-05	0.000174625	yes		1.39876	4.48312	22.1433	2.53e-06	2.46e-05		ref|XP_007015797.1|
Peaxi162Scf00008g03717		XLOC_001558	0.721101	7.38223	3.35578	5.07767	5e-05	0.000174625	yes		3.63412	2.05431	39.2399	3.75e-10	8e-09		sp|Q9XFH4|DDM1_ARATH	IPR027417,IPR001650,IPR000330	GO:0003677,GO:0005524,GO:0004386,GO:0003676
Peaxi162Scf00008g03911		XLOC_001564	1.5296	5.79623	1.92196	3.1458	0.0001	0.00033435	yes		1.88233	4.05998	39.1873	3.85e-10	8.2e-09		AT1G61870.1	IPR011990,IPR002885	GO:0005515
Peaxi162Scf00008g04010		XLOC_001499	18.2118	28.0241	0.621793	1.64014	0.00415	0.00963082	yes		0.73694	4.2164	12.1079	0.000502074	0.00257464		sp|Q9ZR40|U2A2B_NICPL	IPR012677,IPR006529	GO:0006397,GO:0005634,GO:0003723,GO:0000166,GO:0003676
Peaxi162Scf00008g04011		XLOC_001500	25.7113	38.4084	0.57902	1.56422	0.0063	0.0139312	yes		0.644179	6.1557	9.88172	0.00166929	0.00730187		AT5G66730.1	IPR013087	GO:0046872,GO:0003676
Peaxi162Scf00008g04610		XLOC_001505	5.09185	28.3925	2.47925	4.58657	5e-05	0.000174625	yes		2.69726	3.64826	76.2476	2.5e-18	1.63e-16		sp|Q10353|RLP24_SCHPO	IPR023441,IPR023442,IPR000988
Peaxi162Scf00008g04614		XLOC_001506	0.980916	2.22013	1.17844	1.78689	0.0071	0.0154879	yes		1.62648	2.36181	26.5453	2.57e-07	3.14e-06		AT4G36790.1	IPR011701,IPR016196	GO:0055085,GO:0016021
Peaxi162Scf00009g00024		XLOC_001579	24.8471	5.47495	-2.18216	-5.24713	5e-05	0.000174625	yes		-2.13828	4.11113	36.8329	1.29e-09	2.51e-08		AT3G62270.1	IPR003020	GO:0016020,GO:0006820,GO:0005452,GO:0016021
Peaxi162Scf00009g00026		XLOC_001581	5.85338	9.81908	0.746319	1.81593	0.00235	0.00584835	yes		0.691994	4.77438	10.2883	0.0013388	0.00603728		AT4G32180.1	IPR004567	GO:0005524,GO:0004594,GO:0015937
Peaxi162Scf00009g00051		XLOC_001603	8.09555	17.9598	1.14957	2.95739	5e-05	0.000174625	yes		1.21816	5.6943	30.1038	4.1e-08	5.97e-07		AT1G74750.1	IPR011990,IPR002885,IPR002625	GO:0005515
Peaxi162Scf00009g00081		XLOC_001615	1.69535	4.46243	1.39625	2.76282	5e-05	0.000174625	yes		1.72729	3.42985	15.5138	8.19e-05	0.000534644		AT1G58807.1	IPR027417,IPR000767	GO:0043531,GO:0006952
Peaxi162Scf00009g00102		XLOC_001620	12.735	3.17755	-2.00281	-3.35241	5e-05	0.000174625	yes		-2.10073	2.24834	20.2282	6.87e-06	6e-05		AT3G51680.1	IPR002347	GO:0008152,GO:0016491
Peaxi162Scf00009g00112		XLOC_001583	0.199087	2.49547	3.64784	4.29887	0.00045	0.00132797	yes		4.32453	0.844546	31.484	2.01e-08	3.06e-07		emb|CAB86487.1|	IPR016024	GO:0005488
Peaxi162Scf00009g00162		XLOC_001628	11.4039	17.077	0.582523	1.51675	0.0108	0.0223878	yes		0.657538	4.3819	7.43529	0.00639569	0.0224503		AT3G51850.1	IPR011992,IPR011009	GO:0005524,GO:0004674,GO:0005509,GO:0004672,GO:0006468,GO:0016772
Peaxi162Scf00009g00221		XLOC_001658	5.46686	23.6048	2.1103	4.16276	5e-05	0.000174625	yes		2.00493	3.88481	29.9859	4.35e-08	6.3e-07		sp|Q96C23|GALM_HUMAN	IPR011013,IPR008183	GO:0030246,GO:0016853,GO:0005975,GO:0003824,GO:0019318
Peaxi162Scf00009g00245		XLOC_001708	209.727	52.4036	-2.00077	-5.2196	5e-05	0.000174625	yes		-2.12117	5.98042	43.3398	4.6e-11	1.15e-09		AT2G37970.1	IPR011256,IPR006917
Peaxi162Scf00009g00246		XLOC_001709	49.0303	26.7764	-0.872711	-2.06649	0.00085	0.00235725	yes		-2.26297	5.15521	67.7169	1.89e-16	9.9e-15		AT2G37970.1	IPR011256,IPR006917
Peaxi162Scf00009g00321		XLOC_001597	493.995	258.844	-0.932416	-2.4832	0.0001	0.00033435	yes		-0.869952	5.52313	11.8064	0.000590272	0.00297101		ref|XP_002511520.1|	IPR009500
Peaxi162Scf00009g00422		XLOC_001599	118.343	25.1414	-2.23483	-5.66722	5e-05	0.000174625	yes		-2.21157	6.45054	66.162	4.15e-16	2.06e-14		AT1G69780.1	IPR009057,IPR003106	GO:0005634,GO:0003677,GO:0006355,GO:0043565,GO:0000976,GO:0003700
Peaxi162Scf00009g00426		XLOC_001669	499.219	232.502	-1.10243	-2.79507	5e-05	0.000174625	yes		-1.1861	6.58961	19.1824	1.19e-05	9.74e-05		AT5G62720.1	IPR007065
Peaxi162Scf00009g00524		XLOC_001604	2.15124	5.9907	1.47756	3.33666	5e-05	0.000174625	yes		1.78438	4.79815	20.2408	6.83e-06	5.97e-05		AT3G47890.1	IPR011990,IPR006866,IPR001394,IPR007087,IPR006865	GO:0046872,GO:0006511,GO:0005515,GO:0004221
Peaxi162Scf00009g00620		XLOC_001609	4.70712	8.76718	0.897268	2.06448	0.00055	0.00159199	yes		0.896946	4.68577	9.6577	0.00188559	0.00811436		AT1G18950.1	IPR004022
Peaxi162Scf00009g00624		XLOC_001675	11.7524	4.20956	-1.48122	-3.4654	5e-05	0.000174625	yes		-1.67052	4.17448	26.8072	2.25e-07	2.77e-06		AT5G62620.1	IPR002659,IPR013320,IPR008985	GO:0016020,GO:0030246,GO:0006486,GO:0008378
Peaxi162Scf00009g01815		XLOC_001632	34.4619	6.58829	-2.38702	-4.77185	5e-05	0.000174625	yes		-2.67158	2.92893	46.2142	1.06e-11	2.92e-10		AT5G01520.1	IPR013083
Peaxi162Scf00009g02613		XLOC_001715	5.78208	2.48356	-1.21918	-2.21228	0.001	0.00272775	yes		-1.47367	2.47264	21.3621	3.8e-06	3.55e-05		AT3G06240.1	IPR001810,IPR011043,IPR017451	GO:0005515
Peaxi162Scf00009g03021		XLOC_001719	14.086	4.90443	-1.5221	-3.07003	5e-05	0.000174625	yes		-1.77992	1.3655	13.4058	0.000250852	0.00141526		AT3G54020.1	IPR025749
Peaxi162Scf00010g00308		XLOC_001757	46.0058	15.0393	-1.61308	-3.5601	5e-05	0.000174625	yes		-1.32713	4.94248	21.5517	3.44e-06	3.26e-05		AT5G42890.1	IPR003033	GO:0032934
Peaxi162Scf00010g00309		XLOC_001758	455.957	184.722	-1.30354	-3.34298	5e-05	0.000174625	yes		-1.40766	6.28097	34.6646	3.92e-09	6.96e-08		sp|P27521|CA4_ARATH	IPR022796,IPR023329	GO:0016020,GO:0009765
Peaxi162Scf00010g00342		XLOC_001763	3.03004	34.9632	3.52843	6.95318	5e-05	0.000174625	yes		3.819	3.34091	76.6718	2.02e-18	1.34e-16		AT3G52500.1	IPR021109,IPR001461	GO:0006508,GO:0004190
Peaxi162Scf00010g00814		XLOC_001739	72.1211	34.598	-1.05973	-2.67364	5e-05	0.000174625	yes		-0.896419	4.10383	10.3149	0.00131957	0.00596355		AT3G51030.1	IPR005746,IPR012336	GO:0015035,GO:0006662,GO:0045454
Peaxi162Scf00010g01615		XLOC_001749	89.7497	60.7285	-0.563534	-1.50247	0.00915	0.019359	yes		-0.612648	4.8215	7.35026	0.0067053	0.0233377		AT3G55310.1	IPR016040
Peaxi162Scf00010g01919		XLOC_001753	22.4854	272.653	3.60001	8.92518	5e-05	0.000174625	yes		3.58818	7.29693	385.214	9.11e-86	3.78e-82		AT3G19400.1	IPR013128,IPR025661,IPR000118,IPR025660	GO:0008234,GO:0006508
Peaxi162Scf00010g03010		XLOC_001791	6.09765	24.8601	2.02751	4.83412	5e-05	0.000174625	yes		2.22472	6.91275	44.5629	2.46e-11	6.42e-10		sp|O48724|WEB1_ARATH	IPR008545
Peaxi162Scf00010g03311		XLOC_001760	4.71898	12.0799	1.35607	2.91636	5e-05	0.000174625	yes		1.40045	5.17408	39.6734	3e-10	6.52e-09		sp|Q42942|UMPS_TOBAC	IPR013785,IPR000836,IPR023031,IPR014732	GO:0044205,GO:0009116,GO:0008152,GO:0006221,GO:0004590,GO:0006207,GO:0003824,GO:0004588
Peaxi162Scf00011g00123		XLOC_001855	2.51131	4.413	0.813321	1.54381	0.00915	0.019359	yes		0.966289	3.26994	11.6334	0.000647771	0.00321356		AT1G58025.1	IPR001487	GO:0005515
Peaxi162Scf00011g00133		XLOC_001801	46.3163	26.2204	-0.820831	-2.09741	0.0004	0.00119351	yes		-0.776688	5.03756	14.1359	0.00017007	0.00100757		AT1G68140.1	IPR013083,IPR012866
Peaxi162Scf00011g00238		XLOC_001893	11.7576	7.40732	-0.666566	-1.56243	0.00975	0.0204705	yes		-0.838544	4.17187	10.0886	0.00149186	0.0066322
Peaxi162Scf00011g00279		XLOC_001994	21.7079	32.5588	0.584824	1.55801	0.0067	0.0147137	yes		0.521958	6.4637	7.25737	0.00706105	0.0243875		AT5G15270.2	IPR004087	GO:0003723
Peaxi162Scf00011g00355		XLOC_001919	90.5682	53.8459	-0.750169	-2.00093	0.00045	0.00132797	yes		-0.845601	5.55385	13.9701	0.000185746	0.00108769		sp|Q9D1D4|TMEDA_MOUSE	IPR009038	GO:0006810,GO:0016021
Peaxi162Scf00011g00362		XLOC_001917	182.683	116.466	-0.649432	-1.67045	0.00405	0.00942508	yes		-0.716514	6.66901	8.76987	0.00306247	0.012184		AT5G24690.1	IPR021825
Peaxi162Scf00011g00425		XLOC_001924	10.9388	17.0312	0.638721	1.67695	0.0048	0.0109543	yes		0.671888	4.12738	5.73672	0.0166138	0.0490667		AT1G60890.1	IPR027483,IPR023610,IPR027484	GO:0016307,GO:0046488,GO:0005524,GO:0016308
Peaxi162Scf00011g00428		XLOC_001821	585.971	369.87	-0.663812	-1.53417	0.00775	0.0167315	yes		-0.652905	6.99726	10.6977	0.00107267	0.00500952		AT2G17390.1	IPR020683	GO:0005515
Peaxi162Scf00011g00526		XLOC_001829	4.13937	13.1291	1.66529	4.11311	5e-05	0.000174625	yes		1.55907	4.12616	19.6997	9.06e-06	7.65e-05		sp|Q0WL80|UGGG_ARATH	IPR009448,IPR002495	GO:0006486,GO:0016757,GO:0003980
Peaxi162Scf00011g00530		XLOC_001826	0.504641	2.37937	2.23725	3.11183	0.00035	0.00105711	yes		1.99315	1.86048	17.8627	2.37e-05	0.000180466		sp|P40069|IMB4_YEAST	IPR016024	GO:0006886,GO:0008536,GO:0005515,GO:0005488
Peaxi162Scf00011g00531		XLOC_001827	7.16022	3.80591	-0.911762	-1.72598	0.00705	0.015391	yes		-0.988571	3.28214	12.8731	0.000333331	0.00181254		AT1G60990.1	IPR017703,IPR013977,IPR006222,IPR027266	GO:0006546,GO:0005515,GO:0004047,GO:0005737
Peaxi162Scf00011g00627		XLOC_001832	32.7739	5.37277	-2.60881	-6.64935	5e-05	0.000174625	yes		-2.84177	6.305	88.7038	4.59e-21	3.97e-19		AT1G22930.1	IPR008862
Peaxi162Scf00011g00933		XLOC_001939	96.9619	38.2242	-1.34293	-3.56198	5e-05	0.000174625	yes		-1.38896	4.86654	39.6349	3.06e-10	6.63e-09		AT5G49940.1	IPR001075	GO:0016226,GO:0005506,GO:0051536
Peaxi162Scf00011g00938		XLOC_001848	0.889698	4.89595	2.4602	3.15034	0.0003	0.000918529	yes		2.98472	0.93447	14.5785	0.000134439	0.000821384		sp|A8ID74|BOP1_CHLRE	IPR015943,IPR012953	GO:0005515,GO:0006364
Peaxi162Scf00011g01221		XLOC_001950	90.9726	376.667	2.04979	4.81209	5e-05	0.000174625	yes		2.04095	8.0993	98.2636	3.66e-23	3.87e-21		AT1G09810.1	IPR007275
Peaxi162Scf00011g01318		XLOC_001857	7.29626	11.5638	0.664386	1.507	0.0119	0.0243777	yes		0.755018	3.9943	6.5336	0.0105855	0.0340772		sp|P22738|RL32_ARATH	IPR000597,IPR009000	GO:0005840,GO:0006412,GO:0005622,GO:0003735
Peaxi162Scf00011g01426		XLOC_001955	3.18792	6.38365	1.00177	1.92339	0.00205	0.00517873	yes		1.29806	3.05288	22.0989	2.59e-06	2.51e-05		sp|P52421|PUR2_VIGUN	IPR016185,IPR000115	GO:0046872,GO:0005524,GO:0009113,GO:0004637,GO:0003824
Peaxi162Scf00011g01619		XLOC_001968	51.3931	26.3472	-0.963926	-2.45319	0.0001	0.00033435	yes		-0.963413	6.10053	9.33965	0.00224249	0.00940587		ref|XP_002528841.1|	IPR016971
Peaxi162Scf00011g01628		XLOC_001870	1.96568	5.86277	1.57655	3.44008	5e-05	0.000174625	yes		1.95795	5.88671	50.3794	1.27e-12	3.93e-11		sp|Q9SY69|PPR29_ARATH	IPR011990,IPR002885	GO:0005515
Peaxi162Scf00011g01639		XLOC_001965	5.02959	11.8964	1.24202	2.90219	5e-05	0.000174625	yes		1.31507	4.18294	19.9827	7.81e-06	6.72e-05		AT5G49900.1	IPR024462,IPR014551	GO:0016020,GO:0006665,GO:0016021,GO:0006680,GO:0003824,GO:0004348
Peaxi162Scf00011g01641		XLOC_001967	20.9465	12.2656	-0.772094	-1.61803	0.0073	0.0158694	yes		-1.24711	1.71121	8.05206	0.0045452	0.0169165		AT4G10040.1	IPR002327,IPR009056	GO:0009055,GO:0020037,GO:0005506
Peaxi162Scf00011g01832		XLOC_001875	2.41416	6.24508	1.3712	2.83593	5e-05	0.000174625	yes		1.63474	3.95826	19.9847	7.81e-06	6.72e-05		sp|Q09176|U2AF1_SCHPO	IPR012677,IPR009145	GO:0046872,GO:0005634,GO:0003723,GO:0000166,GO:0003676
Peaxi162Scf00011g01843		XLOC_001977	82.9896	30.0453	-1.46579	-3.89275	5e-05	0.000174625	yes		-1.12817	4.92353	27.6297	1.47e-07	1.88e-06		ref|XP_007022847.1|	IPR007434
Peaxi162Scf00011g01924		XLOC_001877	4.22685	10.5864	1.32456	3.15818	5e-05	0.000174625	yes		1.21633	3.4139	12.1108	0.000501308	0.00257198		ref|NP_199799.1|	IPR008672	GO:0007094
Peaxi162Scf00011g01927		XLOC_001982	8.39744	20.168	1.26405	3.17341	5e-05	0.000174625	yes		1.49047	5.18698	32.2675	1.34e-08	2.12e-07		sp|Q8L5Y6|CAND1_ARATH	IPR016024	GO:0005488
Peaxi162Scf00011g02118		XLOC_001987	29.5121	11.1248	-1.40753	-3.67882	5e-05	0.000174625	yes		-1.35216	3.08405	37.8416	7.67e-10	1.56e-08		ref|XP_007049142.1|
Peaxi162Scf00011g02119		XLOC_001988	6.68566	12.7513	0.931497	2.33718	5e-05	0.000174625	yes		1.09034	6.05259	18.8677	1.4e-05	0.000112628		AT5G49810.1	IPR015424,IPR025779	GO:0009058,GO:0008168,GO:0003824,GO:0030170
Peaxi162Scf00012g00102		XLOC_002033	0.474334	2.00278	2.07803	2.13802	0.0053	0.0119604	yes		2.94339	1.46009	14.669	0.000128134	0.000787279		sp|Q9ZUW3|PP172_ARATH	IPR011990,IPR002885	GO:0005515
Peaxi162Scf00012g00179		XLOC_002008	4.75862	2.16402	-1.13683	-2.00991	0.00095	0.00260572	yes		-1.28297	5.89052	18.4029	1.79e-05	0.000140104		AT5G09760.1	IPR011050,IPR006501	GO:0005618,GO:0004857,GO:0030599,GO:0042545
Peaxi162Scf00012g00206		XLOC_002012	6.49086	2.18316	-1.57199	-2.18498	0.00035	0.00105711	yes		-1.16235	3.83838	6.15459	0.0131072	0.0405369		ref|XP_003630243.1|	IPR008889
Peaxi162Scf00012g00336		XLOC_002026	38.8088	7.80779	-2.3134	-5.37758	5e-05	0.000174625	yes		-2.29054	3.35305	52.0452	5.42e-13	1.79e-11		AT1G05270.1	IPR002816
Peaxi162Scf00012g01522		XLOC_002006	3.40194	11.3308	1.73582	3.51863	5e-05	0.000174625	yes		1.97148	2.91318	32.7267	1.06e-08	1.71e-07		sp|Q5R1S9|CAF1B_CHICK	IPR015943	GO:0005515
Peaxi162Scf00012g02113		XLOC_002041	19.1803	34.9934	0.867453	2.22937	0.00025	0.000777877	yes		0.882856	3.77487	13.3598	0.000257082	0.00144418		sp|Q2JS42|PYRH_SYNJA	IPR001048,IPR015963	GO:0006221,GO:0033862,GO:0005737
Peaxi162Scf00013g00033		XLOC_002062	26.5759	16.4173	-0.694897	-1.82383	0.002	0.00506598	yes		-0.828335	2.30187	11.2176	0.000810256	0.00391385		AT1G18870.1	IPR004561	GO:0009058,GO:0008909
Peaxi162Scf00013g00051		XLOC_002081	1.39658	3.55872	1.34946	2.24083	0.00035	0.00105711	yes		1.31622	2.66701	10.4869	0.00120221	0.00550402			IPR008581
Peaxi162Scf00013g00069		XLOC_002176	2.66606	7.87775	1.56307	3.67593	5e-05	0.000174625	yes		1.83067	4.92074	30.1058	4.09e-08	5.97e-07		sp|E9PZJ8|ASCC3_MOUSE	IPR004179,IPR014756,IPR027417,IPR014001,IPR001650	GO:0005524,GO:0000166,GO:0017111,GO:0004386,GO:0008026,GO:0003676
Peaxi162Scf00013g00135		XLOC_002066	0.950897	6.27783	2.7229	5.43291	5e-05	0.000174625	yes		2.46841	1.48406	68.9987	9.85e-17	5.4e-15
Peaxi162Scf00013g00137		XLOC_002152	2.27588	8.26435	1.86048	3.85542	5e-05	0.000174625	yes		1.88251	2.87242	22.1846	2.48e-06	2.42e-05		AT3G47730.1	IPR026082,IPR027417	GO:0005524,GO:0000166,GO:0017111,GO:0016887
Peaxi162Scf00013g00140		XLOC_002154	13.1574	34.7047	1.39926	3.31658	5e-05	0.000174625	yes		1.41451	3.95352	14.5087	0.000139515	0.000847898		AT1G69690.1	IPR005333
Peaxi162Scf00013g00201		XLOC_002121	4.3626	2.40603	-0.858532	-1.4374	0.01555	0.0308209	yes		-0.826185	3.81521	8.94273	0.00278576	0.0112583		AT3G19330.1	IPR007749
Peaxi162Scf00013g00227		XLOC_002156	2.12162	17.3998	3.03583	4.41166	5e-05	0.000174625	yes		3.20148	1.64371	21.3543	3.82e-06	3.56e-05		AT1G18800.1	IPR002164	GO:0005634,GO:0006334
Peaxi162Scf00013g00229		XLOC_002159	31.1717	118.757	1.92971	5.05495	5e-05	0.000174625	yes		1.82727	5.97694	43.2015	4.94e-11	1.23e-09		ref|XP_007009539.1|	IPR007750
Peaxi162Scf00013g00253		XLOC_002127	43.8421	17.8897	-1.29319	-2.83295	5e-05	0.000174625	yes		-1.3632	3.59968	10.4281	0.0012411	0.00565957		AT3G60690.1	IPR003676
Peaxi162Scf00013g00304		XLOC_002227	16.6154	25.9009	0.640483	1.64319	0.00455	0.0104498	yes		0.701537	5.80764	9.4762	0.00208155	0.00882198		AT2G45260.1	IPR006943
Peaxi162Scf00013g00333		XLOC_002073	3.79485	8.08349	1.09094	1.74115	0.00425	0.00983768	yes		1.09512	2.75165	8.22249	0.00413744	0.0156692		ref|XP_002514753.1|	IPR021602,IPR015801	GO:0005507,GO:0048038,GO:0009308
Peaxi162Scf00013g00334		XLOC_002237	4.20685	16.5907	1.97957	4.47025	5e-05	0.000174625	yes		2.11349	2.21195	24.3144	8.18e-07	8.84e-06		sp|Q9LN01|PPR21_ARATH	IPR011990,IPR002885	GO:0005515
Peaxi162Scf00013g00341		XLOC_002163	6.0904	33.1728	2.44539	4.93041	5e-05	0.000174625	yes		2.40696	3.36965	51.6891	6.5e-13	2.12e-11		AT2G02960.2	IPR022143,IPR013083,IPR011016	GO:0008270
Peaxi162Scf00013g00429		XLOC_002074	52.5679	13.9452	-1.91442	-4.84387	5e-05	0.000174625	yes		-1.92932	5.5191	57.2281	3.88e-14	1.47e-12		AT1G69570.1	IPR003851	GO:0003677,GO:0006355
Peaxi162Scf00013g00510		XLOC_002173	29.0276	13.7872	-1.0741	-2.74493	5e-05	0.000174625	yes		-0.976305	5.25669	25.0434	5.61e-07	6.31e-06		AT2G03470.2	IPR009057	GO:0003677,GO:0003682
Peaxi162Scf00013g00511		XLOC_002174	10.3335	3.86785	-1.41773	-2.90107	5e-05	0.000174625	yes		-1.48054	4.49767	19.3201	1.11e-05	9.16e-05		AT3G29360.1	IPR017476	GO:0016616,GO:0003979,GO:0051287,GO:0055114
Peaxi162Scf00013g00537		XLOC_002169	32.6486	22.6581	-0.526992	-1.38272	0.0192	0.0370854	yes		-0.669391	3.88961	6.26016	0.0123483	0.0386341		ref|XP_007037473.1|	IPR011598	GO:0046983
Peaxi162Scf00013g00734		XLOC_002179	3.68568	12.0967	1.71461	3.90377	5e-05	0.000174625	yes		2.04833	3.68103	30.5323	3.28e-08	4.85e-07		AT4G26190.1	IPR004274,IPR023214	GO:0005515
Peaxi162Scf00013g00829		XLOC_002097	15.5768	6.51655	-1.25722	-2.92519	5e-05	0.000174625	yes		-1.04103	4.82773	23.2024	1.46e-06	1.49e-05		AT5G23090.4	IPR009072	GO:0046982,GO:0043565,GO:0005622
Peaxi162Scf00013g00912		XLOC_002195	8.38753	2.66896	-1.65197	-2.1108	0.0026	0.00638043	yes		-1.59674	0.877942	9.78885	0.00175574	0.00762525
Peaxi162Scf00013g00939		XLOC_002102	0.952678	3.08898	1.69707	2.8096	0.00015	0.000486486	yes		2.26732	1.60478	16.8628	4.02e-05	0.000288078		sp|O24617|MSH2_ARATH	IPR027417,IPR011184	GO:0032302,GO:0005524,GO:0006298,GO:0030983,GO:0032301
Peaxi162Scf00013g00943		XLOC_002192	2.68623	7.7886	1.53578	3.17459	5e-05	0.000174625	yes		1.2265	1.86227	7.30968	0.0068584	0.0237942		sp|Q9LS42|CASP_ARATH	IPR012955	GO:0030173,GO:0006891
Peaxi162Scf00013g01114		XLOC_002111	48.4146	68.5677	0.502087	1.32646	0.0223	0.042276	yes		0.53911	6.94035	6.27468	0.0122475	0.038371		sp|Q6ZK48|SLU7_ORYSJ	IPR021715
Peaxi162Scf00013g01234		XLOC_002115	57.7348	108.791	0.914051	2.4737	5e-05	0.000174625	yes		0.752391	4.91317	12.6097	0.000383744	0.00204479		AT2G33470.1	IPR014830	GO:0017089,GO:0051861,GO:0046836,GO:0005737
Peaxi162Scf00013g01411		XLOC_002117	57.5523	37.2266	-0.62854	-1.63865	0.00595	0.0132501	yes		-0.545594	5.41549	5.82799	0.0157731	0.0470738		AT3G11570.1	IPR026057,IPR025846
Peaxi162Scf00013g01518		XLOC_002208	20.6557	8.53152	-1.27567	-3.15824	5e-05	0.000174625	yes		-1.04082	4.1828	9.97473	0.00158704	0.00698781		AT3G11580.1	IPR015300	GO:0003677
Peaxi162Scf00013g01911		XLOC_002210	13.3304	4.87543	-1.45112	-2.62182	5e-05	0.000174625	yes		-1.37219	2.65143	12.5727	0.000391424	0.00207504		sp|P42785|PCP_HUMAN	IPR008758	GO:0006508,GO:0008236
Peaxi162Scf00013g02614		XLOC_002219	0.87543	27.8214	4.99006	7.60132	5e-05	0.000174625	yes		5.25832	2.80575	66.2097	4.05e-16	2.02e-14		AT2G24210.1	IPR008949,IPR008930	GO:0000287,GO:0016829,GO:0008152,GO:0010333
Peaxi162Scf00013g03019		XLOC_002228	14.935	7.97294	-0.905509	-2.25063	0.00015	0.000486486	yes		-0.879316	4.75468	15.6114	7.78e-05	0.000511455		AT1G02020.1	IPR000415	GO:0016491
Peaxi162Scf00013g03227		XLOC_002233	52.4027	80.836	0.625358	1.60493	0.0053	0.0119604	yes		0.738289	4.55348	6.83645	0.0089316	0.0295939		sp|P62302|RS13_SOYBN	IPR012606,IPR000589	GO:0005840,GO:0006412,GO:0005622,GO:0003735
Peaxi162Scf00013g03331		XLOC_002139	3.46742	8.56813	1.30512	2.8024	5e-05	0.000174625	yes		1.34898	2.72204	16.7546	4.25e-05	0.000302369		AT2G45340.1	IPR013210,IPR001611,IPR013320,IPR011009	GO:0005524,GO:0005515,GO:0004672,GO:0006468,GO:0016772
Peaxi162Scf00013g03437		XLOC_002239	20.045	1.72901	-3.53523	-4.95608	5e-05	0.000174625	yes		-3.63191	2.28616	100.928	9.54e-24	1.08e-21		ref|XP_007052068.1|
Peaxi162Scf00013g03444		XLOC_002240	34.0103	18.975	-0.841874	-2.12779	0.00055	0.00159199	yes		-0.947933	4.54393	19.3842	1.07e-05	8.91e-05		AT3G60800.1	IPR001594	GO:0008270
Peaxi162Scf00014g00294		XLOC_002340	80.5541	31.3718	-1.36049	-3.7054	5e-05	0.000174625	yes		-1.21809	7.84596	14.6102	0.000132199	0.00080937		ref|XP_002533331.1|
Peaxi162Scf00014g00412		XLOC_002250	239.895	423.58	0.82023	2.19583	0.0007	0.00197918	yes		0.751803	6.30662	9.32841	0.00225628	0.00944275		AT3G08920.1	IPR001763
Peaxi162Scf00014g00414		XLOC_002310	7.9671	55.5918	2.80274	6.70682	5e-05	0.000174625	yes		2.79986	4.48645	66.4059	3.67e-16	1.84e-14		sp|Q39033|PLCD2_ARATH	IPR011992,IPR001192	GO:0008081,GO:0007165,GO:0005515,GO:0004435,GO:0005509,GO:0035556,GO:0006629
Peaxi162Scf00014g00613		XLOC_002252	4.7822	16.7313	1.8068	3.61471	5e-05	0.000174625	yes		2.1679	2.88567	25.018	5.68e-07	6.39e-06		AT3G09010.1	IPR011009	GO:0005524,GO:0004674,GO:0004672,GO:0006468,GO:0016772
Peaxi162Scf00014g01419		XLOC_002268	15.329	29.8878	0.963294	2.29426	5e-05	0.000174625	yes		0.916047	3.83455	16.4225	5.07e-05	0.00035307		AT3G09250.1	IPR001943	GO:0005515
Peaxi162Scf00014g01420		XLOC_002320	2.33229	22.4638	3.26778	4.5382	5e-05	0.000174625	yes		1.88218	1.37338	5.78851	0.0161313	0.0478806		AT3G54020.1	IPR025749
Peaxi162Scf00014g01511		XLOC_002322	8.73963	2.61713	-1.73959	-2.62623	0.00035	0.00105711	yes		-1.63443	2.64586	21.7412	3.12e-06	2.99e-05
Peaxi162Scf00014g01621		XLOC_002326	7.88022	23.8604	1.59831	3.25298	5e-05	0.000174625	yes		1.46772	1.45708	7.93183	0.00485725	0.017866		sp|O74690|SNU13_SCHPO	IPR018492,IPR004038	GO:0042254,GO:0003723,GO:0005730,GO:0030529
Peaxi162Scf00014g01719		XLOC_002275	2.02149	6.88881	1.76884	2.98722	5e-05	0.000174625	yes		1.66879	2.43565	15.2502	9.42e-05	0.000603095		AT2G27990.1	IPR009057,IPR006563	GO:0003677,GO:0006355,GO:0043565,GO:0003700
Peaxi162Scf00014g01814		XLOC_002330	23.5488	36.8716	0.646857	1.72537	0.00335	0.00796864	yes		0.653679	5.47935	9.89349	0.00165864	0.00726143		sp|Q9LHP1|RL74_ARATH	IPR012988,IPR011598,IPR016082	GO:0046983
Peaxi162Scf00014g01816		XLOC_002278	82.5727	44.8002	-0.882159	-2.35761	5e-05	0.000174625	yes		-0.918502	5.0655	19.9876	7.79e-06	6.72e-05		AT3G43540.1	IPR010765
Peaxi162Scf00015g00013		XLOC_002343	15.8225	2.97773	-2.40969	-2.93031	0.00065	0.00185122	yes		-1.97405	3.21706	26.8902	2.15e-07	2.66e-06
Peaxi162Scf00015g00025		XLOC_002342	75.7742	31.2823	-1.27636	-3.34813	5e-05	0.000174625	yes		-1.18069	2.81771	20.2287	6.87e-06	6e-05		AT2G21880.1	IPR002041,IPR005225,IPR001806,IPR027417	GO:0016020,GO:0007165,GO:0006184,GO:0005622,GO:0003924,GO:0006886,GO:0006913,GO:0007264,GO:0005525,GO:0015031
Peaxi162Scf00015g00038		XLOC_002454	3.97092	7.99373	1.0094	2.1162	0.00085	0.00235725	yes		1.27268	3.4168	13.7851	0.000204954	0.00118675		ref|XP_002516082.1|
Peaxi162Scf00015g00049		XLOC_002483	1.82347	4.08011	1.16192	1.87151	0.00225	0.00562523	yes		1.4492	3.51076	12.9672	0.000316994	0.00173555		AT1G79910.1	IPR005061
Peaxi162Scf00015g00069		XLOC_002501	19.0904	2.06888	-3.20592	-3.41477	0.0005	0.00146065	yes		-3.37907	4.97548	40.2002	2.29e-10	5.1e-09		ref|XP_002511983.1|
Peaxi162Scf00015g00162		XLOC_002418	42.1509	117.787	1.48255	3.42591	5e-05	0.000174625	yes		1.22523	5.29153	7.89583	0.00495488	0.018167		AT1G07660.1	IPR009072,IPR001951	GO:0005634,GO:0003677,GO:0046982,GO:0006334,GO:0000786
Peaxi162Scf00015g00178		XLOC_002423	11.2709	19.9505	0.823821	2.1428	0.00025	0.000777877	yes		0.8467	6.52549	16.8087	4.13e-05	0.00029518		sp|Q54JE4|ODO1_DICDI	IPR011603	GO:0006099,GO:0008152,GO:0004591,GO:0055114,GO:0030976,GO:0016624
Peaxi162Scf00015g00228		XLOC_002354	682.288	122.863	-2.47333	-5.85567	5e-05	0.000174625	yes		-2.42473	8.42718	35.6641	2.34e-09	4.35e-08		sp|Q8CGS5|RNZ2_RAT	IPR023271,IPR001279,IPR000425	GO:0016020,GO:0006810,GO:0016787,GO:0005215
Peaxi162Scf00015g00241		XLOC_002355	4.40193	11.6002	1.39794	3.3669	5e-05	0.000174625	yes		1.3538	4.11001	23.289	1.39e-06	1.43e-05		sp|Q8CGS5|RNZ2_RAT	IPR023271,IPR001279,IPR000425	GO:0016020,GO:0006810,GO:0016787,GO:0005215
Peaxi162Scf00015g00253		XLOC_002472	5.49866	10.9201	0.989835	2.37648	5e-05	0.000174625	yes		0.92383	3.07526	9.29536	0.00229735	0.0095759		sp|Q6N069|NAA16_HUMAN	IPR021183	GO:0005515
Peaxi162Scf00015g00272		XLOC_002446	140.161	88.8214	-0.658103	-1.74487	0.00255	0.00628795	yes		-0.622356	6.94871	9.19079	0.00243236	0.0100577		ref|XP_007009622.1|	IPR012677,IPR001878	GO:0000166,GO:0008270,GO:0003676
Peaxi162Scf00015g00308		XLOC_002563	41.3026	17.6505	-1.22652	-3.08334	5e-05	0.000174625	yes		-1.02281	3.85761	14.1809	0.000166052	0.000988295		sp|Q91V81|RBM42_MOUSE	IPR012677	GO:0000166,GO:0003676
Peaxi162Scf00015g00310		XLOC_002476	11.3035	18.5704	0.716234	1.88404	0.0013	0.00345064	yes		0.710005	5.63325	9.79614	0.00174879	0.00759666		AT1G52360.1	IPR006692,IPR015943,IPR020472	GO:0006886,GO:0030117,GO:0005515,GO:0005198,GO:0016192
Peaxi162Scf00015g00326		XLOC_002363	4.49735	1.07899	-2.05939	-2.04434	0.01105	0.0228378	yes		-2.11786	4.61592	17.5679	2.77e-05	0.000206844		ref|XP_007023712.1|
Peaxi162Scf00015g00335		XLOC_002478	3.76135	13.0536	1.79512	3.87992	5e-05	0.000174625	yes		2.01994	4.18431	17.4818	2.9e-05	0.000215033		sp|Q9M7J4|MFP1_TOBAC
Peaxi162Scf00015g00339		XLOC_002366	0.70713	2.07738	1.55472	2.34409	0.00095	0.00260572	yes		2.1138	0.987212	10.5359	0.00117078	0.00538721		sp|Q9NZ71|RTEL1_HUMAN	IPR027417,IPR014013,IPR013020,IPR006555	GO:0016817,GO:0003677,GO:0005524,GO:0016818,GO:0006139,GO:0008026,GO:0004003,GO:0003676
Peaxi162Scf00015g00456		XLOC_002485	0.813174	4.80027	2.56148	3.94475	5e-05	0.000174625	yes		2.62332	4.2921	64.624	9.06e-16	4.23e-14		AT1G15440.1	IPR027145,IPR015943,IPR020472,IPR007148	GO:0005515
Peaxi162Scf00015g00521		XLOC_002375	20.2833	51.3053	1.33881	3.55584	5e-05	0.000174625	yes		1.3207	5.95914	41.7016	1.06e-10	2.49e-09		sp|Q9Z8J2|TLC1_CHLPN	IPR004667	GO:0006810,GO:0005524,GO:0005471,GO:0016021
Peaxi162Scf00015g00523		XLOC_002491	1.15013	4.4769	1.96071	3.07088	0.00015	0.000486486	yes		2.81129	1.83919	21.4505	3.63e-06	3.41e-05		AT1G80280.1
Peaxi162Scf00015g00525		XLOC_002495	9.14685	2.06322	-2.14837	-3.39026	5e-05	0.000174625	yes		-2.54931	2.16372	18.2215	1.97e-05	0.000152091		AT1G15550.1	IPR027443,IPR005123,IPR026992	GO:0016706,GO:0055114,GO:0016491
Peaxi162Scf00015g00527		XLOC_002374	36.8869	12.7203	-1.53598	-3.62318	5e-05	0.000174625	yes		-1.49387	6.52686	39.2378	3.75e-10	8e-09		AT1G11090.1
Peaxi162Scf00015g00530		XLOC_002377	0.320833	2.7082	3.07744	2.80637	0.005	0.0113574	yes		3.58474	0.643223	21.2611	4.01e-06	3.72e-05		sp|Q3E6Q1|PPR32_ARATH	IPR011990,IPR002885	GO:0005515
Peaxi162Scf00015g00627		XLOC_002500	131.875	71.8371	-0.876369	-2.29492	5e-05	0.000174625	yes		-0.896119	6.24782	10.8452	0.000990519	0.00465735		AT1G48950.1	IPR012935	GO:0005634,GO:0008270
Peaxi162Scf00015g00637		XLOC_002502	13.7561	23.3204	0.761525	1.8929	0.00135	0.00356868	yes		0.818201	4.65524	8.93274	0.00280103	0.0113134		AT1G03280.1	IPR002853,IPR024550	GO:0043565,GO:0006367
Peaxi162Scf00015g00639		XLOC_002503	2.79038	5.53764	0.98881	2.14562	0.0003	0.000918529	yes		1.21573	3.68014	18.8518	1.41e-05	0.000113417		ref|XP_007049745.1|	IPR020478,IPR015943	GO:0003677,GO:0005515
Peaxi162Scf00015g00725		XLOC_002389	29.6666	46.0675	0.634909	1.72701	0.0041	0.00952849	yes		0.714004	3.77583	6.25285	0.0123994	0.0387531		AT1G73950.1	IPR019396,IPR013083	GO:0005515,GO:0008270
Peaxi162Scf00015g00812		XLOC_002516	32.4747	14.8683	-1.12708	-2.57176	0.0001	0.00033435	yes		-0.980707	6.1032	8.1103	0.00440144	0.0164791
Peaxi162Scf00015g00824		XLOC_002392	783.211	430.81	-0.862349	-2.07082	0.00055	0.00159199	yes		-0.84229	7.45841	15.1906	9.72e-05	0.000619546		AT1G68660.1	IPR014719	GO:0030163
Peaxi162Scf00015g00839		XLOC_002509	26.7123	18.9817	-0.492898	-1.30645	0.02445	0.0457953	yes		-0.527239	5.9687	7.17125	0.00740811	0.0253698		AT1G73920.1	IPR006693	GO:0006629
Peaxi162Scf00015g00840		XLOC_002510	9.96407	5.42754	-0.876438	-1.79684	0.0027	0.00658533	yes		-0.766143	2.5889	6.54111	0.0105409	0.0339532		sp|Q9LS39|CCR4C_ARATH	IPR005135
Peaxi162Scf00015g00937		XLOC_002397	4.81433	2.12579	-1.17934	-1.73505	0.00645	0.0142261	yes		-1.40131	1.43337	9.1649	0.00246701	0.0101725		sp|Q93ZH0|LYM1_ARATH	IPR018392	GO:0016998
Peaxi162Scf00015g00944		XLOC_002520	14.6676	8.42887	-0.799223	-2.35687	0.0006	0.00172228	yes		-0.810218	7.23552	9.66736	0.0018757	0.00807515		sp|Q9FJV0|M2K6_ARATH	IPR011009	GO:0005524,GO:0004674,GO:0004672,GO:0006468,GO:0016772
Peaxi162Scf00015g01027		XLOC_002522	7.74885	91.6786	3.56453	6.87944	5e-05	0.000174625	yes		3.64268	2.95815	90.2936	2.05e-21	1.84e-19		AT4G14510.1	IPR001890	GO:0003723
Peaxi162Scf00015g01028		XLOC_002523	5.85756	51.6996	3.14178	7.78533	5e-05	0.000174625	yes		3.31387	4.57079	106.845	4.82e-25	6.12e-23		AT4G14510.1	IPR001890	GO:0003723
Peaxi162Scf00015g01031		XLOC_002526	4.89973	0.981587	-2.31951	-2.63741	0.0015	0.00391872	yes		-2.67386	0.909409	30.6866	3.03e-08	4.5e-07		AT1G25330.1	IPR011598	GO:0046983
Peaxi162Scf00015g01034		XLOC_002402	74.6974	41.4975	-0.848033	-2.52563	0.0001	0.00033435	yes		-0.671302	7.05238	7.0701	0.00783808	0.0265743		AT1G73840.1	IPR026896
Peaxi162Scf00015g01036		XLOC_002407	5.51703	0.447762	-3.62309	-1.80564	0.00275	0.00669304	yes		-4.37681	1.44709	22.1642	2.5e-06	2.44e-05		AT1G68320.1	IPR009057	GO:0003677,GO:0003682
Peaxi162Scf00015g01118		XLOC_002530	25.7932	13.9601	-0.885685	-2.21562	0.0002	0.000634001	yes		-0.909479	4.11124	8.25123	0.00407244	0.0154739		AT3G12110.1	IPR004000
Peaxi162Scf00015g01122		XLOC_002531	84.7896	46.6602	-0.861696	-2.30479	5e-05	0.000174625	yes		-0.819285	6.9352	10.4366	0.00123543	0.00563494		sp|Q9M2U2|ECR_ARATH	IPR001104	GO:0016627,GO:0016021,GO:0005737,GO:0006629
Peaxi162Scf00015g01614		XLOC_002420	51.7198	31.9796	-0.693565	-1.83098	0.00095	0.00260572	yes		-0.703391	5.85562	8.41997	0.00371123	0.0143302		AT2G39570.1	IPR002912	GO:0016597,GO:0008152
Peaxi162Scf00015g01616		XLOC_002421	1.43177	4.14756	1.53446	3.14066	5e-05	0.000174625	yes		1.85255	4.49024	36.9067	1.24e-09	2.42e-08		sp|Q9FNA4|ELP1_ARATH	IPR006849,IPR015943	GO:0005515
Peaxi162Scf00015g01914		XLOC_002541	1.03697	3.22655	1.63761	2.65012	0.0003	0.000918529	yes		2.12469	1.98757	17.6318	2.68e-05	0.000200294		AT5G54380.1	IPR024788,IPR013320,IPR011009	GO:0005524,GO:0004674,GO:0004672,GO:0006468,GO:0016772
Peaxi162Scf00015g02216		XLOC_002427	139.693	258.443	0.887589	2.30689	5e-05	0.000174625	yes		0.785017	6.52967	14.8628	0.000115619	0.00072108		sp|Q5NA18|MTP5_ORYSJ	IPR027470,IPR027469,IPR002524	GO:0055085,GO:0016021,GO:0006812,GO:0008324
Peaxi162Scf00015g02513		XLOC_002439	93.4844	38.2603	-1.28888	-3.38664	5e-05	0.000174625	yes		-1.2521	7.10955	30.4082	3.5e-08	5.14e-07		AT3G12360.1	IPR027001,IPR026961,IPR020683	GO:0005515
Peaxi162Scf00015g02916		XLOC_002449	16.0856	36.9939	1.20152	2.97714	5e-05	0.000174625	yes		1.00141	5.37388	18.6012	1.61e-05	0.000127663
Peaxi162Scf00015g10043		XLOC_002481	7.13973	4.92301	-0.536328	-1.39778	0.02575	0.0479155	yes		-0.577309	5.5044	8.3735	0.00380732	0.0146602		AT5G25590.1	IPR006868,IPR006867
Peaxi162Scf00015g10238		XLOC_002554	20.2854	57.2216	1.49611	2.86108	5e-05	0.000174625	yes		1.4859	4.30374	11.8551	0.000575037	0.00289997		AT1G07660.1	IPR009072,IPR001951
Peaxi162Scf00016g00007		XLOC_002754	683.951	76.9288	-3.1523	-7.01264	5e-05	0.000174625	yes		-3.14646	9.98217	87.2706	9.46e-21	8e-19		AT2G16500.1	IPR000183	GO:0008295,GO:0003824,GO:0008792,GO:0006527
Peaxi162Scf00016g00008		XLOC_002755	293.112	182.473	-0.683774	-1.99246	0.00245	0.00606885	yes		-0.69025	6.51848	7.70957	0.00549289	0.0197858		sp|P0DH92|VATL1_ARATH	IPR002379,IPR000245	GO:0033179,GO:0015991,GO:0033177,GO:0015078
Peaxi162Scf00016g00013		XLOC_002571	36.0044	0.616803	-5.86722	-4.83639	0.00305	0.00733518	yes		-6.76059	3.99601	250.327	2.2e-56	1.69e-53		AT4G38960.1	IPR000315	GO:0008270,GO:0005622
Peaxi162Scf00016g00025		XLOC_002578	65.276	30.1036	-1.11662	-3.03536	5e-05	0.000174625	yes		-1.36978	5.18373	12.9212	0.000324882	0.00177264
Peaxi162Scf00016g00033		XLOC_002569	34.2326	23.1201	-0.566225	-1.46046	0.012	0.0245588	yes		-0.538334	4.42527	8.25534	0.00406323	0.0154503		AT2G21270.3	IPR004854	GO:0006511
Peaxi162Scf00016g00036		XLOC_002753	46.8892	32.7283	-0.518716	-1.34776	0.0197	0.0379326	yes		-0.53633	4.76046	6.06744	0.0137696	0.042216		AT2G21250.1	IPR001395,IPR023210	GO:0055114,GO:0016491
Peaxi162Scf00016g00049		XLOC_002758	23.1754	9.80879	-1.24045	-3.23913	5e-05	0.000174625	yes		-1.14816	5.7232	23.3701	1.34e-06	1.38e-05		AT2G21300.1	IPR021881,IPR027640,IPR027417,IPR013870,IPR001752	GO:0007018,GO:0005524,GO:0003777,GO:0008017,GO:0005871
Peaxi162Scf00016g00087		XLOC_002606	35.3955	75.2309	1.08776	2.88091	5e-05	0.000174625	yes		1.03595	6.324	35.6334	2.38e-09	4.42e-08		AT5G25610.1	IPR004873
Peaxi162Scf00016g00102		XLOC_002614	5.44345	2.22368	-1.29157	-1.97283	0.00565	0.0126558	yes		-1.52304	3.96219	15.9308	6.57e-05	0.00044152		AT4G34320.1	IPR007749
Peaxi162Scf00016g00148		XLOC_002759	16018.1	2579.41	-2.63459	-2.8366	5e-05	0.000174625	yes		-2.5508	12.1301	31.6096	1.88e-08	2.88e-07		AT4G38970.1	IPR013785,IPR000741	GO:0004332,GO:0006096,GO:0003824
Peaxi162Scf00016g00151		XLOC_002764	16.6231	8.68886	-0.935947	-1.94747	0.0017	0.00438271	yes		-0.978568	4.03039	9.7853	0.00175913	0.00763678		AT5G66320.1	IPR013088	GO:0006355,GO:0043565,GO:0008270,GO:0003700
Peaxi162Scf00016g00152		XLOC_002765	198.69	29.1326	-2.76981	-7.31292	5e-05	0.000174625	yes		-3.05881	5.5131	246.111	1.83e-55	1.35e-52		AT4G34640.1	IPR002060	GO:0016765,GO:0004310,GO:0009058,GO:0016021,GO:0016740,GO:0008610
Peaxi162Scf00016g00166		XLOC_002836	818.462	313.54	-1.38426	-3.59413	5e-05	0.000174625	yes		-1.59597	0.953369	8.6191	0.00332656	0.0130629			IPR000864	GO:0009611,GO:0004867
Peaxi162Scf00016g00202		XLOC_002677	60.1278	32.0554	-0.907463	-2.22152	5e-05	0.000174625	yes		-0.858938	5.48366	5.82156	0.0158309	0.0472191		sp|Q9LT79|PUB25_ARATH	IPR013083,IPR016024	GO:0000151,GO:0016567,GO:0005488,GO:0004842
Peaxi162Scf00016g00233		XLOC_002580	1.95295	12.1156	2.63313	5.54794	5e-05	0.000174625	yes		2.66058	3.4173	42.4595	7.22e-11	1.74e-09		sp|P30665|MCM4_YEAST	IPR001208,IPR004039,IPR027417,IPR027925	GO:0003677,GO:0005524,GO:0006260,GO:0006270,GO:0000166,GO:0042555,GO:0017111,GO:0003678
Peaxi162Scf00016g00355		XLOC_002776	15.1866	43.2221	1.50897	3.78513	5e-05	0.000174625	yes		1.85399	6.59009	28.2183	1.08e-07	1.43e-06		AT4G36360.1	IPR001944,IPR017853	GO:0004553,GO:0005975,GO:0003824
Peaxi162Scf00016g00358		XLOC_002779	0.676253	6.09278	3.17146	4.88051	5e-05	0.000174625	yes		3.30401	3.70952	67.1816	2.48e-16	1.29e-14		sp|Q9NW13|RBM28_HUMAN	IPR012677	GO:0000166,GO:0003676
Peaxi162Scf00016g00411		XLOC_002787	146.204	74.6094	-0.970554	-2.43245	5e-05	0.000174625	yes		-0.97654	5.72987	12.2036	0.000476981	0.00246672		gb|AAN61914.1|AF430372_1	IPR004827	GO:0006355,GO:0043565,GO:0003700
Peaxi162Scf00016g00423		XLOC_002585	11.4697	19.0172	0.729479	1.83683	0.00165	0.00426738	yes		0.652758	5.48308	9.89937	0.00165335	0.00723978		AT4G34610.1	IPR009057,IPR006563	GO:0003677,GO:0006355,GO:0043565,GO:0003700
Peaxi162Scf00016g00428		XLOC_002784	16.0721	9.79844	-0.713931	-1.67006	0.0045	0.0103476	yes		-0.809981	4.54647	11.697	0.000626008	0.00312205		AT4G39140.1	IPR013083	GO:0005515,GO:0008270
Peaxi162Scf00016g00735		XLOC_002599	0.349194	3.35948	3.26613	3.13441	0.0017	0.00438271	yes		3.74019	0.637776	33.9467	5.66e-09	9.7e-08		AT2G21710.1	IPR003690
Peaxi162Scf00016g00737		XLOC_002796	7.04017	3.37783	-1.05952	-1.70244	0.0068	0.0149045	yes		-1.50681	0.9979	12.8265	0.000341737	0.00185096		AT2G18360.1
Peaxi162Scf00016g00739		XLOC_002798	184.813	111.848	-0.724529	-1.99191	0.00095	0.00260572	yes		-0.897537	4.8994	10.0254	0.001544	0.00682734		sp|Q03878|GRP1_DAUCA	IPR012677	GO:0000166,GO:0003676
Peaxi162Scf00016g00825		XLOC_002602	9.57624	3.50739	-1.44906	-2.87661	5e-05	0.000174625	yes		-1.60893	3.17006	16.169	5.79e-05	0.000396806		AT4G34500.1	IPR011009	GO:0005524,GO:0004674,GO:0004672,GO:0006468,GO:0016772
Peaxi162Scf00016g00836		XLOC_002604	27.7675	12.8018	-1.11706	-3.04746	5e-05	0.000174625	yes		-1.14481	5.08863	37.8873	7.5e-10	1.53e-08		sp|Q94G86|ALL9_OLEEU	IPR012946,IPR017853,IPR000490	GO:0004553,GO:0005975,GO:0003824
Peaxi162Scf00016g00837		XLOC_002605	123.89	68.0158	-0.865114	-2.36924	0.0001	0.00033435	yes		-0.787685	5.02292	13.3713	0.000255502	0.00143725		AT2G21880.1	IPR002041,IPR005225,IPR001806,IPR027417	GO:0016020,GO:0007165,GO:0006184,GO:0005622,GO:0003924,GO:0006886,GO:0006913,GO:0007264,GO:0005525,GO:0015031
Peaxi162Scf00016g00938		XLOC_002806	17.524	3.30674	-2.40585	-2.42737	0.00155	0.00403543	yes		-2.51531	6.16323	18.4995	1.7e-05	0.000133741			IPR024489
Peaxi162Scf00016g00939		XLOC_002807	69.6674	13.6212	-2.35463	-6.10861	5e-05	0.000174625	yes		-2.37711	6.05683	125.597	3.77e-29	6.61e-27		gb|ABK29439.1|	IPR005828,IPR016196	GO:0016020,GO:0006810,GO:0055085,GO:0016021,GO:0022891,GO:0022857,GO:0005215
Peaxi162Scf00016g00944		XLOC_002611	3.08386	9.36492	1.60253	3.04332	5e-05	0.000174625	yes		1.56225	2.32351	15.6126	7.77e-05	0.000511287		sp|Q6ZLK0|OST48_ORYSJ	IPR005013	GO:0018279,GO:0004579,GO:0005789
Peaxi162Scf00016g01127		XLOC_002619	182.013	96.7154	-0.91222	-2.31145	0.00015	0.000486486	yes		-0.88134	5.21623	19.0426	1.28e-05	0.000103789		AT4G34350.1	IPR003451	GO:0055114,GO:0019288
Peaxi162Scf00016g01135		XLOC_002817	343.08	1356.11	1.98286	4.8791	5e-05	0.000174625	yes		1.82851	7.22787	30.0909	4.12e-08	6.01e-07		AT3G50830.1	IPR008892
Peaxi162Scf00016g01334		XLOC_002633	30.2559	281.448	3.21758	8.07963	5e-05	0.000174625	yes		3.35249	6.2633	32.8977	9.71e-09	1.58e-07		AT2G15890.1
Peaxi162Scf00016g01532		XLOC_002641	6.49204	15.8968	1.292	2.65369	0.00015	0.000486486	yes		1.31866	2.50063	10.082	0.00149725	0.00665189		AT1G49510.1
Peaxi162Scf00016g01538		XLOC_002835	33.1972	10.6649	-1.63819	-3.83312	5e-05	0.000174625	yes		-1.79458	3.64301	34.1631	5.07e-09	8.76e-08		sp|Q940H6|SRK2E_ARATH	IPR011009	GO:0005524,GO:0004674,GO:0004672,GO:0006468,GO:0016772
Peaxi162Scf00016g01634		XLOC_002649	1.82936	5.15202	1.4938	2.37125	0.0006	0.00172228	yes		1.5179	2.80921	12.6669	0.000372194	0.00199016		sp|Q6DGG0|PPID_RAT	IPR002130,IPR011990	GO:0006457,GO:0003755,GO:0005515
Peaxi162Scf00016g01636		XLOC_002651	25.8467	11.7034	-1.14305	-2.96752	5e-05	0.000174625	yes		-1.01232	4.24301	17.4943	2.88e-05	0.000213839		AT1G49580.1	IPR011992,IPR011009	GO:0005524,GO:0004674,GO:0005509,GO:0004672,GO:0006468,GO:0016772
Peaxi162Scf00016g01737		XLOC_002654	35.0623	12.4748	-1.49091	-3.79066	5e-05	0.000174625	yes		-1.69487	4.30609	35.9603	2.01e-09	3.78e-08		AT1G19190.1	IPR013094	GO:0016787,GO:0008152
Peaxi162Scf00016g01738		XLOC_002655	8.42564	5.46962	-0.623346	-1.62607	0.0042	0.00973416	yes		-0.66433	6.24955	10.5321	0.00117317	0.00539613		AT2G03550.1	IPR013094	GO:0016787,GO:0008152
Peaxi162Scf00016g01824		XLOC_002668	29.9025	14.4422	-1.04997	-2.18259	0.00065	0.00185122	yes		-1.0557	4.78127	12.8979	0.000328953	0.00179249
Peaxi162Scf00016g01912		XLOC_002849	13.3466	34.8936	1.38649	3.35658	5e-05	0.000174625	yes		1.32781	2.48619	17.7611	2.5e-05	0.000188766		AT4G34020.1	IPR006287
Peaxi162Scf00016g01936		XLOC_002674	11.0187	30.4128	1.46473	2.91008	5e-05	0.000174625	yes		1.58454	3.32414	27.3152	1.73e-07	2.18e-06		sp|Q9SEU7|TRXM3_ARATH	IPR005746,IPR012336	GO:0015035,GO:0006662,GO:0045454
Peaxi162Scf00016g01945		XLOC_002850	1.77901	5.42799	1.60934	2.92569	5e-05	0.000174625	yes		1.81888	2.49854	11.6507	0.000641781	0.00318843		AT3G19300.1	IPR013320,IPR011009	GO:0005524,GO:0004674,GO:0004672,GO:0006468,GO:0016772
Peaxi162Scf00016g01956		XLOC_002847	0	13.8048	Inf	NA	5e-05	0.000174625	yes		8.54959	0.689933	38.5549	5.32e-10	1.11e-08
Peaxi162Scf00016g02023		XLOC_002679	181.867	34.3229	-2.40564	-6.38075	5e-05	0.000174625	yes		-2.40001	6.82237	91.8367	9.41e-22	8.74e-20		AT1G67980.1	IPR002935	GO:0008171
Peaxi162Scf00016g02034		XLOC_002681	12.9624	4.5651	-1.50561	-3.23217	5e-05	0.000174625	yes		-1.30543	3.96061	10.9463	0.000937929	0.00444235		AT5G53390.1	IPR009721,IPR004255	GO:0004144,GO:0045017
Peaxi162Scf00016g02037		XLOC_002853	0.744442	3.98191	2.41923	3.72628	5e-05	0.000174625	yes		2.6572	3.42341	38.2304	6.29e-10	1.3e-08		AT2G23360.1	IPR008587
Peaxi162Scf00016g02111		XLOC_002684	20.9938	6.76252	-1.63433	-3.73603	5e-05	0.000174625	yes		-1.72873	4.7827	24.6349	6.93e-07	7.61e-06		AT2G36780.1	IPR002213	GO:0008152,GO:0016758
Peaxi162Scf00016g02216		XLOC_002686	31.9147	19.8922	-0.682022	-1.64432	0.00395	0.0092202	yes		-0.673871	3.84663	5.81185	0.0159185	0.0474054		AT5G67210.1	IPR021148
Peaxi162Scf00016g02223		XLOC_002694	30.2613	9.05809	-1.7402	-3.73032	5e-05	0.000174625	yes		-1.72253	4.84312	33.5288	7.02e-09	1.18e-07		AT2G15320.1	IPR013210
Peaxi162Scf00016g02238		XLOC_002695	402.822	199.042	-1.01707	-2.69542	5e-05	0.000174625	yes		-0.944141	4.64235	8.9603	0.00275909	0.0111663		AT4G34190.1	IPR023329
Peaxi162Scf00016g02248		XLOC_002690	36.2345	25.7155	-0.494727	-1.31915	0.0203	0.0389489	yes		-0.478674	6.17155	7.50864	0.00614037	0.0217252		sp|Q8T9S7|PTEN_DICDI	IPR014019,IPR000008	GO:0005515,GO:0016311,GO:0004725,GO:0016791
Peaxi162Scf00016g02254		XLOC_002860	28.7689	12.8253	-1.16551	-3.09654	5e-05	0.000174625	yes		-1.25239	5.5613	33.4913	7.16e-09	1.2e-07		AT4G35220.1	IPR007325
Peaxi162Scf00016g02327		XLOC_002862	16.5909	9.14449	-0.859415	-1.9244	0.00395	0.0092202	yes		-0.987633	3.15164	9.6553	0.00188806	0.00812162		AT2G15280.1	IPR003388,IPR018819
Peaxi162Scf00016g02329		XLOC_002865	144.117	83.0801	-0.794663	-2.14249	0.0001	0.00033435	yes		-0.898042	7.35439	17.1904	3.38e-05	0.00024643		AT4G34230.1	IPR020843,IPR016040,IPR002085	GO:0008270,GO:0016747,GO:0055114,GO:0016491
Peaxi162Scf00016g02334		XLOC_002863	13.9651	6.0862	-1.19822	-2.18144	0.00045	0.00132797	yes		-1.22509	2.2418	8.59883	0.00336378	0.0131827		ref|XP_002518679.1|	IPR009548
Peaxi162Scf00016g02435		XLOC_002702	422.754	40.6842	-3.37728	-8.38484	5e-05	0.000174625	yes		-3.32096	6.95142	125.832	3.35e-29	5.98e-27		ref|XP_002524643.1|
Peaxi162Scf00016g02512		XLOC_002874	6.32989	10.5094	0.731434	1.73581	0.0028	0.0068003	yes		0.782691	4.34861	10.8159	0.00100633	0.00472311		AT4G29940.2	IPR009057,IPR013083	GO:0003677,GO:0005515,GO:0006355,GO:0043565,GO:0008270,GO:0003700
Peaxi162Scf00016g02533		XLOC_002707	284.786	185.106	-0.621524	-1.54395	0.0059	0.0131518	yes		-0.689002	6.90372	12.4174	0.000425353	0.00223333		ref|XP_007042571.1|	IPR008479
Peaxi162Scf00016g02611		XLOC_002712	9.87148	18.9835	0.943405	2.44916	5e-05	0.000174625	yes		0.906595	3.69688	10.5167	0.00118303	0.00542939		sp|Q9LYZ9|PP362_ARATH	IPR011990,IPR002885	GO:0005515
Peaxi162Scf00016g02625		XLOC_002879	87.6647	21.3356	-2.03873	-4.81564	5e-05	0.000174625	yes		-1.9385	5.23788	26.0425	3.34e-07	3.96e-06		ref|XP_007042591.1|	IPR013083	GO:0005515,GO:0008270
Peaxi162Scf00016g02736		XLOC_002883	36.1568	18.2926	-0.983009	-2.21868	0.0002	0.000634001	yes		-1.10661	3.89618	9.08959	0.00257068	0.0105454		AT5G67420.1	IPR004883
Peaxi162Scf00016g02933		XLOC_002903	3.7032	6.11419	0.723391	1.48806	0.00935	0.0197304	yes		0.854137	3.19713	5.8494	0.0155824	0.0466525		AT2G14680.1
Peaxi162Scf00016g03127		XLOC_002914	231.884	60.4331	-1.93999	-5.1286	5e-05	0.000174625	yes		-2.00819	4.75667	92.1653	7.97e-22	7.47e-20		ref|XP_002522102.1|
Peaxi162Scf00016g03211		XLOC_002920	6.32018	12.3127	0.962108	2.05507	0.00055	0.00159199	yes		1.08021	4.79763	9.01692	0.00267491	0.0109061		ref|XP_002522077.1|
Peaxi162Scf00016g03241		XLOC_002736	68.0758	14.0056	-2.28113	-4.48672	5e-05	0.000174625	yes		-2.1924	4.55311	15.7467	7.24e-05	0.000478874		AT1G10020.1	IPR010410
Peaxi162Scf00016g03243		XLOC_002916	5.59793	10.1529	0.858923	2.17395	5e-05	0.000174625	yes		1.22379	4.92227	14.0116	0.000181683	0.00106722		AT1G50030.1	IPR026683,IPR009076,IPR024585,IPR016024,IPR014009,IPR003152,IPR011009	GO:0005515,GO:0008144,GO:0016773,GO:0005488,GO:0016772
Peaxi162Scf00016g03350		XLOC_002925	28.8881	50.2325	0.798144	2.0346	0.0004	0.00119351	yes		0.970382	3.6469	17.8211	2.43e-05	0.000183778		ref|NP_569020.1|
Peaxi162Scf00016g03411		XLOC_002932	21.7032	11.9481	-0.861127	-2.1272	0.0002	0.000634001	yes		-0.814569	6.80536	10.4837	0.00120435	0.00551139		AT5G64430.1	IPR000270	GO:0005515
Peaxi162Scf00016g03456		XLOC_002930	76.3588	42.1476	-0.857345	-2.23536	0.0001	0.00033435	yes		-0.766137	7.74228	16.4727	4.94e-05	0.000344661		emb|CAD43286.1|	IPR027353,IPR001487	GO:0005515
Peaxi162Scf00016g03462		XLOC_002746	0.338234	2.6896	2.9913	3.66532	0.00015	0.000486486	yes		3.90196	3.73092	67.9149	1.71e-16	9e-15		AT5G64420.1	IPR007015,IPR016024	GO:0003887,GO:0003677,GO:0006351,GO:0005488
Peaxi162Scf00016g10236		XLOC_002864	2.93839	15.1087	2.36228	4.91422	5e-05	0.000174625	yes		2.79308	3.88696	29.6178	5.26e-08	7.47e-07		AT5G27330.1
Peaxi162Scf00017g00161		XLOC_003047	19.3914	39.3785	1.02199	2.61514	5e-05	0.000174625	yes		1.00582	4.82321	8.92306	0.00281593	0.0113647		AT2G36770.1	IPR002213	GO:0008152,GO:0016758
Peaxi162Scf00017g00219		XLOC_003064	64.7176	33.6885	-0.941902	-2.42497	5e-05	0.000174625	yes		-1.01556	4.03803	14.0169	0.000181174	0.00106483		ref|XP_002511478.1|	IPR009057	GO:0003677,GO:0003682
Peaxi162Scf00017g00248		XLOC_003082	89.1076	33.9521	-1.39205	-3.61851	5e-05	0.000174625	yes		-1.3465	6.30645	36.9129	1.24e-09	2.42e-08		AT5G62570.2	IPR012416
Peaxi162Scf00017g00256		XLOC_003086	17.4156	5.4305	-1.68123	-3.73243	5e-05	0.000174625	yes		-1.56594	4.84402	22.6085	1.99e-06	1.98e-05		sp|Q9FJP6|PUB38_ARATH	IPR013083,IPR016024	GO:0005515,GO:0000151,GO:0016567,GO:0005488,GO:0004842
Peaxi162Scf00017g00268		XLOC_003088	25.9037	150.256	2.53619	5.9937	5e-05	0.000174625	yes		2.8249	4.31414	57.2019	3.93e-14	1.48e-12		ref|XP_007036163.1|
Peaxi162Scf00017g00315		XLOC_003025	4.18838	7.48955	0.838486	1.66863	0.00515	0.0116599	yes		0.846512	3.91919	7.07017	0.00783777	0.0265743		sp|A0JM51|CELF5_XENTR	IPR012677	GO:0000166,GO:0003676
Peaxi162Scf00017g00321		XLOC_003111	16.4791	8.68665	-0.923767	-2.10318	0.0004	0.00119351	yes		-1.00455	4.10487	12.9143	0.000326089	0.00177876		AT5G08139.1	IPR013083	GO:0005515,GO:0008270
Peaxi162Scf00017g00614		XLOC_003029	100.17	53.4201	-0.906992	-2.2988	5e-05	0.000174625	yes		-0.957657	5.26113	10.9423	0.000939938	0.00444983		sp|P45431|BEV1B_BETPN	IPR024949,IPR023393,IPR000916	GO:0006952,GO:0009607
Peaxi162Scf00017g00615		XLOC_003030	15.5297	6.13686	-1.33945	-2.56774	0.00025	0.000777877	yes		-1.60608	1.51862	20.1435	7.18e-06	6.25e-05		sp|Q8VXU6|DI194_ARATH	IPR027935,IPR008598
Peaxi162Scf00017g00617		XLOC_003032	19.3692	11.9672	-0.694685	-1.75888	0.0025	0.00617808	yes		-0.722877	5.22196	13.6683	0.000218107	0.00125275		AT2G17650.1	IPR025110,IPR000873	GO:0008152,GO:0003824
Peaxi162Scf00017g00818		XLOC_002947	1.32046	2.81015	1.0896	1.62741	0.0076	0.0164437	yes		1.19651	1.40819	7.07678	0.0078089	0.0265057		AT2G17650.1	IPR025110,IPR000873	GO:0008152,GO:0003824
Peaxi162Scf00017g01716		XLOC_003048	56.446	35.7302	-0.659725	-1.73067	0.003	0.00722894	yes		-0.66127	4.47241	11.1083	0.00085942	0.00412235		AT2G37390.2
Peaxi162Scf00017g01720		XLOC_002951	3.6105	9.87562	1.45167	2.97139	5e-05	0.000174625	yes		1.4316	3.82008	17.3196	3.16e-05	0.000231939		AT2G37400.1	IPR011990	GO:0005515
Peaxi162Scf00017g02228		XLOC_003065	8.30347	28.1141	1.75951	4.60212	5e-05	0.000174625	yes		1.58196	4.58971	38.4491	5.62e-10	1.17e-08		sp|Q9LYZ9|PP362_ARATH	IPR011990,IPR002885,IPR002625	GO:0005515
Peaxi162Scf00017g02427		XLOC_002971	79.7031	14.9501	-2.41448	-5.9085	5e-05	0.000174625	yes		-2.80808	3.31321	102.097	5.29e-24	6.12e-22		ref|XP_007036116.1|	IPR007263
Peaxi162Scf00017g02521		XLOC_003084	1.93333	3.57148	0.885434	1.42365	0.0167	0.0328141	yes		1.25656	1.70015	6.13928	0.0132211	0.0408343		sp|O02773|MA1A1_PIG	IPR001382	GO:0016020,GO:0005509,GO:0004571
Peaxi162Scf00017g02622		XLOC_002976	103.16	71.2546	-0.533833	-1.45643	0.014	0.0281079	yes		-0.445908	5.25331	8.10457	0.00441537	0.0165106		sp|O74187|ALDH_AGABI	IPR016161	GO:0016620,GO:0008152,GO:0055114,GO:0016491
Peaxi162Scf00017g02624		XLOC_002978	0.642202	2.40436	1.90456	2.94573	0.00015	0.000486486	yes		2.17612	2.976	30.1789	3.94e-08	5.75e-07		AT4G11130.1	IPR012677,IPR007855	GO:0000166,GO:0003968,GO:0003676
Peaxi162Scf00017g02641		XLOC_003091	1.21497	4.08339	1.74884	3.2429	5e-05	0.000174625	yes		1.73618	3.20239	24.595	7.07e-07	7.76e-06		sp|P40069|IMB4_YEAST	IPR016024	GO:0006886,GO:0008536,GO:0005515,GO:0005488
Peaxi162Scf00017g02715		XLOC_002984	416.11	245.125	-0.763448	-1.77598	0.0022	0.00551397	yes		-0.763325	7.86426	18.0727	2.13e-05	0.000163053		sp|Q9SU63|AL2B4_ARATH	IPR016161	GO:0016620,GO:0008152,GO:0055114,GO:0016491
Peaxi162Scf00017g02821		XLOC_002988	19.9994	131.006	2.7116	6.96778	5e-05	0.000174625	yes		2.92721	4.30054	141.385	1.33e-32	3.05e-30		AT5G62840.1	IPR013078
Peaxi162Scf00017g02912		XLOC_002993	3.54882	7.98423	1.16981	2.25021	0.00055	0.00159199	yes		1.38023	4.12978	20.0629	7.49e-06	6.48e-05		AT1G62400.1	IPR011009	GO:0005524,GO:0004674,GO:0004672,GO:0006468,GO:0016772
Peaxi162Scf00017g02913		XLOC_002995	14.0024	39.3663	1.49128	3.96757	5e-05	0.000174625	yes		1.49547	6.26353	52.3418	4.66e-13	1.55e-11		AT1G27500.1	IPR011990	GO:0005515
Peaxi162Scf00017g02915		XLOC_002997	195.412	98.1213	-0.993877	-2.54492	5e-05	0.000174625	yes		-0.911499	5.57633	24.7083	6.67e-07	7.36e-06		AT5G62790.1	IPR003821,IPR016040,IPR026877	GO:0008299,GO:0046872,GO:0005515,GO:0055114,GO:0070402,GO:0030604
Peaxi162Scf00017g03030		XLOC_003001	1413.4	211.529	-2.74024	-5.7823	5e-05	0.000174625	yes		-2.72192	8.46297	83.8641	5.3e-20	4.13e-18		AT5G23060.1	IPR001763
Peaxi162Scf00017g03039		XLOC_003101	8.85769	21.7001	1.2927	3.29323	5e-05	0.000174625	yes		1.47126	5.43996	33.0966	8.77e-09	1.44e-07		sp|A1CW14|HAS1_NEOFI	IPR014014,IPR025313,IPR027417,IPR014001,IPR001650	GO:0005524,GO:0004386,GO:0008026,GO:0003676
Peaxi162Scf00017g03040		XLOC_003103	28.2391	16.0814	-0.812303	-1.9737	0.00105	0.00284913	yes		-0.884354	4.5367	17.802	2.45e-05	0.000185358		AT5G23090.4	IPR009072	GO:0046982,GO:0043565,GO:0005622
Peaxi162Scf00017g03139		XLOC_003004	9.61012	5.60655	-0.777442	-1.7501	0.0039	0.00911698	yes		-1.48145	5.97328	32.1249	1.45e-08	2.26e-07		AT1G74030.1	IPR000941	GO:0000287,GO:0004634,GO:0006096,GO:0000015
Peaxi162Scf00017g03211		XLOC_003020	3.27217	1.39741	-1.22749	-1.53461	0.01555	0.0308209	yes		-1.50816	1.73268	5.75454	0.0164461	0.0486269		sp|Q9C9D0|SOT16_ARATH	IPR000863,IPR027417	GO:0008146
Peaxi162Scf00017g03258		XLOC_003112	0.287576	4.54253	3.98148	4.74528	0.0001	0.00033435	yes		4.58238	2.23193	60.2261	8.46e-15	3.51e-13		sp|P59328|WDHD1_MOUSE	IPR022100,IPR015943	GO:0005515
Peaxi162Scf00017g03259		XLOC_003113	73.2247	45.1121	-0.698815	-1.90321	0.00145	0.00380213	yes		-0.759144	5.68553	13.3598	0.000257076	0.00144418		AT5G15740.1	IPR019378
Peaxi162Scf00018g00311		XLOC_003125	1.86505	3.99236	1.09803	2.07013	0.00075	0.00210563	yes		1.36413	3.07465	10.6287	0.00111349	0.00515825		sp|Q8RXD6|BRE1A_ARATH	IPR013083	GO:0005515,GO:0008270
Peaxi162Scf00018g02016		XLOC_003143	0.580192	3.89712	2.74781	3.55232	0.0001	0.00033435	yes		3.24005	2.24016	39.743	2.9e-10	6.31e-09		AT2G31270.1	IPR014939
Peaxi162Scf00019g00006		XLOC_003155	980.783	489.6	-1.00233	-2.49897	5e-05	0.000174625	yes		-0.875465	7.4802	8.68742	0.00320414	0.0126456		emb|CAC39619.1|	IPR003698,IPR008990	GO:0051539,GO:0009107,GO:0016992,GO:0015979
Peaxi162Scf00019g00016		XLOC_003158	195.512	134.294	-0.541865	-1.42118	0.0145	0.0289869	yes		-0.524406	3.50859	6.62743	0.010042	0.0326714		AT5G13710.1	IPR013705,IPR013216	GO:0006694,GO:0008152,GO:0008168
Peaxi162Scf00019g00128		XLOC_003169	27.8275	6.60162	-2.07562	-4.50145	5e-05	0.000174625	yes		-2.18104	6.88088	51.3043	7.91e-13	2.52e-11		AT2G23790.1	IPR006769
Peaxi162Scf00019g00142		XLOC_003172	104.479	18.6187	-2.48838	-6.37293	5e-05	0.000174625	yes		-2.45295	5.24012	92.0013	8.66e-22	8.08e-20		sp|Q5ZIR9|RN185_CHICK	IPR013083	GO:0005515,GO:0008270
Peaxi162Scf00019g00154		XLOC_003197	1.82983	4.426	1.27429	2.23962	0.0011	0.00297066	yes		1.45189	1.85269	10.9363	0.000943002	0.00446229		sp|B3H4P1|PP450_ARATH	IPR002885
Peaxi162Scf00019g00315		XLOC_003161	2.03744	3.7315	0.872994	1.56518	0.0085	0.0181394	yes		1.08059	2.97332	6.02021	0.0141429	0.0430967		AT5G11390.1
Peaxi162Scf00019g00321		XLOC_003188	91.8606	61.2762	-0.584119	-1.62051	0.0067	0.0147137	yes		-0.670918	6.76552	11.6254	0.000650564	0.0032251		AT3G30390.1	IPR013057
Peaxi162Scf00019g01113		XLOC_003167	22.6856	9.07785	-1.32135	-3.15865	5e-05	0.000174625	yes		-1.17133	3.60965	18.2883	1.9e-05	0.000147452		AT3G02410.1	IPR013094	GO:0016787,GO:0008152
Peaxi162Scf00019g02117		XLOC_003179	2.09189	5.5785	1.41507	1.80262	0.00675	0.0148088	yes		1.83225	1.59041	12.3111	0.000450275	0.0023456		ref|XP_002522377.1|
Peaxi162Scf00019g02120		XLOC_003201	9.43078	5.57589	-0.758175	-1.64899	0.0053	0.0119604	yes		-0.764449	3.12668	7.41057	0.00648416	0.0227088		AT2G23470.1	IPR006968
Peaxi162Scf00019g02515		XLOC_003181	7.54351	12.7356	0.755554	1.6746	0.004	0.00932222	yes		0.608833	4.56095	7.25064	0.00708757	0.0244581		sp|D2XNQ8|FLOT1_MEDTR	IPR001107
Peaxi162Scf00019g03125		XLOC_003207	16.5449	33.7766	1.02963	2.60629	5e-05	0.000174625	yes		0.684917	4.22596	6.90504	0.00859532	0.0286769		AT5G64560.1	IPR026573	GO:0015693,GO:0015095
Peaxi162Scf00020g00011		XLOC_003209	11.7232	20.859	0.831302	2.12447	0.00045	0.00132797	yes		0.854258	5.16682	7.66424	0.00563258	0.0202152		gb|AAF78410.1|AC009273_16	IPR010839
Peaxi162Scf00020g00013		XLOC_003210	135.881	64.9436	-1.06509	-2.76406	5e-05	0.000174625	yes		-1.04274	5.51296	32.0379	1.51e-08	2.36e-07		AT1G01780.1	IPR001781	GO:0008270
Peaxi162Scf00020g00025		XLOC_003212	55.682	87.9393	0.659296	1.79065	0.0025	0.00617808	yes		0.842318	7.18718	11.198	0.00081886	0.00395319		AT5G44500.1	IPR017131,IPR010920
Peaxi162Scf00020g00076		XLOC_003295	5.31964	2.32044	-1.19693	-2.15182	0.00075	0.00210563	yes		-1.28506	3.94024	11.8761	0.000568583	0.00287091		AT4G00360.1	IPR001128	GO:0020037,GO:0016705,GO:0005506,GO:0055114
Peaxi162Scf00020g00107		XLOC_003308	43.5816	17.7846	-1.29309	-3.23325	5e-05	0.000174625	yes		-1.24922	4.93261	21.0611	4.45e-06	4.09e-05		AT2G21480.1	IPR024788
Peaxi162Scf00020g00113		XLOC_003237	165.503	69.491	-1.25196	-3.34947	5e-05	0.000174625	yes		-1.27536	6.52504	34.4047	4.48e-09	7.86e-08		gb|ABX26124.1|	IPR008511
Peaxi162Scf00020g00131		XLOC_003247	1107.05	71.9463	-3.94365	-9.96941	5e-05	0.000174625	yes		-3.90707	8.31134	199.681	2.45e-45	1.27e-42
Peaxi162Scf00020g00152		XLOC_003249	2.77707	0.976044	-1.50855	-1.73476	0.00925	0.019545	yes		-1.75558	4.51321	18.9154	1.37e-05	0.000110165		AT4G01250.1	IPR003657	GO:0006355,GO:0043565,GO:0003700
Peaxi162Scf00020g00154		XLOC_003251	264.135	75.6136	-1.80456	-4.56524	5e-05	0.000174625	yes		-1.78569	8.06818	26.6527	2.44e-07	2.99e-06		AT1G01470.1	IPR013783,IPR004864	GO:0009269
Peaxi162Scf00020g00168		XLOC_003252	38.386	14.1366	-1.44115	-3.264	5e-05	0.000174625	yes		-1.51213	6.19283	15.6498	7.62e-05	0.000502297		AT2G46150.1	IPR013783,IPR004864
Peaxi162Scf00020g00192		XLOC_003259	1.19517	5.28927	2.14586	3.43759	5e-05	0.000174625	yes		1.86928	3.95821	39.0914	4.04e-10	8.57e-09		AT3G02490.1	IPR002885
Peaxi162Scf00020g00328		XLOC_003289	3.82998	6.41125	0.743271	1.71618	0.00325	0.00775706	yes		0.689368	5.40645	6.62877	0.0100344	0.0326577		ref|XP_002511864.1|	IPR022212,IPR025486
Peaxi162Scf00020g00421		XLOC_003218	3.68632	7.26248	0.978282	2.23042	0.00025	0.000777877	yes		1.05946	4.97157	11.6987	0.000625423	0.00312041		AT2G45910.1	IPR014729,IPR013083,IPR013320,IPR011009	GO:0005524,GO:0016567,GO:0006468,GO:0004842,GO:0004674,GO:0000151,GO:0004672,GO:0016772
Peaxi162Scf00020g00516		XLOC_003221	76.2699	43.7597	-0.80151	-2.13766	0.0003	0.000918529	yes		-0.790828	4.48097	7.22415	0.00719294	0.0247188		AT4G00430.1	IPR023271,IPR000425	GO:0016020,GO:0006810,GO:0005215
Peaxi162Scf00020g00611		XLOC_003222	73.0706	41.9607	-0.800251	-2.0326	0.0004	0.00119351	yes		-0.899585	4.84907	8.41907	0.00371305	0.0143345		AT4G23400.1	IPR023271,IPR000425	GO:0016020,GO:0006810,GO:0005215
Peaxi162Scf00020g00718		XLOC_003223	105.719	35.2338	-1.5852	-4.20129	5e-05	0.000174625	yes		-1.66323	5.76239	42.3864	7.49e-11	1.8e-09		AT1G01610.1	IPR002123,IPR023214	GO:0016746,GO:0008152
Peaxi162Scf00020g00728		XLOC_003225	113.678	45.934	-1.30732	-3.5024	5e-05	0.000174625	yes		-1.50696	4.34774	35.3355	2.78e-09	5.1e-08
Peaxi162Scf00020g00814		XLOC_003228	7.72643	16.9255	1.13132	2.80008	5e-05	0.000174625	yes		1.27901	7.41176	22.294	2.34e-06	2.3e-05		sp|Q6EVK6|BRM_ARATH	IPR014978,IPR027417,IPR001650,IPR001487,IPR000330	GO:0005634,GO:0003677,GO:0005524,GO:0005515,GO:0006355,GO:0016818,GO:0004386,GO:0003676
Peaxi162Scf00020g00913		XLOC_003303	13.433	8.0757	-0.734127	-1.54206	0.0096	0.0201947	yes		-0.914289	2.86487	9.53977	0.00201067	0.00857069		AT4G00335.1	IPR013083	GO:0005515,GO:0008270
Peaxi162Scf00020g01119		XLOC_003236	65.4715	21.0805	-1.63496	-4.40417	5e-05	0.000174625	yes		-1.62407	4.82491	60.232	8.43e-15	3.51e-13		AT1G01540.2	IPR011009	GO:0005524,GO:0004674,GO:0004672,GO:0006468,GO:0016772
Peaxi162Scf00020g01234		XLOC_003312	61.6053	20.1929	-1.60921	-4.0952	5e-05	0.000174625	yes		-1.60874	3.07767	25.2886	4.94e-07	5.61e-06		AT5G52660.1	IPR009057	GO:0003677,GO:0003682
Peaxi162Scf00020g01711		XLOC_003325	53.648	531.511	3.3085	8.07324	5e-05	0.000174625	yes		2.9829	7.00839	19.3495	1.09e-05	9.05e-05		ref|XP_007017571.1|
Peaxi162Scf00020g01922		XLOC_003331	48.5952	0	NA	NA	5e-05	0.000174625	yes		-8.00197	2.73621	166.671	3.95e-38	1.28e-35		ref|NP_001237169.1|
Peaxi162Scf00020g01924		XLOC_003260	8.01302	13.3404	0.735386	1.81314	0.00155	0.00403543	yes		0.882463	4.0189	9.77983	0.00176437	0.00765312		AT5G16000.1	IPR013210,IPR001611,IPR013320,IPR011009	GO:0005524,GO:0005515,GO:0004674,GO:0004672,GO:0006468,GO:0016772
Peaxi162Scf00020g01929		XLOC_003262	67.5743	12.8066	-2.39959	-6.00583	5e-05	0.000174625	yes		-2.48403	5.50755	52.7946	3.7e-13	1.25e-11		AT3G02380.1	IPR010402,IPR000315	GO:0005515,GO:0008270,GO:0005622
Peaxi162Scf00020g02020		XLOC_003266	27.4015	11.7747	-1.21857	-3.11222	5e-05	0.000174625	yes		-1.25996	7.51544	20.814	5.06e-06	4.57e-05		AT3G30390.1	IPR013057
Peaxi162Scf00020g02135		XLOC_003336	0.982394	3.88167	1.9823	3.44666	5e-05	0.000174625	yes		2.10744	3.18346	27.6085	1.49e-07	1.9e-06		sp|Q8L6J2|RPO2A_TOBAC	IPR024075,IPR002092	GO:0003899,GO:0003677,GO:0006351
Peaxi162Scf00020g02335		XLOC_003344	107.414	40.7077	-1.39981	-3.75542	5e-05	0.000174625	yes		-1.45772	8.80743	16.005	6.32e-05	0.000426772		ref|XP_007032884.1|	IPR006041
Peaxi162Scf00020g02341		XLOC_003275	34.8896	20.3548	-0.777429	-2.09517	0.00055	0.00159199	yes		-0.895517	4.61832	25.1013	5.44e-07	6.15e-06		AT3G02300.1	IPR009091
Peaxi162Scf00020g02342		XLOC_003342	1.66228	3.7229	1.16326	2.72983	5e-05	0.000174625	yes		1.47328	7.12685	15.8758	6.76e-05	0.00045249		AT3G02260.1	IPR016024,IPR025704,IPR003126	GO:0008270,GO:0005488,GO:0004842
Peaxi162Scf00020g02344		XLOC_003343	0.924703	2.60758	1.49565	2.28787	0.0019	0.004839	yes		2.29818	4.75067	16.0335	6.22e-05	0.000422059		AT3G02260.1
Peaxi162Scf00021g00010		XLOC_003405	41.6827	14.7987	-1.49398	-2.44227	0.00025	0.000777877	yes		-1.29446	3.51866	10.3044	0.00132717	0.00599265		sp|Q9XJ60|MAD50_ORYSJ	IPR002100	GO:0003677,GO:0046983
Peaxi162Scf00021g00016		XLOC_003404	22.1606	7.93086	-1.48245	-3.10837	5e-05	0.000174625	yes		-1.55403	2.81264	15.3453	8.95e-05	0.000576493		gb|AAK21252.1|AF335239_1	IPR002487	GO:0005634,GO:0006355,GO:0003700
Peaxi162Scf00021g00064		XLOC_003360	11.6727	6.19275	-0.914491	-2.09942	0.00035	0.00105711	yes		-0.967893	5.03988	16.2679	5.5e-05	0.000379217		AT2G45720.1	IPR016024	GO:0005515,GO:0005488
Peaxi162Scf00021g00116		XLOC_003408	25.9353	9.37627	-1.46783	-3.57807	5e-05	0.000174625	yes		-1.60749	4.77628	48.6262	3.1e-12	9.3e-11		sp|Q8BYI6|PCAT2_MOUSE	IPR002123,IPR011992	GO:0016746,GO:0008152,GO:0005509
Peaxi162Scf00021g00132		XLOC_003372	222.257	120.364	-0.884822	-2.22383	0.00025	0.000777877	yes		-0.842436	9.01149	8.086	0.00446085	0.0166504		AT2G45470.1	IPR000782
Peaxi162Scf00021g00202		XLOC_003390	55.4033	33.725	-0.716153	-1.50081	0.01025	0.0213838	yes		-0.781638	3.26823	6.41805	0.0112966	0.0359546		ref|XP_002529751.1|
Peaxi162Scf00021g00205		XLOC_003389	40.3065	20.6674	-0.963655	-2.45597	5e-05	0.000174625	yes		-0.834225	4.78416	12.1366	0.00049442	0.00254294		ref|XP_002529751.1|
Peaxi162Scf00021g00213		XLOC_003446	50.8686	28.8502	-0.818195	-2.03044	0.0005	0.00146065	yes		-0.795825	4.9305	8.79303	0.00302383	0.0120674		AT5G23280.1	IPR005333
Peaxi162Scf00021g00232		XLOC_003411	23.2487	11.8924	-0.967106	-2.35794	0.0002	0.000634001	yes		-0.91047	3.00055	12.8361	0.000339991	0.00184391		AT2G45690.1	IPR013919
Peaxi162Scf00021g00234		XLOC_003414	16.8006	0.820897	-4.35517	-6.64998	5e-05	0.000174625	yes		-5.14352	3.38028	82.3821	1.12e-19	8.42e-18		sp|Q93ZQ5|SPXM3_ARATH	IPR004331,IPR011701,IPR016196	GO:0055085,GO:0016021
Peaxi162Scf00021g00620		XLOC_003361	327.924	119.551	-1.45574	-3.64969	5e-05	0.000174625	yes		-1.33952	5.82014	31.938	1.59e-08	2.47e-07		sp|Q5VRJ8|PX115_ORYSJ	IPR008733	GO:0005779,GO:0016559
Peaxi162Scf00021g00922		XLOC_003367	33.828	12.923	-1.38828	-3.63021	5e-05	0.000174625	yes		-1.32267	4.94506	9.48676	0.0020696	0.00877853		sp|Q0WV12|ANL2_ARATH	IPR004159,IPR009057,IPR002913	GO:0008289,GO:0005634,GO:0003677,GO:0008168,GO:0006355,GO:0043565,GO:0003700
Peaxi162Scf00021g01017		XLOC_003369	44.1562	20.805	-1.08568	-2.82534	5e-05	0.000174625	yes		-1.22986	4.86546	28.7859	8.08e-08	1.09e-06		AT4G11680.1	IPR013083	GO:0005515,GO:0008270
Peaxi162Scf00021g01018		XLOC_003368	23.6803	12.6298	-0.906854	-2.31398	5e-05	0.000174625	yes		-0.934468	4.73375	10.6621	0.00109353	0.0050863		AT4G00720.1	IPR011009	GO:0005524,GO:0004674,GO:0004672,GO:0006468,GO:0016772
Peaxi162Scf00021g01316		XLOC_003374	2.13784	4.9902	1.22294	2.4745	5e-05	0.000174625	yes		1.09629	4.18952	13.8467	0.000198342	0.00115363		AT2G45460.2	IPR008984,IPR000580	GO:0005515,GO:0006355,GO:0003700
Peaxi162Scf00021g01817		XLOC_003386	4.39037	0.989946	-2.14892	-2.83578	0.00035	0.00105711	yes		-2.20332	1.45096	13.0071	0.000310318	0.00170124		AT1G10740.1
Peaxi162Scf00021g01915		XLOC_003442	196.839	111.567	-0.819104	-2.166	0.00015	0.000486486	yes		-0.631399	6.21187	6.6269	0.010045	0.0326714		AT5G23230.1	IPR000868	GO:0008152,GO:0003824
Peaxi162Scf00021g02316		XLOC_003396	2.23165	7.71481	1.78952	3.16133	5e-05	0.000174625	yes		2.36867	2.1932	26.1461	3.17e-07	3.78e-06		sp|A8HZX8|PYRD_AZOC5	IPR013785,IPR012135	GO:0016020,GO:0006222,GO:0004158,GO:0004152,GO:0006207,GO:0003824,GO:0055114
Peaxi162Scf00022g00005		XLOC_003452	26.4922	44.1261	0.736063	1.95179	0.0008	0.00223223	yes		0.659377	3.94607	8.33062	0.00389824	0.0149408		sp|P42784|CTPA_SYNP2	IPR004447	GO:0006508,GO:0005515,GO:0008236
Peaxi162Scf00022g00037		XLOC_003454	36.1252	22.0338	-0.713286	-1.7009	0.00435	0.0100408	yes		-0.955686	3.79547	6.79134	0.00916012	0.0302157		AT4G18930.1	IPR009097,IPR012386	GO:0004112,GO:0003824
Peaxi162Scf00022g00277		XLOC_003464	3.9378	8.92777	1.18091	2.69938	5e-05	0.000174625	yes		1.22812	2.40052	20.0027	7.73e-06	6.67e-05		AT5G45650.1	IPR015500	GO:0004252,GO:0006508,GO:0042802,GO:0043086
Peaxi162Scf00022g00310		XLOC_003468	102.647	57.4977	-0.836122	-2.276	0.00015	0.000486486	yes		-0.890069	4.50567	14.8352	0.000117325	0.000729303		sp|A9GP90|UREG_SORC5	IPR027417,IPR012202	GO:0016530,GO:0005524,GO:0006184,GO:0042803,GO:0016151,GO:0005737,GO:0003924
Peaxi162Scf00022g01210		XLOC_003472	21.4182	4.18442	-2.35574	-2.87574	0.00165	0.00426738	yes		-2.64339	1.99082	64.4246	1e-15	4.65e-14		sp|Q8L5Z1|GDL17_ARATH	IPR001087	GO:0016787,GO:0016788,GO:0006629
Peaxi162Scf00023g00085		XLOC_003518	0.620706	3.315	2.41703	3.4489	5e-05	0.000174625	yes		3.2146	0.177199	10.6699	0.0010889	0.00506871		AT4G13920.1	IPR003591,IPR013210,IPR001611	GO:0005515
Peaxi162Scf00023g00112		XLOC_003523	124.447	11.0356	-3.49529	-8.77379	5e-05	0.000174625	yes		-3.61684	8.36767	160.791	7.6e-37	2.28e-34		sp|P29000|INVA_SOLLC	IPR021792,IPR001362,IPR023296,IPR008985	GO:0004553,GO:0005975,GO:0004575,GO:0004564
Peaxi162Scf00023g00239		XLOC_003541	3.43602	7.54192	1.13419	1.82897	0.00255	0.00628795	yes		1.1076	4.73339	5.70386	0.0169276	0.0498655		AT2G02990.1	IPR001568	GO:0003723,GO:0033897
Peaxi162Scf00023g00825		XLOC_003490	8.4093	4.23795	-0.988619	-2.30533	0.0003	0.000918529	yes		-0.747319	3.90295	9.12638	0.00251949	0.0103642		AT5G52540.1	IPR008537
Peaxi162Scf00023g00927		XLOC_003491	3.15528	11.1209	1.81743	3.09626	5e-05	0.000174625	yes		1.56004	1.30133	11.415	0.000728516	0.00356462		AT5G24000.1	IPR008537
Peaxi162Scf00023g01024		XLOC_003495	53.3488	22.0351	-1.27565	-3.51524	5e-05	0.000174625	yes		-1.19423	4.99408	20.4373	6.16e-06	5.43e-05
Peaxi162Scf00023g01330		XLOC_003501	13.6133	26.3992	0.955479	2.44511	5e-05	0.000174625	yes		0.941739	3.54027	10.4242	0.00124375	0.00567038		AT2G26000.2	IPR011422,IPR001607,IPR013083	GO:0005515,GO:0008270
Peaxi162Scf00023g02024		XLOC_003536	472.739	297.571	-0.667811	-1.55662	0.00745	0.0161559	yes		-0.672797	9.23246	6.29987	0.0120747	0.0379442		AT5G09810.1	IPR004000
Peaxi162Scf00023g02529		XLOC_003545	16.3968	3.91265	-2.0672	-2.64788	0.0009	0.00248147	yes		-2.45397	1.91701	61.5216	4.38e-15	1.92e-13		AT2G02990.1	IPR001568	GO:0003723,GO:0033897
Peaxi162Scf00023g02530		XLOC_003547	4.18785	27.4873	2.71448	4.48003	5e-05	0.000174625	yes		2.92366	1.19776	38.7429	4.83e-10	1.01e-08		sp|A2YNI2|MAD18_ORYSI	IPR002100,IPR002487	GO:0005634,GO:0003677,GO:0006355,GO:0003700,GO:0046983
Peaxi162Scf00024g01711		XLOC_003610	12.1418	2.67592	-2.18188	-2.39108	0.0018	0.00461128	yes		-2.37859	3.15381	27.5584	1.52e-07	1.94e-06
Peaxi162Scf00024g01922		XLOC_003573	1.13852	10.1409	3.15496	6.71569	5e-05	0.000174625	yes		3.45065	4.87146	119.945	6.5e-28	1.07e-25		AT1G06620.1	IPR027443,IPR005123,IPR026992	GO:0016706,GO:0055114,GO:0016491
Peaxi162Scf00024g02317		XLOC_003621	29.16	14.6669	-0.991425	-2.46527	5e-05	0.000174625	yes		-0.994479	5.03227	28.8356	7.88e-08	1.07e-06		AT4G14410.2	IPR011598	GO:0046983
Peaxi162Scf00024g02318		XLOC_003585	6.84312	2.68275	-1.35094	-1.71927	0.01395	0.0280187	yes		-1.59729	1.69755	13.3405	0.00025973	0.00145629		sp|Q8L7R5|CSPLG_ARATH	IPR006702
Peaxi162Scf00025g00068		XLOC_003633	102.433	50.1664	-1.02988	-2.69527	5e-05	0.000174625	yes		-1.1179	5.04871	11.0271	0.000897908	0.00428118		AT5G05580.1	IPR021863,IPR005804,IPR001878	GO:0008270,GO:0055114,GO:0016717,GO:0006629,GO:0003676
Peaxi162Scf00025g00089		XLOC_003676	69.01	44.8907	-0.620387	-1.70022	0.00465	0.0106525	yes		-0.698252	5.32351	13.7108	0.000213224	0.00122948		AT5G58720.1	IPR002625,IPR013899
Peaxi162Scf00025g00171		XLOC_003683	3.32536	10.2331	1.62166	2.3775	0.00065	0.00185122	yes		1.76696	3.20445	20.6039	5.65e-06	5.03e-05		AT1G49230.1	IPR013083	GO:0005515,GO:0008270
Peaxi162Scf00025g00283		XLOC_003709	21.1481	8.4342	-1.32621	-3.17022	5e-05	0.000174625	yes		-1.64247	3.04262	17.2087	3.35e-05	0.000244158		AT5G23730.1	IPR015943	GO:0005515
Peaxi162Scf00025g00313		XLOC_003631	516.5	304.474	-0.762452	-1.91727	0.00155	0.00403543	yes		-0.769222	7.18601	7.02761	0.00802625	0.0270925
Peaxi162Scf00025g00342		XLOC_003666	15.1294	7.08111	-1.09531	-2.89468	5e-05	0.000174625	yes		-1.11391	5.81636	22.0809	2.61e-06	2.54e-05		AT4G39400.1	IPR003591,IPR013210,IPR001611,IPR013320,IPR011009	GO:0005524,GO:0005515,GO:0004674,GO:0004672,GO:0006468,GO:0016772
Peaxi162Scf00025g01317		XLOC_003680	51.2175	24.6126	-1.05724	-2.77406	5e-05	0.000174625	yes		-1.0458	5.30434	18.5581	1.65e-05	0.000130194		AT5G62690.1	IPR000217,IPR023123	GO:0051258,GO:0005874,GO:0043234,GO:0006184,GO:0007017,GO:0005525,GO:0005200,GO:0003924
Peaxi162Scf00025g02112		XLOC_003695	561.223	285.402	-0.975576	-2.14805	0.0003	0.000918529	yes		-0.936824	9.64993	8.88269	0.00287888	0.0115714		AT5G09810.1	IPR004000
Peaxi162Scf00025g02122		XLOC_003696	58.714	28.1761	-1.05923	-2.75779	5e-05	0.000174625	yes		-0.95944	3.83982	23.2756	1.4e-06	1.44e-05		AT5G09820.1	IPR006843	GO:0005198,GO:0009507
Peaxi162Scf00025g02313		XLOC_003643	0.475334	2.99004	2.65315	1.5113	0.01605	0.0316885	yes		1.75643	0.359159	8.61139	0.00334068	0.0131071
Peaxi162Scf00025g02619		XLOC_003707	72.4913	48.1538	-0.590158	-1.56812	0.006	0.013348	yes		-0.591216	5.88001	5.98694	0.0144122	0.0437819		ref|XP_007011110.1|
Peaxi162Scf00025g02824		XLOC_003710	2.09134	5.65953	1.43625	2.24464	0.00145	0.00380213	yes		1.67844	3.04196	12.2378	0.000468313	0.00242703		sp|Q8GWZ6|SRR1_ARATH	IPR012942
Peaxi162Scf00025g02825		XLOC_003711	15.9799	30.2848	0.922334	2.43072	5e-05	0.000174625	yes		1.09696	5.95412	26.5215	2.61e-07	3.18e-06		AT5G09880.1	IPR006509	GO:0006397,GO:0005634,GO:0003723,GO:0000166,GO:0003676
Peaxi162Scf00025g03018		XLOC_003656	2.3351	10.4014	2.15522	4.61242	5e-05	0.000174625	yes		2.35614	2.84706	47.0954	6.76e-12	1.92e-10		sp|Q9SJ20|RIR1_ARATH	IPR000788,IPR008926	GO:0004748,GO:0005524,GO:0006260,GO:0055114,GO:0005971
Peaxi162Scf00025g03226		XLOC_003662	2.36002	4.94559	1.06734	1.75036	0.00365	0.00859817	yes		1.0015	1.86565	6.28112	0.0122031	0.0382608		sp|Q9FPS0|UBP27_ARATH	IPR001394	GO:0006511,GO:0004221
Peaxi162Scf00025g03315		XLOC_003663	1.20149	2.25803	0.91024	1.41329	0.02165	0.0411941	yes		1.24954	1.73517	10.0581	0.00151679	0.00671706		AT2G36960.1
Peaxi162Scf00025g10312		XLOC_003717	37.7989	58.8136	0.637804	1.71273	0.00355	0.0083878	yes		0.540228	6.40375	6.58458	0.0102866	0.0333121		sp|Q9FIB6|PS12A_ARATH	IPR000717	GO:0005515
Peaxi162Scf00026g00013		XLOC_003757	54.4616	3.7723	-3.85172	-8.0077	5e-05	0.000174625	yes		-4.53385	5.46255	219.307	1.28e-49	7.17e-47		AT1G69040.2	IPR002912	GO:0016597,GO:0008152
Peaxi162Scf00026g00014		XLOC_003758	12.2955	32.613	1.40732	3.69855	5e-05	0.000174625	yes		1.37489	5.84768	28.5994	8.9e-08	1.2e-06		AT1G26150.1	IPR011992,IPR013320,IPR011009	GO:0005524,GO:0004674,GO:0005509,GO:0004672,GO:0006468,GO:0016772
Peaxi162Scf00026g00023		XLOC_003725	424.566	118.404	-1.84227	-4.72667	5e-05	0.000174625	yes		-1.92006	7.67232	61.1142	5.39e-15	2.32e-13		sp|O80402|DCAM_NICSY	IPR016067,IPR001985,IPR018167	GO:0004014,GO:0006597,GO:0008295
Peaxi162Scf00026g00034		XLOC_003759	2.01797	29.3967	3.86468	8.09469	5e-05	0.000174625	yes		4.27241	2.94377	58.1551	2.42e-14	9.43e-13		AT3G07770.1	IPR001404	GO:0006457,GO:0005524,GO:0051082,GO:0006950
Peaxi162Scf00026g00178		XLOC_003774	5.42078	10.4024	0.94035	2.02843	0.00115	0.00309176	yes		1.17978	3.3191	15.1819	9.76e-05	0.000621302		AT2G03590.1	IPR009834
Peaxi162Scf00026g00214		XLOC_003783	24.5199	6.70656	-1.87031	-4.18089	5e-05	0.000174625	yes		-1.85242	3.51874	25.3371	4.81e-07	5.49e-06		ref|XP_007044408.1|	IPR025287	GO:0030247
Peaxi162Scf00026g00226		XLOC_003786	6.24757	88.6159	3.8262	8.41649	5e-05	0.000174625	yes		3.65645	3.90147	67.9284	1.7e-16	8.96e-15		AT2G02710.2	IPR001610,IPR000014	GO:0007165,GO:0004871
Peaxi162Scf00026g00245		XLOC_003743	0	9.36549	Inf	NA	5e-05	0.000174625	yes		9.53119	1.03954	76.4446	2.26e-18	1.48e-16		AT3G45010.1	IPR001563	GO:0006508,GO:0004185
Peaxi162Scf00026g00275		XLOC_003790	23.3907	12.9036	-0.858159	-2.14755	0.0004	0.00119351	yes		-0.883869	4.76522	15.4859	8.31e-05	0.000540712		AT2G02800.1	IPR013320,IPR011009	GO:0005524,GO:0004674,GO:0004672,GO:0006468,GO:0016772
Peaxi162Scf00026g00288		XLOC_003792	880.018	379.074	-1.21506	-3.00557	5e-05	0.000174625	yes		-1.15732	7.29868	8.10502	0.0044143	0.0165106		AT1G14345.1	IPR005182
Peaxi162Scf00026g00312		XLOC_003728	2.84342	13.5858	2.2564	4.70287	5e-05	0.000174625	yes		2.58293	3.58653	51.4539	7.33e-13	2.35e-11		sp|O23337|PP311_ARATH	IPR011990,IPR002885	GO:0005515
Peaxi162Scf00026g01610		XLOC_003771	219.982	76.6203	-1.52159	-3.92383	5e-05	0.000174625	yes		-1.41666	6.11408	21.0642	4.44e-06	4.08e-05
Peaxi162Scf00026g01920		XLOC_003780	1.99524	0.729611	-1.45136	-1.71556	0.0104	0.0216594	yes		-3.2801	3.50181	15.8153	6.98e-05	0.000464339		sp|P49132|TPT_FLATR	IPR004853,IPR004696	GO:0016020,GO:0006810,GO:0016021,GO:0005215
Peaxi162Scf00026g02218		XLOC_003737	13.8345	5.42947	-1.34939	-2.92917	5e-05	0.000174625	yes		-1.46575	5.25281	11.4694	0.000707525	0.00347504		AT1G59710.1	IPR007679,IPR008999
Peaxi162Scf00026g02513		XLOC_003748	49.4333	20.0828	-1.29952	-3.14666	5e-05	0.000174625	yes		-1.13573	4.19903	6.94821	0.00839029	0.0280924		AT3G48530.1	IPR000644	GO:0030554
Peaxi162Scf00026g03111		XLOC_003796	45.724	7.43359	-2.62082	-6.0775	5e-05	0.000174625	yes		-2.83794	3.54413	75.4811	3.69e-18	2.32e-16		AT2G46420.1	IPR006476
Peaxi162Scf00026g03112		XLOC_003797	73.6119	35.8075	-1.03968	-2.73078	5e-05	0.000174625	yes		-1.17269	2.00726	6.29638	0.0120985	0.0380037		ref|NP_564972.1|	IPR007681
Peaxi162Scf00026g03212		XLOC_003756	36.0368	24.7402	-0.542614	-1.39141	0.02085	0.0398776	yes		-0.723784	5.86179	8.76543	0.00306994	0.0122067		AT1G69640.1	IPR006694	GO:0005506,GO:0006633,GO:0055114,GO:0016491
Peaxi162Scf00026g03215		XLOC_003755	1.26037	3.44215	1.44947	2.26103	0.00035	0.00105711	yes		1.5466	3.78851	20.8671	4.92e-06	4.46e-05		AT1G26830.1	IPR011991,IPR001373	GO:0006511,GO:0031625,GO:0031461
Peaxi162Scf00027g00165		XLOC_003808	25.1649	4.12856	-2.6077	-5.70194	5e-05	0.000174625	yes		-2.70064	5.21043	61.15	5.29e-15	2.28e-13		AT2G24850.1	IPR021178	GO:0009058,GO:0006520,GO:0008483,GO:0003824,GO:0030170
Peaxi162Scf00027g00211		XLOC_003812	46.258	22.1693	-1.06114	-2.81155	5e-05	0.000174625	yes		-0.985393	3.92124	18.1443	2.05e-05	0.0001575		sp|Q28C69|ENOPH_XENTR	IPR001303,IPR006439,IPR023214	GO:0000287,GO:0016787,GO:0008152,GO:0019509,GO:0043874
Peaxi162Scf00028g00119		XLOC_003855	11.5734	19.4159	0.746421	1.83925	0.0017	0.00438271	yes		0.836018	3.08097	5.89742	0.0151631	0.045628		AT1G22100.1	IPR009286	GO:0035299,GO:0005524
Peaxi162Scf00028g00124		XLOC_003857	33.2648	23.0629	-0.528422	-1.41628	0.01325	0.0267735	yes		-0.533834	6.45657	5.90653	0.0150849	0.0454528		sp|Q8L838|COG4_ARATH	IPR013167,IPR009976,IPR010326,IPR007528	GO:0000145,GO:0048278,GO:0005737,GO:0006887
Peaxi162Scf00028g00183		XLOC_003859	31.3775	14.723	-1.09166	-2.20033	0.00095	0.00260572	yes		-1.23796	3.02921	6.40654	0.0113701	0.0361247		AT1G75390.1	IPR004827	GO:0006355,GO:0043565,GO:0003700
Peaxi162Scf00028g00189		XLOC_003871	4.25107	13.4193	1.65841	3.42625	5e-05	0.000174625	yes		1.81792	4.82153	31.1602	2.38e-08	3.58e-07		AT5G45190.1	IPR015429	GO:0005634,GO:0006355,GO:0019901,GO:0000079
Peaxi162Scf00029g00007		XLOC_003902	0.862691	4.82417	2.48337	3.23569	0.0005	0.00146065	yes		2.69987	1.59129	26.8698	2.18e-07	2.69e-06		AT2G36010.1	IPR011991,IPR015633	GO:0006355,GO:0005667,GO:0003700
Peaxi162Scf00029g00012		XLOC_003903	45.9487	27.5119	-0.739967	-1.79907	0.00345	0.00817973	yes		-0.793045	4.4673	7.94834	0.00481315	0.0177353
Peaxi162Scf00029g00127		XLOC_003905	36.591	25.1845	-0.538952	-1.43851	0.01415	0.0283718	yes		-0.667941	6.07843	16.1865	5.74e-05	0.000393545		sp|Q5H9R7|PP6R3_HUMAN	IPR016024,IPR007587	GO:0005488
Peaxi162Scf00029g00171		XLOC_003883	7.82242	2.61309	-1.58186	-2.05224	0.0027	0.00658533	yes		-1.77323	2.42486	16.652	4.49e-05	0.000317099		AT3G57120.1	IPR011009	GO:0005524,GO:0004672,GO:0006468,GO:0016772
Peaxi162Scf00029g00173		XLOC_003885	0.765664	2.60653	1.76735	2.16399	0.00315	0.00754739	yes		1.7056	2.25244	12.377	0.000434661	0.00227398		sp|Q2JXD4|CH601_SYNJA	IPR002423,IPR027409,IPR027413	GO:0044267,GO:0006457,GO:0005524,GO:0042026,GO:0005737
Peaxi162Scf00029g00307		XLOC_003928	3.53319	9.8194	1.47467	3.55553	5e-05	0.000174625	yes		1.6469	7.03711	23.2597	1.42e-06	1.45e-05		AT2G28290.3	IPR027417,IPR001650,IPR014012,IPR000330	GO:0003677,GO:0005524,GO:0004386,GO:0003676
Peaxi162Scf00029g00323		XLOC_003900	244.965	86.0334	-1.50961	-3.94467	5e-05	0.000174625	yes		-1.54725	5.95739	51.6417	6.66e-13	2.16e-11		sp|A2YEZ6|SAP8_ORYSI	IPR000058	GO:0008270
Peaxi162Scf00029g02413		XLOC_003886	1.03007	7.92744	2.94411	2.28104	0.0074	0.0160614	yes		3.69718	0.369793	28.5732	9.02e-08	1.21e-06		AT1G15220.1	IPR005616
Peaxi162Scf00029g02619		XLOC_003924	3.48721	7.62836	1.1293	2.6091	5e-05	0.000174625	yes		1.31839	5.99415	16.3953	5.14e-05	0.000357328		ref|XP_007042036.1|	IPR000571,IPR003121,IPR013083,IPR004343,IPR003169	GO:0046872,GO:0005634,GO:0003677,GO:0005515,GO:0008270,GO:0016570,GO:0006352
Peaxi162Scf00029g02813		XLOC_003925	556.316	338.623	-0.716225	-1.63182	0.0049	0.011156	yes		-0.689889	8.98162	6.37703	0.0115607	0.0366073		AT3G08580.1	IPR002067,IPR023395	GO:0006810,GO:0055085,GO:0005743,GO:0005215
Peaxi162Scf00029g03213		XLOC_003932	42.5948	14.5837	-1.54632	-3.06934	5e-05	0.000174625	yes		-1.96095	5.42732	14.8558	0.000116052	0.000723029		sp|Q9LHJ8|SAP5_ARATH	IPR000058	GO:0008270
Peaxi162Scf00029g03217		XLOC_003930	1.39482	4.57269	1.71296	2.58982	0.00045	0.00132797	yes		1.67773	3.41088	8.20438	0.00417893	0.0157945		AT1G54510.1	IPR011009	GO:0005524,GO:0004674,GO:0004672,GO:0006468,GO:0016772
Peaxi162Scf00030g00044		XLOC_003943	2.6343	9.3645	1.82978	2.88063	5e-05	0.000174625	yes		1.51467	0.365524	7.0942	0.00773337	0.0262968		AT3G60340.1	IPR002472	GO:0006464,GO:0008474
Peaxi162Scf00030g00132		XLOC_003950	79.6534	6.94793	-3.51908	-6.6179	5e-05	0.000174625	yes		-3.43362	5.47076	35.0999	3.13e-09	5.69e-08		AT5G64260.1	IPR006766
Peaxi162Scf00030g00133		XLOC_003951	42.1947	4.37436	-3.26992	-5.32961	5e-05	0.000174625	yes		-3.32539	3.96343	14.9982	0.000107616	0.000678316		AT5G64260.1	IPR006766
Peaxi162Scf00030g00151		XLOC_003996	106.966	9.11602	-3.5526	-6.63129	5e-05	0.000174625	yes		-3.39208	6.13517	19.1885	1.18e-05	9.72e-05		AT5G64260.1	IPR006766
Peaxi162Scf00030g00152		XLOC_003952	45.1754	2.50274	-4.17396	-5.86303	5e-05	0.000174625	yes		-4.13066	4.26919	15.4248	8.59e-05	0.000556921		ref|XP_002513943.1|	IPR006766
Peaxi162Scf00030g00156		XLOC_003998	31.8319	3.76323	-3.08043	-5.1376	5e-05	0.000174625	yes		-3.07564	3.77983	11.8212	0.0005856	0.00294893		AT5G64260.1	IPR006766
Peaxi162Scf00030g00157		XLOC_003999	59.378	5.49426	-3.43393	-6.06551	5e-05	0.000174625	yes		-3.47256	4.7516	20.3895	6.32e-06	5.56e-05		AT5G64260.1	IPR006766
Peaxi162Scf00030g00192		XLOC_004004	50.8611	19.8254	-1.35921	-3.95199	5e-05	0.000174625	yes		-1.14485	5.47917	14.7654	0.000121751	0.000752523		AT1G78310.1	IPR008889
Peaxi162Scf00030g00252		XLOC_003972	530.826	160.521	-1.72548	-4.44069	5e-05	0.000174625	yes		-1.52634	9.40402	14.08	0.000175196	0.00103458
Peaxi162Scf00030g01715		XLOC_003955	166.554	62.8216	-1.40666	-3.50855	5e-05	0.000174625	yes		-1.4696	10.5809	36.2919	1.7e-09	3.24e-08		sp|P27608|AROF_TOBAC	IPR002480	GO:0003849,GO:0009073
Peaxi162Scf00030g01716		XLOC_003956	16.9748	10.7387	-0.660579	-1.75564	0.00285	0.00690801	yes		-0.7057	5.36082	6.45316	0.0110755	0.0353569		sp|Q6PFM0|JMJD6_DANRE	IPR003347,IPR001810,IPR011009	GO:0005515,GO:0016772
Peaxi162Scf00030g01820		XLOC_003958	2173.28	633.981	-1.77736	-3.52515	5e-05	0.000174625	yes		-1.8263	9.50067	48.6653	3.04e-12	9.14e-11		AT1G78300.1	IPR000308,IPR023409,IPR023410	GO:0019904
Peaxi162Scf00030g02517		XLOC_003971	1.17866	2.69701	1.19422	2.19744	0.00065	0.00185122	yes		1.33572	3.34838	12.5821	0.000389466	0.00206829		ref|XP_002513976.1|	IPR028097,IPR028093,IPR028091
Peaxi162Scf00031g00042		XLOC_004014	2.07009	12.3801	2.58026	3.45577	0.0001	0.00033435	yes		2.72121	2.91919	30.911	2.7e-08	4.04e-07		sp|O80337|EF100_ARATH	IPR016177	GO:0003677,GO:0006355,GO:0003700
Peaxi162Scf00031g00071		XLOC_004015	551.931	243.184	-1.18244	-3.07993	5e-05	0.000174625	yes		-1.14411	6.48031	23.83	1.05e-06	1.11e-05
Peaxi162Scf00031g00144		XLOC_004023	22.5364	10.2216	-1.14065	-2.29657	0.0003	0.000918529	yes		-1.29554	6.06863	14.8842	0.000114318	0.000713391		sp|Q9LW49|ERF4_NICSY	IPR016177	GO:0003677,GO:0006355,GO:0003700
Peaxi162Scf00031g00232		XLOC_004030	49.2469	30.7358	-0.680114	-1.90876	0.00245	0.00606885	yes		-0.549186	6.20206	8.27603	0.00401719	0.0153072		AT4G28990.1	IPR001876	GO:0008270
Peaxi162Scf00031g01613		XLOC_004048	1.33853	2.88502	1.10793	2.14234	0.001	0.00272775	yes		1.45621	3.72744	19.7909	8.64e-06	7.35e-05		AT3G28345.1	IPR027417,IPR011527	GO:0006810,GO:0055085,GO:0005524,GO:0000166,GO:0042626,GO:0017111,GO:0016021,GO:0016887
Peaxi162Scf00032g00031		XLOC_004057	8.99905	16.7101	0.892872	1.81432	0.0026	0.00638043	yes		0.886382	2.10378	5.9065	0.0150851	0.0454528		AT4G18975.1	IPR002885
Peaxi162Scf00032g00035		XLOC_004104	1.38488	3.35624	1.27708	2.0667	0.00135	0.00356868	yes		1.26822	2.06223	5.72942	0.016683	0.049257		AT1G67000.1	IPR025287,IPR013320,IPR011009	GO:0005524,GO:0004674,GO:0030247,GO:0004672,GO:0006468,GO:0016772
Peaxi162Scf00032g00063		XLOC_004061	3322.85	1813.86	-0.873362	-1.88266	0.00185	0.00472447	yes		-0.856001	7.00536	7.56746	0.00594314	0.0211351		sp|B3EWI4|PST2_PETHY
Peaxi162Scf00032g00171		XLOC_004076	3.46436	37.2381	3.42612	5.70312	5e-05	0.000174625	yes		3.37181	3.54638	108.479	2.11e-25	2.75e-23		AT3G48310.1	IPR001128	GO:0020037,GO:0016705,GO:0005506,GO:0055114
Peaxi162Scf00032g00191		XLOC_004077	4.96244	1.12221	-2.14471	-2.15475	0.0096	0.0201947	yes		-2.06379	1.02904	10.5943	0.00113438	0.0052433		AT3G48310.1	IPR001128	GO:0020037,GO:0016705,GO:0005506,GO:0055114
Peaxi162Scf00032g00323		XLOC_004105	41.7809	21.0972	-0.985793	-2.50414	5e-05	0.000174625	yes		-1.11395	3.60113	15.3935	8.73e-05	0.000564794		AT5G12840.2	IPR001289	GO:0003677,GO:0016602,GO:0006355,GO:0003700
Peaxi162Scf00032g00327		XLOC_004059	14.2913	8.92368	-0.679425	-1.56646	0.0081	0.0173899	yes		-0.717144	3.83784	7.77658	0.0052928	0.019202		AT3G20920.1	IPR004728	GO:0008565,GO:0016021,GO:0015031
Peaxi162Scf00032g00419		XLOC_004108	0.870091	2.42063	1.47615	2.08352	0.0026	0.00638043	yes		1.74953	2.59746	14.3945	0.000148237	0.000894082		AT1G66920.1	IPR025287,IPR013320,IPR011009	GO:0005524,GO:0004674,GO:0030247,GO:0004672,GO:0006468,GO:0016772
Peaxi162Scf00032g00821		XLOC_004111	20.2913	7.56308	-1.42382	-3.31844	5e-05	0.000174625	yes		-1.73289	4.59131	12.619	0.000381839	0.00203621		AT3G21070.2	IPR002504	GO:0003951,GO:0008152,GO:0006741,GO:0019674
Peaxi162Scf00032g02416		XLOC_004084	28.1076	58.3395	1.05351	2.78323	5e-05	0.000174625	yes		0.950636	4.80323	20.7138	5.33e-06	4.8e-05		AT2G26870.1	IPR007312,IPR017850	GO:0008152,GO:0003824,GO:0016788
Peaxi162Scf00032g02418		XLOC_004083	38.9999	19.2925	-1.01543	-2.47802	0.0001	0.00033435	yes		-1.07217	4.10912	19.0342	1.28e-05	0.000104205		ref|XP_007015270.1|	IPR016090
Peaxi162Scf00032g02518		XLOC_004085	168.641	83.0132	-1.02254	-2.75246	5e-05	0.000174625	yes		-1.08337	5.02796	15.2207	9.56e-05	0.000611262		AT2G28900.1	IPR003397
Peaxi162Scf00032g02720		XLOC_004089	30.1205	14.6751	-1.03737	-2.69266	5e-05	0.000174625	yes		-0.993665	4.11196	12.4103	0.000426964	0.00223994		AT2G02800.1	IPR011009	GO:0005524,GO:0004674,GO:0004672,GO:0006468,GO:0016772
Peaxi162Scf00032g03114		XLOC_004124	12.7078	7.05813	-0.84836	-1.80538	0.0021	0.00529001	yes		-0.894531	3.82516	8.44896	0.00365252	0.0141377		AT5G67210.1	IPR021148
Peaxi162Scf00032g03115		XLOC_004125	247.041	152.636	-0.694658	-1.74792	0.00235	0.00584835	yes		-0.690842	3.91115	6.23359	0.0125349	0.039094		AT4G36910.1	IPR000644	GO:0030554
Peaxi162Scf00032g03116		XLOC_004096	107.523	44.2392	-1.28124	-5.57271	5e-05	0.000174625	yes		-1.19316	6.5041	24.6517	6.87e-07	7.55e-06		AT3G19320.1	IPR001611	GO:0005515
Peaxi162Scf00033g00134		XLOC_004172	4.01772	11.0541	1.46014	1.45633	0.0197	0.0379326	yes		1.13456	2.59553	8.88403	0.00287676	0.0115651
Peaxi162Scf00033g00218		XLOC_004146	11.5087	5.5545	-1.05099	-2.49246	0.00015	0.000486486	yes		-1.08488	3.6144	13.5426	0.000233209	0.00132917		sp|Q9SXB8|Y1133_ARATH	IPR001480,IPR003609,IPR000858,IPR013320,IPR024171,IPR011009	GO:0005524,GO:0004674,GO:0004672,GO:0048544,GO:0006468,GO:0016772
Peaxi162Scf00033g00251		XLOC_004148	56.1566	11.4401	-2.29536	-6.28102	5e-05	0.000174625	yes		-1.9584	6.82881	34.3428	4.62e-09	8.1e-08		gb|AAG08960.1|AF122052_1	IPR009057	GO:0003677,GO:0003682
Peaxi162Scf00033g00293		XLOC_004192	88.6698	48.2305	-0.878498	-2.29999	0.0001	0.00033435	yes		-0.884118	5.40268	7.62846	0.00574545	0.0205562		AT4G18040.1	IPR023398,IPR001040	GO:0006413,GO:0003743,GO:0003723,GO:0005737
Peaxi162Scf00033g01320		XLOC_004138	30.599	11.8869	-1.36411	-3.35633	5e-05	0.000174625	yes		-1.50419	4.16958	24.3187	8.16e-07	8.83e-06		AT5G18640.1	IPR002921	GO:0004806,GO:0006629
Peaxi162Scf00033g01321		XLOC_004175	4.3268	10.6516	1.29969	3.14919	5e-05	0.000174625	yes		1.24252	4.90065	22.318	2.31e-06	2.28e-05		sp|Q24368|ISWI_DROME	IPR015194,IPR009057,IPR027417,IPR020838,IPR001650,IPR000330	GO:0005634,GO:0003677,GO:0006338,GO:0005524,GO:0004386,GO:0003676,GO:0031491,GO:0016817,GO:0003682,GO:0043044,GO:0016818
Peaxi162Scf00033g02835		XLOC_004188	101.783	156.344	0.61923	1.73918	0.00555	0.0124606	yes		0.552773	7.8716	9.85112	0.00169728	0.00740398		AT4G14300.1	IPR012677	GO:0000166,GO:0003676
Peaxi162Scf00033g02911		XLOC_004157	960.537	275.038	-1.80421	-4.64198	5e-05	0.000174625	yes		-1.96992	7.37549	57.8996	2.76e-14	1.06e-12		AT2G05620.1
Peaxi162Scf00034g00069		XLOC_004240	4.16073	0.99194	-2.06851	-3.04248	0.0027	0.00658533	yes		-2.60559	3.30569	22.7599	1.84e-06	1.84e-05		AT2G25737.1	IPR002781	GO:0016021
Peaxi162Scf00034g00139		XLOC_004215	437.018	240.671	-0.860633	-2.17926	0.0004	0.00119351	yes		-0.783204	6.99016	12.7138	0.000362974	0.00194815		sp|Q9SSB8|CX5B2_ARATH	IPR002124	GO:0005740,GO:0004129
Peaxi162Scf00034g00145		XLOC_004220	0.400183	3.82783	3.25779	3.0649	0.0018	0.00461128	yes		3.67753	0.822729	48.8951	2.7e-12	8.15e-11		AT1G80080.1	IPR003591,IPR001611	GO:0005515
Peaxi162Scf00034g00202		XLOC_004254	10.5067	2.68889	-1.96623	-2.85172	0.00015	0.000486486	yes		-1.40742	5.02989	10.5605	0.00115529	0.00533012		AT1G14890.1	IPR006501	GO:0004857,GO:0030599
Peaxi162Scf00034g00312		XLOC_004201	15.4024	29.5471	0.93986	2.5135	5e-05	0.000174625	yes		0.842638	5.46102	12.9576	0.000318618	0.00174306		sp|Q67JH0|FTSH3_SYMTH	IPR000642,IPR027417	GO:0006508,GO:0005524,GO:0004222,GO:0000166,GO:0017111
Peaxi162Scf00034g00315		XLOC_004234	155.31	49.9098	-1.63776	-4.13567	5e-05	0.000174625	yes		-1.58091	7.18312	9.36301	0.00221408	0.00929995		AT5G47450.1	IPR023271,IPR000425	GO:0016020,GO:0006810,GO:0005215
Peaxi162Scf00034g00611		XLOC_004242	485.963	297.31	-0.708877	-1.87926	0.0028	0.0068003	yes		-0.729142	5.33383	6.63542	0.00999706	0.0325565
Peaxi162Scf00034g00911		XLOC_004244	1.90278	10.7956	2.50426	4.51057	5e-05	0.000174625	yes		2.76055	2.08014	18.6245	1.59e-05	0.000126352		AT3G15990.1	IPR001902	GO:0016020,GO:0055085,GO:0015116,GO:0008272,GO:0016021,GO:0008271
Peaxi162Scf00034g01011		XLOC_004211	16.3125	30.7459	0.914412	2.46082	5e-05	0.000174625	yes		1.00816	5.37561	22.3941	2.22e-06	2.2e-05		AT1G52360.1	IPR016453	GO:0006886,GO:0030117,GO:0005515,GO:0005198,GO:0016192
Peaxi162Scf00034g01115		XLOC_004248	2.66695	131.158	5.61997	12.2034	5e-05	0.000174625	yes		5.77118	5.46124	154.31	1.98e-35	5.47e-33		sp|Q9Z8J2|TLC1_CHLPN	IPR004667,IPR000172	GO:0016614,GO:0006810,GO:0005524,GO:0005471,GO:0050660,GO:0016021,GO:0055114
Peaxi162Scf00034g01311		XLOC_004214	8.92178	2.32789	-1.93831	-3.50786	5e-05	0.000174625	yes		-2.05416	1.5397	19.9062	8.13e-06	6.96e-05		AT3G15620.1	IPR006050,IPR005101	GO:0006281,GO:0003913
Peaxi162Scf00034g01413		XLOC_004219	180.076	1081.64	2.58654	5.694	5e-05	0.000174625	yes		2.99353	7.91357	80.5258	2.87e-19	2.06e-17		AT3G15840.1
Peaxi162Scf00035g00291		XLOC_004293	1.87089	7.54753	2.01228	2.68709	0.00035	0.00105711	yes		2.1516	3.25754	26.1318	3.19e-07	3.8e-06
Peaxi162Scf00035g01717		XLOC_004306	2008.23	524.626	-1.93656	-3.69856	5e-05	0.000174625	yes		-1.79635	8.45795	43.3198	4.65e-11	1.16e-09		sp|P05414|GOX_SPIOL	IPR013785,IPR012133	GO:0010181,GO:0003824,GO:0055114,GO:0016491
Peaxi162Scf00035g02717		XLOC_004292	30.1481	20.3097	-0.569901	-1.51857	0.0084	0.0179545	yes		-0.542285	6.6132	8.15016	0.00430573	0.0161881		AT1G29400.1	IPR007201,IPR012677	GO:0000166,GO:0003676
Peaxi162Scf00035g03126		XLOC_004327	24.9752	45.1806	0.855206	2.2486	0.00025	0.000777877	yes		0.891208	4.48663	8.87423	0.00289224	0.0116138		sp|B0JSX3|GATA_MICAN	IPR023631,IPR000120	GO:0016884,GO:0006412
Peaxi162Scf00036g00158		XLOC_004385	9.83121	36.8899	1.90778	4.75227	5e-05	0.000174625	yes		1.99478	2.90524	37.1854	1.07e-09	2.12e-08		AT4G20130.1	IPR001214,IPR015353	GO:0005515
Peaxi162Scf00036g00225		XLOC_004398	3.03309	18.3534	2.59719	5.44783	5e-05	0.000174625	yes		2.69972	7.31306	83.0634	7.95e-20	6.05e-18		sp|Q9LD90|CBF5_ARATH	IPR015947,IPR002501	GO:0006396,GO:0003723,GO:0009451,GO:0009982,GO:0001522
Peaxi162Scf00036g00320		XLOC_004366	12.9016	6.26038	-1.04322	-2.19692	0.0003	0.000918529	yes		-1.02422	3.27032	8.4214	0.00370831	0.0143242		AT5G56460.1	IPR011009	GO:0005524,GO:0004674,GO:0004672,GO:0006468,GO:0016772
Peaxi162Scf00036g00321		XLOC_004369	0.889746	9.50843	3.41774	5.78285	5e-05	0.000174625	yes		4.47754	2.76988	52.3265	4.7e-13	1.56e-11		sp|Q2KIZ8|MCM6_BOVIN	IPR001208,IPR027417,IPR027925	GO:0005634,GO:0003677,GO:0005524,GO:0042555,GO:0006260,GO:0006270,GO:0003678
Peaxi162Scf00036g00711		XLOC_004334	7.24255	11.9308	0.720126	1.68632	0.00365	0.00859817	yes		0.757279	5.29112	6.5556	0.0104555	0.0337522		AT4G19510.2	IPR001611	GO:0005515
Peaxi162Scf00036g01015		XLOC_004381	21.1874	10.4298	-1.0225	-2.78196	5e-05	0.000174625	yes		-1.00216	4.97962	18.0174	2.19e-05	0.000167294		AT5G56890.1	IPR013320,IPR011009	GO:0005524,GO:0004674,GO:0004672,GO:0006468,GO:0016772
Peaxi162Scf00036g01311		XLOC_004383	2.04512	9.01618	2.14033	4.78198	5e-05	0.000174625	yes		2.50113	4.1589	59.7463	1.08e-14	4.41e-13		sp|Q1RIM1|TOP1_RICBR	IPR023405,IPR000380,IPR023406,IPR025589	GO:0003677,GO:0003917,GO:0005694,GO:0006265,GO:0003916
Peaxi162Scf00036g01621		XLOC_004349	63.8518	34.7298	-0.878551	-2.33767	0.0001	0.00033435	yes		-0.799556	8.23994	19.9561	7.92e-06	6.8e-05		AT1G14650.1	IPR000061,IPR022030,IPR000626	GO:0006396,GO:0003723,GO:0005515
Peaxi162Scf00036g01624		XLOC_004346	2.61807	8.49354	1.69786	3.56552	5e-05	0.000174625	yes		2.17792	4.21065	33.3508	7.69e-09	1.28e-07		sp|Q4PC17|MRD1_USTMA	IPR012677	GO:0000166,GO:0003676
Peaxi162Scf00036g01811		XLOC_004387	5.34965	26.4638	2.3065	5.42076	5e-05	0.000174625	yes		2.36445	2.38695	61.8327	3.74e-15	1.65e-13		sp|O75354|ENTP6_HUMAN	IPR000407	GO:0016787
Peaxi162Scf00036g02120		XLOC_004355	15.4386	27.4322	0.829325	2.12568	0.00075	0.00210563	yes		0.914018	4.41285	21.9282	2.83e-06	2.74e-05		ref|XP_002309784.2|	IPR003399
Peaxi162Scf00037g00003		XLOC_004402	21.1223	6.80164	-1.63481	-3.71951	5e-05	0.000174625	yes		-1.56454	3.64251	14.0404	0.000178921	0.00105309		AT3G05200.1	IPR013083	GO:0005515,GO:0008270
Peaxi162Scf00037g00031		XLOC_004414	13.737	31.6385	1.20361	3.17284	5e-05	0.000174625	yes		1.2171	5.54841	44.2146	2.94e-11	7.55e-10		sp|P0CO79|GEM1_CRYNB	IPR001806,IPR027417,IPR011992	GO:0019725,GO:0007264,GO:0005509,GO:0005622,GO:0005741,GO:0005525,GO:0015031,GO:0003924
Peaxi162Scf00037g00096		XLOC_004432	91.0837	25.6063	-1.8307	-4.27798	5e-05	0.000174625	yes		-1.87949	7.82968	10.5176	0.00118241	0.00542778		gb|ABE98328.1|	IPR000008	GO:0005515
Peaxi162Scf00037g00224		XLOC_004408	8.75088	38.747	2.14658	4.88751	5e-05	0.000174625	yes		2.31109	4.38643	21.5989	3.36e-06	3.19e-05		AT5G10250.1	IPR011333,IPR027356	GO:0005515
Peaxi162Scf00037g00237		XLOC_004413	30.9828	55.2373	0.834174	2.22803	0.0002	0.000634001	yes		0.693053	5.49335	10.4472	0.00122832	0.00561241		sp|O81983|SYS_HELAN	IPR002317	GO:0005524,GO:0004828,GO:0006418,GO:0000166,GO:0004812,GO:0006434,GO:0005737
Peaxi162Scf00037g00423		XLOC_004477	13.3945	22.457	0.745531	1.98527	0.0008	0.00223223	yes		0.645393	5.47986	7.28568	0.00695063	0.0240772		sp|Q5B7W2|MANBB_EMENI	IPR023232,IPR017853,IPR013812,IPR008979	GO:0004553,GO:0005975,GO:0003824
Peaxi162Scf00037g00424		XLOC_004417	31.8896	68.0277	1.09304	2.89232	5e-05	0.000174625	yes		0.928881	4.4285	19.1448	1.21e-05	9.92e-05		AT5G27600.1	IPR000873	GO:0008152,GO:0003824
Peaxi162Scf00037g00425		XLOC_004473	5.24631	10.4352	0.992088	2.50492	5e-05	0.000174625	yes		0.787563	4.96837	9.10245	0.00255268	0.0104841		sp|Q8RXT9|GDL8_ARATH	IPR001087	GO:0016787,GO:0016788,GO:0006629
Peaxi162Scf00037g00513		XLOC_004419	43.7309	19.1492	-1.19137	-2.87815	5e-05	0.000174625	yes		-1.17555	4.88461	23.9946	9.66e-07	1.03e-05		AT1G55000.1	IPR018392,IPR001810	GO:0005515,GO:0016998
Peaxi162Scf00037g00517		XLOC_004418	9.12847	19.0414	1.06069	2.38564	5e-05	0.000174625	yes		1.20538	5.30428	13.6834	0.000216363	0.00124412		AT1G54990.1
Peaxi162Scf00037g00521		XLOC_004479	12.6966	6.62479	-0.938495	-2.07322	0.00075	0.00210563	yes		-0.98671	3.75908	14.0098	0.000181859	0.00106795		sp|Q91ZQ0|VMP1_RAT
Peaxi162Scf00037g00637		XLOC_004423	0.709662	2.08753	1.55659	2.9412	5e-05	0.000174625	yes		1.97295	3.98225	19.306	1.11e-05	9.23e-05		sp|Q9LRE6|DPOD1_ORYSJ	IPR023211,IPR025687,IPR006172	GO:0003887,GO:0003677,GO:0006260,GO:0000166,GO:0006139,GO:0003676
Peaxi162Scf00037g00717		XLOC_004483	2.3048	14.6067	2.66392	4.16919	5e-05	0.000174625	yes		2.81332	2.58471	41.4457	1.21e-10	2.83e-09		AT4G02570.1	IPR001373	GO:0006511,GO:0031625,GO:0031461
Peaxi162Scf00037g00921		XLOC_004490	90.5269	37.2928	-1.27945	-2.96555	5e-05	0.000174625	yes		-1.39567	4.13522	13.0935	0.000296328	0.00163363		AT1G02900.1	IPR008801
Peaxi162Scf00037g00925		XLOC_004433	29.5015	17.3579	-0.765193	-1.94288	0.00255	0.00628795	yes		-0.910292	4.80485	7.22205	0.00720132	0.0247394		sp|Q68F45|WIPI3_XENLA	IPR015943	GO:0005515
Peaxi162Scf00037g00927		XLOC_004489	30.5544	122.507	2.00341	5.18938	5e-05	0.000174625	yes		2.02363	5.30029	38.945	4.36e-10	9.18e-09		AT5G59870.1	IPR009072	GO:0005634,GO:0003677,GO:0046982,GO:0006334,GO:0000786
Peaxi162Scf00037g00932		XLOC_004434	1.20731	2.95982	1.29371	2.15547	0.00095	0.00260572	yes		1.3278	1.73766	6.67731	0.0097648	0.0319424		sp|Q9FT72|RQL3_ARATH	IPR011991,IPR015940,IPR004589,IPR027417,IPR009060	GO:0005524,GO:0005515,GO:0006310,GO:0008026,GO:0003676
Peaxi162Scf00037g01115		XLOC_004438	1.11842	2.24162	1.00308	1.76552	0.0047	0.0107515	yes		1.12114	1.34273	10.5559	0.00115816	0.00533773		AT5G67470.1	IPR027643,IPR015425	GO:0005884,GO:0045010
Peaxi162Scf00037g01117		XLOC_004440	154.927	45.1497	-1.7788	-4.6391	5e-05	0.000174625	yes		-1.75573	7.32836	26.5484	2.57e-07	3.14e-06		AT3G05500.1	IPR008802
Peaxi162Scf00037g01215		XLOC_004443	7.43109	19.6366	1.4019	3.29669	5e-05	0.000174625	yes		1.46413	3.70211	40.254	2.23e-10	4.98e-09		AT3G05510.1	IPR000872	GO:0016746,GO:0008152
Peaxi162Scf00037g01216		XLOC_004444	23.1025	47.0779	1.027	2.62814	5e-05	0.000174625	yes		1.27886	2.48342	11.3775	0.000743405	0.00362718		sp|O82631|CAPZA_ARATH	IPR002189	GO:0003779,GO:0030036,GO:0071203,GO:0008290
Peaxi162Scf00037g01227		XLOC_004448	5942.52	2724.2	-1.12524	-1.71477	0.00565	0.0126558	yes		-1.12353	9.95255	11.4748	0.000705444	0.00346894
Peaxi162Scf00037g01327		XLOC_004452	1015.64	252.351	-2.00888	-4.41394	5e-05	0.000174625	yes		-1.95446	8.84977	38.0715	6.82e-10	1.41e-08		AT1G56220.1	IPR008406
Peaxi162Scf00037g01329		XLOC_004499	96.1887	22.5049	-2.09563	-5.39588	5e-05	0.000174625	yes		-2.17945	4.10839	64.4121	1.01e-15	4.67e-14		ref|XP_007050915.1|	IPR012677	GO:0000166,GO:0003676
Peaxi162Scf00037g01417		XLOC_004504	67.6958	25.3083	-1.41946	-3.73255	5e-05	0.000174625	yes		-1.50649	4.4761	47.0082	7.07e-12	2e-10		AT4G15920.1	IPR004316	GO:0016021
Peaxi162Scf00037g01420		XLOC_004456	76.0238	164.344	1.1122	2.92439	5e-05	0.000174625	yes		1.13752	6.44593	25.8532	3.68e-07	4.32e-06		sp|P42791|RL182_ARATH	IPR021131,IPR000039	GO:0005840,GO:0006412,GO:0005622,GO:0003735
Peaxi162Scf00037g01515		XLOC_004507	85.3391	50.5396	-0.755793	-1.97519	0.00135	0.00356868	yes		-0.562055	5.89626	7.82483	0.00515333	0.0187717
Peaxi162Scf00037g01620		XLOC_004510	3.06092	7.88661	1.36544	2.73396	0.00015	0.000486486	yes		1.58637	4.16225	32.8357	1e-08	1.63e-07		AT1G56230.1	IPR009836
Peaxi162Scf00037g01717		XLOC_004514	25.7592	15.8793	-0.697943	-1.76035	0.00265	0.00647771	yes		-0.725456	4.68443	8.20008	0.00418885	0.0158204		AT5G27930.1	IPR001932,IPR015655	GO:0003824
Peaxi162Scf00037g01814		XLOC_004461	0.935484	5.72087	2.61245	2.74231	0.00375	0.00880754	yes		4.19093	1.64773	40.0296	2.5e-10	5.51e-09		sp|Q84J78|SSBP_ARATH	IPR000424	GO:0003697,GO:0006260
Peaxi162Scf00037g01815		XLOC_004459	4.63599	1.33927	-1.79144	-3.59749	5e-05	0.000174625	yes		-1.70752	5.9002	29.5327	5.5e-08	7.75e-07		AT5G27030.1	IPR027728,IPR015943,IPR006595,IPR006594,IPR011047	GO:0005515,GO:0006355
Peaxi162Scf00037g01816		XLOC_004460	8.09361	16.9663	1.06781	2.3815	0.0003	0.000918529	yes		1.51568	4.19822	28.7472	8.25e-08	1.11e-06		sp|Q8HXH6|PR38A_MACFA	IPR024767,IPR005037
Peaxi162Scf00038g00036		XLOC_004659	3.7201	1.81145	-1.03819	-1.76376	0.0045	0.0103476	yes		-1.21397	3.33523	6.18644	0.0128733	0.0399449		sp|P35614|ERF1Z_ARATH	IPR004403	GO:0006415,GO:0016149,GO:0005737
Peaxi162Scf00038g00126		XLOC_004559	34.9094	61.1913	0.809709	1.83799	0.00135	0.00356868	yes		0.635696	5.12772	8.2314	0.00411717	0.015601		sp|O96552|CHMP1_DICDI	IPR005024	GO:0015031
Peaxi162Scf00038g00131		XLOC_004560	1.07652	3.36055	1.64233	1.96252	0.00875	0.0186109	yes		2.09829	1.95127	19.8671	8.3e-06	7.09e-05		AT5G07900.1	IPR003690
Peaxi162Scf00038g00154		XLOC_004569	21.8681	3.22019	-2.76361	-3.57394	5e-05	0.000174625	yes		-2.62691	4.57455	60.5401	7.21e-15	3.04e-13		ref|XP_007024508.1|	IPR013783,IPR004864
Peaxi162Scf00038g00176		XLOC_004584	8.173	2.71454	-1.59016	-3.47732	5e-05	0.000174625	yes		-1.78851	5.53646	14.0005	0.000182762	0.00107234		ref|XP_007024556.1|	IPR008480
Peaxi162Scf00038g00177		XLOC_004585	128.689	62.5125	-1.04167	-2.75901	5e-05	0.000174625	yes		-1.07903	6.1626	13.521	0.000235913	0.00134311		AT1G72820.1	IPR002067,IPR023395	GO:0055085
Peaxi162Scf00038g00204		XLOC_004601	158.016	28.9696	-2.44746	-5.86609	5e-05	0.000174625	yes		-2.41235	5.22863	78.6685	7.35e-19	5.05e-17		AT1G72510.1	IPR012876
Peaxi162Scf00038g00247		XLOC_004774	71.6687	26.7221	-1.42331	-4.09625	5e-05	0.000174625	yes		-1.32399	7.60839	16.9079	3.92e-05	0.000282381		AT1G51660.1	IPR011009	GO:0005524,GO:0004674,GO:0004672,GO:0006468,GO:0016772
Peaxi162Scf00038g00320		XLOC_004658	62.9958	36.7238	-0.778538	-2.10413	0.0006	0.00172228	yes		-0.817251	4.66034	11.0545	0.000884721	0.00422902		AT4G28070.2	IPR027417,IPR005654	GO:0005524
Peaxi162Scf00038g00328		XLOC_004660	7.68286	17.73	1.20648	2.66949	5e-05	0.000174625	yes		1.31975	3.13174	25.4352	4.58e-07	5.25e-06		sp|Q5QA94|ATG18_PICAN	IPR015943	GO:0005515
Peaxi162Scf00038g00519		XLOC_004530	1.68232	3.00897	0.838818	1.50175	0.009	0.0190818	yes		1.29917	3.85904	9.03725	0.00264534	0.0108025		sp|Q8L751|ORP1C_ARATH	IPR011993,IPR000648	GO:0005515,GO:0005543
Peaxi162Scf00038g00725		XLOC_004669	23.4773	6.97893	-1.75019	-3.09218	5e-05	0.000174625	yes		-1.96652	1.24103	22.3574	2.26e-06	2.23e-05		ref|XP_007013896.1|
Peaxi162Scf00038g00838		XLOC_004675	102.739	182.119	0.825902	2.10208	0.0004	0.00119351	yes		0.831984	6.41075	16.0058	6.31e-05	0.00042673		sp|Q119S1|CH601_TRIEI	IPR002423,IPR027409,IPR027413	GO:0044267,GO:0006457,GO:0005524,GO:0042026,GO:0005737
Peaxi162Scf00038g01034		XLOC_004691	19.2751	182.664	3.24438	8.4855	5e-05	0.000174625	yes		3.13897	6.49765	333.457	1.7e-74	3.2e-71		AT4G29130.1	IPR001312	GO:0005524,GO:0016773,GO:0006096,GO:0005975,GO:0004396
Peaxi162Scf00038g01118		XLOC_004692	91.2286	51.855	-0.815004	-1.92734	0.0011	0.00297066	yes		-0.782176	6.8669	6.35126	0.0117298	0.0370404
Peaxi162Scf00038g01151		XLOC_004700	30.6238	18.612	-0.718425	-1.94852	0.00155	0.00403543	yes		-0.675483	3.32519	7.03853	0.00797746	0.0269542		sp|F4IXJ7|MED6_ARATH	IPR007018	GO:0006357,GO:0016592,GO:0001104
Peaxi162Scf00038g01234		XLOC_004703	9.49575	22.1143	1.21962	3.01888	5e-05	0.000174625	yes		1.10806	2.73228	16.6841	4.41e-05	0.000312306		AT3G21300.1	IPR012340,IPR010280,IPR008584	GO:0006396,GO:0003723,GO:0008173
Peaxi162Scf00038g01235		XLOC_004704	7.85773	3.84375	-1.0316	-1.76401	0.0032	0.00765255	yes		-1.07109	2.83811	8.62124	0.00332266	0.0130537		AT3G21310.1	IPR003406	GO:0016020,GO:0008375
Peaxi162Scf00038g01321		XLOC_004707	7.28558	20.7042	1.50681	2.98824	5e-05	0.000174625	yes		1.80175	3.33055	24.1239	9.03e-07	9.66e-06		sp|O82205|R15A2_ARATH	IPR000630	GO:0005840,GO:0006412,GO:0003735
Peaxi162Scf00038g01416		XLOC_004713	9.49417	38.5223	2.02058	3.36172	5e-05	0.000174625	yes		1.99181	5.75292	27.1105	1.92e-07	2.4e-06		AT1G55190.1	IPR004895
Peaxi162Scf00038g01441		XLOC_004562	11.7959	25.074	1.08791	2.84901	5e-05	0.000174625	yes		1.13059	4.42735	17.3346	3.13e-05	0.00023037		AT5G56790.1	IPR014729,IPR013320,IPR011009	GO:0004713,GO:0005524,GO:0004672,GO:0006468,GO:0016772
Peaxi162Scf00038g01518		XLOC_004564	26.2245	48.9939	0.901686	2.34662	5e-05	0.000174625	yes		1.09475	2.02378	9.9278	0.00162801	0.00713939		AT1G55140.1	IPR000999	GO:0006396,GO:0003723,GO:0004525
Peaxi162Scf00038g01522		XLOC_004568	6.66651	4.06775	-0.712703	-1.44924	0.01535	0.0304696	yes		-0.885067	2.38341	6.0032	0.0142799	0.0434503		AT1G72970.1	IPR012132	GO:0016614,GO:0008812,GO:0050660,GO:0055114,GO:0006066
Peaxi162Scf00038g01529		XLOC_004566	3.535	8.29302	1.23019	1.86907	0.00345	0.00817973	yes		1.58689	3.04122	28.3086	1.03e-07	1.37e-06		ref|XP_002527408.1|	IPR001611	GO:0005515
Peaxi162Scf00038g01619		XLOC_004574	24.7546	12.6241	-0.971519	-2.46176	5e-05	0.000174625	yes		-0.85066	4.26552	15.5608	7.99e-05	0.000523323		sp|A6H213|SURE_FLAPJ	IPR002828	GO:0016787
Peaxi162Scf00038g01627		XLOC_004570	1.424	9.96839	2.80741	5.01107	5e-05	0.000174625	yes		3.38362	1.50814	36.4907	1.53e-09	2.95e-08		sp|A5EG60|CH603_BRASB	IPR002423,IPR027409,IPR027413	GO:0044267,GO:0006457,GO:0005524,GO:0042026,GO:0005737
Peaxi162Scf00038g01645		XLOC_004573	147.109	98.2173	-0.582838	-1.61933	0.00845	0.018049	yes		-0.703386	2.9343	5.7146	0.0168244	0.0495967		AT1G17650.1	IPR008927,IPR015815,IPR016040	GO:0016616,GO:0006098,GO:0004616,GO:0055114,GO:0050662,GO:0016491
Peaxi162Scf00038g01650		XLOC_004726	57.1971	13.4413	-2.08927	-5.18992	5e-05	0.000174625	yes		-1.99046	6.54502	40.8804	1.62e-10	3.7e-09		AT5G66730.1	IPR013087	GO:0046872,GO:0003676
Peaxi162Scf00038g01725		XLOC_004732	2.39777	18.1803	2.92261	2.71263	0.02055	0.0393696	yes		2.42642	2.17979	12.0094	0.000529336	0.00269641			IPR021899
Peaxi162Scf00038g01736		XLOC_004583	52.3734	33.4856	-0.645292	-1.70416	0.0035	0.00828339	yes		-0.722213	6.03414	11.9521	0.000545865	0.00276903		AT5G57050.1	IPR001932,IPR015655	GO:0006470,GO:0003824,GO:0004722
Peaxi162Scf00038g01824		XLOC_004742	6.19356	24.2719	1.97045	4.74323	5e-05	0.000174625	yes		2.12304	4.78878	86.4315	1.45e-20	1.2e-18		AT1G72650.1	IPR009057	GO:0003677
Peaxi162Scf00038g01829		XLOC_004740	69.3451	46.0833	-0.589549	-1.56412	0.0068	0.0149045	yes		-0.63136	5.87265	8.52067	0.00351135	0.0136788		AT5G13640.1	IPR003386	GO:0008374,GO:0006629
Peaxi162Scf00038g01911		XLOC_004599	2.78034	0.979239	-1.50553	-2.0122	0.004	0.00932222	yes		-1.93009	1.32164	9.14724	0.00249093	0.010263		AT1G72470.1	IPR004140,IPR016159	GO:0000145,GO:0006887
Peaxi162Scf00038g01937		XLOC_004592	4.23588	13.4883	1.67098	4.23362	5e-05	0.000174625	yes		1.78833	5.23664	36.8546	1.27e-09	2.48e-08		AT1G72410.1
Peaxi162Scf00038g01949		XLOC_004747	51.8481	30.878	-0.747712	-1.99761	0.00065	0.00185122	yes		-0.766297	5.45197	11.6718	0.000634547	0.00315931		AT1G72480.1	IPR009637	GO:0016021
Peaxi162Scf00038g02031		XLOC_004754	48.4364	14.0559	-1.78492	-4.44713	5e-05	0.000174625	yes		-1.63663	6.1346	24.1173	9.06e-07	9.69e-06		sp|Q9ZPB7|AL7A1_MALDO	IPR016161	GO:0016620,GO:0008152,GO:0055114,GO:0016491
Peaxi162Scf00038g02114		XLOC_004605	91.071	36.4799	-1.31989	-3.38204	5e-05	0.000174625	yes		-1.36622	7.31836	40.1701	2.33e-10	5.17e-09		AT1G54130.1	IPR003607,IPR007685	GO:0015969,GO:0003824
Peaxi162Scf00038g02141		XLOC_004761	1.32374	3.4617	1.38686	2.93857	5e-05	0.000174625	yes		1.88596	3.86881	20.0948	7.37e-06	6.39e-05		AT2G36490.1	IPR011257,IPR023170	GO:0006284,GO:0006281,GO:0051539,GO:0003824
Peaxi162Scf00038g02229		XLOC_004610	152.341	79.444	-0.939294	-2.45314	5e-05	0.000174625	yes		-0.939529	7.48822	23.917	1.01e-06	1.07e-05		sp|Q6K7E6|ERF1_ORYSJ	IPR016177	GO:0003677,GO:0006355,GO:0003700
Peaxi162Scf00038g02243		XLOC_004766	5.44844	0.970619	-2.48887	-2.32031	0.00405	0.00942508	yes		-2.70785	3.55825	18.3482	1.84e-05	0.000143578
Peaxi162Scf00038g02247		XLOC_004614	0.53795	4.5047	3.06589	4.39925	5e-05	0.000174625	yes		3.28965	4.05829	59.6034	1.16e-14	4.71e-13		sp|Q03701|CEBPZ_HUMAN	IPR005612,IPR016024	GO:0005488
Peaxi162Scf00038g02328		XLOC_004624	17.6547	59.1653	1.7447	4.57889	5e-05	0.000174625	yes		1.78352	5.41367	49.6937	1.8e-12	5.51e-11		ref|XP_007024787.1|	IPR003611	GO:0003677
Peaxi162Scf00038g02334		XLOC_004770	12.0769	1.33785	-3.17427	-2.53115	0.0039	0.00911698	yes		-3.4851	2.08701	37.696	8.27e-10	1.67e-08
Peaxi162Scf00038g02335		XLOC_004771	114.566	60.0315	-0.932382	-2.36732	5e-05	0.000174625	yes		-0.93187	6.60813	21.5253	3.49e-06	3.3e-05		AT1G53730.1	IPR013210,IPR013320,IPR011009	GO:0005524,GO:0004672,GO:0006468,GO:0016772
Peaxi162Scf00038g02336		XLOC_004620	3.37048	6.09068	0.853651	1.81092	0.0028	0.0068003	yes		1.03692	2.85317	10.4034	0.00125782	0.00572696		AT1G72320.1	IPR016024	GO:0003723,GO:0005488
Peaxi162Scf00038g02337		XLOC_004621	38.6019	15.2069	-1.34394	-3.18841	5e-05	0.000174625	yes		-1.2939	3.9607	18.1873	2e-05	0.000154498		AT1G17280.1	IPR016135	GO:0016881
Peaxi162Scf00038g02343		XLOC_004768	36.116	125.811	1.80055	4.38752	5e-05	0.000174625	yes		1.69975	7.69503	44.0752	3.16e-11	8.06e-10		AT5G04960.1	IPR011050,IPR006501	GO:0005618,GO:0004857,GO:0030599,GO:0042545
Peaxi162Scf00038g02432		XLOC_004630	49.6452	91.7201	0.885583	2.35535	5e-05	0.000174625	yes		0.958731	6.01209	12.7343	0.000359006	0.00193236		AT1G17745.1	IPR006236,IPR016040,IPR015878	GO:0016616,GO:0016597,GO:0008152,GO:0051287,GO:0048037,GO:0006564,GO:0055114,GO:0004617
Peaxi162Scf00038g02436		XLOC_004772	3.8137	1.18031	-1.69202	-3.11265	5e-05	0.000174625	yes		-1.92773	5.33297	54.8099	1.33e-13	4.72e-12		AT1G72300.1	IPR003591,IPR025875,IPR013210,IPR001611,IPR011009	GO:0005524,GO:0005515,GO:0004674,GO:0004672,GO:0006468,GO:0016772
Peaxi162Scf00038g02443		XLOC_004627	19.4394	9.8254	-0.984394	-2.37959	0.0001	0.00033435	yes		-1.13047	3.72645	6.66888	0.00981107	0.0320465		AT3G14360.1	IPR002921	GO:0004806,GO:0006629
Peaxi162Scf00038g02446		XLOC_004631	86.4887	49.1675	-0.814807	-2.27289	0.0003	0.000918529	yes		-0.720971	5.9074	11.0487	0.000887476	0.00423925		ref|XP_007023092.1|	IPR012677	GO:0000166,GO:0003676
Peaxi162Scf00038g02453		XLOC_004777	19.6354	11.3231	-0.794185	-2.10348	0.0002	0.000634001	yes		-0.877211	5.26192	19.9526	7.94e-06	6.81e-05		AT5G49830.1	IPR016159
Peaxi162Scf00038g02522		XLOC_004637	357.629	196.266	-0.865655	-2.24974	0.0002	0.000634001	yes		-0.792009	7.6121	7.12879	0.0075856	0.0258835		ref|XP_007023710.1|
Peaxi162Scf00038g02527		XLOC_004782	2.50009	1.21605	-1.03977	-1.36104	0.0266	0.0493079	yes		-1.33772	1.68848	5.70055	0.0169596	0.0499314		AT1G71070.1	IPR003406	GO:0016020,GO:0008375
Peaxi162Scf00038g02533		XLOC_004634	49.1202	74.5174	0.601261	1.58913	0.00665	0.0146154	yes		0.670426	4.97762	10.9435	0.000939309	0.00444787		gb|ADU60361.1|	IPR012349	GO:0010181,GO:0055114,GO:0016491
Peaxi162Scf00038g02539		XLOC_004781	15.6847	29.4118	0.907037	2.35097	5e-05	0.000174625	yes		0.904468	4.97986	12.7995	0.000346707	0.00187543		sp|P45700|MA1A1_MOUSE	IPR001382	GO:0016020,GO:0005509,GO:0004571
Peaxi162Scf00038g02642		XLOC_004641	26.8704	12.5489	-1.09846	-2.20579	0.00065	0.00185122	yes		-0.992714	2.19732	8.05973	0.00452599	0.0168601		AT3G20270.1	IPR001810	GO:0005515
Peaxi162Scf00038g02644		XLOC_004643	1.03052	4.98172	2.27327	2.71414	0.00105	0.00284913	yes		2.6462	2.66849	19.3656	1.08e-05	8.98e-05		ref|XP_007023652.1|	IPR024481
Peaxi162Scf00038g02645		XLOC_004644	0.628564	3.69739	2.55638	2.34657	0.00605	0.0134451	yes		3.89989	1.44405	18.4752	1.72e-05	0.000135348		ref|XP_007023652.1|	IPR024481
Peaxi162Scf00038g02656		XLOC_004638	24.5285	43.6328	0.830953	2.21858	0.0001	0.00033435	yes		0.894718	4.5842	14.6998	0.000126058	0.000775674		ref|XP_007023708.1|	IPR002759	GO:0004540,GO:0008033
Peaxi162Scf00038g02661		XLOC_004645	2.14015	5.98349	1.48327	3.287	5e-05	0.000174625	yes		1.81576	5.57082	20.4068	6.26e-06	5.51e-05		AT1G16800.1	IPR027417,IPR026852
Peaxi162Scf00039g00072		XLOC_004837	1.5724	2.63021	0.742207	1.38044	0.02085	0.0398776	yes		0.813891	3.92245	7.57533	0.00591726	0.0210522		AT4G28760.1	IPR022212,IPR025486
Peaxi162Scf00039g00073		XLOC_004838	7.45109	31.1355	2.06304	4.23823	5e-05	0.000174625	yes		2.02703	3.16566	33.3056	7.88e-09	1.3e-07		AT2G37400.1	IPR011990	GO:0005515
Peaxi162Scf00039g00123		XLOC_004815	3.09422	0	NA	NA	0.02285	0.043169	yes		-5.23377	1.14694	16.8386	4.07e-05	0.000291265
Peaxi162Scf00039g00159		XLOC_004854	12.4255	29.5413	1.24943	2.97715	5e-05	0.000174625	yes		1.13754	2.88413	13.3185	0.0002628	0.00147032		AT5G02540.1	IPR002347	GO:0008152,GO:0016491
Peaxi162Scf00039g00233		XLOC_004826	5.11144	2.05308	-1.31594	-1.62815	0.00785	0.0169184	yes		-1.41533	4.80005	6.48964	0.0108505	0.0347727		emb|CAF74935.1|	IPR013087	GO:0046872,GO:0003676
Peaxi162Scf00039g00420		XLOC_004795	6.92797	13.0567	0.91428	2.3346	0.0002	0.000634001	yes		1.05894	5.25231	21.281	3.97e-06	3.69e-05		sp|Q9BQK8|LPIN3_HUMAN	IPR013209,IPR007651,IPR023214
Peaxi162Scf00039g00510		XLOC_004798	26.4286	9.58676	-1.46299	-3.24312	5e-05	0.000174625	yes		-1.57194	4.12919	27.8171	1.33e-07	1.72e-06		AT3G55140.1	IPR011050,IPR018082
Peaxi162Scf00039g00617		XLOC_004801	21.4856	35.9388	0.742171	1.97233	0.00095	0.00260572	yes		0.571329	4.9263	5.98607	0.0144193	0.0437927		AT3G53520.1	IPR001509,IPR016040	GO:0044237,GO:0003824,GO:0050662
Peaxi162Scf00039g00620		XLOC_004836	2.32676	8.67899	1.8992	3.99468	5e-05	0.000174625	yes		2.3555	4.4883	44.505	2.54e-11	6.6e-10		gb|EXB33504.1|	IPR006709	GO:0032040,GO:0006364
Peaxi162Scf00039g01120		XLOC_004848	212.188	106.46	-0.995032	-2.63777	5e-05	0.000174625	yes		-0.881945	5.542	11.9096	0.000558442	0.0028266		sp|P20790|RAB8A_DICDI	IPR024156,IPR002041,IPR005225,IPR001806,IPR027417	GO:0016020,GO:0007165,GO:0006184,GO:0005622,GO:0003924,GO:0006886,GO:0006913,GO:0007264,GO:0005525,GO:0015031
Peaxi162Scf00039g01223		XLOC_004816	396.159	245.866	-0.688208	-1.82411	0.00165	0.00426738	yes		-0.647189	6.96417	5.8629	0.0154633	0.0463631		AT5G59890.1	IPR002108,IPR017904	GO:0003779,GO:0015629,GO:0005622,GO:0030042
Peaxi162Scf00039g01224		XLOC_004817	18.5993	31.4905	0.759669	1.98902	0.00045	0.00132797	yes		0.836459	6.80038	16.5578	4.72e-05	0.000331423		sp|Q40554|EIF3A_TOBAC	IPR000717,IPR027512	GO:0005515,GO:0005852
Peaxi162Scf00039g01233		XLOC_004818	15.4817	55.7194	1.84762	4.75797	5e-05	0.000174625	yes		1.43192	3.87657	35.889	2.09e-09	3.92e-08		AT3G09470.2	IPR010291,IPR016196
Peaxi162Scf00040g00021		XLOC_004902	8285.49	3225.52	-1.36105	-2.21009	0.00015	0.000486486	yes		-1.32126	9.46953	13.462	0.000243449	0.00137995		AT3G62020.2	IPR001929	GO:0045735,GO:0030145
Peaxi162Scf00040g00113		XLOC_004903	27.7868	39.7629	0.517026	1.3782	0.01985	0.0381867	yes		0.542324	4.63784	7.78824	0.00525875	0.0190952		sp|Q3HVN1|AGUB_SOLTU	IPR017755	GO:0006807,GO:0050126,GO:0016810,GO:0006596
Peaxi162Scf00040g00299		XLOC_004891	5.96389	24.1014	2.01479	4.55991	5e-05	0.000174625	yes		1.9711	5.39617	53.1743	3.05e-13	1.03e-11		AT2G36290.1
Peaxi162Scf00040g00315		XLOC_004899	40.2923	14.4357	-1.48087	-3.9079	5e-05	0.000174625	yes		-1.655	5.08193	46.0366	1.16e-11	3.19e-10		AT2G42005.1	IPR013057
Peaxi162Scf00040g00620		XLOC_004879	33.5818	17.473	-0.94255	-2.39835	0.0002	0.000634001	yes		-0.893806	5.44877	9.54632	0.00200351	0.0085472		sp|Q0WUQ1|BAG1_ARATH	IPR003103	GO:0051087
Peaxi162Scf00040g03136		XLOC_004929	7.22955	14.2371	0.977681	2.19131	0.0002	0.000634001	yes		1.00184	5.32567	14.9761	0.00010888	0.000684613		sp|A2RV18|DI3L1_DANRE	IPR012340,IPR022966,IPR002716
Peaxi162Scf00041g00016		XLOC_004931	579.257	144.9	-1.99915	-5.22168	5e-05	0.000174625	yes		-2.0068	7.95398	27.3757	1.68e-07	2.12e-06		AT1G78020.1	IPR007650
Peaxi162Scf00041g00054		XLOC_004935	29.1532	9.47162	-1.62197	-3.90963	5e-05	0.000174625	yes		-1.71831	4.2284	21.0585	4.45e-06	4.09e-05		AT1G78070.1	IPR015943	GO:0005515
Peaxi162Scf00041g00061		XLOC_004936	66.5057	37.6969	-0.819034	-2.06865	0.00035	0.00105711	yes		-0.764808	7.66054	7.07727	0.0078068	0.0265029		sp|Q8H1E4|RAP24_ARATH	IPR016177	GO:0003677,GO:0006355,GO:0003700
Peaxi162Scf00041g00103		XLOC_004941	1.33183	3.46024	1.37747	1.91955	0.0037	0.00870359	yes		1.66264	1.33694	20.8702	4.91e-06	4.45e-05			IPR001810,IPR006566,IPR027191	GO:0005515
Peaxi162Scf00041g00213		XLOC_004933	38.8803	9.23223	-2.07429	-5.01695	5e-05	0.000174625	yes		-2.20171	5.73005	62.4983	2.67e-15	1.19e-13		sp|Q6MEW4|GPMA_PARUW	IPR005952	GO:0008152,GO:0004619,GO:0006096,GO:0003824,GO:0016868
Peaxi162Scf00041g00217		XLOC_004964	7.93021	25.9549	1.71057	3.85456	5e-05	0.000174625	yes		1.90571	4.02684	36.11	1.86e-09	3.53e-08		AT1G22180.2	IPR001251,IPR011074
Peaxi162Scf00041g00314		XLOC_004966	21.6699	53.506	1.30401	3.45109	5e-05	0.000174625	yes		1.30731	6.04895	23.6386	1.16e-06	1.22e-05		AT1G78060.1	IPR026892,IPR002772,IPR026891,IPR017853	GO:0004553,GO:0005975
Peaxi162Scf00041g01015		XLOC_004940	4.28509	1.65544	-1.37211	-1.91601	0.00465	0.0106525	yes		-1.30009	2.79095	9.02246	0.00266683	0.0108817
Peaxi162Scf00041g01317		XLOC_004977	158.752	338.688	1.09318	2.77297	5e-05	0.000174625	yes		1.0683	8.30278	27.2419	1.8e-07	2.25e-06		AT1G35720.1	IPR001464	GO:0005544,GO:0005509
Peaxi162Scf00041g01510		XLOC_004951	1.81131	4.517	1.31834	2.67014	5e-05	0.000174625	yes		2.07056	1.93014	21.5778	3.4e-06	3.23e-05
Peaxi162Scf00041g01511		XLOC_004950	10.4872	5.3538	-0.969996	-2.06989	0.00065	0.00185122	yes		-0.872944	2.388	7.81259	0.00518835	0.0188801		sp|Q93Y91|STP5_ARATH	IPR005828,IPR016196	GO:0016020,GO:0006810,GO:0055085,GO:0016021,GO:0022891,GO:0022857,GO:0005215
Peaxi162Scf00041g01737		XLOC_004955	13.4396	7.38316	-0.864184	-1.95756	0.00135	0.00356868	yes		-1.13189	3.97245	23.5746	1.2e-06	1.25e-05		AT1G34630.1	IPR026749
Peaxi162Scf00041g01738		XLOC_004981	2.3703	5.19289	1.13147	2.27531	5e-05	0.000174625	yes		0.953725	3.77065	7.51567	0.00611645	0.0216517		sp|Q6DRN3|NOC3L_DANRE	IPR005612,IPR016024,IPR011501	GO:0005488
Peaxi162Scf00041g02416		XLOC_004987	13.1498	33.8566	1.3644	3.49423	5e-05	0.000174625	yes		1.48044	6.81929	32.8244	1.01e-08	1.63e-07		ref|XP_007035156.1|
Peaxi162Scf00041g02619		XLOC_004991	57.2575	104.737	0.871235	2.28152	5e-05	0.000174625	yes		0.819958	6.56592	13.9015	0.000192649	0.0011243		AT1G04430.1	IPR004159	GO:0008168
Peaxi162Scf00042g00014		XLOC_004993	21.6379	40.6361	0.9092	2.28776	0.00015	0.000486486	yes		0.872468	4.33068	18.3035	1.88e-05	0.000146503		AT3G15050.1
Peaxi162Scf00042g00510		XLOC_005020	14.0109	24.106	0.782843	1.97646	0.00075	0.00210563	yes		0.591994	4.04352	6.29475	0.0121096	0.038031		AT5G48020.1	IPR027443,IPR026992
Peaxi162Scf00042g01210		XLOC_004999	147.024	63.8299	-1.20375	-3.07982	5e-05	0.000174625	yes		-1.19978	5.29902	20.6827	5.42e-06	4.85e-05		AT4G31170.1	IPR002912,IPR011009	GO:0016597,GO:0008152,GO:0005524,GO:0004674,GO:0004672,GO:0006468,GO:0016772
Peaxi162Scf00042g01217		XLOC_005024	3.84259	7.48449	0.961824	1.84262	0.00225	0.00562523	yes		1.00675	1.99055	8.47188	0.00360679	0.0139947		AT2G17033.2	IPR002885,IPR002625
Peaxi162Scf00042g02210		XLOC_005031	38.2305	21.4956	-0.830682	-2.1847	0.00025	0.000777877	yes		-0.781414	5.34257	14.1207	0.000171445	0.00101485		AT4G38520.1	IPR001932,IPR015655	GO:0006470,GO:0003824,GO:0004722
Peaxi162Scf00042g02314		XLOC_005033	336.63	177.303	-0.92495	-2.2165	0.0002	0.000634001	yes		-0.926482	8.38568	6.60732	0.0101561	0.0329809		AT4G35100.1	IPR023271,IPR000425	GO:0016020,GO:0006810,GO:0005215
Peaxi162Scf00042g02616		XLOC_005013	0.41762	51.8905	6.95714	7.16693	0.0003	0.000918529	yes		7.10531	3.7792	308.78	4.03e-69	5.56e-66		AT4G34950.1	IPR010658,IPR016196
Peaxi162Scf00043g00014		XLOC_005046	5.79134	2.93805	-0.979037	-1.85192	0.0027	0.00658533	yes		-1.15187	1.69395	12.5743	0.000391096	0.00207436
Peaxi162Scf00043g00068		XLOC_005074	140.969	77.2253	-0.86823	-2.31526	0.00015	0.000486486	yes		-0.851531	5.63626	13.5349	0.000234171	0.00133403		ref|XP_002521162.1|	IPR021883
Peaxi162Scf00043g00132		XLOC_005080	2.89105	9.18154	1.66715	4.02203	5e-05	0.000174625	yes		1.69053	4.61663	33.1114	8.7e-09	1.43e-07		AT5G43900.1	IPR002710,IPR004009,IPR027417,IPR001609,IPR027401,IPR000048	GO:0005524,GO:0005515,GO:0016459,GO:0003774
Peaxi162Scf00043g00215		XLOC_005060	506.625	319.579	-0.664747	-1.59068	0.00915	0.019359	yes		-0.708637	7.25279	9.26956	0.00232994	0.00969545		sp|Q96533|ADHX_ARATH	IPR011032,IPR016040,IPR002085	GO:0006069,GO:0008270,GO:0055114,GO:0051903,GO:0016491
Peaxi162Scf00043g00247		XLOC_005062	3.80906	7.16945	0.912427	2.26763	0.00015	0.000486486	yes		1.12569	6.70907	21.505	3.53e-06	3.34e-05		AT1G04120.1	IPR027417,IPR011527	GO:0006810,GO:0055085,GO:0005524,GO:0000166,GO:0042626,GO:0017111,GO:0016021,GO:0016887
Peaxi162Scf00043g02923		XLOC_005070	9.28764	18.6526	1.00599	2.59398	5e-05	0.000174625	yes		1.10119	4.56223	28.4215	9.76e-08	1.3e-06		sp|Q86UA1|PRP39_HUMAN	IPR011990	GO:0006396,GO:0005515,GO:0005622
Peaxi162Scf00043g02929		XLOC_005101	19.4775	101.197	2.37729	5.98205	5e-05	0.000174625	yes		2.39375	4.42569	84.6758	3.52e-20	2.8e-18		AT3G14110.1	IPR011990	GO:0005515
Peaxi162Scf00044g00055		XLOC_005117	65.5911	203.4	1.63275	3.99067	5e-05	0.000174625	yes		1.56681	5.40769	27.6597	1.45e-07	1.86e-06
Peaxi162Scf00044g00112		XLOC_005118	1.44846	3.60051	1.31368	2.29669	0.0005	0.00146065	yes		1.04424	1.93783	5.84379	0.0156322	0.0467617		sp|Q08J23|NSUN2_HUMAN	IPR001678,IPR023267	GO:0016428,GO:0003723,GO:0008168
Peaxi162Scf00044g00221		XLOC_005134	64.7672	13.5274	-2.25938	-5.19133	5e-05	0.000174625	yes		-2.18933	5.46595	32.9046	9.68e-09	1.57e-07		sp|Q6GQ22|KMCP1_XENLA	IPR023395,IPR002030	GO:0031966,GO:0006839
Peaxi162Scf00044g01215		XLOC_005122	1153.36	668.335	-0.787205	-1.8894	0.00165	0.00426738	yes		-0.783645	8.07158	6.74757	0.00938754	0.0308823		AT4G40030.2	IPR000164,IPR009072	GO:0003677,GO:0046982,GO:0006334,GO:0000786
Peaxi162Scf00044g01821		XLOC_005131	3.78149	21.3098	2.49449	3.37079	5e-05	0.000174625	yes		2.64688	0.62438	21.2304	4.07e-06	3.78e-05		AT1G68060.1	IPR009768	GO:0007010,GO:0008017
Peaxi162Scf00045g00004		XLOC_005137	15.884	8.1055	-0.970604	-1.79046	0.0032	0.00765255	yes		-1.02657	2.63059	7.61467	0.00578954	0.0206747
Peaxi162Scf00045g00007		XLOC_005139	1.35692	3.0367	1.16217	1.90807	0.00215	0.00540209	yes		1.44986	2.3759	11.1355	0.000846911	0.00406706		sp|Q9FPS7|UBP20_ARATH	IPR001394	GO:0006511,GO:0004221
Peaxi162Scf00045g00024		XLOC_005136	59.8728	37.9654	-0.657214	-1.76095	0.00235	0.00584835	yes		-0.613206	5.87685	7.35255	0.00669676	0.0233272		sp|Q8I5R7|SYP_PLAF7	IPR017449,IPR002316	GO:0006433,GO:0005524,GO:0006418,GO:0000166,GO:0004812,GO:0005737,GO:0004827
Peaxi162Scf00045g00034		XLOC_005153	1.06898	2.77462	1.37606	2.32019	0.0006	0.00172228	yes		1.63269	3.80325	24.8136	6.32e-07	7.02e-06		AT2G35540.1	IPR024593,IPR001623
Peaxi162Scf00045g00047		XLOC_005161	4.2002	9.93635	1.24226	3.03284	5e-05	0.000174625	yes		1.31835	2.89988	15.7931	7.07e-05	0.000469074		sp|Q9AXT8|CMT1_MAIZE	IPR001525,IPR001025	GO:0003677,GO:0008168,GO:0006306
Peaxi162Scf00045g00052		XLOC_005165	211.335	104.613	-1.01447	-2.76675	5e-05	0.000174625	yes		-1.05468	8.19911	27.044	1.99e-07	2.48e-06		ref|XP_002532850.1|	IPR001878	GO:0008270,GO:0003676
Peaxi162Scf00045g00127		XLOC_005140	115.522	54.7526	-1.07717	-2.78899	5e-05	0.000174625	yes		-1.04667	7.11133	19.1444	1.21e-05	9.92e-05		AT4G17900.1	IPR006734
Peaxi162Scf00045g00141		XLOC_005145	10.9219	15.5739	0.511908	1.32923	0.02355	0.0443167	yes		0.57364	5.73437	5.83607	0.0157008	0.046902		sp|P0CM97|CWC22_CRYNB	IPR003891,IPR016024	GO:0003723,GO:0005515,GO:0005488
Peaxi162Scf00045g00173		XLOC_005218	0.750085	2.08392	1.47418	2.96811	5e-05	0.000174625	yes		2.15822	4.96552	16.1901	5.73e-05	0.000393009		ref|XP_007011617.1|
Peaxi162Scf00045g00175		XLOC_005220	21.3451	9.23775	-1.20829	-2.93873	5e-05	0.000174625	yes		-1.25191	5.30927	35.387	2.7e-09	4.97e-08		ref|XP_002515338.1|	IPR013083	GO:0005515,GO:0008270
Peaxi162Scf00045g00223		XLOC_005146	0.250719	2.12252	3.08164	4.15532	5e-05	0.000174625	yes		3.6786	2.95048	31.756	1.75e-08	2.69e-07		AT3G11964.1	IPR012340,IPR011990	GO:0006396,GO:0003723,GO:0005515,GO:0005622
Peaxi162Scf00045g00226		XLOC_005149	0.775915	2.22446	1.51948	2.22241	0.0008	0.00223223	yes		1.63365	2.47534	15.991	6.36e-05	0.00042953		AT1G52340.1	IPR002347	GO:0008152,GO:0016491
Peaxi162Scf00045g00237		XLOC_005375	28.3785	15.4906	-0.873411	-2.32823	0.0001	0.00033435	yes		-0.760245	7.72308	12.3494	0.000441123	0.0023043		AT1G30330.1	IPR015300,IPR010525,IPR003311	GO:0005634,GO:0003677,GO:0006355,GO:0009725,GO:0046983
Peaxi162Scf00045g00323		XLOC_005152	1.07887	4.99584	2.21121	2.60017	0.00135	0.00356868	yes		2.35682	2.39939	14.9221	0.000112042	0.000700668		AT4G29510.1	IPR025799,IPR010456	GO:0008168,GO:0008276,GO:0006479,GO:0005737
Peaxi162Scf00045g00327		XLOC_005279	75.1526	44.6008	-0.752754	-1.91781	0.00145	0.00380213	yes		-0.763763	3.82238	7.29043	0.00693229	0.0240264		AT5G42850.1	IPR012336,IPR010357
Peaxi162Scf00045g00533		XLOC_005288	154.493	336.627	1.12361	2.64786	5e-05	0.000174625	yes		1.11611	7.90592	34.0403	5.4e-09	9.27e-08		AT4G19120.1	IPR004159	GO:0008168
Peaxi162Scf00045g00625		XLOC_005297	5.77907	14.51	1.32814	2.98856	5e-05	0.000174625	yes		1.34305	3.74472	17.7204	2.56e-05	0.000192245		AT1G31830.1	IPR002293	GO:0016020,GO:0003333,GO:0015171
Peaxi162Scf00045g00725		XLOC_005177	27.6316	4.62977	-2.57731	-5.3035	5e-05	0.000174625	yes		-2.69225	5.24954	17.1658	3.43e-05	0.000249112		sp|Q949P1|ABAH1_ARATH	IPR001128	GO:0020037,GO:0016705,GO:0005506,GO:0055114
Peaxi162Scf00045g00821		XLOC_005300	1.70156	2.93522	0.786612	1.39642	0.01895	0.0366616	yes		1.0508	1.7838	8.5113	0.00352947	0.013741		sp|B5WWZ8|FAO1_LOTJA	IPR012400	GO:0016614,GO:0046577,GO:0050660,GO:0055114
Peaxi162Scf00045g01025		XLOC_005308	51.071	90.1571	0.819938	2.16508	0.0001	0.00033435	yes		0.803507	6.48394	12.5939	0.000387013	0.00206016		sp|B5WWZ8|FAO1_LOTJA	IPR000172,IPR007867	GO:0016614,GO:0050660,GO:0055114
Peaxi162Scf00045g01230		XLOC_005192	219.481	135.142	-0.699621	-1.88902	0.0017	0.00438271	yes		-0.713551	5.39312	6.59275	0.0102395	0.0331894		ref|XP_002519888.1|	IPR026939,IPR007087	GO:0046872
Peaxi162Scf00045g01233		XLOC_005188	56.6568	32.5925	-0.797708	-2.08636	0.0003	0.000918529	yes		-0.804745	4.13707	18.6424	1.58e-05	0.000125314		AT4G19420.1	IPR004963
Peaxi162Scf00045g01313		XLOC_005326	79.9414	1679.4	4.39286	10.0039	5e-05	0.000174625	yes		4.621	7.42184	37.7142	8.19e-10	1.66e-08		AT2G45180.1	IPR016140
Peaxi162Scf00045g01323		XLOC_005324	7.01245	1.16785	-2.58607	-2.98117	0.00025	0.000777877	yes		-2.53604	3.25011	25.2965	4.92e-07	5.59e-06		AT1G31350.1	IPR015916
Peaxi162Scf00045g01332		XLOC_005321	2.35716	4.65382	0.981368	1.42048	0.0202	0.0387793	yes		0.880436	2.90492	7.36819	0.00663876	0.0231602		sp|Q9SDW0|TGT3A_ARATH	IPR001005,IPR027775	GO:0005634,GO:0006355,GO:0003682,GO:0043565,GO:0006351,GO:0003700
Peaxi162Scf00045g01334		XLOC_005325	4.68887	1.39203	-1.75205	-1.70236	0.01355	0.0273067	yes		-2.09427	1.37469	10.2075	0.00139869	0.00625697			IPR015898	GO:0007186,GO:0005834,GO:0004871
Peaxi162Scf00045g01452		XLOC_005327	8.92776	14.4628	0.695975	1.74879	0.00285	0.00690801	yes		1.01989	3.04717	10.8246	0.0010016	0.00470519		sp|Q8GWT4|ANM15_ARATH	IPR025799	GO:0008168,GO:0006479
Peaxi162Scf00045g01535		XLOC_005207	1.019	5.91034	2.53609	2.44238	0.00385	0.00901355	yes		2.88523	1.01471	8.30333	0.00395725	0.0151195		AT1G14550.1	IPR010255	GO:0006979,GO:0020037,GO:0004601,GO:0055114
Peaxi162Scf00045g01641		XLOC_005339	13.6233	6.78179	-1.00633	-2.17068	0.0006	0.00172228	yes		-0.906785	5.25359	9.85947	0.0016896	0.00737824		AT4G31550.2	IPR003657,IPR018872	GO:0006355,GO:0043565,GO:0003700
Peaxi162Scf00045g01732		XLOC_005217	0.950843	2.75502	1.53478	3.15887	5e-05	0.000174625	yes		2.12238	4.9514	34.5491	4.16e-09	7.35e-08		AT2G43840.2	IPR002213	GO:0008152,GO:0016758
Peaxi162Scf00045g01820		XLOC_005346	32.5062	8.79773	-1.88551	-4.04425	5e-05	0.000174625	yes		-1.82537	3.76133	15.5009	8.25e-05	0.000537444		AT5G10750.1	IPR009769
Peaxi162Scf00045g01824		XLOC_005227	381.96	191.944	-0.992735	-2.44418	5e-05	0.000174625	yes		-0.977368	7.28137	11.3647	0.000748516	0.00364869		sp|Q940T9|COL4_ARATH	IPR010402,IPR000315	GO:0005515,GO:0008270,GO:0005622
Peaxi162Scf00045g01837		XLOC_005347	10.9045	21.7324	0.994925	2.58828	5e-05	0.000174625	yes		0.917611	3.11894	14.5952	0.000133253	0.000814863		AT4G33650.2	IPR022812,IPR027417,IPR020850,IPR001401,IPR000375	GO:0005525,GO:0003924
Peaxi162Scf00045g01937		XLOC_005230	61.3721	21.1857	-1.53449	-3.64406	5e-05	0.000174625	yes		-1.60923	2.82984	11.8018	0.000591744	0.00297698		ref|XP_002522409.1|	IPR001305	GO:0051082,GO:0031072
Peaxi162Scf00045g02027		XLOC_005237	4.47768	11.324	1.33856	2.20848	0.00145	0.00380213	yes		1.61737	0.599876	13.3333	0.000260731	0.00146151
Peaxi162Scf00045g02039		XLOC_005357	18.973	49.579	1.38579	3.44657	5e-05	0.000174625	yes		1.22269	2.15	12.5078	0.000405256	0.00214166		AT4G30620.1	IPR004401
Peaxi162Scf00045g02321		XLOC_005248	79.5497	52.558	-0.597947	-1.57074	0.0062	0.0137376	yes		-0.587502	4.63423	6.31489	0.0119728	0.0376813		sp|Q9LYP4|BAG3_ARATH	IPR000626	GO:0005515
Peaxi162Scf00045g02324		XLOC_005374	208.541	129.889	-0.683052	-1.67132	0.00405	0.00942508	yes		-0.7212	8.04434	8.2212	0.00414037	0.0156737		AT4G02900.1	IPR027815,IPR003864	GO:0016020
Peaxi162Scf00045g02430		XLOC_005377	29.0446	16.0565	-0.855107	-1.98963	0.0007	0.00197918	yes		-0.849782	3.66312	7.96571	0.00476718	0.0176035
Peaxi162Scf00045g02525		XLOC_005259	4.08116	9.65519	1.24232	2.83859	5e-05	0.000174625	yes		1.16807	3.47661	12.2847	0.000456681	0.00237181		AT5G05500.1	IPR006041
Peaxi162Scf00046g00120		XLOC_005387	5.08592	8.30638	0.70771	1.48576	0.012	0.0245588	yes		0.91173	4.79005	13.6006	0.000226113	0.00129229		AT4G26000.1	IPR004087	GO:0003723
Peaxi162Scf00046g00148		XLOC_005410	13.7648	26.7611	0.959156	2.42557	0.0001	0.00033435	yes		0.861377	3.59301	12.8311	0.000340904	0.00184838		sp|Q55141|ILVH_SYNY3	IPR004789	GO:0009082,GO:0003984
Peaxi162Scf00046g00155		XLOC_005428	2.48751	7.64393	1.61961	3.42021	5e-05	0.000174625	yes		1.81176	5.70275	46.4323	9.48e-12	2.63e-10		sp|Q9ZUU3|PP190_ARATH	IPR011990,IPR002885	GO:0005515
Peaxi162Scf00046g00161		XLOC_005430	10.4901	2.95256	-1.82899	-3.21458	5e-05	0.000174625	yes		-2.15251	2.78719	29.9166	4.51e-08	6.5e-07		AT5G16990.1	IPR020843,IPR016040,IPR002085	GO:0008270,GO:0016747,GO:0055114,GO:0016491
Peaxi162Scf00046g00168		XLOC_005431	12.2726	3.75007	-1.71045	-3.11007	5e-05	0.000174625	yes		-1.63007	3.50542	19.1115	1.23e-05	0.000100584		AT5G16990.1	IPR020843,IPR016040,IPR002085	GO:0008270,GO:0016747,GO:0055114,GO:0016491
Peaxi162Scf00046g00198		XLOC_005433	4.19432	0.856997	-2.29108	-2.8238	0.00075	0.00210563	yes		-2.5331	2.9779	44.9832	1.99e-11	5.26e-10		AT3G28450.1	IPR013210,IPR001611,IPR011009	GO:0005515,GO:0016772
Peaxi162Scf00046g00417		XLOC_005394	2.5052	11.7454	2.22909	4.2049	5e-05	0.000174625	yes		2.25122	3.87466	36.2177	1.76e-09	3.35e-08		ref|XP_003610031.1|	IPR006594,IPR007718	GO:0005515
Peaxi162Scf00046g00418		XLOC_005419	61.8005	121.716	0.977826	2.65452	5e-05	0.000174625	yes		0.926134	6.22668	18.3888	1.8e-05	0.000140932		sp|Q9LHP1|RL74_ARATH	IPR005998
Peaxi162Scf00046g00530		XLOC_005398	35.4551	60.5405	0.771908	2.04359	0.00085	0.00235725	yes		0.835668	6.00554	19.6645	9.23e-06	7.78e-05		AT5G53010.1	IPR023298,IPR024750,IPR001757,IPR023214	GO:0070588,GO:0016020,GO:0005524,GO:0019829,GO:0005388,GO:0006812,GO:0046872,GO:0000166,GO:0016021,GO:0005516
Peaxi162Scf00046g00533		XLOC_005420	21.1425	40.1907	0.926714	2.40133	0.0001	0.00033435	yes		1.03625	4.2212	7.81251	0.00518857	0.0188801		sp|Q9SZR0|CHMO_ARATH	IPR001663,IPR015879	GO:0051537,GO:0019439,GO:0016708,GO:0005506,GO:0006725,GO:0055114,GO:0016491
Peaxi162Scf00046g00622		XLOC_005401	65.2127	37.0647	-0.815107	-2.00981	0.00065	0.00185122	yes		-0.835598	4.19211	6.79771	0.00912751	0.0301397		AT5G20180.1	IPR000473	GO:0005840,GO:0006412,GO:0005622,GO:0003735
Peaxi162Scf00046g00623		XLOC_005402	37.2733	20.119	-0.889583	-2.14702	0.0005	0.00146065	yes		-0.952645	3.19563	8.96022	0.00275922	0.0111663			IPR025124
Peaxi162Scf00046g00718		XLOC_005404	15.456	2.48766	-2.63531	-5.49792	5e-05	0.000174625	yes		-2.94946	7.41506	33.1644	8.47e-09	1.4e-07		AT2G25490.1	IPR001810,IPR006553	GO:0005515
Peaxi162Scf00046g00823		XLOC_005423	72.6553	51.4474	-0.497971	-1.31403	0.0224	0.0424421	yes		-0.53932	2.52973	7.7752	0.00529682	0.0192099		sp|Q10FZ7|YAB2_ORYSJ	IPR006780
Peaxi162Scf00047g00074		XLOC_005474	27.0471	150.491	2.47614	6.39885	5e-05	0.000174625	yes		2.50274	5.07515	96.3571	9.59e-23	9.84e-21		AT5G38520.1	IPR000073
Peaxi162Scf00047g00084		XLOC_005478	7.85799	1.81643	-2.11305	-3.12133	0.0004	0.00119351	yes		-2.08547	1.62843	28.3169	1.03e-07	1.37e-06		AT5G16990.1	IPR020843,IPR016040,IPR002085	GO:0008270,GO:0016747,GO:0055114,GO:0016491
Peaxi162Scf00047g00088		XLOC_005581	12.6116	4.62026	-1.4487	-2.63054	0.00095	0.00260572	yes		-1.99691	2.91734	31.9456	1.59e-08	2.47e-07		AT3G06240.1	IPR017451
Peaxi162Scf00047g00103		XLOC_005486	234.131	23.1133	-3.34052	-8.40404	5e-05	0.000174625	yes		-3.32852	6.42141	187.215	1.29e-42	5.68e-40		AT3G24190.1	IPR011009	GO:0016772
Peaxi162Scf00047g00128		XLOC_005443	93.9006	39.024	-1.26677	-3.3599	5e-05	0.000174625	yes		-1.26821	5.01983	27.6673	1.44e-07	1.85e-06		AT4G13840.1	IPR003480,IPR023213	GO:0016747
Peaxi162Scf00047g00185		XLOC_005618	0.891872	2.38661	1.42005	2.10633	0.0016	0.00415147	yes		1.77717	2.55576	16.2006	5.7e-05	0.000391152		AT5G63540.1	IPR013894
Peaxi162Scf00047g00217		XLOC_005529	1.3746	3.98622	1.53601	2.34008	0.001	0.00272775	yes		1.7097	2.45714	20.2407	6.83e-06	5.97e-05		ref|XP_002524602.1|
Peaxi162Scf00047g00218		XLOC_005550	29.3585	7.26318	-2.01511	-4.3166	5e-05	0.000174625	yes		-2.04334	4.95141	17.8754	2.36e-05	0.000179396		sp|Q9M1V1|SOT6_ARATH	IPR000863,IPR027417	GO:0008146
Peaxi162Scf00047g00333		XLOC_005555	12.7602	29.9809	1.2324	2.92723	5e-05	0.000174625	yes		1.23875	3.61346	23.4908	1.26e-06	1.3e-05		sp|B8G6P5|RL13_CHLAD	IPR023564,IPR005822	GO:0005840,GO:0006412,GO:0003735
Peaxi162Scf00047g00334		XLOC_005454	1.21091	3.04527	1.33048	1.69715	0.00615	0.01364	yes		1.17058	2.12945	5.77757	0.016232	0.0480969			IPR011991	GO:0005634,GO:0003677,GO:0006334,GO:0000786
Peaxi162Scf00047g00336		XLOC_005456	10.4998	4.27766	-1.29547	-2.95749	5e-05	0.000174625	yes		-1.21017	4.53417	12.7245	0.000360887	0.0019403		AT1G04920.1	IPR012819	GO:0009058,GO:0005985,GO:0046524
Peaxi162Scf00047g00340		XLOC_005551	1.11032	3.88084	1.80539	2.88542	5e-05	0.000174625	yes		1.65298	2.0197	16.1407	5.88e-05	0.000402119		sp|A5PK19|MET13_BOVIN	IPR001045,IPR013216	GO:0008152,GO:0008168,GO:0003824
Peaxi162Scf00047g00517		XLOC_005464	249.82	145.551	-0.779364	-2.06621	0.00065	0.00185122	yes		-0.775717	3.0767	7.92168	0.00488458	0.017941
Peaxi162Scf00047g00519		XLOC_005565	17.9791	5.94491	-1.59659	-3.67633	5e-05	0.000174625	yes		-1.60835	3.58581	25.0946	5.46e-07	6.16e-06		AT1G04880.1	IPR009071,IPR001606	GO:0003677,GO:0005622
Peaxi162Scf00047g00520		XLOC_005566	38.5596	22.1962	-0.796777	-1.97087	0.00085	0.00235725	yes		-0.850333	4.04666	12.0249	0.000524957	0.00267872		sp|Q95RC0|NAA30_DROME	IPR016181	GO:0008080
Peaxi162Scf00047g00522		XLOC_005568	10.5424	2.58183	-2.02974	-3.14302	0.0001	0.00033435	yes		-1.79081	2.416	22.3756	2.24e-06	2.22e-05		AT3G24120.1	IPR025756,IPR009057	GO:0003677,GO:0003682
Peaxi162Scf00047g00729		XLOC_005473	1.67465	61.2667	5.19317	8.34578	5e-05	0.000174625	yes		5.19453	2.97209	312.777	5.42e-70	8.64e-67		AT4G13670.1	IPR002477,IPR001305	GO:0051082,GO:0031072
Peaxi162Scf00047g00842		XLOC_005475	2.19181	5.30431	1.27504	2.31886	0.00055	0.00159199	yes		1.19493	2.72279	10.3158	0.00131897	0.00596218		AT3G45750.1
Peaxi162Scf00047g00845		XLOC_005479	18.1718	8.08714	-1.168	-2.36771	0.00015	0.000486486	yes		-1.26044	2.46183	12.735	0.000358881	0.00193219		ref|XP_007020638.1|	IPR005269
Peaxi162Scf00047g01035		XLOC_005586	0.236833	5.57538	4.55713	4.8812	5e-05	0.000174625	yes		8.20795	0.955594	52.9129	3.49e-13	1.18e-11		sp|Q6NU40|CTF18_XENLA	IPR027417	GO:0005524,GO:0000166,GO:0017111
Peaxi162Scf00047g01225		XLOC_005596	108.3	24.8706	-2.12252	-5.47913	5e-05	0.000174625	yes		-2.13126	5.22255	44.2314	2.92e-11	7.5e-10		sp|P08894|CHSA_PETHY	IPR016039,IPR011141	GO:0016746,GO:0009058,GO:0008152,GO:0016747,GO:0003824
Peaxi162Scf00047g01312		XLOC_005600	7.42773	14.8578	1.00022	1.98674	0.00155	0.00403543	yes		1.1086	1.43029	7.50784	0.0061431	0.0217312		AT4G13720.1	IPR002637	GO:0016787
Peaxi162Scf00047g01526		XLOC_005499	10.1635	44.3811	2.12655	5.30589	5e-05	0.000174625	yes		2.4142	2.74243	58.6815	1.85e-14	7.33e-13		sp|A2ZE50|GDT13_ORYSI	IPR001727	GO:0016020
Peaxi162Scf00047g01540		XLOC_005604	9.61731	21.5637	1.1649	3.0239	5e-05	0.000174625	yes		1.15011	5.19621	34.6379	3.97e-09	7.05e-08		AT3G12280.1	IPR028309,IPR013763,IPR024599	GO:0006357,GO:0005634,GO:0051726
Peaxi162Scf00047g01542		XLOC_005606	80.8425	31.9895	-1.33751	-3.54184	5e-05	0.000174625	yes		-1.20876	5.81646	20.5229	5.89e-06	5.22e-05		AT3G24050.1	IPR013088	GO:0006355,GO:0043565,GO:0008270,GO:0003700
Peaxi162Scf00047g01633		XLOC_005613	2.31306	8.10139	1.80836	3.67121	5e-05	0.000174625	yes		1.65603	2.85594	12.8795	0.000332201	0.00180734		sp|Q2RY28|CH601_RHORT	IPR002423,IPR027409,IPR027413	GO:0044267,GO:0006457,GO:0005524,GO:0042026,GO:0005737
Peaxi162Scf00047g01818		XLOC_005616	51.0097	30.108	-0.760623	-2.04007	0.0007	0.00197918	yes		-0.868947	6.40193	20.4417	6.15e-06	5.42e-05		sp|Q42560|ACO1_ARATH	IPR015937	GO:0008152,GO:0051539
Peaxi162Scf00047g01927		XLOC_005622	57.1221	18.055	-1.66165	-4.12642	5e-05	0.000174625	yes		-1.58353	8.33245	23.826	1.05e-06	1.11e-05		sp|Q08506|ACCO1_PETHY	IPR027443,IPR005123,IPR026992	GO:0016706,GO:0055114,GO:0016491
Peaxi162Scf00047g02035		XLOC_005520	7.02239	2.82125	-1.31563	-2.38828	0.00035	0.00105711	yes		-1.60713	2.25175	22.7079	1.89e-06	1.89e-05		ref|XP_002532208.1|
Peaxi162Scf00047g02037		XLOC_005624	21.255	7.47397	-1.50785	-3.7342	5e-05	0.000174625	yes		-1.67446	4.93293	51.8295	6.05e-13	1.99e-11		gb|EXB78685.1|	IPR013536,IPR018997,IPR006567	GO:0005515
Peaxi162Scf00047g02038		XLOC_005625	21.9696	11.6925	-0.909932	-2.13299	0.00045	0.00132797	yes		-0.85557	2.97417	6.30986	0.0120068	0.0377654		AT4G22140.1	IPR013083,IPR001025	GO:0003677,GO:0005515,GO:0008270
Peaxi162Scf00047g02226		XLOC_005636	0.199391	2.71132	3.76532	2.09321	0.0182	0.0353805	yes		4.17263	2.67064	43.8521	3.54e-11	8.92e-10		sp|Q9SSE5|COL9_ARATH	IPR010402,IPR000315	GO:0005515,GO:0008270,GO:0005622
Peaxi162Scf00047g02228		XLOC_005639	55.5138	170.184	1.61618	4.43914	5e-05	0.000174625	yes		1.54911	4.64897	31.8641	1.65e-08	2.56e-07		AT3G10260.3	IPR003388
Peaxi162Scf00047g02240		XLOC_005642	19.5648	234.437	3.58287	9.17153	5e-05	0.000174625	yes		3.69335	6.40883	278.79	1.38e-62	1.43e-59		sp|Q0D8N0|RH53_ORYSJ	IPR014014,IPR027417,IPR014001,IPR001650	GO:0005524,GO:0004386,GO:0008026,GO:0003676
Peaxi162Scf00047g02337		XLOC_005645	27.3221	215.559	2.97994	7.75702	5e-05	0.000174625	yes		3.02592	5.7211	138.134	6.81e-32	1.5e-29		sp|Q8VXV7|LDL1_ARATH	IPR016040,IPR001613	GO:0055114,GO:0016491
Peaxi162Scf00047g02340		XLOC_005648	21.6415	12.5286	-0.788578	-2.07875	0.00045	0.00132797	yes		-0.825406	6.56354	16.8964	3.95e-05	0.000283701		AT4G14990.1
Peaxi162Scf00047g02443		XLOC_005657	76.2809	45.5174	-0.744906	-1.98022	0.00065	0.00185122	yes		-0.698944	6.83093	14.8069	0.000119102	0.000738354		AT4G31170.1	IPR011009	GO:0005524,GO:0004674,GO:0004672,GO:0006468,GO:0016772
Peaxi162Scf00048g00136		XLOC_005691	26.6743	15.6479	-0.769477	-1.72246	0.00385	0.00901355	yes		-0.868155	3.8503	9.28736	0.00230741	0.0096101			IPR000095
Peaxi162Scf00048g00171		XLOC_005672	70.1001	48.3213	-0.536759	-1.44788	0.0135	0.0272191	yes		-0.639615	7.40333	13.9739	0.000185362	0.00108575			IPR007019
Peaxi162Scf00048g00194		XLOC_005679	1.29041	3.639	1.49572	1.76996	0.0067	0.0147137	yes		1.94245	0.827521	6.86894	0.00877067	0.0291586		AT3G06240.1	IPR001810,IPR011043,IPR017451	GO:0005515
Peaxi162Scf00048g00311		XLOC_005683	10.2235	25.4444	1.31545	3.33555	5e-05	0.000174625	yes		1.72317	3.70779	29.7382	4.95e-08	7.05e-07		sp|Q55158|RIBD_SYNY3	IPR012816,IPR024072,IPR004794	GO:0050661,GO:0008835,GO:0016787,GO:0008270,GO:0009231,GO:0008703,GO:0003824,GO:0055114
Peaxi162Scf00048g01417		XLOC_005670	3.25878	5.11979	0.651752	1.38985	0.01815	0.0352945	yes		0.869115	2.67719	5.8702	0.0153993	0.0462113		ref|XP_007018036.1|	IPR009057	GO:0003677,GO:0003682
Peaxi162Scf00048g01725		XLOC_005698	0.759065	4.28037	2.49544	3.80393	5e-05	0.000174625	yes		2.36435	2.59243	21.0471	4.48e-06	4.11e-05		sp|Q9ZPV5|NOC2L_ARATH	IPR005343
Peaxi162Scf00048g02226		XLOC_005682	293.093	138.902	-1.07729	-2.57734	5e-05	0.000174625	yes		-1.0745	7.39838	35.2589	2.89e-09	5.27e-08		AT3G21500.2	IPR009014,IPR005477	GO:0008152,GO:0016114,GO:0008661,GO:0003824
Peaxi162Scf00049g00208		XLOC_005721	1.07184	5.85107	2.4486	3.80363	5e-05	0.000174625	yes		2.42011	2.66976	22.1238	2.56e-06	2.48e-05		sp|Q8W104|FBL17_ARATH	IPR001810	GO:0005515
Peaxi162Scf00049g01112		XLOC_005713	0.790985	3.36732	2.08988	2.16091	0.00515	0.0116599	yes		1.85352	1.90505	21.0064	4.58e-06	4.19e-05		ref|XP_007042350.1|	IPR009057,IPR003121,IPR014876	GO:0003677,GO:0005515
Peaxi162Scf00049g01318		XLOC_005718	8.86671	13.5072	0.607257	1.51025	0.0111	0.0229291	yes		0.521148	4.76797	7.48802	0.00621107	0.0219154		AT1G49580.1	IPR011992,IPR011009	GO:0005524,GO:0004674,GO:0005509,GO:0004672,GO:0006468,GO:0016772
Peaxi162Scf00049g01513		XLOC_005744	37.5458	15.7687	-1.25158	-3.30521	5e-05	0.000174625	yes		-1.32393	5.25694	28.8029	8.01e-08	1.09e-06		AT5G57800.1	IPR016040,IPR006694,IPR021940	GO:0005506,GO:0006633,GO:0055114,GO:0016491
Peaxi162Scf00049g02221		XLOC_005725	69.6858	49.4432	-0.495091	-1.34654	0.0219	0.0416088	yes		-0.568856	4.53916	6.2584	0.0123606	0.0386608		AT4G02580.1	IPR002023,IPR012336	GO:0055114,GO:0016491
Peaxi162Scf00049g02222		XLOC_005747	7.53465	41.6025	2.46506	5.63567	5e-05	0.000174625	yes		2.51256	3.98273	107.087	4.26e-25	5.45e-23		ref|XP_003590533.1|	IPR000424	GO:0003697,GO:0006260
Peaxi162Scf00050g00042		XLOC_005757	3.81249	41.9004	3.45816	8.55011	5e-05	0.000174625	yes		3.32318	4.87501	95.5961	1.41e-22	1.4e-20			IPR012340
Peaxi162Scf00050g00146		XLOC_005802	259.124	177.654	-0.544575	-1.45138	0.011	0.0227506	yes		-0.583497	7.62441	6.2126	0.0126844	0.0394532		AT2G41090.1	IPR011992	GO:0005509
Peaxi162Scf00050g00513		XLOC_005790	21.4669	12.5141	-0.778564	-2.03856	0.0003	0.000918529	yes		-0.738983	5.90064	9.893	0.00165908	0.00726182		AT1G08720.1	IPR000270,IPR011009	GO:0005524,GO:0005515,GO:0004674,GO:0004672,GO:0006468,GO:0016772
Peaxi162Scf00050g00633		XLOC_005792	121.517	78.1456	-0.636916	-1.60775	0.00455	0.0104498	yes		-0.646639	6.54451	6.80639	0.00908321	0.0300282		AT4G30310.2	IPR006003	GO:0016773,GO:0005975
Peaxi162Scf00050g01612		XLOC_005803	103.217	61.9027	-0.737603	-1.95956	0.0009	0.00248147	yes		-0.688616	8.01587	10.6928	0.00107556	0.0050162		AT2G41060.1	IPR012677	GO:0000166,GO:0003676
Peaxi162Scf00050g01910		XLOC_005771	3.9557	10.853	1.45609	2.65746	0.0001	0.00033435	yes		1.47989	2.67391	23.1634	1.49e-06	1.52e-05		sp|Q8LDS5|THO7A_ARATH	IPR008501	GO:0006397,GO:0000445
Peaxi162Scf00051g00109		XLOC_005825	30.3018	145.403	2.26258	5.79863	5e-05	0.000174625	yes		2.39589	6.29184	149.967	1.76e-34	4.56e-32		sp|Q9XF61|PDI_DATGL	IPR005746,IPR005792,IPR012336	GO:0015035,GO:0006662,GO:0005783,GO:0016853,GO:0045454
Peaxi162Scf00051g00126		XLOC_005856	365.497	217.414	-0.749415	-1.70832	0.0034	0.00807416	yes		-0.750536	7.0042	13.3927	0.000252605	0.00142289		AT4G35000.1	IPR010255	GO:0006979,GO:0020037,GO:0004601,GO:0055114
Peaxi162Scf00051g00198		XLOC_005836	16.8621	27.5439	0.707952	1.76799	0.0045	0.0103476	yes		0.680814	4.03051	6.03881	0.0139947	0.0427521			IPR024530
Peaxi162Scf00051g00215		XLOC_005811	17.6636	2.95974	-2.57724	-3.49787	5e-05	0.000174625	yes		-2.87662	2.3086	37.7799	7.92e-10	1.61e-08		ref|XP_002509626.1|
Peaxi162Scf00051g00317		XLOC_005814	42.1199	18.5229	-1.1852	-3.09948	5e-05	0.000174625	yes		-1.13859	5.73478	34.2658	4.81e-09	8.38e-08		AT2G40620.1	IPR004827	GO:0006355,GO:0043565,GO:0003700
Peaxi162Scf00051g00721		XLOC_005820	58.9082	108.598	0.882461	2.31052	5e-05	0.000174625	yes		0.972674	6.34697	17.1315	3.49e-05	0.000253479		sp|O82528|RL15_PETHY	IPR000439	GO:0005840,GO:0006412,GO:0005622,GO:0003735
Peaxi162Scf00051g00732		XLOC_005848	0.233638	2.06734	3.14542	3.97022	5e-05	0.000174625	yes		2.48654	1.25058	21.0342	4.51e-06	4.14e-05		sp|Q29RF7|PDS5A_HUMAN	IPR016024	GO:0005488
Peaxi162Scf00051g00911		XLOC_005850	1.35627	2.68981	0.987859	1.88119	0.00145	0.00380213	yes		1.28155	3.37018	12.1959	0.00047895	0.00247567		AT1G77620.1	IPR027417
Peaxi162Scf00051g01011		XLOC_005824	286.738	140.898	-1.02508	-2.4949	5e-05	0.000174625	yes		-1.03404	7.1152	10.3602	0.00128761	0.00584207		ref|XP_002513756.1|
Peaxi162Scf00051g01410		XLOC_005830	62.1654	27.9191	-1.15486	-2.98012	5e-05	0.000174625	yes		-1.16237	7.04164	21.4853	3.57e-06	3.36e-05		ref|XP_007019132.1|	IPR003441	GO:0003677,GO:0006355
Peaxi162Scf00051g01416		XLOC_005859	3.93197	7.23478	0.879695	1.66838	0.00675	0.0148088	yes		1.20554	2.31999	12.7316	0.000359525	0.00193415		AT1G77470.1	IPR008921,IPR027417	GO:0003677,GO:0005524,GO:0006260,GO:0000166,GO:0017111
Peaxi162Scf00051g01815		XLOC_005835	18.4316	12.0379	-0.614605	-1.49759	0.012	0.0245588	yes		-0.661958	7.19919	9.57456	0.00197292	0.00843931		AT1G77380.1	IPR013057
Peaxi162Scf00052g00036		XLOC_005897	34.2225	16.1757	-1.08112	-2.98484	5e-05	0.000174625	yes		-1.16675	4.41741	24.7826	6.42e-07	7.11e-06		sp|Q9C6T2|PPR68_ARATH	IPR011990,IPR002885	GO:0005515
Peaxi162Scf00052g00084		XLOC_005904	8.12224	4.24297	-0.936801	-1.65011	0.00605	0.0134451	yes		-1.09901	2.11297	10.3331	0.00130663	0.0059128		AT3G06240.1	IPR001810,IPR017451	GO:0005515
Peaxi162Scf00052g00098		XLOC_005880	9.03612	14.2126	0.653398	1.61371	0.0062	0.0137376	yes		0.914569	3.44607	12.3171	0.000448832	0.00233867		sp|P0CN91|ATG26_CRYNB	IPR004276,IPR002213	GO:0030259,GO:0008152,GO:0016758,GO:0005975
Peaxi162Scf00052g00115		XLOC_005868	40.3139	79.0605	0.971681	2.63232	5e-05	0.000174625	yes		1.02679	5.31072	12.0168	0.000527239	0.00268771		AT1G64970.1	IPR013216	GO:0008152,GO:0008168
Peaxi162Scf00052g00326		XLOC_005894	26.2466	60.8486	1.21309	3.07243	5e-05	0.000174625	yes		1.23021	4.89525	20.8998	4.84e-06	4.4e-05		AT1G32160.1	IPR008479
Peaxi162Scf00052g00329		XLOC_005899	68.9187	22.6752	-1.60378	-3.88638	5e-05	0.000174625	yes		-1.66814	4.52254	35.0127	3.28e-09	5.93e-08		ref|XP_007040744.1|
Peaxi162Scf00052g00333		XLOC_005875	143.818	59.3811	-1.27617	-2.55825	5e-05	0.000174625	yes		-1.02161	3.45135	7.45448	0.00632789	0.0222572
Peaxi162Scf00052g00335		XLOC_005895	26.0779	17.3797	-0.585422	-1.53835	0.0079	0.0170132	yes		-0.472295	4.87197	6.22242	0.0126142	0.0392824		sp|P23922|HBP1A_WHEAT	IPR004827,IPR012900	GO:0005634,GO:0003677,GO:0006355,GO:0043565,GO:0006351,GO:0003700
Peaxi162Scf00052g01011		XLOC_005884	43.6171	14.0285	-1.63653	-4.05027	5e-05	0.000174625	yes		-1.72875	4.75811	19.9469	7.96e-06	6.83e-05		AT4G13710.1	IPR011050,IPR018082
Peaxi162Scf00052g01012		XLOC_005907	2.26682	3.98004	0.812112	1.51098	0.01605	0.0316885	yes		1.0208	2.89489	7.93728	0.00484266	0.0178218		AT5G07620.1	IPR011009	GO:0005524,GO:0004672,GO:0006468,GO:0016772
Peaxi162Scf00052g01815		XLOC_005886	46.8934	9.73985	-2.26741	-2.91925	0.00055	0.00159199	yes		-2.40147	1.42902	21.1393	4.27e-06	3.94e-05
Peaxi162Scf00052g01817		XLOC_005913	24.2611	11.744	-1.04672	-2.97591	5e-05	0.000174625	yes		-0.993954	4.4348	21.7291	3.14e-06	3.01e-05		AT2G20180.2	IPR011598	GO:0046983
Peaxi162Scf00052g02011		XLOC_005915	10.2964	16.0952	0.644494	1.67099	0.00385	0.00901355	yes		0.703394	5.68152	5.92081	0.014963	0.0451836		sp|A1A5G0|CLAP1_XENTR	IPR024395,IPR016024	GO:0005515,GO:0005488
Peaxi162Scf00053g00006		XLOC_005949	8.87213	15.1264	0.76972	1.91873	0.0012	0.00321185	yes		0.79379	5.30578	10.6409	0.00110615	0.00513117		dbj|BAH19600.1|	IPR003388,IPR005069
Peaxi162Scf00053g00062		XLOC_005929	18.495	38.3864	1.05346	2.73343	5e-05	0.000174625	yes		1.11408	5.43606	20.5885	5.69e-06	5.07e-05		ref|XP_002519952.1|
Peaxi162Scf00053g00258		XLOC_005945	89.1109	135.21	0.601531	1.62489	0.00485	0.0110557	yes		0.629758	6.47784	10.0923	0.00148889	0.00662043		sp|P46300|RS4_SOLTU	IPR000876	GO:0005840,GO:0003723,GO:0006412,GO:0005622,GO:0003735
Peaxi162Scf00053g00524		XLOC_005928	265.503	125.379	-1.08243	-2.76796	5e-05	0.000174625	yes		-1.08881	7.13757	25.7178	3.95e-07	4.6e-06		sp|O03376|AOX3_SOYBN	IPR002680	GO:0055114,GO:0009916
Peaxi162Scf00053g00715		XLOC_005930	1.73574	4.09912	1.23976	1.88853	0.0047	0.0107515	yes		1.47492	3.34686	15.511	8.2e-05	0.000535211		AT3G45880.1	IPR003347	GO:0005515
Peaxi162Scf00053g00716		XLOC_005953	199.215	46.4641	-2.10014	-5.56688	5e-05	0.000174625	yes		-2.0878	6.86306	67.0817	2.6e-16	1.34e-14		AT5G27320.1	IPR013094	GO:0016787,GO:0008152
Peaxi162Scf00053g02216		XLOC_005966	366.332	148.323	-1.30441	-3.55086	5e-05	0.000174625	yes		-1.31805	6.32655	24.7882	6.4e-07	7.09e-06		AT5G01580.1	IPR012336,IPR004911
Peaxi162Scf00054g00071		XLOC_005975	12.8654	4.75335	-1.43648	-2.53233	0.0001	0.00033435	yes		-1.59554	2.83226	17.7295	2.55e-05	0.000191439		AT3G07350.1	IPR006502
Peaxi162Scf00054g00172		XLOC_005979	11.1473	16.7589	0.588238	1.55919	0.00815	0.0174842	yes		0.770398	5.07205	12.4168	0.000425488	0.00223333		AT3G07400.1	IPR002921,IPR027417	GO:0004806,GO:0006629
Peaxi162Scf00054g00211		XLOC_005984	11.2321	0.86366	-3.70102	-2.96847	0.00405	0.00942508	yes		-3.86575	1.92492	11.9223	0.000554656	0.0028095		sp|Q9FJ90|ERF25_ARATH	IPR016177	GO:0003677,GO:0006355,GO:0003700
Peaxi162Scf00054g01110		XLOC_005994	8.41484	4.69892	-0.840607	-1.62527	0.0084	0.0179545	yes		-1.1335	1.66736	6.58739	0.0102704	0.0332686		sp|Q9SRS9|CHIP_ARATH	IPR011990,IPR013083	GO:0005515,GO:0000151,GO:0016567,GO:0004842
Peaxi162Scf00054g01715		XLOC_005997	17.0313	9.85522	-0.789228	-1.85859	0.0022	0.00551397	yes		-0.609137	4.70471	7.27222	0.00700292	0.0242225		AT3G25290.1	IPR017214,IPR004877,IPR005018	GO:0016021
Peaxi162Scf00054g02115		XLOC_006002	65.7952	31.2257	-1.07525	-2.85869	5e-05	0.000174625	yes		-1.05981	4.37705	12.3785	0.00043431	0.0022733		sp|Q68EV0|PGAP3_XENLA	IPR007217
Peaxi162Scf00055g02411		XLOC_006024	7.22072	2.11097	-1.77424	-2.3306	0.00105	0.00284913	yes		-1.70943	2.11499	17.0332	3.67e-05	0.000265548		AT2G36290.1
Peaxi162Scf00056g00025		XLOC_006049	123.543	238.392	0.948321	2.49921	5e-05	0.000174625	yes		0.984359	5.97134	14.6284	0.000130926	0.000802764		AT5G23750.1	IPR005516,IPR005518
Peaxi162Scf00056g00127		XLOC_006063	4.06713	8.06593	0.98783	2.29017	0.0002	0.000634001	yes		0.969151	4.81973	14.9882	0.000108184	0.000681275		ref|XP_003605681.1|	IPR009009
Peaxi162Scf00057g00024		XLOC_006126	105.382	47.7278	-1.14273	-3.04159	5e-05	0.000174625	yes		-0.964059	6.14915	20.2754	6.71e-06	5.88e-05		AT2G46170.1	IPR003388
Peaxi162Scf00057g00072		XLOC_006145	581.349	284.229	-1.03235	-2.56511	5e-05	0.000174625	yes		-1.09301	6.94105	32.2715	1.34e-08	2.12e-07		AT2G18600.1	IPR016135,IPR023313	GO:0016881
Peaxi162Scf00057g00074		XLOC_006100	53.5286	25.2547	-1.08376	-2.74283	5e-05	0.000174625	yes		-0.997405	5.32122	6.32692	0.0118919	0.0374748		AT4G36810.1	IPR017446	GO:0008299
Peaxi162Scf00057g00095		XLOC_006102	18.1584	11.7526	-0.627652	-1.48689	0.011	0.0227506	yes		-0.843068	3.65283	12.8716	0.000333603	0.00181354		ref|XP_002510343.1|	IPR024145,IPR025718	GO:0005515
Peaxi162Scf00057g00112		XLOC_006149	5.30812	1.02345	-2.37476	-2.15859	0.00485	0.0110557	yes		-2.46405	1.1219	15.4983	8.26e-05	0.000537856		AT1G75030.1	IPR001938
Peaxi162Scf00057g00131		XLOC_006106	24.145	13.5935	-0.828806	-1.85005	0.0037	0.00870359	yes		-0.958818	3.85874	20.7117	5.34e-06	4.8e-05
Peaxi162Scf00057g00140		XLOC_006081	10.8919	19.6397	0.850514	2.24495	5e-05	0.000174625	yes		1.30908	3.18576	33.0909	8.79e-09	1.44e-07		AT4G23420.1	IPR002347	GO:0008152,GO:0016491
Peaxi162Scf00057g00227		XLOC_006085	343.063	121.7	-1.49515	-3.69186	5e-05	0.000174625	yes		-1.43137	7.17534	35.8054	2.18e-09	4.07e-08		AT5G23940.1	IPR003480,IPR023213	GO:0016747
Peaxi162Scf00057g00322		XLOC_006087	5.39873	16.8586	1.64279	3.40534	5e-05	0.000174625	yes		1.39452	3.44036	15.524	8.15e-05	0.00053245		sp|P22232|FBRL_XENLA	IPR000692	GO:0003723,GO:0008168,GO:0006364,GO:0008033
Peaxi162Scf00057g00419		XLOC_006091	59.9154	16.3991	-1.86931	-4.89441	5e-05	0.000174625	yes		-1.92001	5.41325	70.2114	5.33e-17	2.97e-15		AT4G16580.1	IPR001932	GO:0003824
Peaxi162Scf00057g00623		XLOC_006144	60.1965	37.4451	-0.684905	-1.8124	0.00165	0.00426738	yes		-0.654142	6.36386	7.78667	0.0052633	0.0191084		AT1G75080.1	IPR008540
Peaxi162Scf00057g02234		XLOC_006168	6.63572	10.577	0.672611	1.65128	0.00455	0.0104498	yes		1.19149	4.48983	13.0733	0.000299541	0.00164871		sp|A6TB06|RSMF_KLEP7	IPR001678,IPR023267	GO:0008757,GO:0003723,GO:0008168,GO:0006364
Peaxi162Scf00058g00011		XLOC_006175	4.9531	14.5757	1.55716	2.05224	0.00365	0.00859817	yes		1.84535	3.10504	16.5627	4.71e-05	0.000330693		AT1G09200.1	IPR000164,IPR009072	GO:0003677,GO:0046982,GO:0006334,GO:0000786
Peaxi162Scf00058g00013		XLOC_006211	3.12831	21.9422	2.81026	3.13595	0.00045	0.00132797	yes		2.4671	4.21497	32.2797	1.33e-08	2.11e-07		AT1G09200.1	IPR000164,IPR009072	GO:0003677,GO:0046982,GO:0006334,GO:0000786
Peaxi162Scf00058g00014		XLOC_006212	8.98238	21.9733	1.29058	2.05332	0.0011	0.00297066	yes		1.16766	2.86574	6.67268	0.0097902	0.0320036		AT1G09200.1	IPR000164,IPR009072	GO:0003677,GO:0046982,GO:0006334,GO:0000786
Peaxi162Scf00058g00026		XLOC_006214	5.36142	20.4675	1.93265	2.65608	0.00035	0.00105711	yes		1.91809	3.57383	29.4852	5.63e-08	7.91e-07		AT1G09200.1	IPR000164,IPR009072
Peaxi162Scf00058g00138		XLOC_006235	8.9486	0.939651	-3.25146	-3.63462	5e-05	0.000174625	yes		-3.61979	4.54136	45.7991	1.31e-11	3.58e-10		AT1G48100.1	IPR011050,IPR000743	GO:0005975,GO:0004650
Peaxi162Scf00058g00175		XLOC_006237	155.166	265.866	0.776889	2.02233	0.0005	0.00146065	yes		0.807001	6.84089	8.99891	0.0027014	0.0109838		sp|P34788|RS18_ARATH	IPR027437,IPR010979,IPR001892	GO:0005840,GO:0003723,GO:0006412,GO:0005622,GO:0003735,GO:0003676
Peaxi162Scf00058g00202		XLOC_006197	16.3539	7.86244	-1.05659	-2.14924	0.00055	0.00159199	yes		-1.00057	3.46325	12.672	0.000371166	0.00198543		AT1G02510.1	IPR003280	GO:0016020,GO:0005267,GO:0071805
Peaxi162Scf00058g00206		XLOC_006240	27.8898	11.3612	-1.29563	-3.42341	5e-05	0.000174625	yes		-1.23606	6.47021	11.3441	0.000756862	0.00368413		AT4G01870.1	IPR015943,IPR011042	GO:0005515
Peaxi162Scf00058g00215		XLOC_006177	12.6679	19.6158	0.630843	1.67966	0.004	0.00932222	yes		0.69	6.72777	13.7594	0.000207782	0.00120144		sp|F4J5S1|CLU_ARATH	IPR023231,IPR025697,IPR011990,IPR028275,IPR027523,IPR007967	GO:0005515,GO:0048312
Peaxi162Scf00058g00219		XLOC_006241	50.2627	19.2547	-1.38428	-3.57401	5e-05	0.000174625	yes		-1.27585	4.67789	26.5729	2.54e-07	3.1e-06
Peaxi162Scf00058g00236		XLOC_006246	4.75978	0	NA	NA	0.00135	0.00356868	yes		-3.79495	-0.306795	12.2109	0.00047511	0.00245827			IPR011598	GO:0046983
Peaxi162Scf00058g00264		XLOC_006206	2676.34	6396.84	1.2571	2.56983	5e-05	0.000174625	yes		1.20769	9.53607	7.83009	0.00513837	0.0187238		AT3G62410.1	IPR003823
Peaxi162Scf00058g00267		XLOC_006251	81.3039	26.3887	-1.6234	-3.54789	5e-05	0.000174625	yes		-1.76226	4.39174	15.638	7.67e-05	0.000504948		emb|CBM56257.1|	IPR004827	GO:0006355,GO:0043565,GO:0003700
Peaxi162Scf00058g00317		XLOC_006217	0.485245	6.00948	3.63046	5.44877	5e-05	0.000174625	yes		4.23047	3.91397	94.0813	3.03e-22	2.9e-20		sp|P38420|NRPB2_ARATH	IPR015712,IPR007644	GO:0003899,GO:0032549,GO:0005634,GO:0003677,GO:0006351
Peaxi162Scf00058g00512		XLOC_006180	21.2098	8.03817	-1.39979	-3.12849	5e-05	0.000174625	yes		-1.44259	5.31641	25.3087	4.88e-07	5.56e-06		sp|Q87ZT0|CYSG_PSESM	IPR000878	GO:0008152,GO:0008168,GO:0043115,GO:0055114,GO:0006779
Peaxi162Scf00058g01717		XLOC_006195	9.49387	3.80816	-1.3179	-2.536	5e-05	0.000174625	yes		-1.38533	1.67245	12.0716	0.000511954	0.00261947		AT1G05900.2	IPR011257,IPR023170	GO:0003677,GO:0006284,GO:0006281,GO:0051539,GO:0003824
Peaxi162Scf00058g02018		XLOC_006198	29.0471	8.81694	-1.72004	-3.3994	5e-05	0.000174625	yes		-1.61887	2.14177	17.0452	3.65e-05	0.000264063			IPR008954	GO:0003779
Peaxi162Scf00058g02111		XLOC_006243	23.9726	11.4018	-1.07213	-2.46716	0.0001	0.00033435	yes		-1.18571	4.40038	18.8673	1.4e-05	0.000112628		AT3G62260.2	IPR001932,IPR015655	GO:0006470,GO:0003824,GO:0004722
Peaxi162Scf00058g02630		XLOC_006207	15.3264	21.9365	0.517311	1.37181	0.0176	0.0343584	yes		0.565642	5.57546	8.37689	0.00380022	0.0146356		AT4G02030.1
Peaxi162Scf00058g02631		XLOC_006248	11.8749	19.904	0.745143	2.00909	0.0007	0.00197918	yes		0.66346	5.81129	12.0138	0.000528072	0.00269063		AT3G62360.1	IPR008969,IPR013783,IPR008970,IPR014766,IPR013784	GO:0030246
Peaxi162Scf00058g03010		XLOC_006257	0.259155	2.17653	3.07014	3.34249	0.00025	0.000777877	yes		2.92535	2.39587	34.3224	4.67e-09	8.18e-08		sp|O04251|Y4211_ARATH	IPR013083,IPR001357	GO:0005515,GO:0008270
Peaxi162Scf00058g03014		XLOC_006258	6.66904	17.123	1.36038	3.0667	5e-05	0.000174625	yes		1.14654	3.15641	12.1576	0.000488885	0.00252011		AT5G22060.1	IPR002939,IPR001623	GO:0006457,GO:0051082
Peaxi162Scf00059g00016		XLOC_006282	5.05833	9.78227	0.951509	2.31641	5e-05	0.000174625	yes		1.10153	5.50536	14.3561	0.000151289	0.000910639		sp|Q9LFQ3|SNL2_ARATH	IPR013194,IPR003822	GO:0005634,GO:0006355
Peaxi162Scf00059g00129		XLOC_006285	4.28541	0.278951	-3.94135	-1.94132	0.00265	0.00647771	yes		-3.61901	0.865478	15.0055	0.0001072	0.000676104		sp|Q10576|P4HA1_CAEEL	IPR005123,IPR003582	GO:0016705,GO:0016706,GO:0005506,GO:0055114,GO:0031418,GO:0016491
Peaxi162Scf00059g00194		XLOC_006306	4.1488	34.768	3.06699	5.15194	5e-05	0.000174625	yes		2.99335	3.82102	52.9763	3.38e-13	1.14e-11		ref|XP_007043602.1|
Peaxi162Scf00059g00317		XLOC_006265	56.3976	28.8097	-0.969078	-2.48728	5e-05	0.000174625	yes		-1.03679	4.71742	15.9075	6.65e-05	0.00044598		AT5G62740.1	IPR001107	GO:0016020
Peaxi162Scf00059g00918		XLOC_006270	12.4659	18.6584	0.581834	1.52153	0.00835	0.0178627	yes		0.703471	5.32112	12.0359	0.000521845	0.00266481		AT2G20580.1	IPR016643	GO:0000502,GO:0042176,GO:0030234,GO:0005488
Peaxi162Scf00059g00919		XLOC_006294	20.9461	32.1051	0.616122	1.47188	0.01135	0.0233812	yes		0.660988	4.40973	6.96242	0.00832392	0.0279108		AT2G33845.1	IPR012340
Peaxi162Scf00059g00920		XLOC_006295	5.41247	12.2232	1.17526	2.49734	0.0002	0.000634001	yes		1.42669	1.75105	13.4016	0.000251413	0.00141733		AT2G24850.1	IPR021178	GO:0009058,GO:0006520,GO:0008483,GO:0003824,GO:0030170
Peaxi162Scf00059g01919		XLOC_006308	44.0902	23.8204	-0.888264	-2.69917	5e-05	0.000174625	yes		-0.678388	7.48583	9.38884	0.0021831	0.00918847		ref|XP_002325597.2|	IPR010820
Peaxi162Scf00060g00003		XLOC_006315	9.51693	24.3264	1.35396	1.94472	0.00365	0.00859817	yes		1.47728	3.52536	12.8276	0.000341541	0.00185038		AT1G07660.1	IPR009072,IPR001951	GO:0005634,GO:0003677,GO:0046982,GO:0006334,GO:0000786
Peaxi162Scf00060g00017		XLOC_006348	195.483	106.599	-0.874851	-2.42932	0.00015	0.000486486	yes		-0.814392	5.22967	10.601	0.00113024	0.00522534		AT3G46010.1	IPR002108,IPR017904	GO:0003779,GO:0015629,GO:0005622,GO:0030042
Peaxi162Scf00060g00020		XLOC_006313	256.597	171.389	-0.582235	-1.45832	0.0132	0.0266846	yes		-0.8975	4.33152	15.4067	8.67e-05	0.000561386		AT5G59290.2	IPR001509,IPR016040	GO:0044237,GO:0003824,GO:0050662
Peaxi162Scf00060g00061		XLOC_006328	70.2625	121.402	0.78897	2.06659	0.0005	0.00146065	yes		0.741058	5.43537	10.9853	0.000918382	0.00436574		sp|Q9M5L0|RL35_EUPES	IPR001854	GO:0005840,GO:0006412,GO:0005622,GO:0003735
Peaxi162Scf00060g00124		XLOC_006350	111.618	58.2338	-0.938647	-2.62598	5e-05	0.000174625	yes		-0.881747	5.23037	10.5409	0.0011676	0.00537483		AT3G46010.2	IPR002108,IPR017904	GO:0003779,GO:0015629,GO:0005622,GO:0030042
Peaxi162Scf00060g00434		XLOC_006357	1.61038	3.29197	1.03155	1.36604	0.02575	0.0479155	yes		1.13305	1.90884	6.89336	0.00865164	0.0288286		AT4G03340.1	IPR003406	GO:0016020,GO:0008375
Peaxi162Scf00060g00511		XLOC_006327	8.71059	13.5448	0.636894	1.68335	0.00385	0.00901355	yes		0.655726	6.13902	11.0468	0.000888401	0.00424269		sp|Q4WLI5|RSE1_ASPFU	IPR015943,IPR004871	GO:0005634,GO:0005515,GO:0003676
Peaxi162Scf00061g00119		XLOC_006397	1.71451	4.91575	1.51961	2.209	0.001	0.00272775	yes		1.08405	3.81252	15.1618	9.87e-05	0.000627153		AT4G38040.1	IPR004263
Peaxi162Scf00062g00033		XLOC_006425	440.23	190.669	-1.20718	-3.27405	5e-05	0.000174625	yes		-1.3419	7.52215	9.95703	0.00160236	0.00704574		AT5G45820.1	IPR020636	GO:0007165,GO:0005524,GO:0004674,GO:0004672,GO:0006468,GO:0016772
Peaxi162Scf00062g00073		XLOC_006432	2.05263	4.8324	1.23527	2.00379	0.00145	0.00380213	yes		1.31292	3.37941	13.035	0.000305726	0.00167963		AT1G50420.1	IPR005202
Peaxi162Scf00062g00099		XLOC_006438	1.83895	7.92783	2.10804	2.43381	0.00195	0.00495309	yes		2.62335	1.67656	20.231	6.86e-06	5.99e-05		ref|XP_002315368.1|
Peaxi162Scf00062g00113		XLOC_006491	7.61948	33.4255	2.13319	5.30472	5e-05	0.000174625	yes		1.98982	4.57875	37.524	9.03e-10	1.81e-08		ref|XP_007014957.1|	IPR007934,IPR012878	GO:0046556,GO:0046373,GO:0003824
Peaxi162Scf00062g00138		XLOC_006449	620.811	172.953	-1.84377	-4.19809	5e-05	0.000174625	yes		-2.01658	10.8098	15.2311	9.51e-05	0.000608649		gb|ACM68460.1|	IPR000058	GO:0008270
Peaxi162Scf00062g00201		XLOC_006463	1.85571	13.8701	2.90193	6.16469	5e-05	0.000174625	yes		3.06468	3.95799	51.7913	6.17e-13	2.02e-11		sp|Q8LPU5|CMT3_MAIZE	IPR001525,IPR023779,IPR016197,IPR001025	GO:0003677,GO:0008168,GO:0006306
Peaxi162Scf00062g00224		XLOC_006476	1687.55	1056.28	-0.675944	-1.4287	0.0137	0.0275751	yes		-0.776168	8.22284	8.75006	0.00309591	0.0122887		sp|P56333|IF5A1_SOLTU	IPR001884	GO:0043022,GO:0003723,GO:0006452,GO:0003746,GO:0045905,GO:0008612,GO:0045901
Peaxi162Scf00062g00225		XLOC_006417	148.851	211.103	0.504073	1.38047	0.0201	0.0386094	yes		0.609866	3.61544	6.07729	0.0136931	0.0420503		AT2G24020.1	IPR004401
Peaxi162Scf00062g00418		XLOC_006478	47.1806	30.2414	-0.641668	-1.67348	0.0043	0.00993896	yes		-0.84018	4.44331	12.7562	0.000354832	0.00191238		sp|P48261|TRPG_CYAPA	IPR017926	GO:0008152
Peaxi162Scf00062g00615		XLOC_006429	1.13781	3.08521	1.43911	1.71712	0.0126	0.0256187	yes		2.97949	1.43341	18.3702	1.82e-05	0.000142045		sp|A8FD69|RBGA_BACP2	IPR006073,IPR027417,IPR023179	GO:0005525
Peaxi162Scf00062g00710		XLOC_006431	3.86741	8.59747	1.15255	2.19364	0.0006	0.00172228	yes		1.16385	1.80532	6.32855	0.0118809	0.0374547		sp|B7GGD6|RBGA_ANOFW	IPR006073,IPR027417,IPR023179	GO:0005525
Peaxi162Scf00062g00716		XLOC_006484	4.80236	19.303	2.00701	4.71891	5e-05	0.000174625	yes		2.08595	4.73351	58.0027	2.62e-14	1.02e-12		AT4G31520.1	IPR016024,IPR027312,IPR007949	GO:0000055,GO:0030036,GO:0042273,GO:0005488
Peaxi162Scf00062g00919		XLOC_006436	3150.48	544.479	-2.53262	-4.64466	5e-05	0.000174625	yes		-2.49529	9.62538	31.8005	1.71e-08	2.64e-07		AT2G13360.1	IPR015424,IPR024169	GO:0008152,GO:0003824,GO:0030170
Peaxi162Scf00062g01420		XLOC_006499	33.0382	53.4044	0.692823	1.86016	0.00175	0.00449697	yes		0.676477	5.41423	9.15035	0.00248671	0.0102497		AT1G51140.1	IPR011598	GO:0046983
Peaxi162Scf00062g01917		XLOC_006458	2.14005	13.8175	2.69079	4.15906	5e-05	0.000174625	yes		2.87603	2.74697	80.5469	2.84e-19	2.04e-17		sp|P58563|ISPT1_NOSS1	IPR001441	GO:0016765
Peaxi162Scf00062g02212		XLOC_006505	14.2633	27.7164	0.958429	2.49647	5e-05	0.000174625	yes		0.947763	5.05635	12.0153	0.000527667	0.00268923		sp|Q84W89|RH37_ARATH	IPR014014,IPR027417,IPR014001,IPR001650	GO:0005524,GO:0004386,GO:0008026,GO:0003676
Peaxi162Scf00062g02216		XLOC_006506	55.9973	27.2707	-1.038	-2.7087	5e-05	0.000174625	yes		-1.19228	4.98851	14.9541	0.00011016	0.000691614		AT3G12260.1
Peaxi162Scf00062g10131		XLOC_006448	22.1545	11.2125	-0.982493	-2.05803	0.0012	0.00321185	yes		-1.17394	3.18019	10.8833	0.000970371	0.00457404		gb|ABD33115.1|	IPR004557	GO:0008168,GO:0008276,GO:0032259,GO:0003676
Peaxi162Scf00063g00213		XLOC_006509	7.31316	34.4166	2.23454	4.84708	5e-05	0.000174625	yes		1.9544	3.26455	19.1501	1.21e-05	9.9e-05		AT4G22260.1	IPR002680	GO:0055114,GO:0009916
Peaxi162Scf00063g02323		XLOC_006524	96.2262	505.958	2.39452	5.61282	5e-05	0.000174625	yes		2.37923	8.0442	126.355	2.57e-29	4.76e-27		AT5G17330.1	IPR015424,IPR002129	GO:0019752,GO:0016831,GO:0006536,GO:0004351,GO:0003824,GO:0030170
Peaxi162Scf00064g00065		XLOC_006565	2.82421	17.0884	2.5971	6.10299	5e-05	0.000174625	yes		2.59169	4.27918	118.749	1.19e-27	1.91e-25		AT1G75660.1	IPR027073	GO:0005634,GO:0004527,GO:0004534,GO:0008270,GO:0005622,GO:0006139,GO:0003676
Peaxi162Scf00064g00193		XLOC_006614	32.3299	66.2686	1.03546	2.50613	5e-05	0.000174625	yes		0.936816	3.07947	9.73193	0.00181094	0.00782562		ref|XP_002523690.1|
Peaxi162Scf00064g00324		XLOC_006629	5.13475	11.3824	1.14844	2.69888	5e-05	0.000174625	yes		1.22252	2.91788	10.2803	0.00134456	0.00606099		AT1G47550.1	IPR019160,IPR028258
Peaxi162Scf00064g00329		XLOC_006553	36.5069	21.2473	-0.780886	-2.02825	0.0008	0.00223223	yes		-0.69397	5.68478	6.43403	0.0111954	0.0357012		AT3G50750.1	IPR008540
Peaxi162Scf00064g00433		XLOC_006634	20.5713	13.6372	-0.593078	-1.51137	0.0096	0.0201947	yes		-0.586845	4.94982	7.96706	0.00476361	0.0175939		AT4G16580.1	IPR001932	GO:0003824
Peaxi162Scf00064g00526		XLOC_006642	74.224	43.6643	-0.76543	-2.05609	0.0005	0.00146065	yes		-0.767264	5.8286	12.1494	0.000491041	0.00252828		sp|P34066|PSA1A_ARATH	IPR000426,IPR001353	GO:0004175,GO:0019773,GO:0051603,GO:0006511,GO:0004298,GO:0005839
Peaxi162Scf00064g00530		XLOC_006558	4.90244	2.44664	-1.0027	-1.98265	0.00165	0.00426738	yes		-1.56248	0.71389	9.4694	0.00208928	0.00884751		sp|Q9LFB8|PTR5_ARATH	IPR000109,IPR006634,IPR016196	GO:0016020,GO:0006810,GO:0006857,GO:0016021,GO:0005215
Peaxi162Scf00064g00532		XLOC_006640	49.2353	144.537	1.55368	4.21728	5e-05	0.000174625	yes		1.61437	4.09403	54.4979	1.56e-13	5.49e-12		sp|Q93YP9|ERDL4_ARATH	IPR005828,IPR016196	GO:0016020,GO:0006810,GO:0055085,GO:0016021,GO:0022891,GO:0022857,GO:0005215
Peaxi162Scf00064g00828		XLOC_006653	5.96027	17.9782	1.5928	3.12272	5e-05	0.000174625	yes		1.39167	3.70216	13.2354	0.000274715	0.00153125		AT1G20225.1	IPR012336
Peaxi162Scf00064g01132		XLOC_006664	20.6441	4.5618	-2.17805	-4.81114	5e-05	0.000174625	yes		-2.01245	1.56136	19.191	1.18e-05	9.71e-05		ref|XP_002510656.1|
Peaxi162Scf00064g01212		XLOC_006588	541.45	963.576	0.83157	1.63585	0.00495	0.0112564	yes		0.921277	8.60998	8.16661	0.00426687	0.0160692		AT4G35090.1	IPR020835,IPR018028,IPR002226,IPR024708,IPR011614,IPR010582	GO:0006979,GO:0020037,GO:0004096,GO:0055114
Peaxi162Scf00064g01318		XLOC_006669	4676.69	1019.84	-2.19715	-2.87111	0.00015	0.000486486	yes		-2.09481	9.52659	13.8596	0.000196993	0.00114642		AT1G13440.1	IPR020831	GO:0050661,GO:0016620,GO:0006006,GO:0051287,GO:0055114
Peaxi162Scf00064g01321		XLOC_006672	22.7882	87.7151	1.94454	5.11154	5e-05	0.000174625	yes		2.24113	2.72418	46.9839	7.16e-12	2.02e-10		ref|XP_007018667.1|	IPR002683	GO:0009523,GO:0019898,GO:0005509,GO:0015979,GO:0009654
Peaxi162Scf00064g01327		XLOC_006670	1264.35	633.309	-0.997411	-2.18013	0.00015	0.000486486	yes		-0.970375	6.83768	6.71294	0.00957157	0.0314325		AT1G42960.1
Peaxi162Scf00064g01426		XLOC_006676	5.24918	8.60134	0.71247	1.82257	0.00185	0.00472447	yes		0.816576	7.2726	10.9391	0.000941556	0.00445647		AT1G20960.1	IPR004179,IPR014756,IPR027417,IPR014001,IPR001650	GO:0005524,GO:0000166,GO:0017111,GO:0004386,GO:0008026,GO:0003676
Peaxi162Scf00064g01429		XLOC_006597	18.0536	6.8759	-1.39267	-3.23821	5e-05	0.000174625	yes		-1.18826	3.1787	14.6149	0.000131868	0.000807586		AT1G20925.1	IPR004776	GO:0055085,GO:0016021
Peaxi162Scf00064g01526		XLOC_006678	37.4692	19.9638	-0.908318	-2.33965	0.0002	0.000634001	yes		-0.917944	4.45589	12.6313	0.000379334	0.00202389		AT1G76670.1	IPR004853
Peaxi162Scf00064g01530		XLOC_006601	5.12591	15.1788	1.56618	3.54216	5e-05	0.000174625	yes		1.70171	3.85205	26.479	2.66e-07	3.24e-06		sp|Q9M817|PTR6_ARATH	IPR000109,IPR016196	GO:0016020,GO:0006810,GO:0005215
Peaxi162Scf00064g01633		XLOC_006607	43.0989	129.848	1.59111	4.30158	5e-05	0.000174625	yes		1.51982	5.79969	61.7877	3.83e-15	1.68e-13		sp|O24325|VPE1_PHAVU	IPR001096	GO:0006508,GO:0004197
Peaxi162Scf00064g01718		XLOC_006686	278.704	136.725	-1.02745	-2.62213	5e-05	0.000174625	yes		-1.0111	8.05711	16.2709	5.49e-05	0.000378789		sp|P41382|IF410_TOBAC	IPR014014,IPR027417,IPR014001,IPR001650	GO:0005524,GO:0004386,GO:0008026,GO:0003676
Peaxi162Scf00064g01719		XLOC_006687	17.4127	7.05136	-1.30417	-2.80101	0.0001	0.00033435	yes		-1.96215	1.20265	13.3666	0.000256141	0.00144045		sp|Q40466|IF413_TOBAC	IPR014014,IPR027417,IPR014001,IPR001650	GO:0005524,GO:0004386,GO:0008026,GO:0003676
Peaxi162Scf00064g01818		XLOC_006689	29.1278	17.4033	-0.743034	-1.92138	0.0008	0.00223223	yes		-0.834468	5.03502	14.1577	0.00016811	0.000998158		AT5G57050.1	IPR001932,IPR015655	GO:0006470,GO:0003824,GO:0004722
Peaxi162Scf00064g10024		XLOC_006626	10.2772	20.3871	0.988209	2.59978	5e-05	0.000174625	yes		1.12112	5.10248	14.4721	0.000142252	0.000862846		AT5G66850.1	IPR011009	GO:0005524,GO:0004672,GO:0006468,GO:0016772
Peaxi162Scf00065g00002		XLOC_006728	9.82934	15.7853	0.683416	1.4918	0.0119	0.0243777	yes		0.671615	4.59427	5.91692	0.0149962	0.0452572		AT5G49400.1
Peaxi162Scf00065g00021		XLOC_006700	76.7657	13.3847	-2.51988	-6.39995	5e-05	0.000174625	yes		-2.66327	7.28655	60.9041	5.99e-15	2.55e-13		AT2G17650.1	IPR025110,IPR000873	GO:0008152,GO:0003824
Peaxi162Scf00065g00029		XLOC_006701	14.1015	89.5421	2.66672	6.88901	5e-05	0.000174625	yes		2.65973	9.42361	33.5466	6.96e-09	1.17e-07		AT5G49360.1	IPR026892,IPR002772,IPR026891,IPR017853	GO:0004553,GO:0005975
Peaxi162Scf00065g00041		XLOC_006709	78.0797	7.80897	-3.32174	-7.27646	5e-05	0.000174625	yes		-3.39778	7.64689	40.9587	1.55e-10	3.56e-09		sp|Q8GZ17|COBL7_ARATH	IPR006918	GO:0010215,GO:0031225,GO:0016049
Peaxi162Scf00065g00131		XLOC_006755	48.7386	16.4099	-1.5705	-3.61376	5e-05	0.000174625	yes		-1.72567	5.39249	7.87654	0.00500801	0.0183377		sp|Q8L9T5|ATL2_ARATH	IPR013083	GO:0005515,GO:0008270
Peaxi162Scf00065g00144		XLOC_006722	37.4016	17.1621	-1.12387	-2.41693	5e-05	0.000174625	yes		-1.07742	3.8074	7.74062	0.00539922	0.0195027		AT4G14520.1	IPR012340,IPR005576	GO:0003899,GO:0006351
Peaxi162Scf00065g00214		XLOC_006702	267.819	103.047	-1.37796	-3.67442	5e-05	0.000174625	yes		-1.26962	3.15581	19.0199	1.29e-05	0.000104868			IPR006760
Peaxi162Scf00065g00514		XLOC_006710	86.8538	15.8565	-2.45351	-6.24269	5e-05	0.000174625	yes		-2.50009	4.66603	49.7209	1.77e-12	5.46e-11		sp|Q8VXU6|DI194_ARATH	IPR027935,IPR008598
Peaxi162Scf00065g00519		XLOC_006735	5.31581	10.8803	1.03335	2.41325	5e-05	0.000174625	yes		1.04819	4.93743	19.5388	9.86e-06	8.26e-05		AT3G16857.2	IPR017053,IPR011006,IPR009057	GO:0003677,GO:0000160,GO:0006355,GO:0003682,GO:0000156
Peaxi162Scf00065g01016		XLOC_006714	2.11465	5.41477	1.35648	2.45365	0.0002	0.000634001	yes		1.34875	3.23969	15.0805	0.000103022	0.000651937		AT5G11240.1	IPR015943,IPR011047,IPR007148	GO:0005515
Peaxi162Scf00065g01018		XLOC_006741	0.289417	4.30811	3.89584	4.0497	0.0004	0.00119351	yes		5.04947	3.29034	60.2333	8.43e-15	3.51e-13		sp|Q9UU76|PUF6_SCHPO	IPR012337,IPR016024	GO:0003723,GO:0004523,GO:0005488,GO:0003676
Peaxi162Scf00065g01019		XLOC_006742	8.81272	3.96661	-1.15168	-2.51747	0.0001	0.00033435	yes		-1.1061	4.67023	12.0171	0.000527152	0.00268771		ref|XP_007035685.1|	IPR006121	GO:0046872,GO:0030001
Peaxi162Scf00065g01020		XLOC_006743	113.177	42.1139	-1.42622	-3.85273	5e-05	0.000174625	yes		-1.44189	6.11878	33.7821	6.16e-09	1.05e-07		AT3G05640.1	IPR001932,IPR015655	GO:0003824
Peaxi162Scf00065g01120		XLOC_006746	38.0364	3.32293	-3.51685	-6.80814	5e-05	0.000174625	yes		-3.54483	6.19117	117.097	2.73e-27	4.26e-25		sp|P42736|RAP23_ARATH	IPR016177	GO:0003677,GO:0006355,GO:0003700
Peaxi162Scf00065g01121		XLOC_006747	43.4507	21.6336	-1.00611	-2.66664	5e-05	0.000174625	yes		-1.0306	6.29644	24.3344	8.1e-07	8.77e-06		AT3G16760.1	IPR011990	GO:0005515
Peaxi162Scf00065g01123		XLOC_006749	22.6595	34.7564	0.617161	1.61859	0.0064	0.0141279	yes		0.736245	5.75026	7.0876	0.0077619	0.0263721		AT3G06790.2
Peaxi162Scf00065g01213		XLOC_006716	15.7139	30.6487	0.963787	2.56152	5e-05	0.000174625	yes		0.935463	6.1229	22.1801	2.48e-06	2.43e-05		AT3G06810.1	IPR013786,IPR009100,IPR009075,IPR011009	GO:0016627,GO:0008152,GO:0050660,GO:0003995,GO:0055114,GO:0016772
Peaxi162Scf00065g01219		XLOC_006718	0.580033	2.77989	2.26082	3.01065	0.0002	0.000634001	yes		3.33969	1.34876	26.6278	2.47e-07	3.02e-06		sp|Q9LUR0|CNDH2_ARATH	IPR009378
Peaxi162Scf00065g01522		XLOC_006725	7.50143	25.3714	1.75797	3.39254	5e-05	0.000174625	yes		1.86388	3.58346	8.05681	0.0045333	0.0168813			IPR007650
Peaxi162Scf00065g01531		XLOC_006760	22.4765	13.6146	-0.723261	-1.63679	0.00965	0.0202865	yes		-1.01461	3.04345	17.5696	2.77e-05	0.000206736			IPR001372	GO:0005875,GO:0007017
Peaxi162Scf00065g10111		XLOC_006715	78.5154	33.8389	-1.21429	-2.95205	5e-05	0.000174625	yes		-1.16478	5.44187	8.85346	0.00292533	0.0117194
Peaxi162Scf00066g00021		XLOC_006765	1.0298	5.15808	2.32447	3.59211	0.0001	0.00033435	yes		2.467	4.09038	31.7368	1.77e-08	2.72e-07		sp|Q9FIX3|PP407_ARATH	IPR011990,IPR002885	GO:0005515
Peaxi162Scf00066g00161		XLOC_006808	2.45181	5.82309	1.24794	2.15226	0.0006	0.00172228	yes		1.24828	2.95153	8.97237	0.00274093	0.0111159		AT3G28410.1	IPR001810,IPR013101	GO:0005515
Peaxi162Scf00066g00164		XLOC_006810	47.4179	30.79	-0.622968	-1.6505	0.00445	0.0102455	yes		-0.698405	4.96968	12.7117	0.000363376	0.0019493		AT1G43900.1	IPR001932,IPR015655	GO:0006470,GO:0003824,GO:0004722
Peaxi162Scf00066g00222		XLOC_006766	33.3174	99.2686	1.57506	4.2287	5e-05	0.000174625	yes		1.60854	4.68917	30.9018	2.71e-08	4.05e-07		AT1G21600.1
Peaxi162Scf00066g00223		XLOC_006767	1.73357	4.73151	1.44855	3.22092	5e-05	0.000174625	yes		1.65645	4.08016	39.9169	2.65e-10	5.81e-09		sp|Q6C5G5|SET2_YARLI	IPR001214,IPR003616,IPR011124	GO:0005515,GO:0008270
Peaxi162Scf00066g00423		XLOC_006826	13.3004	48.3188	1.86112	4.43726	5e-05	0.000174625	yes		1.78867	3.12763	18.8956	1.38e-05	0.000111102		sp|P42798|R15A1_ARATH	IPR000630	GO:0005840,GO:0006412,GO:0003735
Peaxi162Scf00066g00614		XLOC_006779	110.487	64.5528	-0.775325	-2.07418	0.00045	0.00132797	yes		-1.15211	5.60346	7.99243	0.00469733	0.0173904		sp|B7GIR2|OBG_ANOFW	IPR000347,IPR006073,IPR027417	GO:0046872,GO:0005525
Peaxi162Scf00066g00717		XLOC_006832	2.65116	5.02615	0.92283	1.75819	0.0037	0.00870359	yes		1.21157	3.59662	16.3063	5.39e-05	0.000372631		AT1G77250.1	IPR013083	GO:0005515,GO:0008270
Peaxi162Scf00066g00912		XLOC_006784	815.333	203.684	-2.00105	-4.54333	5e-05	0.000174625	yes		-2.00556	7.7525	46.8027	7.85e-12	2.2e-10		sp|Q94AQ9|SGRL_ARATH	IPR024438
Peaxi162Scf00066g01516		XLOC_006807	77.0509	45.3417	-0.764973	-2.02839	0.00055	0.00159199	yes		-0.788724	6.89012	6.49768	0.0108015	0.0346426		sp|Q8LB33|FB330_ARATH	IPR001810,IPR006553	GO:0005515
Peaxi162Scf00066g01518		XLOC_006805	3.95174	17.8915	2.17871	5.09378	5e-05	0.000174625	yes		2.04014	2.73858	34.5883	4.07e-09	7.21e-08		sp|O19922|FTSH_CYACA	IPR027417	GO:0005524,GO:0000166,GO:0017111
Peaxi162Scf00066g01631		XLOC_006852	1.47147	4.55304	1.62958	2.92421	5e-05	0.000174625	yes		1.65928	3.89008	25.6028	4.19e-07	4.86e-06		sp|Q8NJM2|DBP10_ASPFU	IPR014014,IPR012541,IPR027417,IPR014001,IPR001650	GO:0005634,GO:0003723,GO:0005524,GO:0016818,GO:0004386,GO:0008026,GO:0003676
Peaxi162Scf00067g00116		XLOC_006867	3.18172	11.2674	1.82427	1.93862	0.0117	0.0240167	yes		1.70383	2.82788	13.8111	0.000202139	0.00117242
Peaxi162Scf00067g00121		XLOC_006921	50.8042	16.0054	-1.66639	-2.79171	5e-05	0.000174625	yes		-1.98171	4.81582	47.3243	6.02e-12	1.72e-10		AT1G06830.1	IPR011905,IPR012336	GO:0015035,GO:0009055,GO:0045454
Peaxi162Scf00067g00193		XLOC_006893	127.762	30.1865	-2.08148	-5.11156	5e-05	0.000174625	yes		-2.2031	4.73498	42.8413	5.94e-11	1.46e-09		AT5G46230.1	IPR007493
Peaxi162Scf00067g00415		XLOC_006872	12.9698	23.5137	0.858342	2.20385	0.0002	0.000634001	yes		0.880424	2.95716	5.79677	0.0160556	0.0477108		AT2G47940.1	IPR015724,IPR009003,IPR001940	GO:0004252,GO:0006508,GO:0005515,GO:0003824
Peaxi162Scf00067g00620		XLOC_006877	43.214	28.1689	-0.617394	-1.66329	0.00435	0.0100408	yes		-0.643063	5.69225	14.5232	0.000138446	0.000842768		sp|Q570C0|TIR1_ARATH	IPR001810,IPR006553	GO:0005515
Peaxi162Scf00067g01119		XLOC_006918	25.9522	51.6328	0.992435	2.56814	5e-05	0.000174625	yes		1.00372	4.77217	10.5873	0.00113869	0.00526089		sp|O82256|COL13_ARATH	IPR010402,IPR000315	GO:0005515,GO:0008270,GO:0005622
Peaxi162Scf00067g01920		XLOC_006924	5.00393	9.07145	0.858271	2.13368	5e-05	0.000174625	yes		0.989673	6.76534	9.21852	0.00239579	0.00993227		AT3G62900.1	IPR011124	GO:0008270
Peaxi162Scf00067g01924		XLOC_006892	11.9991	40.1206	1.74141	4.55199	5e-05	0.000174625	yes		1.88085	4.769	67.0932	2.59e-16	1.34e-14		AT4G02570.1	IPR011991,IPR001373	GO:0006511,GO:0031625,GO:0031461
Peaxi162Scf00067g02114		XLOC_006894	67.6062	33.2842	-1.02232	-2.70879	5e-05	0.000174625	yes		-1.06019	5.0324	26.1587	3.14e-07	3.76e-06		sp|Q84W91|C3H32_ARATH	IPR000571	GO:0046872
Peaxi162Scf00067g02212		XLOC_006928	366.466	65.3269	-2.48793	-6.37451	5e-05	0.000174625	yes		-2.44231	6.00133	104.593	1.5e-24	1.84e-22		AT4G09350.1	IPR001623
Peaxi162Scf00067g02520		XLOC_006907	34.9371	13.601	-1.36105	-3.23738	5e-05	0.000174625	yes		-1.31406	3.433	16.4909	4.89e-05	0.00034186		AT3G05500.1	IPR008802
Peaxi162Scf00067g02524		XLOC_006903	150.551	89.8158	-0.745214	-1.90343	0.0006	0.00172228	yes		-0.711599	6.19016	8.74192	0.00310978	0.0123343		AT1G02910.1	IPR021883,IPR011990	GO:0005515
Peaxi162Scf00068g00019		XLOC_006935	43.4193	114.977	1.40493	3.52222	5e-05	0.000174625	yes		1.33213	6.77242	34.4924	4.28e-09	7.54e-08		sp|P30924|GLGB_SOLTU	IPR013780,IPR015902	GO:0043169,GO:0005978,GO:0004553,GO:0005975,GO:0003844,GO:0003824
Peaxi162Scf00068g00198		XLOC_006944	36.2319	24.485	-0.565366	-1.47584	0.0133	0.0268617	yes		-0.654674	5.95772	8.36588	0.00382332	0.0147081		AT3G25160.1	IPR000133	GO:0046923,GO:0016021,GO:0006621
Peaxi162Scf00068g01810		XLOC_006964	185.012	82.9904	-1.15661	-3.03215	5e-05	0.000174625	yes		-1.0249	10.6972	12.6436	0.000376856	0.00201275		AT4G38970.1	IPR013785,IPR000741	GO:0004332,GO:0006096,GO:0003824
Peaxi162Scf00068g01812		XLOC_006963	4.84355	19.9721	2.04385	3.87505	5e-05	0.000174625	yes		1.81915	2.0743	24.1904	8.73e-07	9.37e-06		sp|Q4KMJ1|CHAC2_DANRE	IPR013024,IPR006840
Peaxi162Scf00068g02311		XLOC_006968	29.2609	20.4013	-0.520309	-1.32202	0.02125	0.0405301	yes		-0.580489	5.01266	7.95902	0.00478484	0.0176498		AT3G07220.1	IPR008984	GO:0005515
Peaxi162Scf00068g02519		XLOC_006955	3.24756	6.25341	0.945287	2.23716	0.00025	0.000777877	yes		1.14466	5.65429	11.6234	0.000651287	0.00322714		AT1G17450.2	IPR011991,IPR007309
Peaxi162Scf00069g00079		XLOC_006990	89.8318	152.918	0.767465	2.07082	0.0004	0.00119351	yes		0.838299	5.12919	8.65795	0.00325637	0.0128175		sp|Q9CAX6|RS142_ARATH	IPR001971	GO:0005840,GO:0006412,GO:0003735
Peaxi162Scf00069g00117		XLOC_006995	54.6156	22.7157	-1.26562	-3.80505	5e-05	0.000174625	yes		-1.12151	7.70364	12.1323	0.000495564	0.00254819		AT3G10300.3	IPR011992	GO:0005509
Peaxi162Scf00069g00151		XLOC_007005	25.9931	11.6165	-1.16196	-3.04272	5e-05	0.000174625	yes		-1.11696	5.11041	9.01019	0.00268478	0.0109398		AT3G15354.1	IPR015943,IPR020472,IPR011009	GO:0005524,GO:0005515,GO:0004672,GO:0006468,GO:0016772
Peaxi162Scf00069g00162		XLOC_007010	19.4883	35.4466	0.863044	2.10454	0.0002	0.000634001	yes		0.861445	6.22619	11.4258	0.000724326	0.00354579		AT1G28280.1	IPR008889
Peaxi162Scf00069g00185		XLOC_007075	1.13024	11.6576	3.36657	5.48846	5e-05	0.000174625	yes		3.55942	2.28019	37.3445	9.9e-10	1.97e-08		sp|Q0WNP3|PP319_ARATH	IPR002885
Peaxi162Scf00069g00197		XLOC_007080	7.29303	16.6524	1.19114	2.95074	5e-05	0.000174625	yes		1.62288	3.66033	33.1253	8.64e-09	1.42e-07
Peaxi162Scf00069g01212		XLOC_006997	7.73318	12.3197	0.671837	1.61952	0.0062	0.0137376	yes		1.02366	4.36022	15.8857	6.73e-05	0.000450431		sp|Q13823|NOG2_HUMAN	IPR006073,IPR027417,IPR024929,IPR023179,IPR012971	GO:0005730,GO:0005525
Peaxi162Scf00069g01319		XLOC_007054	73.9273	31.9737	-1.20922	-2.97374	5e-05	0.000174625	yes		-1.13288	4.8333	19.5267	9.92e-06	8.31e-05		AT3G15370.1	IPR013083,IPR007118	GO:0005515,GO:0008270,GO:0005576
Peaxi162Scf00069g01325		XLOC_007001	5.4415	2.1471	-1.34162	-1.67563	0.0152	0.03021	yes		-1.70107	4.74201	8.75701	0.00308414	0.0122482		ref|XP_007021423.1|	IPR001372	GO:0005875,GO:0007017
Peaxi162Scf00069g01330		XLOC_007055	874.059	511.863	-0.771974	-1.88958	0.0015	0.00391872	yes		-0.733701	6.8512	8.84551	0.00293811	0.0117615		AT4G03520.1	IPR005746,IPR012336	GO:0015035,GO:0006662,GO:0045454
Peaxi162Scf00069g01337		XLOC_007051	4.86081	19.9978	2.04057	4.95457	5e-05	0.000174625	yes		2.25063	4.04884	44.9743	2e-11	5.28e-10		sp|Q8BY89|CTL2_MOUSE	IPR007603
Peaxi162Scf00069g01338		XLOC_007052	0.405297	2.38581	2.55743	2.37025	0.0047	0.0107515	yes		2.57703	1.60241	17.8597	2.38e-05	0.000180683		AT1G80270.1	IPR011990,IPR002885	GO:0005515
Peaxi162Scf00069g01511		XLOC_007061	53.141	27.2288	-0.964691	-2.53357	5e-05	0.000174625	yes		-0.98159	5.6833	27.0882	1.94e-07	2.43e-06		AT3G15350.1	IPR003406	GO:0016020,GO:0008375
Peaxi162Scf00069g01624		XLOC_007013	40.4507	21.628	-0.903268	-2.20417	0.00035	0.00105711	yes		-0.812037	3.40861	5.82807	0.0157725	0.0470738		AT3G60030.1	IPR017238	GO:0005634,GO:0003677
Peaxi162Scf00069g01626		XLOC_007064	29.0582	19.1645	-0.60051	-1.40602	0.01555	0.0308209	yes		-0.613189	4.65433	8.26557	0.0040404	0.0153729		sp|Q45223|HBD_BRADU	IPR022694	GO:0016616,GO:0070403,GO:0006631,GO:0003857,GO:0055114,GO:0050662,GO:0016491
Peaxi162Scf00069g01733		XLOC_007067	9.10016	3.03248	-1.58539	-2.81829	5e-05	0.000174625	yes		-1.21055	3.8187	14.5206	0.000138636	0.000843543		AT5G53900.2	IPR025610
Peaxi162Scf00069g01828		XLOC_007019	1.83957	4.17342	1.18186	1.79244	0.00425	0.00983768	yes		0.967435	4.4022	9.20221	0.00241723	0.0100091		gb|EXB75029.1|	IPR001544	GO:0008152,GO:0003824
Peaxi162Scf00069g01842		XLOC_007077	1.19403	2.098	0.813171	1.46302	0.0145	0.0289869	yes		1.08562	3.05716	7.14185	0.00753054	0.0257168		sp|Q9ULI0|ATD2B_HUMAN	IPR027417	GO:0005524,GO:0000166,GO:0017111
Peaxi162Scf00069g01925		XLOC_007022	6.16779	10.887	0.819783	1.65866	0.00485	0.0110557	yes		1.05693	3.02376	10.2356	0.00137758	0.00618655		ref|XP_007021600.1|
Peaxi162Scf00069g02134		XLOC_007035	3.94141	6.46954	0.714952	1.69854	0.0045	0.0103476	yes		0.94212	4.36292	9.33251	0.00225124	0.00942735		AT3G14980.1	IPR013083,IPR016181	GO:0005515,GO:0008270,GO:0008080
Peaxi162Scf00069g02237		XLOC_007094	27.3044	45.8776	0.748655	1.93451	0.0007	0.00197918	yes		0.675484	4.34817	6.08355	0.0136446	0.0419423		AT2G26710.1	IPR001128	GO:0020037,GO:0016705,GO:0005506,GO:0055114
Peaxi162Scf00070g00020		XLOC_007099	0.934394	19.2964	4.36816	6.38643	5e-05	0.000174625	yes		4.91972	2.00502	99.0744	2.43e-23	2.62e-21			IPR007918
Peaxi162Scf00070g00121		XLOC_007102	5.95623	30.5943	2.36079	4.73095	5e-05	0.000174625	yes		2.57658	4.58658	80.3709	3.1e-19	2.22e-17		AT5G58590.1	IPR011993	GO:0046907
Peaxi162Scf00070g10021		XLOC_007116	38.5813	16.8435	-1.19571	-3.0609	5e-05	0.000174625	yes		-1.27066	6.97277	8.8162	0.00298567	0.0119335		ref|XP_002516097.1|	IPR026103,IPR027806
Peaxi162Scf00071g00020		XLOC_007124	1.90371	6.26143	1.71768	3.18722	5e-05	0.000174625	yes		2.19124	2.89738	31.4424	2.05e-08	3.13e-07		sp|A5EI59|DER_BRASB	IPR016484,IPR005225,IPR008144,IPR027417	GO:0005515,GO:0005525
Peaxi162Scf00071g00035		XLOC_007235	12.9347	3.16567	-2.03066	-2.65473	0.0005	0.00146065	yes		-1.89599	2.33723	10.6209	0.00111818	0.00517884		ref|XP_002512524.1|	IPR011598	GO:0046983
Peaxi162Scf00071g00074		XLOC_007249	8.78936	3.63606	-1.27338	-2.40298	0.00025	0.000777877	yes		-1.26477	4.56591	14.081	0.000175103	0.00103458		AT3G05200.1	IPR013083	GO:0005515,GO:0008270
Peaxi162Scf00071g00114		XLOC_007210	4.5209	12.9187	1.51478	1.85282	0.00455	0.0104498	yes		1.47863	5.61083	12.8959	0.000329304	0.00179393		AT1G09200.1	IPR000164,IPR009072	GO:0003677,GO:0046982,GO:0006334,GO:0000786
Peaxi162Scf00071g00129		XLOC_007226	181.444	309.871	0.772146	1.73905	0.0041	0.00952849	yes		0.813731	8.15134	12.9994	0.000311596	0.00170735		sp|Q9LUW5|RH53_ARATH	IPR014014,IPR012562,IPR027417,IPR014001,IPR001878,IPR001650	GO:0005634,GO:0003723,GO:0005524,GO:0008270,GO:0004386,GO:0008026,GO:0003676
Peaxi162Scf00071g00134		XLOC_007128	28.9896	16.7156	-0.794344	-2.06065	0.00025	0.000777877	yes		-0.758883	5.7325	11.4343	0.000721026	0.00353214		AT3G05940.1	IPR005178
Peaxi162Scf00071g00138		XLOC_007227	1.08	3.8844	1.84666	2.24964	0.01125	0.0231999	yes		2.19924	3.08794	16.8498	4.05e-05	0.000289751		sp|Q9SRT0|PUB9_ARATH	IPR013083,IPR016024	GO:0005515,GO:0000151,GO:0016567,GO:0005488,GO:0004842
Peaxi162Scf00071g00139		XLOC_007213	8.46423	3.52178	-1.26507	-1.99862	0.0016	0.00415147	yes		-1.29106	2.31742	7.79964	0.00522565	0.0189917
Peaxi162Scf00071g00258		XLOC_007219	4.65963	13.1164	1.49308	3.59028	5e-05	0.000174625	yes		1.55669	4.18241	31.9912	1.55e-08	2.42e-07		ref|XP_007030296.1|	IPR003034,IPR002885	GO:0003676
Peaxi162Scf00071g00269		XLOC_007221	7.49221	16.9569	1.17841	2.9888	5e-05	0.000174625	yes		1.40641	4.57607	20.7876	5.13e-06	4.63e-05		sp|Q92616|GCN1L_HUMAN	IPR026827,IPR024395,IPR016024	GO:0005488
Peaxi162Scf00071g00313		XLOC_007234	175.755	85.4535	-1.04036	-2.75876	5e-05	0.000174625	yes		-1.07637	5.62827	11.3931	0.000737171	0.00359846		AT1G56580.1	IPR007493
Peaxi162Scf00071g00316		XLOC_007139	157.306	71.1596	-1.14444	-2.98454	5e-05	0.000174625	yes		-1.0003	4.57918	24.8212	6.29e-07	6.99e-06		AT5G26751.1	IPR011009	GO:0005524,GO:0004674,GO:0004672,GO:0006468,GO:0016772
Peaxi162Scf00071g00324		XLOC_007233	294.009	67.8767	-2.11487	-5.34485	5e-05	0.000174625	yes		-2.02931	9.30231	31.578	1.92e-08	2.93e-07		sp|Q9SBQ7|METK3_PETHY	IPR002133	GO:0005524,GO:0004478,GO:0006556
Peaxi162Scf00071g00426		XLOC_007146	6.41508	17.056	1.41074	3.35283	5e-05	0.000174625	yes		1.7976	4.36533	33.9225	5.74e-09	9.82e-08		AT1G09210.1	IPR001580,IPR008985	GO:0006457,GO:0005783,GO:0005515,GO:0051082,GO:0005509
Peaxi162Scf00071g00429		XLOC_007149	110.313	70.3486	-0.649014	-1.72574	0.00435	0.0100408	yes		-0.638729	6.3705	6.80559	0.0090873	0.0300329		sp|Q96321|IMA1_ARATH	IPR002652,IPR024931,IPR016024	GO:0005634,GO:0005515,GO:0008565,GO:0006606,GO:0005737,GO:0005488
Peaxi162Scf00071g00430		XLOC_007150	392.203	209.062	-0.907673	-2.29739	0.00025	0.000777877	yes		-0.964833	7.5263	17.1064	3.53e-05	0.000256215		AT3G05700.1	IPR027935,IPR008598
Peaxi162Scf00071g00541		XLOC_007237	28.1119	13.5293	-1.0551	-2.79229	5e-05	0.000174625	yes		-1.15362	6.82039	33.4677	7.25e-09	1.21e-07		AT5G27030.1	IPR027728,IPR015943,IPR006595,IPR006594,IPR011047	GO:0005515,GO:0006355
Peaxi162Scf00071g00544		XLOC_007240	26.8171	13.7373	-0.965053	-2.39472	0.0001	0.00033435	yes		-1.05144	5.03553	26.431	2.73e-07	3.31e-06		AT3G05545.1	IPR013083	GO:0005515,GO:0008270
Peaxi162Scf00071g00616		XLOC_007161	133.407	44.0257	-1.59942	-3.49238	5e-05	0.000174625	yes		-1.71277	4.33249	13.0291	0.000306695	0.00168451		sp|Q945T0|RALF_TOBAC	IPR008801
Peaxi162Scf00071g00634		XLOC_007162	8.46378	31.7488	1.90733	3.94606	5e-05	0.000174625	yes		1.82255	3.43182	17.4557	2.94e-05	0.000217688		AT5G59870.1	IPR009072	GO:0005634,GO:0003677,GO:0046982,GO:0006334,GO:0000786
Peaxi162Scf00071g00651		XLOC_007248	39.1548	20.1861	-0.955831	-2.08661	0.00055	0.00159199	yes		-0.866656	4.15489	15.7701	7.15e-05	0.000474045		AT5G27430.1	IPR007653	GO:0008233,GO:0016021,GO:0006465,GO:0005787
Peaxi162Scf00071g00719		XLOC_007169	13.9369	35.0111	1.3289	3.23891	5e-05	0.000174625	yes		1.51406	3.89989	35.0495	3.21e-09	5.83e-08		AT2G44040.1	IPR011770	GO:0009089,GO:0055114,GO:0070402,GO:0009507,GO:0008839
Peaxi162Scf00071g00738		XLOC_007165	2.86827	1.16469	-1.30023	-2.09471	0.0009	0.00248147	yes		-1.32436	2.88543	11.1369	0.000846292	0.00406503		AT5G43100.1	IPR021109,IPR001461	GO:0006508,GO:0004190
Peaxi162Scf00071g00742		XLOC_007253	50.2584	9.99861	-2.32957	-5.84466	5e-05	0.000174625	yes		-1.92597	2.46203	25.6447	4.1e-07	4.75e-06		sp|Q3ECP7|ERDL5_ARATH	IPR005828,IPR016196	GO:0016020,GO:0006810,GO:0055085,GO:0016021,GO:0022891,GO:0022857,GO:0005215
Peaxi162Scf00071g00940		XLOC_007187	35.7636	22.595	-0.662489	-1.72673	0.00325	0.00775706	yes		-0.675871	5.39053	14.8214	0.000118187	0.000733779		ref|XP_002297771.1|
Peaxi162Scf00071g00943		XLOC_007261	128.312	191.551	0.578076	1.51852	0.00905	0.0191749	yes		0.653901	6.48961	6.00842	0.0142378	0.0433603			IPR006846	GO:0005840,GO:0006412,GO:0005622,GO:0003735
Peaxi162Scf00071g01034		XLOC_007193	155.446	83.2027	-0.901712	-2.41237	5e-05	0.000174625	yes		-0.93636	3.96762	7.2389	0.00713407	0.0245791		AT4G10300.1	IPR014710
Peaxi162Scf00071g02312		XLOC_007279	2.67973	16.6659	2.63674	5.09681	5e-05	0.000174625	yes		2.80733	5.55859	56.6973	5.08e-14	1.9e-12		sp|Q9Y2X3|NOP58_HUMAN	IPR002687,IPR012974,IPR012976
Peaxi162Scf00071g02610		XLOC_007220	3.94606	13.2186	1.74409	4.09617	5e-05	0.000174625	yes		2.1003	4.69021	29.9927	4.34e-08	6.29e-07		ref|XP_007030308.1|	IPR026827,IPR016024	GO:0005488
Peaxi162Scf00071g10138		XLOC_007273	21.764	8.83528	-1.3006	-3.01584	5e-05	0.000174625	yes		-1.36218	4.16249	23.8478	1.04e-06	1.1e-05		sp|Q9SRT0|PUB9_ARATH	IPR013083,IPR016024	GO:0005515,GO:0000151,GO:0016567,GO:0005488,GO:0004842
Peaxi162Scf00072g00012		XLOC_007305	28.1771	6.50993	-2.11381	-2.57931	0.0106	0.0220228	yes		-1.84421	3.18707	10.9078	0.000957581	0.00451889
Peaxi162Scf00072g00024		XLOC_007302	7.26753	2.10729	-1.78607	-2.69369	0.00015	0.000486486	yes		-1.74966	5.70665	29.9826	4.36e-08	6.31e-07		AT1G07870.2	IPR011009	GO:0005524,GO:0004674,GO:0004672,GO:0006468,GO:0016772
Peaxi162Scf00072g00054		XLOC_007314	241.669	104.216	-1.21345	-3.15329	5e-05	0.000174625	yes		-1.01716	8.69063	8.09276	0.00444424	0.0166004		AT5G01980.1	IPR013083	GO:0005515,GO:0008270
Peaxi162Scf00072g00087		XLOC_007299	6.25747	13.4731	1.10643	2.58752	5e-05	0.000174625	yes		0.984513	4.06169	11.5751	0.000668423	0.00330257		sp|Q0WQF4|VP53A_ARATH	IPR007234
Peaxi162Scf00072g00089		XLOC_007322	59.3221	27.7058	-1.09838	-2.86981	5e-05	0.000174625	yes		-1.01234	7.08653	8.3219	0.00391699	0.0149954		AT3G54820.1	IPR023271,IPR000425	GO:0016020,GO:0006810,GO:0005215
Peaxi162Scf00072g00222		XLOC_007289	1388.28	604.443	-1.19962	-2.42485	5e-05	0.000174625	yes		-1.06798	7.82399	14.4353	0.000145058	0.000877467		AT1G07890.3	IPR010255	GO:0006979,GO:0020037,GO:0004601,GO:0055114
Peaxi162Scf00072g00411		XLOC_007294	31.7473	16.075	-0.981816	-2.28414	0.0001	0.00033435	yes		-0.995511	5.62187	8.90589	0.00284253	0.0114519		AT5G46700.1	IPR018499	GO:0016021
Peaxi162Scf00072g00510		XLOC_007295	8.20064	21.1935	1.36981	3.46914	5e-05	0.000174625	yes		1.49481	6.70834	37.9013	7.44e-10	1.52e-08		sp|Q8YQL2|CARB_NOSS1	IPR016185,IPR011761,IPR006275,IPR011607	GO:0046872,GO:0006807,GO:0008152,GO:0005524,GO:0003824
Peaxi162Scf00072g00615		XLOC_007316	8.65499	42.6621	2.30135	5.73561	5e-05	0.000174625	yes		2.3954	5.69817	99.3278	2.14e-23	2.33e-21		sp|Q9FF55|PDI14_ARATH	IPR005746,IPR005792,IPR012336	GO:0015035,GO:0006662,GO:0005783,GO:0016853,GO:0045454
Peaxi162Scf00072g00628		XLOC_007320	139.114	78.7501	-0.820911	-2.17329	0.0004	0.00119351	yes		-0.633026	5.76336	6.09108	0.0135866	0.0417764		AT5G19290.1	IPR000073
Peaxi162Scf00072g01013		XLOC_007323	640.523	373.66	-0.777525	-1.75079	0.00305	0.00733518	yes		-0.756977	6.69131	5.94306	0.0147754	0.0447474		AT2G37170.1	IPR023271,IPR000425	GO:0016020,GO:0006810,GO:0005215
Peaxi162Scf00072g01015		XLOC_007326	18.2942	8.34171	-1.13297	-2.56498	5e-05	0.000174625	yes		-1.06444	4.10084	13.9993	0.000182878	0.00107272		sp|Q57N57|PGSA_SALCH	IPR000462	GO:0016020,GO:0008654,GO:0016780,GO:0016021,GO:0008444
Peaxi162Scf00073g00019		XLOC_007385	68.3709	40.4588	-0.756928	-2.06528	0.00095	0.00260572	yes		-0.768384	5.59181	13.3983	0.000251851	0.00141941		sp|Q84J70|DI193_ARATH	IPR027935,IPR008598
Peaxi162Scf00073g00037		XLOC_007336	8.35773	3.26278	-1.35701	-2.48016	0.00035	0.00105711	yes		-1.65566	2.46584	18.7593	1.48e-05	0.000118549		AT1G14560.1	IPR002067,IPR023395	GO:0055085
Peaxi162Scf00073g00056		XLOC_007338	38.8907	10.9359	-1.83035	-4.40811	5e-05	0.000174625	yes		-1.66066	5.41965	8.59844	0.00336451	0.0131831		AT4G33050.3
Peaxi162Scf00073g00110		XLOC_007387	18.2142	8.52178	-1.09584	-2.64339	5e-05	0.000174625	yes		-1.07294	6.09575	12.4147	0.000425973	0.00223531		AT2G29060.1	IPR005202
Peaxi162Scf00073g00173		XLOC_007423	92.2644	40.345	-1.19338	-2.78081	5e-05	0.000174625	yes		-1.14505	5.81063	8.22096	0.00414092	0.0156737
Peaxi162Scf00073g00223		XLOC_007390	21.5164	6.05755	-1.82863	-3.7934	5e-05	0.000174625	yes		-1.83854	4.77059	19.3779	1.07e-05	8.93e-05		AT3G62660.1	IPR002495	GO:0016757
Peaxi162Scf00073g00226		XLOC_007395	23.9193	241.316	3.33468	8.42023	5e-05	0.000174625	yes		3.25806	5.90998	99.3261	2.14e-23	2.33e-21		AT1G56300.1	IPR001623
Peaxi162Scf00073g00231		XLOC_007393	2.48502	10.5069	2.08	4.05029	5e-05	0.000174625	yes		2.38697	3.19387	50.4917	1.2e-12	3.74e-11		sp|Q96321|IMA1_ARATH	IPR002652,IPR024931,IPR016024	GO:0005634,GO:0005515,GO:0008565,GO:0006606,GO:0005737,GO:0005488
Peaxi162Scf00073g01110		XLOC_007407	43.0654	74.184	0.784578	1.98893	0.0007	0.00197918	yes		0.764468	4.26125	7.22888	0.007174	0.0246619		AT1G29250.1	IPR002775	GO:0003676
Peaxi162Scf00073g01115		XLOC_007341	30.2642	17.0172	-0.830616	-2.12376	0.00105	0.00284913	yes		-0.87477	4.77872	20.0374	7.59e-06	6.56e-05		AT4G32400.1	IPR002067,IPR023395	GO:0055085
Peaxi162Scf00073g01120		XLOC_007410	5.57894	28.2038	2.33783	4.82667	5e-05	0.000174625	yes		2.43469	2.9133	49.6335	1.85e-12	5.67e-11		AT5G11270.1	IPR009057	GO:0003677,GO:0006355,GO:0043565,GO:0003700
Peaxi162Scf00073g01424		XLOC_007421	9.77686	1.24791	-2.96986	-3.39312	0.0004	0.00119351	yes		-2.87236	1.83076	58.7535	1.79e-14	7.09e-13		sp|Q3E958|SHN3_ARATH	IPR016177	GO:0003677,GO:0006355,GO:0003700
Peaxi162Scf00073g01726		XLOC_007351	559.774	259.976	-1.10647	-2.68407	5e-05	0.000174625	yes		-1.09162	6.07212	33.683	6.49e-09	1.1e-07		AT5G61670.1	IPR001305	GO:0051082,GO:0031072
Peaxi162Scf00073g01923		XLOC_007356	455.681	156.753	-1.53954	-3.70936	5e-05	0.000174625	yes		-1.50879	6.4773	11.2961	0.000776681	0.00377		AT5G51110.1	IPR001533	GO:0008124,GO:0006729
Peaxi162Scf00073g01924		XLOC_007357	3.50176	10.7155	1.61355	2.95001	5e-05	0.000174625	yes		2.8427	1.01544	15.7624	7.18e-05	0.000475677		AT5G51100.1	IPR001189	GO:0006801,GO:0004784,GO:0046872,GO:0055114
Peaxi162Scf00073g02022		XLOC_007439	10.0537	56.1735	2.48216	6.02011	5e-05	0.000174625	yes		2.59039	3.46458	64.554	9.39e-16	4.36e-14		AT5G05000.2	IPR027417,IPR005688	GO:0006886,GO:0015450,GO:0009707,GO:0005525
Peaxi162Scf00073g02027		XLOC_007361	2.30368	4.4561	0.951838	1.68053	0.0033	0.00786265	yes		1.26612	1.88424	8.56898	0.00341939	0.0133686		AT1G33400.1	IPR001214	GO:0005515
Peaxi162Scf00073g02028		XLOC_007362	11.929	4.20279	-1.50505	-3.14709	5e-05	0.000174625	yes		-1.47029	4.00706	16.1628	5.81e-05	0.000397833		AT5G24910.1	IPR001128,IPR001374	GO:0020037,GO:0016705,GO:0005506,GO:0055114,GO:0003676
Peaxi162Scf00073g02222		XLOC_007370	1.72762	5.23211	1.59861	2.46979	0.0003	0.000918529	yes		1.58758	3.50623	18.5007	1.7e-05	0.000133704		ref|XP_007011382.1|
Peaxi162Scf00073g02225		XLOC_007449	6.2317	15.1745	1.28395	2.42374	0.0002	0.000634001	yes		1.14238	2.15674	6.09904	0.0135255	0.0416318		AT2G40780.1	IPR001253	GO:0006413,GO:0003743,GO:0003723
Peaxi162Scf00073g02324		XLOC_007374	3.56826	9.51391	1.41482	2.40759	0.0004	0.00119351	yes		1.39853	2.77879	19.6463	9.32e-06	7.84e-05		ref|XP_007011378.1|	IPR027417,IPR001650	GO:0005524,GO:0004386,GO:0003676
Peaxi162Scf00073g02333		XLOC_007373	2.23332	4.82133	1.11024	2.41914	0.0001	0.00033435	yes		1.44717	3.68233	12.6422	0.000377144	0.00201377		ref|XP_007011377.1|	IPR013083,IPR027417,IPR000330	GO:0003677,GO:0005524,GO:0005515,GO:0008270
Peaxi162Scf00074g00005		XLOC_007561	27.4055	8.66323	-1.66149	-4.11646	5e-05	0.000174625	yes		-1.64954	5.32943	36.7662	1.33e-09	2.59e-08		AT1G25560.1	IPR015300	GO:0003677
Peaxi162Scf00074g00017		XLOC_007454	231.233	81.3765	-1.50666	-3.78467	5e-05	0.000174625	yes		-1.34863	7.08619	27.6404	1.46e-07	1.87e-06		AT1G64720.1	IPR002913,IPR023393	GO:0008289
Peaxi162Scf00074g00023		XLOC_007572	2.62097	0.559677	-2.22743	-2.42529	0.00265	0.00647771	yes		-2.24486	1.63857	17.4356	2.97e-05	0.000219619		sp|P05522|GUN1_PERAE	IPR008928,IPR001701	GO:0004553,GO:0005975,GO:0003824
Peaxi162Scf00074g00056		XLOC_007591	40.4307	24.2898	-0.735099	-1.9415	0.0017	0.00438271	yes		-0.672475	2.88374	7.16791	0.00742194	0.0254046		AT1G04960.1	IPR012458
Peaxi162Scf00074g00082		XLOC_007495	184.8	71.2844	-1.3743	-3.62707	5e-05	0.000174625	yes		-1.41284	5.77473	43.9489	3.37e-11	8.55e-10		ref|XP_002509967.1|	IPR021659
Peaxi162Scf00074g00091		XLOC_007498	8.6656	2.46505	-1.81369	-2.25884	0.002	0.00506598	yes		-1.90018	1.10676	12.6957	0.000366502	0.00196352
Peaxi162Scf00074g00101		XLOC_007504	9.03395	2.9617	-1.60893	-2.60185	0.0003	0.000918529	yes		-1.5595	3.33315	17.4005	3.03e-05	0.000223312		sp|Q9C7W2|ERF61_ARATH	IPR016177	GO:0003677,GO:0006355,GO:0003700
Peaxi162Scf00074g00108		XLOC_007619	3652.47	1841.63	-0.987893	-1.84327	0.0024	0.00595922	yes		-0.992822	9.1041	9.80135	0.00174384	0.00757992
Peaxi162Scf00074g00117		XLOC_007458	26.296	13.2246	-0.991622	-2.61808	5e-05	0.000174625	yes		-1.03938	6.3209	11.8899	0.000564406	0.00285219		sp|Q8L868|E1311_ARATH	IPR017853,IPR000490	GO:0004553,GO:0005975,GO:0003824
Peaxi162Scf00074g00120		XLOC_007462	0.534654	2.6349	2.30107	2.72645	0.00045	0.00132797	yes		2.41235	3.62599	14.7186	0.000124809	0.000768899		AT1G01110.2	IPR025064,IPR027417,IPR000048	GO:0005515
Peaxi162Scf00074g00131		XLOC_007456	393.594	142.467	-1.46608	-3.66147	5e-05	0.000174625	yes		-1.4475	6.02799	24.8612	6.16e-07	6.86e-06
Peaxi162Scf00074g00132		XLOC_007457	348.061	36.4152	-3.25673	-7.62954	5e-05	0.000174625	yes		-3.17335	6.66776	135.391	2.71e-31	5.67e-29		sp|Q00775|SSG1_SOLTU	IPR011835	GO:0009011,GO:0009250
Peaxi162Scf00074g00154		XLOC_007569	2.89588	11.7016	2.01463	4.16064	5e-05	0.000174625	yes		1.78414	2.07678	25.5452	4.32e-07	4.98e-06		AT5G50400.1	IPR004843,IPR025733,IPR008963	GO:0046872,GO:0016787,GO:0003993
Peaxi162Scf00074g00156		XLOC_007531	124.693	62.57	-0.994843	-2.554	5e-05	0.000174625	yes		-0.944248	7.56056	17.3157	3.17e-05	0.00023226		AT5G64550.1
Peaxi162Scf00074g00182		XLOC_007546	8.20459	4.76582	-0.783708	-1.52773	0.0143	0.0286353	yes		-1.10349	2.71521	10.0627	0.00151303	0.0067033		AT4G11300.1	IPR008511
Peaxi162Scf00074g00201		XLOC_007553	16.7912	7.58257	-1.14694	-1.57975	0.00985	0.0206542	yes		-1.20522	4.79206	13.2409	0.0002739	0.00152747		gb|EXB37315.1|	IPR013083,IPR011016	GO:0005515,GO:0008270
Peaxi162Scf00074g00227		XLOC_007465	12.8587	3.41425	-1.9131	-3.86253	5e-05	0.000174625	yes		-1.98633	4.44278	23.0664	1.56e-06	1.59e-05		AT4G24140.1	IPR000073
Peaxi162Scf00074g00347		XLOC_007582	6.28636	2.36099	-1.41283	-2.2389	0.00185	0.00472447	yes		-1.87469	2.34776	17.666	2.63e-05	0.000197159		AT4G24060.1	IPR003851	GO:0003677,GO:0006355
Peaxi162Scf00074g00358		XLOC_007579	8.40479	5.15617	-0.704913	-1.38067	0.01815	0.0352945	yes		-0.664735	2.73657	5.79418	0.0160793	0.0477537		AT5G63830.1	IPR007529
Peaxi162Scf00074g00363		XLOC_007583	2.44691	4.53374	0.889737	1.59449	0.00855	0.0182331	yes		1.20648	1.38604	9.30396	0.00228659	0.00954451		sp|Q3U2U7|MET17_MOUSE	IPR015324,IPR007533	GO:0008168,GO:0005507,GO:0006412
Peaxi162Scf00074g00424		XLOC_007478	23.638	12.6215	-0.905228	-2.29076	0.00015	0.000486486	yes		-0.858552	4.36872	10.3134	0.00132066	0.00596716		AT3G23920.1	IPR001554,IPR017853	GO:0005975,GO:0000272,GO:0016161,GO:0003824
Peaxi162Scf00074g00425		XLOC_007479	58.6249	38.2465	-0.616188	-1.64588	0.00455	0.0104498	yes		-0.604412	6.24535	11.4761	0.000704951	0.00346734		AT4G10840.1	IPR011990	GO:0005515
Peaxi162Scf00074g00430		XLOC_007587	50.5442	84.1248	0.734985	1.93099	0.0007	0.00197918	yes		0.689982	7.74027	9.81116	0.00173456	0.00755386		sp|P07823|GRP78_MESAU	IPR013126
Peaxi162Scf00074g00537		XLOC_007595	3.90529	2.09793	-0.896458	-1.75184	0.0031	0.00744122	yes		-1.36273	2.14445	11.9007	0.000561134	0.00283745		AT4G23980.1	IPR015300,IPR010525,IPR003311	GO:0005634,GO:0003677,GO:0006355,GO:0009725,GO:0046983
Peaxi162Scf00074g00542		XLOC_007589	188.608	92.8936	-1.02174	-2.68619	5e-05	0.000174625	yes		-0.933475	4.85687	8.73764	0.00311707	0.0123561		sp|Q9Y5U8|MPC1_HUMAN	IPR005336	GO:0006850,GO:0005743
Peaxi162Scf00074g00543		XLOC_007590	17.7335	9.82818	-0.851483	-2.26582	0.00025	0.000777877	yes		-0.865152	5.97387	20.3041	6.61e-06	5.79e-05		AT1G64530.1	IPR000270,IPR003035	GO:0005515
Peaxi162Scf00074g00547		XLOC_007594	25.9965	10.8821	-1.25637	-3.20517	5e-05	0.000174625	yes		-1.39637	3.76856	22.6626	1.93e-06	1.93e-05		AT4G23990.1	IPR005150	GO:0016760,GO:0016020,GO:0030244
Peaxi162Scf00074g00621		XLOC_007485	137.028	40.9995	-1.74079	-4.51156	5e-05	0.000174625	yes		-1.87171	7.16998	40.9357	1.57e-10	3.6e-09		AT5G42050.1	IPR013989
Peaxi162Scf00074g00624		XLOC_007599	216.342	75.7623	-1.51376	-4.02308	5e-05	0.000174625	yes		-1.4821	4.44939	16.5831	4.66e-05	0.00032737		ref|XP_002509988.1|
Peaxi162Scf00074g00633		XLOC_007597	327.763	42.9801	-2.93091	-7.37413	5e-05	0.000174625	yes		-3.01765	7.05098	155.983	8.54e-36	2.42e-33		AT1G64500.1	IPR012336	GO:0015035,GO:0009055,GO:0045454
Peaxi162Scf00074g00634		XLOC_007598	10.5542	4.69615	-1.16827	-2.03491	0.00255	0.00628795	yes		-1.36385	2.78399	10.9602	0.000930892	0.00441305		AT4G10920.1	IPR009044,IPR009057,IPR017415	GO:0003677,GO:0003713,GO:0006355
Peaxi162Scf00074g00735		XLOC_007606	15.9319	8.73182	-0.867564	-1.94154	0.00155	0.00403543	yes		-0.783476	3.36163	9.68312	0.00185969	0.00801953		AT4G10955.1	IPR002921	GO:0004806,GO:0006629
Peaxi162Scf00074g00738		XLOC_007609	17.2169	7.39076	-1.22003	-2.56734	5e-05	0.000174625	yes		-1.50796	1.03534	12.4393	0.0004204	0.00221111		AT4G23895.3	IPR011993	GO:0005515,GO:0005543
Peaxi162Scf00074g00745		XLOC_007607	10.3494	4.45182	-1.21707	-2.48487	0.00015	0.000486486	yes		-1.24668	3.36989	12.0934	0.000506002	0.00259157		sp|Q9SN58|UGE5_ARATH	IPR001509,IPR005886,IPR008089,IPR025308	GO:0005975,GO:0044237,GO:0016857,GO:0006012,GO:0003824,GO:0003978,GO:0050662
Peaxi162Scf00074g00821		XLOC_007610	5.21127	7.48086	0.521571	1.27295	0.0256	0.0476714	yes		0.61404	5.94309	6.04554	0.0139415	0.0426102
Peaxi162Scf00074g00927		XLOC_007500	13.0847	8.38414	-0.642146	-1.39313	0.01785	0.034784	yes		-0.692658	4.76922	6.06337	0.0138014	0.0422862		AT5G53110.1	IPR013083	GO:0005515,GO:0008270
Peaxi162Scf00074g00928		XLOC_007501	6.58747	14.814	1.16916	2.60563	0.0001	0.00033435	yes		0.819671	3.21822	8.46975	0.003611	0.0140085		sp|Q42191|OXA1_ARATH	IPR028055,IPR001708	GO:0016021,GO:0051205
Peaxi162Scf00074g00929		XLOC_007502	74.5764	37.6564	-0.985826	-2.66645	5e-05	0.000174625	yes		-1.02309	5.73392	19.112	1.23e-05	0.000100584		AT1G49430.1	IPR000873	GO:0008152,GO:0003824
Peaxi162Scf00074g01023		XLOC_007505	48.2959	32.5861	-0.567643	-1.3515	0.0216	0.0411112	yes		-0.7761	4.03396	11.408	0.000731302	0.00357487		sp|O49686|PYR1_ARATH	IPR019587,IPR023393
Peaxi162Scf00074g01028		XLOC_007618	0.860683	5.72218	2.73301	3.62298	5e-05	0.000174625	yes		2.57593	1.41906	15.7481	7.24e-05	0.000478686		sp|P20664|PRI1_MOUSE	IPR002755	GO:0006269,GO:0003896
Peaxi162Scf00074g01038		XLOC_007620	80.239	49.0877	-0.70894	-1.90426	0.001	0.00272775	yes		-0.578075	6.72448	5.79761	0.016048	0.0477017
Peaxi162Scf00074g01119		XLOC_007622	81.5557	35.3849	-1.20465	-2.78017	5e-05	0.000174625	yes		-1.16827	5.86414	6.56145	0.0104212	0.0336571		gb|AAG43553.1|AF211535_1
Peaxi162Scf00074g01219		XLOC_007519	3.41961	5.90981	0.789281	1.79533	0.0023	0.00573661	yes		0.967759	3.16586	9.39801	0.00217221	0.00914818		ref|XP_007040445.1|	IPR015943,IPR011009	GO:0005524,GO:0005515,GO:0004672,GO:0006468,GO:0016772
Peaxi162Scf00074g01312		XLOC_007523	0.933154	2.1878	1.22929	2.25406	0.00025	0.000777877	yes		1.61621	1.31522	9.00608	0.00269083	0.010951		AT3G59140.1	IPR027417,IPR011527	GO:0006810,GO:0055085,GO:0005524,GO:0000166,GO:0042626,GO:0017111,GO:0016021,GO:0016887
Peaxi162Scf00074g01326		XLOC_007522	2.4986	5.64572	1.17604	2.32037	5e-05	0.000174625	yes		1.30673	3.28765	11.5632	0.000672707	0.00332215		sp|B8EIA7|IF2_METSB	IPR023115,IPR005225,IPR015760,IPR027417,IPR009000	GO:0006413,GO:0003743,GO:0005622,GO:0005525,GO:0003924
Peaxi162Scf00074g01330		XLOC_007632	96.8138	37.0992	-1.38382	-3.66209	5e-05	0.000174625	yes		-1.37504	3.65385	29.1303	6.77e-08	9.34e-07		AT4G23730.1	IPR011013,IPR008183	GO:0030246,GO:0016853,GO:0005975,GO:0003824
Peaxi162Scf00074g01411		XLOC_007524	16.03	6.34792	-1.33642	-3.30184	5e-05	0.000174625	yes		-1.43138	3.42505	27.3157	1.73e-07	2.18e-06		sp|Q9FFR9|CHX18_ARATH	IPR006153	GO:0055085,GO:0016021,GO:0015299,GO:0006812
Peaxi162Scf00074g01418		XLOC_007637	1.21932	2.41935	0.988542	1.48039	0.0127	0.0257967	yes		1.3347	3.07409	9.75419	0.00178915	0.00774275		ref|XP_007040408.1|
Peaxi162Scf00074g01523		XLOC_007641	100.633	47.0072	-1.09814	-2.97063	5e-05	0.000174625	yes		-1.24908	5.54079	26.0966	3.25e-07	3.87e-06		AT2G46170.1	IPR003388
Peaxi162Scf00074g01621		XLOC_007536	1.91167	7.5866	1.98862	2.30106	0.0021	0.00529001	yes		2.50223	1.96567	17.8859	2.35e-05	0.000178477		sp|A0MFL4|LOR17_ARATH	IPR025659
Peaxi162Scf00074g01630		XLOC_007644	2.53978	0.478594	-2.40783	-3.12797	0.0001	0.00033435	yes		-2.6519	2.48259	29.2326	6.42e-08	8.93e-07		AT1G64060.1	IPR000778,IPR017938,IPR011992	GO:0016020,GO:0050664,GO:0005509,GO:0004601,GO:0055114,GO:0016491
Peaxi162Scf00074g01827		XLOC_007655	5.34707	24.5002	2.19597	5.21056	5e-05	0.000174625	yes		2.34006	2.98465	42.8877	5.8e-11	1.43e-09		AT2G29690.1	IPR019999	GO:0009058,GO:0016833,GO:0000162,GO:0004049
Peaxi162Scf00074g01922		XLOC_007657	8.47277	14.7299	0.797844	1.94847	0.00145	0.00380213	yes		0.793643	4.27123	6.77268	0.00925638	0.0304944		AT4G36870.1	IPR006563
Peaxi162Scf00074g02027		XLOC_007556	33.5751	62.7169	0.901463	2.40779	0.00015	0.000486486	yes		0.954637	4.09913	12.2271	0.000470999	0.00243883		ref|NP_001052138.1|	IPR024145,IPR025718	GO:0005515
Peaxi162Scf00074g02028		XLOC_007557	48.6915	28.4167	-0.776934	-2.04941	0.0003	0.000918529	yes		-0.782972	5.01446	19.7134	9e-06	7.6e-05		AT4G00335.1	IPR013083	GO:0005515,GO:0008270
Peaxi162Scf00074g02032		XLOC_007660	12.1425	18.9061	0.638785	1.67422	0.0052	0.0117604	yes		0.605163	4.25431	8.58628	0.00338706	0.0132639		sp|P49135|ERCC3_MOUSE	IPR027417,IPR014001,IPR001161,IPR001650	GO:0003677,GO:0016787,GO:0005524,GO:0004386,GO:0006289,GO:0004003,GO:0003676
Peaxi162Scf00074g02034		XLOC_007662	11.4877	7.1814	-0.677746	-1.49772	0.01005	0.0210214	yes		-0.77159	3.25757	9.00951	0.00268578	0.0109413		AT1G18040.1	IPR011009	GO:0005524,GO:0004674,GO:0004672,GO:0006468,GO:0016772
Peaxi162Scf00074g02040		XLOC_007559	58.466	96.8688	0.728435	1.93851	0.0009	0.00248147	yes		0.613922	5.95578	6.06071	0.0138222	0.0423375		AT1G63800.1	IPR016135,IPR023313	GO:0016881
Peaxi162Scf00075g00107		XLOC_007718	22.4903	66.2892	1.55947	3.6069	5e-05	0.000174625	yes		1.43794	5.91454	25.8725	3.65e-07	4.28e-06		sp|Q6H7P8|SAP4_ORYSJ	IPR000058,IPR002653	GO:0003677,GO:0008270
Peaxi162Scf00075g00171		XLOC_007693	4.72313	7.95421	0.751973	1.83705	0.00215	0.00540209	yes		0.818971	6.78443	7.41747	0.00645936	0.0226258		AT3G14270.1	IPR002423,IPR027483,IPR027409,IPR027484,IPR002498	GO:0044267,GO:0016307,GO:0046488,GO:0005524
Peaxi162Scf00075g01627		XLOC_007743	145.864	37.4573	-1.96131	-5.16269	5e-05	0.000174625	yes		-1.99979	5.80633	50.395	1.26e-12	3.91e-11		sp|Q9ZVJ5|SGGP_ARATH	IPR006439,IPR023214	GO:0016787,GO:0008152
Peaxi162Scf00075g01628		XLOC_007744	179.828	61.9058	-1.53847	-3.68048	5e-05	0.000174625	yes		-1.54717	6.90657	23.1548	1.49e-06	1.53e-05		AT1G02205.2	IPR006694,IPR021940	GO:0005506,GO:0006633,GO:0055114,GO:0016491
Peaxi162Scf00075g01928		XLOC_007750	43.0352	82.2576	0.934632	2.42268	5e-05	0.000174625	yes		1.01541	6.06105	17.6765	2.62e-05	0.000196212		AT1G29970.2	IPR023573,IPR021138	GO:0005840,GO:0006412,GO:0003735
Peaxi162Scf00076g00024		XLOC_007784	27.9633	13.9738	-1.00081	-2.55809	5e-05	0.000174625	yes		-1.07618	4.46194	28.9203	7.54e-08	1.03e-06		sp|Q9LK24|FB327_ARATH	IPR001810	GO:0005515
Peaxi162Scf00076g00081		XLOC_007772	794.275	146.737	-2.4364	-5.84421	5e-05	0.000174625	yes		-2.41496	8.12955	54.1528	1.85e-13	6.47e-12		AT1G08570.1	IPR005746,IPR012336	GO:0015035,GO:0006662,GO:0045454
Peaxi162Scf00076g00107		XLOC_007818	224.957	98.8675	-1.18608	-2.75062	5e-05	0.000174625	yes		-1.12659	6.59014	8.29823	0.00396838	0.0151536		sp|P73574|FABG1_SYNY3	IPR002347	GO:0008152,GO:0016491
Peaxi162Scf00076g00320		XLOC_007791	226.251	49.5399	-2.19126	-5.58044	5e-05	0.000174625	yes		-2.19192	7.0389	61.0869	5.46e-15	2.34e-13		sp|Q9SX20|PTR18_ARATH	IPR000109,IPR016196	GO:0016020,GO:0006810,GO:0005215
Peaxi162Scf00076g00325		XLOC_007796	6.18665	12.4072	1.00395	2.28951	0.0002	0.000634001	yes		1.00018	5.05064	14.715	0.000125051	0.000770161			IPR028124
Peaxi162Scf00076g00328		XLOC_007792	6.24691	2.57939	-1.27611	-2.70892	5e-05	0.000174625	yes		-1.24877	5.18477	25.3605	4.76e-07	5.43e-06		sp|Q4IJ84|RAD5_GIBZE	IPR013083,IPR027417,IPR001650,IPR014905,IPR000330	GO:0003677,GO:0005524,GO:0005515,GO:0016818,GO:0008270,GO:0004386,GO:0003676
Peaxi162Scf00076g00413		XLOC_007762	1.06052	6.47423	2.60994	3.99199	5e-05	0.000174625	yes		2.94496	3.39742	56.4088	5.89e-14	2.18e-12		AT1G80270.1	IPR011990,IPR002885	GO:0005515
Peaxi162Scf00076g00422		XLOC_007798	2.08254	13.7423	2.72221	4.84339	5e-05	0.000174625	yes		3.44913	1.77	42.8497	5.91e-11	1.45e-09		AT1G24764.1	IPR009768	GO:0007010,GO:0008017
Peaxi162Scf00076g00528		XLOC_007764	10.0083	14.5793	0.542731	1.4114	0.01595	0.0315149	yes		0.597823	5.01728	7.17404	0.00739661	0.0253346		sp|Q8YM56|CLPB2_NOSS1	IPR023150,IPR001270,IPR027417,IPR028299	GO:0005524,GO:0019538,GO:0016485,GO:0000166,GO:0017111,GO:0009408,GO:0005737
Peaxi162Scf00076g00617		XLOC_007767	10.8303	4.2783	-1.33996	-2.91331	5e-05	0.000174625	yes		-1.63209	2.7591	18.5646	1.64e-05	0.000129842		AT2G41190.1	IPR013057
Peaxi162Scf00076g00824		XLOC_007811	6.29736	9.84164	0.644152	1.61188	0.00485	0.0110557	yes		0.63392	5.508	7.29489	0.00691512	0.0239709		AT5G16300.1
Peaxi162Scf00076g00918		XLOC_007773	22.8293	32.3191	0.501497	1.32786	0.02045	0.0392014	yes		0.55847	6.1839	9.78054	0.00176369	0.00765176		AT5G18230.1	IPR012270	GO:0005634,GO:0006355
Peaxi162Scf00076g00919		XLOC_007774	10.4955	4.77926	-1.13491	-2.74947	5e-05	0.000174625	yes		-1.07144	5.15247	21.4032	3.72e-06	3.48e-05		sp|Q6NKW9|E138_ARATH	IPR012946,IPR017853,IPR000490	GO:0004553,GO:0005975,GO:0003824
Peaxi162Scf00076g00929		XLOC_007813	37.6707	24.5713	-0.616467	-1.51454	0.00855	0.0182331	yes		-0.613879	4.51227	6.97688	0.00825695	0.0277311		AT5G25830.1	IPR013088	GO:0006355,GO:0043565,GO:0008270,GO:0003700
Peaxi162Scf00076g01036		XLOC_007816	35.2549	62.9896	0.837288	2.23182	0.00015	0.000486486	yes		1.04201	1.2663	7.06567	0.00785751	0.0266161
Peaxi162Scf00076g01038		XLOC_007819	17.5851	123.597	2.81322	7.06224	5e-05	0.000174625	yes		2.64988	5.0302	144.735	2.45e-33	6.05e-31		AT1G64770.1	IPR011013	GO:0030246,GO:0005975,GO:0003824
Peaxi162Scf00076g01039		XLOC_007820	306.004	176.335	-0.79523	-1.91497	0.00105	0.00284913	yes		-0.765963	6.60568	9.35166	0.00222783	0.00935013		AT1G64770.1	IPR011013	GO:0030246,GO:0005975,GO:0003824
Peaxi162Scf00076g01048		XLOC_007781	6.29574	11.2898	0.842577	1.46421	0.01635	0.0322101	yes		1.03723	2.36924	6.84193	0.00890425	0.0295363		sp|Q9FK53|NLAL2_ARATH	IPR007504,IPR009000	GO:0042254,GO:0001522,GO:0031429
Peaxi162Scf00077g00034		XLOC_007826	16.5254	36.108	1.12764	2.8327	5e-05	0.000174625	yes		1.09733	3.66686	14.7991	0.000119594	0.000740958		AT1G52820.1	IPR027443,IPR005123	GO:0016706,GO:0055114,GO:0016491
Peaxi162Scf00077g00117		XLOC_007830	64.799	36.8985	-0.812409	-2.18127	0.00025	0.000777877	yes		-0.690859	4.87596	6.44646	0.0111174	0.0354578		ref|XP_002522008.1|
Peaxi162Scf00077g00125		XLOC_007837	39.6138	1.69058	-4.55041	-7.7803	5e-05	0.000174625	yes		-4.81439	6.81135	122.593	1.71e-28	2.95e-26		AT1G64780.1	IPR001905,IPR024041	GO:0016020,GO:0008519,GO:0072488,GO:0015696
Peaxi162Scf00077g00138		XLOC_007840	132.903	80.537	-0.722647	-1.97114	0.0008	0.00223223	yes		-0.912778	4.20542	12.6123	0.00038321	0.00204247		ref|XP_003590924.1|
Peaxi162Scf00078g00023		XLOC_007909	1.14703	3.60691	1.65286	2.50496	0.0015	0.00391872	yes		1.8746	0.795332	11.4462	0.000716401	0.00351364		AT5G07990.1	IPR001128	GO:0020037,GO:0016705,GO:0005506,GO:0055114
Peaxi162Scf00078g00043		XLOC_007854	15.8402	0.564736	-4.80987	-2.98462	0.0257	0.0478349	yes		-5.00691	1.76794	28.0171	1.2e-07	1.57e-06		AT1G71450.1	IPR016177	GO:0003677,GO:0006355,GO:0003700
Peaxi162Scf00078g00076		XLOC_007871	101.723	60.2711	-0.755111	-1.747	0.00305	0.00733518	yes		-0.803916	3.85829	10.8185	0.00100492	0.00471757		sp|Q6YVX4|MOC2A_ORYSJ	IPR003749,IPR012675	GO:0006777
Peaxi162Scf00078g00078		XLOC_007946	5.56277	2.43088	-1.19432	-2.0427	0.0023	0.00573661	yes		-1.26886	3.92204	14.0296	0.000179958	0.00105829
Peaxi162Scf00078g00099		XLOC_007955	112.277	52.2347	-1.10398	-2.97114	5e-05	0.000174625	yes		-1.1308	6.70703	17.3824	3.06e-05	0.000225127		sp|Q5ZJV9|CNOT7_CHICK	IPR006941,IPR012337	GO:0005634,GO:0003676
Peaxi162Scf00078g00103		XLOC_007887	13.9109	5.33961	-1.38141	-2.19498	0.0015	0.00391872	yes		-1.18715	1.77664	8.99702	0.0027042	0.0109909		ref|XP_002521748.1|
Peaxi162Scf00078g00137		XLOC_007969	17.86	2.9869	-2.58001	-2.39044	0.00485	0.0110557	yes		-2.86942	2.56135	18.0457	2.16e-05	0.000165196
Peaxi162Scf00078g00144		XLOC_007978	0.523867	3.27195	2.64288	2.70119	0.00615	0.01364	yes		3.55937	0.851892	25.0059	5.72e-07	6.42e-06		sp|Q9LUL5|PP229_ARATH	IPR011990,IPR002885	GO:0005515
Peaxi162Scf00078g00178		XLOC_007981	67.4909	30.4951	-1.14611	-3.00888	5e-05	0.000174625	yes		-1.24872	5.26891	22.1154	2.57e-06	2.49e-05		ref|NP_001061840.1|
Peaxi162Scf00078g00248		XLOC_007921	65.3956	35.0869	-0.898264	-2.34237	0.0001	0.00033435	yes		-0.833428	5.18145	11.9761	0.00053886	0.00274088		AT1G33780.1	IPR003774
Peaxi162Scf00078g00341		XLOC_007926	526.567	275.249	-0.935881	-2.29027	0.00015	0.000486486	yes		-0.98487	7.81398	12.1214	0.000498468	0.00255995		AT1G71500.1	IPR017941,IPR023329	GO:0051537,GO:0055114,GO:0016491
Peaxi162Scf00078g00351		XLOC_007927	2.04206	6.17857	1.59725	3.04104	5e-05	0.000174625	yes		1.72095	3.32218	25.5612	4.29e-07	4.95e-06		sp|A9IVX6|RS9_BART1	IPR002885,IPR020568,IPR000754	GO:0005840,GO:0006412,GO:0003735
Peaxi162Scf00078g00352		XLOC_007928	117.415	42.2828	-1.47347	-3.47856	5e-05	0.000174625	yes		-1.35594	4.66228	31.2016	2.33e-08	3.51e-07		AT1G71480.1	IPR009959
Peaxi162Scf00078g00421		XLOC_007857	319.161	139.411	-1.19494	-3.12503	5e-05	0.000174625	yes		-1.24702	5.14249	18.5347	1.67e-05	0.000131543		AT4G10040.1	IPR002327,IPR009056	GO:0009055,GO:0020037,GO:0005506
Peaxi162Scf00078g00541		XLOC_007861	76.1219	127.096	0.739538	1.97087	0.0006	0.00172228	yes		0.750199	6.79265	9.35634	0.00222215	0.00933006		sp|O82528|RL15_PETHY	IPR000439	GO:0005840,GO:0006412,GO:0005622,GO:0003735
Peaxi162Scf00078g00625		XLOC_007936	93.9156	64.179	-0.549264	-1.47428	0.013	0.026327	yes		-0.68522	5.77925	7.69616	0.00553384	0.0199022		ref|XP_002525514.1|	IPR015414
Peaxi162Scf00078g00710		XLOC_007948	25.6229	14.2298	-0.848514	-2.19661	0.00025	0.000777877	yes		-0.937701	5.9794	9.26276	0.0023386	0.00972242		AT1G33590.1	IPR013210,IPR001611	GO:0005515
Peaxi162Scf00078g00734		XLOC_007868	71.5849	48.1878	-0.570989	-1.64397	0.0096	0.0201947	yes		-0.654182	6.41476	10.9288	0.000946803	0.00447721		ref|XP_007019905.1|
Peaxi162Scf00078g00736		XLOC_007941	52.6289	107.25	1.02704	2.64172	5e-05	0.000174625	yes		1.07079	6.77605	23.3372	1.36e-06	1.4e-05		sp|P27725|AK1H_SERMA	IPR001342,IPR016040,IPR001341,IPR005106	GO:0050661,GO:0008652,GO:0016597,GO:0008152,GO:0004072,GO:0006520,GO:0055114,GO:0016491
Peaxi162Scf00078g00927		XLOC_007881	9.602	4.74021	-1.01838	-2.23994	0.00015	0.000486486	yes		-1.12054	3.91939	7.70763	0.0054988	0.0198037		ref|XP_007019942.1|	IPR012919,IPR008979
Peaxi162Scf00078g01013		XLOC_007882	55.6047	93.3836	0.747963	1.93775	0.00115	0.00309176	yes		0.625207	6.40154	6.35658	0.0116947	0.0369575		sp|P35685|RL7A_ORYSJ	IPR018492,IPR004038
Peaxi162Scf00078g01015		XLOC_007884	51.1811	121.563	1.24802	2.9229	5e-05	0.000174625	yes		1.26765	6.59213	15.0396	0.000105277	0.000664784		AT4G10120.1	IPR012819	GO:0009058,GO:0005985,GO:0046524
Peaxi162Scf00078g01023		XLOC_007885	2.70341	7.3075	1.43459	1.58499	0.01655	0.0325584	yes		1.20245	1.88432	6.4706	0.0109673	0.0350765		ref|XP_002521746.1|	IPR004129	GO:0006071,GO:0008081,GO:0008889,GO:0006629
Peaxi162Scf00078g01124		XLOC_007961	2.06116	5.35734	1.37806	1.99313	0.00305	0.00733518	yes		1.20467	2.36603	11.124	0.000852181	0.00408952		AT1G71310.2
Peaxi162Scf00078g01140		XLOC_007888	2.04009	6.90504	1.75902	2.88325	5e-05	0.000174625	yes		2.1826	6.30853	38.0706	6.82e-10	1.41e-08		AT1G33480.1	IPR013083	GO:0005515,GO:0008270
Peaxi162Scf00078g01141		XLOC_007890	4.98845	9.95777	0.997233	2.29072	0.0001	0.00033435	yes		1.06974	4.07586	13.8995	0.000192852	0.00112517		sp|Q94KD3|VP52A_ARATH	IPR007258
Peaxi162Scf00078g01323		XLOC_007974	37.7873	17.7334	-1.09143	-2.76609	5e-05	0.000174625	yes		-0.996128	4.88486	29.8195	4.74e-08	6.8e-07		AT4G38520.1	IPR001932,IPR015655	GO:0006470,GO:0003824,GO:0004722
Peaxi162Scf00078g01324		XLOC_007975	22.9553	51.5419	1.16692	3.01719	5e-05	0.000174625	yes		1.12872	3.58231	10.561	0.001155	0.00533012		AT4G29400.1	IPR021920
Peaxi162Scf00078g01331		XLOC_007972	56.9982	7.98808	-2.835	-5.32234	5e-05	0.000174625	yes		-2.35699	2.56645	15.4548	8.45e-05	0.000549016
Peaxi162Scf00078g01332		XLOC_007973	26.8497	4.06924	-2.72208	-4.46698	5e-05	0.000174625	yes		-2.93923	1.78913	19.0708	1.26e-05	0.000102428
Peaxi162Scf00078g01335		XLOC_007976	366.171	232.614	-0.654582	-1.72047	0.00335	0.00796864	yes		-0.720023	7.28747	7.46565	0.00628874	0.0221442		AT1G20140.1	IPR001232	GO:0006511
Peaxi162Scf00078g01414		XLOC_007899	8.90385	14.0741	0.660545	1.62144	0.00405	0.00942508	yes		0.7329	4.25824	6.4089	0.011355	0.0360945		sp|Q9CAL2|CRK3_ARATH	IPR002902,IPR013320,IPR011009	GO:0005524,GO:0004674,GO:0004672,GO:0006468,GO:0016772
Peaxi162Scf00078g01422		XLOC_007979	46.2535	19.3242	-1.25916	-3.14322	5e-05	0.000174625	yes		-1.32321	4.82839	37.6595	8.42e-10	1.7e-08		AT4G09670.1	IPR016040	GO:0016491
Peaxi162Scf00079g00103		XLOC_008027	17.6729	7.6215	-1.21339	-2.22501	0.00045	0.00132797	yes		-1.27283	2.98883	12.1279	0.000496732	0.00255269		AT4G21560.1	IPR007143
Peaxi162Scf00079g00245		XLOC_008019	0.911899	2.33031	1.35358	2.81455	5e-05	0.000174625	yes		1.52449	4.33446	18.3229	1.86e-05	0.000145073
Peaxi162Scf00079g00248		XLOC_008021	26.0339	11.7506	-1.14766	-2.23729	0.00035	0.00105711	yes		-1.1359	3.3589	11.8775	0.000568151	0.00287013		ref|XP_002513762.1|
Peaxi162Scf00080g00151		XLOC_008068	4.07982	13.6562	1.74298	2.17027	0.0061	0.0135428	yes		1.13985	4.17345	7.49297	0.00619402	0.0218777
Peaxi162Scf00080g00202		XLOC_008092	25.4529	8.77186	-1.53688	-3.25377	5e-05	0.000174625	yes		-1.78016	3.40455	16.8108	4.13e-05	0.000294956		ref|XP_002509562.1|
Peaxi162Scf00080g00211		XLOC_008093	26.9804	84.0297	1.63899	4.36352	5e-05	0.000174625	yes		1.55728	4.73655	55.0335	1.18e-13	4.26e-12		AT5G14260.3	IPR015353
Peaxi162Scf00080g01212		XLOC_008065	171.626	101.662	-0.755484	-2.00361	0.00085	0.00235725	yes		-0.825834	6.87206	19.2542	1.14e-05	9.46e-05		AT3G27570.1	IPR009737
Peaxi162Scf00080g01411		XLOC_008080	4.56086	15.6909	1.78255	4.01999	5e-05	0.000174625	yes		1.67484	3.83522	45.7411	1.35e-11	3.66e-10		AT5G14430.1	IPR004159	GO:0008168
Peaxi162Scf00080g01518		XLOC_008083	8.53454	18.5213	1.1178	2.65927	0.0001	0.00033435	yes		1.5458	2.28583	11.8897	0.000564462	0.00285219		sp|P52425|GPDA_CUPLA	IPR008927,IPR016040,IPR006168	GO:0016616,GO:0046168,GO:0051287,GO:0055114,GO:0042803,GO:0005737,GO:0004367,GO:0006072,GO:0009331,GO:0005975,GO:0050662,GO:0016491
Peaxi162Scf00080g01717		XLOC_008089	5.59418	20.3619	1.86387	4.32772	5e-05	0.000174625	yes		2.09926	4.16083	51.0047	9.21e-13	2.93e-11		sp|Q8RW96|2A5G_ARATH	IPR002554,IPR016024	GO:0008601,GO:0007165,GO:0005488,GO:0000159
Peaxi162Scf00081g00024		XLOC_008141	3.07006	6.19721	1.01335	2.14369	0.0005	0.00146065	yes		1.22338	3.24995	16.8676	4.01e-05	0.000287739		AT2G32850.1	IPR011009	GO:0005524,GO:0004674,GO:0004672,GO:0006468,GO:0016772
Peaxi162Scf00081g00088		XLOC_008142	53.8013	16.1937	-1.73221	-3.83685	5e-05	0.000174625	yes		-1.64963	3.1556	11.1559	0.000837659	0.00403104
Peaxi162Scf00081g00125		XLOC_008115	7.06429	13.4463	0.928596	1.94617	0.0015	0.00391872	yes		0.920605	3.4354	9.61853	0.00192624	0.00826522		sp|Q10170|RMT2_SCHPO	IPR026480,IPR020683	GO:0005515
Peaxi162Scf00081g00151		XLOC_008152	78.6883	26.3079	-1.58065	-3.51479	5e-05	0.000174625	yes		-1.64546	7.57911	8.21622	0.00415177	0.0157005		AT3G19580.1	IPR013087	GO:0046872,GO:0003676
Peaxi162Scf00081g00189		XLOC_008154	13.0525	2.6939	-2.27655	-3.72955	5e-05	0.000174625	yes		-2.37167	4.66517	30.4131	3.49e-08	5.13e-07		sp|O22193|PUB4_ARATH	IPR016024	GO:0005515,GO:0005488
Peaxi162Scf00081g00620		XLOC_008100	2.26129	7.1959	1.67003	3.76696	5e-05	0.000174625	yes		1.44104	5.63495	23.4816	1.26e-06	1.31e-05		AT3G28740.1	IPR001128	GO:0020037,GO:0016705,GO:0005506,GO:0055114
Peaxi162Scf00081g00716		XLOC_008103	18.3545	7.82468	-1.23003	-3.01402	5e-05	0.000174625	yes		-1.50201	4.10813	42.7574	6.2e-11	1.52e-09		AT2G23150.1	IPR001046	GO:0016020,GO:0006810,GO:0005215
Peaxi162Scf00081g01011		XLOC_008143	3.18991	6.24937	0.970193	1.77052	0.00295	0.0071218	yes		1.09649	2.70349	7.895	0.00495718	0.0181722		ref|XP_002520354.1|
Peaxi162Scf00081g01710		XLOC_008153	159.019	32.1188	-2.30771	-6.13355	5e-05	0.000174625	yes		-2.59992	4.72461	104.905	1.28e-24	1.59e-22		AT1G27760.3	IPR016024	GO:0005488
Peaxi162Scf00081g01812		XLOC_008127	57.3142	29.955	-0.936095	-2.41496	0.00025	0.000777877	yes		-1.00324	5.70987	21.0704	4.43e-06	4.07e-05		sp|O07015|RSBQ_BACSU
Peaxi162Scf00081g02114		XLOC_008131	9.08276	17.7295	0.964948	2.20073	0.0007	0.00197918	yes		0.968985	4.48439	19.1348	1.22e-05	9.96e-05		ref|XP_007018485.1|
Peaxi162Scf00081g02227		XLOC_008157	1.8548	3.44924	0.895016	1.72145	0.0047	0.0107515	yes		1.66948	2.21749	13.7213	0.000212038	0.00122435		sp|O24617|MSH2_ARATH	IPR007696,IPR000432,IPR027417,IPR004130	GO:0005524,GO:0006298,GO:0000166,GO:0030983
Peaxi162Scf00081g02729		XLOC_008161	2.72601	5.63349	1.04724	2.31305	0.0002	0.000634001	yes		1.18	4.24671	21.1987	4.14e-06	3.83e-05		AT4G07410.1	IPR015943	GO:0005515
Peaxi162Scf00082g00018		XLOC_008166	3.75132	13.5083	1.84838	4.46213	5e-05	0.000174625	yes		2.18513	3.76309	47.3622	5.9e-12	1.69e-10		AT5G06970.1	IPR008528
Peaxi162Scf00082g00019		XLOC_008193	0.354609	2.24831	2.66454	2.52149	0.00375	0.00880754	yes		3.39766	2.15338	34.4737	4.32e-09	7.6e-08		AT3G12270.1	IPR025799	GO:0008168,GO:0006479
Peaxi162Scf00082g00120		XLOC_008173	21.663	137.78	2.66907	6.63207	5e-05	0.000174625	yes		2.7157	4.59699	68.7433	1.12e-16	6.07e-15		AT3G06730.1	IPR005746,IPR012336	GO:0015035,GO:0006662,GO:0045454
Peaxi162Scf00082g00122		XLOC_008169	5.85359	8.96366	0.614768	1.6257	0.00625	0.0138363	yes		0.700076	5.91551	10.6933	0.00107522	0.00501575		sp|Q9FY48|KEG_ARATH	IPR020683,IPR013083,IPR011009	GO:0046872,GO:0005524,GO:0005515,GO:0004672,GO:0008270,GO:0006468,GO:0016772
Peaxi162Scf00082g01114		XLOC_008205	3.33297	0.639795	-2.38113	-1.77056	0.015	0.0298596	yes		-2.99214	1.95782	14.9487	0.000110476	0.000693387		AT4G21320.1	IPR013785,IPR003830,IPR015500	GO:0019295,GO:0003824
Peaxi162Scf00082g01211		XLOC_008180	304.607	153.344	-0.990176	-2.63195	0.0001	0.00033435	yes		-1.11582	5.75538	9.13845	0.00250293	0.0103002		sp|Q8LDI5|CXXS1_ARATH	IPR005746,IPR012336	GO:0015035,GO:0006662,GO:0045454
Peaxi162Scf00082g01311		XLOC_008181	192.984	98.2371	-0.974138	-2.51074	5e-05	0.000174625	yes		-0.956112	6.31487	14.7486	0.000122837	0.000758104		AT5G54680.1	IPR011598	GO:0046983
Peaxi162Scf00083g00023		XLOC_008217	10.909	4.75793	-1.19711	-2.29008	0.00075	0.00210563	yes		-1.17961	2.28425	14.9638	0.000109595	0.000688694
Peaxi162Scf00083g00082		XLOC_008232	31.3975	53.8345	0.777882	1.82323	0.0025	0.00617808	yes		0.843225	7.88724	10.0079	0.00155869	0.00688203
Peaxi162Scf00083g00425		XLOC_008255	3.93743	6.56047	0.736542	1.85394	0.00125	0.00333203	yes		0.97723	6.89828	11.0215	0.000900623	0.00429215		AT4G36080.1	IPR016024,IPR014009,IPR003152,IPR011009	GO:0005515,GO:0016773,GO:0005488,GO:0016772
Peaxi162Scf00083g00426		XLOC_008256	4.03744	19.4173	2.26583	4.89565	5e-05	0.000174625	yes		2.70166	3.26097	77.7292	1.18e-18	8e-17		sp|Q09028|RBBP4_HUMAN	IPR022052,IPR015943	GO:0005515
Peaxi162Scf00083g00821		XLOC_008231	10.9496	16.5259	0.593856	1.33767	0.0232	0.0437459	yes		0.747796	3.14023	7.64112	0.00570525	0.02043		sp|Q6LYY1|MSRA_METMP	IPR002569	GO:0008113,GO:0055114
Peaxi162Scf00083g01117		XLOC_008238	22.9815	81.856	1.83261	4.49611	5e-05	0.000174625	yes		1.65992	4.82012	37.2918	1.02e-09	2.02e-08		AT3G18760.1	IPR014717,IPR000529	GO:0005840,GO:0006412,GO:0003735,GO:0019843
Peaxi162Scf00083g01124		XLOC_008266	2.52178	4.66202	0.886511	1.84882	0.0017	0.00438271	yes		1.02825	4.33179	9.09823	0.00255856	0.0105041		AT3G51150.2	IPR021881,IPR027640,IPR027417,IPR001752	GO:0007018,GO:0005524,GO:0003777,GO:0008017,GO:0005871
Peaxi162Scf00083g01217		XLOC_008240	141.638	57.9989	-1.28811	-3.37218	5e-05	0.000174625	yes		-1.38608	3.52926	21.4826	3.57e-06	3.37e-05		AT2G21320.1	IPR000315	GO:0008270,GO:0005622
Peaxi162Scf00083g01223		XLOC_008268	5054.21	1526.98	-1.72681	-2.14228	0.00145	0.00380213	yes		-1.61452	10.543	21.4652	3.6e-06	3.39e-05		AT4G38970.1	IPR013785,IPR000741	GO:0004332,GO:0006096,GO:0003824
Peaxi162Scf00083g01233		XLOC_008270	49.8075	19.9441	-1.3204	-3.44517	5e-05	0.000174625	yes		-1.12742	4.72514	24.7103	6.66e-07	7.36e-06		sp|Q9SD33|U183_ARATH	IPR005373
Peaxi162Scf00083g02015		XLOC_008252	9.08767	4.06605	-1.16028	-2.5121	5e-05	0.000174625	yes		-1.27529	4.79054	17.7904	2.47e-05	0.000186363		ref|XP_002524081.1|	IPR019448
Peaxi162Scf00084g00027		XLOC_008289	70.0839	30.0932	-1.21965	-3.42916	5e-05	0.000174625	yes		-1.05773	6.84714	16.0896	6.04e-05	0.00041149		ref|XP_007039620.1|	IPR013083,IPR017066	GO:0005515,GO:0008270
Peaxi162Scf00084g00117		XLOC_008314	113.566	70.4845	-0.688153	-1.83898	0.00165	0.00426738	yes		-0.690344	6.64754	14.5737	0.000134784	0.000822769		sp|Q503V9|ENDUB_DANRE	IPR018998	GO:0016788
Peaxi162Scf00084g00118		XLOC_008315	0.892962	27.6291	4.95145	10.7936	5e-05	0.000174625	yes		5.32407	6.9337	265.221	1.25e-59	1.12e-56		ref|XP_007039624.1|	IPR026847,IPR011993,IPR009543,IPR009291,IPR000008	GO:0005515,GO:0005543
Peaxi162Scf00084g00410		XLOC_008290	23.7743	37.8479	0.67081	1.74369	0.00275	0.00669304	yes		0.697326	5.86951	9.33647	0.00224637	0.00941459		AT5G47040.1	IPR015947,IPR027417,IPR027065	GO:0004252,GO:0006508,GO:0005524,GO:0000166,GO:0017111,GO:0006515,GO:0004176,GO:0030163
Peaxi162Scf00084g00519		XLOC_008322	15.2093	24.4097	0.682497	1.82582	0.00155	0.00403543	yes		0.645899	5.86683	8.71791	0.003151	0.012462		AT4G32920.1
Peaxi162Scf00084g00917		XLOC_008297	9.94696	4.07596	-1.28711	-2.33001	0.00085	0.00235725	yes		-1.76948	1.21846	9.66056	0.00188266	0.00810341		sp|O04905|KCY_ARATH	IPR027417,IPR000850	GO:0005524,GO:0046939,GO:0019201,GO:0016776,GO:0006139,GO:0019205
Peaxi162Scf00084g01014		XLOC_008305	3.64572	8.32985	1.19209	2.02263	0.00125	0.00333203	yes		1.10059	3.15427	10.9057	0.000958699	0.00452314		AT1G08845.2	IPR005484,IPR022617	GO:0005840,GO:0006412,GO:0005622,GO:0003735
Peaxi162Scf00084g01017		XLOC_008331	114.471	56.6174	-1.01567	-2.64376	5e-05	0.000174625	yes		-0.771189	4.12274	12.5939	0.000387011	0.00206016		AT5G42990.1	IPR016135,IPR023313	GO:0016881
Peaxi162Scf00084g01113		XLOC_008308	53.3057	21.8234	-1.28842	-3.41824	5e-05	0.000174625	yes		-1.3831	6.02163	29.0776	6.95e-08	9.56e-07		AT4G36380.1	IPR001128	GO:0020037,GO:0016705,GO:0005506,GO:0004497,GO:0055114
Peaxi162Scf00084g01118		XLOC_008309	44.5898	15.5278	-1.52186	-3.99623	5e-05	0.000174625	yes		-1.53069	5.59862	31.1135	2.43e-08	3.66e-07		AT4G36360.1	IPR001944,IPR000922,IPR017853	GO:0030246,GO:0004553,GO:0005975,GO:0003824
Peaxi162Scf00084g01217		XLOC_008310	1.62281	4.65123	1.51912	2.55203	0.0001	0.00033435	yes		1.41735	2.58538	10.1889	0.00141285	0.00631484		AT4G36280.1	IPR003594	GO:0005524
Peaxi162Scf00084g01221		XLOC_008311	39.3018	25.7239	-0.611488	-1.60904	0.00445	0.0102455	yes		-0.492827	5.9446	6.13153	0.0132792	0.0409771		AT3G51050.1
Peaxi162Scf00085g00530		XLOC_008352	62.7892	7.99021	-2.97421	-5.95164	5e-05	0.000174625	yes		-2.92306	3.36478	64.9328	7.75e-16	3.67e-14		AT4G24960.1	IPR004345
Peaxi162Scf00085g01215		XLOC_008344	8.1258	17.5074	1.10738	2.73911	5e-05	0.000174625	yes		1.29455	4.10315	13.9678	0.000185965	0.00108867		AT3G21500.2	IPR009014,IPR005477	GO:0008152,GO:0016114,GO:0008661,GO:0003824
Peaxi162Scf00085g01319		XLOC_008360	27.6829	15.9627	-0.794293	-2.1061	0.0005	0.00146065	yes		-0.972872	5.64081	19.4219	1.05e-05	8.75e-05		AT2G22600.1	IPR004087	GO:0003723
Peaxi162Scf00086g00431		XLOC_008377	7.5606	11.2582	0.574408	1.35117	0.0223	0.042276	yes		0.987702	2.52355	7.42248	0.0064414	0.0225782		sp|Q29B63|CARM1_DROPS	IPR025799	GO:0008168,GO:0006479
Peaxi162Scf00086g00615		XLOC_008401	7.34326	3.44953	-1.09002	-1.9932	0.0015	0.00391872	yes		-1.12824	2.64646	9.17712	0.00245059	0.010121		ref|XP_002529153.1|	IPR004328
Peaxi162Scf00086g01321		XLOC_008419	11.7193	29.0735	1.31082	3.36507	5e-05	0.000174625	yes		1.18272	3.92061	27.191	1.84e-07	2.31e-06		sp|Q9LDA9|CAF2P_ARATH	IPR001890	GO:0003723
Peaxi162Scf00086g01414		XLOC_008421	4.80553	12.7123	1.40346	2.96577	5e-05	0.000174625	yes		1.21694	2.00744	8.57112	0.00341537	0.0133596		sp|O13823|IMP4_SCHPO	IPR007109,IPR004154
Peaxi162Scf00086g01511		XLOC_008384	51.5206	14.3582	-1.84327	-4.86718	5e-05	0.000174625	yes		-1.86646	5.42219	65.864	4.83e-16	2.38e-14		sp|Q6DW74|DGDG1_LOTJA
Peaxi162Scf00086g02522		XLOC_008387	17.1159	25.3277	0.565381	1.45417	0.01245	0.0253506	yes		0.606045	4.19992	9.44098	0.0021219	0.00896002		AT1G80350.1	IPR015415,IPR027417,IPR007330	GO:0005524,GO:0000166,GO:0017111
Peaxi162Scf00087g00044		XLOC_008451	45.458	9.12379	-2.31683	-4.33843	5e-05	0.000174625	yes		-2.36336	3.50507	78.0864	9.86e-19	6.72e-17
Peaxi162Scf00087g00149		XLOC_008439	5.3111	0.785325	-2.75765	-2.10686	0.01025	0.0213838	yes		-2.60201	2.98623	20.8175	5.05e-06	4.56e-05		AT1G69780.1	IPR009057,IPR003106	GO:0005634,GO:0003677,GO:0006355,GO:0043565,GO:0000976,GO:0003700
Peaxi162Scf00087g00213		XLOC_008459	319.5	64.1208	-2.31695	-5.78179	5e-05	0.000174625	yes		-2.23019	5.992	33.0158	9.14e-09	1.49e-07		AT2G46600.1	IPR011992	GO:0005509
Peaxi162Scf00087g00224		XLOC_008448	0.948667	2.78346	1.5529	2.81607	0.0001	0.00033435	yes		2.17176	2.76924	20.6186	5.6e-06	5e-05		sp|A2BGR3|ERC6L_DANRE	IPR027417,IPR001650,IPR000330	GO:0003677,GO:0005524,GO:0004386,GO:0003676
Peaxi162Scf00087g00513		XLOC_008436	14.065	3.84854	-1.86973	-3.94718	5e-05	0.000174625	yes		-2.0036	6.80877	26.5351	2.59e-07	3.16e-06		AT1G01120.1	IPR016039,IPR012392	GO:0016020,GO:0008152,GO:0016747,GO:0006633,GO:0003824,GO:0008610
Peaxi162Scf00087g01610		XLOC_008441	4.10404	1.17355	-1.80617	-2.62295	0.0007	0.00197918	yes		-2.14709	3.15394	21.7051	3.18e-06	3.04e-05		AT2G46660.1	IPR001128	GO:0020037,GO:0016705,GO:0005506,GO:0055114
Peaxi162Scf00088g00049		XLOC_008470	8.39725	4.25663	-0.980207	-2.08325	0.00055	0.00159199	yes		-1.07182	4.44659	17.0048	3.73e-05	0.000269366		AT1G80530.1	IPR010658,IPR011701,IPR016196	GO:0055085,GO:0016021
Peaxi162Scf00088g00052		XLOC_008513	32.1875	19.9552	-0.689733	-1.90611	0.0018	0.00461128	yes		-0.638094	5.69056	6.16	0.0130671	0.0404433		ref|NP_001054056.2|	IPR026103,IPR027806
Peaxi162Scf00088g00085		XLOC_008521	23.185	15.0298	-0.625364	-1.52057	0.01125	0.0231999	yes		-0.647034	5.86602	6.05371	0.0138771	0.0424617		AT5G34930.1	IPR008927,IPR012070	GO:0006571,GO:0008977,GO:0055114,GO:0004665
Peaxi162Scf00088g00096		XLOC_008481	29.2003	9.70987	-1.58846	-3.91521	5e-05	0.000174625	yes		-1.61016	4.24686	35.1911	2.99e-09	5.44e-08		AT5G20410.1	IPR009695,IPR007235	GO:0030246,GO:0009247,GO:0030259,GO:0016758,GO:0005975
Peaxi162Scf00088g00106		XLOC_008524	12.4515	3.12306	-1.99528	-3.6154	5e-05	0.000174625	yes		-2.41265	4.57521	25.3191	4.86e-07	5.54e-06		ref|XP_002530764.1|	IPR016024	GO:0005488
Peaxi162Scf00088g00125		XLOC_008493	22.0502	12.3449	-0.836875	-2.0201	0.0004	0.00119351	yes		-0.876382	5.37987	18.1835	2.01e-05	0.000154638		AT2G10950.1	IPR005607
Peaxi162Scf00088g00156		XLOC_008501	21.1078	7.77337	-1.44116	-2.76916	0.00025	0.000777877	yes		-1.50372	3.99962	12.6881	0.000367988	0.00197047		AT3G59440.1	IPR011992	GO:0005509
Peaxi162Scf00088g00214		XLOC_008465	55.4563	29.6357	-0.904018	-2.42086	5e-05	0.000174625	yes		-0.786144	3.71427	8.72776	0.00313401	0.0124043		AT2G41040.1	IPR013216	GO:0008152,GO:0008168
Peaxi162Scf00088g00614		XLOC_008474	10.6141	5.5232	-0.9424	-2.22704	0.00035	0.00105711	yes		-0.92439	5.83446	8.92266	0.00281653	0.0113649		AT2G25290.1	IPR000270,IPR011990	GO:0005515
Peaxi162Scf00088g00819		XLOC_008520	272.322	73.5271	-1.88896	-5.01747	5e-05	0.000174625	yes		-1.97169	6.07791	48.6222	3.1e-12	9.3e-11		AT5G20380.1	IPR011701,IPR016196	GO:0055085,GO:0016021
Peaxi162Scf00088g01026		XLOC_008486	117.958	54.6209	-1.11075	-2.92177	5e-05	0.000174625	yes		-1.06782	6.3293	34.4519	4.37e-09	7.68e-08		AT5G34850.1	IPR004843,IPR025733,IPR008963	GO:0046872,GO:0016787,GO:0003993
Peaxi162Scf00088g01111		XLOC_008530	324.703	155.373	-1.06338	-2.7772	5e-05	0.000174625	yes		-1.0326	8.02697	5.69809	0.0169834	0.0499832		sp|Q40901|DEF_PETIN	IPR008176	GO:0006952
Peaxi162Scf00088g01117		XLOC_008531	24.7916	37.3072	0.589603	1.57059	0.00755	0.016348	yes		0.55443	5.74898	9.4299	0.00213476	0.00901061		AT5G54380.1	IPR013320,IPR011009	GO:0005524,GO:0004674,GO:0004672,GO:0006468,GO:0016772
Peaxi162Scf00088g01217		XLOC_008489	17.6019	41.1238	1.22424	3.1526	5e-05	0.000174625	yes		1.29557	6.18894	25.9396	3.52e-07	4.14e-06		AT5G20280.1	IPR012819	GO:0009058,GO:0005985,GO:0046524
Peaxi162Scf00088g01218		XLOC_008490	7.51018	4.26867	-0.815062	-1.42327	0.01645	0.0323844	yes		-1.08547	4.27529	6.78641	0.00918547	0.0302897		sp|Q9VCY8|ADRL_DROME	IPR004254	GO:0016021
Peaxi162Scf00088g01226		XLOC_008492	18.1672	9.66696	-0.910199	-2.25569	0.0001	0.00033435	yes		-0.721353	5.77785	12.4995	0.000407064	0.0021486		AT5G35200.1	IPR011417,IPR008942	GO:0030276,GO:0048268,GO:0005545,GO:0030118,GO:0005543
Peaxi162Scf00088g01322		XLOC_008495	15.6218	9.51363	-0.715497	-1.6473	0.00595	0.0132501	yes		-0.811381	3.52419	7.76438	0.00532866	0.0193085		AT2G06050.2	IPR016140,IPR013785	GO:0010181,GO:0003824,GO:0055114,GO:0016491
Peaxi162Scf00088g01328		XLOC_008536	24.0394	61.0427	1.34442	3.66917	5e-05	0.000174625	yes		1.30709	8.60727	10.9107	0.000956086	0.00451492		AT5G20250.4	IPR013785,IPR008811	GO:0003824
Peaxi162Scf00088g01510		XLOC_008539	45.6433	22.809	-1.0008	-2.61278	5e-05	0.000174625	yes		-0.96461	5.60424	18.4919	1.71e-05	0.000134223		AT5G32440.3	IPR009060	GO:0005515
Peaxi162Scf00088g01619		XLOC_008504	7.66743	14.0101	0.869653	2.12517	0.00035	0.00105711	yes		0.932097	3.63475	11.6074	0.000656901	0.00325068		sp|Q9CXF4|TBC15_MOUSE	IPR000195,IPR021935	GO:0005097,GO:0032313
Peaxi162Scf00089g00038		XLOC_008650	18.0207	4.42449	-2.02607	-3.45927	5e-05	0.000174625	yes		-2.00026	4.11199	13.0144	0.000309107	0.00169506		ref|XP_002511226.1|
Peaxi162Scf00089g00112		XLOC_008593	88.2527	47.3498	-0.89828	-2.43557	5e-05	0.000174625	yes		-0.931256	5.04001	10.2084	0.00139799	0.00625518		AT5G50240.1	IPR000682	GO:0006464,GO:0004719
Peaxi162Scf00089g00125		XLOC_008548	50.4548	30.0327	-0.748455	-2.00662	0.0006	0.00172228	yes		-0.890285	4.4627	12.7845	0.000349506	0.00188867		AT5G50640.1	IPR000270,IPR000644	GO:0005515,GO:0030554
Peaxi162Scf00089g00131		XLOC_008640	9.92882	25.8868	1.38253	3.32953	5e-05	0.000174625	yes		1.46359	4.08748	27.3879	1.66e-07	2.11e-06		sp|Q9FGH4|E139_ARATH	IPR012946,IPR017853,IPR000490	GO:0004553,GO:0005975,GO:0003824
Peaxi162Scf00089g00146		XLOC_008608	23.2057	9.84446	-1.2371	-3.11167	5e-05	0.000174625	yes		-1.28818	5.88433	46.2272	1.05e-11	2.91e-10		AT3G26600.1	IPR016024	GO:0005515,GO:0005488
Peaxi162Scf00089g00236		XLOC_008551	13.1317	32.4241	1.30401	3.30447	5e-05	0.000174625	yes		1.3819	4.66177	17.0361	3.67e-05	0.000265235		AT5G14120.1	IPR010658,IPR016196
Peaxi162Scf00089g00241		XLOC_008644	53.3273	33.7118	-0.661624	-1.72561	0.00335	0.00796864	yes		-0.629054	6.32497	9.91289	0.00164126	0.00719138		AT4G24860.1	IPR008984,IPR027417	GO:0005524,GO:0005515,GO:0000166,GO:0017111
Peaxi162Scf00089g00242		XLOC_008645	21.8951	14.8209	-0.562979	-1.33423	0.0223	0.042276	yes		-0.59069	5.22223	6.17997	0.0129204	0.0400611		sp|Q93ZR1|ELP3_ARATH	IPR016181	GO:0008080
Peaxi162Scf00089g00323		XLOC_008559	102.989	45.3408	-1.1836	-3.20399	5e-05	0.000174625	yes		-1.07817	4.37415	14.2165	0.000162934	0.000971696		sp|P26520|G3PC_PETHY	IPR020831	GO:0016620,GO:0055114
Peaxi162Scf00089g00324		XLOC_008560	2.18412	4.04797	0.890144	1.58877	0.0085	0.0181394	yes		1.7956	2.11121	15.5861	7.88e-05	0.000516855
Peaxi162Scf00089g00326		XLOC_008562	6.6358	32.1254	2.27537	5.5887	5e-05	0.000174625	yes		2.26603	3.94947	58.148	2.43e-14	9.45e-13		AT3G48500.1	IPR012340	GO:0003723
Peaxi162Scf00089g00522		XLOC_008566	5.35686	41.373	2.94923	7.18876	5e-05	0.000174625	yes		3.1378	3.79033	121.652	2.75e-28	4.67e-26		sp|P54122|RNJ_CORGL	IPR011108,IPR009057,IPR004613	GO:0046872,GO:0003723,GO:0003677,GO:0016787,GO:0016788
Peaxi162Scf00089g00624		XLOC_008572	13.2529	23.8388	0.847001	2.0913	0.0008	0.00223223	yes		0.969211	2.92067	14.5088	0.000139504	0.000847898		sp|O23034|UBA5_ARATH	IPR016040	GO:0016616,GO:0048037,GO:0003824,GO:0055114
Peaxi162Scf00089g00625		XLOC_008573	3.98203	7.14701	0.843835	1.67177	0.00445	0.0102455	yes		0.864535	2.88005	12.8943	0.000329578	0.00179477		sp|P54304|HEMN_BACSU	IPR004559,IPR007197	GO:0004109,GO:0003824,GO:0055114,GO:0051536,GO:0005737,GO:0006779
Peaxi162Scf00089g00627		XLOC_008660	1.32667	6.3741	2.26441	2.82191	0.00105	0.00284913	yes		3.10004	0.0248379	10.3945	0.00126389	0.0057483		sp|Q5RC69|DCTD_PONAB	IPR015517	GO:0016787,GO:0008270,GO:0003824
Peaxi162Scf00089g00635		XLOC_008659	4.18712	13.3636	1.67428	4.16352	5e-05	0.000174625	yes		1.82131	6.84129	37.2118	1.06e-09	2.1e-08		AT1G80070.1	IPR000555,IPR019581,IPR012591,IPR019580,IPR012592,IPR027652,IPR012337,IPR012984,IPR021983,IPR019582	GO:0003723,GO:0005681,GO:0005515,GO:0000398,GO:0030623,GO:0017070,GO:0003676
Peaxi162Scf00089g00639		XLOC_008663	1.34865	5.36427	1.99186	3.09142	5e-05	0.000174625	yes		2.20731	2.74753	24.9557	5.87e-07	6.58e-06		sp|P38557|TBG1_ARATH	IPR000217,IPR023123	GO:0005874,GO:0006184,GO:0007020,GO:0003924,GO:0051258,GO:0000930,GO:0043234,GO:0005525,GO:0007017,GO:0031122
Peaxi162Scf00089g00720		XLOC_008666	57.9698	31.0522	-0.900607	-2.45895	5e-05	0.000174625	yes		-0.911616	5.01735	15.0221	0.000106259	0.000670577		sp|Q9STM6|GDL57_ARATH	IPR001087	GO:0016787,GO:0016788,GO:0006629
Peaxi162Scf00089g00721		XLOC_008574	1.20114	4.57566	1.92958	2.80614	5e-05	0.000174625	yes		1.71462	1.2198	6.77481	0.00924534	0.0304677		sp|Q08979|KEL3_YEAST	IPR025183,IPR015915	GO:0005515
Peaxi162Scf00089g00833		XLOC_008582	17.4019	64.9995	1.90118	4.92354	5e-05	0.000174625	yes		2.25916	4.92114	46.4533	9.38e-12	2.61e-10		AT2G45600.1	IPR013094	GO:0016787,GO:0008152
Peaxi162Scf00089g00839		XLOC_008578	5.72236	16.4762	1.5257	3.62639	5e-05	0.000174625	yes		1.79654	3.10883	16.118	5.95e-05	0.000406158		AT2G36850.1	IPR026953,IPR003440,IPR026899	GO:0016020,GO:0006075,GO:0003843,GO:0000148
Peaxi162Scf00089g00840		XLOC_008579	8.60043	18.328	1.09157	2.81535	5e-05	0.000174625	yes		1.22358	4.46358	29.1339	6.75e-08	9.33e-07		AT2G36850.1	IPR026953,IPR003440,IPR026899	GO:0016020,GO:0006075,GO:0003843,GO:0000148
Peaxi162Scf00089g00912		XLOC_008583	7.12324	19.7374	1.47033	2.9434	5e-05	0.000174625	yes		1.87774	2.55385	19.293	1.12e-05	9.28e-05		sp|Q0ZPV7|CXE1_ACTER	IPR013094	GO:0016787,GO:0008152
Peaxi162Scf00089g00927		XLOC_008586	2.26928	6.77352	1.57767	3.16993	5e-05	0.000174625	yes		1.53727	2.74894	28.5838	8.97e-08	1.21e-06		AT5G50280.1	IPR011990,IPR002885	GO:0005515
Peaxi162Scf00089g00936		XLOC_008672	34.0114	21.236	-0.679508	-1.80235	0.0018	0.00461128	yes		-0.690648	7.23992	10.3878	0.00126848	0.00576662		AT5G63190.1	IPR003891,IPR016024	GO:0005488
Peaxi162Scf00089g00938		XLOC_008674	2.17758	10.6208	2.28609	4.68778	5e-05	0.000174625	yes		2.45968	3.3349	28.0442	1.19e-07	1.55e-06		sp|P09122|DPO3X_BACSU	IPR027417,IPR012763	GO:0003887,GO:0003677,GO:0005524,GO:0009360,GO:0006260,GO:0000166,GO:0017111
Peaxi162Scf00089g01019		XLOC_008588	369.983	93.3891	-1.98613	-5.08128	5e-05	0.000174625	yes		-2.06249	6.49669	32.6945	1.08e-08	1.73e-07		AT1G67750.1	IPR011050,IPR018082
Peaxi162Scf00089g01020		XLOC_008589	26.3882	101.319	1.94094	4.99653	5e-05	0.000174625	yes		1.99871	5.94068	47.9994	4.26e-12	1.25e-10		AT3G48360.1	IPR000197,IPR011333	GO:0005634,GO:0005515,GO:0006355,GO:0004402,GO:0008270,GO:0003712
Peaxi162Scf00089g01023		XLOC_008676	3.76874	6.88208	0.868764	1.61654	0.0061	0.0135428	yes		0.986046	2.829	8.4027	0.00374664	0.0144507		sp|Q54KL5|WDR5_DICDI	IPR015943,IPR013923,IPR020472	GO:0005515
Peaxi162Scf00089g01026		XLOC_008679	14.5152	4.89438	-1.56837	-3.19844	5e-05	0.000174625	yes		-1.79584	4.71864	75.7241	3.26e-18	2.08e-16		AT4G24760.1
Peaxi162Scf00089g01127		XLOC_008683	355.247	658.896	0.891228	2.02932	0.001	0.00272775	yes		0.920637	7.70363	12.5822	0.000389442	0.00206829		AT4G24770.1	IPR012677	GO:0000166,GO:0003676
Peaxi162Scf00089g01131		XLOC_008687	9.27309	83.5278	3.17113	6.37596	5e-05	0.000174625	yes		3.29768	2.71692	56.2175	6.49e-14	2.4e-12
Peaxi162Scf00089g01132		XLOC_008688	11.4333	104.912	3.19787	7.445	5e-05	0.000174625	yes		3.1461	4.87519	137.117	1.14e-31	2.48e-29		sp|B8HP79|TRPC_CYAP4	IPR013785	GO:0008152,GO:0004425,GO:0006568,GO:0003824
Peaxi162Scf00089g01235		XLOC_008595	12.7426	3.43681	-1.89052	-4.0843	5e-05	0.000174625	yes		-2.03594	4.35393	64.0343	1.22e-15	5.59e-14		sp|Q9FGS4|NADA_ARATH	IPR003808,IPR003473	GO:0008987,GO:0009435
Peaxi162Scf00089g01428		XLOC_008605	18.9003	30.6233	0.696219	1.72648	0.00475	0.0108538	yes		0.846158	2.78136	6.84034	0.00891219	0.0295437		AT5G47740.1	IPR014729	GO:0006950
Peaxi162Scf00089g01436		XLOC_008606	12.0995	42.1643	1.80108	4.54899	5e-05	0.000174625	yes		2.02612	5.72528	40.8736	1.62e-10	3.7e-09		sp|A5DL80|DBP2_PICGU	IPR014014,IPR027417,IPR014001,IPR001650	GO:0005524,GO:0004386,GO:0008026,GO:0003676
Peaxi162Scf00089g01438		XLOC_008609	2.42491	0.750329	-1.69234	-1.8309	0.00885	0.0187984	yes		-1.54105	1.26022	10.6872	0.00107882	0.00502915		AT5G63110.1	IPR023801,IPR000286	GO:0004407,GO:0016575
Peaxi162Scf00089g01520		XLOC_008709	13.5237	4.97336	-1.4432	-3.1172	5e-05	0.000174625	yes		-1.54971	3.24183	29.9134	4.52e-08	6.51e-07		AT4G24670.1	IPR015424	GO:0016846,GO:0003824,GO:0030170
Peaxi162Scf00089g01530		XLOC_008713	0.830272	5.99131	2.85122	3.8417	5e-05	0.000174625	yes		4.09505	2.26966	60.6173	6.93e-15	2.94e-13		AT5G52820.1	IPR015943,IPR020472	GO:0005515
Peaxi162Scf00089g01727		XLOC_008621	17.5341	10.3173	-0.765093	-2.03791	0.00155	0.00403543	yes		-0.793413	4.86172	15.9007	6.68e-05	0.000447457		sp|Q8BIQ5|CSTF2_MOUSE	IPR012677,IPR025742,IPR026896	GO:0000166,GO:0003676
Peaxi162Scf00089g01729		XLOC_008623	13.0522	4.78315	-1.44826	-2.37236	0.00035	0.00105711	yes		-1.40952	3.38628	11.4732	0.000706054	0.00346946		AT1G17100.1	IPR011256,IPR006917
Peaxi162Scf00089g01740		XLOC_008625	21.1197	31.5217	0.577758	1.45153	0.01325	0.0267735	yes		0.753965	4.08127	6.13	0.0132907	0.0410066		AT5G63050.1
Peaxi162Scf00089g01842		XLOC_008635	15.4634	54.6951	1.82255	4.71253	5e-05	0.000174625	yes		2.01811	5.64105	56.7648	4.91e-14	1.84e-12		sp|P21727|TPT_PEA	IPR004853,IPR004696	GO:0016020,GO:0006810,GO:0016021,GO:0005215
Peaxi162Scf00089g01844		XLOC_008722	2.87904	7.78107	1.43438	2.99172	5e-05	0.000174625	yes		1.48088	4.49504	24.689	6.74e-07	7.42e-06		sp|O00566|MPP10_HUMAN	IPR007151	GO:0005634,GO:0030529,GO:0006364
Peaxi162Scf00089g01847		XLOC_008628	60.6432	38.0314	-0.673154	-1.6908	0.00335	0.00796864	yes		-0.735396	6.38236	8.8759	0.0028896	0.0116077		ref|XP_002511375.1|	IPR005174
Peaxi162Scf00089g01857		XLOC_008723	4.02476	1.48578	-1.43768	-2.13881	0.0042	0.00973416	yes		-1.68365	1.18089	8.78647	0.00303473	0.0120969		ref|XP_007036246.1|
Peaxi162Scf00090g00126		XLOC_008735	1.35358	3.86257	1.51278	3.07771	5e-05	0.000174625	yes		1.73909	4.92203	24.0103	9.58e-07	1.02e-05		AT4G00990.1	IPR003347	GO:0005515
Peaxi162Scf00090g00311		XLOC_008745	3.60185	9.09522	1.33637	2.60994	5e-05	0.000174625	yes		1.56651	2.96888	14.5728	0.000134844	0.00082289		AT1G35670.1	IPR011992,IPR011009	GO:0005524,GO:0004674,GO:0005509,GO:0004672,GO:0006468,GO:0016772
Peaxi162Scf00091g00063		XLOC_008764	58.5262	27.6028	-1.08427	-3.25716	5e-05	0.000174625	yes		-0.96686	5.67028	6.795	0.00914133	0.0301778			IPR007608
Peaxi162Scf00091g00618		XLOC_008769	13.7077	4.24737	-1.69034	-2.74248	5e-05	0.000174625	yes		-1.63461	0.958774	7.34999	0.00670631	0.0233377		sp|P0DI30|CASP1_TRIPD	IPR006702
Peaxi162Scf00091g00717		XLOC_008771	67.8015	32.9774	-1.03984	-2.78953	5e-05	0.000174625	yes		-1.01057	6.04719	15.1674	9.84e-05	0.000625487		sp|Q9SJF3|DCP1_ARATH	IPR011993,IPR010334
Peaxi162Scf00091g01310		XLOC_008790	36.4912	18.6722	-0.966658	-2.46928	5e-05	0.000174625	yes		-1.17891	2.89195	15.8719	6.78e-05	0.000453129		AT2G23010.2	IPR001563	GO:0006508,GO:0004185
Peaxi162Scf00092g00020		XLOC_008796	14.2047	6.53485	-1.12014	-2.52841	5e-05	0.000174625	yes		-1.22504	4.949	21.6386	3.29e-06	3.13e-05		AT3G22750.1	IPR011009	GO:0005524,GO:0004674,GO:0004672,GO:0006468,GO:0016772
Peaxi162Scf00092g00025		XLOC_008797	3.25394	15.477	2.24986	4.45193	5e-05	0.000174625	yes		2.28661	2.01882	20.4869	6e-06	5.31e-05		AT3G22740.1	IPR003726	GO:0008898
Peaxi162Scf00092g00115		XLOC_008801	11.4355	5.73943	-0.994536	-2.40899	0.00015	0.000486486	yes		-1.16439	2.72793	11.8662	0.00057162	0.00288484		AT1G34120.2	IPR005135	GO:0046856
Peaxi162Scf00092g00119		XLOC_008832	10.4862	6.47705	-0.695079	-1.64761	0.0047	0.0107515	yes		-0.795486	2.55876	6.17672	0.0129442	0.0401168		AT5G39840.1	IPR022192,IPR027417,IPR001650	GO:0016817,GO:0005524,GO:0004386,GO:0003676
Peaxi162Scf00092g00152		XLOC_008827	22.4593	61.6738	1.45734	3.21578	5e-05	0.000174625	yes		1.55499	4.28777	15.0186	0.000106459	0.000671638
Peaxi162Scf00092g00172		XLOC_008828	5.52611	2.7523	-1.00563	-1.90479	0.00225	0.00562523	yes		-1.10531	4.78109	12.4563	0.000416574	0.00219265		sp|Q00763|COMT1_POPTM	IPR016461	GO:0008171,GO:0008168,GO:0046983
Peaxi162Scf00092g00321		XLOC_008804	123.231	79.0288	-0.640914	-1.69574	0.0035	0.00828339	yes		-0.622519	5.55277	6.78526	0.00919135	0.0302994		sp|O23714|PSB2A_ARATH	IPR001353	GO:0051603,GO:0004298,GO:0005839
Peaxi162Scf00092g00615		XLOC_008812	48.443	29.6272	-0.709364	-1.85098	0.00125	0.00333203	yes		-0.617145	4.48987	7.29488	0.00691513	0.0239709
Peaxi162Scf00092g01013		XLOC_008847	206.544	70.483	-1.5511	-3.89895	5e-05	0.000174625	yes		-1.55041	9.33138	45.5605	1.48e-11	3.99e-10		AT3G22440.1	IPR012474
Peaxi162Scf00092g01022		XLOC_008850	2.6854	5.31649	0.985336	2.2944	5e-05	0.000174625	yes		1.46255	5.70838	23.3312	1.36e-06	1.4e-05		AT1G05380.1	IPR013083,IPR016181	GO:0005515,GO:0008270
Peaxi162Scf00092g01118		XLOC_008819	38.4335	24.2558	-0.664033	-1.75487	0.0026	0.00638043	yes		-0.66594	4.76216	9.25462	0.00234902	0.00975986		sp|A6LL96|SURE_THEM4	IPR002828	GO:0016787
Peaxi162Scf00092g01119		XLOC_008852	21.6123	49.1284	1.18471	3.13753	5e-05	0.000174625	yes		1.18952	6.44515	23.4027	1.31e-06	1.36e-05		AT3G04910.1	IPR011009	GO:0005524,GO:0004674,GO:0004672,GO:0006468,GO:0016772
Peaxi162Scf00092g01413		XLOC_008825	5.92131	11.2481	0.92569	1.98981	0.0014	0.00368563	yes		1.57166	1.69781	9.41579	0.00215124	0.00907096		AT1G23820.2	IPR001045	GO:0003824
Peaxi162Scf00092g01519		XLOC_008859	403.057	5.73586	-6.13483	-13.499	5e-05	0.000174625	yes		-6.24188	8.64252	373.728	2.89e-83	7.48e-80		gb|AFA35964.1|
Peaxi162Scf00092g01520		XLOC_008860	180.251	1.96432	-6.51983	-8.53554	5e-05	0.000174625	yes		-6.87458	4.43049	383.322	2.35e-85	8.12e-82		AT1G01060.1	IPR009057	GO:0003677,GO:0003682
Peaxi162Scf00094g00087		XLOC_008875	6.5229	1.6924	-1.94644	-3.18678	5e-05	0.000174625	yes		-2.08086	2.68814	19.2227	1.16e-05	9.58e-05		sp|Q40460|RCA1_TOBAC	IPR027417	GO:0005524
Peaxi162Scf00094g00116		XLOC_008907	123.343	86.1545	-0.517675	-1.35222	0.01925	0.0371699	yes		-0.601009	6.68094	8.27724	0.00401452	0.0153044		AT5G02100.1	IPR000648
Peaxi162Scf00094g00138		XLOC_008889	4.51863	8.32652	0.881828	1.9489	0.001	0.00272775	yes		1.09952	4.5413	8.59094	0.00337839	0.0132325
Peaxi162Scf00094g00912		XLOC_008876	1.03168	3.06994	1.57322	2.69791	0.0003	0.000918529	yes		2.09763	3.04094	14.3484	0.00015191	0.000914106		AT2G36780.1	IPR002213	GO:0008152,GO:0016758
Peaxi162Scf00094g01313		XLOC_008890	8.04983	14.2442	0.823348	2.1484	0.00015	0.000486486	yes		1.10733	5.02094	19.8489	8.38e-06	7.15e-05		gb|EXC30983.1|	IPR013083
Peaxi162Scf00095g00001		XLOC_008918	24.8234	16.217	-0.614194	-1.61962	0.00405	0.00942508	yes		-0.670174	5.22358	10.6288	0.00111342	0.00515825		AT5G18830.2	IPR004333	GO:0005634,GO:0003677
Peaxi162Scf00095g00034		XLOC_008927	388.712	76.4805	-2.34554	-5.79897	5e-05	0.000174625	yes		-2.21497	7.16006	36.5075	1.52e-09	2.93e-08			IPR028322
Peaxi162Scf00095g00120		XLOC_008919	0.544662	3.18262	2.54678	2.83795	0.0013	0.00345064	yes		3.91561	7.08123	47.1242	6.66e-12	1.89e-10		sp|Q8LBI9|EDL16_ARATH	IPR005828,IPR016196	GO:0016020,GO:0006810,GO:0055085,GO:0016021,GO:0022891,GO:0022857,GO:0005215
Peaxi162Scf00095g00131		XLOC_008921	2.49227	9.13601	1.8741	3.62376	5e-05	0.000174625	yes		2.17498	2.97819	26.941	2.1e-07	2.6e-06		AT5G18860.1	IPR001910,IPR023186
Peaxi162Scf00095g00168		XLOC_008943	15.9476	55.5233	1.79976	4.73984	5e-05	0.000174625	yes		1.88901	6.74051	82.5099	1.05e-19	7.95e-18		AT1G06950.1
Peaxi162Scf00095g00213		XLOC_008945	62.378	18.0198	-1.79145	-4.51616	5e-05	0.000174625	yes		-1.65392	2.88783	26.8362	2.21e-07	2.74e-06		AT1G80100.1	IPR008207	GO:0000160,GO:0004871
Peaxi162Scf00095g00221		XLOC_008948	241.391	105.753	-1.19067	-2.98872	5e-05	0.000174625	yes		-1.16025	6.15343	30.3203	3.66e-08	5.37e-07		ref|XP_007035408.1|
Peaxi162Scf00095g00414		XLOC_008950	269.989	13.3212	-4.3411	-9.91335	5e-05	0.000174625	yes		-4.34093	6.424	133.382	7.46e-31	1.5e-28		sp|Q75KR1|PPDK2_ORYSJ	IPR015813,IPR010121,IPR023151	GO:0016310,GO:0006090,GO:0005524,GO:0016301,GO:0003824,GO:0050242,GO:0016772
Peaxi162Scf00095g00415		XLOC_008951	4.74511	8.47035	0.83598	1.90837	0.00075	0.00210563	yes		0.884716	5.54297	8.52071	0.00351127	0.0136788		AT4G03000.1	IPR013083	GO:0005515,GO:0008270
Peaxi162Scf00095g00715		XLOC_008956	247.406	368.234	0.573739	1.44327	0.0133	0.0268617	yes		0.61264	8.40873	6.33961	0.0118071	0.0372617		AT4G15470.1	IPR006214
Peaxi162Scf00095g00720		XLOC_008960	3862.93	1685.87	-1.1962	-1.46967	0.01985	0.0381867	yes		-1.25839	9.04856	10.2608	0.00135885	0.00611765		AT5G35630.1	IPR027302,IPR008147,IPR014746,IPR027303	GO:0006807,GO:0004356,GO:0006542,GO:0003824
Peaxi162Scf00095g00913		XLOC_008962	38.4515	21.676	-0.826942	-2.19445	5e-05	0.000174625	yes		-0.833358	5.36849	18.2241	1.96e-05	0.000151935		AT5G19010.1	IPR011009	GO:0005524,GO:0004672,GO:0006468,GO:0004707,GO:0016772
Peaxi162Scf00095g00921		XLOC_008964	42.1016	14.8743	-1.50105	-3.90121	5e-05	0.000174625	yes		-1.49702	4.47531	34.0914	5.26e-09	9.05e-08		AT3G23600.1	IPR002925	GO:0016787
Peaxi162Scf00095g01015		XLOC_008942	20.5255	7.47381	-1.4575	-3.88613	5e-05	0.000174625	yes		-1.39606	5.99396	29.3325	6.1e-08	8.52e-07		sp|Q9LUG9|MD33A_ARATH
Peaxi162Scf00095g01214		XLOC_008969	4.04949	7.36158	0.862274	1.99565	0.0015	0.00391872	yes		0.915966	3.65369	7.77986	0.0052832	0.0191706		ref|XP_007033558.1|
Peaxi162Scf00096g00084		XLOC_008983	9.56632	22.3269	1.22274	2.52384	5e-05	0.000174625	yes		1.28029	3.95887	13.4746	0.000241819	0.00137258		AT3G15040.1	IPR007608
Peaxi162Scf00096g00099		XLOC_009022	12.3439	2.00568	-2.62164	-3.6358	5e-05	0.000174625	yes		-2.69516	3.68337	65.3713	6.2e-16	2.99e-14		AT1G25560.1	IPR015300	GO:0003677
Peaxi162Scf00096g00157		XLOC_009026	8.29263	32.0388	1.94992	4.56025	5e-05	0.000174625	yes		2.08819	7.07931	31.2883	2.22e-08	3.36e-07		ref|XP_007047645.1|
Peaxi162Scf00096g01112		XLOC_008988	20.6468	12.1584	-0.763967	-2.14959	0.0006	0.00172228	yes		-0.684401	6.41353	8.33448	0.00388995	0.0149146		AT4G31200.2	IPR000061,IPR006569	GO:0006396,GO:0003723
Peaxi162Scf00096g01114		XLOC_009023	1.90859	4.05037	1.08555	1.94521	0.00185	0.00472447	yes		0.970493	3.76515	7.84238	0.00510353	0.0186165		ref|XP_002530519.1|
Peaxi162Scf00096g01616		XLOC_009002	641.768	243.995	-1.3952	-3.35601	5e-05	0.000174625	yes		-1.42076	7.3031	36.8809	1.26e-09	2.45e-08		AT5G65730.1	IPR016455,IPR008985	GO:0048046,GO:0016762,GO:0004553,GO:0005618,GO:0006073,GO:0005975
Peaxi162Scf00096g01717		XLOC_009004	1.00251	5.24434	2.38715	4.22806	5e-05	0.000174625	yes		2.3738	4.35316	33.8488	5.96e-09	1.02e-07		AT5G65770.1
Peaxi162Scf00096g01837		XLOC_009034	33.9199	18.8461	-0.847866	-2.12441	0.0002	0.000634001	yes		-0.844931	4.75612	10.9333	0.00094449	0.00446831		ref|XP_002522056.1|
Peaxi162Scf00096g01848		XLOC_009035	5.18385	9.02381	0.799712	1.7306	0.00295	0.0071218	yes		1.13653	4.01293	20.5748	5.73e-06	5.1e-05		AT3G49725.1	IPR016496,IPR027417	GO:0005525
Peaxi162Scf00096g01849		XLOC_009037	0.927681	2.36871	1.3524	1.9084	0.0033	0.00786265	yes		1.53655	1.91643	15.5902	7.87e-05	0.000515916		sp|Q94AN4|AP2L1_ARATH	IPR016177	GO:0003677,GO:0006355,GO:0003700
Peaxi162Scf00097g00118		XLOC_009070	0.386416	2.19919	2.50875	3.23122	0.00045	0.00132797	yes		2.98638	3.54847	39.8291	2.77e-10	6.06e-09		AT1G69440.1	IPR014811,IPR012337,IPR003100	GO:0005515,GO:0003676
Peaxi162Scf00097g00139		XLOC_009050	404.437	256.975	-0.654285	-1.52614	0.00815	0.0174842	yes		-0.633624	8.6078	9.37773	0.00219637	0.00923492		sp|Q4PJW3|CP51A_BOVIN	IPR001128	GO:0020037,GO:0016705,GO:0005506,GO:0004497,GO:0055114
Peaxi162Scf00097g00171		XLOC_009077	3.00811	9.60261	1.67457	2.72524	0.0001	0.00033435	yes		1.96312	3.96798	45.1029	1.87e-11	4.96e-10		AT4G39470.1	IPR011990	GO:0005515
Peaxi162Scf00097g00232		XLOC_009060	9.61331	22.0408	1.19707	3.11477	5e-05	0.000174625	yes		1.21911	3.73245	20.5319	5.86e-06	5.2e-05		ref|XP_007045378.1|	IPR003008,IPR003409,IPR008280	GO:0051258,GO:0043234,GO:0006184,GO:0005525,GO:0003924
Peaxi162Scf00097g00712		XLOC_009068	11.6426	7.8311	-0.572131	-1.48101	0.0111	0.0229291	yes		-0.59878	5.38798	8.10757	0.00440808	0.0164965		ref|XP_007045957.1|	IPR008581
Peaxi162Scf00097g02011		XLOC_009055	37.7683	22.1744	-0.76828	-2.01457	0.0008	0.00223223	yes		-1.06074	3.35102	21.4359	3.66e-06	3.43e-05		AT2G02180.1	IPR009457
Peaxi162Scf00097g02012		XLOC_009056	2.11658	0.748604	-1.49946	-1.62147	0.0162	0.031948	yes		-1.55851	4.62751	8.51553	0.00352129	0.0137118
Peaxi162Scf00098g00024		XLOC_009105	1.32334	2.65956	1.007	1.71088	0.0047	0.0107515	yes		1.31014	3.17275	8.74403	0.00310616	0.0123223		AT2G27230.1	IPR025610,IPR011598	GO:0046983
Peaxi162Scf00098g00134		XLOC_009112	36.7001	20.0629	-0.871254	-2.20211	0.00035	0.00105711	yes		-0.77645	3.33282	6.54704	0.0105059	0.0338726		sp|Q10FZ7|YAB2_ORYSJ	IPR006780
Peaxi162Scf00098g00814		XLOC_009088	6.2079	25.404	2.03288	4.4361	5e-05	0.000174625	yes		2.00412	3.32951	22.9969	1.62e-06	1.64e-05
Peaxi162Scf00098g01531		XLOC_009117	25.2218	15.0221	-0.747589	-1.77117	0.00235	0.00584835	yes		-0.809977	4.46115	11.3344	0.00076084	0.00370005		AT5G22000.1	IPR013083	GO:0005515,GO:0008270
Peaxi162Scf00099g00079		XLOC_009130	5.19414	9.20411	0.825393	2.00087	0.00065	0.00185122	yes		0.701419	4.50935	6.52134	0.0106588	0.034259		AT5G46070.1	IPR015894,IPR027417,IPR003191	GO:0005525,GO:0003924
Peaxi162Scf00099g00168		XLOC_009135	719.438	67.6868	-3.40992	-7.72029	5e-05	0.000174625	yes		-3.38708	8.09478	75.7787	3.17e-18	2.03e-16		sp|Q9SZY4|PTR27_ARATH	IPR000109,IPR016196	GO:0016020,GO:0006810,GO:0006857,GO:0005215
Peaxi162Scf00099g01818		XLOC_009126	1.5082	3.81372	1.33837	2.57786	5e-05	0.000174625	yes		1.485	3.48487	17.8731	2.36e-05	0.00017955		sp|P43254|COP1_ARATH	IPR015943,IPR020472,IPR011009	GO:0005524,GO:0005515,GO:0004672,GO:0006468,GO:0016772
Peaxi162Scf00100g00048		XLOC_009178	191.443	54.7415	-1.80621	-4.93888	5e-05	0.000174625	yes		-1.92804	5.98183	54.1648	1.84e-13	6.44e-12		AT5G19860.1	IPR007493
Peaxi162Scf00100g00081		XLOC_009158	427.715	184.026	-1.21674	-3.07309	5e-05	0.000174625	yes		-1.25622	7.172	11.7396	0.000611834	0.00306316		AT2G44300.1	IPR016140,IPR000528	GO:0008289,GO:0006869
Peaxi162Scf00100g00318		XLOC_009149	0.934616	8.34278	3.15808	3.49953	5e-05	0.000174625	yes		3.10071	2.30056	38.584	5.24e-10	1.1e-08		ref|XP_007014707.1|	IPR001024	GO:0005515
Peaxi162Scf00100g00320		XLOC_009151	19.3879	34.4366	0.828789	2.19252	0.0002	0.000634001	yes		0.83214	5.4913	13.6032	0.000225797	0.00129119		sp|Q84W89|RH37_ARATH	IPR014014,IPR027417,IPR014001,IPR001650	GO:0005524,GO:0004386,GO:0008026,GO:0003676
Peaxi162Scf00100g00325		XLOC_009177	35.4886	24.7879	-0.517719	-1.31717	0.02495	0.0466054	yes		-0.796082	3.68152	13.3514	0.000258236	0.00144987		sp|Q9XGH7|PP2A_TOBAC	IPR004843	GO:0016787
Peaxi162Scf00100g00714		XLOC_009155	2.32303	4.28766	0.884185	1.50998	0.0095	0.0200083	yes		1.47814	2.20069	12.1491	0.000491112	0.00252828		sp|Q9C895|BRE1B_ARATH
Peaxi162Scf00100g00716		XLOC_009157	105.369	505.519	2.26231	5.44885	5e-05	0.000174625	yes		2.08514	6.41213	44.8597	2.12e-11	5.57e-10		ref|XP_007014748.1|
Peaxi162Scf00100g01525		XLOC_009168	10.8071	6.00341	-0.848126	-1.90322	0.0012	0.00321185	yes		-0.938387	3.82899	15.7481	7.24e-05	0.000478686		AT2G31340.1
Peaxi162Scf00101g00079		XLOC_009210	570.57	101.216	-2.49497	-6.06362	5e-05	0.000174625	yes		-2.47123	8.49739	58.4749	2.06e-14	8.09e-13		AT2G37170.1	IPR023271,IPR000425	GO:0016020,GO:0006810,GO:0005215
Peaxi162Scf00101g00099		XLOC_009214	6.44217	11.8266	0.876417	1.96903	0.0007	0.00197918	yes		0.857495	3.73738	5.78576	0.0161565	0.0479143		AT5G03150.1	IPR013087	GO:0046872,GO:0003676
Peaxi162Scf00101g01412		XLOC_009203	4.74298	7.76214	0.710661	1.6068	0.00535	0.0120609	yes		0.623528	5.43742	6.66665	0.00982336	0.0320715		AT2G17000.1	IPR006685	GO:0016020,GO:0055085
Peaxi162Scf00101g01521		XLOC_009217	2.4181	59.4186	4.61897	7.43894	5e-05	0.000174625	yes		4.75035	3.41502	90.1901	2.16e-21	1.93e-19		sp|Q9FJA6|RS33_ARATH	IPR009019,IPR001351	GO:0005840,GO:0003723,GO:0006412,GO:0005622,GO:0003735
Peaxi162Scf00101g01522		XLOC_009218	15.0687	28.5088	0.919851	2.27598	0.0001	0.00033435	yes		0.953104	3.27382	7.17476	0.00739363	0.0253286		sp|Q9SYU4|PEX10_ARATH	IPR006845,IPR025654,IPR013083	GO:0007031,GO:0005779,GO:0005515,GO:0016558,GO:0008270
Peaxi162Scf00101g01910		XLOC_009205	16.8306	3.17182	-2.4077	-5.11492	5e-05	0.000174625	yes		-2.4008	3.95465	72.2211	1.92e-17	1.13e-15		sp|Q9FUJ1|CKX7_ARATH	IPR016166,IPR016170,IPR016164	GO:0019139,GO:0016614,GO:0008762,GO:0009690,GO:0050660,GO:0003824,GO:0055114,GO:0016491
Peaxi162Scf00102g00077		XLOC_009241	7.12927	25.1119	1.81654	4.42171	5e-05	0.000174625	yes		1.70122	3.93093	13.2078	0.00027879	0.00154973		AT3G23920.1	IPR001554,IPR017853	GO:0005975,GO:0000272,GO:0016161,GO:0003824
Peaxi162Scf00102g00085		XLOC_009245	37.3309	16.1462	-1.20918	-2.46347	0.00015	0.000486486	yes		-1.1134	2.25141	6.99906	0.00815527	0.0274654		ref|XP_007039659.1|	IPR016140
Peaxi162Scf00102g00086		XLOC_009246	29.4084	15.2507	-0.947355	-2.36177	0.00015	0.000486486	yes		-0.873686	5.68434	28.6003	8.9e-08	1.2e-06		AT2G44730.1	IPR017877,IPR006578
Peaxi162Scf00102g00088		XLOC_009344	381.134	251.298	-0.600902	-1.55875	0.0087	0.0185167	yes		-0.649815	6.74401	6.0472	0.0139284	0.0425996		AT4G17600.1	IPR023329
Peaxi162Scf00102g00110		XLOC_009225	7.9451	13.9772	0.814934	1.80374	0.0018	0.00461128	yes		0.800118	3.43945	7.83195	0.00513307	0.018711		AT4G13030.2	IPR027417
Peaxi162Scf00102g00111		XLOC_009226	4.83828	20.7951	2.10368	3.48828	5e-05	0.000174625	yes		1.67511	2.03084	13.3406	0.000259719	0.00145629		AT3G06740.1	IPR013088	GO:0006355,GO:0043565,GO:0008270,GO:0003700
Peaxi162Scf00102g00163		XLOC_009400	13.354	4.53993	-1.55654	-3.40789	5e-05	0.000174625	yes		-1.83865	3.74413	26.9861	2.05e-07	2.55e-06		sp|Q9FN67|Y5133_ARATH	IPR011333,IPR015943	GO:0005515,GO:0051260
Peaxi162Scf00102g00169		XLOC_009402	22.4745	8.92731	-1.33199	-2.40032	0.0002	0.000634001	yes		-1.17353	3.55314	8.26763	0.00403581	0.0153629		gb|EXB37315.1|	IPR013083,IPR011016	GO:0005515,GO:0008270
Peaxi162Scf00102g00214		XLOC_009323	12.2636	3.91971	-1.64556	-3.3676	5e-05	0.000174625	yes		-1.62136	3.8125	34.8161	3.62e-09	6.48e-08		sp|Q9FMR1|RGAP1_ARATH	IPR000095,IPR008936	GO:0007165,GO:0005622
Peaxi162Scf00102g00519		XLOC_009229	5.81677	10.3667	0.833671	1.9731	0.0004	0.00119351	yes		0.902993	4.58197	11.3358	0.000760282	0.00369821		AT2G35330.1	IPR013083	GO:0005515,GO:0008270
Peaxi162Scf00102g00527		XLOC_009230	27.2493	15.0134	-0.859972	-2.1491	0.00055	0.00159199	yes		-0.888121	3.16478	12.8634	0.000335068	0.00181959		AT4G17970.1	IPR020966	GO:0015743
Peaxi162Scf00102g00529		XLOC_009331	5.51394	8.88325	0.688003	1.55711	0.0113	0.0232901	yes		0.790379	3.0024	7.57521	0.00591764	0.0210522		sp|O23140|AP2M_ARATH	IPR001392	GO:0006886,GO:0006810,GO:0005515,GO:0030131,GO:0016192
Peaxi162Scf00102g00628		XLOC_009234	2.13827	0.193178	-3.46845	-2.32118	0.0171	0.0335012	yes		-5.82362	5.85508	49.6965	1.79e-12	5.51e-11		sp|Q9LQL2|PTR14_ARATH	IPR000109,IPR016196	GO:0016020,GO:0006810,GO:0005215
Peaxi162Scf00102g00633		XLOC_009337	1.65077	8.30693	2.33118	4.3619	5e-05	0.000174625	yes		2.86422	4.20187	66.2462	3.98e-16	1.99e-14		AT1G34120.1	IPR005135	GO:0046856
Peaxi162Scf00102g00639		XLOC_009334	42.8529	61.1094	0.512002	1.36908	0.0172	0.0336713	yes		0.44993	6.06661	6.52515	0.0106359	0.0342057		AT1G32500.1	IPR000825	GO:0016226
Peaxi162Scf00102g00836		XLOC_009346	235.844	123.447	-0.933935	-2.47653	5e-05	0.000174625	yes		-0.815422	5.76908	6.30646	0.0120299	0.0378208		AT5G47120.1	IPR006214
Peaxi162Scf00102g00931		XLOC_009355	18.6217	10.4956	-0.827195	-1.74056	0.0034	0.00807416	yes		-0.898099	4.27844	7.19949	0.00729242	0.0250358		AT2G44910.1	IPR006712,IPR003106	GO:0005634,GO:0003677,GO:0006355
Peaxi162Scf00102g00932		XLOC_009249	4.34098	110.302	4.66729	10.0584	5e-05	0.000174625	yes		4.47471	4.49423	133.882	5.8e-31	1.2e-28		AT5G47240.1	IPR003293	GO:0016787
Peaxi162Scf00102g01135		XLOC_009266	112.139	39.1196	-1.51933	-3.95133	5e-05	0.000174625	yes		-1.53353	3.87165	17.8401	2.4e-05	0.000182264		AT2G45170.1	IPR004241
Peaxi162Scf00102g01136		XLOC_009267	22.4321	5.40374	-2.05354	-4.14356	5e-05	0.000174625	yes		-2.20723	5.74855	42.6932	6.4e-11	1.56e-09		sp|P06151|LDHA_MOUSE	IPR001557	GO:0016616,GO:0006096,GO:0044262,GO:0003824,GO:0055114,GO:0005737,GO:0004459,GO:0005975,GO:0016491
Peaxi162Scf00102g01137		XLOC_009268	51.0399	3.17538	-4.00662	-8.43096	5e-05	0.000174625	yes		-4.32947	7.32138	70.3218	5.04e-17	2.82e-15		sp|Q05085|PTR7_ARATH	IPR000109,IPR016196	GO:0016020,GO:0006810,GO:0006857,GO:0005215
Peaxi162Scf00102g01138		XLOC_009270	8.5726	1.22575	-2.80607	-4.77305	5e-05	0.000174625	yes		-3.10763	4.72589	48.5921	3.15e-12	9.42e-11		AT4G12400.2	IPR006636,IPR011990	GO:0005515
Peaxi162Scf00102g01143		XLOC_009264	58.5057	26.4017	-1.14794	-2.83221	5e-05	0.000174625	yes		-1.22917	3.11974	11.9377	0.000550091	0.00278842			IPR011146	GO:0003824
Peaxi162Scf00102g01151		XLOC_009362	10.1811	5.91315	-0.783889	-1.4747	0.01195	0.0244693	yes		-1.26273	2.35081	11.1295	0.000849633	0.00407918		AT4G16510.1	IPR007214	GO:0002161
Peaxi162Scf00102g01220		XLOC_009370	16.65	7.7183	-1.10917	-2.52047	5e-05	0.000174625	yes		-1.12936	5.08214	15.3923	8.73e-05	0.00056497		AT4G22770.1	IPR005175
Peaxi162Scf00102g01349		XLOC_009379	35.7592	99.6393	1.4784	3.95625	5e-05	0.000174625	yes		1.4576	5.53157	16.7872	4.18e-05	0.000298328		sp|P54873|HMCS_ARATH	IPR010122	GO:0008299,GO:0004421,GO:0008152,GO:0003824
Peaxi162Scf00102g01354		XLOC_009284	189.932	77.8739	-1.28627	-3.55445	5e-05	0.000174625	yes		-1.34586	4.44082	34.2503	4.85e-09	8.43e-08		sp|Q5R746|YTDC2_PONAB	IPR007275
Peaxi162Scf00102g01420		XLOC_009383	7.50808	0.910214	-3.04417	-2.51098	0.012	0.0245588	yes		-3.05304	1.21992	8.27566	0.00401801	0.0153072		sp|Q9FJ90|ERF25_ARATH	IPR016177	GO:0003677,GO:0006355,GO:0003700
Peaxi162Scf00102g01433		XLOC_009287	2.7379	5.21324	0.929114	1.8907	0.0019	0.004839	yes		1.08125	3.24608	8.78149	0.00304303	0.012123		AT5G11850.1	IPR000014,IPR028324,IPR011009	GO:0007165,GO:0005524,GO:0004672,GO:0006468,GO:0004871,GO:0016772
Peaxi162Scf00102g01436		XLOC_009381	4.7893	15.1521	1.66163	3.90062	5e-05	0.000174625	yes		1.51221	1.72438	6.05567	0.0138617	0.0424269		sp|Q93ZQ5|SPXM3_ARATH	IPR004331,IPR011701,IPR016196	GO:0055085,GO:0016021
Peaxi162Scf00102g01437		XLOC_009382	8.96858	2.06938	-2.11568	-3.49806	5e-05	0.000174625	yes		-2.36935	5.01663	8.13657	0.00433812	0.0162862		sp|Q9LN86|DRE1F_ARATH	IPR016177	GO:0003677,GO:0006355,GO:0003700
Peaxi162Scf00102g01531		XLOC_009291	2.12325	8.50884	2.00269	4.31156	5e-05	0.000174625	yes		2.41929	4.65782	33.2735	8.01e-09	1.32e-07		AT1G63300.1	IPR019448
Peaxi162Scf00102g01533		XLOC_009294	400.134	268.06	-0.577928	-1.40971	0.01385	0.0278418	yes		-0.610997	6.42591	6.52196	0.0106551	0.0342523		AT5G41210.1	IPR010987,IPR012336	GO:0005515
Peaxi162Scf00102g01534		XLOC_009295	0.464523	5.92492	3.67297	2.85202	0.002	0.00506598	yes		4.17947	2.37874	47.7658	4.8e-12	1.39e-10		sp|Q9BRU9|UTP23_HUMAN	IPR006984	GO:0032040
Peaxi162Scf00102g01631		XLOC_009296	99.2956	23.7058	-2.06649	-5.28253	5e-05	0.000174625	yes		-1.9502	9.04402	38.0321	6.96e-10	1.43e-08		AT2G45960.1	IPR023271,IPR000425	GO:0016020,GO:0006810,GO:0005215
Peaxi162Scf00102g01634		XLOC_009403	11.3022	3.19027	-1.82485	-3.63229	5e-05	0.000174625	yes		-1.89668	5.40249	27.0396	1.99e-07	2.48e-06		AT3G49700.1	IPR015424	GO:0009058,GO:0003824,GO:0030170
Peaxi162Scf00102g01722		XLOC_009308	493.511	177.39	-1.47616	-3.78569	5e-05	0.000174625	yes		-1.41197	9.08628	27.8828	1.29e-07	1.67e-06
Peaxi162Scf00102g01733		XLOC_009303	562.722	188.24	-1.57985	-3.92358	5e-05	0.000174625	yes		-1.56316	6.73058	26.2618	2.98e-07	3.59e-06		AT1G64230.1	IPR016135,IPR023313	GO:0016881
Peaxi162Scf00102g01741		XLOC_009414	4.15793	10.4011	1.3228	2.36322	0.00035	0.00105711	yes		1.5858	5.83295	11.8004	0.000592171	0.00297767		AT4G23810.1	IPR003657	GO:0006355,GO:0043565,GO:0003700
Peaxi162Scf00102g01851		XLOC_009319	51.1205	34.6342	-0.561706	-1.50255	0.0087	0.0185167	yes		-0.531803	6.71305	7.33382	0.0067669	0.0235161		sp|Q6GQ69|FAF2B_XENLA	IPR006577,IPR001012,IPR012336,IPR009060	GO:0005515
Peaxi162Scf00102g01854		XLOC_009423	52.5189	16.8255	-1.64219	-4.03598	5e-05	0.000174625	yes		-1.50635	6.5355	16.1041	6e-05	0.000409018		AT5G42050.1	IPR013989
Peaxi162Scf00102g01877		XLOC_009428	4.64728	1.33321	-1.80148	-3.0225	5e-05	0.000174625	yes		-2.23841	2.46347	31.8996	1.62e-08	2.52e-07		AT5G24320.1	IPR015943	GO:0005515
Peaxi162Scf00103g00113		XLOC_009459	1.7427	13.2447	2.92602	4.27396	5e-05	0.000174625	yes		2.55248	1.49744	12.59	0.00038782	0.00206237		ref|XP_007052377.1|	IPR027001,IPR026961,IPR020683	GO:0005515
Peaxi162Scf00103g01116		XLOC_009474	10.6604	16.7452	0.651478	1.70385	0.00345	0.00817973	yes		0.67751	5.68895	15.7451	7.25e-05	0.000479138		sp|A0AV96|RBM47_HUMAN	IPR012677	GO:0000166,GO:0003676
Peaxi162Scf00103g01615		XLOC_009452	21.0337	11.2531	-0.902388	-1.50523	0.014	0.0281079	yes		-0.697619	3.51743	7.61866	0.00577672	0.0206396		AT2G44610.1	IPR001806,IPR027417	GO:0007264,GO:0005525
Peaxi162Scf00104g00022		XLOC_009488	31.0592	60.79	0.968815	2.63671	5e-05	0.000174625	yes		0.910578	5.67174	11.6079	0.000656711	0.00325068		sp|A8GKU9|GLGX_SERP5	IPR013783,IPR013780,IPR014756,IPR017853,IPR015902	GO:0043169,GO:0004553,GO:0005975,GO:0003824
Peaxi162Scf00104g00094		XLOC_009523	4.9991	9.09216	0.862955	1.67416	0.00545	0.0122611	yes		0.945312	2.42575	6.51743	0.0106822	0.0343024		sp|Q9M884|MPI1_ARATH	IPR001250	GO:0008270,GO:0005975,GO:0004476,GO:0009298
Peaxi162Scf00104g00166		XLOC_009501	7.42141	1.06135	-2.80579	-2.76266	0.0124	0.0252615	yes		-3.08349	2.22149	12.5008	0.000406779	0.00214766		ref|XP_002528053.1|	IPR025322
Peaxi162Scf00104g00220		XLOC_009510	10.3756	17.0823	0.71931	1.53647	0.00755	0.016348	yes		0.749363	3.77066	7.48343	0.00622694	0.0219565		AT2G48120.1
Peaxi162Scf00104g00322		XLOC_009490	13.2998	5.97809	-1.15365	-2.58298	5e-05	0.000174625	yes		-1.34666	4.60474	22.1341	2.54e-06	2.47e-05		ref|XP_002510655.1|
Peaxi162Scf00104g00331		XLOC_009514	0.817669	5.27662	2.69003	3.00725	0.0002	0.000634001	yes		3.85121	1.33726	28.908	7.59e-08	1.03e-06		AT3G27970.1	IPR015880,IPR012337	GO:0046872,GO:0004527,GO:0003676
Peaxi162Scf00104g00816		XLOC_009494	123.664	37.208	-1.73274	-4.42699	5e-05	0.000174625	yes		-1.74195	6.44875	29.0809	6.94e-08	9.56e-07		AT1G68530.1	IPR016039,IPR012392	GO:0016020,GO:0008152,GO:0016747,GO:0006633,GO:0003824
Peaxi162Scf00104g00818		XLOC_009521	9.51695	13.7997	0.536065	1.33319	0.02055	0.0393696	yes		0.690592	5.45815	9.40011	0.00216973	0.0091396		AT5G15270.2	IPR004087	GO:0003723
Peaxi162Scf00104g01410		XLOC_009534	248.668	86.6072	-1.52166	-4.01184	5e-05	0.000174625	yes		-1.55093	8.00529	24.6998	6.7e-07	7.38e-06		sp|P86809|NLTP2_APIGA	IPR016140
Peaxi162Scf00104g01920		XLOC_009506	19.0472	12.1654	-0.6468	-1.49858	0.0095	0.0200083	yes		-0.587434	4.47624	8.23172	0.00411644	0.015601		ref|XP_007011252.1|	IPR019557,IPR009071,IPR004162	GO:0005634,GO:0006511,GO:0005515,GO:0007275,GO:0016567,GO:0008270,GO:0004842
Peaxi162Scf00105g00026		XLOC_009543	376.049	75.9226	-2.30832	-5.42199	5e-05	0.000174625	yes		-2.22417	7.46015	25.5537	4.3e-07	4.96e-06		AT5G25610.1	IPR004873
Peaxi162Scf00105g00510		XLOC_009573	3.14529	10.6187	1.75534	2.48016	0.0003	0.000918529	yes		2.41171	2.73332	44.7011	2.3e-11	6e-10		ref|NP_194874.1|	IPR026569,IPR001383	GO:0005840,GO:0006412,GO:0005622,GO:0003735
Peaxi162Scf00105g00812		XLOC_009551	1.65583	4.31747	1.38263	2.21838	0.0009	0.00248147	yes		1.4192	3.24945	9.28584	0.00230932	0.00961611		ref|XP_007012022.1|
Peaxi162Scf00105g00817		XLOC_009552	2.78824	6.68961	1.26256	2.20979	0.00065	0.00185122	yes		1.40893	3.63058	12.0592	0.000515365	0.00263562		ref|XP_007012022.1|
Peaxi162Scf00105g00818		XLOC_009553	3.22634	5.40339	0.743963	1.67282	0.00625	0.0138363	yes		0.947406	4.38574	9.73737	0.00180559	0.00780576		ref|XP_007012022.1|
Peaxi162Scf00105g01113		XLOC_009556	19.6099	34.5733	0.818077	2.10317	0.00035	0.00105711	yes		0.856534	4.29092	10.1512	0.00144209	0.00643166		ref|XP_007024096.1|	IPR007650
Peaxi162Scf00105g01114		XLOC_009584	14.5328	90.8583	2.6443	6.29161	5e-05	0.000174625	yes		2.52939	7.78624	12.4278	0.000423	0.00222309		AT5G25560.1	IPR017921,IPR008913,IPR013083,IPR004039	GO:0005515,GO:0008270
Peaxi162Scf00105g01417		XLOC_009593	1.10082	2.69568	1.29208	1.44707	0.01995	0.0383563	yes		1.68735	0.173649	7.54477	0.00601845	0.0213595		sp|A4FVJ7|RBM48_DANRE	IPR012677	GO:0000166,GO:0003676
Peaxi162Scf00105g01433		XLOC_009597	27.2161	17.284	-0.655022	-1.68423	0.00345	0.00817973	yes		-0.563005	6.17317	11.6962	0.000626271	0.00312261		AT4G32600.1	IPR013083	GO:0005515,GO:0008270
Peaxi162Scf00105g01445		XLOC_009599	4.84829	10.6511	1.13545	2.14229	0.00085	0.00235725	yes		1.10018	2.36466	8.43066	0.00368946	0.0142594		sp|O35130|NEP1_MOUSE	IPR005304	GO:0008168
Peaxi162Scf00106g00037		XLOC_009635	77.2124	47.0822	-0.713652	-1.87142	0.0012	0.00321185	yes		-0.811347	2.65497	9.7082	0.00183447	0.0079207		AT1G18730.3
Peaxi162Scf00106g00322		XLOC_009606	31.1079	13.6908	-1.18408	-2.63192	0.0001	0.00033435	yes		-1.18957	4.31929	12.1038	0.000503193	0.00257846		AT1G18720.1	IPR009305
Peaxi162Scf00106g00514		XLOC_009642	0.644358	2.04114	1.66344	2.03596	0.0034	0.00807416	yes		2.28298	1.13629	9.93871	0.00161839	0.00710924
Peaxi162Scf00106g01217		XLOC_009657	4.75693	7.9741	0.745292	1.35863	0.02255	0.042691	yes		0.701241	2.81182	6.64576	0.00993922	0.0323885		AT4G39470.1	IPR011990	GO:0005515
Peaxi162Scf00106g01318		XLOC_009618	0.732971	2.71907	1.89128	3.0836	5e-05	0.000174625	yes		1.86521	2.67286	20.2446	6.81e-06	5.96e-05			IPR025558
Peaxi162Scf00106g01615		XLOC_009620	35.8267	24.1883	-0.566728	-1.47643	0.01025	0.0213838	yes		-0.560536	3.74902	5.72699	0.0167061	0.0493042		AT5G64813.1	IPR001806,IPR027417,IPR025662	GO:0007264,GO:0005525,GO:0015031
Peaxi162Scf00106g02319		XLOC_009668	477.005	182.061	-1.38958	-3.14923	5e-05	0.000174625	yes		-1.33332	8.32586	25.3634	4.75e-07	5.42e-06		AT5G09930.1	IPR027417	GO:0005524,GO:0000166,GO:0017111,GO:0016887
Peaxi162Scf00107g00164		XLOC_009683	22.6059	13.3948	-0.755021	-1.83664	0.0025	0.00617808	yes		-0.81166	4.23222	9.34301	0.00223838	0.00939247		AT3G07080.1	IPR009262	GO:0006810,GO:0016021
Peaxi162Scf00107g00176		XLOC_009684	16.3002	23.5689	0.531992	1.40355	0.0136	0.0273962	yes		0.52576	5.82425	5.77721	0.0162353	0.0480997		AT4G32551.2	IPR013720,IPR015943	GO:0005515
Peaxi162Scf00107g00211		XLOC_009670	8.31016	17.7722	1.09667	2.4295	0.0001	0.00033435	yes		1.72535	2.04066	16.8638	4.02e-05	0.000288017			IPR002775	GO:0003676
Peaxi162Scf00107g00910		XLOC_009672	0	2.30704	Inf	NA	5e-05	0.000174625	yes		5.82281	6.81389	24.284	8.31e-07	8.96e-06		AT4G10500.1	IPR027443,IPR005123,IPR026992	GO:0016706,GO:0055114,GO:0016491
Peaxi162Scf00107g01320		XLOC_009692	5.38412	18.2179	1.75857	4.05892	5e-05	0.000174625	yes		2.10758	5.33327	40.7713	1.71e-10	3.89e-09		sp|Q54KS4|GNL3_DICDI	IPR006073,IPR027417,IPR023179,IPR014813	GO:0005525
Peaxi162Scf00107g01625		XLOC_009693	60.3581	17.365	-1.79737	-4.53078	5e-05	0.000174625	yes		-1.78407	5.99719	67.4656	2.14e-16	1.12e-14		AT3G07090.1	IPR008580
Peaxi162Scf00107g02024		XLOC_009697	494.801	167.313	-1.5643	-4.01976	5e-05	0.000174625	yes		-1.54044	7.37949	37.0775	1.14e-09	2.24e-08		AT2G32720.1	IPR001199	GO:0020037
Peaxi162Scf00108g00166		XLOC_009716	18.181	30.4161	0.742405	1.72894	0.00385	0.00901355	yes		0.637144	4.44559	7.74922	0.00537357	0.0194304		ref|XP_002529718.1|	IPR009724
Peaxi162Scf00108g00224		XLOC_009722	6.8211	13.5325	0.98835	1.98926	0.00095	0.00260572	yes		0.840044	3.93984	12.5793	0.000390051	0.00206988		AT2G33700.1	IPR001932,IPR015655	GO:0003824
Peaxi162Scf00108g00615		XLOC_009731	2.62219	29.7387	3.5035	5.52405	5e-05	0.000174625	yes		3.60505	2.61293	81.3695	1.87e-19	1.38e-17		AT5G58070.1	IPR022271	GO:0005215
Peaxi162Scf00108g01311		XLOC_009746	20.8137	31.3316	0.590087	1.55205	0.0084	0.0179545	yes		0.576167	5.7115	6.52085	0.0106617	0.0342601		sp|Q58131|ARGD_METJA	IPR015424,IPR005814	GO:0006525,GO:0008483,GO:0003824,GO:0030170
Peaxi162Scf00109g00024		XLOC_009775	49.2248	4.19678	-3.55203	-6.55204	5e-05	0.000174625	yes		-3.84621	7.46126	86.9868	1.09e-20	9.12e-19		AT1G10370.1	IPR010987,IPR012336	GO:0005515
Peaxi162Scf00109g00031		XLOC_009776	12.5927	4.00572	-1.65245	-2.39794	0.00085	0.00235725	yes		-1.57233	5.30054	6.64061	0.009968	0.0324771		AT3G09270.1	IPR010987,IPR012336	GO:0005515
Peaxi162Scf00109g00112		XLOC_009758	61.6878	37.1777	-0.730547	-1.88101	0.0012	0.00321185	yes		-0.81416	7.56699	5.88272	0.0152901	0.0459436		AT1G10370.1	IPR010987,IPR012336	GO:0005515
Peaxi162Scf00109g00129		XLOC_009791	1.29777	4.92075	1.92284	2.6333	0.00055	0.00159199	yes		2.76348	1.47057	35.4805	2.58e-09	4.75e-08		sp|C5D8U8|RBGA_GEOSW	IPR006073,IPR027417,IPR023179	GO:0005525
Peaxi162Scf00109g00516		XLOC_009768	143.397	91.2414	-0.652257	-1.6175	0.00565	0.0126558	yes		-0.657758	6.92207	9.63303	0.00191109	0.00820854		sp|P51978|TRXB_NEUCR	IPR013027,IPR012336,IPR023753	GO:0019430,GO:0050660,GO:0055114,GO:0005737,GO:0045454,GO:0016491,GO:0004791
Peaxi162Scf00110g00121		XLOC_009834	14.2242	30.4304	1.09716	2.70598	5e-05	0.000174625	yes		1.02905	4.32596	16.5375	4.77e-05	0.000334545		AT5G22920.1	IPR017921,IPR008913,IPR013083	GO:0005515,GO:0008270
Peaxi162Scf00110g00122		XLOC_009835	254.313	50.1565	-2.3421	-5.57842	5e-05	0.000174625	yes		-2.44898	9.71455	21.2695	3.99e-06	3.71e-05		AT4G01470.1	IPR023271,IPR000425	GO:0016020,GO:0006810,GO:0005215
Peaxi162Scf00110g00123		XLOC_009799	2.49098	7.91766	1.66836	2.53225	0.00015	0.000486486	yes		2.25439	1.69357	14.9968	0.000107695	0.000678607		AT5G22920.1	IPR017921,IPR008913,IPR013083	GO:0005515,GO:0008270
Peaxi162Scf00110g00146		XLOC_009814	7.84641	104.581	3.73644	8.27366	5e-05	0.000174625	yes		3.78713	5.27933	60.0485	9.25e-15	3.81e-13		AT5G25610.1	IPR004873
Peaxi162Scf00110g00183		XLOC_009825	14.8772	90.2992	2.60161	5.83643	5e-05	0.000174625	yes		2.44838	4.87917	54.9751	1.22e-13	4.37e-12		sp|Q9XEX2|PRX2B_ARATH	IPR012336	GO:0016491
Peaxi162Scf00110g00818		XLOC_009808	10.8527	1.16171	-3.22373	-4.09365	5e-05	0.000174625	yes		-3.56491	5.26783	65.0558	7.28e-16	3.46e-14		AT2G45960.2	IPR023271,IPR000425	GO:0016020,GO:0006810,GO:0005215
Peaxi162Scf00110g00912		XLOC_009809	35.0049	23.995	-0.544821	-1.50544	0.0112	0.0231108	yes		-0.567918	5.788	8.47247	0.00360562	0.0139928		sp|P31212|THD1_SOLTU	IPR005787,IPR001926,IPR001721	GO:0006520,GO:0009097,GO:0030170,GO:0004794
Peaxi162Scf00110g01213		XLOC_009851	54.1184	31.9397	-0.760767	-1.95686	0.0005	0.00146065	yes		-0.543085	6.81013	7.44681	0.0063549	0.0223392		AT3G52990.1	IPR001697	GO:0030955,GO:0000287,GO:0004743,GO:0006096,GO:0003824
Peaxi162Scf00110g01921		XLOC_009829	3.65502	10.6084	1.53726	3.7637	5e-05	0.000174625	yes		1.87917	6.06364	30.5131	3.32e-08	4.89e-07		dbj|BAF52858.1|	IPR011257,IPR023170	GO:0006284,GO:0006281,GO:0003824
Peaxi162Scf00110g02022		XLOC_009856	8.23001	24.2473	1.55886	3.66551	5e-05	0.000174625	yes		1.42492	4.21689	22.5429	2.06e-06	2.05e-05		sp|Q9AWM9|RPF2_ORYSJ	IPR007109
Peaxi162Scf00111g00008		XLOC_009931	3.07633	7.75129	1.33323	2.19348	0.00285	0.00690801	yes		1.07281	2.86058	8.77367	0.0030561	0.012161
Peaxi162Scf00111g00013		XLOC_009862	108.433	11.5077	-3.23612	-6.66618	5e-05	0.000174625	yes		-3.21018	4.99635	19.0281	1.29e-05	0.0001045		AT3G23730.1	IPR016455,IPR008264,IPR008985	GO:0048046,GO:0016762,GO:0004553,GO:0005618,GO:0006073,GO:0005975
Peaxi162Scf00111g00022		XLOC_009861	3.29263	0	NA	NA	5e-05	0.000174625	yes		-6.53522	3.59976	35.0558	3.2e-09	5.82e-08		AT5G57560.1	IPR016455,IPR008264,IPR008985	GO:0048046,GO:0016762,GO:0004553,GO:0005618,GO:0006073,GO:0005975
Peaxi162Scf00111g00032		XLOC_009930	55.3101	3.22128	-4.10183	-7.15524	5e-05	0.000174625	yes		-3.92638	4.10856	19.0758	1.26e-05	0.000102278		AT4G14130.1	IPR013320,IPR008985	GO:0048046,GO:0016762,GO:0004553,GO:0005618,GO:0006073,GO:0005975
Peaxi162Scf00111g00048		XLOC_009877	156.368	101.816	-0.618986	-1.64993	0.00525	0.0118596	yes		-0.590499	6.70853	6.58236	0.0102994	0.0333419		sp|P49104|RAB2B_MAIZE	IPR002041,IPR005225,IPR001806,IPR027417	GO:0016020,GO:0007165,GO:0006184,GO:0005622,GO:0003924,GO:0006886,GO:0006913,GO:0007264,GO:0005525,GO:0015031
Peaxi162Scf00111g00117		XLOC_009864	22.0508	10.4464	-1.07782	-2.80017	5e-05	0.000174625	yes		-1.09769	6.04539	14.2219	0.000162471	0.000969492		AT1G29400.1	IPR007201,IPR012677	GO:0000166,GO:0003676
Peaxi162Scf00111g00123		XLOC_009938	10.8637	20.974	0.949086	2.35621	0.0002	0.000634001	yes		1.00981	4.45397	10.277	0.001347	0.00606896		AT3G59110.1	IPR011009	GO:0005524,GO:0004674,GO:0004672,GO:0006468,GO:0016772
Peaxi162Scf00111g00125		XLOC_009865	6.48959	2.18001	-1.57379	-3.06441	5e-05	0.000174625	yes		-1.92593	5.1656	18.8844	1.39e-05	0.000111712		sp|Q37680|NU5M_WHEAT	IPR001750	GO:0055114,GO:0008137
Peaxi162Scf00111g00148		XLOC_009923	30.8302	16.9711	-0.861265	-2.20734	5e-05	0.000174625	yes		-0.839331	5.44895	10.751	0.00104225	0.00487621		AT1G53380.1	IPR006943
Peaxi162Scf00111g00221		XLOC_009869	967.835	254.796	-1.92542	-4.99108	5e-05	0.000174625	yes		-2.05351	6.69745	79.005	6.2e-19	4.32e-17		ref|XP_007048989.1|
Peaxi162Scf00111g00412		XLOC_009878	177.377	476.197	1.42474	3.28659	5e-05	0.000174625	yes		1.45075	7.3716	38.9982	4.24e-10	8.96e-09		AT2G21590.1	IPR011831	GO:0005978,GO:0009058,GO:0008878,GO:0016779
Peaxi162Scf00111g00521		XLOC_009947	8.21356	2.1113	-1.95988	-1.83837	0.01175	0.0241072	yes		-1.80417	0.917173	12.1747	0.000484412	0.00249954		AT1G61520.1	IPR022796,IPR023329	GO:0016020,GO:0009765
Peaxi162Scf00111g00532		XLOC_009949	30.2382	21.2333	-0.510046	-1.35345	0.0191	0.0369146	yes		-0.526351	6.90541	8.24769	0.0040804	0.0154947		ref|XP_007024996.1|	IPR012935	GO:0005634,GO:0008270
Peaxi162Scf00111g00533		XLOC_009881	4.73496	2.18351	-1.1167	-2.02453	0.0007	0.00197918	yes		-1.31174	1.95492	7.57938	0.00590397	0.0210183		sp|Q5KQN0|CAX2_ORYSJ	IPR004713	GO:0015369,GO:0055085,GO:0016021,GO:0006816,GO:0006812,GO:0008324
Peaxi162Scf00111g00715		XLOC_009887	6931.72	1777.72	-1.96319	-2.19581	0.00165	0.00426738	yes		-1.91188	9.96419	44.6085	2.41e-11	6.29e-10		sp|P05414|GOX_SPIOL	IPR013785,IPR012133	GO:0010181,GO:0003824,GO:0055114,GO:0016491
Peaxi162Scf00111g00723		XLOC_009889	4.30398	9.18498	1.09361	2.33278	0.00015	0.000486486	yes		1.62639	4.12702	19.3263	1.1e-05	9.14e-05		sp|Q13895|BYST_HUMAN	IPR007955
Peaxi162Scf00111g00924		XLOC_009960	193.211	136.234	-0.504088	-1.29997	0.0267	0.0494714	yes		-0.581253	6.33142	6.35179	0.0117263	0.0370349			IPR004864
Peaxi162Scf00111g01140		XLOC_009909	21.4387	2.84021	-2.91615	-5.56593	5e-05	0.000174625	yes		-2.91418	3.93275	54.1776	1.83e-13	6.41e-12		AT2G26710.1	IPR001128	GO:0020037,GO:0016705,GO:0005506,GO:0055114
Peaxi162Scf00111g01144		XLOC_009964	207.691	32.8726	-2.65948	-6.94196	5e-05	0.000174625	yes		-2.71419	5.64217	92.7176	6.03e-22	5.68e-20		AT1G78510.1	IPR017446	GO:0016765,GO:0008299,GO:0015979
Peaxi162Scf00111g01221		XLOC_009911	45.7705	21.7881	-1.07088	-2.77269	5e-05	0.000174625	yes		-1.02551	6.11679	13.995	0.000183298	0.00107457		AT1G17160.1	IPR002139	GO:0016773,GO:0004747,GO:0006014
Peaxi162Scf00111g01226		XLOC_009968	226.469	110.537	-1.03479	-2.69097	5e-05	0.000174625	yes		-0.983638	4.92501	11.2869	0.000780554	0.00378792		sp|Q8DJK9|MSRB_THEEB	IPR011057	GO:0033743,GO:0055114
Peaxi162Scf00111g01233		XLOC_009912	86.2791	42.3152	-1.02784	-2.68914	5e-05	0.000174625	yes		-0.940844	7.78623	31.1994	2.33e-08	3.51e-07		AT1G53510.1	IPR011009	GO:0005524,GO:0004672,GO:0006468,GO:0004707,GO:0016772
Peaxi162Scf00111g01320		XLOC_009914	130.793	71.5095	-0.871075	-2.19744	5e-05	0.000174625	yes		-0.836023	7.71111	13.6976	0.00021473	0.00123645		sp|Q8VDR7|TGDS_MOUSE	IPR005888,IPR001509,IPR005913	GO:0045226,GO:0009225,GO:0008460,GO:0044237,GO:0003824,GO:0008831,GO:0050662
Peaxi162Scf00111g01321		XLOC_009915	1.46973	5.96974	2.02212	2.35777	0.00105	0.00284913	yes		1.87001	1.12622	11.9544	0.000545177	0.0027669		AT1G78590.1	IPR002504	GO:0003951,GO:0008152,GO:0006741,GO:0019674
Peaxi162Scf00111g01322		XLOC_009916	22.9944	97.8864	2.08982	5.32789	5e-05	0.000174625	yes		2.09989	5.17359	58.164	2.41e-14	9.41e-13		AT1G06040.1	IPR000315	GO:0008270,GO:0005622
Peaxi162Scf00111g01324		XLOC_009972	18.7541	35.4712	0.919446	2.41137	0.0001	0.00033435	yes		1.01976	4.7725	15.9343	6.56e-05	0.000440848		AT1G78580.1	IPR001830,IPR023214,IPR003337	GO:0005992,GO:0003825,GO:0003824
Peaxi162Scf00111g01325		XLOC_009973	2.10902	5.85497	1.47309	1.99891	0.00405	0.00942508	yes		1.81631	1.46317	10.9836	0.000919204	0.0043677		ref|XP_007021984.1|	IPR018780
Peaxi162Scf00111g01423		XLOC_009986	0.878408	7.05936	3.00658	4.0636	5e-05	0.000174625	yes		3.10148	2.68379	61.723	3.95e-15	1.73e-13		ref|XP_002524516.1|
Peaxi162Scf00111g01456		XLOC_009925	22.0264	14.1111	-0.642402	-1.57099	0.0073	0.0158694	yes		-0.654616	3.67092	8.38267	0.00378815	0.0145918		sp|Q93VI8|TLP7_ARATH	IPR001810,IPR025659	GO:0005515
Peaxi162Scf00111g01465		XLOC_009982	66.0941	35.966	-0.877889	-2.33683	0.0002	0.000634001	yes		-0.828204	6.04184	15.1448	9.96e-05	0.00063164		AT3G14860.2	IPR011042	GO:0005515
Peaxi162Scf00111g01476		XLOC_009977	15.3472	5.27251	-1.54141	-3.61532	5e-05	0.000174625	yes		-1.75073	4.31312	45.4488	1.57e-11	4.2e-10		AT2G30900.1	IPR026057,IPR025846
Peaxi162Scf00111g01477		XLOC_009978	44.0762	27.1868	-0.697094	-1.84561	0.0015	0.00391872	yes		-0.67159	5.66577	9.64097	0.00190285	0.00818011		ref|XP_007021825.1|
Peaxi162Scf00111g10031		XLOC_009872	36.6549	9.3506	-1.97088	-3.86727	5e-05	0.000174625	yes		-2.05111	5.00815	19.5615	9.74e-06	8.17e-05
Peaxi162Scf00112g00072		XLOC_009994	7.72304	3.89722	-0.986724	-2.1041	0.00075	0.00210563	yes		-0.935922	5.34655	10.1534	0.00144037	0.00642537		sp|Q9C7R6|PUB17_ARATH	IPR013083,IPR016024	GO:0005515,GO:0000151,GO:0016567,GO:0005488,GO:0004842
Peaxi162Scf00112g00095		XLOC_010013	1.61051	5.45724	1.76066	2.80015	0.00055	0.00159199	yes		1.70487	2.71842	19.7267	8.93e-06	7.56e-05		sp|O49399|PP321_ARATH	IPR011990,IPR002885	GO:0005515
Peaxi162Scf00112g00158		XLOC_010001	15.5819	7.81941	-0.994743	-2.17629	0.00055	0.00159199	yes		-1.06876	3.13232	7.61264	0.00579607	0.0206908		sp|Q40746|NIP11_ORYSJ	IPR023271,IPR000425	GO:0016020,GO:0006810,GO:0005215
Peaxi162Scf00112g01217		XLOC_009999	33.122	15.1371	-1.1297	-2.80357	5e-05	0.000174625	yes		-1.09613	5.67549	23.4943	1.25e-06	1.3e-05		AT1G78700.1	IPR008540
Peaxi162Scf00112g01910		XLOC_010006	2.47313	5.7667	1.22141	2.34046	0.0003	0.000918529	yes		1.20369	3.30711	7.48832	0.00621005	0.0219154		AT1G07650.1	IPR021720,IPR013320,IPR011009	GO:0005524,GO:0004674,GO:0004672,GO:0006468,GO:0016772
Peaxi162Scf00112g01913		XLOC_010003	1.82738	4.42224	1.275	2.62881	5e-05	0.000174625	yes		1.78287	3.5105	26.2347	3.02e-07	3.63e-06		AT3G14840.2	IPR021720,IPR025875,IPR013320,IPR011009	GO:0005524,GO:0004674,GO:0004672,GO:0006468,GO:0016772
Peaxi162Scf00113g00024		XLOC_010030	9.1096	4.48302	-1.02292	-1.59685	0.0103	0.0214753	yes		-1.26036	3.11548	8.32421	0.00391201	0.0149853		AT3G52970.1	IPR001128	GO:0020037,GO:0016705,GO:0005506,GO:0055114
Peaxi162Scf00113g00316		XLOC_010031	8.13628	2.59899	-1.64642	-3.08139	5e-05	0.000174625	yes		-1.79354	2.62579	18.4321	1.76e-05	0.000138236		AT3G52970.1	IPR001128	GO:0020037,GO:0016705,GO:0005506,GO:0055114
Peaxi162Scf00113g00410		XLOC_010038	0.975173	6.79558	2.80087	3.7788	5e-05	0.000174625	yes		2.92934	2.72267	39.0361	4.16e-10	8.79e-09		sp|Q4KLQ5|WDR76_XENLA	IPR015943	GO:0005515
Peaxi162Scf00114g00001		XLOC_010064	48.2789	18.6648	-1.37107	-3.50703	5e-05	0.000174625	yes		-1.26602	8.41703	15.8703	6.78e-05	0.000453234		AT1G08250.1	IPR001086	GO:0004664,GO:0009094
Peaxi162Scf00114g00017		XLOC_010066	2.15242	5.0776	1.23818	2.57976	0.0005	0.00146065	yes		1.65241	1.99004	18.0719	2.13e-05	0.000163062		sp|Q9STE1|PP333_ARATH	IPR011990,IPR002885	GO:0005515
Peaxi162Scf00114g00035		XLOC_010050	1.02475	2.4079	1.23251	2.04679	0.00125	0.00333203	yes		1.44784	1.68664	8.62085	0.00332336	0.013054		AT2G27880.1	IPR014811,IPR012337,IPR003100	GO:0005515,GO:0003676
Peaxi162Scf00114g00061		XLOC_010073	16.6011	1.19751	-3.79317	-4.41795	5e-05	0.000174625	yes		-3.84961	3.49938	58.7278	1.81e-14	7.17e-13		AT5G04390.1	IPR015880	GO:0046872
Peaxi162Scf00114g00210		XLOC_010048	170.08	67.2842	-1.33787	-3.54997	5e-05	0.000174625	yes		-1.35794	3.81362	21.5449	3.46e-06	3.27e-05			IPR003177	GO:0009055,GO:0004129,GO:0005746
Peaxi162Scf00114g00810		XLOC_010054	4306.57	1619.78	-1.41074	-2.25008	0.00025	0.000777877	yes		-1.34461	10.5127	15.186	9.74e-05	0.000620313		AT3G26520.1	IPR023271,IPR000425	GO:0016020,GO:0006810,GO:0005215
Peaxi162Scf00115g00115		XLOC_010101	1.79117	17.3899	3.27927	5.89187	5e-05	0.000174625	yes		3.74111	2.92408	112.926	2.24e-26	3.2e-24		AT5G42650.1	IPR001128	GO:0020037,GO:0016705,GO:0005506,GO:0004497,GO:0055114
Peaxi162Scf00115g01116		XLOC_010102	7.54897	12.843	0.766627	1.73942	0.00315	0.00754739	yes		1.00483	2.27816	10.4387	0.00123405	0.0056311		AT5G04250.1	IPR003323
Peaxi162Scf00115g01117		XLOC_010100	206.134	367.997	0.836109	1.90494	0.0012	0.00321185	yes		0.846061	8.03907	9.69215	0.00185057	0.00798355		sp|P08824|RUBA_RICCO	IPR002423,IPR027409,IPR027413	GO:0044267,GO:0006457,GO:0005524,GO:0042026,GO:0005737
Peaxi162Scf00116g00043		XLOC_010112	247.877	91.0196	-1.44537	-3.68144	5e-05	0.000174625	yes		-1.47546	8.91361	22.8923	1.71e-06	1.73e-05			IPR028322
Peaxi162Scf00116g00093		XLOC_010117	18.5294	28.8525	0.638884	1.64009	0.00505	0.0114584	yes		0.72009	4.17733	7.56689	0.00594502	0.0211351		ref|XP_002519908.1|
Peaxi162Scf00116g00117		XLOC_010118	43.9047	9.08462	-2.27288	-5.37644	5e-05	0.000174625	yes		-2.22812	5.43772	55.3975	9.85e-14	3.58e-12		ref|XP_002531451.1|
Peaxi162Scf00116g01410		XLOC_010140	4.58362	8.76588	0.935411	1.86458	0.00225	0.00562523	yes		1.13715	2.32627	7.44524	0.00636046	0.0223512		AT2G47020.1	IPR004373,IPR014720	GO:0006415,GO:0016149,GO:0005737,GO:0003747
Peaxi162Scf00116g01613		XLOC_010124	18.7677	11.3376	-0.727145	-1.83022	0.0013	0.00345064	yes		-0.778341	4.31486	7.99228	0.00469771	0.0173904		sp|Q9M390|PTR1_ARATH	IPR000109,IPR016196	GO:0016020,GO:0006810,GO:0006857,GO:0005215
Peaxi162Scf00116g01620		XLOC_010142	7.91701	340.325	5.42581	12.3258	5e-05	0.000174625	yes		5.49096	6.41788	427.089	6.99e-95	3.62e-91		AT3G46970.1	IPR000811	GO:0005975,GO:0030170,GO:0008184,GO:0004645
Peaxi162Scf00116g01621		XLOC_010143	9.20723	476.345	5.6931	12.6348	5e-05	0.000174625	yes		5.80836	6.09733	283.148	1.55e-63	1.69e-60		AT3G46970.1	IPR000811	GO:0005975,GO:0008184
Peaxi162Scf00117g00111		XLOC_010147	70.6685	48.554	-0.541477	-1.40041	0.01495	0.0297729	yes		-0.710499	2.92399	8.07273	0.00449364	0.0167607		sp|Q9NP78|ABCB9_HUMAN	IPR027417,IPR011527	GO:0006810,GO:0055085,GO:0005524,GO:0000166,GO:0042626,GO:0017111,GO:0016021,GO:0016887
Peaxi162Scf00117g00142		XLOC_010166	54.8725	91.872	0.743543	2.03024	0.0005	0.00146065	yes		0.759896	8.37839	9.51459	0.00203845	0.00867305		sp|Q94KU1|6PGD1_SPIOL	IPR008927,IPR016040,IPR006113	GO:0050661,GO:0016616,GO:0006098,GO:0004616,GO:0055114,GO:0050662,GO:0016491
Peaxi162Scf00117g00144		XLOC_010204	20.9019	11.7363	-0.832661	-2.09961	0.00025	0.000777877	yes		-0.831564	4.84725	17.1066	3.53e-05	0.000256215		AT3G61600.1	IPR008974,IPR011705,IPR011333	GO:0005515
Peaxi162Scf00117g00211		XLOC_010181	19.4487	10.2097	-0.929729	-1.9804	0.00135	0.00356868	yes		-1.05717	2.80896	11.4931	0.000698559	0.00343753		AT2G18196.1	IPR006121	GO:0046872,GO:0030001
Peaxi162Scf00117g00212		XLOC_010149	2.01332	4.25482	1.07952	1.91777	0.00165	0.00426738	yes		1.40889	2.05482	11.6237	0.000651155	0.00322714
Peaxi162Scf00117g00315		XLOC_010182	16.1734	10.6458	-0.603335	-1.33074	0.02265	0.042859	yes		-0.963525	6.80247	7.02684	0.00802971	0.0270998		sp|Q72MG4|IPYR_LEPIC	IPR008162	GO:0000287,GO:0004427,GO:0006796,GO:0005737
Peaxi162Scf00117g00321		XLOC_010184	6.45127	151.489	4.55348	10.8544	5e-05	0.000174625	yes		4.68213	5.38047	93.2929	4.51e-22	4.27e-20		AT4G10770.1	IPR004813	GO:0055085
Peaxi162Scf00117g00415		XLOC_010186	1.70934	3.8441	1.16921	2.14353	0.0006	0.00172228	yes		1.315	3.04618	10.9935	0.000914324	0.00435144		AT5G17930.1	IPR003891,IPR016024	GO:0003723,GO:0005515,GO:0005488
Peaxi162Scf00117g00418		XLOC_010154	4.63105	33.1128	2.83798	5.23891	5e-05	0.000174625	yes		3.13209	3.46119	89.5017	3.06e-21	2.69e-19		sp|Q53FV1|ORML2_HUMAN	IPR007203	GO:0016021
Peaxi162Scf00117g00919		XLOC_010157	2.05788	4.39997	1.09634	2.42316	5e-05	0.000174625	yes		1.15592	3.86145	14.0797	0.000175228	0.00103458		AT4G10940.1	IPR013083	GO:0005515,GO:0008270
Peaxi162Scf00117g01315		XLOC_010164	10.7297	18.4162	0.779364	2.00094	0.0007	0.00197918	yes		0.835985	5.61786	17.0939	3.56e-05	0.000257829			IPR009069
Peaxi162Scf00117g01317		XLOC_010203	2030.13	809.013	-1.32734	-2.78696	5e-05	0.000174625	yes		-1.18221	8.54346	11.4486	0.000715474	0.00350992		AT1G64230.1	IPR016135,IPR023313	GO:0016881
Peaxi162Scf00117g01411		XLOC_010165	24.0789	73.4618	1.60923	4.19594	5e-05	0.000174625	yes		1.6396	5.49486	35.4478	2.62e-09	4.82e-08		sp|Q9SWE7|VATE_CITLI	IPR002842	GO:0033178,GO:0015991,GO:0046961
Peaxi162Scf00117g01517		XLOC_010167	1.62099	7.48143	2.20644	3.46031	5e-05	0.000174625	yes		3.12816	1.39891	26.4141	2.76e-07	3.33e-06		ref|XP_007040410.1|	IPR005079	GO:0042318
Peaxi162Scf00117g01731		XLOC_010212	74.4048	51.2261	-0.538516	-1.42286	0.01415	0.0283718	yes		-0.703758	6.46547	7.84592	0.00509354	0.0185866		AT1G63830.2	IPR006461
Peaxi162Scf00118g00109		XLOC_010219	19.1035	11.9701	-0.674408	-1.78481	0.00295	0.0071218	yes		-0.916829	4.94065	18.6293	1.59e-05	0.000126085		ref|XP_002528906.1|	IPR013256
Peaxi162Scf00118g00223		XLOC_010235	2.38647	4.74523	0.991602	2.11384	0.00035	0.00105711	yes		1.57535	3.27421	23.9742	9.76e-07	1.04e-05		sp|Q0UY70|NM111_PHANO	IPR009003,IPR025926,IPR001940	GO:0004252,GO:0006508,GO:0005515,GO:0003824
Peaxi162Scf00118g01412		XLOC_010248	10.5958	21.6763	1.03263	2.39674	5e-05	0.000174625	yes		1.10094	3.9996	8.04235	0.00456963	0.0169972		sp|Q9LPM9|BCAT6_ARATH	IPR001544	GO:0004084,GO:0008152,GO:0009081,GO:0003824
Peaxi162Scf00118g01712		XLOC_010250	15.8431	64.3956	2.02311	4.98798	5e-05	0.000174625	yes		2.06	4.83615	33.3154	7.84e-09	1.3e-07		sp|Q9VCY8|ADRL_DROME	IPR004254	GO:0016021
Peaxi162Scf00118g01926		XLOC_010228	5.92139	11.2584	0.927001	2.05741	0.00125	0.00333203	yes		0.980224	3.77572	8.38789	0.00377728	0.0145608		ref|XP_007047540.1|	IPR023296,IPR006710	GO:0004553,GO:0005975
Peaxi162Scf00119g00017		XLOC_010300	21.3824	34.6456	0.696251	1.84335	0.00135	0.00356868	yes		0.658826	4.49463	6.45777	0.0110468	0.0352762		sp|Q8GWW7|AGUA_ARATH	IPR007466	GO:0009446,GO:0004668,GO:0047632
Peaxi162Scf00119g00023		XLOC_010301	11.8235	39.7159	1.74806	3.85346	5e-05	0.000174625	yes		1.95386	4.07938	53.6459	2.4e-13	8.27e-12		sp|Q9LEY9|NHP2_ARATH	IPR018492,IPR004038	GO:0003723,GO:0005730
Peaxi162Scf00119g00067		XLOC_010277	1.20623	7.79551	2.69214	2.75259	0.00195	0.00495309	yes		3.51022	1.50597	49.3771	2.11e-12	6.43e-11		sp|Q9M0L0|DRE1A_ARATH	IPR016177	GO:0003677,GO:0006355,GO:0003700
Peaxi162Scf00119g00083		XLOC_010321	135.463	70.1431	-0.949524	-2.59151	5e-05	0.000174625	yes		-0.947254	5.07526	24.951	5.88e-07	6.59e-06		sp|O22493|GSH1_SOLLC	IPR006336	GO:0042398,GO:0004357,GO:0006750
Peaxi162Scf00119g00121		XLOC_010304	2.52577	7.42839	1.55633	1.97511	0.00275	0.00669304	yes		1.98024	0.892404	11.603	0.000658462	0.00325724		ref|NP_188488.1|	IPR000424	GO:0003697,GO:0006260
Peaxi162Scf00119g00137		XLOC_010343	16.2835	8.10935	-1.00576	-2.35168	0.0002	0.000634001	yes		-0.962372	6.14949	18.9174	1.36e-05	0.000110117		AT5G52430.1
Peaxi162Scf00119g00138		XLOC_010344	59.9582	119.746	0.997952	2.51419	5e-05	0.000174625	yes		1.02958	5.85225	32.2637	1.35e-08	2.12e-07		sp|P04825|AMPN_ECOLI	IPR001930,IPR024601	GO:0008237,GO:0006508,GO:0008270
Peaxi162Scf00119g00159		XLOC_010347	47.0991	12.2074	-1.94795	-4.411	5e-05	0.000174625	yes		-2.02011	3.61757	19.2079	1.17e-05	9.65e-05		AT2G01290.1	IPR004788	GO:0009052,GO:0004751
Peaxi162Scf00119g00412		XLOC_010268	8.83932	14.6497	0.728864	1.8545	0.0019	0.004839	yes		0.664205	3.60931	7.48704	0.00621447	0.0219217		AT1G63430.1	IPR025875,IPR013210,IPR011009	GO:0005524,GO:0004672,GO:0006468,GO:0016772
Peaxi162Scf00119g00811		XLOC_010322	294.967	118.361	-1.31736	-3.42105	5e-05	0.000174625	yes		-1.36092	7.74473	26.0329	3.36e-07	3.97e-06		AT4G11570.1	IPR006439,IPR023214	GO:0016787,GO:0008152
Peaxi162Scf00119g00838		XLOC_010320	2.61898	4.07068	0.636266	1.50222	0.0103	0.0214753	yes		0.881144	4.17867	6.17875	0.0129294	0.0400828		sp|Q80Y84|KDM5B_MOUSE	IPR013637,IPR003347,IPR004198,IPR013083,IPR003349,IPR001606	GO:0005634,GO:0003677,GO:0005515,GO:0016706,GO:0008270,GO:0005622,GO:0055114
Peaxi162Scf00119g00947		XLOC_010331	4.24559	15.8493	1.90038	4.33115	5e-05	0.000174625	yes		2.0586	4.5155	84.4741	3.89e-20	3.08e-18		sp|O66601|GUAA_AQUAE	IPR022955,IPR004739,IPR017926,IPR001674	GO:0003922,GO:0005524,GO:0016462,GO:0006177,GO:0006164
Peaxi162Scf00119g00948		XLOC_010332	2.3208	6.86615	1.56488	3.18839	5e-05	0.000174625	yes		1.6965	4.62565	14.2811	0.000157437	0.000943799		ref|XP_002511864.1|	IPR022212,IPR025486
Peaxi162Scf00119g01015		XLOC_010334	0.655921	9.79708	3.90076	6.11288	5e-05	0.000174625	yes		4.47578	2.45256	122.44	1.85e-28	3.16e-26		sp|Q65JY4|MURE_BACLD	IPR005761	GO:0009058,GO:0005524,GO:0051301,GO:0016881,GO:0008360,GO:0005737,GO:0016874
Peaxi162Scf00119g01214		XLOC_010290	2306.27	946.795	-1.28444	-2.48113	5e-05	0.000174625	yes		-1.25083	9.79791	14.8565	0.000116009	0.000723029		AT4G00430.1	IPR023271,IPR000425	GO:0016020,GO:0006810,GO:0005215
Peaxi162Scf00119g01515		XLOC_010297	5.76092	10.1034	0.810475	1.56419	0.0097	0.020379	yes		0.823151	2.95303	7.10092	0.00770443	0.0262199		sp|Q9M565|TAF11_ARATH	IPR006809	GO:0005634,GO:0046982,GO:0006367
Peaxi162Scf00119g10131		XLOC_010341	83.0056	26.3197	-1.65707	-4.36128	5e-05	0.000174625	yes		-1.62944	5.43006	19.1854	1.19e-05	9.73e-05		AT5G08250.1	IPR001128	GO:0020037,GO:0016705,GO:0005506,GO:0055114
Peaxi162Scf00120g00021		XLOC_010355	85.6277	735.755	3.10308	7.32503	5e-05	0.000174625	yes		3.06832	7.54622	100.291	1.32e-23	1.46e-21		sp|Q9SR19|RAF2_ARATH
Peaxi162Scf00120g00088		XLOC_010362	6.86824	10.332	0.589112	1.5079	0.0106	0.0220228	yes		0.648474	4.54083	7.42355	0.00643759	0.0225686		sp|Q9FPT1|UBP12_ARATH	IPR018126,IPR008974,IPR024729,IPR001394	GO:0006511,GO:0005515,GO:0004221,GO:0006265,GO:0003690
Peaxi162Scf00120g00102		XLOC_010365	3.77748	7.41808	0.97362	1.52773	0.01395	0.0280187	yes		1.181	2.3174	7.62056	0.00577066	0.0206215		ref|XP_007010552.1|	IPR001104	GO:0016627,GO:0016021,GO:0005737,GO:0006629
Peaxi162Scf00120g00111		XLOC_010367	4.78421	0.792686	-2.59346	-2.50511	0.0072	0.0156788	yes		-2.55311	1.77393	18.9963	1.31e-05	0.000106006		sp|Q9SCU0|SDR2A_ARATH	IPR002347	GO:0008152,GO:0016491
Peaxi162Scf00120g00517		XLOC_010390	13.6522	7.6952	-0.827108	-2.05458	0.00065	0.00185122	yes		-0.886003	6.15234	11.9729	0.0005398	0.00274364		sp|Q0WPQ2|ETR2_ARATH	IPR009082,IPR011006,IPR014525	GO:0016020,GO:0009873,GO:0007165,GO:0005524,GO:0006355,GO:0004673,GO:0000155,GO:0000160,GO:0005515,GO:0004871,GO:0005789,GO:0000156
Peaxi162Scf00120g00720		XLOC_010396	14.8956	8.72967	-0.770883	-1.57093	0.01025	0.0213838	yes		-0.729446	3.70715	7.05644	0.00789809	0.0267296		AT4G32605.1	IPR003428	GO:0005759
Peaxi162Scf00120g00814		XLOC_010364	10.2917	1.61392	-2.67284	-4.42032	5e-05	0.000174625	yes		-2.74917	2.41802	39.8556	2.73e-10	5.99e-09		AT5G16010.1	IPR001104	GO:0016627,GO:0016021,GO:0005737,GO:0006629
Peaxi162Scf00120g01512		XLOC_010373	29.732	8.87661	-1.74393	-4.55135	5e-05	0.000174625	yes		-1.66029	6.4749	14.5978	0.000133068	0.000814211		AT3G52060.1	IPR003406	GO:0016020,GO:0008375
Peaxi162Scf00120g01525		XLOC_010375	1.41658	8.43208	2.57347	3.36247	0.0001	0.00033435	yes		3.41009	2.04509	47.3857	5.83e-12	1.67e-10		AT5G04840.1
Peaxi162Scf00120g01534		XLOC_010407	851.132	444.847	-0.936073	-2.00907	0.00045	0.00132797	yes		-0.935028	9.66675	23.4928	1.25e-06	1.3e-05		AT3G44110.1	IPR002939,IPR001623	GO:0006457,GO:0051082
Peaxi162Scf00120g10023		XLOC_010383	11.6777	28.3495	1.27957	2.5349	0.0002	0.000634001	yes		1.29471	4.13574	16.4107	5.1e-05	0.000354567		AT2G21130.1	IPR024936,IPR002130	GO:0006457,GO:0003755
Peaxi162Scf00121g00003		XLOC_010411	16.3712	7.57599	-1.11166	-2.42807	0.0001	0.00033435	yes		-1.05929	4.92103	12.528	0.000400891	0.00212051		AT4G06744.1
Peaxi162Scf00121g00018		XLOC_010410	26.7102	17.7326	-0.590988	-1.49576	0.01005	0.0210214	yes		-0.586902	8.28562	6.25778	0.0123649	0.0386685		AT4G24240.1	IPR003657,IPR018872	GO:0006355,GO:0043565,GO:0003700
Peaxi162Scf00121g00414		XLOC_010426	28.1104	17.6704	-0.669766	-1.45331	0.01185	0.0242886	yes		-0.719176	4.01975	8.1387	0.00433302	0.016273		ref|XP_002510176.1|
Peaxi162Scf00121g00417		XLOC_010445	16.6386	30.7814	0.887526	2.25936	0.0002	0.000634001	yes		0.796036	5.10245	6.05662	0.0138543	0.0424168		AT3G50240.1	IPR027640,IPR027417,IPR001752	GO:0007018,GO:0005524,GO:0003777,GO:0008017,GO:0005871
Peaxi162Scf00121g02310		XLOC_010434	148.347	311.799	1.07164	2.76617	5e-05	0.000174625	yes		1.14112	5.51026	21.0356	4.51e-06	4.14e-05		AT1G29390.1	IPR008892
Peaxi162Scf00122g00032		XLOC_010464	21.3402	6.58666	-1.69595	-3.52576	5e-05	0.000174625	yes		-1.72558	4.84653	16.7437	4.28e-05	0.00030389		AT3G19950.1	IPR013083,IPR010543	GO:0005515,GO:0008270
Peaxi162Scf00122g00251		XLOC_010482	8.0844	36.348	2.16866	5.01369	5e-05	0.000174625	yes		2.0928	5.71767	30.0749	4.16e-08	6.05e-07		AT2G42005.1	IPR013057
Peaxi162Scf00122g01723		XLOC_010495	223.834	118.131	-0.922044	-2.10791	0.0002	0.000634001	yes		-0.883922	8.17424	19.8338	8.45e-06	7.19e-05		AT1G53310.1	IPR021135	GO:0006099,GO:0015977,GO:0008964,GO:0003824
Peaxi162Scf00122g02215		XLOC_010476	69.2043	44.9661	-0.622024	-1.68954	0.00435	0.0100408	yes		-0.53241	4.7199	5.79866	0.0160384	0.047692		sp|Q8RXN4|HIBC5_ARATH
Peaxi162Scf00122g02315		XLOC_010478	82.3267	408.074	2.3094	6.21896	5e-05	0.000174625	yes		2.37772	3.48243	45.5419	1.49e-11	4.02e-10		gb|AAB61215.1|	IPR009071
Peaxi162Scf00122g02417		XLOC_010481	0.417482	2.37247	2.5066	3.06797	0.0005	0.00146065	yes		3.07384	2.89908	26.9938	2.04e-07	2.54e-06		ref|XP_007046501.1|	IPR025486
Peaxi162Scf00123g00003		XLOC_010509	13.6724	3.85894	-1.82499	-2.59593	0.0011	0.00297066	yes		-2.18721	7.06304	12.6441	0.000376758	0.00201275			IPR007608
Peaxi162Scf00123g00047		XLOC_010532	19.129	12.2537	-0.642548	-1.50987	0.01665	0.0327285	yes		-0.859672	1.89386	6.53703	0.0105652	0.0340214		sp|Q5ZC82|LOG_ORYSJ	IPR005269
Peaxi162Scf00123g00068		XLOC_010534	395.261	1921.33	2.28123	4.30221	5e-05	0.000174625	yes		2.26165	8.1452	57.3661	3.62e-14	1.38e-12		sp|Q08935|ROC1_NICSY	IPR012677	GO:0000166,GO:0003676
Peaxi162Scf00123g00096		XLOC_010515	204.414	32.7895	-2.64019	-6.79566	5e-05	0.000174625	yes		-2.60439	9.50727	100.733	1.05e-23	1.19e-21		AT3G53260.1	IPR024083,IPR001106,IPR023144	GO:0009058,GO:0016841,GO:0003824,GO:0005737,GO:0006559
Peaxi162Scf00123g00214		XLOC_010531	29.4585	9.00343	-1.71014	-4.38954	5e-05	0.000174625	yes		-1.7021	5.33066	74.0845	7.48e-18	4.52e-16		AT4G30080.1	IPR015300,IPR010525,IPR003311	GO:0005634,GO:0003677,GO:0006355,GO:0009725,GO:0046983
Peaxi162Scf00123g01728		XLOC_010530	8.39855	36.6008	2.12366	5.17866	5e-05	0.000174625	yes		2.16568	3.58438	53.8876	2.12e-13	7.38e-12		sp|Q03066|RPSC_NOSS1	IPR014284	GO:0003677,GO:0006355,GO:0016987,GO:0003700,GO:0006352
Peaxi162Scf00123g01729		XLOC_010544	4.36394	10.1404	1.21641	1.92851	0.0033	0.00786265	yes		1.35689	2.5229	6.00396	0.0142738	0.0434444
Peaxi162Scf00124g00019		XLOC_010547	24.2343	16.5656	-0.548859	-1.46606	0.0103	0.0214753	yes		-0.480236	6.26378	7.37275	0.00662197	0.0231211		AT4G30160.1	IPR007122,IPR003128	GO:0003779,GO:0007010
Peaxi162Scf00124g00110		XLOC_010564	111.313	20.4855	-2.44194	-6.24114	5e-05	0.000174625	yes		-2.52895	5.84742	80.8596	2.42e-19	1.77e-17		AT1G28220.1	IPR000620,IPR004853	GO:0016020
Peaxi162Scf00124g01719		XLOC_010579	19.112	5.26785	-1.8592	-3.63456	5e-05	0.000174625	yes		-2.11468	2.31275	20.7502	5.23e-06	4.71e-05		AT5G18020.1	IPR003676
Peaxi162Scf00124g01733		XLOC_010582	23.2795	11.715	-0.990701	-2.22683	0.0002	0.000634001	yes		-0.972126	4.80121	12.395	0.000430487	0.00225557		sp|O64527|Y1926_ARATH	IPR014878,IPR011038
Peaxi162Scf00124g01740		XLOC_010580	17.6593	4.29121	-2.04097	-3.37263	5e-05	0.000174625	yes		-1.8327	2.5202	21.732	3.14e-06	3e-05		AT5G18020.1	IPR003676
Peaxi162Scf00125g00122		XLOC_010622	30.1274	10.5671	-1.5115	-3.77934	5e-05	0.000174625	yes		-1.54887	5.64435	17.1142	3.52e-05	0.000255533		AT4G13510.1	IPR001905,IPR024041	GO:0016020,GO:0008519,GO:0072488,GO:0015696
Peaxi162Scf00125g01022		XLOC_010620	441.609	34.6534	-3.6717	-8.76683	5e-05	0.000174625	yes		-3.62548	8.17947	150.184	1.58e-34	4.14e-32		AT3G23920.1	IPR001554,IPR017853	GO:0005975,GO:0000272,GO:0016161,GO:0003824
Peaxi162Scf00125g01318		XLOC_010595	43.9634	22.0497	-0.995543	-2.57989	0.0001	0.00033435	yes		-1.10493	4.51221	25.4087	4.64e-07	5.31e-06		AT2G33255.1	IPR006439,IPR023214	GO:0016787,GO:0008152
Peaxi162Scf00125g01319		XLOC_010596	4.2748	0.378911	-3.49593	-3.5067	0.0072	0.0156788	yes		-3.83132	2.26351	52.6558	3.97e-13	1.33e-11		AT1G04570.1	IPR016196,IPR004324
Peaxi162Scf00125g01324		XLOC_010623	1.76635	6.88699	1.9631	4.07871	5e-05	0.000174625	yes		2.27564	4.02969	44.1413	3.06e-11	7.82e-10		sp|P0CQ90|MAK5_CRYNJ	IPR014014,IPR027417,IPR014001,IPR001650	GO:0005524,GO:0004386,GO:0008026,GO:0003676
Peaxi162Scf00126g00121		XLOC_010629	1.46279	4.83618	1.72514	2.12397	0.0028	0.0068003	yes		2.80803	1.21852	14.3786	0.000149488	0.000901107		AT3G59410.1	IPR016135
Peaxi162Scf00126g00232		XLOC_010682	38.8231	102.013	1.39376	3.31733	5e-05	0.000174625	yes		1.49303	9.12536	9.63848	0.00190543	0.00818949		AT5G49360.1	IPR026892,IPR002772,IPR026891,IPR017853	GO:0004553,GO:0005975
Peaxi162Scf00126g00524		XLOC_010643	2.66254	4.5744	0.780779	1.51102	0.01015	0.0212018	yes		0.92569	3.38043	5.83175	0.0157394	0.0469937		sp|Q07878|VPS13_YEAST	IPR026847
Peaxi162Scf00126g00525		XLOC_010696	9.31069	21.4879	1.20656	2.2394	0.00045	0.00132797	yes		1.13835	2.55456	10.6016	0.00112987	0.0052248		sp|Q8GUG7|RH50_ARATH	IPR027417,IPR001650	GO:0005524,GO:0004386,GO:0003676
Peaxi162Scf00126g00526		XLOC_010697	10.7443	22.6989	1.07905	2.66209	5e-05	0.000174625	yes		1.01279	3.97491	19.239	1.15e-05	9.52e-05		sp|A4R5B8|DBP10_MAGO7	IPR014014,IPR027417,IPR014001	GO:0005524,GO:0008026,GO:0003676
Peaxi162Scf00126g00624		XLOC_010700	244.124	20.6868	-3.56083	-8.80403	5e-05	0.000174625	yes		-3.4912	6.33897	174.089	9.47e-40	3.38e-37		AT1G06040.1	IPR000315	GO:0008270,GO:0005622
Peaxi162Scf00126g00625		XLOC_010644	9.471	5.82574	-0.701076	-1.39365	0.0186	0.0360669	yes		-0.841437	4.22918	5.69988	0.0169661	0.0499433		sp|Q42896|SCRK2_SOLLC	IPR002139	GO:0016773,GO:0004747,GO:0006014
Peaxi162Scf00126g00811		XLOC_010650	40.5452	25.2212	-0.684895	-1.82437	0.00145	0.00380213	yes		-0.748901	5.74031	14.5967	0.000133144	0.000814436		ref|XP_002530300.1|
Peaxi162Scf00126g00813		XLOC_010704	2.7386	4.94293	0.851926	1.83745	0.00245	0.00606885	yes		1.08336	3.87798	10.0421	0.00153006	0.00677005		AT2G43500.1	IPR000270,IPR003035	GO:0005515
Peaxi162Scf00126g01027		XLOC_010659	1.24028	6.72	2.43779	2.72622	0.001	0.00272775	yes		2.60953	3.06715	42.4612	7.21e-11	1.74e-09		sp|Q5NQ64|RL3_ZYMMO	IPR000597,IPR009000	GO:0005840,GO:0006412,GO:0005622,GO:0003735
Peaxi162Scf00126g01125		XLOC_010662	6.50402	66.1602	3.34656	7.87257	5e-05	0.000174625	yes		3.3249	4.92302	90.1497	2.21e-21	1.95e-19		sp|Q9SCP4|PP279_ARATH	IPR011990,IPR002885	GO:0005515
Peaxi162Scf00126g01221		XLOC_010716	547.235	171.395	-1.67483	-4.2176	5e-05	0.000174625	yes		-1.79289	5.94751	35.2789	2.86e-09	5.23e-08			IPR027417,IPR006689	GO:0005525
Peaxi162Scf00126g01513		XLOC_010720	4.41108	8.76065	0.989907	2.05111	0.00085	0.00235725	yes		1.01429	3.68972	7.06139	0.00787627	0.0266601		sp|Q8CCP0|NEMF_MOUSE	IPR015801,IPR008616,IPR008532	GO:0005507,GO:0048038,GO:0009308
Peaxi162Scf00126g10123		XLOC_010665	3.85285	6.20648	0.68785	1.62691	0.00565	0.0126558	yes		0.552228	3.84987	5.9885	0.0143994	0.0437496		gb|ABA95547.1|	IPR016024	GO:0006886,GO:0008536,GO:0005488
Peaxi162Scf00127g00111		XLOC_010731	241.995	1439.08	2.5721	5.47951	5e-05	0.000174625	yes		2.59277	7.9561	14.1815	0.000165998	0.000988256		AT5G20630.1	IPR001929	GO:0045735,GO:0030145
Peaxi162Scf00127g00131		XLOC_010732	1.32984	2.45646	0.885326	1.5725	0.0114	0.0234711	yes		1.11964	2.72708	7.10453	0.00768894	0.0261715		ref|XP_007012655.1|	IPR006553
Peaxi162Scf00127g00166		XLOC_010735	94.563	476.064	2.33181	5.58371	5e-05	0.000174625	yes		2.3454	7.39187	157.098	4.87e-36	1.42e-33		AT3G45310.1	IPR013128,IPR025661,IPR025660	GO:0008234,GO:0006508
Peaxi162Scf00127g01816		XLOC_010744	2.08543	7.3067	1.80888	3.59552	5e-05	0.000174625	yes		1.73507	4.43297	34.2636	4.81e-09	8.38e-08		sp|Q3UDE2|TTL12_MOUSE	IPR004344	GO:0006464
Peaxi162Scf00127g01910		XLOC_010737	47.3001	21.1505	-1.16115	-2.78569	5e-05	0.000174625	yes		-1.04809	5.17567	5.93534	0.0148402	0.0448848		ref|XP_002324201.2|
Peaxi162Scf00128g00020		XLOC_010749	78.56	32.5772	-1.26993	-3.3771	5e-05	0.000174625	yes		-1.41349	4.94865	41.7742	1.02e-10	2.41e-09		AT1G10740.1
Peaxi162Scf00128g00023		XLOC_010752	1991.62	503.053	-1.98516	-3.63895	5e-05	0.000174625	yes		-1.9125	8.49577	51.6669	6.58e-13	2.13e-11		AT1G72330.1	IPR015424	GO:0009058,GO:0003824,GO:0030170
Peaxi162Scf00128g00024		XLOC_010764	8183.81	4228.17	-0.952738	-1.69021	0.0046	0.0105509	yes		-0.991135	10.2803	7.26953	0.00701341	0.0242548
Peaxi162Scf00128g00133		XLOC_010756	11.265	5.81794	-0.953265	-2.05482	0.0004	0.00119351	yes		-1.07467	3.64102	9.75777	0.00178567	0.00772931		AT5G38030.1	IPR002528	GO:0016020,GO:0055085,GO:0015238,GO:0015297,GO:0006855
Peaxi162Scf00128g00136		XLOC_010826	17.6744	11.8466	-0.577196	-1.3703	0.01895	0.0366616	yes		-0.577674	5.09519	8.61723	0.00332999	0.0130701		sp|Q9LFV5|FK111_ARATH	IPR001810,IPR011043,IPR015915	GO:0005515
Peaxi162Scf00128g00138		XLOC_010856	44.7015	154.782	1.79185	4.80705	5e-05	0.000174625	yes		1.69678	5.21593	44.4063	2.67e-11	6.91e-10		ref|XP_002527926.1|	IPR011990	GO:0005515
Peaxi162Scf00128g00139		XLOC_010857	70.6255	34.0985	-1.05048	-2.84048	5e-05	0.000174625	yes		-1.02466	5.45935	17.6487	2.66e-05	0.000198815		AT3G26570.2	IPR001204	GO:0016020,GO:0006817,GO:0005315
Peaxi162Scf00128g00218		XLOC_010858	8.24644	16.4594	0.99707	2.36993	5e-05	0.000174625	yes		0.933106	4.10918	8.38739	0.00377833	0.0145621		AT1G67900.1	IPR011333,IPR027356
Peaxi162Scf00128g00219		XLOC_010760	1.86056	10.3974	2.48242	4.00674	5e-05	0.000174625	yes		2.66161	2.67544	30.5463	3.26e-08	4.82e-07		AT1G23280.1	IPR006958
Peaxi162Scf00128g00449		XLOC_010769	1.26298	6.74228	2.4164	4.24137	5e-05	0.000174625	yes		2.4068	3.06014	41.7942	1.01e-10	2.39e-09		gb|AHA36703.1|	IPR024822
Peaxi162Scf00128g00510		XLOC_010875	9.47426	3.50313	-1.43537	-2.29011	0.00975	0.0204705	yes		-1.9019	3.78561	8.64533	0.003279	0.0128944		AT1G24530.1	IPR015943,IPR020472	GO:0005515
Peaxi162Scf00128g00544		XLOC_010774	17.6524	33.5568	0.926738	2.39237	5e-05	0.000174625	yes		0.923465	5.89512	13.6818	0.00021654	0.00124479		gb|ADN32812.1|	IPR027942,IPR027944
Peaxi162Scf00128g00627		XLOC_010781	28.995	46.9306	0.694725	1.93941	0.00155	0.00403543	yes		0.690079	6.07365	12.3955	0.000430375	0.00225555		sp|O04450|TCPE_ARATH	IPR002423,IPR027410,IPR027409,IPR027413	GO:0044267,GO:0006457,GO:0005524,GO:0051082
Peaxi162Scf00128g00632		XLOC_010881	22.8868	90.8923	1.98964	5.17739	5e-05	0.000174625	yes		1.88989	4.69622	35.1443	3.06e-09	5.57e-08		sp|A0LLH3|YIDC_SYNFM	IPR028055,IPR001708	GO:0016021,GO:0051205
Peaxi162Scf00128g00642		XLOC_010879	177.663	95.9895	-0.888191	-2.53842	0.00015	0.000486486	yes		-0.970172	4.61119	17.0756	3.59e-05	0.000260051		AT5G63180.1	IPR011050,IPR018082
Peaxi162Scf00128g00643		XLOC_010880	65.6184	46.7696	-0.488529	-1.28278	0.0246	0.0460409	yes		-0.57789	6.56274	6.96678	0.00830369	0.027861		AT3G26100.2	IPR009091
Peaxi162Scf00128g00724		XLOC_010885	51.231	24.3105	-1.07544	-2.99658	5e-05	0.000174625	yes		-1.02754	3.13309	15.832	6.92e-05	0.000461308		AT3G26085.3	IPR003675	GO:0016020
Peaxi162Scf00128g00835		XLOC_010900	18.3098	31.0346	0.761263	1.82015	0.00225	0.00562523	yes		0.949096	3.15396	6.99141	0.00819018	0.027556		sp|Q9CAF9|IOJAM_ARATH	IPR004394,IPR025656
Peaxi162Scf00128g00840		XLOC_010793	83.4005	54.4126	-0.616117	-1.63546	0.0043	0.00993896	yes		-0.609055	6.69465	6.09136	0.0135844	0.0417759		AT3G01750.1	IPR020683	GO:0005515
Peaxi162Scf00128g00843		XLOC_010796	0.831636	4.0205	2.27335	3.14113	5e-05	0.000174625	yes		2.47164	0.841159	14.1546	0.000168387	0.000999319		sp|Q14181|DPOA2_HUMAN	IPR016722	GO:0003887,GO:0003677,GO:0006260
Peaxi162Scf00128g00924		XLOC_010797	4.1753	7.68831	0.880788	2.11667	0.00025	0.000777877	yes		0.997637	4.55976	10.9906	0.000915742	0.00435719		ref|XP_002514993.1|
Peaxi162Scf00128g00941		XLOC_010902	4.11399	11.5114	1.48445	3.78952	5e-05	0.000174625	yes		1.53351	5.30973	34.6238	4e-09	7.09e-08		AT1G17420.1	IPR027433,IPR008976,IPR000907	GO:0016702,GO:0046872,GO:0005515,GO:0005506,GO:0055114,GO:0016165
Peaxi162Scf00128g00942		XLOC_010903	8.36012	14.8182	0.825771	2.11041	0.00055	0.00159199	yes		0.709836	3.05692	7.8067	0.00520529	0.018931		AT1G67550.1	IPR008221,IPR005848,IPR002019,IPR002026	GO:0006807,GO:0019627,GO:0016787,GO:0009039,GO:0043419,GO:0016810,GO:0016151
Peaxi162Scf00128g01036		XLOC_010807	6.20653	8.91992	0.523244	1.30734	0.0249	0.0465253	yes		0.579093	4.21963	6.86903	0.0087702	0.0291586		AT3G01810.1	IPR019448
Peaxi162Scf00128g01043		XLOC_010910	9.96105	5.32737	-0.902876	-2.15301	0.0001	0.00033435	yes		-0.875572	5.86977	15.2815	9.26e-05	0.000594115		sp|Q9C7G1|PUB45_ARATH	IPR013083,IPR016024	GO:0005515,GO:0000151,GO:0016567,GO:0005488,GO:0004842
Peaxi162Scf00128g01227		XLOC_010822	200.287	46.1748	-2.11689	-5.49097	5e-05	0.000174625	yes		-2.15249	5.48798	99.4604	2e-23	2.22e-21		sp|Q9FYF7|Y1736_ARATH	IPR008802
Peaxi162Scf00128g01332		XLOC_010923	4.36449	1.396	-1.64452	-1.68645	0.014	0.0281079	yes		-2.597	4.21381	29.2281	6.43e-08	8.94e-07
Peaxi162Scf00128g01416		XLOC_010927	5.46085	32.3128	2.56491	4.80017	5e-05	0.000174625	yes		3.23348	1.84528	69.5433	7.48e-17	4.13e-15		gb|AAQ72500.1|	IPR002487	GO:0005634,GO:0006355,GO:0003700
Peaxi162Scf00128g01418		XLOC_010930	4.55585	33.3602	2.87233	5.85237	5e-05	0.000174625	yes		3.09777	2.9511	87.2276	9.67e-21	8.14e-19		AT3G60030.1	IPR004333	GO:0005634,GO:0003677
Peaxi162Scf00128g01524		XLOC_010833	45.2378	24.8154	-0.866293	-2.30358	5e-05	0.000174625	yes		-1.02659	5.67508	17.8396	2.4e-05	0.000182264		AT5G13110.1	IPR001282	GO:0050661,GO:0006006,GO:0055114,GO:0004345
Peaxi162Scf00128g01526		XLOC_010835	9.99398	1.42053	-2.81464	-3.21832	0.00035	0.00105711	yes		-2.48634	1.7193	28.5847	8.97e-08	1.21e-06		AT1G69690.1	IPR005333
Peaxi162Scf00128g01527		XLOC_010836	32.4548	13.6025	-1.25456	-3.1889	5e-05	0.000174625	yes		-1.26867	4.33912	14.541	0.000137139	0.000836028		AT1G69040.1	IPR002912	GO:0016597,GO:0008152
Peaxi162Scf00128g01626		XLOC_010838	41.7825	19.1446	-1.12596	-2.91327	5e-05	0.000174625	yes		-1.09407	4.83806	18.6636	1.56e-05	0.000124028		sp|O35459|ECH1_MOUSE	IPR018376,IPR014748,IPR001753	GO:0008152,GO:0003824
Peaxi162Scf00128g01627		XLOC_010839	19.8773	5.86753	-1.76029	-3.62605	5e-05	0.000174625	yes		-1.9777	5.10246	35.8591	2.12e-09	3.98e-08		ref|XP_007043870.1|	IPR003441	GO:0003677,GO:0006355
Peaxi162Scf00128g01632		XLOC_010942	89.8266	11.8538	-2.92179	-5.41608	5e-05	0.000174625	yes		-2.8798	5.36772	8.05832	0.0045295	0.0168702		sp|P93332|NOD3_MEDTR	IPR004316	GO:0016021
Peaxi162Scf00128g01633		XLOC_010837	37.2914	20.0935	-0.892112	-2.32349	0.0001	0.00033435	yes		-0.955449	6.10991	29.5465	5.46e-08	7.7e-07		AT5G13160.1	IPR013320,IPR011009	GO:0005524,GO:0004674,GO:0004672,GO:0006468,GO:0016772
Peaxi162Scf00128g01713		XLOC_010947	30.1328	13.9131	-1.11489	-3.00833	5e-05	0.000174625	yes		-0.868748	5.43641	11.3595	0.000750644	0.00365562		ref|XP_003630559.1|	IPR013761	GO:0005515
Peaxi162Scf00128g01742		XLOC_010843	56.8358	11.5061	-2.30441	-5.00506	5e-05	0.000174625	yes		-2.3931	6.22395	33.1222	8.65e-09	1.42e-07
Peaxi162Scf00128g01744		XLOC_010848	8.552	14.8701	0.798076	1.9416	0.0009	0.00248147	yes		1.1012	3.01585	16.8397	4.07e-05	0.000291199
Peaxi162Scf00128g01750		XLOC_010946	26.1402	5.41731	-2.27063	-4.66308	5e-05	0.000174625	yes		-2.20867	7.1064	42.6369	6.59e-11	1.61e-09		AT5G13200.1	IPR004182
Peaxi162Scf00128g01753		XLOC_010949	1826.39	7700.04	2.07587	3.19448	5e-05	0.000174625	yes		2.07213	10.3023	15.9113	6.64e-05	0.000445379		sp|Q03200|LIRP1_ORYSJ	IPR009856
Peaxi162Scf00128g01773		XLOC_010948	34.5654	50.8367	0.556543	1.46046	0.01165	0.023926	yes		0.831154	3.32758	8.47897	0.00359276	0.0139534		ref|XP_002512657.1|	IPR023375
Peaxi162Scf00128g01776		XLOC_010951	12.17	18.1703	0.578249	1.50134	0.0092	0.0194539	yes		0.530387	4.85049	6.9426	0.00841667	0.0281625		sp|Q8VHH5|AGAP3_MOUSE	IPR001164,IPR027267,IPR020683,IPR011993	GO:0032312,GO:0008060,GO:0005515,GO:0008270,GO:0005737,GO:0005543
Peaxi162Scf00128g01777		XLOC_010952	16.0302	6.81955	-1.23305	-2.67377	5e-05	0.000174625	yes		-1.30191	3.86029	17.3672	3.08e-05	0.000226765		ref|XP_002512665.1|	IPR009057	GO:0003677
Peaxi162Scf00128g10025		XLOC_010765	11162.3	5555.35	-1.00669	-1.64717	0.0064	0.0141279	yes		-1.06601	10.5739	9.63074	0.00191347	0.00821557
Peaxi162Scf00129g00003		XLOC_010957	108.314	60.6055	-0.837703	-2.173	0.0001	0.00033435	yes		-0.810754	5.19159	7.45046	0.00634202	0.0222977		AT1G69530.1	IPR007118	GO:0009664,GO:0005576
Peaxi162Scf00129g00125		XLOC_010958	10.1385	17.3247	0.772982	1.77126	0.0029	0.00701538	yes		0.843282	3.46973	8.54737	0.00346021	0.0135095		ref|XP_007032558.1|	IPR014764
Peaxi162Scf00129g00168		XLOC_011122	7.75756	2.2343	-1.79578	-3.05308	0.00025	0.000777877	yes		-2.04785	3.18153	50.5691	1.15e-12	3.6e-11		gb|EXC20342.1|	IPR006553
Peaxi162Scf00129g00237		XLOC_010962	10.4764	6.34515	-0.723413	-1.54261	0.0092	0.0194539	yes		-0.923159	3.89465	7.71234	0.00548445	0.0197623		AT3G19970.1	IPR008547
Peaxi162Scf00129g00314		XLOC_010964	8.82384	16.6409	0.915256	2.41052	5e-05	0.000174625	yes		0.829997	5.5467	7.44097	0.00637554	0.0223922		sp|Q9LJX0|AB19B_ARATH	IPR027417,IPR011527	GO:0006810,GO:0055085,GO:0005524,GO:0000166,GO:0042626,GO:0017111,GO:0016021,GO:0016887
Peaxi162Scf00129g00316		XLOC_010966	4.13737	11.1602	1.43158	2.66691	5e-05	0.000174625	yes		1.54026	3.70241	16.4584	4.97e-05	0.000346918		sp|A9H3K5|RL15_GLUDA	IPR021131,IPR005749	GO:0015934,GO:0006412,GO:0003735
Peaxi162Scf00129g00418		XLOC_011055	14.094	29.9602	1.08797	2.80686	5e-05	0.000174625	yes		1.15013	5.95351	22.3824	2.23e-06	2.21e-05		AT1G74690.1	IPR025064,IPR000048	GO:0005515
Peaxi162Scf00129g00433		XLOC_011054	6.6115	22.9089	1.79286	4.71387	5e-05	0.000174625	yes		2.00339	6.76364	91.4974	1.12e-21	1.02e-19		sp|Q9GKX6|GALM_PIG	IPR011013,IPR008183	GO:0030246,GO:0016853,GO:0005975,GO:0003824,GO:0019318
Peaxi162Scf00129g00512		XLOC_011065	1.67972	5.49912	1.71098	2.86137	0.0001	0.00033435	yes		2.14803	1.32579	29.9583	4.41e-08	6.38e-07		sp|Q9LYZ9|PP362_ARATH	IPR011990,IPR002885	GO:0005515
Peaxi162Scf00129g00546		XLOC_011062	6.09356	36.1705	2.56946	6.33094	5e-05	0.000174625	yes		2.37102	4.5398	79.0249	6.13e-19	4.29e-17		sp|A7Z050|VIP1_BOVIN	IPR000560,IPR013083	GO:0005515,GO:0008270,GO:0003993
Peaxi162Scf00129g00632		XLOC_011068	11.4734	6.20498	-0.886792	-2.01776	0.00065	0.00185122	yes		-0.85422	3.88467	11.6519	0.000641384	0.00318722		AT1G59650.1	IPR009769
Peaxi162Scf00129g00633		XLOC_010978	37.1011	22.8865	-0.696967	-1.80729	0.0023	0.00573661	yes		-0.74726	5.18889	16.0239	6.25e-05	0.000423789		AT5G15050.1	IPR003406	GO:0016020,GO:0008375
Peaxi162Scf00129g00710		XLOC_011074	40.5794	21.3207	-0.928488	-2.32862	5e-05	0.000174625	yes		-0.875595	5.15707	12.8398	0.000339326	0.00184079		sp|Q54DS8|SEC13_DICDI	IPR015943,IPR020472	GO:0005515
Peaxi162Scf00129g00735		XLOC_011072	95.3728	58.3437	-0.709	-2.03303	0.001	0.00272775	yes		-0.693219	4.70141	13.6095	0.000225044	0.00128748		ref|NP_001265964.1|	IPR008479
Peaxi162Scf00129g00740		XLOC_010988	6.81608	10.5483	0.629993	1.61213	0.0058	0.0129541	yes		0.842475	5.06417	9.89068	0.00166118	0.00726945		sp|Q9LFQ3|SNL2_ARATH	IPR013194,IPR003822	GO:0005634,GO:0006355
Peaxi162Scf00129g00824		XLOC_011080	1.18392	3.98303	1.7503	2.64987	0.00025	0.000777877	yes		2.44355	2.4259	23.3842	1.33e-06	1.37e-05		sp|Q2U0S9|MCD4_ASPOR	IPR002591,IPR007070	GO:0006506,GO:0008152,GO:0016740,GO:0005789,GO:0003824
Peaxi162Scf00129g00825		XLOC_011081	38.4933	106.724	1.47121	3.90169	5e-05	0.000174625	yes		1.77701	2.3173	20.254	6.78e-06	5.93e-05		gb|AGT97350.1|	IPR006121	GO:0046872,GO:0030001
Peaxi162Scf00129g00828		XLOC_010993	6.47064	10.5358	0.703314	1.83937	0.0015	0.00391872	yes		0.945814	4.30323	13.9503	0.00018771	0.00109702		AT3G01370.1	IPR012349,IPR001890	GO:0003723,GO:0010181,GO:0055114,GO:0016491
Peaxi162Scf00129g00925		XLOC_011087	21.2575	4.99612	-2.08909	-4.21481	5e-05	0.000174625	yes		-2.19123	3.10258	59.4823	1.23e-14	4.98e-13		AT5G40240.1	IPR000620	GO:0016020
Peaxi162Scf00129g00940		XLOC_011088	1.12696	2.63123	1.2233	1.6987	0.00665	0.0146154	yes		1.25407	2.18463	7.71134	0.0054875	0.0197699		AT1G70280.2	IPR011042	GO:0005515
Peaxi162Scf00129g00942		XLOC_011084	5.31361	3.13714	-0.760242	-1.40366	0.0165	0.0324719	yes		-1.04513	1.58085	7.25964	0.00705215	0.0243684		AT1G73680.1	IPR010255	GO:0006979,GO:0020037,GO:0004601,GO:0055114
Peaxi162Scf00129g00946		XLOC_011086	5.50829	1.07751	-2.3539	-4.15422	5e-05	0.000174625	yes		-2.22921	2.82054	38.0379	6.94e-10	1.43e-08		AT5G40240.1	IPR000620	GO:0016020
Peaxi162Scf00129g01032		XLOC_011092	8.16603	14.8232	0.860154	1.943	0.00125	0.00333203	yes		0.881298	3.01425	10.3099	0.00132322	0.00597742		AT5G14790.1	IPR024395,IPR016024	GO:0005488
Peaxi162Scf00129g01043		XLOC_011093	151.35	56.5643	-1.41992	-3.70754	5e-05	0.000174625	yes		-1.34288	5.99233	25.8826	3.63e-07	4.26e-06		sp|Q02283|HAT5_ARATH	IPR009057,IPR003106	GO:0005634,GO:0003677,GO:0006355,GO:0043565,GO:0000976,GO:0003700
Peaxi162Scf00129g01121		XLOC_011097	507.848	345.41	-0.556088	-1.30701	0.0241	0.0452131	yes		-0.642116	7.25877	8.23639	0.00410586	0.0155695		sp|O22609|DEGP1_ARATH	IPR009003,IPR001940	GO:0004252,GO:0006508,GO:0005515,GO:0003824
Peaxi162Scf00129g01227		XLOC_011012	97.9753	46.5957	-1.07222	-2.90433	5e-05	0.000174625	yes		-1.21271	3.88536	34.0999	5.24e-09	9.02e-08		AT5G14660.1	IPR000181,IPR023635	GO:0042586,GO:0005506
Peaxi162Scf00129g01232		XLOC_011009	17.773	56.8756	1.67812	4.46628	5e-05	0.000174625	yes		1.91901	4.75594	64.5805	9.27e-16	4.31e-14		AT5G14720.1	IPR011009	GO:0005524,GO:0004672,GO:0006468,GO:0016772
Peaxi162Scf00129g01321		XLOC_011014	48.361	12.1619	-1.99148	-5.0923	5e-05	0.000174625	yes		-2.14302	4.238	42.728	6.29e-11	1.54e-09		ref|NP_001042148.2|
Peaxi162Scf00129g01336		XLOC_011108	76.6489	42.9226	-0.836529	-2.2673	0.0003	0.000918529	yes		-0.872778	4.50828	21.4982	3.54e-06	3.34e-05		sp|Q8H0T6|PPT2_ARATH	IPR004853
Peaxi162Scf00129g01425		XLOC_011021	43.0131	25.0572	-0.77955	-2.43555	0.00035	0.00105711	yes		-0.749755	6.4387	9.08526	0.00257678	0.0105684		AT5G14540.1	IPR010820
Peaxi162Scf00129g01528		XLOC_011117	7.29354	1.01857	-2.84008	-2.76497	0.00285	0.00690801	yes		-3.01075	0.455964	17.829	2.42e-05	0.000183083		AT3G01570.1	IPR000136	GO:0016021,GO:0012511
Peaxi162Scf00129g01535		XLOC_011116	5.94013	9.26333	0.641036	1.65999	0.0049	0.011156	yes		0.662666	5.23939	6.38925	0.0114814	0.0364336		AT3G27670.1	IPR022542
Peaxi162Scf00129g01539		XLOC_011119	16.7724	26.1013	0.638031	1.62662	0.00465	0.0106525	yes		0.623147	3.83335	6.22621	0.0125873	0.0392218		AT1G77810.2	IPR025298,IPR002659	GO:0016020,GO:0006486,GO:0008378
Peaxi162Scf00129g01540		XLOC_011120	0.2085	2.07368	3.31407	1.9584	0.00435	0.0100408	yes		3.0201	0.740873	12.6918	0.000367262	0.00196709		sp|Q4V837|DTLA_XENLA	IPR015943,IPR020472	GO:0005515
Peaxi162Scf00129g01645		XLOC_011028	30.7086	9.27862	-1.72666	-4.32015	5e-05	0.000174625	yes		-1.72647	5.33105	34.002	5.51e-09	9.45e-08		AT3G27580.1	IPR011009	GO:0005524,GO:0004674,GO:0004672,GO:0006468,GO:0016772
Peaxi162Scf00129g01650		XLOC_011033	3.69429	8.42446	1.18929	2.36212	0.0005	0.00146065	yes		1.72004	1.87482	18.1524	2.04e-05	0.000156885		AT3G01640.1	IPR006206	GO:0008152,GO:0005524,GO:0016301,GO:0016773,GO:0005737
Peaxi162Scf00129g10129		XLOC_011104	89.6072	61.9597	-0.532286	-1.37632	0.017	0.0333293	yes		-0.591502	6.13874	7.68992	0.005553	0.0199677		AT3G27820.1	IPR016156,IPR013027,IPR000206,IPR023753	GO:0005840,GO:0050660,GO:0006412,GO:0005622,GO:0003735,GO:0055114,GO:0045454,GO:0016491
Peaxi162Scf00130g00012		XLOC_011175	41.2241	10.8949	-1.91984	-4.77102	5e-05	0.000174625	yes		-1.98012	4.81554	67.8229	1.79e-16	9.4e-15		ref|XP_007028720.1|
Peaxi162Scf00130g00016		XLOC_011136	10.574	6.39485	-0.725544	-1.79123	0.004	0.00932222	yes		-0.838061	4.76569	12.2904	0.000455304	0.00236703		AT2G41770.1	IPR005049
Peaxi162Scf00130g00071		XLOC_011151	112.048	53.6666	-1.06202	-2.79468	5e-05	0.000174625	yes		-1.03795	6.34623	19.6083	9.51e-06	7.99e-05		AT2G36780.1	IPR002213	GO:0008152,GO:0016758
Peaxi162Scf00130g00111		XLOC_011162	107.016	28.3652	-1.91563	-4.96049	5e-05	0.000174625	yes		-1.84246	5.0912	54.7328	1.38e-13	4.89e-12		AT5G46800.1	IPR023395,IPR018108
Peaxi162Scf00130g00127		XLOC_011168	110.872	38.6044	-1.52205	-3.69309	5e-05	0.000174625	yes		-1.48604	5.74557	16.4175	5.08e-05	0.000353657		AT2G41410.1	IPR011992	GO:0005509
Peaxi162Scf00130g00214		XLOC_011142	0.205608	2.6643	3.69579	3.65573	0.0003	0.000918529	yes		4.48099	3.47394	57.5176	3.35e-14	1.28e-12		ref|XP_007028716.1|	IPR016024	GO:0005488
Peaxi162Scf00130g00325		XLOC_011144	1.71245	3.80066	1.15019	2.52362	5e-05	0.000174625	yes		1.2228	4.59449	9.41438	0.0021529	0.0090761		sp|P41234|ABCA2_MOUSE	IPR026082,IPR027417	GO:0005524,GO:0000166,GO:0017111,GO:0016887
Peaxi162Scf00130g00417		XLOC_011145	38.2418	18.206	-1.07074	-2.84798	5e-05	0.000174625	yes		-1.00618	5.29225	17.4937	2.88e-05	0.000213839		sp|P51978|TRXB_NEUCR	IPR013027,IPR012336,IPR023753	GO:0019430,GO:0050660,GO:0055114,GO:0005737,GO:0045454,GO:0016491,GO:0004791
Peaxi162Scf00130g00519		XLOC_011147	22.6113	6.1027	-1.88952	-3.74789	5e-05	0.000174625	yes		-1.44677	0.844883	7.10557	0.00768449	0.0261606			IPR012677	GO:0000166,GO:0003676
Peaxi162Scf00130g00615		XLOC_011188	65.1337	44.1588	-0.560702	-1.51002	0.00865	0.0184219	yes		-0.606642	5.15355	6.71002	0.00958729	0.0314622		AT5G26310.1	IPR002213	GO:0008152,GO:0016758
Peaxi162Scf00130g00619		XLOC_011187	7.24261	47.9294	2.72633	6.58799	5e-05	0.000174625	yes		2.67944	4.38834	75.9435	2.92e-18	1.89e-16		AT2G36780.1	IPR002213	GO:0008152,GO:0016758
Peaxi162Scf00130g00620		XLOC_011148	60.1893	18.7405	-1.68335	-4.42773	5e-05	0.000174625	yes		-1.67981	6.0482	42.454	7.24e-11	1.74e-09		AT5G26310.1	IPR002213	GO:0008152,GO:0016758
Peaxi162Scf00130g00726		XLOC_011153	9.65935	13.7795	0.512529	1.34172	0.0226	0.0427758	yes		0.520603	5.77379	7.37241	0.0066232	0.0231215		AT4G37640.1	IPR023298,IPR024750,IPR001757,IPR023214	GO:0070588,GO:0016020,GO:0005524,GO:0019829,GO:0005388,GO:0006812,GO:0046872,GO:0000166,GO:0016021,GO:0005516
Peaxi162Scf00130g00727		XLOC_011190	11.5586	2.0277	-2.51104	-5.14667	5e-05	0.000174625	yes		-2.54426	7.51773	32.4564	1.22e-08	1.94e-07		AT2G36770.1	IPR002213	GO:0008152,GO:0016758
Peaxi162Scf00130g00824		XLOC_011195	13.0485	5.77253	-1.17661	-2.62102	5e-05	0.000174625	yes		-1.03856	5.76719	12.1559	0.000489334	0.00252179		AT2G41540.1	IPR008927,IPR016040,IPR006168	GO:0016616,GO:0046168,GO:0051287,GO:0055114,GO:0005737,GO:0004367,GO:0006072,GO:0009331,GO:0005975,GO:0016491,GO:0050662
Peaxi162Scf00130g00828		XLOC_011155	403.271	168.162	-1.26189	-3.13992	5e-05	0.000174625	yes		-1.34257	7.20864	38.8783	4.51e-10	9.49e-09		sp|A7ZNX7|SFGH2_ECO24	IPR000801	GO:0004091,GO:0046294,GO:0018738
Peaxi162Scf00130g00930		XLOC_011199	2.01667	3.43759	0.769423	1.68309	0.0046	0.0105509	yes		0.959766	3.67532	8.90321	0.00284669	0.0114665		AT5G12430.1	IPR011990,IPR001623	GO:0005515
Peaxi162Scf00130g01126		XLOC_011165	112.615	11.2133	-3.32811	-7.00989	5e-05	0.000174625	yes		-3.6476	3.2855	20.3965	6.29e-06	5.54e-05
Peaxi162Scf00130g01131		XLOC_011164	120.665	58.3656	-1.04782	-2.78318	5e-05	0.000174625	yes		-0.924439	7.97871	13.1912	0.000281271	0.00156059		sp|Q5ZM16|RBM22_CHICK	IPR000571,IPR012677	GO:0046872,GO:0000166,GO:0003676
Peaxi162Scf00130g01133		XLOC_011208	80.1931	40.3156	-0.99214	-2.56154	5e-05	0.000174625	yes		-0.941566	3.48466	10.3947	0.00126374	0.0057483		AT3G11750.1	IPR006157,IPR006156	GO:0004150,GO:0006760
Peaxi162Scf00130g01217		XLOC_011214	0.945353	4.26248	2.17277	4.09354	5e-05	0.000174625	yes		2.58063	4.68729	37.2544	1.04e-09	2.06e-08		AT5G04020.1	IPR012417	GO:0005516
Peaxi162Scf00131g00027		XLOC_011222	2.23361	4.3977	0.977373	1.97864	0.00145	0.00380213	yes		1.21223	3.68482	9.83894	0.00170856	0.00745003		AT1G05460.1	IPR027417,IPR026127	GO:0009616
Peaxi162Scf00131g00029		XLOC_011221	23.4287	4.82541	-2.27956	-5.42492	5e-05	0.000174625	yes		-2.20267	3.19641	22.9332	1.68e-06	1.69e-05			IPR025558
Peaxi162Scf00131g00122		XLOC_011239	45.4249	28.6551	-0.664691	-1.7592	0.00175	0.00449697	yes		-0.586957	6.59667	8.99792	0.00270287	0.0109876		sp|P54778|PRS6B_SOLTU	IPR027417,IPR005937	GO:0016787,GO:0005524,GO:0000166,GO:0017111,GO:0030163,GO:0005737
Peaxi162Scf00131g00138		XLOC_011241	1082.25	590.22	-0.87471	-1.92963	0.00055	0.00159199	yes		-0.889752	6.75014	8.85818	0.00291779	0.011696		AT1G64230.1	IPR016135,IPR023313	GO:0016881
Peaxi162Scf00132g00020		XLOC_011318	11.0888	7.47276	-0.569395	-1.40483	0.01715	0.0335865	yes		-0.699795	4.83552	8.72101	0.00314563	0.0124432		AT1G53050.1	IPR011009	GO:0005524,GO:0004674,GO:0004672,GO:0006468,GO:0016772
Peaxi162Scf00132g00026		XLOC_011283	56.571	30.9665	-0.869353	-2.17518	0.0003	0.000918529	yes		-0.840739	6.53404	8.25229	0.00407005	0.0154677		AT4G03510.1	IPR013083	GO:0005515,GO:0008270
Peaxi162Scf00132g00057		XLOC_011337	2.14256	20.231	3.23916	5.78921	5e-05	0.000174625	yes		3.39433	5.41097	91.5461	1.09e-21	1e-19		AT2G20880.1	IPR016177	GO:0003677,GO:0006355,GO:0003700
Peaxi162Scf00132g00074		XLOC_011296	159.778	54.9934	-1.53874	-3.63385	5e-05	0.000174625	yes		-1.38289	4.43466	16.9384	3.86e-05	0.000278175
Peaxi162Scf00132g00120		XLOC_011325	6.95472	11.7084	0.751482	1.99074	0.00105	0.00284913	yes		0.797924	7.26549	11.6083	0.000656582	0.00325068		AT4G03550.1	IPR026953,IPR003440,IPR026899	GO:0016020,GO:0006075,GO:0003843,GO:0000148
Peaxi162Scf00132g00229		XLOC_011282	80.0322	9.30496	-3.10451	-5.75424	5e-05	0.000174625	yes		-3.39188	2.94642	49.2942	2.2e-12	6.69e-11
Peaxi162Scf00132g00419		XLOC_011292	14.2945	6.6848	-1.0965	-2.33423	0.0001	0.00033435	yes		-1.28017	4.28966	6.81244	0.00905251	0.0299564		AT4G28250.1	IPR007118	GO:0019953,GO:0005576
Peaxi162Scf00132g00422		XLOC_011291	44.0935	23.625	-0.900251	-2.30942	0.00045	0.00132797	yes		-0.762037	4.32439	7.65955	0.00564725	0.0202538		AT2G20740.1	IPR018499	GO:0016021
Peaxi162Scf00132g00719		XLOC_011295	25.4334	15.7874	-0.687948	-1.75207	0.00405	0.00942508	yes		-0.732302	5.22529	9.42512	0.00214033	0.00902861		AT1G03590.1	IPR001932,IPR015655	GO:0003824
Peaxi162Scf00132g00720		XLOC_011297	32.446	64.4086	0.989214	2.70547	5e-05	0.000174625	yes		0.873459	4.8083	14.5248	0.000138326	0.00084265		AT4G38360.2	IPR005178
Peaxi162Scf00132g00721		XLOC_011298	4.94595	2.34772	-1.07499	-1.78936	0.00305	0.00733518	yes		-1.19931	1.75293	9.16862	0.002462	0.01016		gb|AGO67237.1|	IPR001810,IPR006566	GO:0005515
Peaxi162Scf00132g00910		XLOC_011308	203.154	85.4936	-1.24869	-3.38589	5e-05	0.000174625	yes		-1.40132	6.29136	14.3091	0.00015511	0.000930927		AT3G53990.1	IPR006015	GO:0006950
Peaxi162Scf00132g01511		XLOC_011313	1.83977	5.22413	1.50566	1.76109	0.0132	0.0266846	yes		2.22955	3.04374	23.1059	1.53e-06	1.56e-05		ref|XP_007038652.1|	IPR007062	GO:0004864,GO:0043666,GO:0009966
Peaxi162Scf00133g00055		XLOC_011361	0.501046	3.33427	2.73435	3.26158	0.00065	0.00185122	yes		3.66003	2.41477	37.4545	9.36e-10	1.87e-08		AT5G16730.1
Peaxi162Scf00133g00091		XLOC_011369	2.19029	6.01164	1.45664	3.10282	5e-05	0.000174625	yes		2.3885	2.42061	24.8516	6.19e-07	6.89e-06		AT5G17020.1	IPR016024	GO:0006886,GO:0008536,GO:0005488
Peaxi162Scf00133g00611		XLOC_011389	16.2554	8.08946	-1.00681	-2.17714	0.0004	0.00119351	yes		-0.898985	3.49707	14.9806	0.000108622	0.000683201		AT5G16800.2	IPR016181	GO:0008080
Peaxi162Scf00133g00613		XLOC_011364	19.4801	10.2517	-0.926136	-2.11564	0.00075	0.00210563	yes		-0.632882	4.01057	7.43559	0.00639463	0.0224503		AT4G17720.1	IPR012677	GO:0000166,GO:0003676
Peaxi162Scf00133g01415		XLOC_011375	221.022	116.369	-0.925483	-2.33422	5e-05	0.000174625	yes		-0.729962	6.50898	7.87512	0.00501197	0.0183406		emb|CAE03618.3|
Peaxi162Scf00134g00123		XLOC_011438	3.86255	6.79278	0.814447	1.89852	0.00115	0.00309176	yes		1.01718	3.64162	13.4503	0.000244961	0.00138696		sp|Q9ZP54|PARP1_ARATH	IPR008288	GO:0005634,GO:0003677,GO:0008270,GO:0051287,GO:0003950,GO:0006471
Peaxi162Scf00134g00172		XLOC_011419	97.5355	29.9487	-1.70343	-4.04607	5e-05	0.000174625	yes		-1.82765	7.53103	19.7737	8.72e-06	7.4e-05		AT1G70170.1	IPR024079,IPR021190	GO:0031012,GO:0008237,GO:0006508,GO:0004222,GO:0008270
Peaxi162Scf00134g01911		XLOC_011443	103.378	54.703	-0.918241	-2.45872	5e-05	0.000174625	yes		-0.87671	5.39239	18.3991	1.79e-05	0.000140336		AT1G66260.1	IPR012677	GO:0000166,GO:0003676
Peaxi162Scf00134g02023		XLOC_011424	3556.94	1644.17	-1.11328	-1.82264	0.00215	0.00540209	yes		-1.08243	9.30161	8.98889	0.00271626	0.0110298		AT5G19140.1	IPR024286
Peaxi162Scf00134g02026		XLOC_011428	136.104	30.9773	-2.13542	-5.25987	5e-05	0.000174625	yes		-2.18972	4.60497	25.7072	3.97e-07	4.62e-06
Peaxi162Scf00134g02029		XLOC_011425	78.1942	38.9677	-1.00478	-2.68183	5e-05	0.000174625	yes		-1.0754	8.12733	30.7664	2.91e-08	4.33e-07		sp|Q8L4B2|NFYC9_ARATH	IPR009072,IPR027170	GO:0016602,GO:0006355,GO:0046982,GO:0043565,GO:0005622,GO:0003700
Peaxi162Scf00135g00025		XLOC_011475	1465.91	428.528	-1.77434	-3.86293	5e-05	0.000174625	yes		-1.68571	7.70203	18.0114	2.2e-05	0.000167704		gb|AAM63663.1|	IPR022796,IPR023329
Peaxi162Scf00135g00056		XLOC_011481	5.08317	16.2996	1.68104	3.31584	5e-05	0.000174625	yes		1.63237	4.05092	27.6094	1.48e-07	1.9e-06		AT1G50700.1	IPR011009	GO:0005524,GO:0004674,GO:0004672,GO:0006468,GO:0016772
Peaxi162Scf00135g00086		XLOC_011458	118.619	75.8571	-0.644984	-1.75548	0.00325	0.00775706	yes		-0.733557	5.70067	12.5415	0.000398016	0.00210675		AT1G06620.1	IPR027443,IPR005123,IPR026992	GO:0016706,GO:0055114,GO:0016491
Peaxi162Scf00135g00128		XLOC_011466	3.21585	0.42306	-2.92627	-3.35055	0.00015	0.000486486	yes		-3.42695	3.11055	49.6618	1.83e-12	5.6e-11		ref|XP_002524081.1|	IPR019448
Peaxi162Scf00135g00138		XLOC_011488	91.67	55.4658	-0.724851	-1.94387	0.0009	0.00248147	yes		-0.711255	6.78562	19.3129	1.11e-05	9.2e-05		AT3G44110.1	IPR002939,IPR001623,IPR001305	GO:0006457,GO:0051082,GO:0031072
Peaxi162Scf00135g00312		XLOC_011477	75.4923	36.4738	-1.04947	-2.77445	5e-05	0.000174625	yes		-1.00417	7.81205	8.1659	0.00426852	0.0160715		AT1G08630.1	IPR015424,IPR023603	GO:0016829,GO:0006520,GO:0003824,GO:0030170
Peaxi162Scf00135g00313		XLOC_011478	16.9952	41.4344	1.2857	3.33706	5e-05	0.000174625	yes		1.31628	7.52778	39.5858	3.14e-10	6.78e-09		sp|P0CO95|CEF1_CRYNB	IPR021786,IPR009057	GO:0003677,GO:0003682
Peaxi162Scf00135g00418		XLOC_011479	17.5576	30.7214	0.807146	2.08954	0.00065	0.00185122	yes		1.03363	2.70643	7.25747	0.00706068	0.0243875		AT1G08640.1	IPR021788
Peaxi162Scf00135g01114		XLOC_011464	5.36542	12.5351	1.22421	2.74892	5e-05	0.000174625	yes		1.24422	4.48629	17.7431	2.53e-05	0.00019022		AT5G04870.1	IPR011992,IPR011009	GO:0005524,GO:0004674,GO:0005509,GO:0004672,GO:0006468,GO:0016772
Peaxi162Scf00136g00113		XLOC_011513	45.5904	21.7935	-1.06484	-2.5862	5e-05	0.000174625	yes		-1.10393	4.01862	25.3654	4.74e-07	5.42e-06		sp|O49686|PYR1_ARATH	IPR019587,IPR023393
Peaxi162Scf00136g00115		XLOC_011512	1.1214	3.63978	1.69855	1.81984	0.00985	0.0206542	yes		2.28535	1.02907	10.6066	0.00112686	0.00521204		AT5G47390.1	IPR009057,IPR001878	GO:0003677,GO:0003682,GO:0008270,GO:0003676
Peaxi162Scf00136g00153		XLOC_011524	34.3424	19.6342	-0.806621	-1.75836	0.0032	0.00765255	yes		-0.925096	2.85502	7.96357	0.00477281	0.0176148		AT4G32130.1	IPR019008
Peaxi162Scf00136g00229		XLOC_011532	22.9631	34.8103	0.6002	1.61528	0.01215	0.0248214	yes		0.761488	4.14635	7.38314	0.00658381	0.0230111		AT4G32150.1	IPR011012,IPR001388	GO:0006810,GO:0016021,GO:0016192
Peaxi162Scf00137g00016		XLOC_011534	3.98347	0.6451	-2.62643	-2.62494	0.00225	0.00562523	yes		-2.56061	5.19378	27.5002	1.57e-07	2e-06		AT5G05340.1	IPR010255	GO:0006979,GO:0020037,GO:0004601,GO:0055114
Peaxi162Scf00137g00026		XLOC_011537	23.9423	4.02085	-2.57399	-4.64717	5e-05	0.000174625	yes		-2.74534	4.14168	51.9364	5.73e-13	1.89e-11		AT1G11090.1	IPR000073,IPR022742
Peaxi162Scf00137g00312		XLOC_011538	54.8349	35.0714	-0.644802	-1.68432	0.00405	0.00942508	yes		-0.704943	4.13577	8.73623	0.00311949	0.0123634		AT1G61150.1	IPR024964,IPR006595,IPR006594,IPR013144	GO:0005515
Peaxi162Scf00137g01111		XLOC_011541	5.08445	1.20185	-2.08083	-2.14606	0.00335	0.00796864	yes		-1.93621	3.4018	8.48809	0.0035748	0.0138914		AT1G61260.1	IPR025520,IPR008480
Peaxi162Scf00137g02116		XLOC_011551	7.58156	11.8112	0.639585	1.54488	0.0092	0.0194539	yes		0.675329	5.16685	7.45797	0.00631561	0.022225		AT1G11390.1	IPR011009	GO:0016772
Peaxi162Scf00138g00041		XLOC_011571	43.1428	27.2007	-0.665476	-1.80828	0.00265	0.00647771	yes		-0.750276	5.0871	12.7658	0.000353017	0.00190458		sp|Q10279|FUR4_SCHPO	IPR001248	GO:0016020,GO:0015205,GO:0015851
Peaxi162Scf00138g00119		XLOC_011588	36.7362	10.496	-1.80737	-4.50308	5e-05	0.000174625	yes		-1.88205	4.68869	27.4813	1.59e-07	2.01e-06		AT2G36780.1	IPR002213	GO:0008152,GO:0016758
Peaxi162Scf00139g00016		XLOC_011622	9.84287	132.073	3.74611	8.65165	5e-05	0.000174625	yes		3.69747	4.23904	74.2058	7.04e-18	4.3e-16
Peaxi162Scf00139g00057		XLOC_011597	15.2419	2.93825	-2.37502	-3.83452	5e-05	0.000174625	yes		-2.23858	6.23856	20.9707	4.66e-06	4.26e-05		AT4G40080.1	IPR011417,IPR008942	GO:0005543
Peaxi162Scf00139g00125		XLOC_011641	7.11485	11.8216	0.732519	1.80147	0.00215	0.00540209	yes		0.875826	8.01751	7.6624	0.00563833	0.0202288		AT1G70320.1	IPR025527,IPR016024,IPR010309,IPR003903,IPR000569,IPR009060	GO:0005515,GO:0005488,GO:0004842
Peaxi162Scf00139g01024		XLOC_011635	29.4895	13.9267	-1.08235	-2.90385	5e-05	0.000174625	yes		-1.22093	5.34572	36.0881	1.89e-09	3.57e-08		AT3G13220.1	IPR027417,IPR002549,IPR013525	GO:0016020,GO:0005524,GO:0000166,GO:0017111,GO:0016887
Peaxi162Scf00139g01028		XLOC_011634	2.29663	7.17756	1.64397	3.49362	5e-05	0.000174625	yes		1.71042	3.56087	26.2138	3.06e-07	3.66e-06		sp|Q9H2T7|RBP17_HUMAN	IPR001494,IPR016024	GO:0006886,GO:0008536,GO:0005488
Peaxi162Scf00139g01120		XLOC_011639	24.7805	10.8007	-1.19809	-3.12071	5e-05	0.000174625	yes		0.917869	5.05631	6.55249	0.0104737	0.0338058		AT5G55860.1	IPR008545
Peaxi162Scf00139g01219		XLOC_011616	101.985	70.0793	-0.541296	-1.45266	0.0131	0.0265061	yes		-0.567763	5.43682	7.27408	0.00699568	0.0242096		AT3G07680.1	IPR009038	GO:0006810,GO:0016021
Peaxi162Scf00139g01315		XLOC_011617	1.29214	3.11686	1.27033	2.0799	0.00065	0.00185122	yes		1.19027	3.39725	9.32289	0.00226309	0.00946357		sp|Q9LG26|PARN_ARATH	IPR006941,IPR012337	GO:0005634,GO:0003676
Peaxi162Scf00140g00021		XLOC_011646	203.856	92.3059	-1.14305	-3.03663	5e-05	0.000174625	yes		-1.08465	8.07197	16.7043	4.37e-05	0.000309223		AT1G19600.1	IPR011611
Peaxi162Scf00140g00022		XLOC_011647	0.802239	2.89033	1.84913	3.37293	5e-05	0.000174625	yes		2.37365	4.83492	36.4612	1.56e-09	2.98e-08
Peaxi162Scf00140g00031		XLOC_011652	20.5446	9.69465	-1.0835	-2.36872	0.00015	0.000486486	yes		-1.06424	4.31105	11.4525	0.000713982	0.00350343
Peaxi162Scf00140g00710		XLOC_011680	275.149	689.531	1.3254	3.15126	5e-05	0.000174625	yes		1.25444	6.94675	20.0587	7.51e-06	6.49e-05		sp|Q93VH2|BBD2_ARATH	IPR003729	GO:0004518
Peaxi162Scf00140g01012		XLOC_011682	0.667059	2.15282	1.69034	1.86183	0.00845	0.018049	yes		1.76066	4.25101	13.1796	0.000283011	0.0015694		AT1G27620.1	IPR003480,IPR023213	GO:0016747
Peaxi162Scf00140g01214		XLOC_011663	38.7191	16.0004	-1.27493	-2.79195	5e-05	0.000174625	yes		-1.30768	10.8294	8.09414	0.00444085	0.0165907			IPR004926	GO:0006950
Peaxi162Scf00140g01220		XLOC_011687	1.01994	2.77967	1.44642	1.98658	0.0027	0.00658533	yes		1.97381	0.939963	9.51355	0.00203961	0.00867618		AT1G02850.2	IPR001360,IPR017853	GO:0004553,GO:0005975,GO:0003824
Peaxi162Scf00140g01337		XLOC_011666	58.954	83.4149	0.500715	1.33008	0.02085	0.0398776	yes		0.639899	5.90071	8.18807	0.00421667	0.0159191		sp|Q9SRX2|RL191_ARATH	IPR027547,IPR023638,IPR000196	GO:0005840,GO:0006412,GO:0005622,GO:0003735
Peaxi162Scf00140g01356		XLOC_011694	128.886	55.6288	-1.21219	-3.19382	5e-05	0.000174625	yes		-1.19466	4.18949	27.5041	1.57e-07	1.99e-06		ref|XP_002515266.1|	IPR025114
[truncated: 3,751 more rows]
