# Supplementary material for: Dissecting Tissue-Specific Transcriptomic Responses from Leaf and Roots under Salt Stress in Petunia hybrida Mitchell
Source: Genes (Basel). 2017 Aug 3;8(8):195. doi: 10.3390/genes8080195 (PMC5575659; doi:10.3390/genes8080195)
Supplement: Supplementary file 1 [file genes-08-00195-s001.zip › Supplementary Figures and Tables/SupplementaryTables/Supplemental_Table_S13_RT_00h.xlsx]

## Sheet: RT00
		Cufflinks									egdeR
gene_short_name		tracking_id	RT_CTR_00h	RT_STR_00h	log2_fold_change	test_stat	p_value	q_value	significant		logFC	logCPM	LR	PValue	FDR		Arabidopsis Homolg	IPR	GO
Peaxi162Scf00001g00028		XLOC_000163	21.1226	43.3733	1.03802	2.64487	5e-05	0.000185415	yes		0.960009	7.2379	11.8668	0.000571435	0.0497293		AT5G64080.1	IPR016140,IPR000528	GO:0008289,GO:0006869
Peaxi162Scf00001g03514		XLOC_000309	9.22845	4.74421	-0.95992	-2.27639	5e-05	0.000185415	yes		-1.05966	5.53122	14.8903	0.000113947	0.0260295		AT4G02260.2	IPR012675,IPR003607,IPR007685	GO:0015969,GO:0003824
Peaxi162Scf00002g00126		XLOC_000459	561.848	1681.52	1.58151	3.6561	5e-05	0.000185415	yes		1.61514	9.15942	12.8922	0.000329962	0.0400195			IPR002677	GO:0015934,GO:0006412,GO:0003735
Peaxi162Scf00003g00245		XLOC_000784	22.1904	40.1334	0.854867	2.15862	0.00015	0.000513767	yes		0.934387	6.449	15.962	6.46e-05	0.018591		AT3G19320.1	IPR001611	GO:0005515
Peaxi162Scf00003g01221		XLOC_000743	9.71529	2.42124	-2.00451	-2.69218	0.0002	0.000667709	yes		-2.89597	1.69907	13.1375	0.000289442	0.0377826		sp|P52578|IFRH_SOLTU	IPR016040,IPR008030
Peaxi162Scf00003g01226		XLOC_000745	86.2007	148.191	0.781686	2.13219	0.0005	0.00152937	yes		1.04891	6.97636	15.5611	7.99e-05	0.0213509		AT4G13850.1	IPR012677	GO:0000166,GO:0003676
Peaxi162Scf00003g01724		XLOC_000763	18.0453	2.13982	-3.07607	-2.72917	0.0022	0.0057185	yes		-4.09846	4.4094	12.214	0.000474311	0.0463393		ref|XP_007042366.1|	IPR008972	GO:0009055,GO:0005507
Peaxi162Scf00003g02634		XLOC_000798	7.24834	2.53045	-1.51826	-2.79547	5e-05	0.000185415	yes		-1.70039	1.69977	14.0368	0.000179263	0.032286		AT2G14820.1	IPR011333,IPR027356	GO:0005515
Peaxi162Scf00011g01434		XLOC_001953	1.4492	4.67315	1.68914	2.35892	0.0007	0.00206849	yes		1.27039	3.25417	11.7662	0.000603175	0.0499692		gb|EXC30699.1|	IPR012337	GO:0008408,GO:0006139,GO:0003676
Peaxi162Scf00016g00836		XLOC_002604	42.6148	66.6398	0.64503	1.7202	0.0033	0.0081304	yes		0.807177	5.08863	20.8811	4.89e-06	0.0046007		sp|Q94G86|ALL9_OLEEU	IPR012946,IPR017853,IPR000490	GO:0004553,GO:0005975,GO:0003824
Peaxi162Scf00019g00128		XLOC_003169	26.8252	10.883	-1.30152	-2.86289	5e-05	0.000185415	yes		-1.3639	6.88088	21.531	3.48e-06	0.0037419		AT2G23790.1	IPR006769
Peaxi162Scf00035g00414		XLOC_004264	39.1755	96.5437	1.30123	4.12255	5e-05	0.000185415	yes		1.25237	5.9762	14.1623	0.000167693	0.0321598		AT3G62020.1	IPR001929	GO:0045735,GO:0030145
Peaxi162Scf00037g01523		XLOC_004509	5.40868	2.24328	-1.26967	-2.25136	0.00275	0.00692868	yes		-1.71459	1.65804	18.6874	1.54e-05	0.00759433		sp|Q8RWU5|FBL3_ARATH	IPR001810,IPR006553	GO:0005515
Peaxi162Scf00038g00062		XLOC_004531	3.08588	0.596082	-2.3721	-2.70901	0.0017	0.00455124	yes		-2.9162	0.840802	12.978	0.000315164	0.0400195		AT4G34980.1	IPR023827,IPR015500	GO:0004252,GO:0006508,GO:0042802,GO:0043086
Peaxi162Scf00042g00273		XLOC_005017	54.0173	96.692	0.839976	2.10374	0.00065	0.00193585	yes		1.02376	4.8225	13.9832	0.00018445	0.0323756		AT2G21060.1	IPR012340,IPR001878	GO:0003677,GO:0006355,GO:0008270,GO:0003676
Peaxi162Scf00045g02025		XLOC_005235	32.3311	3.60858	-3.16342	-4.32703	5e-05	0.000185415	yes		-3.41436	6.15621	16.0476	6.18e-05	0.0185417		sp|P54772|DCHS_SOLLC	IPR015424,IPR002129	GO:0019752,GO:0016831,GO:0003824,GO:0030170
Peaxi162Scf00047g01929		XLOC_005623	23.4114	13.0011	-0.848575	-2.18949	0.0005	0.00152937	yes		-1.06013	4.94084	13.4716	0.000242203	0.0360501		sp|P43254|COP1_ARATH	IPR013083,IPR015943,IPR020472	GO:0005515,GO:0008270
Peaxi162Scf00064g00193		XLOC_006614	2.34489	10.3954	2.14835	2.13063	0.0114	0.023892	yes		1.82304	3.07947	15.9971	6.34e-05	0.018591		ref|XP_002523690.1|
Peaxi162Scf00064g01428		XLOC_006596	15.3698	1.50268	-3.35449	-4.2048	5e-05	0.000185415	yes		-3.96373	3.92065	24.9938	5.75e-07	0.00108296		AT1G20925.1	IPR004776	GO:0055085,GO:0016021
Peaxi162Scf00064g01533		XLOC_006604	2.98361	1.00502	-1.56983	-1.67245	0.0178	0.035114	yes		-5.43466	2.30353	16.0508	6.17e-05	0.0185417		sp|Q8DHG3|SYW_THEEB	IPR002305	GO:0004830,GO:0005524,GO:0006436,GO:0006418,GO:0000166,GO:0004812,GO:0005737
Peaxi162Scf00065g01031		XLOC_006745	6.71571	3.29951	-1.02529	-2.22834	0.00025	0.000817896	yes		-1.26328	4.07165	14.3518	0.000151637	0.03078		AT3G16785.1	IPR011993,IPR015679,IPR025202	GO:0008152,GO:0005515,GO:0003824,GO:0005543
Peaxi162Scf00065g01120		XLOC_006746	64.7147	129.109	0.99642	2.72389	5e-05	0.000185415	yes		1.15755	6.19117	17.1838	3.39e-05	0.0132606		sp|P42736|RAP23_ARATH	IPR016177	GO:0003677,GO:0006355,GO:0003700
Peaxi162Scf00065g01425		XLOC_006757	16.9835	25.5087	0.586853	1.37236	0.0189	0.0369783	yes		1.04871	4.24788	20.0292	7.63e-06	0.00535842		sp|Q86I22|FAHD1_DICDI	IPR011234	GO:0008152,GO:0003824
Peaxi162Scf00066g00165		XLOC_006811	6.56844	2.52717	-1.37803	-1.94858	0.00305	0.0075881	yes		-1.4253	2.01689	11.9422	0.000548769	0.0493377		gb|AAT66777.2|
Peaxi162Scf00069g00214		XLOC_006980	34.9376	55.9342	0.678952	1.74322	0.0048	0.0112703	yes		1.05423	3.54306	13.7226	0.000211891	0.0341959		sp|Q9D0W5|PPIL1_MOUSE	IPR024936,IPR002130	GO:0006457,GO:0003755
Peaxi162Scf00071g00068		XLOC_007245	42.7854	119.249	1.47879	3.45983	5e-05	0.000185415	yes		1.54372	4.54242	12.6694	0.000371688	0.0422989		AT2G21100.1	IPR004265
Peaxi162Scf00072g00628		XLOC_007320	8.8567	16.6478	0.910491	1.81121	0.00295	0.00736963	yes		1.10708	5.76336	15.0554	0.000104404	0.0252532		AT5G19290.1	IPR000073
Peaxi162Scf00078g01228		XLOC_007897	16.6314	29.1411	0.809146	1.76475	0.00255	0.00651426	yes		0.930359	3.96028	13.1219	0.00029187	0.0377826		AT2G16980.2	IPR011701,IPR016196	GO:0055085,GO:0016021
Peaxi162Scf00079g02119		XLOC_008037	13.5617	2.19088	-2.62995	-3.62367	5e-05	0.000185415	yes		-2.78966	6.66568	16.3522	5.26e-05	0.0171449			IPR016177	GO:0003677,GO:0006355,GO:0003700
Peaxi162Scf00100g00081		XLOC_009158	65.4144	185.353	1.5026	3.64065	5e-05	0.000185415	yes		1.55424	7.172	17.5281	2.83e-05	0.0122155		AT2G44300.1	IPR016140,IPR000528	GO:0008289,GO:0006869
Peaxi162Scf00104g00017		XLOC_009486	4.74107	0.849589	-2.48038	-3.3752	5e-05	0.000185415	yes		-2.15035	3.01016	13.3161	0.000263136	0.0368248		AT4G02900.1	IPR027815,IPR003864	GO:0016020
Peaxi162Scf00111g00103		XLOC_009901	26.567	63.4361	1.25567	2.75772	5e-05	0.000185415	yes		1.41115	4.46553	13.7138	0.00021288	0.0341959
Peaxi162Scf00111g00531		XLOC_009948	29.3367	44.1951	0.591179	1.30099	0.02325	0.0442362	yes		0.994322	4.58003	12.7712	0.00035199	0.0416595
Peaxi162Scf00117g00129		XLOC_010198	282.448	472.967	0.743756	1.77645	0.00255	0.00651426	yes		1.11444	9.90413	12.4132	0.000426317	0.0452814
Peaxi162Scf00117g01515		XLOC_010168	4.77311	9.0579	0.924248	2.04874	0.00115	0.00322042	yes		0.958241	3.64561	11.9465	0.000547489	0.0493377		sp|Q9FFR9|CHX18_ARATH	IPR006153	GO:0055085,GO:0016021,GO:0015299,GO:0006812
Peaxi162Scf00120g00023		XLOC_010354	4.61128	2.1443	-1.10466	-1.48169	0.0111	0.0233493	yes		-1.55416	4.45714	15.2267	9.53e-05	0.0243808		AT2G21130.1	IPR024936,IPR002130	GO:0006457,GO:0003755
Peaxi162Scf00124g00110		XLOC_010564	11.8511	24.4873	1.04701	2.31126	0.0001	0.00035384	yes		1.01707	5.84742	13.1414	0.000288836	0.0377826		AT1G28220.1	IPR000620,IPR004853	GO:0016020
Peaxi162Scf00129g00125		XLOC_010958	12.0212	3.89812	-1.62473	-2.84897	5e-05	0.000185415	yes		-1.26788	3.46973	14.2333	0.000161486	0.0315995		ref|XP_007032558.1|	IPR014764
Peaxi162Scf00129g00631		XLOC_011067	10.7143	27.7135	1.37105	2.63608	5e-05	0.000185415	yes		1.53319	3.80994	13.1454	0.000288228	0.0377826		AT5G40020.1	IPR001938
Peaxi162Scf00130g00620		XLOC_011148	2.70548	5.30002	0.970113	1.93586	0.0009	0.00258883	yes		1.07761	6.0482	14.0585	0.000177208	0.032286		AT5G26310.1	IPR002213	GO:0008152,GO:0016758
Peaxi162Scf00132g00233		XLOC_011277	7.45201	13.1009	0.81396	1.96947	0.00115	0.00322042	yes		0.94413	6.06866	16.5053	4.85e-05	0.016747		sp|A2X2K3|2ABB_ORYSI	IPR000009,IPR026017,IPR015943,IPR023366,IPR001783	GO:0008601,GO:0007165,GO:0009231,GO:0055114,GO:0004746,GO:0005515,GO:0000159,GO:0016491
Peaxi162Scf00137g00128		XLOC_011562	5.04166	1.95986	-1.36315	-2.10509	0.00585	0.0133884	yes		-2.52631	2.15938	12.3101	0.000450505	0.0456344		AT4G21540.1	IPR001206,IPR016064	GO:0004143,GO:0007205,GO:0003951,GO:0008152
Peaxi162Scf00146g01118		XLOC_011861	6.65784	1.96271	-1.76221	-2.00295	0.00415	0.00993522	yes		-2.34568	2.35971	13.4437	0.000245832	0.0361111		AT1G52340.1	IPR002347	GO:0008152,GO:0016491
Peaxi162Scf00152g01220		XLOC_012113	61.9126	106.236	0.778965	2.04295	0.0004	0.00125109	yes		0.903027	6.16333	12.9302	0.000323315	0.0400195		AT3G12110.1	IPR004000
Peaxi162Scf00159g00048		XLOC_012505	6.78678	0.911427	-2.89653	-2.43068	0.01105	0.0232579	yes		-3.96647	2.93362	14.9928	0.000107922	0.0252532		AT1G71000.1	IPR001623
Peaxi162Scf00164g00412		XLOC_012833	102.115	243.584	1.25423	3.23923	5e-05	0.000185415	yes		1.48121	7.44525	27.6473	1.46e-07	0.000528662		AT3G17410.1	IPR011009	GO:0005524,GO:0004674,GO:0004672,GO:0006468,GO:0016772
Peaxi162Scf00166g00944		XLOC_013017	20.6281	32.783	0.668339	1.57886	0.0068	0.0152509	yes		0.781116	5.91516	13.9249	0.000190262	0.0326763		sp|Q6AY30|SCPDL_RAT	IPR005097	GO:0055114,GO:0016491
Peaxi162Scf00171g01032		XLOC_013317	9.04088	4.73702	-0.932484	-1.45394	0.017	0.033752	yes		-1.16005	1.81772	11.7841	0.000597395	0.0499692		AT3G55960.1	IPR004274,IPR023214	GO:0005515,GO:0016791
Peaxi162Scf00175g00052		XLOC_013511	2.45283	5.00718	1.02955	1.58958	0.0122	0.025331	yes		1.50802	3.14185	14.9825	0.000108514	0.0252532		sp|P73248|DHPS_SYNY3	IPR011005,IPR000550	GO:0004156,GO:0044237,GO:0042558,GO:0009396,GO:0003848
Peaxi162Scf00178g00077		XLOC_013687	5.477	0	NA	NA	0.0003	0.000964629	yes		-6.41538	3.5514	19.0364	1.28e-05	0.00664075
Peaxi162Scf00180g00063		XLOC_013778	91.6306	189.633	1.04931	2.8757	5e-05	0.000185415	yes		1.13528	6.17198	13.6736	0.000217485	0.0343476
Peaxi162Scf00189g00121		XLOC_014094	2.88696	10.3978	1.84865	2.05102	0.00365	0.00887902	yes		1.1248	7.14047	13.368	0.000255956	0.0365611		AT1G75460.1	IPR003111,IPR015947	GO:0006508,GO:0004176
Peaxi162Scf00192g00036		XLOC_014221	12.11	36.4476	1.58963	2.15602	0.00195	0.0051377	yes		1.95636	2.99044	18.7839	1.46e-05	0.00739576		AT4G25433.1	IPR018392	GO:0016998
Peaxi162Scf00193g00616		XLOC_014311	386.195	834.209	1.11108	2.62809	5e-05	0.000185415	yes		1.11083	8.69	14.5956	0.000133224	0.0281565
Peaxi162Scf00194g00427		XLOC_014339	103.532	340.044	1.71564	5.45689	5e-05	0.000185415	yes		1.9202	7.41472	13.4125	0.000249959	0.0364587		AT1G09560.1	IPR001929	GO:0045735,GO:0030145
Peaxi162Scf00195g00027		XLOC_014424	7.30786	2.76829	-1.40046	-2.5043	0.00015	0.000513767	yes		-1.46279	5.17854	14.7903	0.00012015	0.0261952		AT2G38970.1	IPR013083,IPR002035	GO:0005515,GO:0008270
Peaxi162Scf00195g00519		XLOC_014431	3.56127	0.343279	-3.37494	-2.61585	0.0109	0.0229848	yes		-3.56449	4.69514	19.8056	8.57e-06	0.00538677		AT2G42850.1	IPR001128	GO:0020037,GO:0016705,GO:0005506,GO:0004497,GO:0055114
Peaxi162Scf00195g00835		XLOC_014436	10.1026	4.7948	-1.07518	-2.24589	0.00075	0.00220004	yes		-1.19801	2.98115	12.5352	0.000399358	0.0435342		AT1G71140.1	IPR002528	GO:0016020,GO:0055085,GO:0015238,GO:0015297,GO:0006855
Peaxi162Scf00196g01023		XLOC_014481	18.0031	32.7201	0.861934	3.07359	0.00035	0.00110899	yes		1.00543	5.26906	11.9038	0.000560196	0.0496963		AT3G06140.1	IPR013083	GO:0005515,GO:0008270
Peaxi162Scf00198g00148		XLOC_014559	1355.79	3586.23	1.40333	2.3445	0.00045	0.00139113	yes		1.50232	9.42114	14.2788	0.00015763	0.0313927		AT1G70830.1	IPR023393,IPR000916	GO:0006952,GO:0009607
Peaxi162Scf00198g01017		XLOC_014550	44.9149	77.2366	0.782092	1.8822	0.00105	0.00297038	yes		1.26729	4.66567	13.8878	0.000194051	0.0326763		sp|Q9ZQX4|VATF_ARATH	IPR008218	GO:0015991,GO:0034220,GO:0033180,GO:0046961
Peaxi162Scf00209g00931		XLOC_015123	27.718	44.458	0.681617	1.73677	0.00475	0.0111685	yes		0.929152	4.91642	12.215	0.000474078	0.0463393		ref|XP_007044408.1|	IPR025287	GO:0030247
Peaxi162Scf00222g00530		XLOC_015587	24.9799	64.297	1.36398	3.0284	5e-05	0.000185415	yes		1.50417	5.30332	14.5171	0.000138892	0.0290579		AT1G69530.1	IPR007118	GO:0009664,GO:0005576
Peaxi162Scf00222g00624		XLOC_015592	24.3083	6.05258	-2.00583	-3.20615	5e-05	0.000185415	yes		-2.23484	5.92444	17.0008	3.74e-05	0.0140492		ref|XP_007046037.1|	IPR003441	GO:0003677,GO:0006355
Peaxi162Scf00227g00811		XLOC_015784	10.0015	3.84457	-1.37931	-2.44724	0.0002	0.000667709	yes		-1.4063	5.87963	15.0932	0.000102329	0.0252315		ref|XP_007012138.1|	IPR009091
Peaxi162Scf00229g01513		XLOC_015849	273.787	27.2788	-3.3272	-5.34157	5e-05	0.000185415	yes		-3.16363	7.44847	12.011	0.000528862	0.0489009		sp|P30364|ASPG_LUPAN	IPR000246	GO:0016787
Peaxi162Scf00230g00126		XLOC_015889	4.99608	0.436334	-3.51729	-2.9571	0.0007	0.00206849	yes		-4.35421	3.03822	24.0825	9.23e-07	0.00159303		sp|Q43358|VCL_THECC	IPR014710	GO:0045735
Peaxi162Scf00231g01223		XLOC_015931	16.7563	28.3016	0.756176	1.46992	0.01155	0.0241601	yes		0.914401	3.52392	12.3161	0.000449067	0.0456344		AT5G57330.1	IPR011013,IPR008183	GO:0030246,GO:0016853,GO:0005975,GO:0003824
Peaxi162Scf00238g00149		XLOC_016209	2.78466	10.1822	1.87048	2.26124	0.00545	0.0125885	yes		1.67978	2.74673	12.0485	0.00051834	0.0483597		AT2G45410.1	IPR004883
Peaxi162Scf00241g00318		XLOC_016251	95.9757	181.04	0.915563	2.28652	0.00015	0.000513767	yes		0.884612	7.69335	13.247	0.00027301	0.0369581		AT5G62390.1
Peaxi162Scf00241g00420		XLOC_016253	24.8903	9.92102	-1.32702	-3.08875	5e-05	0.000185415	yes		-1.28835	7.55966	18.5463	1.66e-05	0.00780606		sp|P29000|INVA_SOLLC	IPR021792,IPR001362,IPR023296,IPR008985	GO:0004553,GO:0005975,GO:0004575,GO:0004564
Peaxi162Scf00245g00912		XLOC_016397	16.371	27.5591	0.75139	1.77167	0.00245	0.0062886	yes		1.00011	6.03152	12.9098	0.000326863	0.0400195		AT3G60080.1	IPR013083	GO:0005515,GO:0008270
Peaxi162Scf00256g00031		XLOC_016758	88.5343	204.025	1.20444	3.54296	5e-05	0.000185415	yes		1.07209	7.38742	13.9844	0.00018433	0.0323756		AT5G66280.1	IPR001509,IPR006368	GO:0019673,GO:0005622,GO:0044237,GO:0008446,GO:0003824,GO:0050662
Peaxi162Scf00263g01424		XLOC_017010	9.06934	5.25977	-0.785996	-1.71512	0.00505	0.0117781	yes		-1.48089	2.58105	11.9371	0.000550261	0.0493377		AT4G31170.1	IPR002912,IPR011009	GO:0016597,GO:0008152,GO:0005524,GO:0004674,GO:0004672,GO:0006468,GO:0016772
Peaxi162Scf00271g00727		XLOC_017278	7.81396	4.86423	-0.683843	-1.81848	0.0041	0.00983118	yes		-0.934275	3.90407	11.7514	0.000607968	0.0499692		sp|Q5B1X5|UTP10_EMENI	IPR022125,IPR012954,IPR016024	GO:0005488
Peaxi162Scf00285g00311		XLOC_017688	11.6259	5.27065	-1.14129	-1.99262	0.0006	0.00180172	yes		-1.53965	3.82996	12.5088	0.000405034	0.0436931		AT2G42280.1	IPR011598	GO:0046983
Peaxi162Scf00292g00051		XLOC_017970	22.5083	35.0704	0.639801	1.54593	0.01345	0.0275624	yes		1.09759	4.21015	14.8628	0.000115619	0.0260295		ref|XP_007013316.1|	IPR001810	GO:0005515
Peaxi162Scf00299g00543		XLOC_018218	22.8598	36.7509	0.68497	1.71106	0.00355	0.00866564	yes		0.937405	5.9376	13.0488	0.000303482	0.0390417		sp|Q8GXL7|GAT24_ARATH	IPR013088,IPR010399,IPR010402	GO:0005515,GO:0006355,GO:0043565,GO:0008270,GO:0003700
Peaxi162Scf00309g01023		XLOC_018580	3.39402	7.36778	1.11824	1.89909	0.0026	0.00660917	yes		1.42958	3.03638	11.7559	0.000606503	0.0499692		AT3G62160.1	IPR003480,IPR023213	GO:0016747
Peaxi162Scf00322g01519		XLOC_019018	5.88264	0.306159	-4.26411	-3.26736	0.01285	0.0264953	yes		-5.82059	5.52154	33.2672	8.03e-09	0.000166372		AT2G42850.1	IPR001128	GO:0020037,GO:0016705,GO:0005506,GO:0055114
Peaxi162Scf00324g00820		XLOC_019097	2.94618	1.05707	-1.47878	-2.02972	0.00375	0.00909209	yes		-2.2342	1.04207	12.3108	0.00045035	0.0456344		sp|Q9ZR08|Y4230_ARATH	IPR001480,IPR003609,IPR000858,IPR013320,IPR024171,IPR011009	GO:0005524,GO:0004674,GO:0004672,GO:0048544,GO:0006468,GO:0016772
Peaxi162Scf00332g00526		XLOC_019352	8.93887	16.254	0.862627	1.82301	0.00195	0.0051377	yes		1.21263	3.60915	12.79	0.000348482	0.0414814		AT4G37580.1	IPR016181	GO:0008080
Peaxi162Scf00334g00321		XLOC_019443	106.221	154.345	0.539084	1.39211	0.01725	0.0341782	yes		0.678252	7.61274	12.3053	0.000451673	0.0456344		sp|Q4ULQ8|SUCD_RICFE	IPR005810,IPR016040,IPR016102	GO:0004775,GO:0003878,GO:0008152,GO:0048037,GO:0003824
Peaxi162Scf00346g00214		XLOC_019855	4.32481	1.41445	-1.6124	-2.04435	0.00525	0.012183	yes		-1.63728	4.79419	13.6615	0.000218901	0.0343476		AT5G47240.1	IPR003293	GO:0016787
Peaxi162Scf00347g00056		XLOC_019922	14.6878	2.95883	-2.31152	-3.12649	5e-05	0.000185415	yes		-2.67279	7.16472	14.9953	0.000107778	0.0252532		sp|Q29411|CH3L1_PIG	IPR017853	GO:0004553,GO:0006032,GO:0005975,GO:0004568,GO:0003824
Peaxi162Scf00348g00213		XLOC_019945	5.19291	2.44327	-1.08773	-1.88083	0.00275	0.00692868	yes		-1.25534	3.0425	13.7259	0.000211522	0.0341959			IPR012337	GO:0004523,GO:0003676
Peaxi162Scf00348g00818		XLOC_019965	104.063	179.684	0.788002	1.83571	0.00155	0.00419549	yes		0.956673	8.26878	12.1068	0.000502385	0.0474753		AT2G05920.1	IPR009020,IPR015500	GO:0004252,GO:0006508,GO:0042802,GO:0043086
Peaxi162Scf00353g00735		XLOC_020097	27.3131	16.5733	-0.720728	-1.92118	0.00215	0.00560332	yes		-0.729419	5.11157	13.3165	0.000263086	0.0368248		sp|Q6DEL2|CLPT1_DANRE	IPR008429
Peaxi162Scf00357g00318		XLOC_020170	170.31	319.278	0.906651	1.89692	0.0009	0.00258883	yes		1.0341	9.11509	12.2582	0.000463224	0.0463393		sp|Q307Y9|METK1_SOLTU	IPR002133	GO:0005524,GO:0004478,GO:0006556
Peaxi162Scf00360g00029		XLOC_020309	54.2701	113.607	1.06582	2.6974	5e-05	0.000185415	yes		1.07962	6.54116	14.3937	0.000148297	0.0307152		ref|XP_007019589.1|
Peaxi162Scf00362g00091		XLOC_020402	78.8108	133.789	0.763493	1.92437	0.0012	0.0033442	yes		0.865555	5.43777	12.155	0.000489556	0.0471613		AT2G17870.1	IPR012340	GO:0003677,GO:0006355,GO:0003676
Peaxi162Scf00362g01151		XLOC_020431	213.148	399.03	0.904641	2.37483	5e-05	0.000185415	yes		1.03267	6.66615	18.4847	1.71e-05	0.0078831		sp|P00497|PUR1_BACSU	IPR005854,IPR000297,IPR017932	GO:0009116,GO:0008152,GO:0016853,GO:0009113,GO:0004044
Peaxi162Scf00377g00719		XLOC_020938	9.1757	3.18576	-1.52618	-2.28293	0.0003	0.000964629	yes		-3.90198	2.49129	23.3558	1.35e-06	0.00199181		sp|Q5XF59|HIBC4_ARATH	IPR001753	GO:0008152,GO:0003824
Peaxi162Scf00385g00068		XLOC_021217	51.0003	85.2646	0.74144	1.95543	0.0009	0.00258883	yes		0.869971	7.0129	12.2379	0.000468282	0.0463393		sp|Q9C7S0|BZI60_ARATH	IPR004827	GO:0006355,GO:0043565,GO:0003700
Peaxi162Scf00388g00011		XLOC_021286	12.5206	27.2648	1.12273	2.20452	0.0003	0.000964629	yes		1.17444	4.46084	12.2168	0.000473599	0.0463393
Peaxi162Scf00389g00936		XLOC_021304	237.717	487.877	1.03727	2.38501	0.0002	0.000667709	yes		1.00073	9.3034	13.5584	0.000231255	0.0357479		sp|P0DH99|EF1A1_ARATH	IPR027417,IPR009001,IPR000795	GO:0005525,GO:0003924
Peaxi162Scf00402g00816		XLOC_021771	12.4356	23.2458	0.902497	2.1779	0.00025	0.000817896	yes		0.868202	5.001	12.3308	0.000445537	0.0456344		AT4G25835.1	IPR025753,IPR027417	GO:0005524
Peaxi162Scf00402g00941		XLOC_021758	11.6448	4.98619	-1.22368	-2.52872	0.0002	0.000667709	yes		-1.12965	4.93038	13.9947	0.000183329	0.0323756		AT2G44280.1	IPR016196
Peaxi162Scf00415g00214		XLOC_022098	9.45196	17.7544	0.909489	2.13597	0.00025	0.000817896	yes		0.828844	4.63073	11.757	0.000606161	0.0499692		sp|Q2TSC7|PCS1_LOTJA	IPR015407,IPR007719	GO:0046872,GO:0046938,GO:0010038,GO:0016756
Peaxi162Scf00423g00411		XLOC_022455	13.8537	7.29834	-0.924631	-2.12603	0.00025	0.000817896	yes		-0.981698	4.4074	11.7774	0.000599558	0.0499692		ref|XP_007034235.1|
Peaxi162Scf00430g00218		XLOC_022594	36.3083	11.7168	-1.63172	-2.84137	5e-05	0.000185415	yes		-1.82056	4.73944	12.9676	0.000316935	0.0400195		sp|D2XNQ8|FLOT1_MEDTR	IPR001107
Peaxi162Scf00445g00102		XLOC_023017	31.2016	43.9309	0.493615	1.33349	0.02465	0.0465095	yes		0.681822	6.31137	11.7988	0.0005927	0.0499692		sp|Q9C801|MOS2_ARATH	IPR005824,IPR000467	GO:0003676
Peaxi162Scf00464g00325		XLOC_023569	66.6541	100.057	0.586051	1.5094	0.00855	0.0186197	yes		0.737933	8.04575	12.6932	0.000366988	0.0421467		sp|P28331|NDUS1_HUMAN	IPR010228,IPR012675,IPR015405	GO:0016020,GO:0009055,GO:0016651,GO:0042773,GO:0055114,GO:0051536,GO:0008137,GO:0016491
Peaxi162Scf00469g00623		XLOC_023641	5.33827	1.08687	-2.2962	-2.52643	0.00115	0.00322042	yes		-2.48509	7.58831	17.3268	3.15e-05	0.0130371		AT2G42750.1	IPR017896,IPR001623,IPR001080	GO:0009055,GO:0005506,GO:0051536
Peaxi162Scf00481g00063		XLOC_023905	2.12576	5.66638	1.41445	1.88212	0.0047	0.0110673	yes		1.44918	1.95416	12.7302	0.000359804	0.0421032		sp|Q2HJ10|ZNT2_MOUSE	IPR027470,IPR027469,IPR002524	GO:0055085,GO:0016021,GO:0006812,GO:0008324
Peaxi162Scf00537g00034		XLOC_024975	22.5039	45.3698	1.01156	1.75488	0.00385	0.00930537	yes		1.13517	4.41016	12.6864	0.000368316	0.0421467
Peaxi162Scf00538g00127		XLOC_025012	31.1487	66.928	1.10344	2.53615	5e-05	0.000185415	yes		1.27578	3.99198	16.3569	5.25e-05	0.0171449		sp|O24011|VATL_SOLLC	IPR002379,IPR000245	GO:0033179,GO:0015991,GO:0033177,GO:0015078
Peaxi162Scf00539g00066		XLOC_025040	10.2793	27.3454	1.41156	2.6431	5e-05	0.000185415	yes		1.1719	4.87367	13.2289	0.000275661	0.0370746		AT4G28850.1	IPR016455,IPR008985	GO:0048046,GO:0016762,GO:0004553,GO:0005618,GO:0006073,GO:0005975
Peaxi162Scf00540g00061		XLOC_025059	4.09695	1.43908	-1.5094	-1.86228	0.0108	0.0228033	yes		-2.32224	4.06682	15.3394	8.98e-05	0.0235499		sp|O04204|RLA01_ARATH	IPR001813,IPR001790	GO:0005840,GO:0042254,GO:0005622,GO:0006414,GO:0003735
Peaxi162Scf00560g00616		XLOC_025525	57.026	84.3103	0.564089	1.55204	0.0152	0.0306321	yes		1.0654	5.83055	12.3223	0.000447571	0.0456344		AT3G24420.1
Peaxi162Scf00580g00419		XLOC_025891	87.7608	145.478	0.729152	1.85765	0.00285	0.00715063	yes		0.781976	6.8983	13.5304	0.000234729	0.0357479		sp|Q9NIF3|UBQL_DICDI	IPR015496,IPR009060	GO:0005515
Peaxi162Scf00589g00214		XLOC_026042	14.8721	1.18383	-3.65107	-4.5961	5e-05	0.000185415	yes		-4.11941	1.79125	15.5487	8.04e-05	0.0213509		ref|XP_003630258.1|	IPR015424	GO:0008152,GO:0003824,GO:0030170
Peaxi162Scf00606g00025		XLOC_026309	42.393	77.5165	0.870679	2.27058	0.00025	0.000817896	yes		1.46233	5.49109	13.3742	0.000255113	0.0365611		AT5G26670.1	IPR004963
Peaxi162Scf00643g00047		XLOC_026974	39.5339	81.5909	1.04532	2.64331	5e-05	0.000185415	yes		1.02456	4.8704	12.0998	0.000504276	0.0474753
Peaxi162Scf00647g00319		XLOC_027027	7.21731	14.2484	0.981268	2.19612	0.0007	0.00206849	yes		1.05743	3.64454	17.7601	2.51e-05	0.0110427		sp|Q9FF81|VPS36_ARATH	IPR011991,IPR007286,IPR021648	GO:0043130,GO:0032266
Peaxi162Scf00652g00015		XLOC_027142	26.4601	47.6334	0.848153	2.14011	0.00015	0.000513767	yes		1.00128	6.4226	13.9421	0.000188526	0.0326763		sp|P35007|SAHH_CATRO	IPR000043,IPR016040	GO:0004013,GO:0006730
Peaxi162Scf00658g00847		XLOC_027256	9.94207	4.33006	-1.19916	-2.52221	0.0001	0.00035384	yes		-1.21569	3.36545	16.2106	5.67e-05	0.0175208		AT3G12380.1	IPR004000	GO:0006281,GO:0006355,GO:0031011
Peaxi162Scf00689g00127		XLOC_027876	226.573	446.233	0.977823	2.38891	5e-05	0.000185415	yes		1.3586	6.68574	19.6466	9.32e-06	0.00551333		sp|O23290|RL36A_ARATH	IPR000552,IPR011332	GO:0005840,GO:0006412,GO:0005622,GO:0003735
Peaxi162Scf00690g00216		XLOC_027911	35.0221	71.9665	1.03906	2.51948	5e-05	0.000185415	yes		1.14476	5.42928	16.9695	3.8e-05	0.0140492		sp|Q9STG6|DUT_ARATH	IPR008180	GO:0016787,GO:0046080,GO:0004170
Peaxi162Scf00700g00071		XLOC_028169	18.0911	30.4834	0.752741	1.70201	0.0037	0.0089857	yes		0.794126	4.8349	12.1454	0.000492084	0.0471854		sp|Q54DS8|SEC13_DICDI	IPR015943,IPR020472	GO:0005515
Peaxi162Scf00700g00436		XLOC_028155	5.30792	1.4569	-1.86524	-2.66749	0.0012	0.0033442	yes		-1.96729	1.8345	12.603	0.000385133	0.0428864		AT3G27550.1	IPR001890	GO:0003723
Peaxi162Scf00705g00028		XLOC_028225	350.502	529.843	0.596142	1.35381	0.01945	0.0379053	yes		0.690311	9.20698	13.2931	0.000266389	0.0369581		sp|Q9UBX3|DIC_HUMAN	IPR002067,IPR023395	GO:0055085
Peaxi162Scf00711g00530		XLOC_028299	45.1416	16.1203	-1.48558	-3.80515	5e-05	0.000185415	yes		-1.30483	6.36431	12.8165	0.000343577	0.0411339		AT2G30600.1	IPR022041,IPR011705,IPR011333,IPR008979	GO:0007155,GO:0005515
Peaxi162Scf00719g00111		XLOC_028467	18.2696	32.6894	0.839378	2.10121	0.00065	0.00193585	yes		0.951549	4.8397	12.0147	0.000527835	0.0489009		sp|Q0V7S6|FK125_ARATH	IPR015915	GO:0005515
Peaxi162Scf00745g00052		XLOC_028860	10.6263	26.5235	1.31964	2.00969	0.00215	0.00560332	yes		1.46656	2.84023	19.6905	9.11e-06	0.00551333			IPR013083	GO:0005515,GO:0008270
Peaxi162Scf00767g00044		XLOC_029196	9.72272	38.1083	1.97067	3.90413	5e-05	0.000185415	yes		1.95927	4.9943	27.5492	1.53e-07	0.000528662		ref|NP_171626.2|
Peaxi162Scf00770g00126		XLOC_029231	5.80145	2.87989	-1.0104	-1.90357	0.0025	0.00640186	yes		-1.79068	3.20536	11.8719	0.000569871	0.0497293		sp|O88813|ACSL5_RAT	IPR000873	GO:0008152,GO:0003824
Peaxi162Scf00788g00033		XLOC_029517	78.34	150.891	0.945684	2.41653	5e-05	0.000185415	yes		0.956966	6.70266	12.8897	0.000330404	0.0400195		AT3G23000.1	IPR020636	GO:0007165,GO:0005524,GO:0004674,GO:0004672,GO:0006468,GO:0016772
Peaxi162Scf00793g00212		XLOC_029584	628.435	1298.88	1.04743	2.3774	0.0001	0.00035384	yes		0.942687	8.35043	14.7996	0.000119561	0.0261952			IPR007650
Peaxi162Scf00793g00344		XLOC_029598	11.64	17.7889	0.611888	1.47965	0.01365	0.027917	yes		1.08643	5.23491	19.9958	7.76e-06	0.00535842		AT1G02170.1	IPR011600,IPR005735	GO:0006508,GO:0004197
Peaxi162Scf00798g00318		XLOC_029657	51.7786	81.7996	0.659738	1.70689	0.0037	0.0089857	yes		0.745757	5.96857	14.1102	0.00017241	0.032286		sp|Q9SAK5|APL_ARATH	IPR025756,IPR009057	GO:0003677,GO:0003682
Peaxi162Scf00798g00322		XLOC_029659	2.55362	0.260027	-3.29581	-1.78744	0.0083	0.018143	yes		-4.51312	2.25198	20.0628	7.49e-06	0.00535842		AT1G72100.1	IPR025423
Peaxi162Scf00880g00018		XLOC_030579	32.1591	64.7974	1.01071	2.54722	5e-05	0.000185415	yes		1.07812	5.88063	13.8149	0.000201727	0.0336949
Peaxi162Scf00899g00039		XLOC_030758	41.7096	71.4591	0.776739	1.93802	0.00075	0.00220004	yes		0.909805	5.43849	12.1187	0.000499188	0.0474753		AT4G18040.1	IPR023398,IPR001040	GO:0006413,GO:0003743,GO:0003723,GO:0005737
Peaxi162Scf00900g00110		XLOC_030762	41.3383	81.2691	0.975229	2.45952	5e-05	0.000185415	yes		1.07518	7.022	14.042	0.000178776	0.032286		AT3G20015.1	IPR021109,IPR001461	GO:0006508,GO:0004190
Peaxi162Scf00907g00115		XLOC_030850	32.0406	54.0312	0.75389	1.9203	0.00085	0.00246011	yes		0.83815	6.28525	16.6104	4.59e-05	0.0162912		AT5G17640.1	IPR010410
Peaxi162Scf00928g00132		XLOC_031122	119.717	239.409	0.999848	2.64477	5e-05	0.000185415	yes		1.17021	6.38723	19.2542	1.14e-05	0.00623635		ref|XP_007012603.1|	IPR009327
Peaxi162Scf00945g00013		XLOC_031342	29.9188	4.10249	-2.86648	-4.72343	5e-05	0.000185415	yes		-3.18443	5.42926	15.7557	7.21e-05	0.0201716		AT2G14960.1	IPR004993
Peaxi162Scf00947g00118		XLOC_031364	90.7317	24.2607	-1.90299	-3.63153	5e-05	0.000185415	yes		-2.03158	5.1378	12.113	0.000500705	0.0474753		AT4G27450.1	IPR024286
Peaxi162Scf00951g00019		XLOC_031402	18.1778	4.18997	-2.11716	-4.3598	5e-05	0.000185415	yes		-1.87192	4.55139	13.9061	0.000192173	0.0326763
Peaxi162Scf00951g00329		XLOC_031399	880.038	1672.41	0.926286	1.7035	0.00315	0.00780583	yes		1.12698	10.4669	12.5374	0.000398883	0.0435342		AT4G00430.1	IPR023271,IPR000425	GO:0016020,GO:0006810,GO:0005215
Peaxi162Scf00977g00049		XLOC_031695	0.565595	5.76432	3.34931	6.46354	0.0019	0.00502129	yes		2.97354	8.00104	12.3739	0.000435378	0.0456344		gb|AAA34060.1|
Peaxi162Scf00984g00215		XLOC_031800	38.5946	0	NA	NA	5e-05	0.000185415	yes		-5.03284	3.90945	16.3385	5.3e-05	0.0171449
Peaxi162Scf00984g00219		XLOC_031803	11.5458	0	NA	NA	0.0064	0.0144727	yes		-4.5982	2.55966	14.0446	0.000178526	0.032286
Peaxi162Scf01130g00019		XLOC_032897	134.135	258.215	0.944891	2.30409	5e-05	0.000185415	yes		0.948232	8.55384	11.8098	0.000589198	0.0499692		AT3G49220.1	IPR011050,IPR006501	GO:0005618,GO:0004857,GO:0030599,GO:0042545
Peaxi162Scf01227g00007		XLOC_033463	94.8048	232.914	1.29676	4.64568	5e-05	0.000185415	yes		1.10809	6.28376	11.9118	0.000557784	0.0496963		AT2G39020.1	IPR016181	GO:0008080
Peaxi162Scf01294g00231		XLOC_033764	6.88738	0.938903	-2.87491	-2.8067	0.0044	0.0104501	yes		-2.89619	2.21395	18.5661	1.64e-05	0.00780606		sp|Q9LEX0|P2A13_ARATH	IPR001810,IPR025886	GO:0005515
Peaxi162Scf01313g00009		XLOC_033858	28.024	3.83377	-2.86983	-2.62297	0.00205	0.00537075	yes		-2.71051	4.83875	14.8819	0.000114454	0.0260295		sp|P46417|GSTX3_SOYBN	IPR010987,IPR012336	GO:0005515
Peaxi162Scf01313g00234		XLOC_033866	9.34938	4.77114	-0.970536	-2.20746	0.00045	0.00139113	yes		-1.07173	5.8454	17.4283	2.98e-05	0.0126112		AT2G24130.1	IPR003591,IPR013210,IPR001611,IPR013320,IPR011009	GO:0005524,GO:0005515,GO:0004674,GO:0004672,GO:0006468,GO:0016772
Peaxi162Scf01416g00015		XLOC_034178	263.284	434.609	0.723101	1.70878	0.0032	0.00791476	yes		0.735056	8.55736	13.7129	0.000212981	0.0341959		AT4G02590.1	IPR011598	GO:0046983
Peaxi162Scf01461g00029		XLOC_034255	71.6474	178.291	1.31525	3.33404	5e-05	0.000185415	yes		1.2388	6.83414	20.3776	6.36e-06	0.00506398		ref|XP_002514116.1|	IPR025520,IPR008480
Peaxi162Scf01969g00034		XLOC_034688	16.2032	32.5117	1.00468	2.11797	0.00055	0.00166651	yes		0.953245	5.21201	17.2353	3.3e-05	0.0131536		AT5G62690.1	IPR000217,IPR023123	GO:0051258,GO:0005874,GO:0043234,GO:0006184,GO:0007017,GO:0005525,GO:0005200,GO:0003924
