# Supplementary material for: Dissecting Tissue-Specific Transcriptomic Responses from Leaf and Roots under Salt Stress in Petunia hybrida Mitchell
Source: Genes (Basel). 2017 Aug 3;8(8):195. doi: 10.3390/genes8080195 (PMC5575659; doi:10.3390/genes8080195)
Supplement: Supplementary file 1 [file genes-08-00195-s001.zip › Supplementary Figures and Tables/SupplementaryTables/Supplemental_Table_S14_RT_06h.xlsx]

## Sheet: RT06
		Cufflinks									egdeR
gene_short_name		tracking_id	RT_CTR_06h	RT_STR_06h	log2_fold_change	test_stat	p_value	q_value	significant		logFC	logCPM	LR	PValue	FDR		Arabidopsis Homolg	IPR	GO
Peaxi162Scf00000g00252		XLOC_000012	12.4226	3.49559	-1.82937	-3.31765	5e-05	0.000185415	yes		-5.30123	4.9937	172.397	2.22e-39	4.59e-36		AT3G15030.1	IPR005333
Peaxi162Scf00000g00481		XLOC_000036	8.5158	165.574	4.28119	8.76723	5e-05	0.000185415	yes		5.43751	5.4865	65.1691	6.87e-16	5.83e-14		AT3G15500.1	IPR003441	GO:0003677,GO:0006355
Peaxi162Scf00000g00523		XLOC_000121	5.66745	18.6109	1.71538	2.37271	0.0008	0.002331	yes		0.353933	4.15787	0.93183	0.334388	0.489044
Peaxi162Scf00000g00682		XLOC_000051	7.39833	14.4224	0.963036	1.81866	0.0033	0.0081304	yes		1.35994	5.47853	19.8013	8.59e-06	8.62e-05		gb|AGW81768.1|
Peaxi162Scf00000g00744		XLOC_000150	7.69101	3.45936	-1.15267	-1.81469	0.0028	0.00703987	yes		0.552219	2.57533	1.95309	0.162254	0.292557		AT1G06040.1	IPR000315	GO:0008270,GO:0005622
Peaxi162Scf00000g00791		XLOC_000156	3.9494	12.1661	1.62316	3.59964	5e-05	0.000185415	yes		1.41084	3.49833	15.7794	7.12e-05	0.00054076		sp|O81832|Y4729_ARATH	IPR001480,IPR003609,IPR021820,IPR000858,IPR013320,IPR024171,IPR011009	GO:0005524,GO:0004674,GO:0004672,GO:0048544,GO:0006468,GO:0016772
Peaxi162Scf00000g05114		XLOC_000119	481.857	203.944	-1.24043	-3.03845	5e-05	0.000185415	yes		-1.63891	7.72388	20.891	4.86e-06	5.24e-05
Peaxi162Scf00000g43013		XLOC_000033	356.738	37.9127	-3.23411	-8.19374	5e-05	0.000185415	yes		-0.640456	7.44727	0.821736	0.364673	0.5194		AT4G27450.1	IPR024286
Peaxi162Scf00001g00002		XLOC_000162	3.02612	6.26892	1.05074	2.38425	5e-05	0.000185415	yes		0.505829	4.05086	3.48589	0.0618941	0.141262		AT1G22310.2	IPR015880,IPR016177	GO:0046872,GO:0005634,GO:0003677
Peaxi162Scf00001g00012		XLOC_000265	8.09535	16.1389	0.995373	2.63866	5e-05	0.000185415	yes		0.839535	4.36848	11.2729	0.00078646	0.00415858		sp|Q6NPP4|CMTA2_ARATH	IPR013783,IPR020683,IPR014756,IPR027417,IPR005559,IPR000048	GO:0005634,GO:0003677,GO:0005515
Peaxi162Scf00001g00019		XLOC_000269	9.36554	4.94105	-0.922544	-1.48383	0.01235	0.0255986	yes		-0.192674	2.28386	0.21667	0.641589	0.76792		ref|XP_007042974.1|
Peaxi162Scf00001g00023		XLOC_000173	36.0379	95.9621	1.41295	3.74135	5e-05	0.000185415	yes		1.60511	7.69402	36.8942	1.25e-09	3.16e-08		ref|XP_007042979.1|
Peaxi162Scf00001g00211		XLOC_000274	54.3855	25.1493	-1.1127	-2.53704	5e-05	0.000185415	yes		-0.0818244	3.95818	0.0397947	0.841882	0.914132		AT2G41480.1	IPR010255	GO:0006979,GO:0020037,GO:0004601,GO:0055114
Peaxi162Scf00001g00222		XLOC_000291	42.5612	130.503	1.61647	4.14063	5e-05	0.000185415	yes		1.84053	6.57036	17.3758	3.07e-05	0.000263591		AT1G02660.1	IPR002921	GO:0004806,GO:0006629
Peaxi162Scf00001g00303		XLOC_000299	2.43935	5.2349	1.10166	2.3486	0.0001	0.00035384	yes		-0.799754	4.56753	4.24088	0.0394617	0.100004		AT1G02730.1	IPR005150,IPR013083	GO:0016760,GO:0016020,GO:0030244
Peaxi162Scf00001g00369		XLOC_000230	13.3582	38.7002	1.53461	4.0126	5e-05	0.000185415	yes		2.71372	6.53174	40.6136	1.86e-10	5.52e-09		AT4G02280.1	IPR012820	GO:0009058,GO:0016157,GO:0005985
Peaxi162Scf00001g00392		XLOC_000312	27.0224	13.5147	-0.999627	-2.27943	0.00025	0.000817896	yes		-1.29276	4.29738	25.866	3.66e-07	5.52e-06		AT4G02340.1	IPR000639,IPR000073	GO:0003824
Peaxi162Scf00001g00433		XLOC_000240	8.15445	18.2648	1.16341	2.47213	0.0003	0.000964629	yes		2.32997	3.98941	29.2493	6.36e-08	1.16e-06		AT3G62860.1	IPR022742
Peaxi162Scf00001g04617		XLOC_000245	9.23851	5.08247	-0.86213	-1.79896	0.00325	0.00802203	yes		-1.52048	2.8486	24.6798	6.77e-07	9.47e-06		AT1G02850.2	IPR001360,IPR017853	GO:0004553,GO:0005975,GO:0003824
Peaxi162Scf00001g10028		XLOC_000178	10.2231	168.561	4.04337	7.77413	5e-05	0.000185415	yes		3.14784	2.93466	55.5067	9.31e-14	5.31e-12		AT5G64080.1	IPR016140,IPR000528	GO:0008289,GO:0006869
Peaxi162Scf00002g00037		XLOC_000438	0.730427	6.32008	3.11313	2.28607	0.0224	0.0428377	yes		2.66436	0.952752	21.1593	4.23e-06	4.65e-05		AT4G12350.1	IPR009057	GO:0003677,GO:0003682
Peaxi162Scf00002g00042		XLOC_000357	89.1311	19.0417	-2.22677	-4.79092	5e-05	0.000185415	yes		-1.80449	3.88644	13.5947	0.000226823	0.00145809		AT5G62350.1	IPR006501	GO:0004857,GO:0030599
Peaxi162Scf00002g00162		XLOC_000383	66.7501	45.4358	-0.554939	-1.47301	0.0113	0.0237114	yes		-0.943162	6.18604	25.4161	4.62e-07	6.8e-06		AT4G00150.1	IPR005202
Peaxi162Scf00002g00372		XLOC_000410	7.68574	3.18949	-1.26886	-2.48676	0.00015	0.000513767	yes		-0.662941	6.87062	3.5153	0.0608045	0.139281		AT5G46800.1	IPR002067,IPR023395	GO:0055085
Peaxi162Scf00002g00529		XLOC_000510	107.617	33.3396	-1.6906	-3.91483	5e-05	0.000185415	yes		-0.649127	3.53477	2.48757	0.114749	0.226178		AT5G22580.1	IPR011008
Peaxi162Scf00002g00534		XLOC_000511	35.1215	20.2385	-0.795249	-1.61019	0.0044	0.0104501	yes		-0.524962	3.20085	1.64099	0.20019	0.341571		AT5G22580.1	IPR011008
Peaxi162Scf00002g00816		XLOC_000454	53.45	28.9471	-0.884771	-2.29156	5e-05	0.000185415	yes		-0.825681	3.11006	9.25183	0.0023526	0.0103807		AT4G22590.1	IPR006379,IPR023214	GO:0008152,GO:0005992,GO:0003824
Peaxi162Scf00002g02412		XLOC_000484	0	7.24739	Inf	NA	5e-05	0.000185415	yes		3.53881	0.366019	11.0244	0.000899182	0.00465364		AT1G80160.1	IPR025870
Peaxi162Scf00002g05210		XLOC_000508	7.00402	3.62666	-0.949542	-1.89741	0.0024	0.00617564	yes		-1.22544	4.48057	20.0091	7.71e-06	7.86e-05		AT2G27810.1	IPR006043	GO:0016020,GO:0006810,GO:0055085,GO:0005215
Peaxi162Scf00003g00217		XLOC_000720	10.2757	26.2215	1.35151	2.95027	5e-05	0.000185415	yes		1.84497	4.011	26.4115	2.76e-07	4.29e-06		AT3G03440.1	IPR016024	GO:0005515,GO:0005488
Peaxi162Scf00003g00245		XLOC_000784	38.4261	13.1077	-1.55168	-3.77135	5e-05	0.000185415	yes		-2.30779	6.449	86.7313	1.24e-20	2.16e-18		AT3G19320.1	IPR001611	GO:0005515
Peaxi162Scf00003g00267		XLOC_000799	13.4798	25.3031	0.908519	1.85972	0.00265	0.0067089	yes		1.05867	3.85025	7.32544	0.00679853	0.0246604		AT3G19580.1	IPR013087	GO:0046872,GO:0003676
Peaxi162Scf00003g00415		XLOC_000523	6.94522	3.27692	-1.08368	-1.48884	0.01445	0.0293197	yes		-1.22727	2.85564	8.62361	0.00331834	0.0137845		sp|P93755|C3H30_ARATH
Peaxi162Scf00003g00427		XLOC_000880	17.0896	8.44349	-1.01721	-2.22869	0.0003	0.000964629	yes		-0.731866	4.07274	8.61987	0.00332516	0.0138045
Peaxi162Scf00003g00428		XLOC_000881	7.83491	2.24241	-1.80487	-2.60596	0.0001	0.00035384	yes		-1.10915	0.610121	4.16108	0.041363	0.103567		sp|O24160|TGA21_TOBAC	IPR004827,IPR025422	GO:0006355,GO:0043565,GO:0006351,GO:0003700
Peaxi162Scf00003g00482		XLOC_000687	40.2158	22.6247	-0.829866	-2.18826	0.00015	0.000513767	yes		0.83534	3.22772	7.32393	0.00680427	0.0246769		sp|Q8DMN0|RL4_THEEB	IPR023574,IPR002136	GO:0005840,GO:0006412,GO:0003735
Peaxi162Scf00003g00514		XLOC_000696	30.3108	14.4512	-1.06865	-2.35884	0.00015	0.000513767	yes		-0.854685	4.74382	15.1323	0.000100234	0.000721103		AT3G10760.1	IPR009057	GO:0003677,GO:0003682
Peaxi162Scf00003g00523		XLOC_000527	67.0308	22.5209	-1.57356	-4.16967	5e-05	0.000185415	yes		-2.008	5.37094	41.3513	1.27e-10	3.94e-09		AT1G08320.1	IPR004827,IPR025422	GO:0006355,GO:0043565,GO:0006351,GO:0003700
Peaxi162Scf00003g00536		XLOC_000710	7.72188	11.6553	0.593961	1.40238	0.01635	0.0326343	yes		0.226317	4.63063	0.885015	0.346832	0.501359		sp|O60016|CLR4_SCHPO	IPR015947,IPR003105,IPR001214,IPR025794,IPR007728,IPR003616	GO:0042393,GO:0016571,GO:0005634,GO:0005515,GO:0008270,GO:0034968,GO:0018024
Peaxi162Scf00003g00717		XLOC_000532	4.82348	12.3004	1.35056	3.33043	5e-05	0.000185415	yes		-0.332881	3.90467	0.791072	0.373776	0.528008		AT3G51150.1	IPR027640,IPR027417,IPR001752	GO:0007018,GO:0005524,GO:0003777,GO:0008017,GO:0005871
Peaxi162Scf00003g01629		XLOC_000562	40.4138	26.4703	-0.610475	-1.47858	0.01175	0.0245242	yes		-0.380979	4.42319	2.30632	0.128849	0.247012		AT4G27000.1	IPR012677	GO:0000166,GO:0003676
Peaxi162Scf00003g01630		XLOC_000759	31.3336	10.3917	-1.59228	-3.8306	5e-05	0.000185415	yes		-1.44762	4.90098	19.4934	1.01e-05	9.93e-05		prf||1908371A	IPR006067,IPR005117	GO:0020037,GO:0055114,GO:0051536,GO:0016491
Peaxi162Scf00003g02039		XLOC_000774	72.8579	40.8848	-0.833522	-2.09436	0.0003	0.000964629	yes		0.653529	4.02678	6.3233	0.0119162	0.0389287		ref|XP_002519146.1|
Peaxi162Scf00003g02333		XLOC_000576	15.5237	29.1082	0.90695	2.28644	0.0002	0.000667709	yes		0.387175	3.93627	2.66713	0.10244	0.207459		AT4G34000.1	IPR004827	GO:0006355,GO:0043565,GO:0003700
Peaxi162Scf00003g02441		XLOC_000581	427.901	214.736	-0.994716	-2.71732	0.0001	0.00035384	yes		-0.815934	7.73335	10.3658	0.00128369	0.00624861
Peaxi162Scf00003g02547		XLOC_000791	5.25439	0.897848	-2.54898	-2.58122	0.0012	0.0033442	yes		-2.58179	2.81339	27.9414	1.25e-07	2.12e-06		AT2G15220.1	IPR007541
Peaxi162Scf00003g02634		XLOC_000798	1.78157	3.82354	1.10176	1.75141	0.00935	0.020126	yes		0.481714	1.69977	0.970056	0.324666	0.478713		AT2G14820.1	IPR011333,IPR027356	GO:0005515
Peaxi162Scf00003g02638		XLOC_000797	8.32745	2.29489	-1.85945	-1.62696	0.01735	0.0343479	yes		-4.01521	3.3062	61.701	4e-15	2.89e-13		AT3G49940.1	IPR004883
Peaxi162Scf00003g03340		XLOC_000609	9.60398	4.10742	-1.2254	-2.9194	5e-05	0.000185415	yes		-1.68848	4.71705	27.1987	1.84e-07	2.98e-06		AT1G52340.1	IPR003480,IPR002347,IPR023213	GO:0016747
Peaxi162Scf00003g03627		XLOC_000628	22.8237	13.9442	-0.710873	-1.7033	0.0047	0.0110673	yes		0.0229168	2.81144	0.00776217	0.929795	0.970398		sp|P78406|RAE1L_HUMAN	IPR015943,IPR020472	GO:0005515
Peaxi162Scf00003g03631		XLOC_000850	19.5397	5.02674	-1.95872	-4.48418	5e-05	0.000185415	yes		-1.88303	2.78614	15.5465	8.05e-05	0.000601436		AT1G22150.1	IPR001902	GO:0016020,GO:0055085,GO:0015116,GO:0008272,GO:0016021,GO:0008271
Peaxi162Scf00003g03637		XLOC_000848	3.93531	8.27877	1.07294	2.09357	0.0007	0.00206849	yes		0.439208	5.09646	1.2169	0.269969	0.419409		ref|XP_007042981.1|
Peaxi162Scf00003g03734		XLOC_000636	246.763	162.797	-0.600056	-1.54018	0.0087	0.0189057	yes		-0.182823	6.33288	1.1531	0.282902	0.433822		sp|Q2QXB2|TLP14_ORYSJ	IPR001810,IPR025659	GO:0005515
Peaxi162Scf00003g03911		XLOC_000866	4.94009	25.3213	2.35774	4.57859	5e-05	0.000185415	yes		0.949497	2.88474	2.90506	0.0883018	0.185676		gb|AAT39951.2|
Peaxi162Scf00003g03926		XLOC_000861	61.4756	8.74236	-2.81392	-5.13238	5e-05	0.000185415	yes		-2.35082	4.70643	14.3351	0.000152982	0.00104263		AT5G05340.1	IPR010255	GO:0006979,GO:0020037,GO:0004601,GO:0055114
Peaxi162Scf00003g04538		XLOC_000900	5.79114	11.3306	0.968311	1.74413	0.01075	0.0227123	yes		0.765958	4.2879	6.22637	0.0125862	0.040643		AT5G49340.1	IPR026057
Peaxi162Scf00003g04834		XLOC_000914	86.945	256.029	1.55814	4.0005	5e-05	0.000185415	yes		3.87701	4.97804	58.7862	1.76e-14	1.12e-12		sp|Q6NKW9|E138_ARATH	IPR012946,IPR017853,IPR000490	GO:0004553,GO:0005975,GO:0003824
Peaxi162Scf00003g04918		XLOC_000690	0.851638	6.8899	3.01617	3.00687	0.0003	0.000964629	yes		5.15651	2.59301	77.7931	1.14e-18	1.47e-16		AT2G26850.1	IPR001810	GO:0005515
Peaxi162Scf00003g05227		XLOC_000699	11.0607	24.4044	1.14169	2.64422	5e-05	0.000185415	yes		2.32556	2.61462	37.8798	7.52e-10	1.99e-08		AT5G07050.1	IPR000620	GO:0016020
Peaxi162Scf00003g05363		XLOC_000948	101.918	57.9004	-0.815768	-2.01118	0.00055	0.00166651	yes		-0.263243	5.43317	0.833523	0.361256	0.515916		AT2G41090.1	IPR011992	GO:0005509
Peaxi162Scf00004g00041		XLOC_001025	5.63726	16.529	1.55193	3.82961	5e-05	0.000185415	yes		2.93925	5.0178	49.8197	1.69e-12	7.47e-11		AT2G36380.1	IPR027417,IPR013581,IPR013525	GO:0016020,GO:0005524,GO:0000166,GO:0017111,GO:0016887
Peaxi162Scf00004g00318		XLOC_000989	32.8102	49.6305	0.59708	1.58004	0.0059	0.0134872	yes		-0.149142	5.94248	0.489493	0.484154	0.634307		sp|Q9UBL3|ASH2L_HUMAN	IPR001870,IPR008985	GO:0005515
Peaxi162Scf00004g00351		XLOC_001058	27.5664	8.03256	-1.77898	-3.63332	5e-05	0.000185415	yes		-2.15161	2.83247	16.1957	5.71e-05	0.00044849		AT4G13310.1	IPR001128	GO:0020037,GO:0016705,GO:0005506,GO:0055114
Peaxi162Scf00004g00441		XLOC_001080	19.8235	9.70357	-1.03062	-2.24388	0.00015	0.000513767	yes		0.0861352	3.20214	0.0887182	0.765813	0.861404		sp|O24160|TGA21_TOBAC	IPR004827,IPR025422	GO:0006355,GO:0043565,GO:0006351,GO:0003700
Peaxi162Scf00004g00465		XLOC_001018	4.1586	0.794037	-2.38882	-2.65318	0.00165	0.00443308	yes		-3.08543	2.88098	47.6616	5.07e-12	2.04e-10		AT5G06900.1	IPR001128	GO:0020037,GO:0016705,GO:0005506,GO:0055114
Peaxi162Scf00004g01611		XLOC_000967	6.36986	14.01	1.13712	2.22399	0.00055	0.00166651	yes		0.644671	5.76534	4.08043	0.0433826	0.107455		AT1G29700.1	IPR001279	GO:0016787
Peaxi162Scf00004g02340		XLOC_001044	2.51046	10.3559	2.04443	2.64033	0.0005	0.00152937	yes		2.30265	3.6281	25.1224	5.38e-07	7.76e-06		AT5G19855.1	IPR003435
Peaxi162Scf00004g02626		XLOC_000979	12.7739	20.7655	0.700989	1.72593	0.00525	0.012183	yes		-0.0761507	4.33133	0.131182	0.71721	0.826601		AT3G57530.1	IPR011992,IPR011009	GO:0005524,GO:0004674,GO:0005509,GO:0004672,GO:0006468,GO:0016772
Peaxi162Scf00004g03212		XLOC_001055	3.13737	5.9064	0.912725	1.73958	0.0075	0.0166118	yes		0.325311	4.95213	0.926605	0.335747	0.490452		AT3G21090.1	IPR027417,IPR013525	GO:0016020,GO:0005524,GO:0000166,GO:0017111,GO:0016887
Peaxi162Scf00004g04124		XLOC_001074	28.4052	12.1605	-1.22396	-2.79198	0.0001	0.00035384	yes		-0.938207	3.4272	11.6495	0.000642214	0.00352639		sp|Q3SWX0|NIPA2_BOVIN	IPR008521	GO:0016020,GO:0015693,GO:0015095
Peaxi162Scf00004g04126		XLOC_001076	34.4434	69.3756	1.0102	2.70498	5e-05	0.000185415	yes		1.81089	5.90918	54.4075	1.63e-13	8.81e-12		sp|O81027|HMGCL_ARATH	IPR027167,IPR013785	GO:0004419,GO:0003824
Peaxi162Scf00004g04217		XLOC_001078	14.3516	22.3996	0.642262	1.56202	0.00925	0.0199399	yes		1.08082	5.18817	17.1122	3.52e-05	0.000296991		AT2G32560.1	IPR001810	GO:0005515
Peaxi162Scf00004g04619		XLOC_001015	64.4219	111.489	0.791283	2.04719	0.0005	0.00152937	yes		-1.56874	6.66604	31.0592	2.5e-08	4.94e-07		sp|Q40588|ASO_TOBAC	IPR017760	GO:0005507,GO:0005576,GO:0055114,GO:0016491
Peaxi162Scf00005g00118		XLOC_001135	16.3616	5.07982	-1.68747	-3.4346	5e-05	0.000185415	yes		-1.57105	2.29478	18.6151	1.6e-05	0.000149092		AT5G36110.1	IPR001128	GO:0020037,GO:0016705,GO:0005506,GO:0055114
Peaxi162Scf00005g00229		XLOC_001138	341.495	155.147	-1.13823	-2.80387	5e-05	0.000185415	yes		0.960648	5.98129	9.66503	0.00187809	0.00859646		AT1G30820.1	IPR004468,IPR027417	GO:0006221,GO:0003883
Peaxi162Scf00005g00359		XLOC_001109	27.1753	9.81827	-1.46876	-3.6322	5e-05	0.000185415	yes		-1.16076	3.68418	10.9103	0.000956328	0.00490891		AT2G26710.1	IPR001128	GO:0020037,GO:0016705,GO:0005506,GO:0055114
Peaxi162Scf00005g00505		XLOC_001158	1.8174	12.2441	2.75214	3.44803	5e-05	0.000185415	yes		7.74579	2.25157	42.4992	7.07e-11	2.31e-09		AT3G09640.1	IPR010255	GO:0006979,GO:0020037,GO:0004601,GO:0055114
Peaxi162Scf00005g00612		XLOC_001093	15.2291	53.3963	1.80991	4.0385	5e-05	0.000185415	yes		2.58543	4.92987	55.0774	1.16e-13	6.45e-12		sp|Q9VCY8|ADRL_DROME	IPR004254	GO:0016021
Peaxi162Scf00005g04018		XLOC_001147	11.7596	22.548	0.939163	1.85434	0.0024	0.00617564	yes		0.788302	4.20272	8.73148	0.00312763	0.0131212		ref|XP_007027276.1|	IPR000326	GO:0016020,GO:0003824
Peaxi162Scf00005g04210		XLOC_001114	3.99287	7.9543	0.994308	1.64014	0.00845	0.0184283	yes		-0.434091	3.6052	1.25163	0.263242	0.412847		gb|AAX33319.1|	IPR005027	GO:0016020,GO:0015018
Peaxi162Scf00005g04612		XLOC_001150	2.65484	5.27236	0.989825	2.17093	0.0009	0.00258883	yes		-0.864004	3.49697	7.17555	0.00739036	0.0263958
Peaxi162Scf00005g04914		XLOC_001155	12.7901	7.53909	-0.762566	-1.90968	0.0013	0.00359078	yes		-0.0425283	4.29415	0.0390559	0.843338	0.915137		AT2G37050.1	IPR024788,IPR013320,IPR011009	GO:0005524,GO:0004674,GO:0004672,GO:0006468,GO:0016772
Peaxi162Scf00005g05111		XLOC_001128	3.8618	5.94151	0.621558	1.32821	0.02405	0.0455335	yes		-0.0261807	6.642	0.00925967	0.92334	0.96722		sp|Q9LYZ9|PP362_ARATH	IPR011990,IPR002885	GO:0005515
Peaxi162Scf00006g00088		XLOC_001179	11.1545	42.737	1.93786	4.66227	5e-05	0.000185415	yes		1.2605	5.19463	20.8112	5.07e-06	5.43e-05		sp|P11650|CFI1_PETHY	IPR009071,IPR016087	GO:0016872,GO:0045430,GO:0009813
Peaxi162Scf00006g00163		XLOC_001190	7.65279	16.6396	1.12056	2.66428	0.00025	0.000817896	yes		0.205986	2.86863	0.222818	0.636901	0.764528		AT1G79480.1	IPR012946
Peaxi162Scf00006g00445		XLOC_001220	2.99445	0.489493	-2.61293	-2.32793	0.00675	0.0151532	yes		-4.08165	2.25066	64.8374	8.13e-16	6.82e-14		AT2G38940.1	IPR005828,IPR016196	GO:0055085,GO:0006817,GO:0005315,GO:0016021,GO:0022857
Peaxi162Scf00006g00522		XLOC_001171	328.666	136.225	-1.27063	-3.1187	5e-05	0.000185415	yes		-0.304068	5.35694	1.35966	0.243596	0.391782		sp|P49350|FPPS_ARTAN	IPR000092	GO:0008299
Peaxi162Scf00006g00524		XLOC_001233	6.13058	15.0352	1.29425	2.39745	0.00045	0.00139113	yes		-0.0131981	3.3009	0.000731267	0.978426	0.999712		AT1G55840.1	IPR001251,IPR011074
Peaxi162Scf00006g02914		XLOC_001202	64.4762	19.1376	-1.75236	-4.28647	5e-05	0.000185415	yes		-0.354681	4.86676	0.633469	0.426086	0.580407		AT2G19330.1	IPR003591,IPR025875,IPR001611	GO:0005515
Peaxi162Scf00006g04217		XLOC_001214	9.71647	1.17878	-3.04313	-2.16483	0.0081	0.0177616	yes		-2.63819	4.89818	25.4596	4.52e-07	6.67e-06		AT1G32540.2	IPR005735
Peaxi162Scf00006g04222		XLOC_001215	6.46274	1.32585	-2.28523	-4.09709	5e-05	0.000185415	yes		-4.06203	5.5775	78.6701	7.34e-19	9.81e-17		AT2G36780.1	IPR002213	GO:0008152,GO:0016758
Peaxi162Scf00006g10316		XLOC_001258	7.68407	0.572873	-3.74558	-3.04147	0.00385	0.00930537	yes		-4.06694	2.79274	35.9616	2.01e-09	4.92e-08		AT4G36430.1	IPR010255	GO:0006979,GO:0020037,GO:0004601,GO:0055114
Peaxi162Scf00007g00011		XLOC_001290	38.8163	11.7045	-1.72959	-3.63665	5e-05	0.000185415	yes		0.353619	5.26578	0.57898	0.446712	0.599535		AT5G17540.1	IPR003480,IPR023213	GO:0016747
Peaxi162Scf00007g00033		XLOC_001381	0.588945	10.7303	4.18741	3.67999	0.0079	0.0173793	yes		7.44004	2.18156	107.556	3.36e-25	1.11e-22		AT5G55090.1	IPR011009	GO:0005524,GO:0004674,GO:0004672,GO:0006468,GO:0016772
Peaxi162Scf00007g00095		XLOC_001317	13.5938	3.95119	-1.78259	-4.04872	5e-05	0.000185415	yes		-1.54854	3.95524	21.9039	2.87e-06	3.33e-05		AT2G32400.1	IPR001638,IPR028082,IPR002455,IPR017103	GO:0016020,GO:0007186,GO:0006810,GO:0004965,GO:0004970,GO:0005234,GO:0016021,GO:0005215
Peaxi162Scf00007g00126		XLOC_001377	16.9856	25.2213	0.570331	1.53193	0.0095	0.0204057	yes		-0.214291	5.91003	0.95172	0.329282	0.483646		sp|Q9STE1|PP333_ARATH	IPR011990,IPR002885	GO:0005515
Peaxi162Scf00007g00129		XLOC_001294	2.70541	4.89462	0.85535	1.4941	0.0126	0.0260482	yes		-0.346821	2.12344	0.559454	0.45448	0.60699		AT3G21890.1	IPR000315	GO:0008270,GO:0005622
Peaxi162Scf00007g00429		XLOC_001302	0.131268	5.19993	5.30791	2.95914	0.0043	0.0102448	yes		5.50802	1.41381	61.2401	5.05e-15	3.62e-13		AT5G55090.1	IPR011009	GO:0005524,GO:0004674,GO:0004672,GO:0006468,GO:0016772
Peaxi162Scf00007g00718		XLOC_001390	6.93372	1.61417	-2.10284	-2.12857	0.003	0.0074794	yes		-0.735866	0.712803	0.806413	0.369183	0.523806		AT3G48320.1	IPR001128	GO:0020037,GO:0016705,GO:0005506,GO:0055114
Peaxi162Scf00007g01118		XLOC_001324	118.796	70.5524	-0.75172	-1.97737	0.0007	0.00206849	yes		-0.431848	6.49149	2.90057	0.088548	0.18608		AT1G05260.1	IPR010255	GO:0006979,GO:0020037,GO:0004601,GO:0055114
Peaxi162Scf00007g01328		XLOC_001327	1.0567	7.09415	2.74707	4.3916	5e-05	0.000185415	yes		2.4169	4.02981	43.2338	4.86e-11	1.64e-09		AT4G15240.1	IPR006740
Peaxi162Scf00007g01418		XLOC_001411	45.7973	7.33492	-2.64241	-4.60267	5e-05	0.000185415	yes		-1.40807	5.25993	5.91543	0.0150089	0.046838
Peaxi162Scf00007g01511		XLOC_001338	27.9495	12.4186	-1.17032	-2.61214	5e-05	0.000185415	yes		-2.52733	7.13487	53.4152	2.7e-13	1.38e-11		AT4G03210.1	IPR016455,IPR008264,IPR008985	GO:0048046,GO:0016762,GO:0004553,GO:0005618,GO:0006073,GO:0005975
Peaxi162Scf00007g01617		XLOC_001341	5.65672	23.5312	2.05653	4.57269	5e-05	0.000185415	yes		1.43764	3.25615	16.4446	5.01e-05	0.000399668		AT5G54510.1	IPR004993
Peaxi162Scf00007g01817		XLOC_001348	58.6528	98.3362	0.745522	2.03097	0.00065	0.00193585	yes		0.59579	8.53927	7.17647	0.00738659	0.0263869		AT4G03260.1	IPR003591,IPR025875,IPR001611	GO:0005515
Peaxi162Scf00007g02310		XLOC_001426	86.5948	36.2136	-1.25775	-3.20775	5e-05	0.000185415	yes		-1.77163	7.30126	45.5961	1.45e-11	5.38e-10		ref|XP_002518003.1|
Peaxi162Scf00007g02414		XLOC_001427	10.1278	137.901	3.76724	8.28312	5e-05	0.000185415	yes		3.74971	5.1127	48.5708	3.19e-12	1.34e-10		AT4G05100.1	IPR009057	GO:0003677,GO:0003682
Peaxi162Scf00008g00117		XLOC_001456	374.641	163.057	-1.20013	-3.07391	5e-05	0.000185415	yes		-0.373335	7.4197	1.43608	0.230774	0.377024		AT4G03510.1	IPR013083	GO:0005515,GO:0008270
Peaxi162Scf00008g00386		XLOC_001562	102.967	31.0298	-1.73046	-4.77779	5e-05	0.000185415	yes		1.00656	4.76767	11.6614	0.000638088	0.00350931		AT4G36670.1	IPR005828,IPR016196	GO:0016020,GO:0006810,GO:0055085,GO:0016021,GO:0022891,GO:0022857,GO:0005215
Peaxi162Scf00008g00441		XLOC_001503	191.899	56.3963	-1.76667	-4.4703	5e-05	0.000185415	yes		-2.28301	7.1295	75.8467	3.07e-18	3.65e-16		AT2G18570.1	IPR002213	GO:0008152,GO:0016758
Peaxi162Scf00008g01818		XLOC_001468	36.3527	6.1725	-2.55813	-5.0613	5e-05	0.000185415	yes		-1.55218	2.46533	8.62831	0.00330978	0.0137545		AT3G61220.2	IPR002347	GO:0008152,GO:0016491
Peaxi162Scf00008g01926		XLOC_001473	85.0227	220.37	1.37401	3.67354	5e-05	0.000185415	yes		0.700842	6.81017	4.4228	0.0354618	0.092029		AT5G23750.2	IPR005516,IPR005518
Peaxi162Scf00008g02420		XLOC_001485	1.02512	2.77553	1.43696	1.64181	0.01445	0.0293197	yes		4.33317	4.6313	52.9143	3.48e-13	1.75e-11		AT1G01610.1	IPR002123,IPR023214	GO:0016746,GO:0008152
Peaxi162Scf00008g02421		XLOC_001486	6.05274	10.8119	0.836962	1.45371	0.01545	0.0310732	yes		0.8764	3.41391	5.53155	0.0186766	0.0558518		ref|XP_002511878.1|	IPR023214
Peaxi162Scf00008g02716		XLOC_001489	28.0561	10.5706	-1.40826	-3.33767	5e-05	0.000185415	yes		-0.0531165	4.13627	0.0466909	0.828925	0.905904		AT1G52290.1	IPR013320,IPR011009	GO:0005524,GO:0004674,GO:0004672,GO:0006468,GO:0016772
Peaxi162Scf00008g03316		XLOC_001547	13.7358	1250.99	6.50898	13.2115	5e-05	0.000185415	yes		7.92968	8.2262	247.068	1.13e-55	1.17e-51
Peaxi162Scf00008g03414		XLOC_001552	3.14292	75.6748	4.58964	7.39353	5e-05	0.000185415	yes		5.63969	3.31788	74.5826	5.82e-18	6.62e-16		AT2G47180.1	IPR002495	GO:0016757
Peaxi162Scf00008g03516		XLOC_001494	9.73736	3.63894	-1.42001	-1.92657	0.00425	0.0101422	yes		-1.17705	2.02305	7.10739	0.00767668	0.0272213		AT2G18250.1	IPR014729	GO:0009058,GO:0003824
Peaxi162Scf00009g00079		XLOC_001614	148.976	48.5451	-1.61769	-4.179	5e-05	0.000185415	yes		0.339141	4.44043	0.639085	0.424042	0.578194		AT2G37330.1	IPR005226
Peaxi162Scf00009g00082		XLOC_001617	9.01307	21.1608	1.2313	2.74682	5e-05	0.000185415	yes		1.60715	3.56531	36.3986	1.61e-09	3.99e-08		AT4G18700.1	IPR020636	GO:0007165,GO:0005524,GO:0004674,GO:0004672,GO:0006468,GO:0016772
Peaxi162Scf00009g00132		XLOC_001685	108.889	9.66316	-3.49422	-7.02592	5e-05	0.000185415	yes		-3.90992	5.95613	86.4429	1.44e-20	2.48e-18		sp|O49686|PYR1_ARATH	IPR019587,IPR023393
Peaxi162Scf00009g00227		XLOC_001589	6.04052	2.65533	-1.18578	-2.46723	0.0003	0.000964629	yes		-1.80012	2.23651	17.9118	2.31e-05	0.000207018		AT3G47730.1	IPR026082,IPR027417	GO:0005524,GO:0000166,GO:0017111,GO:0016887
Peaxi162Scf00009g00245		XLOC_001708	7.70752	27.3631	1.82789	2.96227	5e-05	0.000185415	yes		-0.264551	5.98042	0.40229	0.525909	0.670609		AT2G37970.1	IPR011256,IPR006917
Peaxi162Scf00009g00342		XLOC_001661	64.9951	25.4519	-1.35256	-3.56793	5e-05	0.000185415	yes		-2.34623	4.69613	53.537	2.54e-13	1.3e-11		AT4G01720.1	IPR003657	GO:0006355,GO:0043565,GO:0003700
Peaxi162Scf00009g00426		XLOC_001669	33.4125	14.3799	-1.21633	-2.92751	5e-05	0.000185415	yes		-2.06616	6.58961	44.6748	2.33e-11	8.25e-10		AT5G62720.1	IPR007065
Peaxi162Scf00009g00431		XLOC_001602	5.9723	38.3169	2.68162	6.64733	5e-05	0.000185415	yes		1.92996	6.58842	29.9543	4.42e-08	8.31e-07		sp|Q9LV10|PTR53_ARATH	IPR000109,IPR016196	GO:0016020,GO:0006810,GO:0005215
Peaxi162Scf00009g00812		XLOC_001680	259.444	72.619	-1.837	-4.66454	5e-05	0.000185415	yes		-0.808096	5.17849	3.89694	0.0483742	0.117116		AT5G01750.2	IPR025659
Peaxi162Scf00009g01233		XLOC_001684	10.4279	4.67744	-1.15665	-2.1595	0.00055	0.00166651	yes		-2.94817	4.62792	67.1632	2.5e-16	2.27e-14		AT5G01620.3	IPR026057,IPR025846
Peaxi162Scf00009g01526		XLOC_001627	3.23352	15.546	2.26537	2.95822	0.0001	0.00035384	yes		3.41053	1.66512	22.3352	2.29e-06	2.73e-05		AT1G58330.1	IPR025422	GO:0043565,GO:0006351
Peaxi162Scf00009g01535		XLOC_001692	2.81115	5.76429	1.03598	1.59056	0.01375	0.0280904	yes		0.441824	3.65522	2.03079	0.15414	0.281207		sp|Q9FZP1|HPSE3_ARATH	IPR023395,IPR018108,IPR005199	GO:0016020,GO:0005975,GO:0003824,GO:0016798
Peaxi162Scf00010g00091		XLOC_001775	87.2931	40.1766	-1.11951	-2.51168	5e-05	0.000185415	yes		-1.39604	4.91543	17.8114	2.44e-05	0.000217103		AT1G75390.1	IPR004827	GO:0006355,GO:0043565,GO:0003700
Peaxi162Scf00010g00342		XLOC_001763	3.78862	0.657748	-2.52606	-2.5388	0.00905	0.0195658	yes		-1.97601	3.34091	10.9157	0.000953534	0.004897		AT3G52500.1	IPR021109,IPR001461	GO:0006508,GO:0004190
Peaxi162Scf00010g00362		XLOC_001765	26.9057	4.89876	-2.45742	-4.80059	5e-05	0.000185415	yes		-2.5563	2.7603	14.5503	0.000136467	0.000945004		sp|Q9LT79|PUB25_ARATH	IPR013083,IPR016024	GO:0000151,GO:0016567,GO:0005488,GO:0004842
Peaxi162Scf00010g00517		XLOC_001734	22.3316	32.9864	0.562786	1.47251	0.01015	0.0216124	yes		0.462378	5.81477	6.53952	0.0105504	0.0351318		sp|Q9SD34|C3H44_ARATH	IPR013083,IPR003169	GO:0005515,GO:0008270
Peaxi162Scf00010g01113		XLOC_001780	113.209	32.2985	-1.80946	-4.88146	5e-05	0.000185415	yes		-2.96207	5.13061	70.9099	3.74e-17	3.82e-15		AT3G50940.1	IPR025753,IPR027417	GO:0005524,GO:0000166,GO:0017111
Peaxi162Scf00011g00123		XLOC_001855	8.06275	15.4802	0.941083	2.24003	0.00025	0.000817896	yes		0.935721	3.26994	12.8089	0.000344979	0.00208425		AT1G58025.1	IPR001487	GO:0005515
Peaxi162Scf00011g00157		XLOC_001962	2.64823	5.7324	1.11411	2.19262	0.0006	0.00180172	yes		0.287838	3.08038	0.542666	0.46133	0.613291		AT1G09600.1	IPR011009	GO:0005524,GO:0004674,GO:0004672,GO:0006468,GO:0016772
Peaxi162Scf00011g00173		XLOC_001872	6.82333	3.73035	-0.871162	-1.74636	0.00455	0.0107576	yes		1.1247	3.43261	17.0969	3.55e-05	0.000298694		AT5G49890.1	IPR001807	GO:0016020,GO:0055085,GO:0006821,GO:0005216,GO:0030554,GO:0005247
Peaxi162Scf00011g00193		XLOC_001878	80.3363	226.414	1.49484	3.7338	5e-05	0.000185415	yes		2.20571	5.88297	16.2876	5.44e-05	0.000429231		sp|Q93VV5|PTR16_ARATH	IPR000109,IPR016196	GO:0016020,GO:0006810,GO:0005215
Peaxi162Scf00011g00425		XLOC_001924	5.05398	9.64371	0.932168	2.17011	0.0005	0.00152937	yes		0.761123	4.12738	6.19963	0.0127777	0.0410969		AT1G60890.1	IPR027483,IPR023610,IPR027484	GO:0016307,GO:0046488,GO:0005524,GO:0016308
Peaxi162Scf00011g00636		XLOC_001929	19.6624	29.485	0.584541	1.5212	0.0103	0.0218869	yes		0.969538	4.85667	18.6616	1.56e-05	0.000145699		AT1G22020.1	IPR015424,IPR019775,IPR001085	GO:0004372,GO:0006544,GO:0003824,GO:0030170,GO:0006563
Peaxi162Scf00011g00639		XLOC_001931	2.13179	3.69754	0.794499	1.39777	0.0258	0.048352	yes		0.543313	2.70593	1.46511	0.22612	0.371904		sp|Q8L840|RQL4A_ARATH	IPR011991,IPR004589,IPR027417	GO:0006281,GO:0005524,GO:0006260,GO:0005622,GO:0004386,GO:0003824,GO:0008026,GO:0003676,GO:0000166,GO:0043140,GO:0044237,GO:0006310
Peaxi162Scf00011g00942		XLOC_001937	50.1444	71.4576	0.510999	1.34582	0.01905	0.0372328	yes		-0.0604487	5.41239	0.066562	0.79641	0.883509		sp|Q5R7Q3|NIPA2_PONAB	IPR008521	GO:0016020,GO:0015693,GO:0015095
Peaxi162Scf00011g01126		XLOC_001944	78.8713	28.5815	-1.46442	-3.59231	5e-05	0.000185415	yes		0.493179	3.81579	1.18974	0.275381	0.425138		AT1G80160.1	IPR025870
Peaxi162Scf00011g01219		XLOC_001946	149.403	50.9039	-1.55336	-3.87821	5e-05	0.000185415	yes		0.355186	4.24026	0.798781	0.371458	0.525809		AT1G80160.1	IPR025870
Peaxi162Scf00011g01513		XLOC_001867	15.6634	8.14521	-0.943373	-1.88182	0.00205	0.00537075	yes		-1.34397	2.34731	7.56485	0.00595177	0.0221078		AT1G76690.1	IPR013785	GO:0010181,GO:0003824,GO:0055114,GO:0016491
Peaxi162Scf00011g01619		XLOC_001968	53.5463	19.9044	-1.4277	-3.62144	5e-05	0.000185415	yes		-1.05585	6.10053	10.9006	0.000961328	0.00493091		ref|XP_002528841.1|	IPR016971
Peaxi162Scf00011g01832		XLOC_001875	5.03586	9.48133	0.912852	2.06451	0.00035	0.00110899	yes		0.425097	3.95826	1.49395	0.221605	0.366898		sp|Q09176|U2AF1_SCHPO	IPR012677,IPR009145	GO:0046872,GO:0005634,GO:0003723,GO:0000166,GO:0003676
Peaxi162Scf00011g01846		XLOC_001979	12.7794	32.473	1.34542	2.52327	0.00015	0.000513767	yes		1.40925	6.01406	14.4538	0.000143638	0.000987724		sp|Q9FFY3|VAS_ARATH	IPR016140
Peaxi162Scf00011g01847		XLOC_001980	53.9547	76.0393	0.494997	1.30457	0.02655	0.0495616	yes		0.728979	6.04409	9.86899	0.00168088	0.00783929		AT1G59750.4	IPR015300,IPR010525,IPR003311	GO:0005634,GO:0003677,GO:0006355,GO:0009725,GO:0046983
Peaxi162Scf00011g01924		XLOC_001877	4.83801	11.1878	1.20944	2.90458	5e-05	0.000185415	yes		0.322071	3.4139	0.884456	0.346984	0.501423		ref|NP_199799.1|	IPR008672	GO:0007094
Peaxi162Scf00012g00231		XLOC_002043	11.075	22.7546	1.03885	2.25765	0.0002	0.000667709	yes		0.425806	4.08924	0.844702	0.358055	0.512866		sp|Q9FLF4|PUB27_ARATH	IPR013083,IPR016024	GO:0000151,GO:0016567,GO:0005488,GO:0004842
Peaxi162Scf00013g00031		XLOC_002060	242.273	66.5722	-1.86364	-4.83482	5e-05	0.000185415	yes		-0.162942	6.71831	0.241661	0.623009	0.753549		AT5G62740.1	IPR001107	GO:0016020
Peaxi162Scf00013g00047		XLOC_002078	1.36415	2.68388	0.976319	1.68393	0.00565	0.0129878	yes		0.892943	1.48515	3.42755	0.0641171	0.145184		AT2G26330.1	IPR003591,IPR013210,IPR001611,IPR013320,IPR011009	GO:0005524,GO:0005515,GO:0004674,GO:0004672,GO:0006468,GO:0016772
Peaxi162Scf00013g00084		XLOC_002184	3.90621	13.1768	1.75416	2.95033	5e-05	0.000185415	yes		1.30133	3.60564	9.38244	0.00219074	0.00976426		AT2G28810.1	IPR003851	GO:0003677,GO:0006355
Peaxi162Scf00013g00133		XLOC_002064	49.2918	13.7377	-1.84321	-4.62034	5e-05	0.000185415	yes		-2.46927	4.14482	40.5663	1.9e-10	5.63e-09		AT4G01720.1	IPR003657	GO:0006355,GO:0043565,GO:0003700
Peaxi162Scf00013g00201		XLOC_002121	12.0765	30.2837	1.32634	3.15714	5e-05	0.000185415	yes		1.73385	3.81521	47.5353	5.4e-12	2.17e-10		AT3G19330.1	IPR007749
Peaxi162Scf00013g00202		XLOC_002122	12.3179	6.10157	-1.01351	-1.97647	0.00105	0.00297038	yes		-0.143415	3.57381	0.189887	0.66301	0.784266		AT3G19330.1	IPR007749
Peaxi162Scf00013g00226		XLOC_002155	4.2626	1.22035	-1.80444	-1.97808	0.0071	0.0158376	yes		-2.20002	0.0448821	9.45013	0.00211134	0.00946127		AT5G05600.1	IPR027443,IPR005123,IPR026992	GO:0016706,GO:0055114,GO:0016491
Peaxi162Scf00013g00303		XLOC_002226	10.8045	2.42576	-2.15512	-2.36229	0.00235	0.00606142	yes		-3.64261	1.76512	23.1585	1.49e-06	1.89e-05		AT4G00080.1	IPR006501	GO:0004857,GO:0030599
Peaxi162Scf00013g00321		XLOC_002135	3.93491	7.22671	0.877009	1.48159	0.0144	0.0292321	yes		-0.641503	4.38538	5.35739	0.0206346	0.0604162		AT4G00110.1	IPR001509,IPR008089	GO:0005975,GO:0044237,GO:0016857,GO:0003824,GO:0050662
Peaxi162Scf00013g00429		XLOC_002074	8.51568	20.0734	1.23709	2.87154	5e-05	0.000185415	yes		2.38286	5.5191	56.1316	6.78e-14	3.9e-12		AT1G69570.1	IPR003851	GO:0003677,GO:0006355
Peaxi162Scf00013g00531		XLOC_002171	183.035	89.266	-1.03594	-2.72342	5e-05	0.000185415	yes		-0.687806	6.25001	8.64474	0.00328008	0.0136529		sp|Q9S7P9|SNP33_ARATH	IPR000727	GO:0005515
Peaxi162Scf00013g01518		XLOC_002208	9.73701	22.9789	1.23876	2.77651	5e-05	0.000185415	yes		2.54059	4.1828	39.2434	3.74e-10	1.05e-08		AT3G11580.1	IPR015300	GO:0003677
Peaxi162Scf00013g02613		XLOC_002128	4.21713	1.60704	-1.39185	-1.58859	0.01915	0.0374038	yes		-0.703111	2.10751	2.07462	0.149768	0.275481		AT3G60720.1	IPR002902
Peaxi162Scf00014g00062		XLOC_002253	5.59704	0.96934	-2.52959	-2.10565	0.0156	0.0313362	yes		-2.35153	0.946611	14.2588	0.000159317	0.00107836		sp|Q67BJ4|A4GAT_MOUSE	IPR007652,IPR007577	GO:0005795,GO:0008378
Peaxi162Scf00014g00122		XLOC_002263	9.99422	2.78871	-1.8415	-2.36124	0.0015	0.00407526	yes		-1.56423	3.01328	9.88191	0.00166912	0.00779472			IPR000008	GO:0005515
Peaxi162Scf00014g00126		XLOC_002245	1.89067	9.83976	2.37972	4.55193	5e-05	0.000185415	yes		3.19325	1.92104	24.1527	8.9e-07	1.2e-05		AT1G47890.1	IPR003591,IPR013210,IPR001611	GO:0005515
Peaxi162Scf00014g00165		XLOC_002273	8.98856	4.47869	-1.00501	-1.94651	0.00215	0.00560332	yes		-1.02814	2.71607	7.59916	0.00583956	0.0217965		AT3G53950.1	IPR015916,IPR011043,IPR014756
Peaxi162Scf00014g00219		XLOC_002307	45.5573	9.45841	-2.26801	-5.59794	5e-05	0.000185415	yes		-1.42231	2.91026	14.8424	0.000116879	0.000825018		sp|Q43776|SYK_SOLLC	IPR018150	GO:0006430,GO:0005524,GO:0006418,GO:0000166,GO:0004824,GO:0004812,GO:0005737,GO:0003676
Peaxi162Scf00014g01318		XLOC_002264	31.6056	5.18306	-2.6083	-4.64498	5e-05	0.000185415	yes		0.0333598	1.98247	0.00474214	0.945099	0.979183		AT3G54040.1	IPR009489
Peaxi162Scf00014g01410		XLOC_002269	10.869	49.4721	2.1864	3.39395	5e-05	0.000185415	yes		0.574686	4.07748	1.48565	0.222892	0.368174		sp|P27880|HSP12_MEDSA	IPR008978
Peaxi162Scf00014g01511		XLOC_002322	11.5045	3.04585	-1.91728	-2.67661	0.0002	0.000667709	yes		-0.968501	2.64586	8.41341	0.00372463	0.0151502
Peaxi162Scf00014g02122		XLOC_002334	17.7068	4.04304	-2.13079	-3.43539	5e-05	0.000185415	yes		-1.24376	2.39719	12.6635	0.000372859	0.00222363		AT3G48320.1	IPR001128	GO:0020037,GO:0016705,GO:0005506,GO:0055114
Peaxi162Scf00015g00027		XLOC_002468	19.308	51.3543	1.41129	3.71841	5e-05	0.000185415	yes		0.747346	5.89704	6.35695	0.0116922	0.0383179		sp|P33077|IAA4_ARATH	IPR003311	GO:0005634,GO:0006355,GO:0046983
Peaxi162Scf00015g00039		XLOC_002455	41.8376	12.4329	-1.75063	-3.61172	5e-05	0.000185415	yes		-1.91614	5.50874	42.5621	6.85e-11	2.25e-09		dbj|BAO49701.1|	IPR011993,IPR015007	GO:0046907,GO:0005643
Peaxi162Scf00015g00040		XLOC_002457	25.9274	12.5371	-1.04828	-2.21338	0.00065	0.00193585	yes		-0.138221	5.81681	0.309918	0.577731	0.714202		sp|B6YWH0|GYAR_THEON	IPR006139,IPR016040	GO:0016616,GO:0008152,GO:0051287,GO:0048037,GO:0055114
Peaxi162Scf00015g00065		XLOC_002384	1.13936	5.75887	2.33756	1.56097	0.01725	0.0341782	yes		1.538	2.16139	7.04916	0.00793026	0.0279577		AT3G18570.1	IPR000136	GO:0016021,GO:0012511
Peaxi162Scf00015g00072		XLOC_002388	12.3054	22.9518	0.899316	2.41683	5e-05	0.000185415	yes		0.934804	6.09394	11.893	0.000563462	0.00316015		sp|Q8LPF0|TAF2_ARATH	IPR014782,IPR016024	GO:0008237,GO:0008270,GO:0005488
Peaxi162Scf00015g00125		XLOC_002349	263.496	42.1841	-2.64301	-6.41832	5e-05	0.000185415	yes		-1.21945	3.87558	5.29606	0.0213737	0.0621512		sp|Q9M815|PCR8_ARATH	IPR006461
Peaxi162Scf00015g00126		XLOC_002350	10.1169	30.4122	1.58789	3.89959	5e-05	0.000185415	yes		1.80524	4.22087	43.1128	5.17e-11	1.74e-09		sp|Q8K339|KIN17_MOUSE	IPR019447
Peaxi162Scf00015g00234		XLOC_002359	6.11884	18.433	1.59096	3.40038	5e-05	0.000185415	yes		0.884271	6.69145	7.66716	0.0056235	0.0211466		AT1G13570.1	IPR001810,IPR006566	GO:0005515
Peaxi162Scf00015g00245		XLOC_002437	3.28809	0.515985	-2.67185	-2.40218	0.00555	0.01279	yes		-3.02686	2.10785	44.6538	2.35e-11	8.3e-10		AT2G39380.1	IPR004140,IPR016159	GO:0000145,GO:0006887
Peaxi162Scf00015g00251		XLOC_002438	4.82222	1.33271	-1.85533	-2.69579	0.0001	0.00035384	yes		-1.87089	2.89409	24.4184	7.75e-07	1.07e-05		AT2G39380.1	IPR004140,IPR016159	GO:0000145,GO:0006887
Peaxi162Scf00015g00308		XLOC_002563	2.49422	6.88341	1.46453	2.03885	0.0023	0.00594717	yes		1.52517	3.85761	14.0386	0.000179094	0.00119082		sp|Q91V81|RBM42_MOUSE	IPR012677	GO:0000166,GO:0003676
Peaxi162Scf00015g00310		XLOC_002476	44.0814	27.2119	-0.695934	-1.87189	0.0021	0.00548714	yes		-0.164404	5.63325	0.53577	0.464191	0.615711		AT1G52360.1	IPR006692,IPR015943,IPR020472	GO:0006886,GO:0030117,GO:0005515,GO:0005198,GO:0016192
Peaxi162Scf00015g00816		XLOC_002393	5.16315	34.5758	2.74344	5.55796	5e-05	0.000185415	yes		1.99103	6.81694	23.5214	1.24e-06	1.6e-05		AT3G18490.1	IPR021109,IPR001461	GO:0006508,GO:0004190
Peaxi162Scf00015g00824		XLOC_002392	12.2561	22.7956	0.895248	1.80938	0.00405	0.00972652	yes		0.829734	7.45841	8.56086	0.00343468	0.0141909		AT1G68660.1	IPR014719	GO:0030163
Peaxi162Scf00015g00825		XLOC_002394	42.8827	11.0849	-1.9518	-4.85172	5e-05	0.000185415	yes		-4.01998	5.6972	46.0342	1.16e-11	4.36e-10		sp|Q9M9A5|PCR6_ARATH	IPR006461
Peaxi162Scf00015g01033		XLOC_002528	10.166	18.6811	0.87783	1.89645	0.0016	0.00431488	yes		1.78073	3.12593	25.9184	3.56e-07	5.4e-06		sp|Q9C5S9|CRK6_ARATH	IPR011009	GO:0005524,GO:0004674,GO:0004672,GO:0006468,GO:0016772
Peaxi162Scf00015g01122		XLOC_002531	60.5851	108.321	0.83828	2.20828	0.0002	0.000667709	yes		2.03857	6.9352	60.7091	6.62e-15	4.63e-13		sp|Q9M2U2|ECR_ARATH	IPR001104	GO:0016627,GO:0016021,GO:0005737,GO:0006629
Peaxi162Scf00015g01614		XLOC_002420	68.8103	16.4582	-2.06382	-5.15652	5e-05	0.000185415	yes		-0.697157	5.85562	7.92103	0.00488633	0.0189081		AT2G39570.1	IPR002912	GO:0016597,GO:0008152
Peaxi162Scf00015g02216		XLOC_002427	28.1247	16.9015	-0.734691	-1.78722	0.00305	0.0075881	yes		0.524202	6.52967	5.23138	0.0221829	0.0639194		sp|Q5NA18|MTP5_ORYSJ	IPR027470,IPR027469,IPR002524	GO:0055085,GO:0016021,GO:0006812,GO:0008324
Peaxi162Scf00015g02222		XLOC_002429	28.5803	4.54537	-2.65255	-2.97658	0.0006	0.00180172	yes		-1.51209	3.06176	9.72329	0.00181947	0.00837558			IPR006476
Peaxi162Scf00015g02321		XLOC_002430	3.58625	6.42935	0.842198	1.6913	0.00695	0.0155433	yes		-0.552106	3.8179	2.98592	0.0839917	0.178754		ref|XP_002530973.1|	IPR025486
Peaxi162Scf00015g02613		XLOC_002444	21.7488	73.8315	1.7633	4.64557	5e-05	0.000185415	yes		2.67439	6.77111	66.0962	4.29e-16	3.8e-14		AT3G55090.1	IPR027417,IPR013525	GO:0016020,GO:0005524,GO:0000166,GO:0017111,GO:0016887
Peaxi162Scf00015g02617		XLOC_002445	5.13964	22.1866	2.10995	2.98807	0.00015	0.000513767	yes		3.20961	3.42025	19.7296	8.92e-06	8.91e-05		gb|AAR15487.1|	IPR008972	GO:0009055,GO:0005507
Peaxi162Scf00015g03113		XLOC_002565	24.7627	50.0494	1.01518	2.33265	5e-05	0.000185415	yes		-0.7513	3.94613	3.02651	0.0819141	0.175414		sp|Q6NNI3|LSH1_ARATH	IPR006936
Peaxi162Scf00015g10032		XLOC_002361	30.8981	9.45535	-1.70832	-3.72948	5e-05	0.000185415	yes		-2.56485	3.74176	23.6069	1.18e-06	1.54e-05		sp|Q9M8L2|FBK30_ARATH	IPR001810,IPR015916	GO:0005515
Peaxi162Scf00016g00013		XLOC_002571	4.11405	11.1996	1.44482	2.23046	0.0013	0.00359078	yes		2.35928	3.99601	38.5035	5.47e-10	1.48e-08		AT4G38960.1	IPR000315	GO:0008270,GO:0005622
Peaxi162Scf00016g00049		XLOC_002758	6.44356	18.1434	1.49351	3.69157	5e-05	0.000185415	yes		1.49205	5.7232	35.6866	2.32e-09	5.56e-08		AT2G21300.1	IPR021881,IPR027640,IPR027417,IPR013870,IPR001752	GO:0007018,GO:0005524,GO:0003777,GO:0008017,GO:0005871
Peaxi162Scf00016g00102		XLOC_002614	10.5711	35.8613	1.7623	4.07089	5e-05	0.000185415	yes		1.23588	3.96219	13.2577	0.000271456	0.00170104		AT4G34320.1	IPR007749
Peaxi162Scf00016g00152		XLOC_002765	57.4578	39.685	-0.53391	-1.45402	0.01555	0.0312476	yes		-0.317917	5.5131	2.80831	0.0937774	0.194193		AT4G34640.1	IPR002060	GO:0016765,GO:0004310,GO:0009058,GO:0016021,GO:0016740,GO:0008610
Peaxi162Scf00016g00183		XLOC_002664	6.7783	41.0833	2.59956	4.96191	5e-05	0.000185415	yes		3.54339	2.59057	17.2555	3.27e-05	0.000278165		AT4G34410.1	IPR016177	GO:0003677,GO:0006355,GO:0003700
Peaxi162Scf00016g00233		XLOC_002580	3.66333	7.28734	0.992236	2.16979	0.0008	0.002331	yes		-0.828193	3.4173	4.46606	0.0345747	0.0902812		sp|P30665|MCM4_YEAST	IPR001208,IPR004039,IPR027417,IPR027925	GO:0003677,GO:0005524,GO:0006260,GO:0006270,GO:0000166,GO:0042555,GO:0017111,GO:0003678
Peaxi162Scf00016g00411		XLOC_002787	147.103	267.162	0.860895	2.26658	0.0003	0.000964629	yes		1.60989	5.72987	31.1507	2.39e-08	4.75e-07		gb|AAN61914.1|AF430372_1	IPR004827	GO:0006355,GO:0043565,GO:0003700
Peaxi162Scf00016g00423		XLOC_002585	25.4633	38.0681	0.580166	1.54272	0.00795	0.0174749	yes		0.836623	5.48308	17.036	3.67e-05	0.000307428		AT4G34610.1	IPR009057,IPR006563	GO:0003677,GO:0006355,GO:0043565,GO:0003700
Peaxi162Scf00016g00739		XLOC_002798	284.793	69.6253	-2.03223	-5.03582	5e-05	0.000185415	yes		-1.92918	4.8994	42.572	6.81e-11	2.24e-09		sp|Q03878|GRP1_DAUCA	IPR012677	GO:0000166,GO:0003676
Peaxi162Scf00016g00939		XLOC_002807	102.843	57.7914	-0.831513	-2.27798	0.00025	0.000817896	yes		-0.691654	6.05683	11.3666	0.000747779	0.00398764		gb|ABK29439.1|	IPR005828,IPR016196	GO:0016020,GO:0006810,GO:0055085,GO:0016021,GO:0022891,GO:0022857,GO:0005215
Peaxi162Scf00016g01036		XLOC_002617	16.8949	29.0167	0.780301	2.22295	0.0005	0.00152937	yes		2.51947	4.07686	68.0338	1.61e-16	1.49e-14		AT1G47530.1	IPR002528	GO:0016020,GO:0055085,GO:0015238,GO:0015297,GO:0006855
Peaxi162Scf00016g01135		XLOC_002817	196.483	556.753	1.50263	3.88838	5e-05	0.000185415	yes		2.06962	7.22787	36.9683	1.2e-09	3.05e-08		AT3G50830.1	IPR008892
Peaxi162Scf00016g01421		XLOC_002637	21.4909	8.68014	-1.30794	-2.87632	5e-05	0.000185415	yes		-0.785863	4.15842	4.6774	0.030562	0.0822498
Peaxi162Scf00016g01537		XLOC_002647	40.4588	9.08697	-2.15458	-4.49417	5e-05	0.000185415	yes		-2.63944	3.69581	34.9928	3.31e-09	7.68e-08		AT1G49570.1	IPR010255	GO:0006979,GO:0020037,GO:0004601,GO:0055114
Peaxi162Scf00016g01538		XLOC_002835	4.96085	10.3606	1.06244	1.79912	0.00275	0.00692868	yes		0.411054	3.64301	1.04468	0.306737	0.459572		sp|Q940H6|SRK2E_ARATH	IPR011009	GO:0005524,GO:0004674,GO:0004672,GO:0006468,GO:0016772
Peaxi162Scf00016g01737		XLOC_002654	5.61215	20.1251	1.84237	3.57661	5e-05	0.000185415	yes		1.70039	4.30609	28.5338	9.21e-08	1.61e-06		AT1G19190.1	IPR013094	GO:0016787,GO:0008152
Peaxi162Scf00016g01934		XLOC_002670	15.7699	44.7423	1.50447	3.91172	5e-05	0.000185415	yes		1.39055	4.60136	27.0154	2.02e-07	3.23e-06		AT4G34000.1	IPR004827	GO:0006355,GO:0043565,GO:0003700
Peaxi162Scf00016g02023		XLOC_002679	466.833	272.8	-0.775065	-1.91635	0.0012	0.0033442	yes		0.609658	6.82237	6.80679	0.00908116	0.0312129		AT1G67980.1	IPR002935	GO:0008171
Peaxi162Scf00016g02111		XLOC_002684	6.57543	16.4714	1.32481	2.71106	5e-05	0.000185415	yes		1.06484	4.7827	9.39452	0.00217635	0.00970849		AT2G36780.1	IPR002213	GO:0008152,GO:0016758
Peaxi162Scf00016g02244		XLOC_002861	5.60244	11.4607	1.03256	2.41741	0.0002	0.000667709	yes		0.759843	4.20812	5.07516	0.024271	0.0686428		AT4G37250.1	IPR013210,IPR011009	GO:0005524,GO:0004672,GO:0006468,GO:0016772
Peaxi162Scf00016g02428		XLOC_002868	85.7854	38.8825	-1.14161	-2.82012	5e-05	0.000185415	yes		-0.351375	5.37935	1.04117	0.307549	0.460357		AT2G15220.1	IPR007541
Peaxi162Scf00016g02441		XLOC_002871	1.92458	3.37644	0.81096	1.50622	0.01255	0.0259586	yes		0.83683	0.564117	2.79568	0.0945189	0.195299		sp|B0TZS5|DPO4_FRAP2	IPR012112	GO:0000287,GO:0003887,GO:0006281,GO:0003684,GO:0016779
Peaxi162Scf00016g02523		XLOC_002706	13.9843	39.1694	1.48592	3.75543	5e-05	0.000185415	yes		-0.522166	4.29579	2.88726	0.0892828	0.187207		AT2G14960.1	IPR004993
Peaxi162Scf00016g02734		XLOC_002716	6.06578	20.5438	1.75994	2.9667	0.00015	0.000513767	yes		0.351414	0.2692	0.372794	0.541485	0.683738		AT4G33905.1	IPR007248	GO:0016021
Peaxi162Scf00016g02736		XLOC_002883	85.1191	45.9514	-0.889376	-2.17485	0.00025	0.000817896	yes		-0.0943926	3.89618	0.0694252	0.792176	0.880327		AT5G67420.1	IPR004883
Peaxi162Scf00016g02933		XLOC_002903	3.76792	6.87921	0.868474	1.78065	0.0039	0.0094105	yes		0.665831	3.19713	3.3896	0.0656087	0.147869		AT2G14680.1
Peaxi162Scf00016g03126		XLOC_002913	169.001	78.6737	-1.10308	-2.77205	5e-05	0.000185415	yes		-0.490381	5.99173	3.1621	0.0753662	0.164401		sp|Q02243|WIN_SOYBN	IPR009009	GO:0050832,GO:0042742
Peaxi162Scf00016g03241		XLOC_002736	13.288	3.9133	-1.76367	-3.32726	5e-05	0.000185415	yes		-1.06468	4.55311	3.59884	0.0578199	0.134519		AT1G10020.1	IPR010410
Peaxi162Scf00016g03348		XLOC_002923	411.471	41.2008	-3.32005	-7.92776	5e-05	0.000185415	yes		-1.4237	7.40075	10.3723	0.00127922	0.00623405		AT4G33720.1	IPR001283	GO:0005576
Peaxi162Scf00016g03456		XLOC_002930	66.189	107.892	0.70492	1.8103	0.0021	0.00548714	yes		0.887387	7.74228	21.6523	3.27e-06	3.72e-05		emb|CAD43286.1|	IPR027353,IPR001487	GO:0005515
Peaxi162Scf00016g03458		XLOC_002742	1.2053	7.81424	2.69672	2.37186	0.0045	0.0106537	yes		0.354124	0.0112341	0.101902	0.749559	0.849607		sp|Q6EP49|MAD27_ORYSJ	IPR002100,IPR002487	GO:0005634,GO:0003677,GO:0006355,GO:0003700,GO:0046983
Peaxi162Scf00017g00219		XLOC_003064	35.5715	18.8653	-0.914984	-2.07314	0.0007	0.00206849	yes		-0.146294	4.03803	0.265032	0.606684	0.740244		ref|XP_002511478.1|	IPR009057	GO:0003677,GO:0003682
Peaxi162Scf00017g00227		XLOC_002964	1.84139	4.33789	1.23619	1.67912	0.0213	0.0410049	yes		1.87382	1.68184	14.5408	0.000137159	0.000949448		AT1G74900.1	IPR011990,IPR002885	GO:0005515
Peaxi162Scf00017g00246		XLOC_003080	2.32215	5.00936	1.10916	1.89514	0.0031	0.00769733	yes		0.784957	1.97272	2.92135	0.0874145	0.184259		AT5G57580.1	IPR012416
Peaxi162Scf00017g00248		XLOC_003082	15.0476	42.4078	1.4948	3.8637	5e-05	0.000185415	yes		1.8465	6.30645	57.4774	3.42e-14	2.06e-12		AT5G62570.2	IPR012416
Peaxi162Scf00017g00257		XLOC_003087	1.82275	8.0374	2.14061	2.81855	5e-05	0.000185415	yes		2.50662	2.28464	46.0108	1.18e-11	4.4e-10		AT5G50120.1	IPR015943	GO:0005515
Peaxi162Scf00017g00272		XLOC_002985	6.18464	84.5797	3.77355	8.66447	5e-05	0.000185415	yes		5.29243	4.08299	69.5422	7.48e-17	7.35e-15		sp|O80742|PUB19_ARATH	IPR013083,IPR016024	GO:0005515,GO:0000151,GO:0016567,GO:0005488,GO:0004842
Peaxi162Scf00017g00288		XLOC_003097	7.31781	3.03051	-1.27185	-2.42184	0.00015	0.000513767	yes		-2.85879	3.63878	48.5952	3.15e-12	1.32e-10		AT1G23760.1	IPR004873
Peaxi162Scf00017g00324		XLOC_003012	12.3043	18.3629	0.577626	1.31584	0.0236	0.0448025	yes		0.312939	5.44936	1.49464	0.221499	0.36675		AT5G03490.1	IPR002213	GO:0008152,GO:0016758
Peaxi162Scf00017g00617		XLOC_003032	32.4	17.1964	-0.913889	-2.26394	0.00025	0.000817896	yes		0.109881	5.22196	0.321471	0.570725	0.708791		AT2G17650.1	IPR025110,IPR000873	GO:0008152,GO:0003824
Peaxi162Scf00017g02017		XLOC_003060	3.33519	10.1117	1.60019	2.60135	5e-05	0.000185415	yes		2.19829	1.40128	14.4737	0.000142129	0.000978648		AT1G21230.1	IPR025287,IPR000742,IPR013320,IPR011009	GO:0005524,GO:0030247,GO:0006468,GO:0004674,GO:0005515,GO:0004672,GO:0005509,GO:0016772
Peaxi162Scf00017g02019		XLOC_003059	0.331197	8.29168	4.6459	4.79465	5e-05	0.000185415	yes		1.15854	2.52124	4.02907	0.0447225	0.110037		AT1G21230.1	IPR025287,IPR000742,IPR013320,IPR011009	GO:0005524,GO:0030247,GO:0006468,GO:0004674,GO:0005515,GO:0004672,GO:0005509,GO:0016772
Peaxi162Scf00017g02228		XLOC_003065	2.83294	5.27794	0.897678	1.84039	0.00485	0.0113716	yes		0.135121	4.58971	0.184451	0.667575	0.787404		sp|Q9LYZ9|PP362_ARATH	IPR011990,IPR002885,IPR002625	GO:0005515
Peaxi162Scf00017g02823		XLOC_002991	20.3871	39.8563	0.967147	2.15706	0.00035	0.00110899	yes		0.211869	5.04994	0.830674	0.362078	0.516769			IPR006702
Peaxi162Scf00017g02915		XLOC_002997	41.1371	26.4583	-0.636721	-1.65114	0.00445	0.0105515	yes		0.533579	5.57633	6.77176	0.00926116	0.0317105		AT5G62790.1	IPR003821,IPR016040,IPR026877	GO:0008299,GO:0046872,GO:0005515,GO:0055114,GO:0070402,GO:0030604
Peaxi162Scf00017g03011		XLOC_003105	7.58228	1.42982	-2.4068	-2.11503	0.0103	0.0218869	yes		-2.06497	0.337016	8.46886	0.00361278	0.0147794		ref|XP_003609147.1|	IPR016177	GO:0003677,GO:0006355,GO:0003700
Peaxi162Scf00017g03211		XLOC_003020	0.747998	4.54546	2.60332	2.18612	0.0081	0.0177616	yes		-0.920935	1.73268	1.84224	0.174689	0.308611		sp|Q9C9D0|SOT16_ARATH	IPR000863,IPR027417	GO:0008146
Peaxi162Scf00017g03259		XLOC_003113	38.7763	18.9543	-1.03265	-2.62102	5e-05	0.000185415	yes		-0.849422	5.68553	13.5869	0.000227774	0.00146284		AT5G15740.1	IPR019378
Peaxi162Scf00017g03274		XLOC_003017	4.9518	1.23345	-2.00526	-2.13883	0.0027	0.00681936	yes		-2.15956	1.35603	7.94965	0.00480966	0.018669		sp|Q9ZSD6|ASPG_LUPLU	IPR000246	GO:0016787
Peaxi162Scf00018g00238		XLOC_003134	27.3772	6.06686	-2.17395	-3.52685	5e-05	0.000185415	yes		-2.03504	2.62405	13.793	0.0002041	0.00132877		AT1G14220.1	IPR001568	GO:0003723,GO:0033897
Peaxi162Scf00019g00016		XLOC_003158	123.26	51.0691	-1.27118	-3.3749	5e-05	0.000185415	yes		-0.949241	3.50859	14.4776	0.000141835	0.000976948		AT5G13710.1	IPR013705,IPR013216	GO:0006694,GO:0008152,GO:0008168
Peaxi162Scf00019g00128		XLOC_003169	166.504	79.0514	-1.07469	-2.82539	5e-05	0.000185415	yes		0.300128	6.88088	1.16817	0.279778	0.430181		AT2G23790.1	IPR006769
Peaxi162Scf00019g00142		XLOC_003172	65.9871	29.9519	-1.13953	-2.92122	5e-05	0.000185415	yes		-0.430225	5.24012	2.70901	0.0997828	0.203355		sp|Q5ZIR9|RN185_CHICK	IPR013083	GO:0005515,GO:0008270
Peaxi162Scf00019g00219		XLOC_003200	5.81177	2.513	-1.20957	-1.6525	0.0073	0.0162269	yes		-0.912746	11.6332	6.69995	0.00964157	0.0327049		sp|Q40459|PSBO_TOBAC	IPR002628,IPR011250	GO:0009279,GO:0009523,GO:0019898,GO:0009654,GO:0042549,GO:0005509,GO:0016021,GO:0015979
Peaxi162Scf00019g00226		XLOC_003203	0.202301	4.68794	4.53438	2.6687	0.02195	0.0420909	yes		4.57224	1.52701	60.3696	7.86e-15	5.37e-13		ref|XP_007047113.1|	IPR015300	GO:0003677
Peaxi162Scf00019g00315		XLOC_003161	1.8161	4.35593	1.26214	2.04664	0.00155	0.00419549	yes		0.823415	2.97332	3.34168	0.0675457	0.15113		AT5G11390.1
Peaxi162Scf00020g00001		XLOC_003276	23.0821	267.432	3.53433	8.78636	5e-05	0.000185415	yes		5.44636	8.36177	39.3424	3.56e-10	1e-08
Peaxi162Scf00020g00076		XLOC_003295	1.45121	28.129	4.27673	6.59946	5e-05	0.000185415	yes		5.35253	3.94024	149.697	2.02e-34	2.09e-31		AT4G00360.1	IPR001128	GO:0020037,GO:0016705,GO:0005506,GO:0055114
Peaxi162Scf00020g00082		XLOC_003230	1.00939	4.10525	2.02399	2.27589	0.0023	0.00594717	yes		0.879821	2.39987	5.08022	0.0242003	0.0684844			IPR001810,IPR017451	GO:0005515
Peaxi162Scf00020g00154		XLOC_003251	239.773	599.747	1.32269	3.08604	5e-05	0.000185415	yes		1.6347	8.06818	22.2116	2.44e-06	2.9e-05		AT1G01470.1	IPR013783,IPR004864	GO:0009269
Peaxi162Scf00020g00168		XLOC_003252	72.8494	135.764	0.898117	2.26334	0.0001	0.00035384	yes		1.71147	6.19283	20.5217	5.9e-06	6.21e-05		AT2G46150.1	IPR013783,IPR004864
Peaxi162Scf00020g00174		XLOC_003323	6.64294	21.5085	1.69501	3.00187	5e-05	0.000185415	yes		1.2511	3.04842	7.89772	0.00494973	0.0190981		ref|XP_002511933.1|
Peaxi162Scf00020g00229		XLOC_003340	2.89362	6.08623	1.07267	2.3014	0.0006	0.00180172	yes		0.215573	2.84708	0.239408	0.624634	0.755029		sp|Q8H6B1|SPT16_MAIZE	IPR013719,IPR000994,IPR013953	GO:0009987
Peaxi162Scf00020g00248		XLOC_003286	14.5404	10.0044	-0.539431	-1.34715	0.02215	0.0424241	yes		0.249649	5.27652	1.57543	0.20942	0.353275		AT2G45880.1	IPR001554,IPR017853,IPR008540	GO:0005975,GO:0000272,GO:0016161,GO:0003824
Peaxi162Scf00020g00421		XLOC_003218	15.7386	8.74663	-0.847505	-2.07737	0.0006	0.00180172	yes		-0.483134	4.97157	2.72487	0.0987963	0.201881		AT2G45910.1	IPR014729,IPR013083,IPR013320,IPR011009	GO:0005524,GO:0016567,GO:0006468,GO:0004842,GO:0004674,GO:0000151,GO:0004672,GO:0016772
Peaxi162Scf00020g00718		XLOC_003223	8.03393	24.5449	1.61124	3.62142	5e-05	0.000185415	yes		4.06062	5.76239	184.128	6.08e-42	1.4e-38		AT1G01610.1	IPR002123,IPR023214	GO:0016746,GO:0008152
Peaxi162Scf00020g00728		XLOC_003225	38.4689	15.6813	-1.29465	-3.08507	5e-05	0.000185415	yes		-0.725118	4.34774	5.74845	0.0165032	0.0506055
Peaxi162Scf00020g01220		XLOC_003244	1.43804	15.7556	3.45368	4.90081	5e-05	0.000185415	yes		3.66918	3.3142	55.4363	9.65e-14	5.45e-12		AT5G41460.1	IPR006740
Peaxi162Scf00020g01234		XLOC_003312	4.76249	27.2884	2.5185	4.86999	5e-05	0.000185415	yes		1.64805	3.07767	13.1515	0.00028729	0.00178475		AT5G52660.1	IPR009057	GO:0003677,GO:0003682
Peaxi162Scf00020g01516		XLOC_003250	28.1856	16.8189	-0.744873	-1.86015	0.0017	0.00455124	yes		-0.933299	5.52607	21.1523	4.24e-06	4.66e-05
Peaxi162Scf00020g01618		XLOC_003254	150.128	237.443	0.661385	1.70991	0.0029	0.00726086	yes		0.0916343	6.57818	0.173322	0.677176	0.794746		AT3G50310.1	IPR003388,IPR011009	GO:0005524,GO:0004672,GO:0006468,GO:0016772
Peaxi162Scf00020g01714		XLOC_003324	43.121	81.1724	0.912599	2.36792	5e-05	0.000185415	yes		1.83098	5.85871	58.2804	2.27e-14	1.41e-12		sp|Q9LD12|PILR4_THUPL	IPR016040,IPR008030
Peaxi162Scf00020g01717		XLOC_003321	8.7902	15.1609	0.786387	1.9914	0.0009	0.00258883	yes		0.801867	4.66544	9.98826	0.00157541	0.00742771		ref|XP_007051687.1|
Peaxi162Scf00020g01818		XLOC_003327	1.7609	6.21441	1.8193	2.13673	0.0018	0.0047873	yes		5.21336	2.9636	72.8799	1.38e-17	1.5e-15		AT5G19730.1	IPR011050	GO:0005618,GO:0030599,GO:0042545
Peaxi162Scf00020g02335		XLOC_003344	318.183	105.332	-1.59491	-3.92672	5e-05	0.000185415	yes		-1.67678	8.80743	21.013	4.56e-06	4.96e-05		ref|XP_007032884.1|	IPR006041
Peaxi162Scf00020g02349		XLOC_003348	0.685271	86.3594	6.97753	5.62738	0.0029	0.00726086	yes		5.82358	2.92815	69.986	5.97e-17	5.98e-15		AT3G30210.1	IPR009057	GO:0003677,GO:0003682
Peaxi162Scf00021g00112		XLOC_003430	21.6993	5.67119	-1.93593	-2.79948	0.0001	0.00035384	yes		1.5566	2.15145	5.92039	0.0149666	0.0467413		ref|XP_002302565.1|	IPR000008	GO:0005515
Peaxi162Scf00021g00117		XLOC_003407	7.74068	22.0462	1.51	3.03307	5e-05	0.000185415	yes		1.01575	3.97204	7.26507	0.00703086	0.0253258		sp|Q9XJ60|MAD50_ORYSJ	IPR002100,IPR002487	GO:0005634,GO:0003677,GO:0006355,GO:0003700,GO:0046983
Peaxi162Scf00021g00235		XLOC_003350	4.25421	7.29844	0.778699	1.92465	0.00155	0.00419549	yes		0.793096	4.639	9.71212	0.00183057	0.00841614		sp|Q9LLL8|XSP1_ARATH	IPR023827,IPR015500,IPR023828	GO:0004252,GO:0006508,GO:0042802,GO:0043086
Peaxi162Scf00021g00313		XLOC_003416	23.1586	10.9662	-1.07848	-2.54992	5e-05	0.000185415	yes		-1.75278	4.30657	31.169	2.37e-08	4.72e-07		sp|Q5R831|S35B3_PONAB	IPR013657	GO:0055085
Peaxi162Scf00021g00620		XLOC_003361	146.429	83.8976	-0.803495	-2.08515	0.0003	0.000964629	yes		-0.332743	5.82014	1.93015	0.164742	0.295815		sp|Q5VRJ8|PX115_ORYSJ	IPR008733	GO:0005779,GO:0016559
Peaxi162Scf00021g01411		XLOC_003436	106.896	36.168	-1.56342	-4.07876	5e-05	0.000185415	yes		-1.39052	6.49081	51.0781	8.88e-13	4.09e-11		AT2G45430.1	IPR014476
Peaxi162Scf00021g01817		XLOC_003386	0.845246	3.86576	2.19331	2.2752	0.0028	0.00703987	yes		5.74918	1.45096	39.6773	3e-10	8.56e-09		AT1G10740.1
Peaxi162Scf00024g00161		XLOC_003607	22.6683	9.28796	-1.28725	-2.68362	5e-05	0.000185415	yes		-0.0554377	3.65729	0.0453878	0.831293	0.907438		AT4G14465.1	IPR014476
Peaxi162Scf00024g00251		XLOC_003624	1.4507	4.8622	1.74486	1.98041	0.00595	0.0135877	yes		-0.156875	1.85949	0.0705487	0.79054	0.87964		AT5G43420.1	IPR013083	GO:0005515,GO:0008270
Peaxi162Scf00024g01711		XLOC_003610	15.6042	41.3543	1.4061	2.48428	0.0001	0.00035384	yes		1.86548	3.15381	20.0917	7.38e-06	7.58e-05
Peaxi162Scf00024g01922		XLOC_003573	6.89513	1.4486	-2.25091	-4.80987	5e-05	0.000185415	yes		-0.457002	4.87146	2.63085	0.104806	0.211079		AT1G06620.1	IPR027443,IPR005123,IPR026992	GO:0016706,GO:0055114,GO:0016491
Peaxi162Scf00024g02218		XLOC_003583	52.7549	27.6029	-0.934483	-2.37358	0.00015	0.000513767	yes		-1.72327	5.11832	39.7743	2.85e-10	8.21e-09		AT1G06620.1	IPR027443,IPR005123,IPR026992	GO:0016706,GO:0055114,GO:0016491
Peaxi162Scf00024g02221		XLOC_003618	28.524	12.9429	-1.14001	-2.68693	5e-05	0.000185415	yes		-0.67667	4.21262	7.26527	0.00703007	0.0253258		AT1G06620.1	IPR027443,IPR005123,IPR026992	GO:0016706,GO:0055114,GO:0016491
Peaxi162Scf00025g00166		XLOC_003638	10.8798	4.40183	-1.30547	-1.88829	0.0034	0.00834304	yes		-1.32704	3.21955	10.7362	0.00105059	0.0053034		AT1G49230.1	IPR013083	GO:0005515,GO:0008270
Peaxi162Scf00025g00276		XLOC_003650	5.49818	13.109	1.25353	3.09699	5e-05	0.000185415	yes		0.533404	5.06196	4.7755	0.0288674	0.0787232		AT5G64740.1	IPR005150,IPR013083	GO:0016760,GO:0016020,GO:0005515,GO:0030244,GO:0008270
Peaxi162Scf00025g00342		XLOC_003666	14.8872	8.17645	-0.864531	-2.29691	0.00025	0.000817896	yes		-0.19593	5.81636	0.683372	0.408428	0.562207		AT4G39400.1	IPR003591,IPR013210,IPR001611,IPR013320,IPR011009	GO:0005524,GO:0005515,GO:0004674,GO:0004672,GO:0006468,GO:0016772
Peaxi162Scf00025g02112		XLOC_003695	673.562	353.168	-0.931455	-1.94391	0.0007	0.00206849	yes		-0.0609793	9.64993	0.0382575	0.844927	0.916189		AT5G09810.1	IPR004000
Peaxi162Scf00025g02433		XLOC_003705	2.08985	6.92677	1.72878	2.46194	0.00035	0.00110899	yes		-2.9219	2.24979	26.7722	2.29e-07	3.62e-06		AT5G64700.1	IPR000620	GO:0016020
Peaxi162Scf00026g00013		XLOC_003757	36.7897	10.2639	-1.84172	-4.37724	5e-05	0.000185415	yes		-1.2479	5.46255	22.76	1.84e-06	2.25e-05		AT1G69040.2	IPR002912	GO:0016597,GO:0008152
Peaxi162Scf00026g00023		XLOC_003725	58.372	35.4996	-0.717475	-1.89954	0.00135	0.00371306	yes		0.284839	7.67232	1.37331	0.241245	0.38941		sp|O80402|DCAM_NICSY	IPR016067,IPR001985,IPR018167	GO:0004014,GO:0006597,GO:0008295
Peaxi162Scf00026g00275		XLOC_003790	12.34	30.5008	1.3055	3.0693	5e-05	0.000185415	yes		1.70259	4.76522	48.567	3.19e-12	1.34e-10		AT2G02800.1	IPR013320,IPR011009	GO:0005524,GO:0004674,GO:0004672,GO:0006468,GO:0016772
Peaxi162Scf00026g00913		XLOC_003766	10.1144	1.87812	-2.42904	-2.31627	0.0071	0.0158376	yes		-1.2403	-0.287305	2.85643	0.091009	0.189805
Peaxi162Scf00026g01511		XLOC_003770	0.4245	3.25119	2.93713	1.71957	0.0093	0.0200334	yes		2.43977	0.396985	6.14597	0.0131712	0.0421054		AT1G13700.1	IPR006148	GO:0006098,GO:0017057,GO:0005975
Peaxi162Scf00026g02218		XLOC_003737	17.4482	40.5274	1.21582	3.1013	5e-05	0.000185415	yes		2.11293	5.25281	23.1343	1.51e-06	1.91e-05		AT1G59710.1	IPR007679,IPR008999
Peaxi162Scf00026g02311		XLOC_003787	35.5083	22.8481	-0.63608	-1.5653	0.0079	0.0173793	yes		0.633106	5.04965	10.8363	0.000995305	0.00507253		sp|Q9SRH5|VDAC1_ARATH	IPR023614,IPR027246	GO:0006820,GO:0055085,GO:0008308,GO:0005741,GO:0044070
Peaxi162Scf00026g02513		XLOC_003748	0.627058	2.66194	2.0858	1.76019	0.0211	0.0406709	yes		3.24441	4.19903	28.2373	1.07e-07	1.85e-06		AT3G48530.1	IPR000644	GO:0030554
Peaxi162Scf00026g02810		XLOC_003750	17.656	8.41742	-1.06871	-1.98737	0.0008	0.002331	yes		-0.454437	3.35586	2.22771	0.135554	0.255931		AT1G14360.1	IPR013657	GO:0055085
Peaxi162Scf00026g03111		XLOC_003796	4.27139	9.22349	1.11061	2.02426	0.00155	0.00419549	yes		0.0699453	3.54413	0.0354677	0.850619	0.920578		AT2G46420.1	IPR006476
Peaxi162Scf00027g00021		XLOC_003801	49.2441	138.831	1.4953	3.89899	5e-05	0.000185415	yes		1.5175	5.87995	21.2877	3.95e-06	4.38e-05		AT3G50940.1	IPR025753,IPR027417	GO:0005524,GO:0000166,GO:0017111
Peaxi162Scf00027g00184		XLOC_003811	253.77	530.949	1.06505	2.72002	5e-05	0.000185415	yes		0.937422	7.54934	6.85816	0.00882373	0.0305104		AT5G53870.1	IPR008972	GO:0009055,GO:0005507
Peaxi162Scf00027g02614		XLOC_003820	21.0026	10.0414	-1.06461	-2.09844	0.0005	0.00152937	yes		-1.18875	8.51087	12.9342	0.000322636	0.00197122		AT4G03520.1	IPR005746,IPR012336	GO:0015035,GO:0006662,GO:0045454
Peaxi162Scf00028g00117		XLOC_003856	18.7116	1.56793	-3.577	-2.84787	0.00685	0.0153483	yes		-4.19205	2.33721	38.7123	4.91e-10	1.34e-08		ref|XP_002315561.1|	IPR000008	GO:0005515
Peaxi162Scf00028g00183		XLOC_003859	7.61967	1.00615	-2.92088	-1.73631	0.00655	0.0147655	yes		-0.779064	3.02921	1.87947	0.170394	0.30317		AT1G75390.1	IPR004827	GO:0006355,GO:0043565,GO:0003700
Peaxi162Scf00028g00419		XLOC_003867	8.77993	13.99	0.672119	1.44409	0.01865	0.0365587	yes		0.0108815	3.9306	0.0016288	0.967807	0.993075		sp|Q68F70|INT4_XENLA	IPR016024	GO:0005515,GO:0005488
Peaxi162Scf00028g02010		XLOC_003874	8.09449	14.3368	0.824713	1.97242	0.00075	0.00220004	yes		1.00009	7.35456	16.5408	4.76e-05	0.000381355		AT1G19715.3	IPR001229
Peaxi162Scf00029g01511		XLOC_003911	1.38154	7.45954	2.43281	4.32942	5e-05	0.000185415	yes		4.23406	2.8305	45.5927	1.46e-11	5.38e-10		ref|XP_007016776.1|	IPR001173
Peaxi162Scf00030g00127		XLOC_003992	4.80023	0.485625	-3.30519	-1.84588	0.00395	0.0095152	yes		-2.98698	0.691016	15.9288	6.58e-05	0.000506602		AT5G64260.1	IPR006766
Peaxi162Scf00030g00132		XLOC_003950	29.7949	10.546	-1.49837	-3.19526	5e-05	0.000185415	yes		-1.56518	5.47076	8.10863	0.0044055	0.0174435		AT5G64260.1	IPR006766
Peaxi162Scf00030g00252		XLOC_003972	522.102	2291.68	2.134	5.12727	5e-05	0.000185415	yes		0.220441	9.40402	0.307507	0.579214	0.715493
Peaxi162Scf00030g01721		XLOC_004002	4.58007	14.1428	1.62663	2.64942	0.00025	0.000817896	yes		0.633446	2.95142	2.83507	0.0922271	0.191615		sp|Q75LR7|SAPK1_ORYSJ	IPR011009	GO:0005524,GO:0004674,GO:0004672,GO:0006468,GO:0016772
Peaxi162Scf00030g10015		XLOC_003935	6.6395	12.8356	0.951009	1.95183	0.00155	0.00419549	yes		0.284076	5.14808	0.774724	0.378759	0.53306		AT1G01300.1	IPR021109,IPR001461	GO:0006508,GO:0004190
Peaxi162Scf00031g00042		XLOC_004014	8.01548	17.97	1.16473	2.11843	0.0009	0.00258883	yes		0.753351	2.91919	2.76836	0.0961447	0.197692		sp|O80337|EF100_ARATH	IPR016177	GO:0003677,GO:0006355,GO:0003700
Peaxi162Scf00031g00261		XLOC_004034	35.0682	11.0948	-1.66029	-3.1726	5e-05	0.000185415	yes		-1.70269	3.56581	18.3089	1.88e-05	0.000171981
Peaxi162Scf00032g00171		XLOC_004076	30.7303	13.1387	-1.22584	-2.54522	5e-05	0.000185415	yes		-0.126983	3.54638	0.188687	0.664012	0.784944		AT3G48310.1	IPR001128	GO:0020037,GO:0016705,GO:0005506,GO:0055114
Peaxi162Scf00032g02024		XLOC_004116	12.1096	35.4032	1.54773	3.60507	5e-05	0.000185415	yes		1.82414	2.35061	8.76802	0.00306559	0.0128962		AT2G13650.1
Peaxi162Scf00032g02720		XLOC_004089	26.4088	56.6658	1.10146	2.89574	5e-05	0.000185415	yes		2.71942	4.11196	65.967	4.59e-16	4.04e-14		AT2G02800.1	IPR011009	GO:0005524,GO:0004674,GO:0004672,GO:0006468,GO:0016772
Peaxi162Scf00033g00251		XLOC_004148	115.272	233.544	1.01865	3.18067	5e-05	0.000185415	yes		0.0416472	6.82881	0.0167328	0.897076	0.950639		gb|AAG08960.1|AF122052_1	IPR009057	GO:0003677,GO:0003682
Peaxi162Scf00033g01321		XLOC_004175	11.4675	20.5106	0.838823	2.25268	0.00015	0.000513767	yes		0.399371	4.90065	2.56322	0.109376	0.218477		sp|Q24368|ISWI_DROME	IPR015194,IPR009057,IPR027417,IPR020838,IPR001650,IPR000330	GO:0005634,GO:0003677,GO:0006338,GO:0005524,GO:0004386,GO:0003676,GO:0031491,GO:0016817,GO:0003682,GO:0043044,GO:0016818
Peaxi162Scf00033g01322		XLOC_004137	21.5443	6.57909	-1.71134	-3.7084	5e-05	0.000185415	yes		-0.400866	4.45757	2.64309	0.104001	0.209826		sp|Q84W91|C3H32_ARATH	IPR000571	GO:0046872
Peaxi162Scf00033g01722		XLOC_004143	746.536	136.861	-2.4475	-5.83473	5e-05	0.000185415	yes		-0.662047	5.59532	2.33301	0.126657	0.243781
Peaxi162Scf00034g00003		XLOC_004198	4.10432	1.39138	-1.56063	-1.72633	0.01175	0.0245242	yes		-5.01041	2.60026	87.9044	6.87e-21	1.26e-18		AT4G35160.1	IPR016461	GO:0008171,GO:0008168,GO:0046983
Peaxi162Scf00034g00087		XLOC_004243	11.1148	17.3242	0.640313	1.41313	0.0202	0.0391663	yes		1.18454	5.04194	21.4433	3.64e-06	4.1e-05		AT3G24490.1	IPR009057	GO:0003677
Peaxi162Scf00034g00141		XLOC_004251	27.4814	8.73111	-1.65422	-3.8122	5e-05	0.000185415	yes		-0.347038	5.05357	1.0695	0.301057	0.453293		AT3G25910.1	IPR012866
Peaxi162Scf00034g00202		XLOC_004254	12.0335	5.5232	-1.12348	-1.66078	0.00685	0.0153483	yes		-3.17391	5.02989	50.8717	9.86e-13	4.51e-11		AT1G14890.1	IPR006501	GO:0004857,GO:0030599
Peaxi162Scf00034g00317		XLOC_004233	2.73482	4.99583	0.869279	1.67073	0.00705	0.0157397	yes		0.820348	3.18591	6.27743	0.0122285	0.0397173		sp|Q9BQ52|RNZ2_HUMAN	IPR027794,IPR001279	GO:0016787,GO:0008033
Peaxi162Scf00034g00512		XLOC_004239	14.3453	1.63667	-3.13175	-2.65328	0.0021	0.00548714	yes		-1.24085	2.69498	3.40853	0.0648601	0.146513		AT3G16120.1	IPR001372	GO:0005875,GO:0007017
Peaxi162Scf00034g01012		XLOC_004245	113.418	32.0871	-1.82158	-4.58034	5e-05	0.000185415	yes		-3.84366	5.89193	106.765	5.01e-25	1.6e-22		AT1G52790.1	IPR027443,IPR005123,IPR026992	GO:0016706,GO:0055114,GO:0016491
Peaxi162Scf00034g01413		XLOC_004219	6.67591	1.86474	-1.83999	-2.62213	0.00025	0.000817896	yes		-2.08215	7.91357	23.9084	1.01e-06	1.35e-05		AT3G15840.1
Peaxi162Scf00034g01612		XLOC_004223	2.42146	12.4219	2.35893	4.68713	5e-05	0.000185415	yes		1.48255	3.28737	11.6272	0.000649961	0.00356137		gb|AAC97933.1|
Peaxi162Scf00035g00412		XLOC_004263	8.4861	0.706108	-3.58714	-4.93812	5e-05	0.000185415	yes		-0.150868	1.91159	0.0306108	0.861112	0.926945		sp|Q8LLD0|NUP96_ARATH	IPR007230	GO:0006810,GO:0005643
Peaxi162Scf00035g01816		XLOC_004307	48.2608	20.6084	-1.22762	-2.7114	0.0001	0.00035384	yes		-1.58587	3.69935	14.9715	0.000109149	0.000776603		AT1G78380.1	IPR010987,IPR012336	GO:0005515
Peaxi162Scf00036g00016		XLOC_004360	2.67427	0.384234	-2.79909	-1.54002	0.00905	0.0195658	yes		-0.208998	2.20065	0.115287	0.734204	0.838581		AT3G46460.1	IPR016135,IPR023313	GO:0016881
Peaxi162Scf00036g00711		XLOC_004334	12.1775	24.8959	1.03169	2.51696	5e-05	0.000185415	yes		1.24748	5.29112	17.7265	2.55e-05	0.000225946		AT4G19510.2	IPR001611	GO:0005515
Peaxi162Scf00036g01015		XLOC_004381	14.2227	7.12456	-0.997326	-2.50415	5e-05	0.000185415	yes		-0.697436	4.97962	7.54199	0.00602774	0.0223499		AT5G56890.1	IPR013320,IPR011009	GO:0005524,GO:0004674,GO:0004672,GO:0006468,GO:0016772
Peaxi162Scf00036g02020		XLOC_004353	3.63225	1.28256	-1.50184	-2.02435	0.00245	0.0062886	yes		-0.598333	2.06908	1.57613	0.209319	0.353162		AT5G04960.1	IPR011050,IPR006501	GO:0005618,GO:0004857,GO:0030599,GO:0042545
Peaxi162Scf00036g10015		XLOC_004362	9.86321	2.52276	-1.96705	-3.01096	0.0002	0.000667709	yes		-1.04924	2.23714	7.34123	0.00673908	0.0244834		AT2G27690.1	IPR001128	GO:0020037,GO:0016705,GO:0005506,GO:0055114
Peaxi162Scf00037g00123		XLOC_004404	36.9754	68.1373	0.881877	2.44541	5e-05	0.000185415	yes		0.0199209	6.82916	0.00826749	0.927552	0.969532		AT5G19090.1	IPR006121	GO:0046872,GO:0030001
Peaxi162Scf00037g00224		XLOC_004408	1.42091	6.16649	2.11763	2.89653	5e-05	0.000185415	yes		2.85961	4.38643	24.1358	8.98e-07	1.21e-05		AT5G10250.1	IPR011333,IPR027356	GO:0005515
Peaxi162Scf00037g00236		XLOC_004412	3.87572	6.27831	0.695912	1.60646	0.012	0.0249745	yes		0.398254	4.38983	2.14632	0.142912	0.266019		ref|XP_003591103.1|
Peaxi162Scf00037g00426		XLOC_004474	13.8329	2.93042	-2.23892	-4.50862	5e-05	0.000185415	yes		0.226205	3.34845	0.372017	0.541907	0.684055		sp|Q9LZB2|GDL74_ARATH	IPR001087	GO:0016787,GO:0016788,GO:0006629
Peaxi162Scf00037g00521		XLOC_004479	13.5617	23.581	0.798084	1.89683	0.0012	0.0033442	yes		1.37296	3.75908	27.2514	1.79e-07	2.91e-06		sp|Q91ZQ0|VMP1_RAT
Peaxi162Scf00037g00714		XLOC_004484	7.02918	12.1401	0.788352	1.90177	0.0017	0.00455124	yes		0.983291	3.60074	14.6728	0.00012788	0.000893608		AT1G19100.1	IPR003594	GO:0005524
Peaxi162Scf00037g00717		XLOC_004483	8.32725	15.7096	0.915732	1.81549	0.004	0.00962105	yes		-1.10525	2.58471	6.75949	0.00932502	0.031866		AT4G02570.1	IPR001373	GO:0006511,GO:0031625,GO:0031461
Peaxi162Scf00037g01026		XLOC_004496	60.2848	96.7139	0.68193	1.8136	0.00205	0.00537075	yes		-0.80173	6.83646	7.68553	0.00556653	0.0209684		AT5G13870.1	IPR016455,IPR008264,IPR008985	GO:0048046,GO:0016762,GO:0004553,GO:0005618,GO:0006073,GO:0005975
Peaxi162Scf00037g01327		XLOC_004452	865.081	401.914	-1.10595	-2.43721	5e-05	0.000185415	yes		-1.01703	8.84977	10.8208	0.00100364	0.00510745		AT1G56220.1	IPR008406
Peaxi162Scf00037g01329		XLOC_004499	0.475848	29.576	5.95778	4.68999	0.00545	0.0125885	yes		5.82281	4.10839	141.093	1.54e-32	1.22e-29		ref|XP_007050915.1|	IPR012677	GO:0000166,GO:0003676
Peaxi162Scf00037g01417		XLOC_004504	0.641562	44.2929	6.10934	5.66557	0.0066	0.0148626	yes		5.51193	4.4761	190.105	3.02e-43	8.92e-40		AT4G15920.1	IPR004316	GO:0016021
Peaxi162Scf00037g01523		XLOC_004509	0.716389	2.95559	2.04463	2.27925	0.0073	0.0162269	yes		1.59166	1.65804	13.8793	0.000194939	0.00127771		sp|Q8RWU5|FBL3_ARATH	IPR001810,IPR006553	GO:0005515
Peaxi162Scf00037g01717		XLOC_004514	9.81976	24.4198	1.31429	3.09309	5e-05	0.000185415	yes		0.323716	4.68443	1.45611	0.22755	0.373249		AT5G27930.1	IPR001932,IPR015655	GO:0003824
Peaxi162Scf00038g00114		XLOC_004552	1.63132	9.27969	2.50803	3.19463	0.00045	0.00139113	yes		4.88967	0.850007	23.0362	1.59e-06	2e-05		AT2G04220.1	IPR008586
Peaxi162Scf00038g00118		XLOC_004520	1.62785	51.5342	4.9845	6.7872	5e-05	0.000185415	yes		5.98012	5.5269	126.142	2.86e-29	1.69e-26		AT4G30470.1	IPR016040	GO:0006694,GO:0016616,GO:0003854,GO:0055114
Peaxi162Scf00038g00154		XLOC_004569	27.9793	13.9181	-1.0074	-1.81146	0.0023	0.00594717	yes		-0.877954	4.57455	8.15809	0.00428694	0.0170424		ref|XP_007024508.1|	IPR013783,IPR004864
Peaxi162Scf00038g00177		XLOC_004585	90.8497	51.1605	-0.828452	-2.19501	0.0003	0.000964629	yes		0.405386	6.1626	1.88544	0.169717	0.302329		AT1G72820.1	IPR002067,IPR023395	GO:0055085
Peaxi162Scf00038g00204		XLOC_004601	84.8892	42.8078	-0.987706	-2.28126	0.0001	0.00035384	yes		-1.12692	5.22863	16.7369	4.29e-05	0.000350121		AT1G72510.1	IPR012876
Peaxi162Scf00038g00217		XLOC_004757	11.5178	5.65353	-1.02664	-2.22543	0.00015	0.000513767	yes		-1.5937	3.42505	21.2845	3.96e-06	4.39e-05		sp|Q4VYC8|NSP1_MEDTR	IPR005202
Peaxi162Scf00038g00265		XLOC_004646	81.4547	20.4248	-1.99568	-4.05864	5e-05	0.000185415	yes		-5.12831	3.41019	46.6105	8.66e-12	3.36e-10			IPR003676
Peaxi162Scf00038g00721		XLOC_004532	7.12335	24.4601	1.77981	3.48998	5e-05	0.000185415	yes		2.03501	3.43472	17.4978	2.88e-05	0.000249719		AT4G30850.1	IPR004254	GO:0016021
Peaxi162Scf00038g00727		XLOC_004672	7.74754	12.7785	0.721908	1.75695	0.00335	0.00823683	yes		-0.0330813	4.22939	0.0140499	0.905646	0.956637		ref|XP_007024159.1|	IPR027640,IPR027417,IPR001752	GO:0007018,GO:0005524,GO:0003777,GO:0008017,GO:0005871
Peaxi162Scf00038g00845		XLOC_004682	32.5148	14.755	-1.1399	-2.72499	5e-05	0.000185415	yes		-3.24943	4.83582	51.2576	8.1e-13	3.75e-11		AT5G25830.1	IPR013088	GO:0006355,GO:0043565,GO:0008270,GO:0003700
Peaxi162Scf00038g00910		XLOC_004539	46.8968	184.944	1.97953	5.13999	5e-05	0.000185415	yes		1.08484	5.63532	18.7708	1.47e-05	0.000138842		gb|AAG43551.1|AF211533_1	IPR008480
Peaxi162Scf00038g00917		XLOC_004686	6.40797	1.67269	-1.93769	-2.13172	0.00395	0.0095152	yes		-0.46391	1.27013	0.768346	0.380729	0.534911
Peaxi162Scf00038g01039		XLOC_004545	49.0719	103.122	1.07139	2.85323	5e-05	0.000185415	yes		2.04961	5.22629	33.4732	7.23e-09	1.59e-07		gb|AAC99772.1|	IPR003311	GO:0005634,GO:0006355,GO:0046983
Peaxi162Scf00038g01235		XLOC_004704	8.27999	18.4675	1.15728	2.29259	0.00035	0.00110899	yes		1.07147	2.83811	7.59485	0.00585352	0.0218372		AT3G21310.1	IPR003406	GO:0016020,GO:0008375
Peaxi162Scf00038g01239		XLOC_004554	8.08633	15.2657	0.916736	2.1224	0.00065	0.00193585	yes		0.633498	4.06844	5.39195	0.0202298	0.059534		ref|XP_003597650.1|	IPR001810	GO:0005515
Peaxi162Scf00038g01316		XLOC_004709	9.91727	30.6326	1.62705	2.49376	0.00045	0.00139113	yes		1.46757	2.77813	13.6644	0.00021856	0.00141242		AT5G65590.1	IPR003851	GO:0003677,GO:0006355
Peaxi162Scf00038g01325		XLOC_004561	2.49458	7.34148	1.55727	2.83949	5e-05	0.000185415	yes		0.208924	4.32108	0.346451	0.556129	0.696447		AT1G17710.1	IPR006383,IPR023214	GO:0008152,GO:0016791
Peaxi162Scf00038g01441		XLOC_004562	10.4282	5.08085	-1.03735	-2.33329	0.0002	0.000667709	yes		-0.284166	4.42735	0.956564	0.328054	0.482404		AT5G56790.1	IPR014729,IPR013320,IPR011009	GO:0004713,GO:0005524,GO:0004672,GO:0006468,GO:0016772
Peaxi162Scf00038g01451		XLOC_004719	9.20365	1.70299	-2.43414	-3.5278	5e-05	0.000185415	yes		-2.07872	1.72585	17.666	2.63e-05	0.000231959		AT4G36380.1	IPR001128	GO:0020037,GO:0016705,GO:0005506,GO:0055114
Peaxi162Scf00038g01535		XLOC_004723	23.3098	46.9677	1.01073	2.65654	5e-05	0.000185415	yes		1.08833	5.96476	22.9663	1.65e-06	2.06e-05		AT5G56890.1	IPR013320,IPR011009	GO:0005524,GO:0004672,GO:0006468,GO:0016772
Peaxi162Scf00038g01736		XLOC_004583	18.9843	67.0773	1.82102	4.82292	5e-05	0.000185415	yes		2.92598	6.03414	159.143	1.74e-36	2.4e-33		AT5G57050.1	IPR001932,IPR015655	GO:0006470,GO:0003824,GO:0004722
Peaxi162Scf00038g01961		XLOC_004746	1.52193	21.2154	3.80114	4.56072	5e-05	0.000185415	yes		1.48447	4.04409	5.26085	0.0218104	0.0631182		gb|AGU37280.1|	IPR010399,IPR018467
Peaxi162Scf00038g02025		XLOC_004603	9.31395	28.6966	1.62341	4.13106	5e-05	0.000185415	yes		1.88073	6.04276	29.6467	5.18e-08	9.63e-07		AT1G17420.1	IPR027433,IPR008976,IPR000907	GO:0016702,GO:0046872,GO:0005515,GO:0005506,GO:0055114,GO:0016165
Peaxi162Scf00038g02028		XLOC_004750	18.8216	7.07626	-1.41133	-2.39051	0.00045	0.00139113	yes		-1.00987	5.5621	8.41212	0.00372729	0.015158
Peaxi162Scf00038g02224		XLOC_004763	4.13071	15.3323	1.89211	2.32433	0.0056	0.012888	yes		1.3617	2.46913	3.92444	0.0475891	0.115621		sp|Q9SYG1|HS174_ARATH	IPR008978
Peaxi162Scf00038g02230		XLOC_004612	13.4353	3.84213	-1.80605	-3.1945	5e-05	0.000185415	yes		-3.37462	1.18662	35.6947	2.31e-09	5.55e-08		sp|Q9SSA7|GLIP5_ARATH	IPR001087	GO:0016787,GO:0016788,GO:0006629
Peaxi162Scf00038g02334		XLOC_004770	7.17629	15.0518	1.06862	1.40265	0.02525	0.0474769	yes		1.62263	2.08701	9.94123	0.00161617	0.00757143
Peaxi162Scf00038g02432		XLOC_004630	34.4215	20.8553	-0.722893	-1.85945	0.00105	0.00297038	yes		-0.820569	6.01209	8.6614	0.00325021	0.0135477		AT1G17745.1	IPR006236,IPR016040,IPR015878	GO:0016616,GO:0016597,GO:0008152,GO:0051287,GO:0048037,GO:0006564,GO:0055114,GO:0004617
Peaxi162Scf00038g02434		XLOC_004632	2.77872	6.98355	1.32954	2.74303	5e-05	0.000185415	yes		1.78559	2.80855	24.5991	7.06e-07	9.84e-06		AT1G75820.1	IPR003591,IPR013210,IPR001611,IPR011009	GO:0005524,GO:0005515,GO:0004674,GO:0004672,GO:0006468,GO:0016772
Peaxi162Scf00038g02436		XLOC_004772	17.8488	9.02513	-0.983805	-2.47858	5e-05	0.000185415	yes		-1.13558	5.33297	26.9205	2.12e-07	3.38e-06		AT1G72300.1	IPR003591,IPR025875,IPR013210,IPR001611,IPR011009	GO:0005524,GO:0005515,GO:0004674,GO:0004672,GO:0006468,GO:0016772
Peaxi162Scf00038g02520		XLOC_004635	34.9937	21.1406	-0.727075	-1.81894	0.00245	0.0062886	yes		-1.14698	5.15166	16.43	5.05e-05	0.000402289		AT3G21190.1	IPR019378
Peaxi162Scf00039g00072		XLOC_004837	4.00785	9.0621	1.17702	2.74853	0.0001	0.00035384	yes		1.48436	3.92245	30.5708	3.22e-08	6.23e-07		AT4G28760.1	IPR022212,IPR025486
Peaxi162Scf00039g00233		XLOC_004826	19.9203	2.84943	-2.80549	-3.99256	5e-05	0.000185415	yes		-3.19514	4.80005	29.5262	5.52e-08	1.01e-06		emb|CAF74935.1|	IPR013087	GO:0046872,GO:0003676
Peaxi162Scf00039g01012		XLOC_004808	5.62084	19.5791	1.80046	4.03166	5e-05	0.000185415	yes		0.742999	3.33575	3.12007	0.0773332	0.167867		AT1G34120.2	IPR005135	GO:0046856
Peaxi162Scf00039g01013		XLOC_004809	9.84432	21.5457	1.13004	2.35787	0.0002	0.000667709	yes		1.00815	4.82489	15.546	8.05e-05	0.000601436		AT2G37460.1	IPR000620	GO:0016020
Peaxi162Scf00039g01221		XLOC_004813	148.684	90.0108	-0.724078	-1.92408	0.0015	0.00407526	yes		-1.04715	6.83288	22.5944	2e-06	2.42e-05		AT5G02560.1	IPR009072	GO:0005634,GO:0003677,GO:0046982,GO:0006334,GO:0000786
Peaxi162Scf00039g01222		XLOC_004814	223.971	133.712	-0.744188	-1.95912	0.00105	0.00297038	yes		0.138611	7.68123	0.612795	0.433737	0.587469		gb|AGV54156.1|
Peaxi162Scf00039g01233		XLOC_004818	13.4864	6.03584	-1.15988	-2.19986	0.0004	0.00125109	yes		-1.02012	3.87657	14.7447	0.000123093	0.000864559		AT3G09470.2	IPR010291,IPR016196
Peaxi162Scf00040g00012		XLOC_004868	0	4.40415	Inf	NA	5e-05	0.000185415	yes		4.68924	4.05955	33.3585	7.66e-09	1.67e-07		ref|XP_002523822.1|	IPR021410
Peaxi162Scf00040g00245		XLOC_004925	34.4628	8.42382	-2.0325	-4.41121	5e-05	0.000185415	yes		-1.81194	4.60396	17.7631	2.5e-05	0.000222113		AT2G36290.1
Peaxi162Scf00040g03010		XLOC_004893	51.4892	24.5655	-1.06764	-2.70112	5e-05	0.000185415	yes		0.520644	4.83231	5.09645	0.0239748	0.0680228		AT2G36290.1
Peaxi162Scf00040g03015		XLOC_004894	11.668	1.44466	-3.01376	-3.5161	5e-05	0.000185415	yes		-3.61994	1.94365	22.5046	2.1e-06	2.52e-05		AT4G32480.1	IPR006502
Peaxi162Scf00040g03133		XLOC_004895	17.2066	4.11033	-2.06564	-1.89042	0.0075	0.0166118	yes		-0.440913	3.16137	0.385892	0.534467	0.678288		sp|A2RV18|DI3L1_DANRE	IPR012340,IPR022966,IPR002716
Peaxi162Scf00040g03134		XLOC_004896	14.3949	21.4412	0.574832	1.50934	0.0106	0.0224374	yes		0.981101	5.19186	18.8278	1.43e-05	0.000135304		sp|P32361|IRE1_YEAST	IPR010513,IPR006567,IPR011047,IPR011009	GO:0006397,GO:0005524,GO:0005515,GO:0004674,GO:0004672,GO:0006468,GO:0004540,GO:0016772
Peaxi162Scf00040g03137		XLOC_004930	7.69353	13.1552	0.773913	1.91884	0.0013	0.00359078	yes		-0.222058	4.70294	0.655095	0.418297	0.571941		AT3G51480.1	IPR001638,IPR028082,IPR002455,IPR017103	GO:0016020,GO:0007186,GO:0006810,GO:0004965,GO:0004970,GO:0005234,GO:0016021,GO:0005215
Peaxi162Scf00041g00016		XLOC_004931	46.3186	22.6048	-1.03496	-2.33967	0.0001	0.00035384	yes		-3.72482	7.95398	77.575	1.28e-18	1.63e-16		AT1G78020.1	IPR007650
Peaxi162Scf00041g00054		XLOC_004935	3.70046	24.3931	2.7207	5.10544	5e-05	0.000185415	yes		1.18189	4.2284	8.60275	0.00335657	0.0139098		AT1G78070.1	IPR015943	GO:0005515
Peaxi162Scf00041g00061		XLOC_004936	90.8719	169.436	0.898832	2.41721	5e-05	0.000185415	yes		-0.402637	7.66054	1.9812	0.159264	0.288534		sp|Q8H1E4|RAP24_ARATH	IPR016177	GO:0003677,GO:0006355,GO:0003700
Peaxi162Scf00041g00179		XLOC_004983	27.8205	6.17923	-2.17065	-2.44684	0.00195	0.0051377	yes		-1.53319	1.84786	8.20647	0.00417412	0.0166579			IPR005651
Peaxi162Scf00041g01016		XLOC_004974	10.2318	22.6064	1.14368	2.86933	5e-05	0.000185415	yes		0.86089	3.71202	6.23063	0.0125559	0.040577		AT2G42580.1	IPR011990	GO:0005515
Peaxi162Scf00041g01811		XLOC_004958	6.26313	2.05977	-1.6044	-2.06151	0.0023	0.00594717	yes		-0.359633	1.8767	0.391177	0.531681	0.675884		AT1G34670.1	IPR009057	GO:0003677,GO:0003682
Peaxi162Scf00041g10112		XLOC_004942	16.8591	34.1194	1.01706	2.46389	5e-05	0.000185415	yes		1.90177	5.01612	39.9215	2.64e-10	7.66e-09		ref|XP_002307385.1|	IPR008889
Peaxi162Scf00042g00123		XLOC_005001	2.45738	6.64949	1.43612	2.03071	0.0013	0.00359078	yes		1.77259	2.2104	9.82003	0.00172621	0.00802468		AT1G20330.1	IPR013705,IPR025769,IPR013216	GO:0006694,GO:0008757,GO:0008152,GO:0008168
Peaxi162Scf00042g01210		XLOC_004999	38.873	11.5957	-1.74518	-4.43298	5e-05	0.000185415	yes		0.106058	5.29902	0.141528	0.706767	0.818574		AT4G31170.1	IPR002912,IPR011009	GO:0016597,GO:0008152,GO:0005524,GO:0004674,GO:0004672,GO:0006468,GO:0016772
Peaxi162Scf00042g02413		XLOC_005034	3.13185	10.0903	1.68788	2.57487	0.0004	0.00125109	yes		1.01915	1.18668	3.21494	0.0729688	0.160234		AT5G47900.1
Peaxi162Scf00042g02728		XLOC_005044	5.20979	55.8814	3.42307	6.80888	5e-05	0.000185415	yes		2.6545	4.33378	37.4406	9.42e-10	2.46e-08		AT1G65870.1	IPR004265
Peaxi162Scf00043g00067		XLOC_005050	13.4405	29.0538	1.11214	2.24428	0.00055	0.00166651	yes		0.585947	11.7426	2.8653	0.0905087	0.189088		sp|Q41229|PSAEB_NICSY	IPR003375	GO:0009538,GO:0015979,GO:0009522
Peaxi162Scf00043g00247		XLOC_005062	22.0549	66.6334	1.59515	4.26464	5e-05	0.000185415	yes		1.39075	6.70907	35.6945	2.31e-09	5.55e-08		AT1G04120.1	IPR027417,IPR011527	GO:0006810,GO:0055085,GO:0005524,GO:0000166,GO:0042626,GO:0017111,GO:0016021,GO:0016887
Peaxi162Scf00043g02924		XLOC_005071	16.8368	9.08671	-0.889788	-1.93969	0.0012	0.0033442	yes		-0.576973	6.64205	6.62527	0.0100542	0.0337947		AT5G20190.1	IPR011990	GO:0006396,GO:0005515,GO:0005622
Peaxi162Scf00043g02929		XLOC_005101	6.48083	2.98168	-1.12005	-1.61991	0.0078	0.0171869	yes		-0.471086	4.42569	1.87546	0.170851	0.303748		AT3G14110.1	IPR011990	GO:0005515
Peaxi162Scf00044g01217		XLOC_005105	19.928	7.11394	-1.48608	-3.07045	5e-05	0.000185415	yes		-0.591164	3.05427	2.28977	0.130229	0.248691		AT5G40770.1	IPR001107	GO:0016020
Peaxi162Scf00045g00034		XLOC_005153	5.09548	7.65825	0.587798	1.40537	0.02585	0.0484345	yes		-0.782108	3.80325	7.53381	0.00605516	0.0224094		AT2G35540.1	IPR024593,IPR001623
Peaxi162Scf00045g00112		XLOC_005270	30.5428	70.0836	1.19824	3.17719	5e-05	0.000185415	yes		0.447995	4.70096	4.19929	0.0404409	0.101874		sp|Q84Y01|ITPK1_MAIZE	IPR008656	GO:0000287,GO:0052725,GO:0005524,GO:0005622,GO:0052726,GO:0047325,GO:0032957
Peaxi162Scf00045g00226		XLOC_005149	1.82987	5.658	1.62855	2.95281	5e-05	0.000185415	yes		0.667104	2.47534	3.21928	0.0727755	0.159929		AT1G52340.1	IPR002347	GO:0008152,GO:0016491
Peaxi162Scf00045g00625		XLOC_005297	6.15919	11.5802	0.910844	1.9085	0.00255	0.00651426	yes		2.4839	3.74472	52.2505	4.89e-13	2.38e-11		AT1G31830.1	IPR002293	GO:0016020,GO:0003333,GO:0015171
Peaxi162Scf00045g00811		XLOC_005178	19.4168	3.34001	-2.53938	-3.15377	0.0001	0.00035384	yes		-2.83881	2.32509	29.4412	5.76e-08	1.06e-06		AT1G61120.1	IPR008949,IPR008930	GO:0000287,GO:0016829,GO:0008152,GO:0010333
Peaxi162Scf00045g01020		XLOC_005311	8.66609	0.817623	-3.40587	-4.78988	5e-05	0.000185415	yes		-4.71047	2.8693	58.3035	2.25e-14	1.4e-12		sp|B5WWZ8|FAO1_LOTJA	IPR012400	GO:0016614,GO:0046577,GO:0050660,GO:0055114
Peaxi162Scf00045g01233		XLOC_005188	11.9701	20.736	0.792694	2.07317	0.00025	0.000817896	yes		1.23827	4.13707	19.9027	8.15e-06	8.22e-05		AT4G19420.1	IPR004963
Peaxi162Scf00045g01446		XLOC_005197	20.9908	10.2031	-1.04074	-2.30597	0.0001	0.00035384	yes		-1.09997	4.96632	16.6049	4.6e-05	0.000371416		AT2G16800.1	IPR011541	GO:0015087,GO:0055085,GO:0046872,GO:0015675,GO:0006824,GO:0015099,GO:0016021
Peaxi162Scf00045g01447		XLOC_005198	11.8868	18.8504	0.665229	1.49239	0.01265	0.0261368	yes		1.66015	4.01751	35.0946	3.14e-09	7.36e-08		sp|Q640T2|WIPI3_XENTR	IPR015943	GO:0005515
Peaxi162Scf00045g01458		XLOC_005334	19.7728	38.5038	0.961486	2.41181	5e-05	0.000185415	yes		0.852994	4.89279	13.1774	0.000283348	0.00176396		gb|AGD98702.1|	IPR004827,IPR020983	GO:0006355,GO:0043565,GO:0003700
Peaxi162Scf00045g01734		XLOC_005219	64.1208	18.4194	-1.79957	-4.75128	5e-05	0.000185415	yes		-1.01713	6.44623	16.5513	4.74e-05	0.000379838		sp|B5F947|MTOX_SALA4	IPR006076	GO:0055114,GO:0016491
Peaxi162Scf00045g01833		XLOC_005342	10.0787	17.3027	0.779677	1.73721	0.003	0.0074794	yes		0.791501	3.32134	7.84723	0.00508986	0.0195478		AT5G10730.1	IPR016040
Peaxi162Scf00045g02038		XLOC_005356	264.592	977.534	1.88538	4.2251	5e-05	0.000185415	yes		3.43798	8.6294	20.3951	6.3e-06	6.59e-05		sp|P54772|DCHS_SOLLC	IPR015424,IPR002129	GO:0019752,GO:0016831,GO:0003824,GO:0030170
Peaxi162Scf00045g02324		XLOC_005374	170.147	265.163	0.640098	1.605	0.00775	0.0170909	yes		1.17368	8.04434	21.1643	4.22e-06	4.64e-05		AT4G02900.1	IPR027815,IPR003864	GO:0016020
Peaxi162Scf00045g02438		XLOC_005378	6.41651	11.3021	0.81673	1.66197	0.0073	0.0162269	yes		0.611002	4.42299	3.43677	0.0637603	0.144486		sp|Q9C7S7|ERO1_ARATH	IPR007266	GO:0005783,GO:0016671,GO:0003756,GO:0055114
Peaxi162Scf00045g02528		XLOC_005383	1.15549	3.63129	1.65197	1.68774	0.01355	0.0277406	yes		-0.0622856	0.495368	0.0096502	0.921745	0.966349		AT4G18210.1	IPR000620,IPR004853	GO:0016020
Peaxi162Scf00046g00119		XLOC_005386	236.562	70.2201	-1.75226	-4.33943	5e-05	0.000185415	yes		-0.438531	6.08804	2.95447	0.0856404	0.18148		AT5G50400.1	IPR004843,IPR025733,IPR008963	GO:0046872,GO:0016787,GO:0003993
Peaxi162Scf00046g00148		XLOC_005410	20.0237	10.3793	-0.947993	-2.20793	0.00035	0.00110899	yes		-0.930324	3.59301	13.452	0.000244749	0.00155641		sp|Q55141|ILVH_SYNY3	IPR004789	GO:0009082,GO:0003984
Peaxi162Scf00046g00161		XLOC_005430	1.98314	9.51769	2.26282	2.96376	0.00015	0.000513767	yes		3.0837	2.78719	23.4673	1.27e-06	1.64e-05		AT5G16990.1	IPR020843,IPR016040,IPR002085	GO:0008270,GO:0016747,GO:0055114,GO:0016491
Peaxi162Scf00046g00168		XLOC_005431	5.81446	16.9266	1.54157	2.8504	5e-05	0.000185415	yes		2.77515	3.50542	27.3474	1.7e-07	2.78e-06		AT5G16990.1	IPR020843,IPR016040,IPR002085	GO:0008270,GO:0016747,GO:0055114,GO:0016491
Peaxi162Scf00046g00530		XLOC_005398	67.129	129.498	0.947925	2.44716	5e-05	0.000185415	yes		1.05245	6.00554	29.2402	6.39e-08	1.16e-06		AT5G53010.1	IPR023298,IPR024750,IPR001757,IPR023214	GO:0070588,GO:0016020,GO:0005524,GO:0019829,GO:0005388,GO:0006812,GO:0046872,GO:0000166,GO:0016021,GO:0005516
Peaxi162Scf00047g00011		XLOC_005541	1702.46	986.055	-0.78788	-1.49869	0.0088	0.0190955	yes		0.202472	10.1043	0.546132	0.459903	0.612175		AT3G23820.1	IPR001509,IPR008089	GO:0005975,GO:0044237,GO:0016857,GO:0003824,GO:0050662
Peaxi162Scf00047g00053		XLOC_005466	33.5597	71.9661	1.10059	2.91752	5e-05	0.000185415	yes		2.03784	5.92577	71.7339	2.46e-17	2.62e-15		AT5G01560.1	IPR013320,IPR011009	GO:0005524,GO:0004674,GO:0004672,GO:0006468,GO:0016772
Peaxi162Scf00047g00088		XLOC_005581	6.02016	2.3522	-1.35579	-1.66076	0.01715	0.0340081	yes		-1.92453	2.91734	22.1281	2.55e-06	3e-05		AT3G06240.1	IPR017451
Peaxi162Scf00047g00218		XLOC_005550	53.7596	12.9509	-2.05347	-4.57707	5e-05	0.000185415	yes		-2.39726	4.95141	23.5128	1.24e-06	1.61e-05		sp|Q9M1V1|SOT6_ARATH	IPR000863,IPR027417	GO:0008146
Peaxi162Scf00047g00522		XLOC_005568	7.46768	3.3514	-1.1559	-1.6141	0.00945	0.0203127	yes		-2.13555	2.416	24.1411	8.95e-07	1.21e-05		AT3G24120.1	IPR025756,IPR009057	GO:0003677,GO:0003682
Peaxi162Scf00047g01535		XLOC_005612	313.82	102.4	-1.61572	-3.8051	5e-05	0.000185415	yes		-2.00236	4.92222	13.6903	0.000215569	0.00139396
Peaxi162Scf00047g01927		XLOC_005622	292.042	588.273	1.01031	2.35001	5e-05	0.000185415	yes		1.65665	8.33245	26.7309	2.34e-07	3.69e-06		sp|Q08506|ACCO1_PETHY	IPR027443,IPR005123,IPR026992	GO:0016706,GO:0055114,GO:0016491
Peaxi162Scf00047g01929		XLOC_005623	7.73319	12.0943	0.645187	1.57748	0.0099	0.0211473	yes		1.04069	4.94084	12.3044	0.000451881	0.0026202		sp|P43254|COP1_ARATH	IPR013083,IPR015943,IPR020472	GO:0005515,GO:0008270
Peaxi162Scf00047g02034		XLOC_005519	2.18094	107.565	5.62411	9.46959	5e-05	0.000185415	yes		4.52624	4.5858	146.106	1.23e-33	1.11e-30		sp|Q9LVE0|PTR33_ARATH	IPR000109,IPR016196	GO:0016020,GO:0006810,GO:0005215
Peaxi162Scf00047g02114		XLOC_005629	5.02244	1.44527	-1.79705	-1.94466	0.0075	0.0166118	yes		-1.17859	0.846768	3.79225	0.0514904	0.122879		sp|Q9SFC7|FB135_ARATH	IPR001810,IPR017451	GO:0005515
Peaxi162Scf00047g02126		XLOC_005635	8.73143	19.6255	1.16844	2.11836	0.001	0.00284413	yes		1.84237	3.72116	22.0565	2.65e-06	3.1e-05		AT2G04240.1	IPR013083	GO:0005515,GO:0008270
Peaxi162Scf00047g02135		XLOC_005631	14.8647	8.59419	-0.790455	-1.40229	0.01845	0.0362202	yes		-0.339356	3.53674	0.956074	0.328178	0.482552		AT3G07760.1	IPR013761	GO:0005515
Peaxi162Scf00047g02136		XLOC_005632	25.5928	15.9603	-0.68125	-1.64953	0.0065	0.0146688	yes		0.118198	4.55517	0.315107	0.574563	0.712041		ref|XP_007008802.1|	IPR019191
Peaxi162Scf00047g02230		XLOC_005641	29.3369	42.9911	0.551323	1.49618	0.01535	0.0308988	yes		0.525699	6.32424	7.07209	0.00782939	0.0276445		sp|Q9H7D7|WDR26_HUMAN	IPR015943,IPR006595,IPR006594,IPR020472	GO:0005515
Peaxi162Scf00047g02318		XLOC_005646	283.718	61.5761	-2.20402	-5.66697	5e-05	0.000185415	yes		-1.00005	6.06737	7.35152	0.00670063	0.0243692		AT1G06620.1	IPR027443,IPR005123,IPR026992	GO:0016706,GO:0055114,GO:0016491
Peaxi162Scf00048g02226		XLOC_005682	11.209	18.9709	0.759138	1.93854	0.00135	0.00371306	yes		1.03681	7.39838	23.5874	1.19e-06	1.55e-05		AT3G21500.2	IPR009014,IPR005477	GO:0008152,GO:0016114,GO:0008661,GO:0003824
Peaxi162Scf00049g00075		XLOC_005708	3.60249	9.28664	1.36616	2.03018	0.0029	0.00726086	yes		3.52224	2.45647	52.2075	4.99e-13	2.42e-11		AT2G45550.1	IPR001128	GO:0020037,GO:0016705,GO:0005506,GO:0055114
Peaxi162Scf00049g01320		XLOC_005740	27.9227	10.0361	-1.47624	-3.24272	5e-05	0.000185415	yes		-0.989608	3.3271	2.38984	0.122126	0.237042		AT4G37060.1	IPR016035	GO:0008152,GO:0006629
Peaxi162Scf00049g01513		XLOC_005744	4.997	2.73849	-0.867678	-1.57946	0.00975	0.0208684	yes		-2.6134	5.25694	43.4789	4.29e-11	1.46e-09		AT5G57800.1	IPR016040,IPR006694,IPR021940	GO:0005506,GO:0006633,GO:0055114,GO:0016491
Peaxi162Scf00049g01720		XLOC_005746	3.63072	13.2072	1.863	3.71768	5e-05	0.000185415	yes		2.14451	3.61207	36.658	1.41e-09	3.53e-08		AT1G06800.1	IPR002921	GO:0004806,GO:0006629
Peaxi162Scf00049g02223		XLOC_005748	45.7118	94.2549	1.044	2.7562	5e-05	0.000185415	yes		0.939586	6.17499	21.2259	4.08e-06	4.5e-05		AT4G02590.1	IPR011598	GO:0046983
Peaxi162Scf00050g00068		XLOC_005793	139.136	54.0855	-1.36318	-3.58919	5e-05	0.000185415	yes		-1.39447	5.68716	20.2924	6.65e-06	6.92e-05		AT2G18570.1	IPR002213	GO:0008152,GO:0016758
Peaxi162Scf00050g00138		XLOC_005800	0.402755	3.22185	2.99991	2.17644	0.0257	0.0481921	yes		1.72165	-0.0846414	3.49018	0.061734	0.140943		gb|AGT17598.1|	IPR021109,IPR001461	GO:0006508,GO:0004190
Peaxi162Scf00050g00207		XLOC_005772	64.6992	29.3349	-1.14113	-2.88959	5e-05	0.000185415	yes		-0.128484	6.0038	0.221464	0.637927	0.765291		AT3G56580.2	IPR013083	GO:0005515,GO:0008270
Peaxi162Scf00050g00513		XLOC_005790	8.393	20.347	1.27756	3.26692	5e-05	0.000185415	yes		1.13107	5.90064	21.5318	3.48e-06	3.93e-05		AT1G08720.1	IPR000270,IPR011009	GO:0005524,GO:0005515,GO:0004674,GO:0004672,GO:0006468,GO:0016772
Peaxi162Scf00051g00001		XLOC_005809	66.1324	22.5837	-1.55008	-3.09267	5e-05	0.000185415	yes		-1.27801	3.78204	9.10583	0.00254797	0.0110869		gb|ACM78616.1|	IPR016140
Peaxi162Scf00051g00055		XLOC_005842	22.3203	3.46411	-2.6878	-3.95427	5e-05	0.000185415	yes		-3.73298	1.62925	25.4513	4.54e-07	6.69e-06		ref|XP_002306685.1|	IPR008889
Peaxi162Scf00051g00088		XLOC_005849	5.76068	2.25211	-1.35496	-1.5765	0.01655	0.0329784	yes		-1.17081	1.53581	4.54947	0.0329289	0.087115		AT1G44760.1	IPR014729	GO:0006950
Peaxi162Scf00051g00207		XLOC_005837	39.0663	13.5281	-1.52996	-3.5023	5e-05	0.000185415	yes		-1.04466	3.83292	10.0484	0.00152481	0.00722366		sp|Q0WPW4|ACCO5_ARATH	IPR027443,IPR005123,IPR026992	GO:0016706,GO:0055114,GO:0016491
Peaxi162Scf00051g00211		XLOC_005810	4.68755	1.35041	-1.79544	-1.96316	0.0105	0.0222534	yes		0.205038	0.900053	0.0698	0.791628	0.880163		sp|B8AYH1|SWT1B_ORYSI	IPR004316	GO:0016021
Peaxi162Scf00051g00316		XLOC_005813	67.8253	35.8484	-0.919916	-2.16126	0.00065	0.00193585	yes		-1.38023	3.72142	21.7385	3.12e-06	3.58e-05		AT1G12400.1	IPR009400	GO:0006355,GO:0006289,GO:0000439
Peaxi162Scf00051g00722		XLOC_005846	9.22192	26.3331	1.51374	3.9453	5e-05	0.000185415	yes		0.856869	5.18637	11.3734	0.000745037	0.00397404		sp|P0DM58|DI3L2_ARATH	IPR012340,IPR022966
Peaxi162Scf00051g01410		XLOC_005830	78.46	292.205	1.89695	4.88792	5e-05	0.000185415	yes		1.80588	7.04164	50.6662	1.09e-12	4.97e-11		ref|XP_007019132.1|	IPR003441	GO:0003677,GO:0006355
Peaxi162Scf00051g01416		XLOC_005859	3.92264	7.12251	0.86056	1.48325	0.0135	0.0276524	yes		-0.761033	2.31999	4.27033	0.0387833	0.0988044		AT1G77470.1	IPR008921,IPR027417	GO:0003677,GO:0005524,GO:0006260,GO:0000166,GO:0017111
Peaxi162Scf00051g01815		XLOC_005835	88.3686	137.88	0.641805	1.69343	0.0031	0.00769733	yes		0.8161	7.19919	16.8133	4.12e-05	0.000338572		AT1G77380.1	IPR013057
Peaxi162Scf00052g00014		XLOC_005870	49.9616	25.2648	-0.983688	-2.57924	5e-05	0.000185415	yes		0.372436	6.65415	4.44626	0.0349778	0.0910375		AT3G03050.1	IPR005150,IPR013083	GO:0016760,GO:0016020,GO:0030244
Peaxi162Scf00052g00015		XLOC_005865	17.7104	5.96235	-1.57064	-3.09768	5e-05	0.000185415	yes		-6.42579	1.50968	64.0895	1.19e-15	9.7e-14		AT1G64970.1	IPR013216	GO:0008152,GO:0008168
Peaxi162Scf00052g01611		XLOC_005910	10.8107	26.071	1.26999	2.6279	5e-05	0.000185415	yes		-0.0391206	10.0514	0.00815164	0.92806	0.96968
Peaxi162Scf00053g00006		XLOC_005949	47.4718	24.8361	-0.934628	-2.46973	5e-05	0.000185415	yes		-0.319258	5.30578	2.07764	0.149471	0.275047		dbj|BAH19600.1|	IPR003388,IPR005069
Peaxi162Scf00053g00062		XLOC_005929	14.1539	28.513	1.01042	2.54409	5e-05	0.000185415	yes		1.71946	5.43606	46.1378	1.1e-11	4.17e-10		ref|XP_002519952.1|
Peaxi162Scf00053g00315		XLOC_005919	2.13212	51.3378	4.58966	7.63063	5e-05	0.000185415	yes		1.44083	4.94207	7.90934	0.00491803	0.0190042		sp|Q949P1|ABAH1_ARATH	IPR001128	GO:0020037,GO:0016705,GO:0005506,GO:0055114
Peaxi162Scf00053g00524		XLOC_005928	165.666	74.2453	-1.1579	-3.0495	5e-05	0.000185415	yes		0.360926	7.13757	2.72018	0.0990867	0.2023		sp|O03376|AOX3_SOYBN	IPR002680	GO:0055114,GO:0009916
Peaxi162Scf00053g00716		XLOC_005953	2.58159	9.00897	1.8031	2.57246	0.00035	0.00110899	yes		1.39597	6.86306	26.4887	2.65e-07	4.14e-06		AT5G27320.1	IPR013094	GO:0016787,GO:0008152
Peaxi162Scf00054g00098		XLOC_005976	18.5813	28.0982	0.596627	1.48454	0.012	0.0249745	yes		0.593657	6.30375	7.91759	0.00489564	0.0189353		sp|Q9SRT0|PUB9_ARATH	IPR013083,IPR016024	GO:0005515,GO:0000151,GO:0016567,GO:0005488,GO:0004842
Peaxi162Scf00054g00191		XLOC_005983	22.0631	5.12177	-2.10692	-3.45547	5e-05	0.000185415	yes		0.142945	3.57378	0.0943717	0.758691	0.856536		sp|Q9LV60|CRR55_ARATH	IPR002902
Peaxi162Scf00054g02318		XLOC_006006	406.144	773.748	0.929873	2.20077	5e-05	0.000185415	yes		-0.0768175	8.17409	0.0553228	0.814047	0.895647		AT5G62350.1	IPR006501	GO:0004857,GO:0030599
Peaxi162Scf00055g02411		XLOC_006024	5.20572	1.78586	-1.54348	-1.69146	0.0149	0.0301088	yes		-1.82015	2.11499	18.893	1.38e-05	0.000131481		AT2G36290.1
Peaxi162Scf00055g02414		XLOC_006042	332.527	113.48	-1.55104	-3.78372	5e-05	0.000185415	yes		0.196098	8.20995	0.209678	0.64702	0.77213		AT2G38400.1	IPR015424,IPR005814	GO:0008483,GO:0003824,GO:0030170
Peaxi162Scf00056g00313		XLOC_006067	17.9659	7.46412	-1.26722	-3.02176	5e-05	0.000185415	yes		-0.315451	3.67889	0.514872	0.473037	0.624008		sp|Q117H3|ACCA_TRIEI	IPR001095,IPR011763	GO:0003989,GO:0009317,GO:0006633,GO:0016874
Peaxi162Scf00057g00011		XLOC_006079	5.51913	1.88687	-1.54845	-2.41875	0.0002	0.000667709	yes		-3.25427	3.24459	33.1673	8.46e-09	1.82e-07		AT5G52860.1	IPR027417,IPR013525	GO:0016020,GO:0005524,GO:0000166,GO:0017111,GO:0016887
Peaxi162Scf00057g00095		XLOC_006102	14.3636	8.06518	-0.832637	-1.73314	0.0034	0.00834304	yes		-0.908899	3.65283	11.5339	0.000683388	0.00370145		ref|XP_002510343.1|	IPR024145,IPR025718	GO:0005515
Peaxi162Scf00057g00143		XLOC_006130	27.9856	42.739	0.610871	1.60844	0.0056	0.012888	yes		0.863102	6.35774	25.5226	4.37e-07	6.48e-06		AT1G53570.4	IPR011009	GO:0005524,GO:0004672,GO:0006468,GO:0016772
Peaxi162Scf00057g00323		XLOC_006133	1.86917	3.52885	0.916804	1.83906	0.00325	0.00802203	yes		0.506164	2.20604	1.05863	0.303529	0.456185		AT4G00350.1	IPR002528	GO:0016020,GO:0055085,GO:0015238,GO:0015297,GO:0006855
Peaxi162Scf00057g00420		XLOC_006092	53.8114	28.5415	-0.914849	-2.39925	0.0003	0.000964629	yes		-0.718074	5.40676	12.3128	0.000449873	0.00261222		AT1G19360.1	IPR003388,IPR005069
Peaxi162Scf00057g00421		XLOC_006093	11.2495	16.8684	0.584466	1.39338	0.0165	0.0328918	yes		0.252785	3.50115	0.829922	0.362295	0.516943		sp|A8DZH4|XPR1_DANRE	IPR004342	GO:0016021
Peaxi162Scf00057g00623		XLOC_006144	59.3603	97.167	0.710968	1.91284	0.00065	0.00193585	yes		0.112039	6.36386	0.227622	0.633293	0.762456		AT1G75080.1	IPR008540
Peaxi162Scf00058g00031		XLOC_006178	2.34049	4.11629	0.814532	1.62422	0.0069	0.0154459	yes		0.989723	3.29952	8.33232	0.0038946	0.0157242		AT5G48060.1	IPR013583,IPR000008	GO:0005515
Peaxi162Scf00058g00138		XLOC_006235	8.49273	23.9041	1.49296	3.28049	5e-05	0.000185415	yes		2.7152	4.54136	30.9737	2.62e-08	5.14e-07		AT1G48100.1	IPR011050,IPR000743	GO:0005975,GO:0004650
Peaxi162Scf00058g00179		XLOC_006236	5.74264	1.37207	-2.06536	-1.60547	0.0268	0.0499609	yes		-1.88892	0.879066	14.1091	0.00017251	0.00115482
Peaxi162Scf00058g00202		XLOC_006197	8.04294	3.93859	-1.03004	-1.54502	0.0179	0.0352845	yes		-0.414948	3.46325	1.79454	0.180374	0.315666		AT1G02510.1	IPR003280	GO:0016020,GO:0005267,GO:0071805
Peaxi162Scf00058g00206		XLOC_006240	83.9493	28.8936	-1.53877	-3.94739	5e-05	0.000185415	yes		-0.0122418	6.47021	0.00115391	0.972902	0.995934		AT4G01870.1	IPR015943,IPR011042	GO:0005515
Peaxi162Scf00058g00512		XLOC_006180	16.3994	9.33218	-0.813355	-1.62465	0.00595	0.0135877	yes		-2.36011	5.31641	60.0769	9.12e-15	6.11e-13		sp|Q87ZT0|CYSG_PSESM	IPR000878	GO:0008152,GO:0008168,GO:0043115,GO:0055114,GO:0006779
Peaxi162Scf00058g01716		XLOC_006238	73.8426	33.247	-1.15123	-3.11311	5e-05	0.000185415	yes		-0.806565	6.0972	5.16655	0.0230259	0.0658968		sp|Q9M1Q9|AB21B_ARATH	IPR027417,IPR011527	GO:0006810,GO:0055085,GO:0005524,GO:0000166,GO:0042626,GO:0017111,GO:0016021,GO:0016887
Peaxi162Scf00058g02410		XLOC_006247	16.0678	9.20373	-0.803883	-2.04466	0.0007	0.00206849	yes		-0.875389	5.35028	16.6534	4.49e-05	0.000363351		sp|Q9LYZ9|PP362_ARATH	IPR011990,IPR002885,IPR002625	GO:0005515
Peaxi162Scf00058g03014		XLOC_006258	21.6958	40.8199	0.911856	2.25355	0.0002	0.000667709	yes		0.666407	3.15641	5.85065	0.0155713	0.0482082		AT5G22060.1	IPR002939,IPR001623	GO:0006457,GO:0051082
Peaxi162Scf00059g00212		XLOC_006262	1.75348	4.24083	1.27413	1.50005	0.0169	0.0335781	yes		-0.111709	1.46772	0.0447006	0.832555	0.908434		AT1G59710.1	IPR007679,IPR008999
Peaxi162Scf00059g01918		XLOC_006307	1.57268	9.93982	2.66	2.14572	0.0164	0.0327199	yes		3.02984	2.43816	32.7601	1.04e-08	2.21e-07		ref|XP_007043599.1|	IPR023393,IPR000916	GO:0006952,GO:0009607
Peaxi162Scf00059g02110		XLOC_006311	46.366	24.9615	-0.893365	-2.3098	5e-05	0.000185415	yes		-0.1449	4.59852	0.427994	0.512975	0.659332		AT1G58030.1	IPR002293	GO:0016020,GO:0003333,GO:0015171
Peaxi162Scf00060g00020		XLOC_006313	499.04	250.617	-0.993673	-2.40716	5e-05	0.000185415	yes		0.993396	4.33152	17.9825	2.23e-05	0.00020033		AT5G59290.2	IPR001509,IPR016040	GO:0044237,GO:0003824,GO:0050662
Peaxi162Scf00060g00021		XLOC_006314	1.04127	21.5665	4.37237	4.62467	0.0002	0.000667709	yes		8.80058	2.41441	92.0563	8.42e-22	1.78e-19		AT1G32100.1	IPR016040,IPR008030
Peaxi162Scf00060g00123		XLOC_006367	22.069	64.2556	1.5418	5.0128	5e-05	0.000185415	yes		1.93992	5.68682	16.3469	5.27e-05	0.00041774
Peaxi162Scf00060g00211		XLOC_006352	6.48514	29.3242	2.17688	3.28078	5e-05	0.000185415	yes		2.80001	2.7434	23.0264	1.6e-06	2e-05		AT2G28710.1	IPR015880	GO:0046872
Peaxi162Scf00060g00711		XLOC_006330	3.69496	12.7247	1.784	3.74853	5e-05	0.000185415	yes		3.46397	5.20454	60.729	6.55e-15	4.6e-13		AT3G55090.1	IPR027417,IPR013525	GO:0016020,GO:0005524,GO:0016887
Peaxi162Scf00061g00093		XLOC_006395	4.8315	19.8361	2.03759	2.73428	0.00055	0.00166651	yes		2.21451	3.64807	28.5792	8.99e-08	1.58e-06		AT1G20823.1	IPR013083	GO:0005515,GO:0008270
Peaxi162Scf00061g00209		XLOC_006399	13.7475	5.42015	-1.34276	-2.52306	0.00025	0.000817896	yes		0.0884385	2.71564	0.0695796	0.79195	0.880171		AT4G38040.1	IPR004263
Peaxi162Scf00061g00917		XLOC_006396	80.4217	23.6115	-1.7681	-4.51148	5e-05	0.000185415	yes		0.238247	4.90485	0.984568	0.321074	0.474904		sp|O22757|MLO8_ARATH	IPR004326	GO:0006952,GO:0016021
Peaxi162Scf00062g00033		XLOC_006425	54.3797	158.647	1.54468	4.54962	5e-05	0.000185415	yes		1.64754	7.52215	14.1373	0.000169941	0.00114131		AT5G45820.1	IPR020636	GO:0007165,GO:0005524,GO:0004674,GO:0004672,GO:0006468,GO:0016772
Peaxi162Scf00062g00073		XLOC_006432	18.5236	3.75504	-2.30246	-4.32021	5e-05	0.000185415	yes		-0.919999	3.37941	7.72258	0.00545343	0.0206417		AT1G50420.1	IPR005202
Peaxi162Scf00062g00131		XLOC_006473	31.008	16.4554	-0.914076	-2.23993	0.0002	0.000667709	yes		0.395349	3.24493	1.92452	0.16536	0.296556		gb|ABD33115.1|	IPR004557	GO:0008168,GO:0008276,GO:0032259,GO:0003676
Peaxi162Scf00062g00162		XLOC_006455	129.478	47.9488	-1.43314	-3.76024	5e-05	0.000185415	yes		-2.92595	6.9135	84.3877	4.07e-20	6.58e-18		AT3G12120.1	IPR021863,IPR005804	GO:0055114,GO:0016717,GO:0006629
Peaxi162Scf00062g00181		XLOC_006457	28.7589	10.5648	-1.44474	-2.94117	5e-05	0.000185415	yes		-0.473339	3.67475	1.70643	0.191449	0.330276		AT5G57260.1	IPR001128	GO:0020037,GO:0016705,GO:0005506,GO:0055114
Peaxi162Scf00062g00418		XLOC_006478	35.3029	17.1064	-1.04525	-2.48786	5e-05	0.000185415	yes		0.338515	4.44331	1.69221	0.193309	0.332599		sp|P48261|TRPG_CYAPA	IPR017926	GO:0008152
Peaxi162Scf00062g00420		XLOC_006427	4.81421	9.79913	1.02535	2.16345	0.00065	0.00193585	yes		1.42661	3.17901	13.4968	0.000238973	0.0015239		AT1G06780.1	IPR002495	GO:0016757
Peaxi162Scf00062g00919		XLOC_006436	3.92638	1.36711	-1.52207	-1.68884	0.0107	0.0226202	yes		-0.536968	9.62538	1.34602	0.245976	0.394506		AT2G13360.1	IPR015424,IPR024169	GO:0008152,GO:0003824,GO:0030170
Peaxi162Scf00062g00921		XLOC_006439	162.646	84.2881	-0.948334	-1.85585	0.00195	0.0051377	yes		-0.120255	6.1964	0.136837	0.711446	0.822395		AT5G21170.1	IPR014756,IPR006828	GO:0005515
Peaxi162Scf00062g01420		XLOC_006499	14.0432	44.4711	1.663	4.21929	5e-05	0.000185415	yes		0.876839	5.41423	13.9992	0.000182887	0.0012106		AT1G51140.1	IPR011598	GO:0046983
Peaxi162Scf00062g01613		XLOC_006500	214.2	46.9455	-2.1899	-5.64105	5e-05	0.000185415	yes		-2.11539	7.23176	54.9036	1.27e-13	6.94e-12		AT2G45600.1	IPR013094	GO:0016787,GO:0008152
Peaxi162Scf00062g01914		XLOC_006461	6.33395	11.3085	0.836235	1.42484	0.01605	0.0321187	yes		0.563459	3.23022	2.44746	0.117715	0.230533		sp|Q86MW9|SINA_SCHMA	IPR013083,IPR004162	GO:0005634,GO:0006511,GO:0005515,GO:0007275,GO:0016567,GO:0008270,GO:0004842
Peaxi162Scf00062g02314		XLOC_006470	77.6808	40.0869	-0.954427	-2.50048	5e-05	0.000185415	yes		-0.232835	6.58935	0.817129	0.366021	0.52089		AT1G28680.1	IPR003480,IPR023213	GO:0016747
Peaxi162Scf00063g00115		XLOC_006529	17.6656	27.949	0.661856	1.6874	0.0059	0.0134872	yes		1.54395	5.12486	45.519	1.51e-11	5.57e-10		AT3G20300.1	IPR021924
Peaxi162Scf00063g00310		XLOC_006511	9.51815	20.2318	1.08787	2.19269	0.00035	0.00110899	yes		0.562321	2.51444	1.87573	0.17082	0.303731		AT1G05000.1	IPR004861	GO:0016311,GO:0004725,GO:0016791
Peaxi162Scf00064g00122		XLOC_006621	22.4332	12.572	-0.835423	-1.96377	0.00145	0.00395485	yes		0.201849	3.7438	0.492184	0.482955	0.633179		AT4G33360.1	IPR001509,IPR016040	GO:0044237,GO:0003824,GO:0050662
Peaxi162Scf00064g00164		XLOC_006609	8.45763	0.886098	-3.25472	-2.9375	0.00275	0.00692868	yes		-6.37523	5.22975	96.2563	1.01e-22	2.38e-20
Peaxi162Scf00064g00332		XLOC_006632	13.7859	7.1752	-0.942102	-1.7157	0.0052	0.0120824	yes		-1.14131	3.9795	13.5322	0.000234502	0.00150047		AT1G47740.1	IPR008580
Peaxi162Scf00064g00828		XLOC_006653	95.8092	42.6657	-1.16709	-2.99528	5e-05	0.000185415	yes		-0.9275	3.70216	7.5402	0.00603373	0.0223641		AT1G20225.1	IPR012336
Peaxi162Scf00064g01121		XLOC_006584	14.1486	23.7482	0.747161	1.91767	0.00275	0.00692868	yes		0.204821	3.61507	0.580667	0.446051	0.599044		sp|Q84P21|4CLL5_ARATH	IPR025110,IPR000873	GO:0008152,GO:0003824
Peaxi162Scf00064g01131		XLOC_006662	15.4036	6.27745	-1.29502	-2.6254	5e-05	0.000185415	yes		-0.599578	3.00787	4.00935	0.0452485	0.111041		ref|XP_002510655.1|
Peaxi162Scf00064g01212		XLOC_006588	210.96	111.844	-0.915481	-2.14706	0.0003	0.000964629	yes		1.03418	8.60998	10.1678	0.00142914	0.00683769		AT4G35090.1	IPR020835,IPR018028,IPR002226,IPR024708,IPR011614,IPR010582	GO:0006979,GO:0020037,GO:0004096,GO:0055114
Peaxi162Scf00064g01429		XLOC_006597	14.9598	23.7401	0.666231	1.62355	0.0059	0.0134872	yes		3.96531	3.1787	87.2398	9.61e-21	1.7e-18		AT1G20925.1	IPR004776	GO:0055085,GO:0016021
Peaxi162Scf00064g01530		XLOC_006601	7.76958	12.8274	0.723315	1.66383	0.00995	0.02124	yes		1.39827	3.85205	16.3013	5.4e-05	0.000426768		sp|Q9M817|PTR6_ARATH	IPR000109,IPR016196	GO:0016020,GO:0006810,GO:0005215
Peaxi162Scf00064g01532		XLOC_006603	5.24874	9.88457	0.913208	2.17352	0.00035	0.00110899	yes		1.26083	3.59295	19.6731	9.19e-06	9.13e-05		AT2G19470.1	IPR011009	GO:0005524,GO:0004674,GO:0004672,GO:0006468,GO:0016772
Peaxi162Scf00065g00033		XLOC_006706	2.36374	7.46977	1.65999	1.82329	0.0121	0.0251542	yes		2.24476	0.418204	7.81051	0.00519432	0.0198533		ref|XP_002519182.1|	IPR009606
Peaxi162Scf00065g00111		XLOC_006730	4.10657	7.88432	0.941053	2.06998	0.0016	0.00431488	yes		1.41269	3.40551	12.7524	0.000355553	0.00213746
Peaxi162Scf00065g00116		XLOC_006698	46.6705	24.8879	-0.907065	-1.91551	0.0016	0.00431488	yes		0.309601	3.87674	1.36597	0.242505	0.390847		sp|Q4WJS7|SAR1_ASPFU	IPR027417,IPR006689	GO:0006886,GO:0007264,GO:0005622,GO:0005525
Peaxi162Scf00065g01120		XLOC_006746	203.383	72.4242	-1.48965	-4.08175	5e-05	0.000185415	yes		-0.396304	6.19117	2.05757	0.151451	0.277525		sp|P42736|RAP23_ARATH	IPR016177	GO:0003677,GO:0006355,GO:0003700
Peaxi162Scf00065g01529		XLOC_006726	4.58768	0.25138	-4.18982	-2.99047	0.0192	0.0374893	yes		-1.86148	0.577486	21.0721	4.42e-06	4.83e-05		sp|A3CYJ4|FADB_SHEB5	IPR008927,IPR016040,IPR001753	GO:0016616,GO:0008152,GO:0006631,GO:0003857,GO:0003824,GO:0055114,GO:0050662,GO:0016491
Peaxi162Scf00066g00009		XLOC_006764	311.779	120.317	-1.37369	-3.58947	5e-05	0.000185415	yes		-0.851594	6.62529	10.3993	0.00126064	0.006161		sp|Q0WPW4|ACCO5_ARATH	IPR027443,IPR005123,IPR026992	GO:0016706,GO:0055114,GO:0016491
Peaxi162Scf00066g00179		XLOC_006857	343.368	85.8187	-2.00039	-4.68356	5e-05	0.000185415	yes		-2.39204	5.8752	23.519	1.24e-06	1.6e-05		ref|XP_002520252.1|
Peaxi162Scf00066g00911		XLOC_006783	83.224	28.3456	-1.55387	-3.83652	5e-05	0.000185415	yes		-0.924756	4.02238	3.07645	0.0794336	0.171271		AT5G05340.1	IPR010255	GO:0006979,GO:0020037,GO:0004601,GO:0055114
Peaxi162Scf00067g00193		XLOC_006893	29.6476	114.293	1.94675	4.1794	5e-05	0.000185415	yes		1.15598	4.73498	11.7841	0.000597373	0.00332245		AT5G46230.1	IPR007493
Peaxi162Scf00067g00219		XLOC_006870	117.944	55.947	-1.07597	-2.80718	5e-05	0.000185415	yes		-0.331815	6.32957	1.51025	0.219101	0.364295		AT4G03140.1	IPR002347	GO:0008152,GO:0016491
Peaxi162Scf00067g00252		XLOC_006904	173.62	53.157	-1.7076	-3.99319	5e-05	0.000185415	yes		-2.07162	5.44502	32.9768	9.33e-09	2e-07		ref|XP_002531878.1|	IPR008801
Peaxi162Scf00067g01926		XLOC_006925	3.19752	5.29965	0.728945	1.48378	0.01415	0.0287935	yes		0.721702	4.21171	5.58733	0.0180908	0.0543617		ref|XP_007050818.1|	IPR024705,IPR008928,IPR012336	GO:0003824
Peaxi162Scf00067g02114		XLOC_006894	3.69934	9.0747	1.29458	2.37248	0.0002	0.000667709	yes		0.477369	5.0324	3.12699	0.077006	0.167361		sp|Q84W91|C3H32_ARATH	IPR000571	GO:0046872
Peaxi162Scf00067g02427		XLOC_006900	614.962	240.243	-1.356	-3.33887	5e-05	0.000185415	yes		-0.529283	7.15663	1.98192	0.159188	0.288486		AT1G02950.1	IPR010987,IPR012336	GO:0005515
Peaxi162Scf00068g02114		XLOC_006946	84.6878	52.9855	-0.676557	-1.77689	0.0017	0.00455124	yes		-0.406798	5.93707	3.69559	0.0545563	0.128537		AT3G25150.2	IPR002075,IPR012677	GO:0006810,GO:0000166,GO:0005622
Peaxi162Scf00068g02521		XLOC_006973	8.0917	19.1105	1.23985	2.81334	5e-05	0.000185415	yes		0.581665	3.96903	2.62973	0.10488	0.211146		AT4G27860.2	IPR008217
Peaxi162Scf00069g00151		XLOC_007005	1.2249	5.43336	2.14919	3.50364	5e-05	0.000185415	yes		0.598876	5.11041	1.92843	0.16493	0.296043		AT3G15354.1	IPR015943,IPR020472,IPR011009	GO:0005524,GO:0005515,GO:0004672,GO:0006468,GO:0016772
Peaxi162Scf00069g00163		XLOC_007011	5.84828	11.7054	1.00109	2.40058	0.0001	0.00035384	yes		1.40546	4.21713	12.9217	0.000324789	0.00198183		sp|Q9LJF3|BRL3_ARATH	IPR003591,IPR025875,IPR013210,IPR013320,IPR011009	GO:0005524,GO:0004674,GO:0004672,GO:0006468,GO:0016772
Peaxi162Scf00069g01330		XLOC_007055	19.5168	8.03745	-1.2799	-2.08464	0.00085	0.00246011	yes		-0.11635	6.8512	0.135323	0.712976	0.823555		AT4G03520.1	IPR005746,IPR012336	GO:0015035,GO:0006662,GO:0045454
Peaxi162Scf00069g01511		XLOC_007061	15.9371	31.3698	0.976992	2.34175	0.00015	0.000513767	yes		2.02722	5.6833	95.0329	1.87e-22	4.31e-20		AT3G15350.1	IPR003406	GO:0016020,GO:0008375
Peaxi162Scf00069g01735		XLOC_007069	11.4875	21.5958	0.910688	2.28423	0.0003	0.000964629	yes		0.404997	4.24963	1.91946	0.165917	0.297247
Peaxi162Scf00069g01828		XLOC_007019	24.4499	13.7448	-0.830941	-1.98794	0.00105	0.00297038	yes		-0.469737	4.4022	3.83573	0.0501712	0.120481		gb|EXB75029.1|	IPR001544	GO:0008152,GO:0003824
Peaxi162Scf00069g02131		XLOC_007086	48.893	78.7256	0.687204	1.81169	0.00175	0.00466936	yes		1.03847	5.06655	18.3411	1.85e-05	0.000169551		AT1G56140.1	IPR013320,IPR011009	GO:0005524,GO:0004674,GO:0004672,GO:0006468,GO:0016772
Peaxi162Scf00069g02244		XLOC_007093	13.7418	27.0819	0.978757	2.54008	5e-05	0.000185415	yes		1.88416	5.4919	58.4097	2.13e-14	1.34e-12		AT3G14940.1	IPR021135	GO:0006099,GO:0015977,GO:0008964,GO:0003824
Peaxi162Scf00069g02248		XLOC_007097	750.285	151.464	-2.30847	-5.35088	5e-05	0.000185415	yes		-1.02408	7.99014	2.80091	0.094211	0.194799		sp|Q39688|EP1G_DAUCA	IPR001480
Peaxi162Scf00070g10021		XLOC_007116	68.8779	209.801	1.60691	4.40973	5e-05	0.000185415	yes		1.69133	6.97277	15.3327	9.01e-05	0.000661074		ref|XP_002516097.1|	IPR026103,IPR027806
Peaxi162Scf00071g00016		XLOC_007132	4.19764	2.00237	-1.06787	-1.38338	0.0192	0.0374893	yes		0.0573547	1.00677	0.0124653	0.911102	0.960225		ref|XP_002533395.1|	IPR027001,IPR026961,IPR020683	GO:0005515
Peaxi162Scf00071g00068		XLOC_007245	63.6033	24.7302	-1.36283	-3.0048	5e-05	0.000185415	yes		-2.31829	4.54242	26.7934	2.26e-07	3.59e-06		AT2G21100.1	IPR004265
Peaxi162Scf00071g00074		XLOC_007249	15.8839	32.3748	1.0273	2.4435	5e-05	0.000185415	yes		1.29343	4.56591	17.1679	3.42e-05	0.000289745		AT3G05200.1	IPR013083	GO:0005515,GO:0008270
Peaxi162Scf00071g00129		XLOC_007226	33.2334	18.8519	-0.817925	-2.19336	0.0001	0.00035384	yes		0.470189	8.15134	4.01647	0.0450579	0.110662		sp|Q9LUW5|RH53_ARATH	IPR014014,IPR012562,IPR027417,IPR014001,IPR001878,IPR001650	GO:0005634,GO:0003723,GO:0005524,GO:0008270,GO:0004386,GO:0008026,GO:0003676
Peaxi162Scf00071g00135		XLOC_007134	17.9858	5.50716	-1.70747	-3.11465	5e-05	0.000185415	yes		-1.85486	3.11263	18.1937	2e-05	0.000181262		AT1G09540.1	IPR009057	GO:0003677,GO:0003682
Peaxi162Scf00071g00313		XLOC_007234	3.58247	13.4959	1.9135	2.07073	0.00455	0.0107576	yes		4.74205	5.62827	83.6221	5.99e-20	9.54e-18		AT1G56580.1	IPR007493
Peaxi162Scf00071g00650		XLOC_007247	177.942	34.6909	-2.35877	-5.31697	5e-05	0.000185415	yes		-0.3286	7.72317	0.367939	0.54413	0.686067		sp|Q41238|LOX16_SOLTU	IPR027433,IPR008976,IPR000907	GO:0016702,GO:0046872,GO:0005515,GO:0005506,GO:0055114,GO:0016165
Peaxi162Scf00071g01032		XLOC_007190	60.3641	38.9286	-0.632862	-1.65895	0.0071	0.0158376	yes		-0.36952	5.64398	2.25601	0.133097	0.252746		sp|Q3UX61|NAA11_MOUSE	IPR016181	GO:0008080
Peaxi162Scf00071g10138		XLOC_007273	10.8713	6.12658	-0.82737	-1.74897	0.00365	0.00887902	yes		-0.231375	4.16249	0.588659	0.442938	0.595957		sp|Q9SRT0|PUB9_ARATH	IPR013083,IPR016024	GO:0005515,GO:0000151,GO:0016567,GO:0005488,GO:0004842
Peaxi162Scf00072g00011		XLOC_007304	49.2876	16.2983	-1.59651	-1.52965	0.0141	0.0287042	yes		-3.22883	2.47042	30.3241	3.66e-08	6.97e-07
Peaxi162Scf00072g00021		XLOC_007284	2.05167	3.57473	0.801039	1.60724	0.0158	0.0316848	yes		-0.0494059	1.9233	0.0111697	0.915831	0.962926		AT2G37420.1	IPR027640,IPR027417,IPR001752	GO:0007018,GO:0005524,GO:0003777,GO:0008017,GO:0005871
Peaxi162Scf00072g00024		XLOC_007302	19.2481	44.6436	1.21374	2.95071	5e-05	0.000185415	yes		2.36565	5.70665	63.8897	1.32e-15	1.06e-13		AT1G07870.2	IPR011009	GO:0005524,GO:0004674,GO:0004672,GO:0006468,GO:0016772
Peaxi162Scf00072g00039		XLOC_007293	23.9457	54.8979	1.19698	2.99474	5e-05	0.000185415	yes		0.373545	4.64391	1.57872	0.208944	0.352702		ref|XP_007015499.1|
Peaxi162Scf00072g00089		XLOC_007322	40.2317	303.578	2.91566	7.27831	5e-05	0.000185415	yes		0.16833	7.08653	0.229794	0.631676	0.761099		AT3G54820.1	IPR023271,IPR000425	GO:0016020,GO:0006810,GO:0005215
Peaxi162Scf00072g00411		XLOC_007294	53.8596	26.0885	-1.04579	-2.50033	0.0001	0.00035384	yes		-0.258502	5.62187	0.621112	0.430634	0.584527		AT5G46700.1	IPR018499	GO:0016021
Peaxi162Scf00073g00173		XLOC_007423	20.6036	325.696	3.98256	7.53812	5e-05	0.000185415	yes		3.19475	5.81063	52.2787	4.82e-13	2.35e-11
Peaxi162Scf00073g00181		XLOC_007429	74.0744	22.355	-1.72838	-4.55429	5e-05	0.000185415	yes		1.11962	4.90546	11.3067	0.000772281	0.00409406		AT5G07440.1	IPR006095,IPR016040	GO:0006520,GO:0055114,GO:0016639,GO:0016491
Peaxi162Scf00073g00223		XLOC_007390	59.0723	11.3672	-2.37761	-5.23697	5e-05	0.000185415	yes		-1.88559	4.77059	20.768	5.18e-06	5.53e-05		AT3G62660.1	IPR002495	GO:0016757
Peaxi162Scf00073g00227		XLOC_007372	11.6072	19.3802	0.739564	1.91581	0.00115	0.00322042	yes		0.997652	5.58715	10.8819	0.000971083	0.00497479			IPR021480
Peaxi162Scf00073g01928		XLOC_007354	49.6362	13.0644	-1.92575	-4.51676	5e-05	0.000185415	yes		-1.09061	4.21487	14.9981	0.000107619	0.000766773		AT1G02170.1	IPR011600,IPR005735	GO:0006508,GO:0004197
Peaxi162Scf00073g01929		XLOC_007355	5.73675	2.00589	-1.51599	-2.04783	0.00185	0.00490454	yes		-3.04498	4.18738	35.6222	2.4e-09	5.74e-08		AT1G02170.1	IPR011600,IPR005735	GO:0006508,GO:0004197
Peaxi162Scf00073g02129		XLOC_007444	23.153	11.8542	-0.965805	-2.29316	0.00015	0.000513767	yes		0.0268313	3.27353	0.0082946	0.927433	0.969466		sp|Q96EX2|RNFT2_HUMAN	IPR013083	GO:0005515,GO:0008270
Peaxi162Scf00073g02223		XLOC_007447	16.532	3.67782	-2.16834	-3.5127	5e-05	0.000185415	yes		-0.649947	0.705074	0.930698	0.334682	0.48937		AT3G10870.1
Peaxi162Scf00073g02224		XLOC_007448	5.41057	10.5034	0.957009	2.03591	0.00115	0.00322042	yes		1.04121	5.77683	15.2025	9.66e-05	0.000698894		AT5G05200.1	IPR011009	GO:0016772
Peaxi162Scf00073g02333		XLOC_007373	2.34217	4.86124	1.05348	2.33324	0.00025	0.000817896	yes		0.664735	3.68233	2.64013	0.104195	0.210135		ref|XP_007011377.1|	IPR013083,IPR027417,IPR000330	GO:0003677,GO:0005524,GO:0005515,GO:0008270
Peaxi162Scf00074g00005		XLOC_007561	31.6604	51.8675	0.712153	1.88693	0.0013	0.00359078	yes		0.661617	5.32943	5.97605	0.0145015	0.0455842		AT1G25560.1	IPR015300	GO:0003677
Peaxi162Scf00074g00019		XLOC_007562	47.4462	94.5326	0.994519	2.48342	5e-05	0.000185415	yes		2.23802	2.76994	14.3209	0.000154142	0.00104916		ref|XP_002525299.1|	IPR025322
Peaxi162Scf00074g00023		XLOC_007572	3.37556	1.09366	-1.62596	-1.9666	0.00525	0.012183	yes		0.661437	1.63857	1.72566	0.188966	0.327137		sp|P05522|GUN1_PERAE	IPR008928,IPR001701	GO:0004553,GO:0005975,GO:0003824
Peaxi162Scf00074g00025		XLOC_007466	0	8.63285	Inf	NA	5e-05	0.000185415	yes		8.94878	4.10058	42.9811	5.53e-11	1.85e-09		AT2G46680.1	IPR009057,IPR003106	GO:0005634,GO:0003677,GO:0006355,GO:0043565,GO:0000976,GO:0003700
Peaxi162Scf00074g00101		XLOC_007504	19.4072	81.0438	2.06211	4.83261	5e-05	0.000185415	yes		0.895159	3.33315	6.46743	0.0109869	0.0363575		sp|Q9C7W2|ERF61_ARATH	IPR016177	GO:0003677,GO:0006355,GO:0003700
Peaxi162Scf00074g00113		XLOC_007571	18.1436	6.8939	-1.39607	-2.78505	5e-05	0.000185415	yes		-1.61169	3.01232	18.2795	1.91e-05	0.000174354		AT1G14570.3	IPR006577,IPR010433,IPR001012,IPR003903,IPR012336,IPR009060	GO:0005515
Peaxi162Scf00074g00117		XLOC_007458	27.2643	123.095	2.17468	5.63541	5e-05	0.000185415	yes		0.445648	6.3209	2.25853	0.13288	0.252473		sp|Q8L868|E1311_ARATH	IPR017853,IPR000490	GO:0004553,GO:0005975,GO:0003824
Peaxi162Scf00074g00132		XLOC_007457	4.23614	8.20795	0.954271	2.01039	0.00145	0.00395485	yes		1.34351	6.66776	13.5919	0.000227165	0.00145938		sp|Q00775|SSG1_SOLTU	IPR011835	GO:0009011,GO:0009250
Peaxi162Scf00074g00140		XLOC_007566	36.546	75.3384	1.04367	2.73338	5e-05	0.000185415	yes		1.09615	5.8918	11.3793	0.00074267	0.00396665		AT1G77120.1	IPR011032,IPR016040,IPR013149,IPR002085	GO:0008270,GO:0055114,GO:0016491
Peaxi162Scf00074g00182		XLOC_007546	6.53114	1.74351	-1.90534	-2.39509	0.00125	0.00346795	yes		-1.1084	2.71521	5.76546	0.0163442	0.0502588		AT4G11300.1	IPR008511
Peaxi162Scf00074g00351		XLOC_007470	0.530597	83.0198	7.2897	5.59566	0.0174	0.0344325	yes		4.85512	2.22816	53.2392	2.95e-13	1.5e-11		sp|Q9HB07|MYG1_HUMAN	IPR003226
Peaxi162Scf00074g00355		XLOC_007475	6.32547	0.820802	-2.94607	-1.9394	0.0225	0.0429996	yes		-3.82024	0.202172	15.544	8.06e-05	0.000601837		gb|ADY15314.1|	IPR009057	GO:0003677,GO:0003682
Peaxi162Scf00074g00542		XLOC_007589	186.707	99.0869	-0.91401	-2.34561	5e-05	0.000185415	yes		-1.1517	4.85687	12.9707	0.00031641	0.00194177		sp|Q9Y5U8|MPC1_HUMAN	IPR005336	GO:0006850,GO:0005743
Peaxi162Scf00074g00621		XLOC_007485	179.617	274.104	0.609799	1.53741	0.0072	0.0160325	yes		0.24551	7.16998	0.774696	0.378768	0.53306		AT5G42050.1	IPR013989
Peaxi162Scf00074g00745		XLOC_007607	4.98604	49.2822	3.3051	7.21634	5e-05	0.000185415	yes		3.3973	3.36989	79.4259	5.01e-19	6.87e-17		sp|Q9SN58|UGE5_ARATH	IPR001509,IPR005886,IPR008089,IPR025308	GO:0005975,GO:0044237,GO:0016857,GO:0006012,GO:0003824,GO:0003978,GO:0050662
Peaxi162Scf00074g00927		XLOC_007500	20.6497	35.516	0.782346	1.89567	0.00105	0.00297038	yes		0.849424	4.76922	9.72304	0.00181972	0.00837558		AT5G53110.1	IPR013083	GO:0005515,GO:0008270
Peaxi162Scf00074g01023		XLOC_007505	97.6998	58.622	-0.736913	-1.84234	0.0017	0.00455124	yes		0.350289	4.03396	2.26029	0.132729	0.252325		sp|O49686|PYR1_ARATH	IPR019587,IPR023393
Peaxi162Scf00074g01143		XLOC_007624	2.00728	5.50731	1.4561	2.61415	0.00035	0.00110899	yes		-2.48384	1.75446	21.4383	3.65e-06	4.1e-05		sp|Q9T012|HMG13_ARATH	IPR009071
Peaxi162Scf00074g01513		XLOC_007529	277.653	106.283	-1.38537	-3.44025	5e-05	0.000185415	yes		-2.55308	5.74162	22.9334	1.68e-06	2.09e-05		sp|Q9SUQ8|DIR6_ARATH	IPR004265
Peaxi162Scf00074g01523		XLOC_007641	147.581	225.21	0.609763	1.56877	0.0078	0.0171869	yes		0.345887	5.54079	2.07728	0.149506	0.27508		AT2G46170.1	IPR003388
Peaxi162Scf00074g01621		XLOC_007536	3.99675	36.3535	3.1852	4.70695	5e-05	0.000185415	yes		3.19692	1.96567	28.6213	8.8e-08	1.55e-06		sp|A0MFL4|LOR17_ARATH	IPR025659
Peaxi162Scf00074g01736		XLOC_007648	46.7348	8.16783	-2.51647	-4.83076	5e-05	0.000185415	yes		-1.61727	2.58342	10.3574	0.00128955	0.00627567			IPR003657	GO:0006355,GO:0043565,GO:0003700
Peaxi162Scf00074g01913		XLOC_007551	5.19373	13.1679	1.34218	2.94498	5e-05	0.000185415	yes		0.354892	2.54746	1.12132	0.289635	0.441122		AT5G41460.1	IPR006740
Peaxi162Scf00074g10019		XLOC_007567	14.7313	99.459	2.75522	6.08913	5e-05	0.000185415	yes		1.18837	2.87941	7.2598	0.00705151	0.0253802		ref|XP_002525299.1|	IPR025322
Peaxi162Scf00074g10153		XLOC_007527	60.966	6.12967	-3.31412	-6.28436	5e-05	0.000185415	yes		-3.08279	4.95084	40.0211	2.51e-10	7.32e-09		AT1G64160.1	IPR004265
Peaxi162Scf00075g00208		XLOC_007701	0	28.4672	Inf	NA	5e-05	0.000185415	yes		6.48893	0.978365	62.2174	3.08e-15	2.28e-13		sp|Q39950|NLTP_HELAN	IPR016140,IPR000528	GO:0008289,GO:0006869
Peaxi162Scf00075g01322		XLOC_007727	18.6229	28.7569	0.626829	1.58354	0.0063	0.0142763	yes		0.278418	5.14879	1.27265	0.25927	0.409392		AT3G59690.1	IPR025064,IPR000048	GO:0005515
Peaxi162Scf00075g01331		XLOC_007728	15.0291	9.07156	-0.728335	-1.96854	0.00085	0.00246011	yes		-1.27894	5.18667	24.0867	9.21e-07	1.24e-05		AT1G74040.1	IPR005671	GO:0019752,GO:0009098,GO:0003852,GO:0046912,GO:0003824
Peaxi162Scf00075g01418		XLOC_007731	24.1862	10.8014	-1.16297	-2.37303	0.0001	0.00035384	yes		-0.628312	3.97986	4.8737	0.027269	0.0753864		AT1G05710.1	IPR011598	GO:0046983
Peaxi162Scf00075g01545		XLOC_007685	57.6551	13.6897	-2.07435	-5.15505	5e-05	0.000185415	yes		-1.60636	5.48774	25.418	4.62e-07	6.79e-06
Peaxi162Scf00075g01630		XLOC_007746	62.7356	34.1694	-0.87658	-1.70076	0.00455	0.0107576	yes		-0.959274	4.31329	8.91915	0.00282196	0.0120786		ref|XP_003603445.1|	IPR009009
Peaxi162Scf00076g00074		XLOC_007806	23.5327	49.8799	1.08379	2.81207	5e-05	0.000185415	yes		1.81305	6.12309	18.8354	1.42e-05	0.000135002		AT1G30700.1	IPR016166,IPR012951	GO:0016614,GO:0008762,GO:0050660,GO:0003824,GO:0055114,GO:0016491
Peaxi162Scf00076g00320		XLOC_007791	5.34497	35.768	2.74242	6.02652	5e-05	0.000185415	yes		1.80673	7.0389	33.3133	7.84e-09	1.7e-07		sp|Q9SX20|PTR18_ARATH	IPR000109,IPR016196	GO:0016020,GO:0006810,GO:0005215
Peaxi162Scf00076g00328		XLOC_007792	13.358	21.0755	0.657866	1.7216	0.00345	0.00845147	yes		0.633074	5.18477	6.98403	0.00822403	0.0288391		sp|Q4IJ84|RAD5_GIBZE	IPR013083,IPR027417,IPR001650,IPR014905,IPR000330	GO:0003677,GO:0005524,GO:0005515,GO:0016818,GO:0008270,GO:0004386,GO:0003676
Peaxi162Scf00076g00331		XLOC_007795	2.80766	28.8993	3.3636	5.50356	5e-05	0.000185415	yes		4.61224	2.83343	81.4449	1.8e-19	2.72e-17		AT2G26850.1	IPR001810	GO:0005515
Peaxi162Scf00076g00528		XLOC_007764	4.75893	8.17062	0.779809	1.83114	0.00245	0.0062886	yes		0.552739	5.01728	5.43783	0.0197052	0.0583715		sp|Q8YM56|CLPB2_NOSS1	IPR023150,IPR001270,IPR027417,IPR028299	GO:0005524,GO:0019538,GO:0016485,GO:0000166,GO:0017111,GO:0009408,GO:0005737
Peaxi162Scf00076g00717		XLOC_007804	959.775	2002.27	1.06087	2.15237	0.0018	0.0047873	yes		0.860771	9.78777	8.99141	0.00271252	0.0116802		ref|NP_001265987.1|	IPR000772
Peaxi162Scf00076g00811		XLOC_007809	1.46094	7.13277	2.28756	3.36933	0.00015	0.000513767	yes		0.829106	1.32808	2.41661	0.120055	0.234074		AT5G56350.1	IPR001697	GO:0030955,GO:0000287,GO:0004743,GO:0006096,GO:0003824
Peaxi162Scf00076g00923		XLOC_007815	91.1651	23.4156	-1.96101	-5.07469	5e-05	0.000185415	yes		-1.56423	4.08917	17.2829	3.22e-05	0.000275202		AT2G41970.1	IPR011009	GO:0004713,GO:0005524,GO:0004672,GO:0006468,GO:0016772
Peaxi162Scf00076g01031		XLOC_007777	4.92289	12.6993	1.36717	2.9297	5e-05	0.000185415	yes		0.577126	2.62743	2.21593	0.136592	0.257495		AT1G54385.1	IPR016024,IPR007022	GO:0005681,GO:0000398,GO:0005488,GO:0000387
Peaxi162Scf00076g01036		XLOC_007816	1.98227	5.46133	1.4621	1.95938	0.0044	0.0104501	yes		3.1548	1.2663	9.27269	0.00232596	0.0102785
Peaxi162Scf00076g01042		XLOC_007824	688.648	287.667	-1.25937	-2.93732	5e-05	0.000185415	yes		1.32704	7.63662	16.3303	5.32e-05	0.000421102		AT5G18170.1	IPR006095,IPR016040	GO:0006520,GO:0055114,GO:0016639,GO:0016491
Peaxi162Scf00078g00021		XLOC_007846	14.6851	6.79933	-1.11089	-2.17219	0.001	0.00284413	yes		-0.313369	3.66086	1.08301	0.298026	0.450178		AT4G34320.1	IPR007749
Peaxi162Scf00078g00043		XLOC_007854	0	3.85548	Inf	NA	5e-05	0.000185415	yes		2.64282	1.76794	6.88919	0.00867186	0.0300907		AT1G71450.1	IPR016177	GO:0003677,GO:0006355,GO:0003700
Peaxi162Scf00078g00112		XLOC_007889	20.2735	11.0196	-0.87952	-1.84379	0.0027	0.00681936	yes		-0.168923	3.88359	0.309825	0.577788	0.714202		AT4G10170.1	IPR011012	GO:0006810
Peaxi162Scf00078g00244		XLOC_007918	18.7622	61.7873	1.71948	2.95443	5e-05	0.000185415	yes		-0.115546	0.84744	0.0643124	0.799806	0.885907
Peaxi162Scf00078g00248		XLOC_007921	29.1632	18.1327	-0.685554	-1.66361	0.00415	0.00993522	yes		-0.322237	5.18145	1.57526	0.209445	0.353288		AT1G33780.1	IPR003774
Peaxi162Scf00078g00836		XLOC_007876	38.3295	5.62346	-2.76893	-6.59976	5e-05	0.000185415	yes		-3.21429	5.21377	47.6587	5.07e-12	2.04e-10		AT4G35160.1	IPR016461	GO:0008171,GO:0008168,GO:0046983
Peaxi162Scf00078g00919		XLOC_007952	27.4095	8.70309	-1.65507	-3.44817	5e-05	0.000185415	yes		-3.00183	3.49617	57.2921	3.76e-14	2.24e-12		AT5G07990.1	IPR001128	GO:0020037,GO:0016705,GO:0005506,GO:0055114
Peaxi162Scf00078g01131		XLOC_007892	28.0159	91.1968	1.70274	4.34349	5e-05	0.000185415	yes		1.60658	5.7931	44.935	2.04e-11	7.29e-10		sp|Q56XQ6|PTR15_ARATH	IPR000109,IPR016196	GO:0016020,GO:0006810,GO:0005215
Peaxi162Scf00078g01140		XLOC_007888	52.9523	233.35	2.13973	5.31509	5e-05	0.000185415	yes		2.79936	6.30853	82.6439	9.82e-20	1.51e-17		AT1G33480.1	IPR013083	GO:0005515,GO:0008270
Peaxi162Scf00078g01146		XLOC_007960	141.806	71.8894	-0.980065	-2.57168	5e-05	0.000185415	yes		-0.406777	5.97163	3.51602	0.0607782	0.139237		sp|Q9H0Z9|RBM38_HUMAN	IPR012677	GO:0000166,GO:0003676
Peaxi162Scf00078g01228		XLOC_007897	22.6717	12.7318	-0.83246	-1.72594	0.0038	0.00919907	yes		-0.54706	3.96028	4.52883	0.0333284	0.0878577		AT2G16980.2	IPR011701,IPR016196	GO:0055085,GO:0016021
Peaxi162Scf00078g10023		XLOC_007847	3.63716	0.762743	-2.25354	-1.71849	0.02145	0.041256	yes		-0.207795	0.731066	0.0940052	0.759146	0.856761		AT5G07990.1	IPR001128	GO:0020037,GO:0016705,GO:0005506,GO:0055114
Peaxi162Scf00079g00137		XLOC_007994	0.229897	4.18019	4.18451	2.34748	0.0026	0.00660917	yes		2.17947	-0.186968	4.21958	0.03996	0.101081		AT1G61820.1	IPR001360,IPR017853	GO:0004553,GO:0005975,GO:0003824
Peaxi162Scf00079g00245		XLOC_008019	1.71236	3.42462	0.999958	2.33457	0.00015	0.000513767	yes		-0.022333	4.33446	0.00425602	0.947984	0.980801
Peaxi162Scf00079g01915		XLOC_008034	749.099	218.06	-1.78043	-4.08958	5e-05	0.000185415	yes		-1.08552	7.40371	5.99635	0.0143355	0.0451516		AT1G71695.1	IPR010255	GO:0006979,GO:0020037,GO:0004601,GO:0055114
Peaxi162Scf00079g02119		XLOC_008037	108.634	338.739	1.64069	4.0657	5e-05	0.000185415	yes		2.00071	6.66568	9.59508	0.001951	0.00885775			IPR016177	GO:0003677,GO:0006355,GO:0003700
Peaxi162Scf00079g02332		XLOC_008038	2.86557	5.14955	0.845625	1.29953	0.02655	0.0495616	yes		0.723624	4.20604	6.38141	0.0115322	0.0378711		sp|Q2KI24|MTHSD_BOVIN	IPR024185,IPR002698	GO:0005524,GO:0030272,GO:0009396
Peaxi162Scf00080g01212		XLOC_008065	47.7097	80.2638	0.750467	1.99347	0.0007	0.00206849	yes		0.599866	6.87206	9.51608	0.00203679	0.00918984		AT3G27570.1	IPR009737
Peaxi162Scf00081g00011		XLOC_008095	7.9261	2.27072	-1.80346	-1.83262	0.01065	0.02253	yes		-3.53616	1.27889	19.8116	8.55e-06	8.58e-05		AT5G22060.1	IPR002939	GO:0006457,GO:0051082
Peaxi162Scf00081g00017		XLOC_008137	5.8355	1.60937	-1.85836	-1.83707	0.0073	0.0162269	yes		-6.66552	2.85235	62.1399	3.2e-15	2.35e-13		AT2G44380.1	IPR011424	GO:0047134,GO:0055114
Peaxi162Scf00081g00049		XLOC_008099	373.742	144.344	-1.37253	-3.33047	5e-05	0.000185415	yes		-2.81485	6.5276	65.3004	6.43e-16	5.55e-14		AT2G44480.1	IPR001360,IPR017853	GO:0004553,GO:0005975,GO:0003824
Peaxi162Scf00081g00115		XLOC_008138	46.9818	2.26119	-4.37695	-5.15236	5e-05	0.000185415	yes		-5.57883	3.50514	39.5468	3.2e-10	9.07e-09		AT2G17740.1	IPR011424	GO:0047134,GO:0055114
Peaxi162Scf00081g00127		XLOC_008146	15.3935	4.28168	-1.84607	-4.18123	5e-05	0.000185415	yes		-2.98445	5.90438	69.0569	9.57e-17	9.26e-15		AT5G67360.1	IPR015500,IPR023828	GO:0004252,GO:0006508,GO:0042802,GO:0043086
Peaxi162Scf00081g00214		XLOC_008156	27.3778	9.45013	-1.5346	-2.78617	0.0001	0.00035384	yes		-1.8771	4.33905	8.8658	0.00290563	0.0123652		ref|XP_007029922.1|
Peaxi162Scf00081g01411		XLOC_008151	13.8619	3.49115	-1.98935	-2.46037	0.00145	0.00395485	yes		-0.644448	2.11758	1.65999	0.197604	0.338163		AT3G49940.1	IPR004883
Peaxi162Scf00081g01515		XLOC_008121	201.537	126.446	-0.672529	-1.76975	0.0027	0.00681936	yes		-0.604277	6.29885	10.8852	0.00096934	0.00496955		AT5G11160.1	IPR000836	GO:0009116
Peaxi162Scf00082g00013		XLOC_008171	40.0534	18.7397	-1.09583	-2.34839	0.00025	0.000817896	yes		-0.191446	3.92257	0.279937	0.596743	0.731475		AT1G08315.1	IPR016024	GO:0005515,GO:0005488
Peaxi162Scf00082g00216		XLOC_008175	88.8977	13.0615	-2.76682	-6.15742	5e-05	0.000185415	yes		-1.72266	3.78275	18.3029	1.88e-05	0.00017245		sp|Q9VXT2|DJC25_DROME	IPR001623
Peaxi162Scf00082g00217		XLOC_008176	44.9834	21.3509	-1.0751	-2.45593	5e-05	0.000185415	yes		-0.951115	4.24603	8.21712	0.00414969	0.0165732		sp|O70333|CRIPT_MOUSE	IPR019367
Peaxi162Scf00082g01114		XLOC_008205	0.810165	4.1184	2.3458	1.95587	0.0219	0.0420074	yes		6.62026	1.95782	24.5154	7.37e-07	1.02e-05		AT4G21320.1	IPR013785,IPR003830,IPR015500	GO:0019295,GO:0003824
Peaxi162Scf00082g01211		XLOC_008180	86.79	42.4188	-1.03282	-2.41657	5e-05	0.000185415	yes		-0.474313	5.75538	1.63457	0.201072	0.342568		sp|Q8LDI5|CXXS1_ARATH	IPR005746,IPR012336	GO:0015035,GO:0006662,GO:0045454
Peaxi162Scf00083g00033		XLOC_008254	8.1753	24.8428	1.60348	3.88352	5e-05	0.000185415	yes		0.917104	4.46219	12.961	0.000318042	0.00194948		sp|Q84TH5|AB25G_ARATH	IPR027417,IPR013525	GO:0016020,GO:0005524,GO:0000166,GO:0017111,GO:0016887
Peaxi162Scf00083g00082		XLOC_008232	479.896	1455.03	1.60025	3.95714	5e-05	0.000185415	yes		2.25357	7.88724	69.8069	6.54e-17	6.51e-15
Peaxi162Scf00083g00319		XLOC_008219	9.34582	21.1914	1.18109	2.64394	5e-05	0.000185415	yes		0.709477	2.80138	3.46776	0.0625758	0.142378		AT4G36160.1	IPR003441	GO:0003677,GO:0006355
Peaxi162Scf00083g00822		XLOC_008234	361.383	124.011	-1.54307	-3.96282	5e-05	0.000185415	yes		-0.122257	8.12027	0.0635433	0.800981	0.886734		AT2G18050.1	IPR005819	GO:0005634,GO:0003677,GO:0006334,GO:0000786
Peaxi162Scf00083g01124		XLOC_008266	3.09595	7.20165	1.21794	2.59716	0.0001	0.00035384	yes		-0.0742284	4.33179	0.0494449	0.824032	0.902771		AT3G51150.2	IPR021881,IPR027640,IPR027417,IPR001752	GO:0007018,GO:0005524,GO:0003777,GO:0008017,GO:0005871
Peaxi162Scf00083g01311		XLOC_008271	9.61159	4.55845	-1.07623	-2.11011	0.00095	0.00271699	yes		-2.2499	2.23477	24.9763	5.8e-07	8.31e-06		AT5G04330.1	IPR001128	GO:0020037,GO:0016705,GO:0005506,GO:0055114
Peaxi162Scf00084g00092		XLOC_008298	14.1674	29.0596	1.03644	2.31979	0.0003	0.000964629	yes		0.156212	4.15789	0.357245	0.55004	0.691289		AT5G45420.1	IPR009057	GO:0003677,GO:0003682
Peaxi162Scf00084g00118		XLOC_008315	8.45379	20.1024	1.2497	3.34227	5e-05	0.000185415	yes		1.29424	6.9337	22.656	1.94e-06	2.37e-05		ref|XP_007039624.1|	IPR026847,IPR011993,IPR009543,IPR009291,IPR000008	GO:0005515,GO:0005543
Peaxi162Scf00084g00119		XLOC_008316	1.99086	6.99673	1.81329	2.91621	0.0001	0.00035384	yes		2.01367	2.19506	11.4334	0.000721341	0.00387358		AT4G17140.3	IPR026847,IPR026854
Peaxi162Scf00084g00168		XLOC_008313	14.7314	30.5452	1.05205	2.75924	5e-05	0.000185415	yes		0.851025	5.64241	15.9052	6.66e-05	0.000511989		AT1G77740.1	IPR027483,IPR023610,IPR027484	GO:0016307,GO:0046488,GO:0005524,GO:0016308
Peaxi162Scf00084g00716		XLOC_008295	9.45781	30.7765	1.70225	3.5698	5e-05	0.000185415	yes		2.9025	2.95176	19.7552	8.8e-06	8.8e-05		AT4G17030.1	IPR007118	GO:0005576
Peaxi162Scf00084g01118		XLOC_008309	7.90795	20.79	1.39451	3.45369	5e-05	0.000185415	yes		0.331524	5.59862	1.38686	0.238936	0.386835		AT4G36360.1	IPR001944,IPR000922,IPR017853	GO:0030246,GO:0004553,GO:0005975,GO:0003824
Peaxi162Scf00085g00114		XLOC_008339	38.8588	21.7314	-0.838462	-2.17257	0.00035	0.00110899	yes		0.0182677	5.74174	0.00628522	0.93681	0.974245		AT4G37970.1	IPR020843,IPR016040,IPR002085	GO:0008270,GO:0016747,GO:0055114,GO:0016491
Peaxi162Scf00085g00141		XLOC_008361	117.998	48.2282	-1.29081	-3.59631	5e-05	0.000185415	yes		-1.30508	6.22782	24.8396	6.23e-07	8.84e-06		AT2G22590.1	IPR002213	GO:0008152,GO:0016758
Peaxi162Scf00085g00152		XLOC_008362	24.7204	6.83634	-1.85441	-4.09104	5e-05	0.000185415	yes		-1.8896	1.99615	13.1767	0.000283456	0.00176411		AT2G22590.1	IPR002213	GO:0008152,GO:0016758
Peaxi162Scf00085g00530		XLOC_008352	5.9892	52.1126	3.1212	5.05559	5e-05	0.000185415	yes		1.36116	3.36478	11.87	0.000570439	0.00319323		AT4G24960.1	IPR004345
Peaxi162Scf00085g01213		XLOC_008357	7.29405	13.0236	0.836335	1.95659	0.0017	0.00455124	yes		0.941074	3.05918	7.03087	0.00801166	0.0282015		AT5G21274.1	IPR027417,IPR011992,IPR000767	GO:0043531,GO:0006952,GO:0005509
Peaxi162Scf00086g00063		XLOC_008379	45.8219	22.9477	-0.997691	-2.53659	5e-05	0.000185415	yes		-0.200589	3.75097	0.433738	0.51016	0.656913		sp|Q9C6P5|RAVL2_ARATH	IPR016177,IPR015300	GO:0003677,GO:0006355,GO:0003700
Peaxi162Scf00086g00431		XLOC_008377	9.90023	4.41469	-1.16515	-2.36853	5e-05	0.000185415	yes		-1.40368	2.52355	13.3873	0.000253332	0.00160116		sp|Q29B63|CARM1_DROPS	IPR025799	GO:0008168,GO:0006479
Peaxi162Scf00086g00615		XLOC_008401	13.0641	6.34458	-1.04201	-2.09974	0.0006	0.00180172	yes		0.503429	2.64646	1.47905	0.223924	0.369142		ref|XP_002529153.1|	IPR004328
Peaxi162Scf00086g01318		XLOC_008380	14.6097	23.0925	0.660499	1.58991	0.00835	0.0182379	yes		1.67209	4.58001	28.9136	7.57e-08	1.35e-06		AT2G28110.1	IPR004263
Peaxi162Scf00087g00149		XLOC_008439	1.25816	35.2611	4.80869	4.5854	0.0012	0.0033442	yes		7.38497	2.98623	87.5465	8.23e-21	1.48e-18		AT1G69780.1	IPR009057,IPR003106	GO:0005634,GO:0003677,GO:0006355,GO:0043565,GO:0000976,GO:0003700
Peaxi162Scf00087g00513		XLOC_008436	5.24557	38.0164	2.85745	6.10548	5e-05	0.000185415	yes		4.30385	6.80877	103.128	3.14e-24	9.17e-22		AT1G01120.1	IPR016039,IPR012392	GO:0016020,GO:0008152,GO:0016747,GO:0006633,GO:0003824,GO:0008610
Peaxi162Scf00087g01610		XLOC_008441	1.07323	6.44705	2.58668	3.39009	0.0003	0.000964629	yes		0.983102	3.15394	4.27089	0.0387707	0.0987844		AT2G46660.1	IPR001128	GO:0020037,GO:0016705,GO:0005506,GO:0055114
Peaxi162Scf00088g00042		XLOC_008469	50.9836	21.7421	-1.22954	-2.60757	5e-05	0.000185415	yes		-0.0520111	5.47897	0.0169587	0.896388	0.950104		AT5G11090.1
Peaxi162Scf00088g00106		XLOC_008524	15.7557	48.5629	1.62399	3.98973	5e-05	0.000185415	yes		1.29851	4.57521	7.96938	0.00475754	0.0185083		ref|XP_002530764.1|	IPR016024	GO:0005488
Peaxi162Scf00088g00156		XLOC_008501	11.2201	26.8271	1.2576	2.23605	0.00025	0.000817896	yes		1.03286	3.99962	6.1488	0.0131502	0.0420708		AT3G59440.1	IPR011992	GO:0005509
Peaxi162Scf00088g00614		XLOC_008474	14.1365	27.8879	0.980215	2.62376	5e-05	0.000185415	yes		0.74245	5.83446	5.77895	0.0162192	0.0499264		AT2G25290.1	IPR000270,IPR011990	GO:0005515
Peaxi162Scf00088g00817		XLOC_008478	17.2863	60.8302	1.81516	4.59242	5e-05	0.000185415	yes		2.78544	4.93309	83.124	7.71e-20	1.2e-17		sp|Q9FZP1|HPSE3_ARATH	IPR005199	GO:0016020,GO:0005975,GO:0003824,GO:0016798
Peaxi162Scf00088g00819		XLOC_008520	2.2195	10.3334	2.21901	3.8689	5e-05	0.000185415	yes		3.8027	6.07791	60.6103	6.96e-15	4.84e-13		AT5G20380.1	IPR011701,IPR016196	GO:0055085,GO:0016021
Peaxi162Scf00088g01026		XLOC_008486	25.0494	40.317	0.686612	1.78508	0.0024	0.00617564	yes		1.19485	6.3293	34.2759	4.78e-09	1.08e-07		AT5G34850.1	IPR004843,IPR025733,IPR008963	GO:0046872,GO:0016787,GO:0003993
Peaxi162Scf00088g01217		XLOC_008489	6.99242	27.4349	1.97215	5.14573	5e-05	0.000185415	yes		2.08998	6.18894	60.4952	7.38e-15	5.08e-13		AT5G20280.1	IPR012819	GO:0009058,GO:0005985,GO:0046524
Peaxi162Scf00088g01218		XLOC_008490	3.70054	19.5275	2.3997	3.85065	5e-05	0.000185415	yes		3.68684	4.27529	68.8493	1.06e-16	1.01e-14		sp|Q9VCY8|ADRL_DROME	IPR004254	GO:0016021
Peaxi162Scf00088g01322		XLOC_008495	2.30252	5.6604	1.29769	1.85186	0.0059	0.0134872	yes		1.01922	3.52419	8.50657	0.00353866	0.0145451		AT2G06050.2	IPR016140,IPR013785	GO:0010181,GO:0003824,GO:0055114,GO:0016491
Peaxi162Scf00089g00038		XLOC_008650	0	6.30162	Inf	NA	5e-05	0.000185415	yes		5.82645	4.11199	45.432	1.58e-11	5.77e-10		ref|XP_002511226.1|
Peaxi162Scf00089g00084		XLOC_008581	56.3972	28.5933	-0.979947	-2.37888	0.00015	0.000513767	yes		-1.43562	5.64328	19.6367	9.37e-06	9.28e-05		AT2G45600.1	IPR013094	GO:0016787,GO:0008152
Peaxi162Scf00089g00236		XLOC_008551	1.46435	3.75109	1.35705	1.89908	0.0103	0.0218869	yes		0.546007	4.66177	1.60018	0.205878	0.348577		AT5G14120.1	IPR010658,IPR016196
Peaxi162Scf00089g00419		XLOC_008651	96.4085	31.033	-1.63536	-4.12281	5e-05	0.000185415	yes		0.403131	6.72432	0.850583	0.356387	0.511397		sp|P17815|MASY_RICCO	IPR011076,IPR001465	GO:0006097,GO:0004474,GO:0003824
Peaxi162Scf00089g00515		XLOC_008568	0.778033	2.76708	1.83046	1.82211	0.01255	0.0259586	yes		-0.308688	-0.32105	0.0744986	0.784896	0.875969		AT5G08250.1	IPR001128	GO:0020037,GO:0016705,GO:0005506,GO:0055114
Peaxi162Scf00089g00936		XLOC_008672	49.3022	29.8755	-0.72269	-1.94828	0.0014	0.00383394	yes		0.261893	7.23992	1.49671	0.221178	0.36632		AT5G63190.1	IPR003891,IPR016024	GO:0005488
Peaxi162Scf00089g01021		XLOC_008590	418.856	166.451	-1.33136	-3.35994	5e-05	0.000185415	yes		-1.91817	7.19109	18.8298	1.43e-05	0.000135227		sp|P54153|MSRA_SOLLC	IPR002569	GO:0008113,GO:0055114
Peaxi162Scf00089g01022		XLOC_008675	2.56375	5.77742	1.17217	1.77137	0.0076	0.0168035	yes		1.00507	2.61584	5.21557	0.0223856	0.0643601		AT5G50260.1	IPR013128,IPR025661,IPR025660	GO:0008234,GO:0006508
Peaxi162Scf00089g01127		XLOC_008683	42.6332	23.2267	-0.876191	-2.21846	5e-05	0.000185415	yes		-0.892764	7.70363	10.4006	0.00125975	0.00615925		AT4G24770.1	IPR012677	GO:0000166,GO:0003676
Peaxi162Scf00089g01235		XLOC_008595	4.4446	7.60637	0.775156	1.569	0.00745	0.0165147	yes		0.0646834	4.35393	0.0469627	0.828435	0.905684		sp|Q9FGS4|NADA_ARATH	IPR003808,IPR003473	GO:0008987,GO:0009435
Peaxi162Scf00089g01330		XLOC_008599	6.4824	14.5613	1.16754	2.87544	5e-05	0.000185415	yes		1.59284	4.5036	35.6899	2.31e-09	5.56e-08		AT3G48260.1	IPR011009	GO:0005524,GO:0004674,GO:0004672,GO:0006468,GO:0016772
Peaxi162Scf00089g01334		XLOC_008699	645.594	384.231	-0.748654	-1.46858	0.01045	0.0221608	yes		0.528996	9.21384	8.49746	0.00355643	0.0146028		gb|AEI71779.1|	IPR000270,IPR015940,IPR000433,IPR009060	GO:0005515,GO:0008270
Peaxi162Scf00089g01345		XLOC_008702	38.3237	22.5877	-0.762703	-1.98809	0.00105	0.00297038	yes		-0.895754	5.8022	13.0152	0.000308971	0.00190119		AT3G11330.1	IPR003591,IPR001611	GO:0005515
Peaxi162Scf00089g01742		XLOC_008718	7.99776	16.3556	1.03212	2.32339	0.0001	0.00035384	yes		0.58265	4.98447	5.36827	0.0205063	0.060168		sp|Q6GQ69|FAF2B_XENLA	IPR006577,IPR001012,IPR012336	GO:0005515
Peaxi162Scf00089g01839		XLOC_008632	11.7531	5.3539	-1.13438	-1.83795	0.00475	0.0111685	yes		-0.459004	2.17503	1.19777	0.273767	0.423535		AT5G63000.1	IPR003397
Peaxi162Scf00089g01857		XLOC_008723	1.43034	3.31889	1.21434	1.49954	0.02465	0.0465095	yes		0.926373	1.18089	2.35908	0.124556	0.24072		ref|XP_007036246.1|
Peaxi162Scf00090g00126		XLOC_008735	7.74963	15.7504	1.02319	2.71302	5e-05	0.000185415	yes		0.232042	4.92203	0.525443	0.468529	0.619719		AT4G00990.1	IPR003347	GO:0005515
Peaxi162Scf00091g00013		XLOC_008754	5.12209	2.32407	-1.14008	-1.50859	0.0186	0.0364732	yes		-0.594643	2.53895	2.48429	0.114988	0.226438		AT1G08280.1	IPR001675	GO:0006486,GO:0030173,GO:0008373
Peaxi162Scf00091g00064		XLOC_008768	2.56604	7.36067	1.52029	2.5231	0.00095	0.00271699	yes		1.23318	3.3336	12.726	0.000360615	0.00216244		sp|Q43503|LCYB_SOLLC	IPR008671	GO:0016705,GO:0016117
Peaxi162Scf00091g00120		XLOC_008781	3.75304	6.93689	0.886228	1.42736	0.02295	0.0437413	yes		0.63724	2.73814	3.56773	0.0589128	0.136229		AT1G13290.1	IPR013087	GO:0046872,GO:0003676
Peaxi162Scf00092g00145		XLOC_008855	103.944	19.4833	-2.4155	-5.42774	5e-05	0.000185415	yes		-0.947747	11.4362	3.53638	0.0600363	0.137918		sp|O78502|PSAD_GUITH	IPR003685	GO:0009538,GO:0015979,GO:0009522
Peaxi162Scf00092g00324		XLOC_008806	134.242	228.603	0.768011	1.96806	0.0006	0.00180172	yes		2.22031	6.94501	41.2803	1.32e-10	4.05e-09		AT2G32030.1	IPR016181	GO:0008080
Peaxi162Scf00092g00338		XLOC_008838	6.48728	48.9363	2.91522	4.72784	5e-05	0.000185415	yes		3.77427	4.46764	46.5563	8.9e-12	3.45e-10		AT2G48140.1	IPR016140
Peaxi162Scf00092g00339		XLOC_008837	12.4373	171.596	3.78627	7.69065	5e-05	0.000185415	yes		5.22893	5.08582	48.8944	2.7e-12	1.14e-10		AT2G48140.1	IPR016140
Peaxi162Scf00092g00515		XLOC_008808	105.424	44.0347	-1.2595	-3.32126	5e-05	0.000185415	yes		-0.931061	5.90119	15.5779	7.92e-05	0.000592661		ref|XP_007034795.1|	IPR007650
Peaxi162Scf00092g00615		XLOC_008812	27.6733	16.5246	-0.743881	-1.75782	0.0027	0.00681936	yes		0.290313	4.48987	1.35027	0.245231	0.39367
Peaxi162Scf00092g01119		XLOC_008852	9.43979	21.2712	1.17208	2.88094	5e-05	0.000185415	yes		0.908762	6.44515	12.7282	0.000360176	0.00216043		AT3G04910.1	IPR011009	GO:0005524,GO:0004674,GO:0004672,GO:0006468,GO:0016772
Peaxi162Scf00092g01516		XLOC_008856	27.2574	7.25381	-1.90984	-4.74023	5e-05	0.000185415	yes		-2.99511	4.05321	65.8635	4.83e-16	4.24e-14		sp|Q41238|LOX16_SOLTU	IPR027433,IPR008976,IPR000907	GO:0016702,GO:0046872,GO:0005515,GO:0005506,GO:0055114,GO:0016165
Peaxi162Scf00092g01517		XLOC_008857	61.9431	23.2831	-1.41166	-3.63355	5e-05	0.000185415	yes		-1.11912	6.51648	7.63454	0.0057261	0.021431		AT1G55020.1	IPR027433,IPR008976,IPR000907	GO:0016702,GO:0046872,GO:0005515,GO:0005506,GO:0055114,GO:0016165
Peaxi162Scf00092g01519		XLOC_008859	11.0468	24.9179	1.17355	2.94766	5e-05	0.000185415	yes		2.35968	8.64252	40.9139	1.59e-10	4.8e-09		gb|AFA35964.1|
Peaxi162Scf00092g01520		XLOC_008860	5.48945	13.1621	1.26166	1.86169	0.0054	0.0124867	yes		1.11534	4.43049	1.56996	0.210213	0.354172		AT1G01060.1	IPR009057	GO:0003677,GO:0003682
Peaxi162Scf00094g01917		XLOC_008915	6.17769	11.0486	0.83873	1.70358	0.00455	0.0107576	yes		0.111615	3.7813	0.166495	0.683246	0.799602		sp|Q62848|ARFG1_RAT	IPR001164	GO:0032312,GO:0008060,GO:0008270
Peaxi162Scf00095g00072		XLOC_008937	33.9952	51.3467	0.594941	1.67137	0.0086	0.0187147	yes		0.393695	5.38597	4.21398	0.0400922	0.101316		AT1G03350.1	IPR005607
Peaxi162Scf00095g00120		XLOC_008919	393.29	75.3097	-2.38469	-6.03558	5e-05	0.000185415	yes		-0.404073	7.08123	1.38655	0.238988	0.386835		sp|Q8LBI9|EDL16_ARATH	IPR005828,IPR016196	GO:0016020,GO:0006810,GO:0055085,GO:0016021,GO:0022891,GO:0022857,GO:0005215
Peaxi162Scf00095g00133		XLOC_008924	2.20834	4.65068	1.07448	2.03046	0.00165	0.00443308	yes		1.32735	2.84137	7.64077	0.00570635	0.0213759		AT5G18860.1	IPR001910,IPR023186
Peaxi162Scf00096g00084		XLOC_008983	33.539	17.637	-0.92723	-2.03596	0.00085	0.00246011	yes		0.756927	3.95887	4.93045	0.0263875	0.07341		AT3G15040.1	IPR007608
Peaxi162Scf00096g01114		XLOC_009023	5.04312	10.9715	1.12138	2.54789	5e-05	0.000185415	yes		0.32892	3.76515	1.0027	0.316657	0.470218		ref|XP_002530519.1|
Peaxi162Scf00096g01116		XLOC_008989	3.88911	0.580221	-2.74477	-2.21145	0.01785	0.0351999	yes		-3.59824	0.688192	16.756	4.25e-05	0.000347478		AT1G52340.1	IPR002347	GO:0008152,GO:0016491
Peaxi162Scf00096g01719		XLOC_009030	48.842	27.5817	-0.824414	-2.08097	0.00045	0.00139113	yes		0.0190679	4.6178	0.00577514	0.939424	0.975892		sp|Q9LPM9|BCAT6_ARATH	IPR001544	GO:0004084,GO:0008152,GO:0009081,GO:0003824
Peaxi162Scf00096g01846		XLOC_009033	2.70977	54.0691	4.31856	7.50497	5e-05	0.000185415	yes		3.75653	3.23841	77.1458	1.59e-18	1.98e-16		AT3G49700.1	IPR015424	GO:0009058,GO:0003824,GO:0030170
Peaxi162Scf00097g00139		XLOC_009050	188.872	108.572	-0.798753	-2.04691	0.0005	0.00152937	yes		-0.306951	8.6078	2.17	0.140726	0.263204		sp|Q4PJW3|CP51A_BOVIN	IPR001128	GO:0020037,GO:0016705,GO:0005506,GO:0004497,GO:0055114
Peaxi162Scf00097g00171		XLOC_009077	14.8988	7.62436	-0.966506	-1.82184	0.00245	0.0062886	yes		-0.994044	3.96798	13.5058	0.000237833	0.00151867		AT4G39470.1	IPR011990	GO:0005515
Peaxi162Scf00097g01221		XLOC_009048	20.0016	10.3921	-0.944632	-1.81317	0.0034	0.00834304	yes		0.416376	5.03015	1.98546	0.158816	0.288038		AT4G14100.1
Peaxi162Scf00097g02012		XLOC_009056	10.7303	21.6331	1.01156	2.35419	5e-05	0.000185415	yes		0.388851	4.62751	0.915849	0.338567	0.493223
Peaxi162Scf00098g00112		XLOC_009095	18.0138	5.24746	-1.77941	-3.70856	5e-05	0.000185415	yes		-2.45437	4.46227	74.8424	5.1e-18	5.87e-16		ref|XP_002513735.1|	IPR021410
Peaxi162Scf00098g00610		XLOC_009084	5.01339	9.09928	0.859967	1.83816	0.00195	0.0051377	yes		1.13905	6.62377	12.6547	0.000374626	0.00223288		AT2G35940.1	IPR009057,IPR006563	GO:0003677,GO:0006355,GO:0043565,GO:0003700
Peaxi162Scf00099g00168		XLOC_009135	1.31487	4.31816	1.71549	2.47648	0.0012	0.0033442	yes		0.0422401	8.09478	0.00883167	0.925127	0.968091		sp|Q9SZY4|PTR27_ARATH	IPR000109,IPR016196	GO:0016020,GO:0006810,GO:0006857,GO:0005215
Peaxi162Scf00099g01816		XLOC_009139	62.8528	11.0869	-2.50312	-4.52855	5e-05	0.000185415	yes		-2.60049	4.06613	31.1042	2.45e-08	4.85e-07			IPR009424
Peaxi162Scf00100g00017		XLOC_009170	87.0976	34.4621	-1.33762	-3.46857	5e-05	0.000185415	yes		-1.24232	5.44367	9.41528	0.00215185	0.00961162		AT1G28680.1	IPR003480,IPR023213	GO:0016747
Peaxi162Scf00101g00031		XLOC_009209	2.50187	14.9656	2.58058	2.37458	0.0035	0.00855716	yes		2.89523	5.12121	25.9791	3.45e-07	5.26e-06		AT5G60680.1	IPR007608
Peaxi162Scf00101g00212		XLOC_009206	1.64372	5.26145	1.67849	2.28727	0.0024	0.00617564	yes		0.0344231	2.4767	0.00747279	0.931112	0.971181		AT1G74510.2	IPR015916	GO:0005515
Peaxi162Scf00102g00086		XLOC_009246	14.7727	29.8483	1.01472	2.36994	0.00015	0.000513767	yes		0.643267	5.68434	14.5774	0.000134516	0.000933678		AT2G44730.1	IPR017877,IPR006578
Peaxi162Scf00102g00088		XLOC_009344	9.39828	3.86453	-1.2821	-2.02042	0.00365	0.00887902	yes		-0.608051	6.74401	2.58986	0.10755	0.215537		AT4G17600.1	IPR023329
Peaxi162Scf00102g00110		XLOC_009225	16.7257	7.08695	-1.23883	-2.57334	5e-05	0.000185415	yes		-0.441506	3.43945	1.9763	0.15978	0.28923		AT4G13030.2	IPR027417
Peaxi162Scf00102g00116		XLOC_009321	17.9039	9.95802	-0.846347	-2.13646	0.00025	0.000817896	yes		0.53446	4.99646	5.2573	0.0218549	0.063194		AT3G16857.2	IPR017053,IPR011006,IPR009057	GO:0003677,GO:0000160,GO:0006355,GO:0003682,GO:0000156
Peaxi162Scf00102g00178		XLOC_009309	12.725	95.6233	2.90969	4.22264	5e-05	0.000185415	yes		1.59137	3.70539	12.1506	0.000490728	0.0028054
Peaxi162Scf00102g00518		XLOC_009228	37.3305	10.5076	-1.82892	-3.12346	5e-05	0.000185415	yes		-0.00946039	3.69808	0.00121185	0.97223	0.995601		AT2G45430.1	IPR005175
Peaxi162Scf00102g00626		XLOC_009232	5.14989	21.1572	2.03853	3.63899	5e-05	0.000185415	yes		1.24207	1.90844	5.73105	0.0166675	0.050962		ref|XP_007039543.1|	IPR003441	GO:0003677,GO:0006355
Peaxi162Scf00102g00633		XLOC_009337	11.5301	5.11029	-1.17393	-2.72066	5e-05	0.000185415	yes		-2.64724	4.20187	61.0106	5.68e-15	4.04e-13		AT1G34120.1	IPR005135	GO:0046856
Peaxi162Scf00102g00634		XLOC_009231	16.4346	23.3389	0.506005	1.36871	0.02615	0.0489216	yes		1.14056	4.39062	29.6478	5.18e-08	9.63e-07		AT2G46920.1	IPR001932,IPR015655	GO:0003824
Peaxi162Scf00102g00833		XLOC_009342	33.5285	67.1224	1.00141	2.58952	5e-05	0.000185415	yes		0.148459	3.00511	0.260272	0.609933	0.742677		AT5G24270.1	IPR001125	GO:0005509
Peaxi162Scf00102g00839		XLOC_009349	113.288	75.3468	-0.588382	-1.61295	0.00575	0.013188	yes		-0.696428	5.86517	9.49996	0.00205476	0.00925179		AT4G17520.1	IPR019084,IPR006861
Peaxi162Scf00102g01137		XLOC_009268	18.3942	51.1355	1.47508	3.72522	5e-05	0.000185415	yes		-2.03276	7.32138	19.2743	1.13e-05	0.000109888		sp|Q05085|PTR7_ARATH	IPR000109,IPR016196	GO:0016020,GO:0006810,GO:0006857,GO:0005215
Peaxi162Scf00102g01140		XLOC_009272	94.526	272.502	1.52749	3.90271	5e-05	0.000185415	yes		1.52154	6.24121	13.6945	0.00021508	0.00139123		AT1G62790.1	IPR016140
Peaxi162Scf00102g01220		XLOC_009370	40.1481	18.6997	-1.10232	-2.72914	5e-05	0.000185415	yes		0.136923	5.08214	0.260928	0.609484	0.742348		AT4G22770.1	IPR005175
Peaxi162Scf00102g01349		XLOC_009379	95.5189	46.5338	-1.03751	-2.72061	5e-05	0.000185415	yes		1.2105	5.53157	11.589	0.000663425	0.00361792		sp|P54873|HMCS_ARATH	IPR010122	GO:0008299,GO:0004421,GO:0008152,GO:0003824
Peaxi162Scf00102g01353		XLOC_009283	87.0688	35.5164	-1.29367	-2.95056	5e-05	0.000185415	yes		-1.00239	7.59034	15.0161	0.0001066	0.000760556		AT4G34980.1	IPR023827,IPR015500	GO:0004252,GO:0006508,GO:0042802,GO:0043086
Peaxi162Scf00102g01432		XLOC_009385	35.5734	15.3652	-1.21113	-2.70197	5e-05	0.000185415	yes		-0.661908	3.67872	5.66933	0.017264	0.0524617		sp|Q9LEX0|P2A13_ARATH	IPR001810,IPR025886	GO:0005515
Peaxi162Scf00102g01433		XLOC_009287	6.54751	11.6968	0.837092	1.96905	0.0009	0.00258883	yes		0.912305	3.24608	6.8076	0.00907706	0.0312092		AT5G11850.1	IPR000014,IPR028324,IPR011009	GO:0007165,GO:0005524,GO:0004672,GO:0006468,GO:0004871,GO:0016772
Peaxi162Scf00102g01634		XLOC_009403	36.4331	15.1537	-1.26558	-3.22388	5e-05	0.000185415	yes		-0.592551	5.40249	3.12585	0.0770595	0.167418		AT3G49700.1	IPR015424	GO:0009058,GO:0003824,GO:0030170
Peaxi162Scf00102g01635		XLOC_009404	92.7485	26.5962	-1.8021	-4.08987	5e-05	0.000185415	yes		-2.09215	4.75808	35.177	3.01e-09	7.08e-08		tpg|DAA43069.1|	IPR018276
Peaxi162Scf00102g01713		XLOC_009416	2.16978	7.26287	1.74299	2.21335	0.0015	0.00407526	yes		1.68305	2.08728	10.5868	0.00113898	0.00567082		sp|Q9C7W2|ERF61_ARATH	IPR016177	GO:0003677,GO:0006355,GO:0003700
Peaxi162Scf00102g01850		XLOC_009318	1.48623	4.30464	1.53423	1.87226	0.0048	0.0112703	yes		3.15049	0.0900415	10.2716	0.00135096	0.00652999		AT4G24050.1	IPR016040
Peaxi162Scf00103g00022		XLOC_009435	144.556	46.3008	-1.64252	-4.10139	5e-05	0.000185415	yes		-1.21327	3.95451	6.37546	0.0115709	0.0379745		AT5G62480.1	IPR010987,IPR012336	GO:0005515
Peaxi162Scf00103g00212		XLOC_009436	253.079	58.1209	-2.12246	-5.44397	5e-05	0.000185415	yes		-1.8208	4.74468	28.5477	9.14e-08	1.61e-06		AT5G62480.1	IPR010987,IPR012336	GO:0005515
Peaxi162Scf00104g00013		XLOC_009485	0	10.5482	Inf	NA	5e-05	0.000185415	yes		7.04002	2.13299	63.3903	1.7e-15	1.34e-13		gb|AAK56924.1|AF368237_1
Peaxi162Scf00104g00017		XLOC_009486	1.23315	9.86727	3.0003	4.72426	5e-05	0.000185415	yes		6.47714	3.01016	48.3987	3.48e-12	1.44e-10		AT4G02900.1	IPR027815,IPR003864	GO:0016020
Peaxi162Scf00104g00022		XLOC_009488	5.58813	2.48534	-1.16892	-2.23438	0.00025	0.000817896	yes		-0.963596	5.67174	9.50166	0.00205286	0.0092471		sp|A8GKU9|GLGX_SERP5	IPR013783,IPR013780,IPR014756,IPR017853,IPR015902	GO:0043169,GO:0004553,GO:0005975,GO:0003824
Peaxi162Scf00104g00322		XLOC_009490	9.88424	38.8132	1.97334	4.62954	5e-05	0.000185415	yes		0.654054	4.60474	5.41288	0.0199887	0.0590087		ref|XP_002510655.1|
Peaxi162Scf00104g00329		XLOC_009511	19.1005	12.8013	-0.577322	-1.55321	0.00995	0.02124	yes		0.0968015	6.03871	0.206946	0.649171	0.773744		sp|Q9LUG9|MD33A_ARATH
Peaxi162Scf00105g00026		XLOC_009543	14.5885	48.0226	1.71888	4.10294	5e-05	0.000185415	yes		3.4257	7.46015	51.7376	6.34e-13	2.98e-11		AT5G25610.1	IPR004873
Peaxi162Scf00105g00510		XLOC_009573	17.2787	9.18624	-0.911449	-1.57715	0.0105	0.0222534	yes		-0.654842	2.73332	4.07639	0.0434865	0.107661		ref|NP_194874.1|	IPR026569,IPR001383	GO:0005840,GO:0006412,GO:0005622,GO:0003735
Peaxi162Scf00105g00818		XLOC_009553	7.84835	12.326	0.651244	1.62401	0.00565	0.0129878	yes		0.864718	4.38574	9.12099	0.00252694	0.0110103		ref|XP_007012022.1|
Peaxi162Scf00105g01113		XLOC_009556	6.18758	12.7106	1.03858	2.1021	0.00095	0.00271699	yes		0.408977	4.29092	1.87431	0.170982	0.303811		ref|XP_007024096.1|	IPR007650
Peaxi162Scf00106g00322		XLOC_009606	19.5361	8.17226	-1.25734	-2.18694	0.00125	0.00346795	yes		-1.87354	4.31929	28.9768	7.33e-08	1.31e-06		AT1G18720.1	IPR009305
Peaxi162Scf00106g00323		XLOC_009607	2.07292	6.98467	1.75253	2.30128	0.00165	0.00443308	yes		2.06163	1.31446	28.3753	9.99e-08	1.74e-06		ref|XP_007037404.1|	IPR003441	GO:0003677,GO:0006355
Peaxi162Scf00106g01616		XLOC_009619	1.7176	17.0103	3.30794	3.86546	0.00065	0.00193585	yes		4.7389	1.03323	49.6484	1.84e-12	8.02e-11		AT5G64810.1	IPR003657	GO:0006355,GO:0043565,GO:0003700
Peaxi162Scf00106g02319		XLOC_009668	6.94464	24.1432	1.79765	4.62852	5e-05	0.000185415	yes		1.2847	8.32586	18.679	1.55e-05	0.000144637		AT5G09930.1	IPR027417	GO:0005524,GO:0000166,GO:0017111,GO:0016887
Peaxi162Scf00107g01116		XLOC_009676	11.7891	6.56827	-0.843864	-1.67414	0.01025	0.021797	yes		0.0571695	4.04161	0.0505528	0.822104	0.901664		sp|O24035|PANC_LOTJA	IPR003721	GO:0015940,GO:0004592
Peaxi162Scf00107g02024		XLOC_009697	326.508	202.579	-0.688631	-1.8112	0.00195	0.0051377	yes		0.0783284	7.37949	0.098964	0.753076	0.852241		AT2G32720.1	IPR001199	GO:0020037
Peaxi162Scf00108g00121		XLOC_009742	196.184	103.835	-0.91791	-2.35052	0.0001	0.00035384	yes		-0.0947869	6.94221	0.157042	0.691895	0.806763		ref|XP_002534301.1|
Peaxi162Scf00108g00166		XLOC_009716	46.1339	29.9823	-0.621718	-1.47338	0.01245	0.0257785	yes		-0.610546	4.44559	6.95799	0.00834456	0.0291557		ref|XP_002529718.1|	IPR009724
Peaxi162Scf00108g00224		XLOC_009722	6.24561	14.7755	1.2423	2.20517	0.00055	0.00166651	yes		1.6833	3.93984	45.0673	1.9e-11	6.87e-10		AT2G33700.1	IPR001932,IPR015655	GO:0003824
Peaxi162Scf00109g00018		XLOC_009754	17.9533	3.38444	-2.40726	-3.27112	0.00015	0.000513767	yes		-3.5851	2.50858	19.6444	9.33e-06	9.25e-05		AT1G10370.1	IPR010987,IPR012336	GO:0005515
Peaxi162Scf00109g00024		XLOC_009775	892.924	284.658	-1.64931	-4.02807	5e-05	0.000185415	yes		-1.16234	7.46126	10.8439	0.000991242	0.00505555		AT1G10370.1	IPR010987,IPR012336	GO:0005515
Peaxi162Scf00109g00029		XLOC_009757	132.153	51.2542	-1.36646	-3.57005	5e-05	0.000185415	yes		-1.24166	7.29782	18.7148	1.52e-05	0.000142327		AT1G10370.1	IPR010987,IPR012336	GO:0005515
Peaxi162Scf00109g00031		XLOC_009776	146.942	35.0225	-2.06889	-5.01834	5e-05	0.000185415	yes		-1.82879	5.30054	9.20569	0.00241264	0.0106004		AT3G09270.1	IPR010987,IPR012336	GO:0005515
Peaxi162Scf00109g00114		XLOC_009761	3.70012	0.736222	-2.32936	-1.70895	0.0164	0.0327199	yes		-3.93188	0.279882	41.7279	1.05e-10	3.3e-09
Peaxi162Scf00110g00122		XLOC_009835	836.698	173.13	-2.27286	-5.58395	5e-05	0.000185415	yes		-1.29852	9.71455	6.46449	0.0110051	0.0364119		AT4G01470.1	IPR023271,IPR000425	GO:0016020,GO:0006810,GO:0005215
Peaxi162Scf00110g00133		XLOC_009813	2.76568	8.40942	1.60437	2.32176	0.00375	0.00909209	yes		0.607851	2.02355	1.26229	0.261218	0.41137		AT3G52970.1	IPR001128	GO:0020037,GO:0016705,GO:0005506,GO:0055114
Peaxi162Scf00110g00153		XLOC_009819	20.9995	11.6286	-0.852676	-2.24425	0.00035	0.00110899	yes		-0.546145	5.28649	6.69795	0.0096524	0.0327256		AT3G52970.1	IPR001128	GO:0020037,GO:0016705,GO:0005506,GO:0055114
Peaxi162Scf00110g00912		XLOC_009809	55.8699	21.7821	-1.35893	-3.6293	5e-05	0.000185415	yes		0.032487	5.788	0.0263427	0.871066	0.933875		sp|P31212|THD1_SOLTU	IPR005787,IPR001926,IPR001721	GO:0006520,GO:0009097,GO:0030170,GO:0004794
Peaxi162Scf00110g02021		XLOC_009833	86.697	42.2552	-1.03685	-2.66766	5e-05	0.000185415	yes		0.118847	6.21387	0.121135	0.727807	0.834403		AT4G38970.1	IPR013785,IPR000741	GO:0004332,GO:0006096,GO:0003824
Peaxi162Scf00110g02022		XLOC_009856	49.3156	25.9271	-0.927584	-2.32732	0.0001	0.00035384	yes		-1.37523	4.21689	21.9097	2.86e-06	3.32e-05		sp|Q9AWM9|RPF2_ORYSJ	IPR007109
Peaxi162Scf00111g00013		XLOC_009862	6.13964	22.5282	1.87551	3.47097	5e-05	0.000185415	yes		1.40281	4.99635	3.64469	0.0562481	0.131625		AT3G23730.1	IPR016455,IPR008264,IPR008985	GO:0048046,GO:0016762,GO:0004553,GO:0005618,GO:0006073,GO:0005975
Peaxi162Scf00111g00027		XLOC_009933	35.845	63.4529	0.823916	2.18318	0.0001	0.00035384	yes		0.305113	6.09531	2.88811	0.0892356	0.187145		AT1G53510.1	IPR011009	GO:0005524,GO:0004672,GO:0006468,GO:0004707,GO:0016772
Peaxi162Scf00111g00062		XLOC_009885	12.8874	27.6996	1.1039	2.72489	5e-05	0.000185415	yes		0.602835	3.86201	3.64753	0.0561524	0.13146		AT3G14370.1	IPR011993,IPR011009	GO:0005524,GO:0004674,GO:0004672,GO:0006468,GO:0016772
Peaxi162Scf00111g00065		XLOC_009951	1.01798	7.258	2.83387	4.79607	5e-05	0.000185415	yes		2.74981	3.0535	59.0629	1.53e-14	9.88e-13		AT1G17230.1	IPR003591,IPR013210,IPR001611,IPR013320,IPR011009	GO:0005524,GO:0005515,GO:0004674,GO:0004672,GO:0006468,GO:0016772
Peaxi162Scf00111g00077		XLOC_009956	7.13516	186.986	4.71184	10.6024	5e-05	0.000185415	yes		3.00625	6.22528	53.659	2.38e-13	1.23e-11		AT3G14440.1	IPR004294
Peaxi162Scf00111g00103		XLOC_009901	8.64164	2.47682	-1.80282	-1.70697	0.01455	0.0294955	yes		-5.36027	4.46553	106.656	5.29e-25	1.66e-22
Peaxi162Scf00111g00115		XLOC_009907	19.2254	37.7525	0.973559	2.38974	0.00015	0.000513767	yes		0.87973	4.86558	11.7384	0.000612252	0.00338791		sp|Q9C8L4|ETHE1_ARATH	IPR001279	GO:0016787
Peaxi162Scf00111g00122		XLOC_009937	96.7246	150.276	0.635656	1.6962	0.0037	0.0089857	yes		0.236468	5.38643	1.12117	0.289667	0.441122		AT4G18170.1	IPR003657	GO:0006355,GO:0043565,GO:0003700
Peaxi162Scf00111g00125		XLOC_009865	1.35022	19.5463	3.85563	6.05206	5e-05	0.000185415	yes		4.52438	5.1656	88.4411	5.24e-21	9.86e-19		sp|Q37680|NU5M_WHEAT	IPR001750	GO:0055114,GO:0008137
Peaxi162Scf00111g00137		XLOC_009974	9.51077	2.09829	-2.18035	-3.03096	0.0005	0.00152937	yes		-2.90422	1.7039	18.4663	1.73e-05	0.000159758		AT1G33260.2	IPR011009	GO:0005524,GO:0004674,GO:0004672,GO:0006468,GO:0016772
Peaxi162Scf00111g00321		XLOC_009941	0.713429	3.70003	2.37469	2.40327	0.00385	0.00930537	yes		1.29782	0.284726	3.35289	0.0670873	0.150405		AT3G50660.1	IPR001128	GO:0020037,GO:0016705,GO:0005506,GO:0055114
Peaxi162Scf00111g00826		XLOC_009894	15.5883	24.533	0.654263	1.56372	0.0077	0.0169943	yes		0.66956	4.5157	7.04258	0.00795945	0.0280511		AT1G78420.1
Peaxi162Scf00111g00922		XLOC_009958	7.24765	32.9463	2.18453	4.7137	5e-05	0.000185415	yes		4.34601	2.62658	39.6417	3.05e-10	8.7e-09		AT1G30040.1	IPR002283,IPR027443,IPR026992	GO:0016706,GO:0005506,GO:0055114,GO:0016491
Peaxi162Scf00111g00924		XLOC_009960	7.5869	3.49475	-1.11832	-1.87276	0.00275	0.00692868	yes		-0.202374	6.33142	0.354783	0.551418	0.69257			IPR004864
Peaxi162Scf00111g01221		XLOC_009911	51.6449	82.4061	0.674126	1.8016	0.00275	0.00692868	yes		0.940274	6.11679	11.5969	0.000660611	0.00360542		AT1G17160.1	IPR002139	GO:0016773,GO:0004747,GO:0006014
Peaxi162Scf00111g01233		XLOC_009912	118.379	284.753	1.26629	3.04546	5e-05	0.000185415	yes		1.52326	7.78623	78.8491	6.7e-19	9.13e-17		AT1G53510.1	IPR011009	GO:0005524,GO:0004672,GO:0006468,GO:0004707,GO:0016772
Peaxi162Scf00111g01320		XLOC_009914	75.8951	163.62	1.10827	2.81531	5e-05	0.000185415	yes		1.22808	7.71111	28.4098	9.82e-08	1.71e-06		sp|Q8VDR7|TGDS_MOUSE	IPR005888,IPR001509,IPR005913	GO:0045226,GO:0009225,GO:0008460,GO:0044237,GO:0003824,GO:0008831,GO:0050662
Peaxi162Scf00111g01324		XLOC_009972	3.15684	6.14401	0.960699	1.99361	0.0015	0.00407526	yes		1.00096	4.7725	9.8886	0.00166306	0.00777019		AT1G78580.1	IPR001830,IPR023214,IPR003337	GO:0005992,GO:0003825,GO:0003824
Peaxi162Scf00111g01325		XLOC_009973	4.09862	21.3207	2.37904	3.80684	5e-05	0.000185415	yes		2.37824	1.46317	14.4895	0.000140941	0.000972407		ref|XP_007021984.1|	IPR018780
Peaxi162Scf00111g01480		XLOC_009981	56.2726	21.7894	-1.3688	-2.96969	5e-05	0.000185415	yes		-1.04238	2.57369	8.71038	0.00316402	0.0132498		AT1G53400.1
Peaxi162Scf00113g00024		XLOC_010030	2.9872	18.8619	2.65861	3.51838	5e-05	0.000185415	yes		2.28324	3.11548	23.4075	1.31e-06	1.68e-05		AT3G52970.1	IPR001128	GO:0020037,GO:0016705,GO:0005506,GO:0055114
Peaxi162Scf00113g00182		XLOC_010045	17.3706	4.34111	-2.00051	-4.13063	5e-05	0.000185415	yes		-0.966868	3.65312	9.49699	0.00205809	0.00926478		AT5G57480.1	IPR025753,IPR027417	GO:0005524,GO:0000166,GO:0017111
Peaxi162Scf00113g00317		XLOC_010036	16.5536	9.90349	-0.741137	-1.51996	0.0105	0.0222534	yes		-0.601466	5.22386	5.68035	0.0171559	0.0521859		AT4G36810.1	IPR017446	GO:0008299
Peaxi162Scf00114g00001		XLOC_010064	383.895	181.857	-1.07791	-2.69036	5e-05	0.000185415	yes		-0.234755	8.41703	0.574543	0.448459	0.601212		AT1G08250.1	IPR001086	GO:0004664,GO:0009094
Peaxi162Scf00116g00083		XLOC_010114	11.048	24.5148	1.14987	2.93964	5e-05	0.000185415	yes		2.02558	6.83483	62.6926	2.42e-15	1.83e-13		sp|O04136|KNAP3_MALDO	IPR005539,IPR005540,IPR009057,IPR005541	GO:0005634,GO:0003677,GO:0006355,GO:0043565,GO:0003700
Peaxi162Scf00116g00093		XLOC_010117	54.0424	29.782	-0.859649	-2.23898	0.0001	0.00035384	yes		-0.0424693	4.17733	0.0300672	0.862338	0.927686		ref|XP_002519908.1|
Peaxi162Scf00116g00109		XLOC_010135	1.47612	3.56003	1.27008	2.20037	0.001	0.00284413	yes		0.32575	3.52083	0.437592	0.508287	0.655315		ref|XP_002519907.1|
Peaxi162Scf00116g00117		XLOC_010118	10.8709	45.3809	2.06161	4.84845	5e-05	0.000185415	yes		1.79108	5.43772	34.2456	4.86e-09	1.1e-07		ref|XP_002531451.1|
Peaxi162Scf00116g01612		XLOC_010123	18.3289	8.7951	-1.05935	-2.06811	0.00075	0.00220004	yes		-0.119796	3.38276	0.128315	0.720185	0.828325		sp|Q5ZJN2|RB11A_CHICK	IPR002041,IPR005225,IPR001806,IPR027417	GO:0016020,GO:0007165,GO:0006184,GO:0005622,GO:0003924,GO:0006886,GO:0006913,GO:0007264,GO:0005525,GO:0015031
Peaxi162Scf00117g00094		XLOC_010192	16.5222	6.9909	-1.24085	-2.46125	5e-05	0.000185415	yes		-1.73753	2.56227	20.4883	6e-06	6.3e-05		AT4G18210.1	IPR004853
Peaxi162Scf00117g00118		XLOC_010148	92.5533	28.4132	-1.70372	-4.34697	5e-05	0.000185415	yes		-0.149233	4.86212	0.358333	0.549433	0.6908		AT1G12970.1	IPR003591,IPR025875,IPR001611	GO:0005515
Peaxi162Scf00117g00121		XLOC_010178	2.45287	5.5954	1.18977	1.62534	0.0128	0.0264063	yes		-0.601078	1.20952	1.20952	0.271428	0.4209		AT1G13000.1	IPR007877
Peaxi162Scf00117g00142		XLOC_010166	242.707	95.2413	-1.34955	-3.441	5e-05	0.000185415	yes		-2.04479	8.37839	65.2006	6.77e-16	5.77e-14		sp|Q94KU1|6PGD1_SPIOL	IPR008927,IPR016040,IPR006113	GO:0050661,GO:0016616,GO:0006098,GO:0004616,GO:0055114,GO:0050662,GO:0016491
Peaxi162Scf00117g00211		XLOC_010181	12.5273	6.78548	-0.884552	-1.52857	0.0114	0.023892	yes		-0.694217	2.80896	3.33297	0.0679041	0.151718		AT2G18196.1	IPR006121	GO:0046872,GO:0030001
Peaxi162Scf00117g00314		XLOC_010151	7.62674	2.9891	-1.35136	-2.31832	0.0005	0.00152937	yes		-1.33072	5.38999	15.9357	6.55e-05	0.00050493		sp|Q8L868|E1311_ARATH	IPR017853,IPR000490	GO:0004553,GO:0005975,GO:0003824
Peaxi162Scf00117g00315		XLOC_010182	652.088	238.774	-1.44942	-3.47909	5e-05	0.000185415	yes		-1.32517	6.80247	16.6985	4.38e-05	0.000356023		sp|Q72MG4|IPYR_LEPIC	IPR008162	GO:0000287,GO:0004427,GO:0006796,GO:0005737
Peaxi162Scf00117g01132		XLOC_010197	7.46105	29.4016	1.97845	4.70828	5e-05	0.000185415	yes		1.92508	3.60295	27.4177	1.64e-07	2.7e-06		sp|Q42059|GUN6_ARATH	IPR008928,IPR001701,IPR019028	GO:0030246,GO:0004553,GO:0005975,GO:0003824
Peaxi162Scf00117g01515		XLOC_010168	9.57592	5.7298	-0.740926	-1.69637	0.00495	0.0115758	yes		0.528093	3.64561	3.99365	0.0456721	0.111988		sp|Q9FFR9|CHX18_ARATH	IPR006153	GO:0055085,GO:0016021,GO:0015299,GO:0006812
Peaxi162Scf00117g01729		XLOC_010208	25.3801	2.89391	-3.13261	-5.60768	5e-05	0.000185415	yes		-4.37489	4.15901	37.6583	8.43e-10	2.22e-08		AT1G32910.1	IPR003480,IPR023213	GO:0016747
Peaxi162Scf00117g01731		XLOC_010212	218.609	137.091	-0.673215	-1.74711	0.00315	0.00780583	yes		0.0164296	6.46547	0.00442427	0.946968	0.980288		AT1G63830.2	IPR006461
Peaxi162Scf00118g00063		XLOC_010240	3.33575	0.562724	-2.56751	-2.56582	0.00095	0.00271699	yes		-4.43904	1.57515	37.5715	8.81e-10	2.31e-08		AT5G10530.1	IPR013320,IPR008985,IPR011009	GO:0030246,GO:0005524,GO:0004674,GO:0004672,GO:0006468,GO:0016772
Peaxi162Scf00118g01712		XLOC_010250	84.0904	22.8154	-1.88193	-4.64222	5e-05	0.000185415	yes		-0.555866	4.83615	2.42251	0.119603	0.233436		sp|Q9VCY8|ADRL_DROME	IPR004254	GO:0016021
Peaxi162Scf00119g00083		XLOC_010321	93.9173	42.9026	-1.13033	-3.12012	5e-05	0.000185415	yes		-0.681148	5.07526	11.5021	0.000695186	0.0037565		sp|O22493|GSH1_SOLLC	IPR006336	GO:0042398,GO:0004357,GO:0006750
Peaxi162Scf00119g00129		XLOC_010303	30.08	14.5752	-1.04529	-2.71834	5e-05	0.000185415	yes		0.076438	5.06552	0.145809	0.702573	0.815358		sp|P27550|ACSA_ECOLI	IPR000873	GO:0008152,GO:0003824
Peaxi162Scf00119g00529		XLOC_010311	33.3534	13.5922	-1.29505	-2.77029	5e-05	0.000185415	yes		-0.565357	4.65876	5.28698	0.0214855	0.0623608		AT5G41210.1	IPR010987,IPR012336	GO:0005515
Peaxi162Scf00119g00828		XLOC_010278	1.84529	5.37698	1.54295	1.87425	0.00505	0.0117781	yes		0.121999	0.991361	0.054122	0.81604	0.897221		ref|XP_002529729.1|	IPR007175
Peaxi162Scf00119g10131		XLOC_010341	5.52429	0.863096	-2.6782	-3.3542	5e-05	0.000185415	yes		-1.40514	5.43006	9.08918	0.00257127	0.0111824		AT5G08250.1	IPR001128	GO:0020037,GO:0016705,GO:0005506,GO:0055114
Peaxi162Scf00120g00019		XLOC_010350	32.3804	2.63752	-3.61787	-6.43741	5e-05	0.000185415	yes		-3.89924	6.51341	71.4585	2.83e-17	2.99e-15		AT2G17650.1	IPR025110,IPR000873	GO:0008152,GO:0003824
Peaxi162Scf00120g00020		XLOC_010351	7.15076	3.26002	-1.13322	-2.08692	0.00105	0.00297038	yes		-2.04015	3.27316	27.723	1.4e-07	2.35e-06		AT3G66658.2	IPR016161	GO:0016620,GO:0008152,GO:0055114,GO:0016491
Peaxi162Scf00120g00021		XLOC_010355	8.39713	1.84709	-2.18464	-3.18593	0.0001	0.00035384	yes		-2.48596	7.54622	45.3085	1.68e-11	6.13e-10		sp|Q9SR19|RAF2_ARATH
Peaxi162Scf00120g00212		XLOC_010356	34.5056	15.0204	-1.1999	-2.6643	5e-05	0.000185415	yes		-0.654406	4.80581	5.93204	0.0148681	0.0464966		AT4G14465.1	IPR014476
Peaxi162Scf00120g01314		XLOC_010368	5.84612	10.1008	0.788917	1.78157	0.00275	0.00692868	yes		1.67364	3.6381	32.4288	1.24e-08	2.58e-07		ref|XP_002524081.1|	IPR019448
Peaxi162Scf00120g01512		XLOC_010373	122.053	30.9391	-1.98	-5.11909	5e-05	0.000185415	yes		-1.47902	6.4749	11.8972	0.000562177	0.0031538		AT3G52060.1	IPR003406	GO:0016020,GO:0008375
Peaxi162Scf00120g01525		XLOC_010375	5.60205	1.55795	-1.84631	-2.14895	0.00425	0.0101422	yes		-2.12472	2.04509	20.1432	7.19e-06	7.4e-05		AT5G04840.1
Peaxi162Scf00121g00003		XLOC_010411	23.6989	11.1864	-1.08308	-2.37456	5e-05	0.000185415	yes		-2.16191	4.92103	46.0952	1.13e-11	4.24e-10		AT4G06744.1
Peaxi162Scf00122g00251		XLOC_010482	66.7746	195.782	1.55188	4.59716	5e-05	0.000185415	yes		1.79349	5.71767	23.6944	1.13e-06	1.48e-05		AT2G42005.1	IPR013057
Peaxi162Scf00122g02315		XLOC_010478	323.703	118.266	-1.45263	-3.9483	5e-05	0.000185415	yes		-1.5879	3.48243	20.6779	5.43e-06	5.76e-05		gb|AAB61215.1|	IPR009071
Peaxi162Scf00123g00089		XLOC_010514	42.8867	25.4646	-0.752039	-1.98063	0.00055	0.00166651	yes		0.149045	7.467	0.66762	0.413883	0.56778		sp|Q8ZSB0|MNTH_NOSS1	IPR001046	GO:0016020,GO:0006810,GO:0005215
Peaxi162Scf00123g01118		XLOC_010539	6.76155	12.4209	0.87734	1.95	0.0009	0.00258883	yes		0.308764	4.08413	1.70722	0.191347	0.330127			IPR009057	GO:0003677,GO:0003682
Peaxi162Scf00124g01733		XLOC_010582	93.9458	51.1618	-0.876763	-2.28752	5e-05	0.000185415	yes		-0.17533	4.80121	0.45853	0.498312	0.646246		sp|O64527|Y1926_ARATH	IPR014878,IPR011038
Peaxi162Scf00125g01022		XLOC_010620	14.6177	266.925	4.19064	9.73694	5e-05	0.000185415	yes		4.4698	8.17947	196.202	1.41e-44	5.83e-41		AT3G23920.1	IPR001554,IPR017853	GO:0005975,GO:0000272,GO:0016161,GO:0003824
Peaxi162Scf00125g01321		XLOC_010626	8.40725	108.548	3.69055	8.00545	5e-05	0.000185415	yes		4.17832	4.16957	114.483	1.02e-26	4.5e-24		AT3G24310.1	IPR009057	GO:0003677,GO:0003682
Peaxi162Scf00126g00232		XLOC_010682	83.1174	26.8394	-1.6308	-4.08657	5e-05	0.000185415	yes		1.28873	9.12536	7.28089	0.00696919	0.0251561		AT5G49360.1	IPR026892,IPR002772,IPR026891,IPR017853	GO:0004553,GO:0005975
Peaxi162Scf00126g00623		XLOC_010699	8.64628	4.08157	-1.08296	-1.93927	0.00215	0.00560332	yes		0.060702	2.29523	0.0280596	0.866969	0.930976			IPR027850
Peaxi162Scf00126g01324		XLOC_010669	3.24403	7.9175	1.28726	2.5853	5e-05	0.000185415	yes		-0.91583	3.04045	3.67423	0.0552599	0.129727		AT3G62270.1	IPR003020	GO:0016020,GO:0006820,GO:0005452,GO:0016021
Peaxi162Scf00126g01615		XLOC_010676	8.42063	40.6614	2.27166	5.04585	5e-05	0.000185415	yes		2.85495	3.69818	85.6257	2.17e-20	3.63e-18		AT1G64030.1	IPR023795,IPR023796,IPR000215	GO:0005615
Peaxi162Scf00127g01910		XLOC_010737	72.4315	27.0478	-1.42111	-3.35802	5e-05	0.000185415	yes		-0.167305	5.17567	0.153436	0.695273	0.809153		ref|XP_002324201.2|
Peaxi162Scf00128g00020		XLOC_010749	19.6019	28.2787	0.528725	1.34586	0.0214	0.0411727	yes		1.04612	4.94865	15.6054	7.8e-05	0.000585358		AT1G10740.1
Peaxi162Scf00128g00034		XLOC_010854	7.0133	3.04973	-1.20141	-1.56633	0.0125	0.0258687	yes		-1.79624	1.9398	26.7508	2.31e-07	3.66e-06		AT1G52820.1	IPR027443,IPR005123	GO:0016706,GO:0055114,GO:0016491
Peaxi162Scf00128g00128		XLOC_010759	63.511	32.7857	-0.953938	-2.33218	5e-05	0.000185415	yes		-0.284092	6.4271	0.81966	0.36528	0.519942		AT3G26510.3	IPR000270	GO:0005515
Peaxi162Scf00128g00135		XLOC_010758	1.34016	5.29174	1.98134	3.36097	5e-05	0.000185415	yes		2.19695	2.2551	22.1207	2.56e-06	3.01e-05		gb|EXB82534.1|	IPR003388,IPR005069,IPR025322
Peaxi162Scf00128g00142		XLOC_010926	130.597	76.6021	-0.769665	-2.05029	5e-05	0.000185415	yes		-0.642428	7.27008	7.16886	0.00741801	0.0264695		AT2G31670.1	IPR011008
Peaxi162Scf00128g00168		XLOC_010939	7.09396	1.86069	-1.93075	-2.17204	0.0027	0.00681936	yes		-1.44727	2.93202	9.66577	0.00187733	0.00859488		AT5G13140.1	IPR006041
Peaxi162Scf00128g00217		XLOC_010763	17.344	38.5117	1.15086	2.79277	5e-05	0.000185415	yes		3.42646	4.10066	137.338	1.02e-31	7.02e-29		AT1G12990.1	IPR006813	GO:0016020,GO:0003830,GO:0006487
Peaxi162Scf00128g00455		XLOC_010865	5.52815	1.92176	-1.52437	-1.99503	0.00365	0.00887902	yes		-3.48319	1.71961	41.9603	9.31e-11	2.95e-09		sp|Q9FGS4|NADA_ARATH	IPR003808
Peaxi162Scf00128g00456		XLOC_010866	1.39767	3.20153	1.19574	1.70437	0.01235	0.0255986	yes		1.51443	3.47779	13.9842	0.000184356	0.00121876		AT3G26380.1	IPR000111,IPR000772	GO:0004553,GO:0005975,GO:0003824
Peaxi162Scf00128g00510		XLOC_010875	49.3712	4.68893	-3.39634	-5.23926	5e-05	0.000185415	yes		-2.20421	3.78561	12.7392	0.000358077	0.00215033		AT1G24530.1	IPR015943,IPR020472	GO:0005515
Peaxi162Scf00128g00544		XLOC_010774	20.8296	35.4206	0.76595	2.06012	0.00045	0.00139113	yes		1.04511	5.89512	16.8237	4.1e-05	0.000337671		gb|ADN32812.1|	IPR027942,IPR027944
Peaxi162Scf00128g00723		XLOC_010786	3.90792	9.61875	1.29945	2.62895	0.0002	0.000667709	yes		1.95019	4.52705	35.7726	2.22e-09	5.38e-08		AT1G67710.1	IPR017053,IPR011006,IPR009057	GO:0003677,GO:0000160,GO:0006355,GO:0003682,GO:0000156
Peaxi162Scf00128g00941		XLOC_010902	17.2557	8.99257	-0.940268	-2.4828	5e-05	0.000185415	yes		0.373194	5.30973	2.1569	0.14193	0.26493		AT1G17420.1	IPR027433,IPR008976,IPR000907	GO:0016702,GO:0046872,GO:0005515,GO:0005506,GO:0055114,GO:0016165
Peaxi162Scf00128g01124		XLOC_010915	260.908	146.971	-0.828007	-2.02122	0.0006	0.00180172	yes		0.216621	6.66966	0.662509	0.415675	0.569495		AT2G22425.1	IPR009542	GO:0008233,GO:0016021,GO:0006465,GO:0005787
Peaxi162Scf00128g01227		XLOC_010822	25.3251	68.0198	1.42539	3.34861	5e-05	0.000185415	yes		1.92341	5.48798	53.2584	2.92e-13	1.48e-11		sp|Q9FYF7|Y1736_ARATH	IPR008802
Peaxi162Scf00128g01229		XLOC_010918	65.4377	28.064	-1.2214	-3.03036	5e-05	0.000185415	yes		-0.315511	5.26846	0.591334	0.441904	0.59499		AT1G67340.1	IPR002893,IPR001810,IPR011990	GO:0005515
Peaxi162Scf00128g01230		XLOC_010818	1.91378	6.44412	1.75156	2.96096	0.0003	0.000964629	yes		1.07769	2.65436	6.30294	0.0120538	0.0392544		AT1G27920.1	IPR007145	GO:0000226,GO:0000910,GO:0008017
Peaxi162Scf00128g01232		XLOC_010820	15.9871	6.29872	-1.34378	-2.79399	0.0001	0.00035384	yes		-3.93412	3.93808	68.8711	1.05e-16	1.01e-14		AT5G07990.1	IPR001128	GO:0020037,GO:0016705,GO:0005506,GO:0055114
Peaxi162Scf00128g01331		XLOC_010920	25.9428	12.4603	-1.058	-2.57899	5e-05	0.000185415	yes		-1.48438	5.58535	41.2991	1.31e-10	4.03e-09		AT5G43270.2	IPR004333	GO:0005634,GO:0003677
Peaxi162Scf00128g01333		XLOC_010925	21.7834	11.6783	-0.899396	-2.34064	0.0001	0.00035384	yes		-0.189972	4.75264	1.00216	0.316789	0.470346		sp|Q9FYG2|CMTA4_ARATH	IPR013783,IPR020683,IPR014756,IPR027417,IPR005559,IPR000048	GO:0005634,GO:0003677,GO:0005515
Peaxi162Scf00128g01523		XLOC_010832	6.67156	16.9467	1.34491	2.62062	5e-05	0.000185415	yes		-0.536512	2.40106	2.30742	0.128757	0.246937		ref|XP_007043913.1|	IPR003323
Peaxi162Scf00128g01524		XLOC_010833	64.5058	25.634	-1.33137	-3.46391	5e-05	0.000185415	yes		-1.4724	5.67508	35.8004	2.19e-09	5.31e-08		AT5G13110.1	IPR001282	GO:0050661,GO:0006006,GO:0055114,GO:0004345
Peaxi162Scf00128g01526		XLOC_010835	4.46175	1.2095	-1.8832	-1.74927	0.0182	0.0357944	yes		-1.11168	1.7193	4.24334	0.0394047	0.0999203		AT1G69690.1	IPR005333
Peaxi162Scf00128g01527		XLOC_010836	6.91645	3.17969	-1.12115	-1.87085	0.00255	0.00651426	yes		-1.9092	4.33912	20.5421	5.83e-06	6.15e-05		AT1G69040.1	IPR002912	GO:0016597,GO:0008152
Peaxi162Scf00128g01627		XLOC_010839	79.4657	145.398	0.871602	2.26061	0.0001	0.00035384	yes		0.785935	5.10246	7.33535	0.00676113	0.0245572		ref|XP_007043870.1|	IPR003441	GO:0003677,GO:0006355
Peaxi162Scf00128g01631		XLOC_010938	46.9331	9.33742	-2.32951	-4.89312	5e-05	0.000185415	yes		-2.64275	3.65447	38.6699	5.02e-10	1.36e-08		ref|XP_007043889.1|	IPR003676
Peaxi162Scf00128g01753		XLOC_010949	194.24	52.2848	-1.89337	-4.50195	5e-05	0.000185415	yes		0.19491	10.3023	0.14932	0.699186	0.812839		sp|Q03200|LIRP1_ORYSJ	IPR009856
Peaxi162Scf00128g01754		XLOC_010950	3.45648	7.64836	1.14585	1.92779	0.0019	0.00502129	yes		-0.144825	2.90403	0.217606	0.64087	0.767399		AT1G09970.2	IPR011009	GO:0005524,GO:0004672,GO:0006468,GO:0016772
Peaxi162Scf00129g00014		XLOC_010959	1.48028	5.75423	1.95876	2.85016	0.00055	0.00166651	yes		0.819135	5.23608	6.25626	0.0123755	0.0401254		AT3G28920.1	IPR009057,IPR006456	GO:0003677
Peaxi162Scf00129g00024		XLOC_010963	0	85.0084	Inf	NA	5e-05	0.000185415	yes		8.40162	3.97651	28.746	8.25e-08	1.46e-06
Peaxi162Scf00129g00066		XLOC_010985	8.17107	2.45297	-1.736	-2.80291	0.0003	0.000964629	yes		-0.430388	3.61692	1.21248	0.270842	0.420358		AT1G34120.2	IPR005135	GO:0046856
Peaxi162Scf00129g00085		XLOC_011077	75.513	32.9254	-1.19752	-2.67974	5e-05	0.000185415	yes		0.171218	2.00221	0.161248	0.68801	0.803454		AT3G28210.1	IPR000058	GO:0008270
Peaxi162Scf00129g00116		XLOC_011099	0.895338	7.8258	3.12773	2.94288	0.02665	0.0497231	yes		1.82077	0.82346	11.5183	0.000689144	0.00372775			IPR012442
Peaxi162Scf00129g00130		XLOC_011043	14.2343	7.67915	-0.890351	-2.0669	0.0007	0.00206849	yes		-0.188805	3.75548	0.471336	0.492373	0.641146		AT5G39785.1	IPR008195,IPR012870	GO:0005840,GO:0006412,GO:0005622,GO:0003735
Peaxi162Scf00129g00225		XLOC_010960	0.429603	3.00805	2.80775	2.44521	0.00295	0.00736963	yes		0.837838	0.630931	2.20376	0.137675	0.258876		AT5G39785.2	IPR008195,IPR012870	GO:0005840,GO:0006412,GO:0005622,GO:0003735
Peaxi162Scf00129g00237		XLOC_010962	16.9454	29.3515	0.792541	1.96462	0.0015	0.00407526	yes		1.65469	3.89465	23.432	1.29e-06	1.66e-05		AT3G19970.1	IPR008547
Peaxi162Scf00129g00317		XLOC_010967	2.46701	6.49147	1.39578	2.35969	0.00045	0.00139113	yes		0.758222	3.22879	6.12816	0.0133045	0.0424336		sp|Q9LF46|HACL_ARATH	IPR012000,IPR012001,IPR011766	GO:0000287,GO:0003824,GO:0030976
Peaxi162Scf00129g00433		XLOC_011054	31.807	21.2524	-0.581722	-1.50187	0.00795	0.0174749	yes		0.116917	6.76364	0.343437	0.557852	0.697846		sp|Q9GKX6|GALM_PIG	IPR011013,IPR008183	GO:0030246,GO:0016853,GO:0005975,GO:0003824,GO:0019318
Peaxi162Scf00129g00610		XLOC_011069	36.1094	24.7246	-0.546432	-1.50713	0.0169	0.0335781	yes		0.304365	5.16442	2.0921	0.148063	0.272981		AT3G28450.1	IPR013210,IPR011009	GO:0005524,GO:0004672,GO:0006468,GO:0016772
Peaxi162Scf00129g00632		XLOC_011068	16.2633	38.6355	1.2483	3.15211	5e-05	0.000185415	yes		1.37704	3.88467	29.1387	6.74e-08	1.22e-06		AT1G59650.1	IPR009769
Peaxi162Scf00129g00742		XLOC_010991	11.7254	7.14452	-0.714732	-1.78173	0.0021	0.00548714	yes		-0.566959	5.23185	6.76932	0.0092738	0.0317434		sp|P49641|MA2A2_HUMAN	IPR011013,IPR011330,IPR013780,IPR015341	GO:0015923,GO:0003824,GO:0004559,GO:0004553,GO:0006013,GO:0030246,GO:0005975,GO:0008270
Peaxi162Scf00129g00925		XLOC_011087	12.2262	5.56026	-1.13675	-2.05665	0.00165	0.00443308	yes		-1.30589	3.10258	20.2253	6.88e-06	7.14e-05		AT5G40240.1	IPR000620	GO:0016020
Peaxi162Scf00129g01034		XLOC_011094	12.3726	45.3918	1.87529	4.65371	5e-05	0.000185415	yes		0.372215	3.7687	1.48018	0.223746	0.369107		sp|B0G107|SAMH1_DICDI	IPR003607	GO:0046872,GO:0008081,GO:0003824
Peaxi162Scf00129g01038		XLOC_011003	4.19375	2.23513	-0.907883	-1.34642	0.02495	0.0469861	yes		-0.305573	6.18921	0.736355	0.390831	0.544817		sp|B0G107|SAMH1_DICDI	IPR003607	GO:0046872,GO:0008081,GO:0003824
Peaxi162Scf00130g00011		XLOC_011139	37.0556	56.4836	0.608142	1.62324	0.0051	0.0118794	yes		0.482125	5.86426	6.28009	0.0122102	0.0396703		AT2G41740.1	IPR007122,IPR003128	GO:0003779,GO:0007010
Peaxi162Scf00130g00012		XLOC_011175	11.9285	18.8583	0.660793	1.54615	0.0081	0.0177616	yes		-0.138655	4.81554	0.27324	0.601167	0.735028		ref|XP_007028720.1|
Peaxi162Scf00130g00063		XLOC_011149	139.58	75.0035	-0.896065	-2.41927	0.0001	0.00035384	yes		-1.44615	5.48921	15.7439	7.25e-05	0.000549198		AT2G36780.1	IPR002213	GO:0008152,GO:0016758
Peaxi162Scf00130g00111		XLOC_011162	29.1119	8.84625	-1.71847	-3.54318	5e-05	0.000185415	yes		-0.167003	5.0912	0.391987	0.531257	0.675677		AT5G46800.1	IPR023395,IPR018108
Peaxi162Scf00130g00326		XLOC_011178	96.7436	318.48	1.71897	4.3147	5e-05	0.000185415	yes		1.72897	6.24562	21.7146	3.16e-06	3.61e-05		sp|O22230|HSFB3_ARATH	IPR011991,IPR027725	GO:0005634,GO:0006355,GO:0043565,GO:0009408,GO:0003700
Peaxi162Scf00130g00615		XLOC_011188	6.35173	3.11066	-1.02993	-1.72118	0.00475	0.0111685	yes		-1.83314	5.15355	34.4729	4.32e-09	9.89e-08		AT5G26310.1	IPR002213	GO:0008152,GO:0016758
Peaxi162Scf00130g00716		XLOC_011191	78.0696	46.3171	-0.753216	-1.94173	0.00075	0.00220004	yes		-0.423307	4.82369	2.27329	0.13162	0.250747		AT2G36770.1	IPR002213	GO:0008152,GO:0016758
Peaxi162Scf00130g00824		XLOC_011195	10.8533	20.8774	0.943809	2.24247	0.0003	0.000964629	yes		2.61353	5.76719	77.8348	1.12e-18	1.45e-16		AT2G41540.1	IPR008927,IPR016040,IPR006168	GO:0016616,GO:0046168,GO:0051287,GO:0055114,GO:0005737,GO:0004367,GO:0006072,GO:0009331,GO:0005975,GO:0016491,GO:0050662
Peaxi162Scf00130g00834		XLOC_011196	8.78449	12.4892	0.507655	1.3405	0.0219	0.0420074	yes		0.530924	5.02818	6.18736	0.0128666	0.041316		sp|Q8RXS6|INO80_ARATH	IPR027417,IPR020838,IPR001650,IPR000330	GO:0016817,GO:0003677,GO:0005524,GO:0004386,GO:0003676
Peaxi162Scf00130g00925		XLOC_011202	4.25549	8.32518	0.968157	1.5983	0.0089	0.0192842	yes		-0.195381	1.81148	0.227734	0.633209	0.762456		AT5G03960.1	IPR025064,IPR000048	GO:0005515
Peaxi162Scf00130g01319		XLOC_011170	7.58642	1.61675	-2.23032	-3.39831	5e-05	0.000185415	yes		-3.6864	2.70699	59.6521	1.13e-14	7.51e-13		AT2G41370.1	IPR024228,IPR020683,IPR011333	GO:0005515
Peaxi162Scf00130g01320		XLOC_011171	94.5398	657.398	2.79777	5.58465	0.014	0.0285279	yes		0.935313	2.15919	4.3584	0.0368269	0.0948705
Peaxi162Scf00130g01323		XLOC_011217	29.1477	16.9	-0.786359	-1.71736	0.00555	0.01279	yes		-0.546982	4.88598	4.07522	0.0435165	0.107722		AT3G10210.1	IPR001251
Peaxi162Scf00131g00007		XLOC_011247	6.43198	55.8884	3.11921	4.86216	5e-05	0.000185415	yes		4.17871	3.95552	48.8285	2.79e-12	1.18e-10		AT2G48140.1	IPR016140
Peaxi162Scf00131g00122		XLOC_011239	133.805	85.8532	-0.640188	-1.66505	0.00465	0.0109644	yes		-0.279358	6.59667	2.1165	0.145719	0.269862		sp|P54778|PRS6B_SOLTU	IPR027417,IPR005937	GO:0016787,GO:0005524,GO:0000166,GO:0017111,GO:0030163,GO:0005737
Peaxi162Scf00131g00415		XLOC_011228	0.470841	54.5591	6.85644	4.92028	0.00765	0.0168998	yes		5.67086	2.95822	108.341	2.26e-25	7.81e-23		sp|Q9LUH8|HFA6B_ARATH	IPR011991,IPR027725	GO:0005634,GO:0006355,GO:0043565,GO:0009408,GO:0003700
Peaxi162Scf00131g00417		XLOC_011256	7.19777	19.7364	1.45524	2.32364	0.00055	0.00166651	yes		0.928278	1.4938	4.20531	0.0402976	0.101649		AT2G41090.1	IPR011992	GO:0005509
Peaxi162Scf00131g01117		XLOC_011236	86.1099	50.4355	-0.771738	-2.04346	0.0004	0.00125109	yes		0.0901531	10.1235	0.161866	0.687445	0.80302		sp|P54260|GCST_SOLTU	IPR006223,IPR027266	GO:0006546,GO:0005515,GO:0004047,GO:0005737
Peaxi162Scf00132g00057		XLOC_011337	24.9563	100.607	2.01126	5.13356	5e-05	0.000185415	yes		0.827638	5.41097	7.23295	0.00715773	0.02568		AT2G20880.1	IPR016177	GO:0003677,GO:0006355,GO:0003700
Peaxi162Scf00132g00419		XLOC_011292	18.78	4.59559	-2.03087	-3.7755	5e-05	0.000185415	yes		-3.51254	4.28966	44.9795	1.99e-11	7.15e-10		AT4G28250.1	IPR007118	GO:0019953,GO:0005576
Peaxi162Scf00132g00525		XLOC_011338	1.10843	4.75244	2.10015	3.04042	0.0002	0.000667709	yes		2.7333	3.32425	34.8041	3.65e-09	8.41e-08		AT2G14830.1	IPR005061
Peaxi162Scf00132g00911		XLOC_011347	31.9473	58.1542	0.864191	2.25945	5e-05	0.000185415	yes		0.232017	6.2922	0.729689	0.392984	0.546935
Peaxi162Scf00132g01513		XLOC_011354	10.6524	47.969	2.17092	3.68191	5e-05	0.000185415	yes		0.634107	4.81018	2.3114	0.128428	0.246411		AT5G62040.1	IPR008914
Peaxi162Scf00133g00111		XLOC_011370	5.74571	25.5804	2.15448	2.51455	0.001	0.00284413	yes		2.71374	4.85874	25.3623	4.75e-07	6.97e-06		gb|ACK38177.1|
Peaxi162Scf00133g00128		XLOC_011373	3.54968	8.33216	1.231	2.25102	0.00065	0.00193585	yes		2.88353	4.1188	34.3177	4.68e-09	1.06e-07		AT4G39490.1	IPR001128	GO:0020037,GO:0016705,GO:0005506,GO:0055114
Peaxi162Scf00133g01713		XLOC_011401	2.15684	27.113	3.65199	3.28181	0.00235	0.00606142	yes		3.97104	2.87778	28.2516	1.07e-07	1.84e-06		AT4G28510.1	IPR001107	GO:0016020
Peaxi162Scf00134g02023		XLOC_011424	471.86	220.082	-1.10032	-2.66243	5e-05	0.000185415	yes		-0.0157636	9.30161	0.00193425	0.96492	0.991144		AT5G19140.1	IPR024286
Peaxi162Scf00134g02029		XLOC_011425	124.685	176.62	0.502362	1.32141	0.023	0.0438235	yes		0.544341	8.12733	8.16176	0.00427829	0.0170146		sp|Q8L4B2|NFYC9_ARATH	IPR009072,IPR027170	GO:0016602,GO:0006355,GO:0046982,GO:0043565,GO:0005622,GO:0003700
Peaxi162Scf00135g00056		XLOC_011481	2.1871	21.0498	3.26671	4.15509	5e-05	0.000185415	yes		2.93176	4.05092	73.1138	1.22e-17	1.34e-15		AT1G50700.1	IPR011009	GO:0005524,GO:0004674,GO:0004672,GO:0006468,GO:0016772
Peaxi162Scf00135g00086		XLOC_011458	10.0804	20.5024	1.02424	2.23197	0.0004	0.00125109	yes		1.58979	5.70067	39.6072	3.11e-10	8.83e-09		AT1G06620.1	IPR027443,IPR005123,IPR026992	GO:0016706,GO:0055114,GO:0016491
Peaxi162Scf00135g00128		XLOC_011466	1.64634	10.1858	2.62923	4.43384	5e-05	0.000185415	yes		1.62401	3.11055	14.7446	0.000123097	0.000864559		ref|XP_002524081.1|	IPR019448
Peaxi162Scf00135g00312		XLOC_011477	342.754	110.69	-1.63065	-4.2341	5e-05	0.000185415	yes		1.05079	7.81205	9.14372	0.00249573	0.0109014		AT1G08630.1	IPR015424,IPR023603	GO:0016829,GO:0006520,GO:0003824,GO:0030170
Peaxi162Scf00135g00417		XLOC_011457	19.2053	55.6635	1.53523	3.80901	5e-05	0.000185415	yes		1.31065	5.39669	28.5139	9.3e-08	1.63e-06		AT1G50700.1	IPR011009	GO:0005524,GO:0004674,GO:0004672,GO:0006468,GO:0016772
Peaxi162Scf00136g00113		XLOC_011513	13.05	4.66077	-1.48541	-2.26394	0.0007	0.00206849	yes		-3.98746	4.01862	135.908	2.09e-31	1.4e-28		sp|O49686|PYR1_ARATH	IPR019587,IPR023393
Peaxi162Scf00136g00166		XLOC_011503	15.5945	5.32845	-1.54925	-3.48273	5e-05	0.000185415	yes		-0.946243	3.04285	12.8413	0.000339049	0.00205333		AT4G32140.1	IPR000620	GO:0016020
Peaxi162Scf00137g00173		XLOC_011548	7.17446	1.81961	-1.97924	-3.7887	5e-05	0.000185415	yes		0.777092	3.03223	1.762	0.184375	0.32096		sp|P23586|STP1_ARATH	IPR005828,IPR016196	GO:0016020,GO:0006810,GO:0055085,GO:0016021,GO:0022891,GO:0022857,GO:0005215
Peaxi162Scf00137g00228		XLOC_011570	147.946	60.2073	-1.29706	-3.34931	5e-05	0.000185415	yes		-1.39508	5.96291	18.791	1.46e-05	0.000137631		AT5G05340.1	IPR010255	GO:0006979,GO:0020037,GO:0004601,GO:0055114
Peaxi162Scf00137g00313		XLOC_011553	10.7683	20.5698	0.933732	2.44627	5e-05	0.000185415	yes		0.872837	5.29233	11.6702	0.000635081	0.00349463		AT1G61140.1	IPR013083,IPR027417,IPR001650,IPR000330	GO:0003677,GO:0005524,GO:0005515,GO:0008270,GO:0004386,GO:0003676
Peaxi162Scf00137g01111		XLOC_011541	6.88939	35.413	2.36183	4.44502	5e-05	0.000185415	yes		4.54195	3.4018	39.0321	4.17e-10	1.15e-08		AT1G61260.1	IPR025520,IPR008480
Peaxi162Scf00137g01812		XLOC_011550	2.52537	77.2834	4.93559	7.83014	5e-05	0.000185415	yes		3.4046	3.78125	29.6756	5.11e-08	9.51e-07		AT4G05100.1	IPR009057	GO:0003677,GO:0003682
Peaxi162Scf00138g00041		XLOC_011571	6.68172	2.90163	-1.20336	-1.99093	0.00215	0.00560332	yes		-0.15955	5.0871	0.38251	0.536263	0.679332		sp|Q10279|FUR4_SCHPO	IPR001248	GO:0016020,GO:0015205,GO:0015851
Peaxi162Scf00138g00057		XLOC_011572	179.113	58.9707	-1.6028	-4.14988	5e-05	0.000185415	yes		-0.934005	6.30219	3.65803	0.0557995	0.130782		AT2G36690.1	IPR002283,IPR027443,IPR026992	GO:0016706,GO:0005506,GO:0055114,GO:0016491
Peaxi162Scf00138g00092		XLOC_011587	65.9666	24.4764	-1.43034	-3.91906	5e-05	0.000185415	yes		-0.577257	5.99334	5.13156	0.0234946	0.0669169		AT2G36770.1	IPR002213	GO:0008152,GO:0016758
Peaxi162Scf00138g00119		XLOC_011588	7.04599	1.35949	-2.37374	-3.22424	0.00045	0.00139113	yes		-1.62466	4.68869	15.2785	9.28e-05	0.000675588		AT2G36780.1	IPR002213	GO:0008152,GO:0016758
Peaxi162Scf00139g00016		XLOC_011622	23.9397	13.0844	-0.871557	-1.89059	0.00165	0.00443308	yes		-0.240646	4.23904	0.354664	0.551485	0.6926
Peaxi162Scf00139g00049		XLOC_011626	21.508	11.6725	-0.881763	-2.02892	0.00065	0.00193585	yes		-0.0135951	3.43758	0.00152827	0.968816	0.993911		AT1G72210.1	IPR011598	GO:0046983
Peaxi162Scf00139g00057		XLOC_011597	114.098	45.9616	-1.31177	-3.38013	5e-05	0.000185415	yes		-1.17708	6.23856	6.51113	0.0107201	0.0356054		AT4G40080.1	IPR011417,IPR008942	GO:0005543
Peaxi162Scf00139g00822		XLOC_011602	2.83	5.16659	0.868413	1.54279	0.0139	0.0283498	yes		0.433191	3.16136	1.36315	0.242992	0.391235		AT4G14600.1	IPR000727	GO:0005515
Peaxi162Scf00139g01113		XLOC_011612	0.286458	3.76934	3.71791	2.09972	0.00265	0.0067089	yes		1.28875	0.865698	2.30706	0.128787	0.246939		AT3G26040.1	IPR003480,IPR023213	GO:0016747
Peaxi162Scf00139g01321		XLOC_011642	2.55044	4.52303	0.826543	1.97552	0.0013	0.00359078	yes		0.199501	3.84739	0.268071	0.604629	0.738171			IPR005635
Peaxi162Scf00140g00710		XLOC_011680	106.956	46.931	-1.18841	-3.23196	5e-05	0.000185415	yes		0.511552	6.94675	3.16726	0.0751283	0.164003		sp|Q93VH2|BBD2_ARATH	IPR003729	GO:0004518
Peaxi162Scf00140g01012		XLOC_011682	40.7685	18.4847	-1.14112	-2.88603	5e-05	0.000185415	yes		-1.12986	4.25101	8.84555	0.00293804	0.0124673		AT1G27620.1	IPR003480,IPR023213	GO:0016747
Peaxi162Scf00140g01345		XLOC_011691	12.7293	40.2391	1.66044	4.12607	5e-05	0.000185415	yes		1.09564	4.65102	8.16333	0.00427459	0.0170064		AT1G02810.1	IPR011050,IPR006501	GO:0005618,GO:0004857,GO:0030599,GO:0042545
Peaxi162Scf00141g00122		XLOC_011705	120.827	50.5722	-1.25652	-3.55256	5e-05	0.000185415	yes		0.639826	4.87114	3.39006	0.0655907	0.147857		sp|O81845|PUMP1_ARATH	IPR023395,IPR002030	GO:0031966,GO:0006839
Peaxi162Scf00141g00125		XLOC_011707	15.8964	24.4544	0.621396	1.65689	0.007	0.0156422	yes		0.917754	6.40729	18.0425	2.16e-05	0.000195136		sp|Q1XDB6|ACCA_PYRYE	IPR001095,IPR011763	GO:0003989,GO:0009317,GO:0006633,GO:0016874
Peaxi162Scf00141g00338		XLOC_011717	3.94841	8.84345	1.16334	2.58563	5e-05	0.000185415	yes		1.79996	3.65449	34.2334	4.89e-09	1.11e-07		sp|Q5YDB5|CPL2_ARATH	IPR014720,IPR004274,IPR023214	GO:0005515
Peaxi162Scf00141g00615		XLOC_011722	21.9713	13.4051	-0.71284	-1.70982	0.00385	0.00930537	yes		0.106728	4.57701	0.146724	0.701686	0.814648		sp|Q8NT41|MGTA_CORGL	IPR001296	GO:0009058
Peaxi162Scf00141g00720		XLOC_011762	17.2947	29.8692	0.788335	2.02675	0.0003	0.000964629	yes		0.728692	5.50926	5.29396	0.0213995	0.0621984		AT5G01190.1	IPR017761	GO:0046274,GO:0048046,GO:0052716,GO:0005507,GO:0055114,GO:0016491
Peaxi162Scf00141g00927		XLOC_011769	4.85094	8.62334	0.829982	1.71674	0.00715	0.0159352	yes		1.52169	6.85919	18.9236	1.36e-05	0.000129627		sp|Q93Z81|CAX3_ARATH	IPR004713	GO:0015369,GO:0055085,GO:0016021,GO:0006816,GO:0006812,GO:0008324
Peaxi162Scf00141g01433		XLOC_011783	34.6873	9.15868	-1.9212	-3.44799	5e-05	0.000185415	yes		-0.653174	3.66105	4.05325	0.0440864	0.108837		AT1G52820.1	IPR027443,IPR005123	GO:0016706,GO:0055114,GO:0016491
Peaxi162Scf00145g00144		XLOC_011831	37.094	21.9138	-0.75935	-2.04986	0.00065	0.00193585	yes		0.339397	4.90326	1.61958	0.203151	0.345315		sp|Q8VZ40|PUB14_ARATH	IPR013083,IPR016024	GO:0005515,GO:0000151,GO:0016567,GO:0005488,GO:0004842
Peaxi162Scf00145g00220		XLOC_011787	14.6212	2.40073	-2.60652	-4.07504	5e-05	0.000185415	yes		-2.06004	4.34585	53.3892	2.74e-13	1.4e-11		AT5G04310.1	IPR011050,IPR018082
Peaxi162Scf00145g00812		XLOC_011822	1.76498	4.74425	1.42652	2.35694	0.00085	0.00246011	yes		1.47629	5.32608	20.1713	7.08e-06	7.31e-05		AT3G10420.2	IPR027417	GO:0000166,GO:0017111
Peaxi162Scf00146g00055		XLOC_011852	4.58287	1.78397	-1.36116	-1.49618	0.02625	0.049082	yes		-1.88758	1.64187	16.5699	4.69e-05	0.000377305		AT3G52970.1	IPR001128	GO:0020037,GO:0016705,GO:0005506,GO:0055114
Peaxi162Scf00146g00112		XLOC_011844	5.9184	15.587	1.39706	2.09	0.0015	0.00407526	yes		-0.0661441	2.97776	0.0251333	0.874035	0.935465		AT1G76590.1	IPR006734
Peaxi162Scf00146g01118		XLOC_011861	11.5908	1.80197	-2.68534	-3.21927	0.0005	0.00152937	yes		-1.49714	2.35971	7.36716	0.00664259	0.0241965		AT1G52340.1	IPR002347	GO:0008152,GO:0016491
Peaxi162Scf00146g01127		XLOC_011891	1.86391	3.69359	0.986694	1.76439	0.004	0.00962105	yes		0.0985956	1.7348	0.0439504	0.833946	0.90928		AT1G79620.1	IPR013320,IPR011009	GO:0005524,GO:0004674,GO:0004672,GO:0006468,GO:0016772
Peaxi162Scf00147g00102		XLOC_011902	3.96712	23.4891	2.56583	6.9412	5e-05	0.000185415	yes		0.0493063	3.31447	0.00907036	0.924125	0.967557
Peaxi162Scf00147g00136		XLOC_011930	0	4.71261	Inf	NA	5e-05	0.000185415	yes		6.7374	1.22247	60.1952	8.59e-15	5.81e-13		AT2G47460.1	IPR009057	GO:0003677,GO:0003682
Peaxi162Scf00147g01918		XLOC_011942	7.52053	3.29384	-1.19106	-1.39457	0.0226	0.043165	yes		-0.734453	5.57533	3.28273	0.0700124	0.155323		ref|XP_002530211.1|
Peaxi162Scf00148g00093		XLOC_011946	12.1028	36.8409	1.60597	3.60519	5e-05	0.000185415	yes		1.41449	3.38385	12.7246	0.000360882	0.00216278		AT2G41480.1	IPR010255	GO:0006979,GO:0020037,GO:0004601,GO:0055114
Peaxi162Scf00149g00919		XLOC_011997	135.672	350.053	1.36745	3.37504	5e-05	0.000185415	yes		2.18579	7.50548	116.74	3.27e-27	1.54e-24		sp|P43510|CPR6_CAEEL	IPR013128,IPR025660	GO:0008234,GO:0006508,GO:0004197,GO:0050790
Peaxi162Scf00149g01016		XLOC_011998	95.897	195.848	1.03018	2.62544	5e-05	0.000185415	yes		1.48038	6.14173	53.6665	2.38e-13	1.23e-11		sp|P43510|CPR6_CAEEL	IPR013128,IPR025661,IPR025660	GO:0008234,GO:0006508,GO:0004197,GO:0050790
Peaxi162Scf00150g00062		XLOC_012010	53.908	203.389	1.91567	4.90815	5e-05	0.000185415	yes		3.73791	7.16816	92.6387	6.28e-22	1.35e-19		AT5G41040.1	IPR003480,IPR023213	GO:0016747
Peaxi162Scf00150g00213		XLOC_012004	16.9439	24.5054	0.532338	1.45121	0.0166	0.0330644	yes		1.01413	5.10441	20.6002	5.66e-06	5.98e-05		AT1G08190.1	IPR011990,IPR015943,IPR016902	GO:0006886,GO:0005515,GO:0016192
Peaxi162Scf00150g10111		XLOC_012037	8.57643	16.4537	0.939963	2.37379	0.0002	0.000667709	yes		1.05181	4.97726	13.1947	0.000280743	0.00174985		ref|XP_007016042.1|	IPR013083	GO:0005515,GO:0008270
Peaxi162Scf00151g00016		XLOC_012040	52.9455	31.8987	-0.731013	-1.96674	0.0012	0.0033442	yes		-1.35513	4.74078	38.4306	5.67e-10	1.53e-08		sp|Q9XF61|PDI_DATGL	IPR005792,IPR012336	GO:0005783,GO:0016853,GO:0045454
Peaxi162Scf00152g00009		XLOC_012137	0	6.33096	Inf	NA	5e-05	0.000185415	yes		2.25934	-0.302296	3.27246	0.0704518	0.156049		gb|ADE41151.1|	IPR016177	GO:0003677,GO:0006355,GO:0003700
Peaxi162Scf00152g00029		XLOC_012061	45.9482	128.427	1.48286	3.89448	5e-05	0.000185415	yes		1.74857	7.01531	52.7659	3.76e-13	1.88e-11		AT1G45249.1	IPR004827	GO:0006355,GO:0043565,GO:0003700
Peaxi162Scf00152g00085		XLOC_012180	34.6239	9.69919	-1.83583	-4.08017	5e-05	0.000185415	yes		-0.760311	2.57913	5.71753	0.0167963	0.0512878
Peaxi162Scf00152g00130		XLOC_012068	247.332	80.8339	-1.61342	-3.8159	5e-05	0.000185415	yes		-2.30511	5.69782	40.6018	1.87e-10	5.54e-09		gb|ADW66153.1|	IPR024489
Peaxi162Scf00152g00165		XLOC_012134	30.8083	7.04987	-2.12765	-3.8991	5e-05	0.000185415	yes		-2.1432	2.63201	9.08778	0.00257323	0.0111851		AT5G39190.1	IPR001929	GO:0045735,GO:0030145
Peaxi162Scf00152g00245		XLOC_012144	42.5149	20.4179	-1.05813	-2.59572	5e-05	0.000185415	yes		-1.17771	5.20161	17.521	2.84e-05	0.00024718		AT4G34230.1	IPR020843,IPR016040,IPR002085	GO:0008270,GO:0016747,GO:0055114,GO:0016491
Peaxi162Scf00152g00648		XLOC_012167	2.72001	7.07856	1.37985	2.92252	5e-05	0.000185415	yes		1.40618	4.15539	10.8193	0.00100445	0.0051091		AT1G17910.1	IPR011009	GO:0005524,GO:0004672,GO:0006468,GO:0016772
Peaxi162Scf00152g00729		XLOC_012175	45.3196	26.2788	-0.786233	-2.02504	0.0006	0.00180172	yes		-0.913641	4.90412	10.6644	0.00109219	0.00548133		sp|Q2VYT1|DNAK_MAGSA	IPR013126	GO:0006457,GO:0005524,GO:0051082
Peaxi162Scf00152g01016		XLOC_012107	14.9119	24.4137	0.711229	1.86391	0.00205	0.00537075	yes		1.54929	5.44203	27.7314	1.39e-07	2.34e-06		ref|XP_007042979.1|
Peaxi162Scf00152g01019		XLOC_012193	7.25367	2.47668	-1.55031	-2.41893	0.0006	0.00180172	yes		0.207581	2.0538	0.306594	0.579778	0.715977		AT2G13840.1	IPR016195	GO:0003887,GO:0003677,GO:0006260,GO:0003824
Peaxi162Scf00152g01220		XLOC_012113	54.2883	87.1635	0.683082	1.78752	0.0022	0.0057185	yes		-0.375754	6.16333	2.19205	0.138725	0.26033		AT3G12110.1	IPR004000
Peaxi162Scf00152g01224		XLOC_012201	0.531956	2.98213	2.48697	2.599	0.00245	0.0062886	yes		2.70454	-0.312812	6.35465	0.0117074	0.0383555		AT1G03050.1	IPR011417,IPR008942	GO:0030276,GO:0048268,GO:0005545,GO:0030118,GO:0005543
Peaxi162Scf00152g01338		XLOC_012208	1.10251	3.34701	1.60209	1.72968	0.00965	0.0206832	yes		0.10593	2.08837	0.0566762	0.811829	0.894298		AT3G56590.1
Peaxi162Scf00152g01412		XLOC_012218	8.08897	1.28436	-2.65491	-2.48414	0.00245	0.0062886	yes		-0.883663	0.797945	2.33565	0.126443	0.243526		AT4G15470.1	IPR006214
Peaxi162Scf00152g01429		XLOC_012125	47.3929	28.9912	-0.709056	-1.98779	0.0012	0.0033442	yes		-1.95255	4.85648	57.7219	3.02e-14	1.83e-12		AT1G11430.1
Peaxi162Scf00152g01434		XLOC_012217	90.6146	13.2901	-2.76939	-5.80286	5e-05	0.000185415	yes		-0.168467	1.98273	0.159457	0.689657	0.804742		AT4G15470.1	IPR006214
Peaxi162Scf00152g01526		XLOC_012131	124.343	25.9727	-2.25926	-5.67372	5e-05	0.000185415	yes		-0.0705249	3.74435	0.0409162	0.8397	0.912851		AT1G80160.1	IPR025870
Peaxi162Scf00152g01527		XLOC_012132	2.26498	17.2635	2.93016	3.63714	5e-05	0.000185415	yes		1.15419	2.4846	5.32609	0.0210085	0.061277		ref|XP_002526449.1|
Peaxi162Scf00152g01528		XLOC_012219	109.392	23.5375	-2.21647	-5.34003	5e-05	0.000185415	yes		-1.50003	3.33747	12.9595	0.000318294	0.00195045		AT4G15470.1	IPR006214
Peaxi162Scf00152g01637		XLOC_012229	41.6033	6.14922	-2.75822	-5.19632	5e-05	0.000185415	yes		-3.26731	3.86916	63.114	1.95e-15	1.53e-13		AT3G61040.2	IPR001128	GO:0020037,GO:0016705,GO:0005506,GO:0055114
Peaxi162Scf00154g00131		XLOC_012306	29.4491	11.7415	-1.32661	-3.03515	5e-05	0.000185415	yes		-0.523335	4.27507	4.03452	0.0445784	0.109748		AT1G21150.1	IPR003690
Peaxi162Scf00154g00517		XLOC_012285	22.8055	10.2989	-1.14689	-2.75766	5e-05	0.000185415	yes		-0.839997	5.19387	15.5116	8.2e-05	0.000610497		AT3G58790.1	IPR002495	GO:0016757
Peaxi162Scf00154g00926		XLOC_012342	42.5903	16.451	-1.37235	-3.49765	5e-05	0.000185415	yes		-1.52523	7.31508	41.9622	9.31e-11	2.95e-09		AT1G64940.1	IPR001128	GO:0020037,GO:0016705,GO:0005506,GO:0055114
Peaxi162Scf00154g01023		XLOC_012296	11.4891	6.78888	-0.759026	-2.05643	0.0005	0.00152937	yes		-1.19565	5.15126	18.1511	2.04e-05	0.000184883		sp|Q9FLV4|Y5248_ARATH	IPR001480,IPR003609,IPR013320,IPR011009	GO:0005524,GO:0004674,GO:0004672,GO:0006468,GO:0016772
Peaxi162Scf00155g00007		XLOC_012351	4.67387	23.2236	2.3129	4.14709	5e-05	0.000185415	yes		2.21312	3.85576	19.4368	1.04e-05	0.000101685		AT4G20840.1	IPR016166,IPR012951	GO:0016614,GO:0008762,GO:0050660,GO:0003824,GO:0055114,GO:0016491
Peaxi162Scf00155g00012		XLOC_012362	2.67631	0.346456	-2.9495	-2.33227	0.0109	0.0229848	yes		-1.43608	0.97254	4.31545	0.0377677	0.0967646		AT4G20820.1	IPR016166,IPR012951	GO:0016614,GO:0008762,GO:0050660,GO:0003824,GO:0055114,GO:0016491
Peaxi162Scf00155g00044		XLOC_012353	19.6486	8.95088	-1.13433	-2.6215	5e-05	0.000185415	yes		-0.589688	3.39818	2.3405	0.126049	0.242881		AT2G34830.1	IPR003657	GO:0006355,GO:0043565,GO:0003700
Peaxi162Scf00155g01111		XLOC_012374	22.7212	10.2664	-1.14611	-2.87564	5e-05	0.000185415	yes		-0.225246	4.71328	1.26754	0.260229	0.410531		AT1G30440.1	IPR011333,IPR027356	GO:0005515
Peaxi162Scf00156g00015		XLOC_012398	42.8045	21.8834	-0.967924	-2.51352	5e-05	0.000185415	yes		0.427773	4.76879	3.99157	0.0457285	0.112073		AT2G44160.1	IPR003171	GO:0006555,GO:0004489,GO:0055114
Peaxi162Scf00156g00114		XLOC_012400	97.1235	44.2847	-1.13301	-2.92899	5e-05	0.000185415	yes		-0.793482	4.80187	8.12388	0.0043686	0.0173239		sp|O48965|IDI2_CAMAC	IPR015797,IPR011876	GO:0008299,GO:0016787,GO:0004452
Peaxi162Scf00156g00139		XLOC_012421	4.85772	1.73075	-1.48888	-1.85509	0.00415	0.00993522	yes		-0.0956244	11.4226	0.0253207	0.873571	0.935204		AT3G54890.1	IPR022796,IPR023329	GO:0016020,GO:0009765
Peaxi162Scf00156g00512		XLOC_012405	134.221	88.4795	-0.601196	-1.62783	0.00505	0.0117781	yes		-0.23278	4.81068	1.02698	0.31087	0.463892		sp|Q9XI05|PSB3A_ARATH	IPR001353	GO:0004175,GO:0051603,GO:0004298,GO:0005839
Peaxi162Scf00156g00620		XLOC_012410	2.37775	7.24329	1.60705	2.67063	5e-05	0.000185415	yes		1.39808	2.10585	11.466	0.000708811	0.00381818		AT5G32470.1	IPR016084,IPR023214
Peaxi162Scf00157g00014		XLOC_012423	1.41376	7.61306	2.42894	3.13152	0.0001	0.00035384	yes		2.99746	4.63874	44.8809	2.09e-11	7.46e-10		AT5G57840.1	IPR003480,IPR023213	GO:0016747
Peaxi162Scf00157g00066		XLOC_012450	40.2359	94.7079	1.235	2.95965	5e-05	0.000185415	yes		-0.247686	4.97157	0.584717	0.444469	0.597472
Peaxi162Scf00157g00141		XLOC_012453	23.0824	50.2324	1.12182	2.82716	5e-05	0.000185415	yes		1.48661	4.8334	17.0251	3.69e-05	0.000308825		AT4G19460.1	IPR001296	GO:0009058
Peaxi162Scf00157g01313		XLOC_012434	1.77038	8.92808	2.33429	3.44964	5e-05	0.000185415	yes		3.43448	2.87684	62.6945	2.41e-15	1.83e-13		AT5G45275.1	IPR010658,IPR016196
Peaxi162Scf00158g00011		XLOC_012463	128.079	61.533	-1.0576	-2.7382	5e-05	0.000185415	yes		0.164405	5.07911	0.442052	0.506134	0.653312
Peaxi162Scf00158g00077		XLOC_012493	59.6069	22.6985	-1.39288	-3.45096	5e-05	0.000185415	yes		-0.828144	6.07082	7.3999	0.00652277	0.0238439		sp|Q5Z653|ZIP10_ORYSJ	IPR003689	GO:0016020,GO:0055085,GO:0046873,GO:0016021,GO:0030001,GO:0005385,GO:0071577
Peaxi162Scf00159g00068		XLOC_012536	3.21235	6.29757	0.971167	1.79576	0.00345	0.00845147	yes		0.372039	5.30301	1.93669	0.164029	0.294935		AT1G70940.1	IPR004776	GO:0055085,GO:0016021
Peaxi162Scf00159g00911		XLOC_012545	15.868	4.17992	-1.92457	-3.68554	5e-05	0.000185415	yes		0.0633981	3.29771	0.0360873	0.849335	0.919765		AT5G19010.1	IPR011009	GO:0005524,GO:0004672,GO:0006468,GO:0004707,GO:0016772
Peaxi162Scf00159g01028		XLOC_012547	11.8206	50.6528	2.09933	5.43523	5e-05	0.000185415	yes		2.36707	5.84793	99.2965	2.17e-23	5.42e-21		AT1G23090.1	IPR011547,IPR002645	GO:0015116,GO:0008272,GO:0016021
Peaxi162Scf00159g01651		XLOC_012558	69.2809	108.313	0.644674	1.74116	0.00335	0.00823683	yes		-0.0309938	5.88715	0.0190936	0.890099	0.946195		ref|XP_002527797.1|
Peaxi162Scf00160g01329		XLOC_012624	51.8869	111.288	1.10086	2.94148	5e-05	0.000185415	yes		1.71205	4.88658	35.7375	2.26e-09	5.46e-08		AT1G22400.1	IPR002213	GO:0008152,GO:0016758
Peaxi162Scf00160g01333		XLOC_012689	22.1349	48.1301	1.12062	2.87501	5e-05	0.000185415	yes		1.55772	4.83909	24.3649	7.97e-07	1.09e-05		AT1G22400.1	IPR002213	GO:0008152,GO:0016758
Peaxi162Scf00160g01527		XLOC_012631	7.19838	20.9958	1.54436	4.05441	5e-05	0.000185415	yes		2.5538	6.77697	72.1009	2.04e-17	2.19e-15		AT1G36160.1	IPR016185,IPR011764,IPR000022,IPR011761,IPR000089,IPR013537	GO:0003989,GO:0004075,GO:0008152,GO:0005524,GO:0003824,GO:0016874,GO:0046872,GO:0006633
Peaxi162Scf00160g01744		XLOC_012649	70.3925	174.121	1.3066	3.13006	5e-05	0.000185415	yes		0.670414	8.26746	6.64496	0.00994367	0.0335101		AT1G22770.1	IPR026211	GO:2000028
Peaxi162Scf00160g01756		XLOC_012646	10.6415	5.96348	-0.835477	-1.88064	0.00235	0.00606142	yes		-0.873419	4.0921	6.31156	0.0119953	0.0391009		sp|Q5VRY0|RH39_ORYSJ	IPR014014,IPR027417,IPR014001,IPR001650	GO:0005524,GO:0004386,GO:0008026,GO:0003676
Peaxi162Scf00160g10124		XLOC_012621	0.741749	3.42343	2.20644	2.30331	0.00375	0.00909209	yes		4.24202	2.75711	59.4016	1.29e-14	8.43e-13		AT1G22460.1	IPR019378
Peaxi162Scf00161g00019		XLOC_012712	14.2334	3.82345	-1.89633	-4.10441	5e-05	0.000185415	yes		-1.53753	3.17905	7.63739	0.00571705	0.0214028		AT5G05340.1	IPR010255	GO:0006979,GO:0020037,GO:0004601,GO:0055114
Peaxi162Scf00162g00042		XLOC_012750	19.8475	29.5489	0.574144	1.53353	0.01465	0.0296708	yes		0.564415	5.28234	6.37048	0.0116034	0.0380692		AT4G18700.1	IPR020636	GO:0007165,GO:0005524,GO:0004674,GO:0004672,GO:0006468,GO:0016772
Peaxi162Scf00163g00178		XLOC_012774	27.8055	58.3013	1.06816	2.74351	5e-05	0.000185415	yes		2.22772	4.36413	77.4852	1.34e-18	1.69e-16		AT5G49630.1	IPR013057
Peaxi162Scf00163g00910		XLOC_012769	1220.43	684.828	-0.833578	-1.36034	0.01905	0.0372328	yes		0.466508	9.66206	3.27796	0.0702162	0.155725		sp|Q42699|METE_CATRO	IPR006276	GO:0008652,GO:0008270,GO:0009086,GO:0003871
Peaxi162Scf00163g01014		XLOC_012771	1296.84	756.371	-0.777833	-1.29252	0.0208	0.0401729	yes		0.554645	9.96931	4.50243	0.0338468	0.08893		sp|Q42699|METE_CATRO	IPR013215,IPR002629	GO:0008652,GO:0008270,GO:0009086,GO:0003871
Peaxi162Scf00164g00073		XLOC_012803	16.0732	55.0567	1.77626	4.20431	5e-05	0.000185415	yes		2.76951	3.8257	13.4837	0.000240649	0.0015327		AT5G49620.1	IPR009057	GO:0003677,GO:0003682
Peaxi162Scf00164g00116		XLOC_012827	5.93955	10.7512	0.856076	1.8186	0.00315	0.00780583	yes		1.38975	4.55838	16.9765	3.78e-05	0.000315685		AT3G23920.1	IPR001554,IPR017853	GO:0005975,GO:0000272,GO:0016161,GO:0003824
Peaxi162Scf00164g00138		XLOC_012816	14.7144	147.543	3.32584	8.44804	5e-05	0.000185415	yes		3.57028	6.17058	155.373	1.16e-35	1.41e-32		AT4G26080.1	IPR001932,IPR015655	GO:0006470,GO:0003824,GO:0004722
Peaxi162Scf00164g00155		XLOC_012864	24.5792	9.75322	-1.33349	-3.09589	5e-05	0.000185415	yes		-1.29808	4.84626	21.0642	4.44e-06	4.85e-05		AT1G22400.1	IPR002213	GO:0008152,GO:0016758
Peaxi162Scf00164g00216		XLOC_012829	1.27641	14.936	3.54864	3.86382	0.0004	0.00125109	yes		4.78838	2.14037	70.7534	4.05e-17	4.11e-15		AT3G24310.1	IPR009057	GO:0003677,GO:0003682
Peaxi162Scf00164g00313		XLOC_012793	15.3602	5.77374	-1.41162	-2.735	5e-05	0.000185415	yes		-3.82172	3.84896	64.6041	9.16e-16	7.56e-14		sp|P22924|CHSB_PETHY	IPR016039,IPR011141	GO:0016746,GO:0009058,GO:0008152,GO:0016747,GO:0003824
Peaxi162Scf00164g00412		XLOC_012833	269.218	154.733	-0.798995	-2.01479	0.0008	0.002331	yes		-1.22092	7.44525	18.9991	1.31e-05	0.000124885		AT3G17410.1	IPR011009	GO:0005524,GO:0004674,GO:0004672,GO:0006468,GO:0016772
Peaxi162Scf00164g00522		XLOC_012836	124.111	36.0233	-1.78463	-4.2319	5e-05	0.000185415	yes		0.0690174	3.29006	0.0239051	0.877127	0.937593		ref|NP_566569.1|	IPR011008
Peaxi162Scf00164g00711		XLOC_012840	133.636	54.8776	-1.28402	-3.10248	5e-05	0.000185415	yes		0.773444	4.74341	3.45235	0.0631619	0.143397		gb|AAM63750.1|	IPR011008
Peaxi162Scf00164g01218		XLOC_012854	34.6811	577.286	4.05706	9.1765	5e-05	0.000185415	yes		4.77432	7.17381	84.7944	3.31e-20	5.44e-18		AT3G11430.1	IPR002123	GO:0016746,GO:0008152
Peaxi162Scf00164g01416		XLOC_012861	8.57893	15.2782	0.832603	1.61602	0.01075	0.0227123	yes		1.10638	2.70191	12.8767	0.0003327	0.0020211		AT2G39805.1	IPR006977	GO:0016020
Peaxi162Scf00164g01517		XLOC_012819	25.7951	12.0745	-1.09514	-2.76653	5e-05	0.000185415	yes		-0.805787	4.69901	14.2925	0.000156489	0.0010606		sp|F4K2A1|FPGS1_ARATH	IPR001645	GO:0004326,GO:0009058,GO:0005524,GO:0016874,GO:0009396
Peaxi162Scf00164g01522		XLOC_012865	3.49696	10.8514	1.63371	2.87157	0.0001	0.00035384	yes		1.03709	2.45346	4.46324	0.0346318	0.0903735		AT5G05840.1	IPR006873
Peaxi162Scf00164g01525		XLOC_012821	43.7527	16.2552	-1.42847	-2.40637	0.00025	0.000817896	yes		-0.0473472	3.99835	0.0139513	0.905976	0.956888
Peaxi162Scf00165g00015		XLOC_012906	12.164	23.8317	0.970261	2.31685	0.00055	0.00166651	yes		1.6215	4.21382	37.4634	9.31e-10	2.43e-08		AT3G22970.1	IPR006502
Peaxi162Scf00165g00078		XLOC_012874	6.67313	1.92258	-1.79532	-2.13214	0.0035	0.00855716	yes		-0.704159	2.47439	1.63049	0.201635	0.343358
Peaxi162Scf00165g00818		XLOC_012878	96.1533	225.418	1.22919	3.20939	5e-05	0.000185415	yes		1.12564	6.6833	17.1717	3.41e-05	0.000289395		AT5G02230.1	IPR010237,IPR023214
Peaxi162Scf00165g00819		XLOC_012879	13.7414	20.1278	0.550661	1.29263	0.02555	0.0479592	yes		0.604946	7.15525	5.21171	0.0224352	0.0644671		sp|Q9SY02|PP301_ARATH	IPR011990,IPR002885,IPR016040	GO:0005515
Peaxi162Scf00165g01320		XLOC_012887	38.8103	17.1144	-1.18123	-2.99966	5e-05	0.000185415	yes		-0.0760001	4.31447	0.0727112	0.787429	0.87769		AT2G46920.1	IPR001932,IPR015655	GO:0003824
Peaxi162Scf00165g01517		XLOC_012930	53.5443	32.1838	-0.734398	-1.90928	0.00105	0.00297038	yes		0.0636327	5.8935	0.076702	0.781817	0.873837		AT2G28840.1	IPR020683,IPR013083	GO:0005515,GO:0008270
Peaxi162Scf00166g00328		XLOC_012994	3.97397	1.34814	-1.55961	-1.98552	0.0036	0.00877252	yes		-1.78103	3.823	19.165	1.2e-05	0.000115764		sp|Q94KT8|COBRA_ARATH	IPR006918	GO:0010215,GO:0031225,GO:0016049
Peaxi162Scf00166g00411		XLOC_012944	17.244	46.1629	1.42064	3.24194	5e-05	0.000185415	yes		0.607064	2.05731	2.90144	0.0885006	0.18603			IPR012463
Peaxi162Scf00166g00824		XLOC_012972	0.395838	3.68367	3.21816	2.84941	0.004	0.00962105	yes		2.55525	5.53176	22.4215	2.19e-06	2.61e-05		AT2G24610.1	IPR014710
Peaxi162Scf00166g00932		XLOC_012977	39.6927	17.0612	-1.21816	-2.69576	5e-05	0.000185415	yes		-2.29128	5.25935	31.5068	1.99e-08	4.03e-07		AT5G15350.1	IPR008972	GO:0009055,GO:0005507
Peaxi162Scf00166g01027		XLOC_012980	5.99536	1.79099	-1.74309	-2.4932	0.0004	0.00125109	yes		0.479859	2.31796	1.60463	0.205248	0.34771		AT4G26640.2	IPR003657	GO:0006355,GO:0043565,GO:0003700
Peaxi162Scf00167g00138		XLOC_013088	47.584	22.1294	-1.10451	-2.92471	5e-05	0.000185415	yes		0.445115	5.2083	2.74699	0.0974375	0.199834		AT5G45820.1	IPR020636	GO:0007165,GO:0005524,GO:0004674,GO:0004672,GO:0006468,GO:0016772
Peaxi162Scf00167g01218		XLOC_013086	10.5496	1.71096	-2.62431	-2.63019	0.0009	0.00258883	yes		-0.498815	1.30155	0.544913	0.460404	0.612531		ref|XP_002520880.1|
Peaxi162Scf00168g00086		XLOC_013121	50.6998	9.20377	-2.46168	-2.18957	0.0035	0.00855716	yes		-3.04026	1.08993	13.3211	0.000262438	0.00165267
Peaxi162Scf00168g00213		XLOC_013114	0	2.68972	Inf	NA	0.0002	0.000667709	yes		6.54207	2.35212	21.1686	4.21e-06	4.63e-05		AT4G08570.1	IPR006121	GO:0046872,GO:0030001
Peaxi162Scf00168g00312		XLOC_013115	1.17118	3.92225	1.74371	2.21473	0.0027	0.00681936	yes		0.771684	1.85496	2.52365	0.112151	0.222731		AT5G10080.1	IPR021109,IPR001461	GO:0006508,GO:0004190
Peaxi162Scf00168g01739		XLOC_013134	5.62893	2.58916	-1.12037	-1.6386	0.0086	0.0187147	yes		-0.77493	3.17067	3.47632	0.0622532	0.141784		AT5G02930.1	IPR001810	GO:0005515
Peaxi162Scf00169g00073		XLOC_013150	15.333	5.02705	-1.60885	-3.2354	5e-05	0.000185415	yes		-1.55441	3.64299	26.4204	2.75e-07	4.28e-06		AT3G26040.1	IPR003480,IPR023213	GO:0016747
Peaxi162Scf00169g00094		XLOC_013159	123.224	50.3618	-1.29088	-2.78521	5e-05	0.000185415	yes		-1.40534	3.42365	14.3583	0.000151112	0.0010309
Peaxi162Scf00169g00820		XLOC_013155	37.2594	17.2982	-1.10698	-2.69437	5e-05	0.000185415	yes		-0.0413638	4.60765	0.0266185	0.870399	0.933449		sp|Q8H1Q2|NBP35_ARATH	IPR027417,IPR025669,IPR019591	GO:0005524
Peaxi162Scf00170g00213		XLOC_013203	0.595926	3.86699	2.69801	1.65135	0.0097	0.0207765	yes		2.33774	-0.211418	5.39122	0.0202383	0.0595477
Peaxi162Scf00170g00323		XLOC_013206	5.98186	20.9553	1.80865	4.41123	5e-05	0.000185415	yes		2.40105	3.29916	34.6181	4.01e-09	9.21e-08		sp|O64793|Y1675_ARATH	IPR001480,IPR003609,IPR000858,IPR013320,IPR024171,IPR011009	GO:0005524,GO:0004674,GO:0004672,GO:0048544,GO:0006468,GO:0016772
Peaxi162Scf00170g00818		XLOC_013216	5.47416	8.83394	0.690419	1.39809	0.01875	0.0367255	yes		0.199989	3.73325	0.294543	0.587324	0.723226		sp|Q39639|PLSB_CUCSA	IPR016222	GO:0006650,GO:0004366,GO:0016746,GO:0008152
Peaxi162Scf00170g00918		XLOC_013253	8.74803	4.48044	-0.965316	-1.51243	0.01115	0.0234407	yes		0.298343	2.7188	0.890026	0.34547	0.499817		AT5G46850.2	IPR013233	GO:0006506,GO:0005789
Peaxi162Scf00170g01227		XLOC_013227	1.8478	10.5058	2.5073	5.7402	5e-05	0.000185415	yes		0.469657	4.62159	0.990065	0.319727	0.473554			IPR004330
Peaxi162Scf00171g00006		XLOC_013281	1.56735	15.0516	3.26351	4.68788	5e-05	0.000185415	yes		5.26579	3.96873	103.078	3.22e-24	9.27e-22		ref|XP_007048083.1|
Peaxi162Scf00171g00106		XLOC_013370	179.195	59.6263	-1.58751	-4.09964	5e-05	0.000185415	yes		-1.17764	7.01901	15.4709	8.38e-05	0.000621109		AT1G51660.1	IPR011009	GO:0005524,GO:0004674,GO:0004672,GO:0006468,GO:0016772
Peaxi162Scf00171g00113		XLOC_013321	32.6581	17.8937	-0.867984	-2.28079	0.0003	0.000964629	yes		-1.56163	5.1467	31.2685	2.25e-08	4.51e-07		AT5G50900.1	IPR016024	GO:0005515,GO:0005488
Peaxi162Scf00171g00251		XLOC_013332	9.71489	4.78107	-1.02286	-1.65925	0.00735	0.0163241	yes		-2.80009	3.0952	51.9325	5.74e-13	2.75e-11		ref|XP_007028215.1|	IPR007248	GO:0016021
Peaxi162Scf00171g00341		XLOC_013294	24.3757	15.8252	-0.623218	-1.48243	0.01415	0.0287935	yes		-0.062459	4.14624	0.0505386	0.822129	0.901664		AT4G27760.1	IPR002347	GO:0008152,GO:0016491
Peaxi162Scf00171g00419		XLOC_013297	4.61349	15.4106	1.73999	3.39415	5e-05	0.000185415	yes		2.88495	6.8597	59.5165	1.21e-14	8.03e-13		gb|AAU90342.2|	IPR009057	GO:0003677,GO:0003682
Peaxi162Scf00171g00427		XLOC_013343	10.9932	6.8664	-0.678986	-1.42223	0.01945	0.0379053	yes		-0.968936	3.40467	10.5232	0.00117886	0.0058357		dbj|BAO49728.1|	IPR019049
Peaxi162Scf00171g00525		XLOC_013351	0.347773	2.74223	2.97913	2.38275	0.0229	0.0436594	yes		4.25569	4.08531	31.8087	1.7e-08	3.48e-07		AT5G17330.1	IPR015424,IPR002129	GO:0019752,GO:0016831,GO:0006536,GO:0004351,GO:0003824,GO:0030170
Peaxi162Scf00171g00930		XLOC_013313	3.78473	14.3298	1.92075	4.37958	5e-05	0.000185415	yes		1.85448	3.13161	20.0436	7.57e-06	7.74e-05		sp|P93163|GPA2_SOYBN	IPR001019,IPR027417	GO:0031683,GO:0007186,GO:0007165,GO:0019001,GO:0004871,GO:0003924
Peaxi162Scf00171g01025		XLOC_013318	11.4622	23.7401	1.05045	2.32428	0.0001	0.00035384	yes		0.962373	3.83828	13.4086	0.000250472	0.00158745		sp|Q9FMU6|MPCP3_ARATH	IPR023395,IPR018108
Peaxi162Scf00171g01030		XLOC_013315	57.2899	30.572	-0.906069	-2.41874	0.00015	0.000513767	yes		-0.180501	5.97885	0.759896	0.383361	0.537785		sp|Q8CHR6|DPYD_MOUSE	IPR013785,IPR012135,IPR005720	GO:0006222,GO:0004158,GO:0004152,GO:0003824,GO:0055114,GO:0005737
Peaxi162Scf00171g01126		XLOC_013379	15.3147	24.039	0.650464	1.68336	0.0046	0.0108609	yes		1.33496	6.53736	44.1358	3.06e-11	1.05e-09		ref|XP_002511116.1|	IPR025261
Peaxi162Scf00171g10029		XLOC_013291	36.0516	17.0775	-1.07797	-2.54238	5e-05	0.000185415	yes		-1.53844	3.45812	19.563	9.73e-06	9.6e-05
Peaxi162Scf00171g10044		XLOC_013345	17.8471	3.28947	-2.43977	-4.21967	5e-05	0.000185415	yes		-4.6286	3.06123	73.1974	1.17e-17	1.29e-15		sp|O22616|DCOR_SOLLC	IPR000183	GO:0003824,GO:0006596
Peaxi162Scf00173g00025		XLOC_013417	150.434	70.6923	-1.0895	-2.65655	5e-05	0.000185415	yes		-1.68516	5.85595	34.1415	5.12e-09	1.15e-07		sp|Q9ZQG8|FER3_ARATH	IPR010241,IPR012675	GO:0009055,GO:0051537,GO:0022900,GO:0051536
Peaxi162Scf00173g00046		XLOC_013398	152.657	70.5365	-1.11385	-2.86405	5e-05	0.000185415	yes		0.2223	5.63248	0.837893	0.36	0.514699		sp|Q5U403|MVD1_DANRE	IPR005935	GO:0008299,GO:0005524,GO:0004163
Peaxi162Scf00173g00216		XLOC_013392	7.56857	2.92934	-1.36944	-1.64352	0.0151	0.0304588	yes		-0.581873	3.29272	2.29509	0.129784	0.248152		sp|Q5ZJ74|ISCA1_CHICK	IPR000361,IPR016092	GO:0016226,GO:0005198,GO:0051536
Peaxi162Scf00173g01114		XLOC_013428	3.8256	0.423322	-3.17586	-3.34509	0.00065	0.00193585	yes		-4.42895	3.58044	60.833	6.21e-15	4.38e-13		AT1G44970.1	IPR010255	GO:0006979,GO:0020037,GO:0004601,GO:0055114
Peaxi162Scf00174g00065		XLOC_013442	0.924494	23.273	4.65385	5.56192	5e-05	0.000185415	yes		5.48329	6.15759	142.676	6.92e-33	5.73e-30		sp|Q6GM16|NXN_XENLA	IPR012336
Peaxi162Scf00174g00101		XLOC_013446	1.85789	7.12934	1.9401	3.34048	5e-05	0.000185415	yes		3.82929	2.18071	83.2241	7.33e-20	1.15e-17		AT3G15730.1	IPR015679,IPR024632	GO:0016020,GO:0004630,GO:0046470,GO:0008152,GO:0005515,GO:0005509,GO:0003824
Peaxi162Scf00174g00105		XLOC_013483	54.4161	145.324	1.41717	3.66099	5e-05	0.000185415	yes		1.90048	7.01386	44.2563	2.88e-11	9.93e-10		sp|P50134|DCOR_DATST	IPR000183	GO:0003824,GO:0006596
Peaxi162Scf00174g00137		XLOC_013450	2.43084	9.10805	1.90569	2.98909	5e-05	0.000185415	yes		1.37745	3.03055	7.99503	0.00469059	0.0183308		AT1G76130.1	IPR015902	GO:0043169,GO:0004556,GO:0005509,GO:0005975,GO:0003824
Peaxi162Scf00174g01621		XLOC_013491	1532.02	3708.67	1.27547	2.22093	0.0001	0.00035384	yes		1.17843	9.51538	25.916	3.57e-07	5.4e-06			IPR000167	GO:0009415,GO:0006950
Peaxi162Scf00175g00218		XLOC_013540	1.58916	15.5775	3.29313	5.21795	5e-05	0.000185415	yes		4.06849	4.0109	44.3692	2.72e-11	9.4e-10		sp|B1B5D4|NNJA2_WHEAT	IPR012463
Peaxi162Scf00175g00928		XLOC_013564	41.5331	16.1956	-1.35866	-2.96911	5e-05	0.000185415	yes		0.911411	3.61396	9.22608	0.00238592	0.0105076		AT5G38895.3	IPR013083	GO:0005515,GO:0008270
Peaxi162Scf00176g00127		XLOC_013585	20.5995	6.94748	-1.56805	-3.00286	5e-05	0.000185415	yes		-1.91135	3.29758	23.8277	1.05e-06	1.4e-05		AT3G44510.2
Peaxi162Scf00176g01518		XLOC_013586	5.23203	7.87737	0.590344	1.37444	0.0219	0.0420074	yes		-0.246087	4.5092	1.36097	0.243369	0.391604		sp|Q9CAE3|LDL3_ARATH	IPR011991,IPR002937,IPR009057,IPR016040	GO:0003677,GO:0005515,GO:0055114,GO:0016491
Peaxi162Scf00176g01639		XLOC_013613	21.3779	7.89026	-1.43798	-3.32114	5e-05	0.000185415	yes		0.0970071	4.23446	0.0835247	0.772576	0.866498		AT5G04310.1	IPR011050,IPR018082
Peaxi162Scf00177g00001		XLOC_013617	5.35824	44.15	3.04258	4.87941	5e-05	0.000185415	yes		0.696341	3.78121	3.6014	0.057731	0.134381		gb|AAG43551.1|AF211533_1	IPR008480
Peaxi162Scf00177g00002		XLOC_013618	14.1859	90.3953	2.6718	5.18342	5e-05	0.000185415	yes		0.519816	4.55692	3.94779	0.046933	0.114335		gb|AAG43551.1|AF211533_1	IPR008480
Peaxi162Scf00177g01228		XLOC_013644	50.6492	23.0812	-1.13382	-2.72396	5e-05	0.000185415	yes		0.243736	3.89882	0.488089	0.484781	0.634754		AT5G46700.1	IPR018499	GO:0016021
Peaxi162Scf00178g00039		XLOC_013702	5.07263	0.736332	-2.7843	-2.02767	0.0255	0.0478783	yes		-1.62423	3.24325	11.4971	0.000697045	0.00376459		AT4G04330.1	IPR003435
Peaxi162Scf00178g00077		XLOC_013687	5.30398	42.9226	3.01659	2.9514	0.0012	0.0033442	yes		3.93912	3.5514	22.919	1.69e-06	2.1e-05
Peaxi162Scf00178g00161		XLOC_013695	2.98101	5.99031	1.00683	1.5846	0.01175	0.0245242	yes		1.22645	3.03164	4.64602	0.0311255	0.0833556		AT4G39330.1	IPR020843,IPR016040,IPR002085	GO:0008270,GO:0016747,GO:0055114,GO:0016491
Peaxi162Scf00178g01110		XLOC_013690	217.956	428.419	0.974985	2.28543	0.0001	0.00035384	yes		0.297823	7.88294	0.680387	0.409453	0.563121		AT1G62300.1	IPR003657	GO:0006355,GO:0043565,GO:0003700
Peaxi162Scf00179g00009		XLOC_013713	11.6895	6.39808	-0.8695	-1.77215	0.00425	0.0101422	yes		-2.82714	2.88077	88.6935	4.61e-21	8.84e-19		AT1G68390.1	IPR003406	GO:0016020,GO:0008375
Peaxi162Scf00179g00012		XLOC_013735	3.87644	1.70906	-1.18153	-1.84295	0.006	0.013686	yes		-0.692729	1.76592	3.94175	0.0471018	0.114665		AT2G26730.1	IPR025875,IPR013210,IPR001611,IPR013320,IPR011009	GO:0005524,GO:0005515,GO:0004672,GO:0006468,GO:0016772
Peaxi162Scf00179g00221		XLOC_013740	2.58421	7.60905	1.558	2.85232	5e-05	0.000185415	yes		1.11814	3.49219	7.42446	0.00643432	0.0235705		AT1G25390.1	IPR013320,IPR011009	GO:0005524,GO:0004674,GO:0004672,GO:0006468,GO:0016772
Peaxi162Scf00179g00311		XLOC_013718	57.1341	20.4962	-1.47899	-3.74073	5e-05	0.000185415	yes		0.208128	5.14667	0.836833	0.360304	0.514983		AT2G01260.1	IPR008507
Peaxi162Scf00179g00314		XLOC_013745	136.278	17.8109	-2.93572	-7.46837	5e-05	0.000185415	yes		-0.490537	5.02876	1.22592	0.268201	0.417385		AT5G38200.1	IPR011697,IPR017926	GO:0006541,GO:0016787
Peaxi162Scf00179g00536		XLOC_013748	177.652	40.8643	-2.12014	-5.34026	5e-05	0.000185415	yes		-1.17544	7.2736	23.9267	1e-06	1.34e-05		AT2G01190.1	IPR000270	GO:0005515
Peaxi162Scf00179g00627		XLOC_013749	1.27435	2.5792	1.01717	1.46114	0.0184	0.036134	yes		-0.147267	1.72673	0.165551	0.684096	0.800148		sp|Q9FZ70|FDL1_ARATH	IPR001810,IPR006566	GO:0005515
Peaxi162Scf00180g00063		XLOC_013778	163.117	52.3599	-1.63937	-4.27865	5e-05	0.000185415	yes		-1.50972	6.17198	23.5197	1.24e-06	1.6e-05
Peaxi162Scf00180g00711		XLOC_013801	756.806	274.161	-1.4649	-3.16034	5e-05	0.000185415	yes		-0.703926	8.74355	2.50244	0.11367	0.224721		sp|Q42896|SCRK2_SOLLC	IPR002139	GO:0016773,GO:0004747,GO:0006014
Peaxi162Scf00181g00068		XLOC_013807	2.06871	5.50428	1.41182	2.93456	5e-05	0.000185415	yes		1.04155	3.02475	4.67525	0.0306002	0.0822678		AT5G54280.2	IPR027417,IPR001609,IPR000048	GO:0005524,GO:0005515,GO:0016459,GO:0003774
Peaxi162Scf00182g00066		XLOC_013837	55.7743	33.1113	-0.752276	-1.95114	0.00085	0.00246011	yes		-0.885408	6.01742	14.6792	0.000127448	0.000890885		ref|XP_002519549.1|	IPR013087	GO:0003676
Peaxi162Scf00183g00024		XLOC_013859	93.0496	62.8583	-0.565897	-1.47412	0.00895	0.0193773	yes		0.439674	5.93188	5.91744	0.0149917	0.0467915		AT1G53570.4	IPR011009	GO:0005524,GO:0004672,GO:0006468,GO:0016772
Peaxi162Scf00183g00067		XLOC_013849	7.54673	2.26377	-1.73712	-2.02745	0.00445	0.0105515	yes		-1.38427	1.98938	10.2045	0.001401	0.00673096		sp|Q8VWZ7|C76B6_CATRO	IPR001128	GO:0020037,GO:0016705,GO:0005506,GO:0055114
Peaxi162Scf00183g00923		XLOC_013876	1.06001	12.5581	3.56648	5.13059	5e-05	0.000185415	yes		3.10964	10.8528	19.0367	1.28e-05	0.000122674		sp|Q9SSV4|INO1_NICPA	IPR002587	GO:0008654,GO:0006021,GO:0004512
Peaxi162Scf00183g01421		XLOC_013878	141.868	49.9166	-1.50695	-3.78807	5e-05	0.000185415	yes		-0.385239	5.97337	1.90364	0.167671	0.299458		AT2G22250.2	IPR015424	GO:0009058,GO:0003824,GO:0030170
Peaxi162Scf00184g00144		XLOC_013902	4.60828	12.9078	1.48595	3.0546	5e-05	0.000185415	yes		1.41392	4.48572	16.6399	4.52e-05	0.000365468		AT4G26270.1	IPR012004,IPR022953,IPR000023	GO:0003872,GO:0006002,GO:0005524,GO:0006096,GO:0005945
Peaxi162Scf00185g00115		XLOC_013920	1.1227	16.5191	3.87908	4.13438	0.0006	0.00180172	yes		4.2265	3.1082	52.0548	5.4e-13	2.59e-11		AT3G61040.2	IPR001128	GO:0020037,GO:0016705,GO:0005506,GO:0055114
Peaxi162Scf00185g01121		XLOC_013917	23.2553	11.6586	-0.996162	-2.40909	5e-05	0.000185415	yes		0.648264	2.94125	4.72557	0.0297173	0.0805012		AT1G31910.1	IPR005916	GO:0005524
Peaxi162Scf00186g01211		XLOC_013950	104.525	51.3776	-1.02463	-2.78558	5e-05	0.000185415	yes		-0.0195753	6.65188	0.0117126	0.913817	0.961786		AT5G56350.1	IPR001697	GO:0030955,GO:0000287,GO:0004743,GO:0006096,GO:0003824
Peaxi162Scf00187g01311		XLOC_014000	1.66585	4.82732	1.53497	2.00458	0.00375	0.00909209	yes		0.62798	0.730429	0.753495	0.385372	0.539479			IPR005516
Peaxi162Scf00188g00043		XLOC_014004	1931.67	1019.51	-0.921969	-1.78544	0.0019	0.00502129	yes		-0.327876	10.2703	1.66853	0.196455	0.336837		sp|O80402|DCAM_NICSY	IPR016067,IPR001985,IPR018167	GO:0004014,GO:0006597,GO:0008295
Peaxi162Scf00188g00099		XLOC_014062	4.04267	14.784	1.87065	3.42206	5e-05	0.000185415	yes		0.394126	5.66379	1.16569	0.280288	0.430726		AT5G03490.1	IPR002213	GO:0008152,GO:0016758
Peaxi162Scf00188g00626		XLOC_014048	28.0667	13.4486	-1.0614	-2.55805	5e-05	0.000185415	yes		-0.245999	4.30237	0.908752	0.340446	0.495003		AT1G13580.2	IPR006634	GO:0016021
Peaxi162Scf00188g01023		XLOC_014022	6.32006	12.152	0.943188	1.83902	0.00245	0.0062886	yes		0.259941	3.57482	0.731272	0.392471	0.546441
Peaxi162Scf00188g01216		XLOC_014072	25.4889	7.88133	-1.69336	-3.95717	5e-05	0.000185415	yes		-3.61786	7.85322	101.453	7.32e-24	2.02e-21		AT2G26710.1	IPR001128	GO:0020037,GO:0016705,GO:0005506,GO:0055114
Peaxi162Scf00188g01219		XLOC_014026	43.9914	1.61583	-4.76688	-6.73944	5e-05	0.000185415	yes		-3.01406	2.82483	23.7737	1.08e-06	1.43e-05		AT2G26710.1	IPR001128	GO:0020037,GO:0016705,GO:0005506,GO:0055114
Peaxi162Scf00188g01221		XLOC_014028	22.7847	2.87607	-2.98589	-4.98012	5e-05	0.000185415	yes		-3.87547	6.58548	92.9585	5.34e-22	1.16e-19		AT1G52820.1	IPR027443,IPR005123	GO:0016706,GO:0055114,GO:0016491
Peaxi162Scf00188g01225		XLOC_014027	45.0636	1.68008	-4.74536	-7.59091	5e-05	0.000185415	yes		-3.202	3.46842	73.9802	7.89e-18	8.88e-16		AT2G26710.1	IPR001128	GO:0020037,GO:0016705,GO:0005506,GO:0055114
Peaxi162Scf00189g00005		XLOC_014099	736.784	148.083	-2.31484	-5.77126	5e-05	0.000185415	yes		-2.35973	8.75756	39.9872	2.56e-10	7.43e-09		AT2G20520.1	IPR000782
Peaxi162Scf00189g00020		XLOC_014098	41.0165	27.1044	-0.597676	-1.49734	0.0105	0.0222534	yes		-0.990628	3.40029	16.487	4.9e-05	0.000391278		AT4G28510.1	IPR001107	GO:0016020
Peaxi162Scf00189g00041		XLOC_014084	1.31263	16.5284	3.65441	5.21536	5e-05	0.000185415	yes		2.97909	5.61486	42.8487	5.91e-11	1.96e-09		AT3G57680.1	IPR004447	GO:0006508,GO:0005515,GO:0008236
Peaxi162Scf00189g00052		XLOC_014088	51.7236	73.6064	0.509008	1.41337	0.01985	0.0385787	yes		0.263784	6.31065	2.04423	0.152784	0.279423		sp|Q7XJ98|KATAM_ARATH	IPR004263
Peaxi162Scf00189g00522		XLOC_014087	83.4732	229.677	1.46022	3.76354	5e-05	0.000185415	yes		0.510396	5.37477	2.19228	0.138704	0.260321
Peaxi162Scf00189g00525		XLOC_014113	39.6046	67.7566	0.774692	2.04002	0.00045	0.00139113	yes		0.776939	6.23224	9.50129	0.00205327	0.0092471		AT1G54510.1	IPR011009	GO:0005524,GO:0004674,GO:0004672,GO:0006468,GO:0016772
Peaxi162Scf00189g00610		XLOC_014090	3.07934	1.1848	-1.37797	-2.18832	0.00315	0.00780583	yes		-1.16824	2.45394	8.08411	0.00446551	0.0176305		AT5G06940.1	IPR003591,IPR025875,IPR013210,IPR001611,IPR011009	GO:0005524,GO:0005515,GO:0004672,GO:0006468,GO:0016772
Peaxi162Scf00189g00812		XLOC_014092	16.0434	42.1655	1.39408	3.03325	5e-05	0.000185415	yes		1.68825	3.14558	22.3637	2.26e-06	2.69e-05		AT1G35180.1	IPR006634	GO:0016021
Peaxi162Scf00189g00919		XLOC_014119	14.718	26.5007	0.848449	2.24274	0.0001	0.00035384	yes		1.27409	5.86932	21.9899	2.74e-06	3.19e-05		AT1G75410.1	IPR009057,IPR006563	GO:0003677,GO:0006355,GO:0043565,GO:0003700
Peaxi162Scf00189g00922		XLOC_014122	2.96492	13.9695	2.23621	4.14865	5e-05	0.000185415	yes		0.984059	3.63217	6.30885	0.0120137	0.0391484		sp|Q67YU0|CKX5_ARATH	IPR016166,IPR016170,IPR016164	GO:0019139,GO:0016614,GO:0008762,GO:0009690,GO:0050660,GO:0003824,GO:0055114,GO:0016491
Peaxi162Scf00189g01212		XLOC_014126	14.4327	21.1615	0.552103	1.39643	0.0244	0.0461015	yes		0.829743	5.0075	13.0057	0.000310552	0.00191035		AT3G19400.1	IPR013128,IPR025661,IPR000118,IPR025660	GO:0008234,GO:0006508
Peaxi162Scf00190g00015		XLOC_014147	5.58885	13.9625	1.32094	2.23126	0.0011	0.00309629	yes		1.90184	4.44559	14.9446	0.000110712	0.000786391
Peaxi162Scf00190g00719		XLOC_014135	2.46582	21.7307	3.13959	3.95584	5e-05	0.000185415	yes		4.15084	5.91619	24.2371	8.52e-07	1.16e-05		AT4G17030.1	IPR007118	GO:0005576
Peaxi162Scf00191g00046		XLOC_014196	1.25978	8.3767	2.73321	5.75006	5e-05	0.000185415	yes		1.70779	5.16297	17.7154	2.57e-05	0.000227165		AT2G03140.2	IPR003675	GO:0016020
Peaxi162Scf00191g00312		XLOC_014170	151.038	399.649	1.40382	3.22635	5e-05	0.000185415	yes		1.56338	8.78642	51.6217	6.73e-13	3.15e-11		AT5G65470.1	IPR019378
Peaxi162Scf00192g00024		XLOC_014216	136.887	22.7536	-2.58882	-6.18062	5e-05	0.000185415	yes		-3.76224	5.07902	99.4242	2.04e-23	5.28e-21		AT5G19890.1	IPR010255	GO:0006979,GO:0020037,GO:0004601,GO:0055114
Peaxi162Scf00192g00031		XLOC_014222	17.246	52.9361	1.61799	2.40078	0.00045	0.00139113	yes		2.24318	3.51412	25.5009	4.42e-07	6.55e-06		AT5G62150.1	IPR018392	GO:0016998
Peaxi162Scf00192g00096		XLOC_014272	9.31103	27.3253	1.55322	3.28448	5e-05	0.000185415	yes		2.96747	3.90008	54.1586	1.85e-13	9.87e-12		ref|XP_002321853.1|
Peaxi162Scf00192g00114		XLOC_014278	91.3948	57.3906	-0.671297	-1.6271	0.00585	0.0133884	yes		-0.749755	5.262	4.89194	0.0269824	0.0746939
Peaxi162Scf00192g00617		XLOC_014257	12.384	3.68876	-1.74727	-2.81869	0.0001	0.00035384	yes		-1.81327	2.41666	15.8455	6.87e-05	0.000525471		AT3G15890.1	IPR013320,IPR011009	GO:0005524,GO:0004674,GO:0004672,GO:0006468,GO:0016772
Peaxi162Scf00192g00824		XLOC_014264	23.1919	10.707	-1.11507	-2.78146	5e-05	0.000185415	yes		0.0120623	5.35147	0.00226227	0.962064	0.98995		AT5G51750.1	IPR015500,IPR023828	GO:0004252,GO:0006508,GO:0042802,GO:0043086
Peaxi162Scf00192g01014		XLOC_014275	9.54213	5.29918	-0.848542	-1.52228	0.0102	0.0217057	yes		-1.48219	3.33912	16.9967	3.74e-05	0.000312974		AT4G25370.1	IPR023150,IPR004176	GO:0019538
Peaxi162Scf00193g00013		XLOC_014287	89.6291	58.7387	-0.609657	-1.63261	0.0046	0.0108609	yes		0.223178	5.2705	1.10202	0.293823	0.445588		sp|D1I234|DRE2_VITVI	IPR007785	GO:0016226,GO:0051536,GO:0005737,GO:0006915
Peaxi162Scf00193g00724		XLOC_014320	35.4154	19.3506	-0.872004	-2.26534	0.00015	0.000513767	yes		-0.311626	5.80229	1.28129	0.257659	0.40775		AT3G25620.2	IPR027417,IPR013525	GO:0016020,GO:0005524,GO:0000166,GO:0017111,GO:0016887
Peaxi162Scf00194g00019		XLOC_014326	9.28048	18.2376	0.974648	2.40462	5e-05	0.000185415	yes		1.84027	6.41259	43.2517	4.81e-11	1.62e-09		AT1G11910.1	IPR011001,IPR021109,IPR001461	GO:0006508,GO:0006629,GO:0004190
Peaxi162Scf00194g00218		XLOC_014332	16.9211	3.58462	-2.23893	-3.85621	5e-05	0.000185415	yes		-2.46085	3.84036	29.6204	5.25e-08	9.74e-07		AT1G09540.1	IPR009057	GO:0003677,GO:0003682
Peaxi162Scf00194g00426		XLOC_014338	74.5617	18.3555	-2.02222	-5.62618	5e-05	0.000185415	yes		-3.76428	7.73713	35.7103	2.29e-09	5.52e-08		AT1G09560.1	IPR001929	GO:0045735,GO:0030145
Peaxi162Scf00194g00427		XLOC_014339	350.349	30.2926	-3.53176	-10.4812	5e-05	0.000185415	yes		-5.93045	7.41472	88.4862	5.12e-21	9.73e-19		AT1G09560.1	IPR001929	GO:0045735,GO:0030145
Peaxi162Scf00195g00009		XLOC_014394	3.35755	8.00021	1.25263	1.89428	0.00425	0.0101422	yes		0.749516	3.1252	5.68279	0.0171321	0.0521439		AT1G31300.1	IPR006634	GO:0016021
Peaxi162Scf00195g00027		XLOC_014424	13.1436	29.4658	1.16468	2.91527	5e-05	0.000185415	yes		2.36921	5.17854	42.0709	8.8e-11	2.81e-09		AT2G38970.1	IPR013083,IPR002035	GO:0005515,GO:0008270
Peaxi162Scf00195g00835		XLOC_014436	4.14676	8.80087	1.08566	2.1964	0.00095	0.00271699	yes		2.69679	2.98115	47.8033	4.71e-12	1.91e-10		AT1G71140.1	IPR002528	GO:0016020,GO:0055085,GO:0015238,GO:0015297,GO:0006855
Peaxi162Scf00195g01014		XLOC_014412	4.46556	7.62665	0.772207	1.75441	0.00275	0.00692868	yes		0.349531	5.89902	2.29135	0.130097	0.248484		sp|O04893|AGLU_SPIOL	IPR011013,IPR013785,IPR000322	GO:0030246,GO:0004553,GO:0005975,GO:0003824
Peaxi162Scf00196g00053		XLOC_014473	17.3571	6.5241	-1.41168	-2.80681	5e-05	0.000185415	yes		-3.66895	3.91441	62.2423	3.04e-15	2.25e-13		gb|ADX66725.1|	IPR021109,IPR001461	GO:0006508,GO:0004190
Peaxi162Scf00196g00076		XLOC_014477	16.482	7.16651	-1.20155	-2.41127	5e-05	0.000185415	yes		-3.0344	4.02062	55.3893	9.89e-14	5.55e-12		AT1G03220.1	IPR021109,IPR001461	GO:0006508,GO:0004190
Peaxi162Scf00196g00108		XLOC_014484	5.69159	10.6824	0.908336	1.93777	0.00185	0.00490454	yes		1.01365	5.86489	18.403	1.79e-05	0.000164792		ref|XP_007034600.1|
Peaxi162Scf00196g00119		XLOC_014445	19.8826	98.2787	2.30538	4.7358	5e-05	0.000185415	yes		4.6408	9.99902	47.1937	6.43e-12	2.55e-10
Peaxi162Scf00196g00225		XLOC_014468	40.4668	67.31	0.734083	1.86748	0.0019	0.00502129	yes		1.05529	3.50613	20.5739	5.74e-06	6.05e-05		sp|Q9QY80|HACD1_MOUSE	IPR007482
Peaxi162Scf00196g00319		XLOC_014470	5.48813	1.65424	-1.73015	-2.44164	0.0013	0.00359078	yes		-3.22547	1.54239	23.2953	1.39e-06	1.77e-05		AT2G22590.1	IPR002213	GO:0008152,GO:0016758
Peaxi162Scf00196g00325		XLOC_014471	1.26586	4.02791	1.66991	2.90005	5e-05	0.000185415	yes		3.62515	2.61585	57.379	3.59e-14	2.16e-12		AT2G22620.1	IPR011013,IPR010325,IPR014766,IPR013784,IPR008979	GO:0030246,GO:0005975,GO:0003824
Peaxi162Scf00196g00723		XLOC_014476	37.506	8.76213	-2.09777	-5.43111	5e-05	0.000185415	yes		-0.833583	5.80611	7.09857	0.00771457	0.0273296		AT1G03220.1	IPR021109,IPR001461	GO:0006508,GO:0004190
Peaxi162Scf00196g00724		XLOC_014478	29.7972	62.9372	1.07874	3.02295	5e-05	0.000185415	yes		2.52865	7.44518	44.5386	2.49e-11	8.71e-10		gb|ADG23123.1|	IPR021109,IPR001461	GO:0006508,GO:0004190
Peaxi162Scf00198g00014		XLOC_014500	25.8952	64.0315	1.3061	3.41902	5e-05	0.000185415	yes		1.4047	4.71929	40.8893	1.61e-10	4.84e-09		AT5G53120.1	IPR001045	GO:0003824
Peaxi162Scf00198g00212		XLOC_014502	1.2024	125.08	6.70079	10.862	5e-05	0.000185415	yes		4.61292	5.60812	134.085	5.23e-31	3.29e-28		AT5G40390.1	IPR013785,IPR008811	GO:0003824
Peaxi162Scf00198g00513		XLOC_014510	8.79091	18.8065	1.09715	2.51423	0.0002	0.000667709	yes		0.185345	3.85956	0.434329	0.509872	0.656624		AT1G26120.1	IPR013094	GO:0016787,GO:0008152
Peaxi162Scf00198g00514		XLOC_014541	25.5366	7.32397	-1.80187	-3.66438	5e-05	0.000185415	yes		-1.24217	3.13258	7.51025	0.00613487	0.0226561		AT1G13520.1	IPR010683,IPR008872	GO:0009405
Peaxi162Scf00198g00516		XLOC_014543	1.21788	12.9146	3.40656	5.28993	5e-05	0.000185415	yes		4.29391	4.1157	75.5526	3.56e-18	4.19e-16		AT3G25620.2	IPR027417,IPR013525	GO:0016020,GO:0005524,GO:0000166,GO:0017111,GO:0016887
Peaxi162Scf00198g00911		XLOC_014548	20.9348	10.1705	-1.04152	-2.14772	0.00045	0.00139113	yes		0.0584235	3.76731	0.0487525	0.825248	0.90365		AT3G54240.1
Peaxi162Scf00199g00056		XLOC_014581	0	9.01867	Inf	NA	5e-05	0.000185415	yes		0.160254	0.570627	0.0242007	0.876375	0.937238		sp|Q8L9K1|ERF99_ARATH	IPR016177	GO:0003677,GO:0006355,GO:0003700
Peaxi162Scf00200g01316		XLOC_014594	105.183	45.7425	-1.20129	-3.1868	5e-05	0.000185415	yes		-0.69583	4.29895	4.50927	0.0337116	0.0886197		sp|Q5SLR3|ODBB_THET8	IPR005476,IPR009014,IPR005475	GO:0008152,GO:0003824
Peaxi162Scf00201g00011		XLOC_014647	2.31597	4.90189	1.08172	1.73462	0.00815	0.0178576	yes		0.380011	2.38901	0.998195	0.317748	0.471289		AT1G13880.1	IPR009057	GO:0003677,GO:0003682
Peaxi162Scf00201g00021		XLOC_014644	7.21746	12.4165	0.782702	2.00702	0.0008	0.002331	yes		0.680495	4.99561	5.92326	0.0149423	0.0466936		sp|Q7NFE9|CLPB_GLOVI	IPR019489,IPR023150,IPR007149,IPR001270,IPR027417,IPR028299,IPR004176	GO:0005524,GO:0019538,GO:0000166,GO:0017111
Peaxi162Scf00201g00023		XLOC_014645	36.6957	22.3191	-0.717334	-1.794	0.00195	0.0051377	yes		-0.202661	4.70147	0.551883	0.457549	0.610089		sp|Q9S7P9|SNP33_ARATH	IPR000727	GO:0005515
Peaxi162Scf00201g00127		XLOC_014649	15.307	33.6757	1.13752	3.07529	5e-05	0.000185415	yes		2.40791	5.02992	33.825	6.03e-09	1.33e-07		AT5G63770.1	IPR002219,IPR001206,IPR016064,IPR000756	GO:0004143,GO:0007205,GO:0003951,GO:0008152,GO:0035556
Peaxi162Scf00201g00240		XLOC_014621	2.3662	8.00753	1.75878	3.7	5e-05	0.000185415	yes		1.07852	3.81414	5.36461	0.0205493	0.0602602		sp|Q7NFE9|CLPB_GLOVI	IPR019489,IPR023150,IPR007149,IPR001270,IPR027417,IPR028299,IPR004176	GO:0005524,GO:0019538,GO:0000166,GO:0017111
Peaxi162Scf00201g00248		XLOC_014656	8.59279	15.45	0.846404	2.20465	0.0002	0.000667709	yes		0.325633	5.17357	1.51943	0.217706	0.363204		sp|Q0II91|DJC21_BOVIN	IPR003604,IPR001623,IPR022755	GO:0046872,GO:0008270,GO:0003676
Peaxi162Scf00201g00342		XLOC_014658	22.6607	36.2881	0.6793	1.79829	0.00275	0.00692868	yes		0.471848	5.45487	4.69938	0.0301736	0.0814591		AT1G03220.1	IPR021109,IPR001461	GO:0006508,GO:0004190
Peaxi162Scf00201g00424		XLOC_014664	91.8459	40.3421	-1.18693	-3.26447	5e-05	0.000185415	yes		-0.483331	5.86421	4.19038	0.040654	0.102225		sp|Q9NRK6|ABCBA_HUMAN	IPR027417,IPR011527	GO:0006810,GO:0055085,GO:0005524,GO:0000166,GO:0042626,GO:0017111,GO:0016021,GO:0016887
Peaxi162Scf00202g00111		XLOC_014686	1.79063	5.69271	1.66865	2.80474	0.00015	0.000513767	yes		1.4004	2.23294	5.61645	0.0177926	0.0536734		sp|Q9SXB8|Y1133_ARATH	IPR001480,IPR003609,IPR000858,IPR013320,IPR024171,IPR011009	GO:0005524,GO:0004674,GO:0004672,GO:0048544,GO:0006468,GO:0016772
Peaxi162Scf00202g00314		XLOC_014673	6.32144	12.1932	0.947748	1.87568	0.0024	0.00617564	yes		0.506084	2.92219	2.23686	0.134755	0.254819		sp|Q9M0Y3|ENT3_ARATH	IPR002259	GO:0006810,GO:0005337,GO:0016021
Peaxi162Scf00203g00081		XLOC_014709	60.4384	36.9787	-0.708772	-1.85797	0.00115	0.00322042	yes		-1.47559	6.99853	40.9229	1.58e-10	4.78e-09		AT5G06390.1	IPR000782
Peaxi162Scf00203g00110		XLOC_014718	26.3822	41.6384	0.658347	1.78307	0.0023	0.00594717	yes		0.466314	4.77465	2.94598	0.0860917	0.182164		sp|Q9FPT1|UBP12_ARATH	IPR008974,IPR024729,IPR001394	GO:0006511,GO:0005515,GO:0004221
Peaxi162Scf00204g00216		XLOC_014743	37.5068	15.6384	-1.26206	-3.24169	5e-05	0.000185415	yes		-1.30123	4.83425	29.4531	5.73e-08	1.05e-06		AT4G39660.1	IPR015424,IPR005814	GO:0008483,GO:0003824,GO:0030170
Peaxi162Scf00204g00614		XLOC_014747	5.44746	14.4257	1.40498	2.35736	0.0001	0.00035384	yes		1.46936	2.69333	10.335	0.00130531	0.00634189		sp|Q0VFE7|DRS7B_XENTR	IPR002347	GO:0008152,GO:0016491
Peaxi162Scf00205g00039		XLOC_014771	9.67698	15.83	0.710035	1.77212	0.00335	0.00823683	yes		1.00355	6.04464	13.5585	0.000231243	0.00148236		AT2G01320.2	IPR027417,IPR013525	GO:0016020,GO:0005524,GO:0000166,GO:0017111,GO:0016887
Peaxi162Scf00205g00616		XLOC_014778	51.4798	157.478	1.61307	4.23957	5e-05	0.000185415	yes		2.66086	6.85357	102.704	3.89e-24	1.1e-21
Peaxi162Scf00205g00619		XLOC_014812	20.3683	69.223	1.76493	4.43983	5e-05	0.000185415	yes		3.13962	4.22937	94.7525	2.16e-22	4.91e-20		AT2G01275.1	IPR022143,IPR013083,IPR011016	GO:0008270
Peaxi162Scf00205g00721		XLOC_014782	5.63355	9.71735	0.78652	1.58995	0.00995	0.02124	yes		0.571069	3.70768	2.7945	0.0945882	0.195423		AT1G26680.1	IPR015300	GO:0003677
Peaxi162Scf00205g00914		XLOC_014786	84.634	214.281	1.3402	2.45409	0.0002	0.000667709	yes		1.84486	6.74658	40.8199	1.67e-10	5e-09
Peaxi162Scf00205g01024		XLOC_014791	7.04839	2.3275	-1.59851	-3.48258	5e-05	0.000185415	yes		-1.58906	4.14104	11.8249	0.000584438	0.00325925		AT1G15170.1	IPR002528	GO:0016020,GO:0055085,GO:0015238,GO:0015297,GO:0006855
Peaxi162Scf00205g01128		XLOC_014824	462.494	257.147	-0.846843	-1.98806	0.00065	0.00193585	yes		-0.268043	8.49361	1.85978	0.17265	0.305915		AT4G38970.1	IPR013785,IPR000741	GO:0004332,GO:0006096,GO:0003824
Peaxi162Scf00206g00078		XLOC_014851	13.955	75.6423	2.43841	5.48637	5e-05	0.000185415	yes		1.28887	4.03178	15.4049	8.68e-05	0.000640197		AT4G27470.1	IPR013083	GO:0005515,GO:0008270
Peaxi162Scf00207g00008		XLOC_014967	37.5063	17.8286	-1.07294	-2.6748	5e-05	0.000185415	yes		-2.17139	3.72974	46.2041	1.07e-11	4.05e-10		AT3G17860.1	IPR010399,IPR018467
Peaxi162Scf00207g00045		XLOC_014888	1.93107	13.0474	2.75629	3.58111	5e-05	0.000185415	yes		2.41323	4.9227	10.2411	0.00137349	0.00661801		AT5G25110.1	IPR020636	GO:0007165,GO:0005524,GO:0004674,GO:0004672,GO:0006468,GO:0016772
Peaxi162Scf00207g00116		XLOC_014863	0	22.7905	Inf	NA	5e-05	0.000185415	yes		5.55048	1.94807	108.871	1.73e-25	6.4e-23
Peaxi162Scf00207g00130		XLOC_014864	11.1954	4.80084	-1.22155	-2.36999	0.00015	0.000513767	yes		-0.812629	2.27437	4.54798	0.0329575	0.0871685		AT1G28110.1	IPR001563	GO:0006508,GO:0004185
Peaxi162Scf00207g00143		XLOC_014867	25.0393	12.7405	-0.974775	-2.46919	5e-05	0.000185415	yes		0.302837	3.64442	1.93443	0.164275	0.295275		sp|O75131|CPNE3_HUMAN	IPR010734,IPR000008,IPR002035	GO:0005515
Peaxi162Scf00207g00148		XLOC_014971	55.754	33.6264	-0.72948	-1.89815	0.0014	0.00383394	yes		0.26765	5.11262	1.38023	0.240061	0.388116		sp|Q16706|MA2A1_HUMAN	IPR011013,IPR011330,IPR013780,IPR015341	GO:0015923,GO:0003824,GO:0004559,GO:0004553,GO:0006013,GO:0030246,GO:0005975,GO:0008270
Peaxi162Scf00207g00333		XLOC_014984	109.779	275.837	1.32922	3.77309	5e-05	0.000185415	yes		-0.50106	7.27509	2.66641	0.102487	0.207519		gb|ABQ45124.1|
Peaxi162Scf00207g00528		XLOC_014990	11.8102	3.2803	-1.84813	-1.99251	0.00555	0.01279	yes		-0.825389	0.865584	1.39255	0.237975	0.385586		gb|ABY76322.1|	IPR016177	GO:0003677,GO:0006355,GO:0003700
Peaxi162Scf00207g00638		XLOC_014898	0	4.76207	Inf	NA	5e-05	0.000185415	yes		7.42459	0.270673	45.5365	1.5e-11	5.53e-10		sp|Q8GXI9|PV42B_ARATH	IPR000644	GO:0030554
Peaxi162Scf00207g00721		XLOC_015005	3.99731	842.957	7.72029	4.41779	0.02195	0.0420909	yes		7.23251	5.95784	64.2846	1.08e-15	8.82e-14
Peaxi162Scf00207g00837		XLOC_015012	5.30424	1.08453	-2.29008	-2.37777	0.00465	0.0109644	yes		-3.73871	0.492555	21.7244	3.15e-06	3.6e-05		AT1G15550.1	IPR027443,IPR005123,IPR026992	GO:0016706,GO:0055114,GO:0016491
Peaxi162Scf00207g00922		XLOC_015020	9.46713	17.8735	0.916824	2.38473	0.00025	0.000817896	yes		0.538741	4.29672	5.16367	0.0230641	0.065981		AT1G52360.1	IPR016453	GO:0006886,GO:0030117,GO:0005515,GO:0005198,GO:0016192
Peaxi162Scf00207g01031		XLOC_014920	2.70514	7.79999	1.52777	2.6547	0.0003	0.000964629	yes		2.04936	2.65146	22.5684	2.03e-06	2.45e-05		AT1G79820.1	IPR005828,IPR016196	GO:0016020,GO:0006810,GO:0055085,GO:0016021,GO:0022891,GO:0022857,GO:0005215
Peaxi162Scf00207g01032		XLOC_014921	10.9383	1.92967	-2.50297	-2.59573	0.00065	0.00193585	yes		-2.4375	-0.384997	13.0416	0.000304641	0.00187901		AT1G14870.1	IPR006461
Peaxi162Scf00207g01048		XLOC_015025	5.52377	1.89872	-1.54062	-2.01689	0.0034	0.00834304	yes		-1.20035	1.73712	5.42023	0.0199047	0.0588111		ref|XP_007024223.1|	IPR011598	GO:0046983
Peaxi162Scf00207g01129		XLOC_015041	10.509	19.0269	0.856413	1.98963	0.0004	0.00125109	yes		0.924298	4.31374	8.55362	0.00344835	0.0142389		ref|XP_007024348.1|
Peaxi162Scf00207g01227		XLOC_014932	76.7294	18.4037	-2.05978	-4.75872	5e-05	0.000185415	yes		-4.04134	4.34381	62.1542	3.18e-15	2.34e-13		AT4G29270.1	IPR005519,IPR023214	GO:0003993
Peaxi162Scf00207g01241		XLOC_015044	21.6293	36.2742	0.745955	2.00462	0.00075	0.00220004	yes		0.756486	6.88566	8.15171	0.00430205	0.0170927		AT2G25850.2	IPR014492	GO:0031123,GO:0005634,GO:0004652,GO:0003723,GO:0043631,GO:0016779
Peaxi162Scf00207g01242		XLOC_015045	9.47063	25.3733	1.42178	2.88346	5e-05	0.000185415	yes		-0.738789	3.26933	3.44324	0.0635111	0.144		gb|AAG43551.1|AF211533_1	IPR008480
Peaxi162Scf00207g01361		XLOC_014941	11.1616	20.9779	0.910328	2.43183	5e-05	0.000185415	yes		0.780107	5.5784	11.0949	0.000865637	0.00450479		AT1G17500.1	IPR001757,IPR023214	GO:0000287,GO:0005524,GO:0019829,GO:0006812,GO:0046872,GO:0000166,GO:0015914,GO:0016021,GO:0004012
Peaxi162Scf00207g01445		XLOC_015065	18.3764	32.2327	0.810667	2.16369	0.0004	0.00125109	yes		-0.983229	7.28127	9.69353	0.00184918	0.00849418		AT3G14067.1	IPR015500,IPR023828	GO:0004252,GO:0006508,GO:0042802,GO:0043086
Peaxi162Scf00207g01537		XLOC_014957	35.1946	21.1064	-0.737676	-1.83127	0.0014	0.00383394	yes		-0.626791	5.33746	6.97262	0.00827662	0.0289668		ref|XP_007023082.1|
Peaxi162Scf00207g01542		XLOC_015073	220.033	123.683	-0.831077	-2.13826	0.0002	0.000667709	yes		1.26922	7.31896	25.3205	4.86e-07	7.09e-06		sp|Q6K7E6|ERF1_ORYSJ	IPR016177	GO:0003677,GO:0006355,GO:0003700
Peaxi162Scf00207g01550		XLOC_014956	12.005	5.69402	-1.07612	-2.50194	0.00015	0.000513767	yes		-1.46549	3.85342	14.5971	0.000133122	0.000925556		AT2G29110.1	IPR001638,IPR028082,IPR017103	GO:0016020,GO:0006810,GO:0005234,GO:0004970,GO:0005215
Peaxi162Scf00207g01622		XLOC_014959	39.7808	13.0085	-1.61262	-4.03999	5e-05	0.000185415	yes		-0.950247	5.47394	7.21896	0.00721376	0.0258721		AT1G51550.1	IPR001810,IPR015915	GO:0005515
Peaxi162Scf00209g00122		XLOC_015133	235.415	61.3224	-1.94072	-5.12657	5e-05	0.000185415	yes		-0.0628695	5.75542	0.0101245	0.919851	0.965341		AT4G17370.1	IPR004104,IPR016040	GO:0008152,GO:0055114,GO:0016491
Peaxi162Scf00209g00220		XLOC_015105	9.83218	3.48472	-1.49647	-3.22173	5e-05	0.000185415	yes		-1.7784	4.41364	28.3159	1.03e-07	1.79e-06		AT1G14390.1	IPR001611,IPR013320,IPR011009	GO:0005524,GO:0005515,GO:0004672,GO:0006468,GO:0016772
Peaxi162Scf00209g00232		XLOC_015137	5.12985	1.51845	-1.75631	-2.40614	0.0009	0.00258883	yes		-3.07417	1.13903	29.1755	6.61e-08	1.19e-06		AT1G62300.1	IPR003657	GO:0006355,GO:0043565,GO:0003700
Peaxi162Scf00209g00324		XLOC_015141	31.9066	16.9949	-0.908752	-2.13372	0.00025	0.000817896	yes		0.130264	5.13604	0.177841	0.673235	0.791812		sp|Q9SRH5|VDAC1_ARATH	IPR023614,IPR027246	GO:0006820,GO:0055085,GO:0008308,GO:0005741,GO:0044070
Peaxi162Scf00209g00411		XLOC_015145	10.8992	32.351	1.56959	3.74988	5e-05	0.000185415	yes		1.8225	4.42655	31.6824	1.82e-08	3.7e-07		sp|Q8H157|PTR19_ARATH	IPR000109,IPR016196	GO:0016020,GO:0006810,GO:0005215
Peaxi162Scf00209g00412		XLOC_015146	28.1619	142.63	2.34046	5.93604	5e-05	0.000185415	yes		2.50196	6.12638	69.6111	7.22e-17	7.16e-15		sp|Q8H157|PTR19_ARATH	IPR000109,IPR016196	GO:0016020,GO:0006810,GO:0005215
Peaxi162Scf00209g00515		XLOC_015111	2.49582	20.6692	3.04989	4.6932	5e-05	0.000185415	yes		2.26197	1.73377	16.7381	4.29e-05	0.000350039		AT1G27045.1	IPR009057,IPR003106	GO:0005634,GO:0003677,GO:0006355,GO:0043565,GO:0000976,GO:0003700
Peaxi162Scf00209g00610		XLOC_015149	2.42262	6.68019	1.46332	2.49592	0.0002	0.000667709	yes		0.105862	2.10951	0.049283	0.824316	0.902915		AT1G27070.1	IPR014756
Peaxi162Scf00209g00838		XLOC_015119	33.9982	48.665	0.517428	1.32327	0.0255	0.0478783	yes		-0.483576	2.71708	2.78223	0.0953156	0.196533		AT5G39950.1	IPR005746,IPR012336	GO:0015035,GO:0006662,GO:0045454
Peaxi162Scf00209g00931		XLOC_015123	14.9101	4.75108	-1.64996	-3.00642	5e-05	0.000185415	yes		-2.23964	4.91642	54.0888	1.92e-13	1.02e-11		ref|XP_007044408.1|	IPR025287	GO:0030247
Peaxi162Scf00209g00943		XLOC_015126	10.6129	17.0502	0.683972	1.85447	0.00225	0.00583316	yes		0.744557	4.38557	7.39242	0.00654994	0.0239221		AT1G68710.1	IPR001757,IPR023214	GO:0000287,GO:0005524,GO:0019829,GO:0006812,GO:0046872,GO:0000166,GO:0015914,GO:0016021,GO:0004012
Peaxi162Scf00210g01615		XLOC_015168	0.199212	10.6317	5.73792	4.06217	0.00765	0.0168998	yes		6.67074	5.40799	108.622	1.96e-25	7.14e-23		AT5G06530.2	IPR027417,IPR013525	GO:0016020,GO:0005524,GO:0000166,GO:0017111,GO:0016887
Peaxi162Scf00211g00058		XLOC_015212	18.4888	28.7966	0.639246	1.71658	0.0023	0.00594717	yes		0.577128	6.07995	8.26329	0.00404548	0.0162289		sp|Q6DW74|DGDG1_LOTJA
Peaxi162Scf00211g00144		XLOC_015216	6.22971	24.8256	1.99459	4.93134	5e-05	0.000185415	yes		1.16809	4.11238	15.1792	9.78e-05	0.000705357		AT3G52490.1	IPR023150,IPR004176	GO:0019538
Peaxi162Scf00211g00310		XLOC_015183	64.2038	20.34	-1.65834	-3.99551	5e-05	0.000185415	yes		-0.784083	4.85684	6.66531	0.00983076	0.0331944		AT3G11820.1	IPR010989	GO:0016020,GO:0006886,GO:0005484,GO:0005515,GO:0016192
Peaxi162Scf00212g00214		XLOC_015258	1.10542	3.93361	1.83126	1.91151	0.0064	0.0144727	yes		1.20624	3.06108	6.13797	0.0132309	0.0422463		AT4G39955.1	IPR000639,IPR000073	GO:0003824
Peaxi162Scf00212g00413		XLOC_015236	12.2836	4.16292	-1.56107	-2.29537	0.00045	0.00139113	yes		-0.810113	2.70624	4.70362	0.0300991	0.0813217
Peaxi162Scf00213g00934		XLOC_015284	12.5883	6.1205	-1.04037	-2.09757	0.00095	0.00271699	yes		0.726519	3.23838	4.51572	0.0335848	0.0883761		AT4G31860.1	IPR001932,IPR015655	GO:0006470,GO:0003824,GO:0004722
Peaxi162Scf00213g01024		XLOC_015307	3.0487	10.5295	1.78817	3.45219	5e-05	0.000185415	yes		0.688729	3.97247	4.24833	0.0392888	0.099761		sp|P77967|CRYD_SYNY3	IPR002081	GO:0006281,GO:0003913
Peaxi162Scf00213g01313		XLOC_015315	22.3723	35.2293	0.655063	1.73187	0.00295	0.00736963	yes		0.979319	6.62872	21.2591	4.01e-06	4.44e-05		sp|Q9M086|DCAF1_ARATH	IPR015943,IPR006594	GO:0005515
Peaxi162Scf00214g01312		XLOC_015339	45.1815	68.387	0.597989	1.40987	0.0162	0.0323794	yes		1.02936	4.98504	18.553	1.65e-05	0.000153359
Peaxi162Scf00215g00032		XLOC_015343	28.5911	12.8831	-1.15009	-2.53887	0.0001	0.00035384	yes		-0.345116	3.06137	0.818159	0.365719	0.520532		sp|Q6NPT8|PP2B1_ARATH	IPR001810,IPR025886	GO:0005515
Peaxi162Scf00215g00412		XLOC_015346	2.65298	9.09714	1.7778	3.34096	5e-05	0.000185415	yes		1.65762	2.28712	24.7447	6.54e-07	9.21e-06		sp|Q5B4C9|ATG26_EMENI	IPR004276,IPR002213	GO:0030259,GO:0008152,GO:0016758,GO:0005975
Peaxi162Scf00216g00126		XLOC_015381	3.76205	1.01333	-1.89242	-2.25378	0.0031	0.00769733	yes		-0.36761	0.54472	0.259181	0.610684	0.743285		sp|Q9SBA7|STP8_ARATH	IPR005828,IPR016196	GO:0016020,GO:0006810,GO:0055085,GO:0016021,GO:0022891,GO:0022857,GO:0005215
Peaxi162Scf00217g00713		XLOC_015411	2.21261	7.60678	1.78154	3.31816	5e-05	0.000185415	yes		1.40979	2.52534	10.2598	0.00135959	0.00656405		sp|Q5XVF0|MEE12_ARATH	IPR021752
Peaxi162Scf00217g00812		XLOC_015412	33.4467	15.8925	-1.07352	-2.76246	5e-05	0.000185415	yes		-0.0931042	5.67139	0.185584	0.666618	0.786813		AT2G27090.1	IPR006868,IPR006867
Peaxi162Scf00218g00029		XLOC_015422	13.7889	6.7597	-1.02848	-2.29212	0.0002	0.000667709	yes		-1.30268	4.35927	17.1168	3.51e-05	0.000296544		AT2G46370.1	IPR004993
Peaxi162Scf00218g00126		XLOC_015455	22.2146	63.0875	1.50584	3.79	5e-05	0.000185415	yes		1.19232	5.13793	10.3128	0.00132114	0.00640981		AT1G01300.1	IPR021109,IPR001461	GO:0006508,GO:0004190
Peaxi162Scf00218g00174		XLOC_015435	50.8782	32.1879	-0.66053	-1.72899	0.0039	0.0094105	yes		-0.666778	6.17131	6.09086	0.0135883	0.0431524		AT5G48180.1	IPR015915	GO:0005515
Peaxi162Scf00218g00415		XLOC_015426	110.571	59.1027	-0.903678	-2.51484	5e-05	0.000185415	yes		-0.509135	6.00189	5.87572	0.0153511	0.0476618		AT1G61720.1	IPR001509,IPR016040	GO:0044237,GO:0003824,GO:0050662
Peaxi162Scf00220g00211		XLOC_015504	287.221	145.527	-0.980874	-2.48528	5e-05	0.000185415	yes		0.356289	7.5474	1.97127	0.160313	0.290017		AT2G40890.1	IPR001128	GO:0020037,GO:0016705,GO:0005506,GO:0055114
Peaxi162Scf00222g00057		XLOC_015584	0.572946	5.53004	3.27082	3.0295	0.0021	0.00548714	yes		3.75656	3.23616	33.0492	8.99e-09	1.93e-07		AT1G69570.1	IPR003851	GO:0003677,GO:0006355
Peaxi162Scf00222g00058		XLOC_015585	14.7911	48.4669	1.71227	3.19452	5e-05	0.000185415	yes		1.71099	2.14474	6.807	0.00908011	0.0312129
Peaxi162Scf00222g00119		XLOC_015534	32.9697	10.9601	-1.58888	-3.65616	5e-05	0.000185415	yes		-1.46777	6.13287	19.4104	1.05e-05	0.000102864
Peaxi162Scf00222g00121		XLOC_015569	11.3652	21.6917	0.932515	2.13919	0.0004	0.00125109	yes		0.994545	2.98984	8.84936	0.00293192	0.0124489		AT3G29180.1	IPR009769
Peaxi162Scf00222g00330		XLOC_015545	5.81283	9.82549	0.757289	1.49714	0.0122	0.025331	yes		0.319825	2.83334	0.835842	0.360589	0.515143		sp|P94026.1|RBCMT_TOBAC	IPR011192	GO:0005515,GO:0030785,GO:0009507
Peaxi162Scf00222g00816		XLOC_015596	2.31771	6.83155	1.55951	2.36458	0.0009	0.00258883	yes		0.286232	3.49185	0.506527	0.476646	0.62741		AT1G26761.1	IPR007184,IPR023296
Peaxi162Scf00222g00822		XLOC_015561	45.3301	96.3132	1.08726	2.98036	5e-05	0.000185415	yes		1.60808	5.27621	59.4748	1.24e-14	8.14e-13		sp|P49961|ENTP1_HUMAN	IPR000407	GO:0016787
Peaxi162Scf00222g00823		XLOC_015562	39.2239	67.6196	0.78571	2.01745	0.00045	0.00139113	yes		1.62608	4.02067	30.4361	3.45e-08	6.62e-07		AT3G47550.3	IPR022143,IPR013083,IPR011016	GO:0008270
Peaxi162Scf00223g01011		XLOC_015614	0.661084	8.82614	3.73888	3.61711	0.0006	0.00180172	yes		4.55486	1.14613	39.9965	2.54e-10	7.4e-09		AT4G18550.1	IPR002921	GO:0004806,GO:0006629
Peaxi162Scf00223g01424		XLOC_015632	14.8933	7.37703	-1.01355	-1.64017	0.00695	0.0155433	yes		0.322847	1.90576	0.622232	0.430219	0.584078		ref|XP_007013286.1|	IPR002794	GO:0016021
Peaxi162Scf00223g01425		XLOC_015633	43.5905	14.0747	-1.63091	-3.62513	5e-05	0.000185415	yes		-0.0875111	4.95676	0.130752	0.717653	0.826974		ref|XP_007013286.1|	IPR002794	GO:0016021
Peaxi162Scf00224g00514		XLOC_015643	7.33945	20.0295	1.44839	2.83347	5e-05	0.000185415	yes		1.10205	2.49816	6.31895	0.0119454	0.0389873		ref|XP_007015733.1|	IPR003441	GO:0003677,GO:0006355
Peaxi162Scf00224g00819		XLOC_015666	52.8488	12.7593	-2.05032	-3.71484	5e-05	0.000185415	yes		-3.51903	3.19854	33.502	7.12e-09	1.56e-07		AT2G36026.1	IPR006458
Peaxi162Scf00225g00032		XLOC_015679	3.0151	6.45623	1.09849	2.536	5e-05	0.000185415	yes		0.254055	4.94529	0.927389	0.335542	0.490277		AT3G02030.1	IPR007130	GO:0016747
Peaxi162Scf00225g00135		XLOC_015671	65.6335	24.2289	-1.4377	-3.68652	5e-05	0.000185415	yes		0.157473	4.61034	0.407047	0.523472	0.668598		AT3G04940.1	IPR005856	GO:0006535,GO:0004124
Peaxi162Scf00225g00219		XLOC_015705	2.49029	6.24309	1.32595	2.43659	0.00045	0.00139113	yes		0.291553	3.08428	0.432896	0.510571	0.657074		AT4G21270.1	IPR027640,IPR027417,IPR001752	GO:0007018,GO:0005524,GO:0003777,GO:0008017,GO:0005871
Peaxi162Scf00226g00411		XLOC_015724	2.69127	15.5743	2.53281	3.92719	5e-05	0.000185415	yes		3.64726	5.55742	98.548	3.17e-23	7.73e-21		AT4G09670.1	IPR004104,IPR016040	GO:0008152,GO:0055114,GO:0016491
Peaxi162Scf00227g00213		XLOC_015777	36.674	22.7197	-0.690818	-1.67336	0.0047	0.0110673	yes		-0.628114	2.87233	4.98517	0.0255655	0.0717133		AT3G46210.1	IPR015847,IPR020568,IPR027408
Peaxi162Scf00227g00811		XLOC_015784	8.40046	16.2681	0.953509	2.15024	0.0009	0.00258883	yes		2.30636	5.87963	47.9437	4.39e-12	1.79e-10		ref|XP_007012138.1|	IPR009091
Peaxi162Scf00228g00020		XLOC_015788	1258.03	201.154	-2.6448	-3.77031	5e-05	0.000185415	yes		-0.220523	10.7001	0.291109	0.58951	0.7254		sp|P52401|E132_SOLTU	IPR017853,IPR000490	GO:0004553,GO:0005975,GO:0003824
Peaxi162Scf00228g00036		XLOC_015822	14.4595	7.67903	-0.913023	-2.227	0.0002	0.000667709	yes		-0.580694	5.07804	8.05768	0.00453112	0.0178453		AT1G34300.1	IPR001480,IPR000858,IPR013320,IPR024171,IPR011009	GO:0005524,GO:0004674,GO:0004672,GO:0048544,GO:0006468,GO:0016772
Peaxi162Scf00228g00056		XLOC_015803	32.141	92.1493	1.51956	3.8474	5e-05	0.000185415	yes		0.211524	4.19346	0.334276	0.563152	0.702481		ref|XP_007035843.1|	IPR003657	GO:0006355,GO:0043565,GO:0003700
Peaxi162Scf00228g00327		XLOC_015792	21.4656	34.2702	0.67493	1.75576	0.0025	0.00640186	yes		2.20033	5.4336	103.933	2.09e-24	6.28e-22		sp|Q91V92|ACLY_MOUSE	IPR005810,IPR016040,IPR002020,IPR016102	GO:0004775,GO:0003878,GO:0008152,GO:0046912,GO:0044262,GO:0003824
Peaxi162Scf00228g00615		XLOC_015806	9.08733	15.9624	0.812751	1.75034	0.00375	0.00909209	yes		-0.705148	4.96591	7.13367	0.00756496	0.0268921
Peaxi162Scf00228g00621		XLOC_015827	17.0275	40.0271	1.23311	3.15042	5e-05	0.000185415	yes		1.92933	4.79414	32.4681	1.21e-08	2.53e-07		AT3G06560.1	IPR011068,IPR007012	GO:0031123,GO:0005634,GO:0004652,GO:0003723,GO:0043631,GO:0016779
Peaxi162Scf00228g00731		XLOC_015807	2.34324	8.46679	1.85331	3.24119	5e-05	0.000185415	yes		-0.894398	3.14513	1.95028	0.162556	0.292914		AT3G06550.2	IPR012419
Peaxi162Scf00228g00732		XLOC_015808	121.836	23.0595	-2.40151	-5.1475	5e-05	0.000185415	yes		-2.18328	5.70273	15.5424	8.07e-05	0.000602145		AT5G05340.1	IPR010255	GO:0006979,GO:0020037,GO:0004601,GO:0055114
Peaxi162Scf00228g00913		XLOC_015834	28.2978	82.6994	1.54719	4.24709	5e-05	0.000185415	yes		2.57344	4.9974	80.314	3.19e-19	4.56e-17		AT3G06500.1	IPR024746,IPR008928	GO:0033926,GO:0003824
Peaxi162Scf00228g00914		XLOC_015836	36.4219	150.965	2.05134	5.09804	5e-05	0.000185415	yes		2.61141	5.47541	32.899	9.71e-09	2.07e-07		AT5G49620.1	IPR009057	GO:0003677,GO:0003682
Peaxi162Scf00229g01513		XLOC_015849	342.406	24.3042	-3.81643	-8.84805	5e-05	0.000185415	yes		-1.53184	7.44847	3.19171	0.0740126	0.162131		sp|P30364|ASPG_LUPAN	IPR000246	GO:0016787
Peaxi162Scf00230g00026		XLOC_015878	32.9704	22.3968	-0.557877	-1.5191	0.01045	0.0221608	yes		0.0746156	6.48649	0.181762	0.669863	0.789294		AT4G02680.1	IPR011990,IPR011333	GO:0005515
Peaxi162Scf00230g00089		XLOC_015873	1.92905	17.7995	3.20587	5.7915	5e-05	0.000185415	yes		3.77878	5.65162	54.9842	1.22e-13	6.68e-12		AT3G51895.1	IPR001902	GO:0016020,GO:0055085,GO:0015116,GO:0008272,GO:0016021,GO:0008271
Peaxi162Scf00230g00717		XLOC_015885	9.10277	21.5612	1.24406	2.98538	5e-05	0.000185415	yes		0.908895	3.49692	11.5983	0.000660137	0.00360378		AT1G54510.1	IPR011009	GO:0005524,GO:0004674,GO:0004672,GO:0006468,GO:0016772
Peaxi162Scf00231g00021		XLOC_015892	14.4465	29.7009	1.03979	2.6979	5e-05	0.000185415	yes		1.63426	5.75807	25.8152	3.76e-07	5.66e-06		AT4G13250.1	IPR002347	GO:0008152,GO:0016491
Peaxi162Scf00231g00029		XLOC_015893	25.2553	12.4194	-1.024	-2.79436	5e-05	0.000185415	yes		-1.22773	5.63276	13.5236	0.000235582	0.00150645		AT1G52290.1	IPR011009	GO:0005524,GO:0004674,GO:0004672,GO:0006468,GO:0016772
Peaxi162Scf00231g00322		XLOC_015912	2.74353	13.0272	2.24742	4.41999	5e-05	0.000185415	yes		2.97009	3.6362	58.3749	2.17e-14	1.36e-12		AT1G67300.1	IPR005828,IPR016196	GO:0016020,GO:0006810,GO:0055085,GO:0016021,GO:0022891,GO:0022857,GO:0005215
Peaxi162Scf00231g00328		XLOC_015948	4.88002	2.35867	-1.04892	-1.53268	0.0113	0.0237114	yes		-0.729443	3.62414	5.35143	0.0207053	0.0605786		sp|O80345|CDKF1_ARATH	IPR011009	GO:0005524,GO:0004674,GO:0004672,GO:0006468,GO:0016772
Peaxi162Scf00232g00026		XLOC_015977	9.34098	41.3388	2.14585	4.34236	5e-05	0.000185415	yes		3.72508	4.97232	88.7539	4.47e-21	8.65e-19		AT5G55970.1	IPR013083	GO:0005515,GO:0008270
Peaxi162Scf00232g00030		XLOC_016008	43.9074	88.7638	1.01551	2.56471	5e-05	0.000185415	yes		1.0368	7.05709	14.0665	0.000176459	0.0011767		AT5G56030.1	IPR001404	GO:0006457,GO:0005524,GO:0051082,GO:0006950
Peaxi162Scf00232g00110		XLOC_016012	5.93584	16.6845	1.49098	2.13548	0.00105	0.00297038	yes		0.88157	3.76426	8.27411	0.00402144	0.0161513		ref|XP_007020392.1|	IPR004864
Peaxi162Scf00232g00116		XLOC_015982	6.8371	16.1575	1.24075	1.53794	0.01825	0.0358804	yes		3.6911	9.68406	60.0983	9.02e-15	6.07e-13		ref|XP_007020392.1|	IPR004864
Peaxi162Scf00232g00416		XLOC_015989	54.0395	9.38626	-2.52539	-6.63528	5e-05	0.000185415	yes		0.436321	4.9659	1.33573	0.247788	0.396522		AT5G20250.4	IPR013785,IPR008811	GO:0003824
Peaxi162Scf00232g01012		XLOC_016024	18.039	33.7627	0.904312	2.30168	0.00015	0.000513767	yes		1.23182	4.9206	24.6291	6.95e-07	9.71e-06		AT1G16220.1	IPR001932,IPR015655	GO:0003824
Peaxi162Scf00232g01129		XLOC_016005	12.1308	21.4949	0.825321	1.46844	0.0141	0.0287042	yes		-0.241776	11.8699	0.32932	0.56606	0.705047		sp|P06183|PSBR_SOLTU	IPR006814	GO:0009523,GO:0042651,GO:0015979,GO:0009654
Peaxi162Scf00235g00024		XLOC_016080	37.1128	13.0774	-1.50485	-3.02041	5e-05	0.000185415	yes		-1.73339	3.26866	24.5515	7.24e-07	1e-05			IPR007608
Peaxi162Scf00235g00325		XLOC_016084	72.1931	126.144	0.805141	2.11693	0.0004	0.00125109	yes		0.587299	4.76712	4.8982	0.0268847	0.0745329		sp|Q9FIA1|GDL87_ARATH	IPR001087	GO:0016787,GO:0016788,GO:0006629
Peaxi162Scf00235g00327		XLOC_016111	9.82538	0.897438	-3.45263	-3.38094	0.00185	0.00490454	yes		-3.5165	0.86292	29.605	5.3e-08	9.8e-07		AT4G36810.1	IPR017446	GO:0008299
Peaxi162Scf00235g00620		XLOC_016091	16.4628	54.0752	1.71575	4.48	5e-05	0.000185415	yes		1.55402	4.25748	18.1821	2.01e-05	0.000182082		AT3G20300.1	IPR021924
Peaxi162Scf00235g00623		XLOC_016096	116.398	69.634	-0.741204	-1.97604	0.00115	0.00322042	yes		-1.08621	5.04484	27.1719	1.86e-07	3.01e-06		sp|A4YJR1|GRPE_BRASO	IPR000740	GO:0006457,GO:0051087,GO:0000774,GO:0042803
Peaxi162Scf00235g00837		XLOC_016133	32.1603	16.0242	-1.00503	-2.57231	5e-05	0.000185415	yes		0.0836586	4.88987	0.128836	0.719642	0.82804		AT1G04970.1	IPR017943	GO:0008289
Peaxi162Scf00235g00842		XLOC_016140	10.6706	17.4008	0.705515	1.79361	0.0025	0.00640186	yes		0.89903	6.3746	15.9133	6.63e-05	0.000509998		AT5G55400.1	IPR011992,IPR001715	GO:0003779,GO:0005515,GO:0005509
Peaxi162Scf00235g10011		XLOC_016074	13.8273	4.30846	-1.68227	-3.06335	5e-05	0.000185415	yes		-2.15435	4.14996	30.6671	3.06e-08	5.96e-07		AT3G56160.1	IPR016833
Peaxi162Scf00236g00005		XLOC_016141	10.9301	144.847	3.72815	7.15031	5e-05	0.000185415	yes		3.3497	4.92219	110.618	7.17e-26	2.86e-23
Peaxi162Scf00236g00013		XLOC_016142	321.795	184.519	-0.80237	-2.01667	0.0005	0.00152937	yes		-0.337446	7.12212	1.58822	0.207581	0.350858		AT4G17900.1	IPR006734
Peaxi162Scf00237g02224		XLOC_016171	365.548	174.186	-1.06943	-2.75984	5e-05	0.000185415	yes		0.0549471	4.72768	0.0327648	0.856359	0.924231		AT4G40030.1	IPR000164,IPR009072	GO:0003677,GO:0046982,GO:0006334,GO:0000786
Peaxi162Scf00238g00037		XLOC_016196	19.8891	10.0736	-0.9814	-2.12681	0.00035	0.00110899	yes		0.70013	4.44272	3.95708	0.0466747	0.113893		gb|ACZ64227.1|	IPR008700
Peaxi162Scf00238g01014		XLOC_016219	32.8667	6.2469	-2.39541	-3.79478	5e-05	0.000185415	yes		-0.270798	3.5994	0.77638	0.378251	0.532549		AT3G60780.1	IPR009902
Peaxi162Scf00241g00015		XLOC_016244	0.951878	3.04812	1.67907	2.44093	0.0005	0.00152937	yes		-0.25796	2.58653	0.361653	0.54759	0.68917		sp|Q9LVA2|PP443_ARATH	IPR011990,IPR002885	GO:0005515
Peaxi162Scf00241g00059		XLOC_016296	118.03	245.369	1.0558	2.68997	5e-05	0.000185415	yes		0.795163	6.82843	8.56886	0.0034196	0.0141343		AT5G62350.1	IPR006501	GO:0004857,GO:0030599
Peaxi162Scf00241g00149		XLOC_016275	73.5362	49.7425	-0.563976	-1.4789	0.012	0.0249745	yes		-0.0879438	4.29494	0.143941	0.704394	0.816785		AT4G28510.1	IPR001107	GO:0016020
Peaxi162Scf00241g00417		XLOC_016255	34.6696	21.5096	-0.68869	-1.79172	0.0017	0.00455124	yes		-0.0625384	5.31776	0.0973532	0.755029	0.853845		sp|Q9SU40|SKU5_ARATH	IPR008972	GO:0005507,GO:0055114,GO:0016491
Peaxi162Scf00241g00420		XLOC_016253	47.6808	88.7906	0.896998	2.33761	5e-05	0.000185415	yes		1.9994	7.55966	46.1568	1.09e-11	4.14e-10		sp|P29000|INVA_SOLLC	IPR021792,IPR001362,IPR023296,IPR008985	GO:0004553,GO:0005975,GO:0004575,GO:0004564
Peaxi162Scf00241g00625		XLOC_016297	10.9647	20.4436	0.898784	1.99363	0.00145	0.00395485	yes		-0.120935	3.54452	0.12862	0.719867	0.828189		sp|O24464|KCY_PRUAR	IPR027417,IPR000850	GO:0005524,GO:0046939,GO:0019201,GO:0016776,GO:0006139,GO:0019205
Peaxi162Scf00244g00029		XLOC_016364	4.07403	8.90942	1.12887	1.91226	0.0022	0.0057185	yes		1.54313	4.58906	23.179	1.48e-06	1.87e-05		ref|XP_007010219.1|	IPR003323
Peaxi162Scf00244g00145		XLOC_016361	58.1649	102.57	0.81839	2.14676	0.00025	0.000817896	yes		0.641102	6.86763	7.7196	0.00546244	0.0206721		AT4G30440.1	IPR001509,IPR008089	GO:0005975,GO:0044237,GO:0016857,GO:0003824,GO:0050662
Peaxi162Scf00244g01214		XLOC_016356	1.67848	8.48663	2.33803	4.48249	5e-05	0.000185415	yes		2.04297	3.91117	29.8432	4.68e-08	8.76e-07		ref|XP_007010272.1|	IPR005380	GO:0031047
Peaxi162Scf00245g00914		XLOC_016415	38.4554	23.4531	-0.713409	-1.69168	0.0052	0.0120824	yes		0.0623575	5.47973	0.0810663	0.775858	0.868954		sp|O24633|PSB2B_ARATH	IPR001353	GO:0051603,GO:0004298,GO:0005839
Peaxi162Scf00247g00314		XLOC_016450	1.66574	3.72399	1.16069	1.91315	0.0036	0.00877252	yes		-0.282821	1.98182	0.285088	0.593386	0.728611		AT2G19470.1	IPR011009	GO:0005524,GO:0004674,GO:0004672,GO:0006468,GO:0016772
Peaxi162Scf00247g00515		XLOC_016453	2.42264	5.23787	1.1124	1.89595	0.0025	0.00640186	yes		0.450774	2.59697	1.93864	0.163817	0.294663		sp|Q54EH1|EPN_DICDI	IPR008942
Peaxi162Scf00249g00619		XLOC_016506	2.10697	5.02022	1.25258	1.75807	0.01165	0.0243428	yes		-0.444104	1.39896	0.472015	0.492062	0.640907		AT3G54950.1	IPR016035	GO:0008152,GO:0006629
Peaxi162Scf00249g00815		XLOC_016511	235.602	102.706	-1.19783	-3.00021	5e-05	0.000185415	yes		-0.921023	6.81038	4.42188	0.035481	0.0920674		sp|O80582|FBK46_ARATH	IPR001810,IPR015916	GO:0005515
Peaxi162Scf00251g00053		XLOC_016542	7.60624	1.42185	-2.41941	-2.66879	0.0024	0.00617564	yes		-0.911661	1.5238	2.68569	0.101254	0.205672		AT3G56580.2	IPR013083	GO:0005515,GO:0008270
Peaxi162Scf00251g01217		XLOC_016534	8.33404	14.9851	0.846444	1.44873	0.0157	0.0315106	yes		-0.222193	3.14359	0.493938	0.482176	0.632579		sp|Q8VYU4|CCR4F_ARATH	IPR004332,IPR005135
Peaxi162Scf00252g00012		XLOC_016557	17.9588	9.37	-0.938573	-2.10814	0.00085	0.00246011	yes		0.353961	3.96686	1.92212	0.165623	0.296848		sp|Q9ZUH1|Y2424_ARATH	IPR011333	GO:0005515,GO:0051260
Peaxi162Scf00252g00067		XLOC_016593	1.3998	5.57955	1.99493	1.96756	0.011	0.0231671	yes		1.33172	4.43736	6.95567	0.0083554	0.0291882		AT1G07700.1	IPR005746,IPR012336	GO:0015035,GO:0006662,GO:0045454
Peaxi162Scf00252g00117		XLOC_016586	15.6642	24.8844	0.667774	1.69019	0.00445	0.0105515	yes		0.0279148	6.79672	0.0121388	0.91227	0.960792		sp|P48627|FAD6C_BRANA	IPR005804	GO:0006629
Peaxi162Scf00252g00228		XLOC_016589	13.4137	78.2288	2.544	6.68363	5e-05	0.000185415	yes		2.62442	5.84823	79.4674	4.9e-19	6.85e-17		AT1G45249.1	IPR004827	GO:0006355,GO:0043565,GO:0003700
Peaxi162Scf00252g00712		XLOC_016572	0.62352	4.76094	2.93274	2.79307	0.00405	0.00972652	yes		1.53576	2.15577	4.47255	0.0344436	0.090007		prf||1803517A	IPR015902	GO:0043169,GO:0004556,GO:0005509,GO:0005975,GO:0003824
Peaxi162Scf00252g00915		XLOC_016595	1.79675	5.96053	1.73005	3.37085	5e-05	0.000185415	yes		0.436799	3.18002	1.00673	0.315688	0.469216		sp|O48724|WEB1_ARATH	IPR008545
Peaxi162Scf00253g00147		XLOC_016638	11.9165	2.93588	-2.02109	-4.8131	5e-05	0.000185415	yes		-0.222596	5.00815	0.537826	0.463335	0.615112		ref|XP_007045106.1|	IPR002423,IPR027483,IPR027409,IPR011011,IPR027484,IPR002498	GO:0044267,GO:0016307,GO:0046488,GO:0005524
Peaxi162Scf00253g00216		XLOC_016607	11.1101	5.79839	-0.938149	-1.37082	0.02075	0.0400903	yes		-0.308264	5.31816	0.539522	0.462631	0.614602		sp|Q941P9|HBL2_SOLLC	IPR009050,IPR000971	GO:0015671,GO:0020037,GO:0005506,GO:0019825
Peaxi162Scf00253g01128		XLOC_016634	62.7352	35.0441	-0.840104	-2.1985	0.0002	0.000667709	yes		-0.25542	5.37867	1.33288	0.248294	0.397008		AT5G19010.1	IPR011009	GO:0005524,GO:0004672,GO:0006468,GO:0016772
Peaxi162Scf00254g00712		XLOC_016705	3.19709	6.45777	1.01428	2.15486	0.0009	0.00258883	yes		-0.396126	3.65786	1.50811	0.219428	0.364516		sp|Q9SXY0|FAS1_ARATH	IPR022043
Peaxi162Scf00255g01019		XLOC_016727	4.52266	8.22983	0.863689	2.05757	0.00055	0.00166651	yes		1.15783	4.37681	20.8003	5.1e-06	5.45e-05		AT3G48195.1	IPR025258,IPR001683	GO:0005515,GO:0007154,GO:0035091
Peaxi162Scf00257g00118		XLOC_016786	12.5854	5.0027	-1.33097	-3.02644	5e-05	0.000185415	yes		0.687984	4.91567	4.58426	0.0322668	0.0857578		sp|Q9SXB8|Y1133_ARATH	IPR001480,IPR003609,IPR021820,IPR000858,IPR013320,IPR024171,IPR011009	GO:0005524,GO:0004674,GO:0004672,GO:0048544,GO:0006468,GO:0016772
Peaxi162Scf00258g00045		XLOC_016841	2.42635	41.0897	4.08192	9.05295	5e-05	0.000185415	yes		5.67663	5.8644	139.334	3.72e-32	2.66e-29		AT3G14270.1	IPR002423,IPR027483,IPR027409,IPR027484,IPR002498	GO:0044267,GO:0016307,GO:0046488,GO:0005524
Peaxi162Scf00258g00053		XLOC_016806	1567.89	769.53	-1.02678	-2.03491	0.00055	0.00166651	yes		-1.06777	9.97977	14.1206	0.00017146	0.0011504		AT3G12120.1	IPR021863,IPR005804	GO:0055114,GO:0016717,GO:0006629
Peaxi162Scf00258g00114		XLOC_016831	16.259	4.63314	-1.81117	-2.33164	0.0018	0.0047873	yes		-1.3542	2.91591	10.3495	0.00129509	0.00629965
Peaxi162Scf00258g00225		XLOC_016836	10.4897	3.01145	-1.80045	-3.31279	5e-05	0.000185415	yes		-2.64126	2.66655	49.2564	2.25e-12	9.64e-11		AT5G06800.1	IPR025756,IPR009057	GO:0003677,GO:0003682
Peaxi162Scf00258g00313		XLOC_016838	8.56122	2.89935	-1.56209	-2.00153	0.00355	0.00866564	yes		0.0364274	3.10757	0.0137621	0.906613	0.957268		AT5G19630.1
Peaxi162Scf00258g00520		XLOC_016844	0	4.49262	Inf	NA	5e-05	0.000185415	yes		5.28032	1.07135	12.3422	0.000442834	0.0025793		gb|AAG15416.1|	IPR005513	GO:0009790
Peaxi162Scf00258g00816		XLOC_016820	266.367	61.3435	-2.11843	-5.39328	5e-05	0.000185415	yes		-1.36523	5.52368	24.4429	7.65e-07	1.06e-05		AT5G06720.1	IPR010255	GO:0006979,GO:0020037,GO:0004601,GO:0055114
Peaxi162Scf00258g00928		XLOC_016857	55.165	19.4627	-1.50304	-3.49381	5e-05	0.000185415	yes		-0.394469	3.6687	1.83424	0.175627	0.309794		AT2G44300.1	IPR016140
Peaxi162Scf00259g00018		XLOC_016874	129.92	585.852	2.17292	5.75359	5e-05	0.000185415	yes		2.63052	6.14166	14.2581	0.000159377	0.00107841		AT1G76640.1	IPR011992	GO:0005509
Peaxi162Scf00259g00104		XLOC_016880	6.16436	12.758	1.04937	2.56037	5e-05	0.000185415	yes		1.15447	5.92499	25.2136	5.13e-07	7.45e-06		AT2G29970.1	IPR023150,IPR027417	GO:0005524
Peaxi162Scf00259g00111		XLOC_016871	19.9907	31.4606	0.654218	1.50168	0.0127	0.0262269	yes		0.477416	3.97856	1.88116	0.170202	0.302984			IPR025520,IPR008480
Peaxi162Scf00261g00127		XLOC_016908	6.70032	15.389	1.1996	2.45152	5e-05	0.000185415	yes		2.56046	2.82788	32.6818	1.09e-08	2.3e-07		AT2G27430.1	IPR016024	GO:0005488
Peaxi162Scf00261g00157		XLOC_016910	61.1253	110.592	0.855402	2.32076	0.0002	0.000667709	yes		0.446095	6.80958	3.68509	0.054901	0.1291		AT3G19400.1	IPR013128,IPR025661,IPR025660	GO:0008234,GO:0006508
Peaxi162Scf00262g00619		XLOC_016936	135.987	24.0814	-2.49747	-5.56178	5e-05	0.000185415	yes		-1.64587	6.49614	9.85823	0.00169074	0.00788351		ref|XP_007026045.1|	IPR008978
Peaxi162Scf00263g00083		XLOC_016964	339.256	154.372	-1.13596	-2.94139	5e-05	0.000185415	yes		-1.88097	6.15583	35.0362	3.24e-09	7.54e-08		ref|XP_002306685.1|	IPR008889
Peaxi162Scf00263g00320		XLOC_016989	4.90098	33.0922	2.75535	5.46798	5e-05	0.000185415	yes		1.48957	2.67142	17.0673	3.61e-05	0.000302905		AT1G48880.1	IPR026057,IPR025846
Peaxi162Scf00263g00321		XLOC_016992	29.9737	13.0773	-1.19664	-2.92624	5e-05	0.000185415	yes		0.36834	3.94543	0.620485	0.430867	0.584728		AT5G42240.1	IPR001563	GO:0006508,GO:0004185
Peaxi162Scf00263g00323		XLOC_016987	1.68326	4.85549	1.52836	2.26524	0.00435	0.0103481	yes		1.0104	5.37484	8.5823	0.00339446	0.0140444		sp|Q9LF50|MEX1_ARATH
Peaxi162Scf00263g00927		XLOC_017002	22.1305	13.4758	-0.715663	-1.70871	0.0039	0.0094105	yes		-1.3488	6.14364	28.0075	1.21e-07	2.06e-06		AT5G42130.1	IPR023395,IPR018108
Peaxi162Scf00263g01310		XLOC_017008	4020.1	1557.68	-1.36783	-5.02833	0.00985	0.0210544	yes		-3.11226	11.3785	54.5336	1.53e-13	8.29e-12			IPR006706	GO:0005199,GO:0009664
Peaxi162Scf00263g01423		XLOC_016975	50.1986	9.03128	-2.47465	-4.92314	5e-05	0.000185415	yes		-2.43311	2.93882	33.0905	8.8e-09	1.89e-07		AT1G21460.1	IPR004316	GO:0016021
Peaxi162Scf00264g00035		XLOC_017040	48.8155	25.2472	-0.951216	-2.47911	5e-05	0.000185415	yes		-1.61932	7.20377	23.0927	1.54e-06	1.95e-05		AT4G34980.1	IPR015500,IPR023828	GO:0004252,GO:0006508,GO:0042802,GO:0043086
Peaxi162Scf00264g00072		XLOC_017029	68.8669	8.20872	-3.06858	-5.84913	5e-05	0.000185415	yes		-2.64757	5.07593	114.287	1.13e-26	4.86e-24		sp|O49686|PYR1_ARATH	IPR019587,IPR023393
Peaxi162Scf00264g00117		XLOC_017036	7.63881	4.04358	-0.917715	-1.78064	0.0032	0.00791476	yes		0.392856	5.16297	1.43889	0.230318	0.376389		AT4G37560.1	IPR004304	GO:0008152,GO:0016811
Peaxi162Scf00264g00213		XLOC_017017	102.864	48.5526	-1.08312	-2.7851	5e-05	0.000185415	yes		-0.0715369	4.62188	0.039317	0.842822	0.914865
Peaxi162Scf00264g00214		XLOC_017037	47.3026	15.5333	-1.60655	-3.85464	5e-05	0.000185415	yes		-2.11297	4.58656	19.5793	9.65e-06	9.53e-05		AT4G37530.1	IPR010255	GO:0006979,GO:0020037,GO:0004601,GO:0055114
Peaxi162Scf00264g00329		XLOC_017041	4.02752	19.3657	2.26554	4.06391	5e-05	0.000185415	yes		2.94791	6.91563	45.4524	1.56e-11	5.73e-10		AT5G67370.1	IPR009631
Peaxi162Scf00264g00414		XLOC_017022	56.666	117.337	1.0501	2.89084	5e-05	0.000185415	yes		2.77272	5.59907	60.9328	5.91e-15	4.17e-13		AT4G33920.1	IPR001932,IPR015655	GO:0006470,GO:0003824,GO:0004722
Peaxi162Scf00264g00415		XLOC_017023	10.3568	20.93	1.01499	1.95544	0.0016	0.00431488	yes		0.540848	3.38369	2.31515	0.128119	0.245954		sp|O07015|RSBQ_BACSU
Peaxi162Scf00264g00513		XLOC_017045	14.9872	4.8612	-1.62434	-2.10576	0.0026	0.00660917	yes		-0.257816	2.05991	0.445569	0.504447	0.651743
Peaxi162Scf00264g00713		XLOC_017053	74.412	48.1989	-0.626536	-1.46158	0.0134	0.027474	yes		-0.496799	4.16275	3.71854	0.0538115	0.127216		AT3G08890.1	IPR007493
Peaxi162Scf00265g00412		XLOC_017078	178.134	57.471	-1.63206	-4.16185	5e-05	0.000185415	yes		-3.17933	6.37153	99.4867	1.97e-23	5.18e-21		AT2G29390.2	IPR006694	GO:0005506,GO:0006633,GO:0055114,GO:0016491
Peaxi162Scf00266g00097		XLOC_017095	4.26644	1.44899	-1.55799	-2.48442	0.00065	0.00193585	yes		-1.5643	2.43555	11.0802	0.000872546	0.00453701		AT5G24080.1	IPR001480,IPR003609,IPR000858,IPR013320,IPR011009	GO:0005524,GO:0004674,GO:0004672,GO:0048544,GO:0006468,GO:0016772
Peaxi162Scf00266g00512		XLOC_017086	23.6518	12.133	-0.963021	-2.07542	0.0013	0.00359078	yes		-0.400565	4.83541	2.45004	0.117522	0.230263		AT1G70000.1	IPR009057	GO:0003677,GO:0003682
Peaxi162Scf00267g00021		XLOC_017121	509.306	253.382	-1.00722	-2.41796	5e-05	0.000185415	yes		-1.23319	7.62678	26.8353	2.22e-07	3.52e-06		sp|P41345|FENR2_ORYSJ	IPR001433,IPR017938,IPR015701	GO:0055114,GO:0016491
Peaxi162Scf00267g01221		XLOC_017130	18.0027	5.88598	-1.61286	-2.85152	5e-05	0.000185415	yes		-1.04916	2.11792	5.58622	0.0181024	0.0543701
Peaxi162Scf00267g01222		XLOC_017131	131.753	68.24	-0.949142	-2.4872	5e-05	0.000185415	yes		-0.231394	6.86714	1.08278	0.298076	0.450178		AT1G34220.2	IPR005061
Peaxi162Scf00268g00046		XLOC_017139	75.2784	145.802	0.953706	2.65021	5e-05	0.000185415	yes		0.733392	5.08944	5.78669	0.0161479	0.0497477		AT4G09460.1	IPR009057	GO:0003677,GO:0003682
Peaxi162Scf00268g00071		XLOC_017168	11.978	24.9891	1.06091	2.60596	5e-05	0.000185415	yes		0.859164	3.6282	8.22547	0.00413066	0.0165131		AT1G22650.1	IPR024746,IPR008928	GO:0033926,GO:0003824
Peaxi162Scf00268g00710		XLOC_017170	95.8276	23.2631	-2.0424	-4.69855	5e-05	0.000185415	yes		-1.76845	5.5411	16.1542	5.84e-05	0.000456709		AT1G14870.1	IPR006461
Peaxi162Scf00268g00911		XLOC_017145	29.8886	14.4914	-1.0444	-2.81377	5e-05	0.000185415	yes		-1.81904	6.08414	47.4912	5.53e-12	2.21e-10		AT1G72180.1	IPR013210,IPR001611,IPR011009	GO:0005524,GO:0005515,GO:0004674,GO:0004672,GO:0006468,GO:0016772
Peaxi162Scf00268g01123		XLOC_017150	2.31622	5.16153	1.15603	2.35623	0.0011	0.00309629	yes		0.80144	3.15565	3.03484	0.0814944	0.17475		ref|XP_007019993.1|	IPR011990	GO:0005515
Peaxi162Scf00268g01214		XLOC_017154	4.31454	10.5268	1.28679	2.2106	0.00045	0.00139113	yes		0.405827	1.1434	0.520188	0.470762	0.621838		AT4G36160.1	IPR003441	GO:0003677,GO:0006355
Peaxi162Scf00268g01424		XLOC_017162	48.0332	85.9255	0.839055	2.26376	0.00015	0.000513767	yes		-0.124295	5.75585	0.19813	0.656234	0.77913		AT5G08580.1	IPR011992	GO:0005509
Peaxi162Scf00269g00088		XLOC_017206	3.52792	28.632	3.02074	5.03514	5e-05	0.000185415	yes		3.48562	3.36323	48.5242	3.26e-12	1.36e-10		AT4G05100.1	IPR009057	GO:0003677,GO:0003682
Peaxi162Scf00270g00009		XLOC_017240	1.10605	6.09653	2.46257	3.69201	5e-05	0.000185415	yes		1.53413	2.67479	5.58572	0.0181075	0.0543778		AT5G39785.1	IPR008195,IPR012870	GO:0005840,GO:0006412,GO:0005622,GO:0003735
Peaxi162Scf00270g00092		XLOC_017233	7.11795	13.7915	0.954251	1.99151	0.00125	0.00346795	yes		1.19801	5.05778	17.2511	3.28e-05	0.000278697		AT5G03190.1	IPR013216	GO:0008152,GO:0008168
Peaxi162Scf00270g00113		XLOC_017216	3.81861	6.23768	0.707962	1.52147	0.01105	0.0232579	yes		1.36883	3.78086	20.3189	6.56e-06	6.84e-05		ref|XP_007016776.1|
Peaxi162Scf00270g00420		XLOC_017246	75.7474	44.3039	-0.773763	-2.12275	0.0005	0.00152937	yes		-1.93172	6.48636	62.8435	2.24e-15	1.72e-13		sp|Q9SKN2|DRB2_ARATH	IPR014720
Peaxi162Scf00270g00822		XLOC_017254	22.5038	118.817	2.4005	6.13471	5e-05	0.000185415	yes		1.95915	5.86076	54.191	1.82e-13	9.76e-12		AT5G60580.1	IPR013083,IPR011016	GO:0008270
Peaxi162Scf00270g01010		XLOC_017257	15.6251	22.5072	0.526517	1.39028	0.0221	0.0423408	yes		1.3804	4.91928	42.3102	7.79e-11	2.52e-09		AT2G28470.2	IPR001944,IPR000922,IPR017853	GO:0030246,GO:0004553,GO:0005975,GO:0003824
Peaxi162Scf00271g00038		XLOC_017295	42.3521	24.56	-0.786121	-1.94829	0.0013	0.00359078	yes		-0.539854	2.8808	3.84656	0.0498481	0.119858		AT4G22770.1	IPR005175
Peaxi162Scf00271g00055		XLOC_017300	16.517	44.0221	1.41428	3.30774	5e-05	0.000185415	yes		1.11067	3.30223	6.98209	0.00823295	0.0288529		sp|Q9M1V2|SOT5_ARATH	IPR000863,IPR027417	GO:0008146
Peaxi162Scf00271g00062		XLOC_017277	566.285	10.8217	-5.70953	-10.6172	5e-05	0.000185415	yes		-4.86889	6.35518	112.603	2.64e-26	1.11e-23		sp|O80341|EF102_ARATH	IPR016177	GO:0003677,GO:0006355,GO:0003700
Peaxi162Scf00271g00086		XLOC_017284	23.3205	56.3012	1.27156	3.40107	5e-05	0.000185415	yes		0.959887	6.29654	18.0167	2.19e-05	0.000197363		sp|Q8NIW7|BBP_NEUCR	IPR004087,IPR012677,IPR001878	GO:0003723,GO:0000166,GO:0008270,GO:0003676
Peaxi162Scf00271g00218		XLOC_017291	44.8455	22.5224	-0.993603	-2.55721	5e-05	0.000185415	yes		-1.04416	4.82263	16.1458	5.86e-05	0.000458209		AT4G22756.1	IPR006694	GO:0005506,GO:0006633,GO:0055114,GO:0016491
Peaxi162Scf00271g00219		XLOC_017268	15.1584	4.95661	-1.6127	-2.57154	0.0002	0.000667709	yes		-1.4065	2.44769	10.8583	0.000983534	0.00502366		ref|XP_002509625.1|
Peaxi162Scf00271g00724		XLOC_017307	3.92781	0.844147	-2.21816	-2.16673	0.0086	0.0187147	yes		1.17261	2.63717	3.2505	0.0714017	0.157562		AT1G28220.1	IPR000620,IPR004853	GO:0016020
Peaxi162Scf00272g00826		XLOC_017336	46.9087	20.7733	-1.17512	-2.60385	5e-05	0.000185415	yes		0.178813	3.20042	0.241504	0.623122	0.753621		sp|Q9M1J1|FIS1A_ARATH	IPR016543,IPR028058,IPR028061	GO:0005515,GO:0000266
Peaxi162Scf00273g01119		XLOC_017354	39.3559	21.059	-0.902146	-2.23555	0.00025	0.000817896	yes		-0.173268	4.17625	0.612158	0.433976	0.587639		AT1G30910.1	IPR011037,IPR005302	GO:0030151,GO:0003824,GO:0030170
Peaxi162Scf00274g00335		XLOC_017375	13.7298	7.20506	-0.930226	-1.68841	0.00685	0.0153483	yes		-1.2152	3.29394	13.099	0.000295447	0.00183048
Peaxi162Scf00274g00343		XLOC_017374	37.0618	20.4483	-0.857949	-2.33024	0.0003	0.000964629	yes		0.432555	5.42077	5.84486	0.0156227	0.0483383		AT2G26980.4	IPR015940,IPR028375,IPR011009	GO:0005524,GO:0004674,GO:0004672,GO:0006468,GO:0016772
Peaxi162Scf00274g00413		XLOC_017436	4.6277	23.1934	2.32535	3.46805	5e-05	0.000185415	yes		1.42881	2.37452	4.24883	0.0392774	0.0997458			IPR011992	GO:0005509
Peaxi162Scf00274g00443		XLOC_017430	2.47535	6.57343	1.40901	1.97496	0.0029	0.00726086	yes		2.32528	1.54432	22.6507	1.94e-06	2.37e-05		ref|XP_007037404.1|	IPR003441	GO:0003677,GO:0006355
Peaxi162Scf00274g00732		XLOC_017392	13.4959	22.2018	0.71816	1.75899	0.00255	0.00651426	yes		0.0978273	4.18599	0.143047	0.70527	0.817389		ref|XP_007037319.1|	IPR009349	GO:0005634,GO:0006355,GO:0008270
Peaxi162Scf00274g00748		XLOC_017397	7.6561	1.67703	-2.1907	-2.50695	0.0016	0.00431488	yes		-2.94405	1.55083	43.7725	3.69e-11	1.26e-09		gb|AHI58947.1|	IPR027443,IPR005123,IPR026992	GO:0016706,GO:0055114,GO:0016491
Peaxi162Scf00274g00750		XLOC_017399	7.65619	4.47488	-0.774778	-1.686	0.00455	0.0107576	yes		-0.95696	4.17763	7.08932	0.00775448	0.0274361		sp|Q09052|ACCO1_BRAJU	IPR027443,IPR005123,IPR026992	GO:0016706,GO:0055114,GO:0016491
Peaxi162Scf00274g00752		XLOC_017450	23.8031	9.83083	-1.27576	-3.20555	5e-05	0.000185415	yes		-1.52609	5.11836	12.8123	0.000344347	0.00208176		AT1G74590.1	IPR010987,IPR012336	GO:0005515
Peaxi162Scf00274g00842		XLOC_017453	24.4881	171.954	2.81187	6.05001	5e-05	0.000185415	yes		4.49525	3.0374	36.6676	1.4e-09	3.52e-08		sp|O49817|LEA2_CICAR
Peaxi162Scf00274g10024		XLOC_017421	42.3186	72.3143	0.77299	2.00395	0.0007	0.00206849	yes		0.727599	4.53464	5.31193	0.0211799	0.0616901		AT2G03350.1	IPR007493
Peaxi162Scf00275g00085		XLOC_017471	23.3457	12.8328	-0.863317	-2.34358	0.00025	0.000817896	yes		0.0702493	5.90083	0.115579	0.733879	0.838442		AT1G60140.1	IPR006379,IPR001830,IPR023214	GO:0008152,GO:0005992,GO:0003824
Peaxi162Scf00275g00216		XLOC_017461	12.35	19.3246	0.645931	1.60557	0.0086	0.0187147	yes		0.0727283	4.44745	0.0948928	0.758047	0.856089		AT5G13280.1	IPR001341	GO:0008652,GO:0016597,GO:0008152,GO:0004072
Peaxi162Scf00280g00065		XLOC_017524	8.45602	19.4745	1.20353	2.67751	5e-05	0.000185415	yes		1.01099	4.71505	9.78063	0.00176359	0.00816259		AT5G42650.1	IPR001128	GO:0020037,GO:0016705,GO:0005506,GO:0004497,GO:0055114
Peaxi162Scf00280g00613		XLOC_017518	6.07471	21.13	1.7984	4.26303	5e-05	0.000185415	yes		1.61443	3.95114	24.394	7.85e-07	1.08e-05		sp|Q8RY67|WAKLO_ARATH	IPR013320,IPR023413,IPR011009	GO:0005524,GO:0004674,GO:0004672,GO:0006468,GO:0016772
Peaxi162Scf00281g00003		XLOC_017531	50.3382	19.1243	-1.39625	-3.49309	5e-05	0.000185415	yes		-3.11782	6.79396	46.282	1.02e-11	3.91e-10		AT1G09750.1	IPR021109,IPR001461	GO:0006508,GO:0004190
Peaxi162Scf00281g00028		XLOC_017545	12.2011	61.7469	2.33936	5.19279	5e-05	0.000185415	yes		3.40977	5.9125	85.0472	2.91e-20	4.83e-18		AT3G48690.1	IPR013094	GO:0016787,GO:0008152
Peaxi162Scf00281g00321		XLOC_017548	5.8752	9.33258	0.667637	1.67843	0.00475	0.0111685	yes		0.805856	4.02711	8.34108	0.00387586	0.0156791		ref|XP_002514019.1|
Peaxi162Scf00282g00025		XLOC_017570	17.8393	9.08672	-0.973226	-2.38787	5e-05	0.000185415	yes		-0.814086	4.56162	7.09344	0.00773665	0.027387		AT5G24080.1	IPR003609,IPR000858,IPR013320,IPR013032,IPR011009	GO:0005524,GO:0004674,GO:0004672,GO:0048544,GO:0006468,GO:0016772
Peaxi162Scf00282g00110		XLOC_017585	202.696	84.9567	-1.25452	-3.34394	5e-05	0.000185415	yes		-1.4621	9.88584	22.833	1.77e-06	2.19e-05		AT2G01290.1	IPR004788	GO:0009052,GO:0004751
Peaxi162Scf00282g00419		XLOC_017592	15.4651	3.97456	-1.96015	-2.95408	5e-05	0.000185415	yes		-2.34166	4.8894	44.2092	2.95e-11	1.02e-09		sp|Q75GK3|TATA_ORYSJ	IPR003998,IPR003369	GO:0016020,GO:0009306,GO:0008565,GO:0016021,GO:0015031,GO:0005886
Peaxi162Scf00282g00516		XLOC_017575	1711.57	654.088	-1.38776	-3.28054	5e-05	0.000185415	yes		0.453692	9.51246	1.30599	0.253122	0.402693		sp|Q02243|WIN_SOYBN	IPR009009,IPR001002	GO:0050832,GO:0008061,GO:0042742
Peaxi162Scf00284g00022		XLOC_017647	26.86	121.301	2.17506	5.4113	5e-05	0.000185415	yes		5.69318	7.13482	119.16	9.66e-28	4.88e-25		AT5G05340.1	IPR010255	GO:0006979,GO:0020037,GO:0004601,GO:0055114
Peaxi162Scf00284g00033		XLOC_017618	4.30262	15.7802	1.87483	3.38638	5e-05	0.000185415	yes		3.26675	3.5228	29.9291	4.48e-08	8.42e-07		sp|O82132|DRE2A_ARATH	IPR016177	GO:0003677,GO:0006355,GO:0003700
Peaxi162Scf00284g00076		XLOC_017634	9.07053	4.15073	-1.12782	-2.08576	0.0008	0.002331	yes		-0.301423	3.45818	0.58405	0.444729	0.597744		AT2G40230.1	IPR003480,IPR023213	GO:0016747
Peaxi162Scf00284g00125		XLOC_017653	0.733231	20.1988	4.78386	4.42356	0.00035	0.00110899	yes		5.56205	4.63701	53.8324	2.18e-13	1.15e-11		AT3G56200.1	IPR013057
Peaxi162Scf00284g00228		XLOC_017610	17.6347	78.2663	2.14997	1.85812	0.0049	0.0114741	yes		0.754738	3.3999	3.72388	0.0536397	0.126897			IPR006121	GO:0046872,GO:0030001
Peaxi162Scf00284g00235		XLOC_017658	47.7793	17.6166	-1.43945	-3.76465	5e-05	0.000185415	yes		0.0717296	7.3617	0.0408854	0.839759	0.912851		AT2G40400.1	IPR007314,IPR021825
Peaxi162Scf00284g00315		XLOC_017617	19.249	77.6006	2.01129	5.03815	5e-05	0.000185415	yes		4.04043	7.99584	93.8669	3.37e-22	7.52e-20		AT2G40370.1	IPR017761	GO:0046274,GO:0048046,GO:0052716,GO:0005507,GO:0055114,GO:0016491
Peaxi162Scf00284g00412		XLOC_017620	131.298	13.9378	-3.23577	-7.42811	5e-05	0.000185415	yes		-2.63271	6.14962	56.1424	6.74e-14	3.89e-12		sp|O49686|PYR1_ARATH	IPR019587,IPR023393
Peaxi162Scf00284g00912		XLOC_017639	1.48517	3.08665	1.05541	1.68709	0.0053	0.0122849	yes		0.345472	1.97383	0.745886	0.387782	0.541916		ref|XP_003616660.1|	IPR024990	GO:0005680
Peaxi162Scf00284g01044		XLOC_017643	2.41391	5.84446	1.2757	1.6425	0.0108	0.0228033	yes		0.782699	1.70054	2.18425	0.139429	0.261344		ref|XP_007008943.1|	IPR015943	GO:0005515
Peaxi162Scf00284g01047		XLOC_017646	13.6957	24.199	0.821227	1.99926	0.00055	0.00166651	yes		1.18653	8.65053	23.3315	1.36e-06	1.74e-05		AT5G05580.1	IPR021863,IPR005804	GO:0055114,GO:0016717,GO:0006629
Peaxi162Scf00285g00049		XLOC_017729	598.381	322.317	-0.892585	-2.22491	0.0002	0.000667709	yes		-0.917746	7.78328	18.8298	1.43e-05	0.000135227		sp|Q05091|PGIP_PYRCO	IPR025875,IPR013210,IPR001611	GO:0005515
Peaxi162Scf00285g00078		XLOC_017702	2.65064	4.38977	0.727805	1.388	0.0182	0.0357944	yes		-0.210167	3.85541	0.582448	0.445355	0.598351		AT5G06850.1	IPR013583,IPR000008	GO:0005515
Peaxi162Scf00285g00213		XLOC_017724	31.7557	17.1752	-0.886691	-2.05535	0.00045	0.00139113	yes		1.08321	3.95012	15.2586	9.38e-05	0.000681801		AT3G57790.1	IPR011050,IPR000743	GO:0005975,GO:0004650
Peaxi162Scf00285g00230		XLOC_017726	3.84691	8.16821	1.08632	1.86045	0.00375	0.00909209	yes		0.522533	2.02606	1.30289	0.253686	0.403312		AT3G57800.2	IPR011598	GO:0046983
Peaxi162Scf00285g00717		XLOC_017701	2.65507	41.896	3.97999	7.42191	5e-05	0.000185415	yes		4.22284	5.71105	276.917	3.53e-62	7.31e-58		AT2G37730.1	IPR006740
Peaxi162Scf00285g00926		XLOC_017711	48.9527	26.6216	-0.878793	-2.15458	0.0004	0.00125109	yes		-0.383777	3.92913	1.40012	0.236703	0.384045		AT3G48260.1	IPR011009	GO:0005524,GO:0004672,GO:0006468,GO:0016772
Peaxi162Scf00286g00252		XLOC_017794	21.861	4.66952	-2.22701	-3.92873	5e-05	0.000185415	yes		-1.11476	1.90057	4.02417	0.0448528	0.110279		AT4G31940.1	IPR001128	GO:0020037,GO:0016705,GO:0005506,GO:0055114
Peaxi162Scf00286g00531		XLOC_017809	19.0286	6.25127	-1.60595	-2.1231	0.00155	0.00419549	yes		-1.50037	0.75618	5.91432	0.0150183	0.0468544		ref|XP_002527387.1|
Peaxi162Scf00286g00532		XLOC_017810	82.5811	19.5645	-2.07758	-4.80454	5e-05	0.000185415	yes		-1.61225	4.20601	26.0906	3.26e-07	4.99e-06		ref|XP_002527387.1|
Peaxi162Scf00286g00829		XLOC_017820	11.2869	26.8107	1.24816	3.2184	5e-05	0.000185415	yes		1.82517	3.98133	50.8148	1.02e-12	4.63e-11		sp|P56558|OGT1_RAT	IPR011990	GO:0005515
Peaxi162Scf00286g01034		XLOC_017774	43.8243	6.00535	-2.86741	-5.64396	5e-05	0.000185415	yes		-4.3181	7.2551	68.1858	1.49e-16	1.39e-14		AT4G14130.1	IPR016455,IPR008985	GO:0048046,GO:0016762,GO:0004553,GO:0005618,GO:0006073,GO:0005975
Peaxi162Scf00286g01048		XLOC_017829	5.04116	2.68135	-0.910796	-2.20909	0.00045	0.00139113	yes		-0.498569	5.53751	4.41118	0.0357042	0.0925885		AT4G14090.1	IPR018247,IPR002213	GO:0008152,GO:0016758
Peaxi162Scf00286g10022		XLOC_017745	683.657	362.683	-0.914563	-2.10592	0.0001	0.00035384	yes		-1.56236	9.97618	30.1182	4.06e-08	7.71e-07		AT1G05850.1	IPR016283,IPR023346	GO:0006032,GO:0016998,GO:0005975,GO:0004568
Peaxi162Scf00287g00115		XLOC_017832	26.8045	44.7476	0.739335	1.82037	0.00165	0.00443308	yes		-0.0406439	3.27825	0.0144627	0.904277	0.955775		AT4G39070.1	IPR000315	GO:0008270,GO:0005622
Peaxi162Scf00287g01628		XLOC_017845	24.1401	13.1531	-0.876024	-2.06365	0.0003	0.000964629	yes		-0.196667	5.37825	0.799552	0.371227	0.525626		AT5G42520.1	IPR010409
Peaxi162Scf00288g00815		XLOC_017895	14.0543	22.2215	0.660941	1.56155	0.0071	0.0158376	yes		1.64468	3.30347	27.2095	1.83e-07	2.97e-06		AT1G77810.2	IPR025298,IPR002659	GO:0016020,GO:0006486,GO:0008378
Peaxi162Scf00288g00816		XLOC_017896	9.09149	2.69699	-1.75317	-2.49061	0.00035	0.00110899	yes		-2.58616	2.67535	27.7193	1.4e-07	2.35e-06		AT2G18980.1	IPR010255	GO:0006979,GO:0020037,GO:0004601,GO:0055114
Peaxi162Scf00289g00010		XLOC_017910	6.06697	30.1224	2.31179	5.88591	5e-05	0.000185415	yes		2.02705	4.61272	34.6324	3.98e-09	9.16e-08		AT2G17000.1	IPR006685	GO:0016020,GO:0055085
Peaxi162Scf00290g00115		XLOC_017956	0.313146	13.9293	5.47514	4.06083	0.01425	0.0289692	yes		2.92577	1.77311	23.6745	1.14e-06	1.49e-05		ref|XP_007027724.1|	IPR004827	GO:0006355,GO:0043565,GO:0003700
Peaxi162Scf00290g00125		XLOC_017944	1.94779	6.56474	1.7529	1.75809	0.00995	0.02124	yes		-0.647426	1.44986	1.12462	0.288926	0.440632		AT3G62020.1	IPR001929	GO:0045735,GO:0030145
Peaxi162Scf00291g00082		XLOC_017966	6.10984	0.887452	-2.78339	-2.96663	0.00645	0.0145713	yes		-2.30277	2.87469	30.2277	3.84e-08	7.31e-07		AT4G18210.1	IPR004853
Peaxi162Scf00292g00051		XLOC_017970	15.2498	3.14411	-2.27807	-3.41886	0.0001	0.00035384	yes		-3.31782	4.21015	88.7803	4.41e-21	8.62e-19		ref|XP_007013316.1|	IPR001810	GO:0005515
Peaxi162Scf00293g00315		XLOC_017975	6.90523	31.1926	2.17544	4.59071	5e-05	0.000185415	yes		1.48792	6.11954	20.8823	4.88e-06	5.25e-05		AT3G25530.1	IPR008927,IPR015815,IPR016040	GO:0016616,GO:0006098,GO:0004616,GO:0055114,GO:0050662,GO:0016491
Peaxi162Scf00294g00625		XLOC_018021	0.708659	3.70052	2.38456	2.30438	0.00165	0.00443308	yes		1.69633	0.594055	5.97561	0.0145051	0.0455886		ref|XP_007032209.1|	IPR003441	GO:0003677,GO:0006355
Peaxi162Scf00294g00813		XLOC_018004	3.43915	10.8364	1.65576	3.5673	5e-05	0.000185415	yes		2.01279	3.68697	26.7974	2.26e-07	3.59e-06		gb|ADV29615.1|	IPR009057	GO:0003677,GO:0003682
Peaxi162Scf00294g01311		XLOC_018017	7.06379	22.974	1.70149	3.99195	5e-05	0.000185415	yes		2.2867	3.05965	32.3222	1.31e-08	2.72e-07		AT1G62300.1	IPR003657	GO:0006355,GO:0043565,GO:0003700
Peaxi162Scf00295g00012		XLOC_018032	82.812	36.3746	-1.18691	-2.81591	5e-05	0.000185415	yes		-0.947655	6.64105	19.9648	7.89e-06	8.01e-05
Peaxi162Scf00295g00016		XLOC_018033	31.2056	16.1939	-0.946354	-2.3111	0.0001	0.00035384	yes		0.11422	2.98757	0.159957	0.689196	0.804517		AT2G22120.2	IPR013083,IPR011016	GO:0008270
Peaxi162Scf00295g00058		XLOC_018037	73.3096	34.4855	-1.08801	-2.93894	5e-05	0.000185415	yes		-0.367602	7.03543	3.00527	0.0829941	0.17705		sp|Q9LW96|INO1_TOBAC	IPR002587	GO:0008654,GO:0006021,GO:0004512
Peaxi162Scf00295g00075		XLOC_018052	7.00895	1.50101	-2.22326	-2.77557	0.0007	0.00206849	yes		-1.1446	1.21827	3.65425	0.0559265	0.131035		AT5G65140.1	IPR023214,IPR003337	GO:0005992,GO:0003824
Peaxi162Scf00295g00091		XLOC_018040	2.54043	11.9866	2.23828	2.11991	0.00685	0.0153483	yes		5.03654	2.07423	27.0866	1.95e-07	3.13e-06		AT4G39730.1	IPR008976	GO:0005515
Peaxi162Scf00295g01018		XLOC_018042	31.4983	19.6805	-0.678508	-1.64356	0.00405	0.00972652	yes		0.0586926	3.59716	0.0478469	0.826853	0.904833		AT5G65000.1	IPR007271	GO:0008643,GO:0016021,GO:0005351,GO:0000139
Peaxi162Scf00296g00910		XLOC_018079	11.9094	32.102	1.43056	3.48549	5e-05	0.000185415	yes		1.91927	4.22779	16.6886	4.4e-05	0.000357757		AT3G03310.1	IPR003386	GO:0008374,GO:0006629
Peaxi162Scf00297g00107		XLOC_018123	3.46384	7.43286	1.10154	2.42098	0.0002	0.000667709	yes		0.645673	4.91936	4.28978	0.038342	0.097909		AT5G57710.1	IPR023150,IPR027417
Peaxi162Scf00297g00712		XLOC_018106	3.62701	21.7725	2.58566	5.24186	5e-05	0.000185415	yes		5.4876	5.35681	88.3572	5.46e-21	1.02e-18		AT5G57800.1	IPR016040,IPR006694,IPR021940	GO:0005506,GO:0006633,GO:0055114,GO:0016491
Peaxi162Scf00297g01122		XLOC_018127	1.96446	6.50627	1.7277	2.54007	0.00055	0.00166651	yes		2.33404	0.673968	6.68397	0.00972838	0.0329185		AT1G23320.1	IPR015424	GO:0016846,GO:0003824,GO:0030170
Peaxi162Scf00297g01123		XLOC_018128	0.969752	5.56456	2.52058	2.87935	0.001	0.00284413	yes		2.79033	0.813873	9.70928	0.0018334	0.0084254		AT1G23320.1	IPR015424	GO:0016846,GO:0003824,GO:0030170
Peaxi162Scf00299g00083		XLOC_018178	27.0048	176.102	2.70512	6.56965	5e-05	0.000185415	yes		4.63173	7.27788	38.1796	6.45e-10	1.73e-08
Peaxi162Scf00299g00103		XLOC_018244	3.82613	1.12367	-1.76767	-1.94524	0.0046	0.0108609	yes		-1.92095	1.2059	17.1019	3.54e-05	0.000298037		AT3G26040.1	IPR003480,IPR023213	GO:0016747
Peaxi162Scf00299g00320		XLOC_018165	12.988	3.93354	-1.72328	-1.71398	0.0113	0.0237114	yes		-1.79894	-0.0998174	10.0102	0.00155679	0.00735331		ref|XP_007042798.1|	IPR005174
Peaxi162Scf00299g00337		XLOC_018167	384.315	118.268	-1.70023	-4.25322	5e-05	0.000185415	yes		-0.64119	6.67006	6.56846	0.0103802	0.0346653		sp|P28810|MMSA_PSEAE	IPR016161,IPR010061	GO:0016620,GO:0008152,GO:0004491,GO:0055114,GO:0016491
Peaxi162Scf00299g00341		XLOC_018209	8.90226	2.35308	-1.91962	-2.83229	5e-05	0.000185415	yes		0.865148	4.08928	2.79215	0.0947269	0.195613		AT4G15510.1	IPR002683	GO:0009523,GO:0019898,GO:0005509,GO:0015979,GO:0009654
Peaxi162Scf00299g00345		XLOC_018161	11.9972	30.837	1.36196	2.93934	5e-05	0.000185415	yes		1.53966	1.90726	13.9189	0.000190867	0.0012534		AT4G37850.1	IPR011598	GO:0046983
Peaxi162Scf00299g00813		XLOC_018184	48.7506	9.01327	-2.4353	-5.62645	5e-05	0.000185415	yes		-1.8937	4.60389	28.0647	1.17e-07	2.01e-06		sp|O80436|PTR29_ARATH	IPR000109	GO:0016020,GO:0006810,GO:0005215
Peaxi162Scf00299g00835		XLOC_018235	1.36343	3.49888	1.35966	1.81456	0.0076	0.0168035	yes		0.814172	4.22135	2.89659	0.0887673	0.186371		ref|XP_002514025.1|
Peaxi162Scf00299g00854		XLOC_018180	2.91786	13.1844	2.17584	1.68165	0.0134	0.027474	yes		3.96544	3.9048	42.6649	6.5e-11	2.15e-09		AT2G38240.1	IPR027443,IPR005123,IPR026992	GO:0016706,GO:0055114,GO:0016491
Peaxi162Scf00299g00859		XLOC_018183	10.9732	2.17399	-2.33557	-3.43787	5e-05	0.000185415	yes		-1.96596	2.47203	21.0252	4.53e-06	4.94e-05		sp|O80436|PTR29_ARATH	IPR000109	GO:0016020,GO:0006810,GO:0005215
Peaxi162Scf00299g01014		XLOC_018243	9.31119	2.68822	-1.79232	-2.77387	5e-05	0.000185415	yes		-1.85289	2.78594	27.3263	1.72e-07	2.81e-06		AT3G26040.1	IPR003480,IPR023213	GO:0016747
Peaxi162Scf00299g01125		XLOC_018192	7.62438	2.0031	-1.92838	-2.69752	0.00025	0.000817896	yes		-2.40184	2.86266	14.0407	0.000178895	0.00119026		AT3G26040.1	IPR003480,IPR023213	GO:0016747
Peaxi162Scf00299g01143		XLOC_018189	7.1531	1.45955	-2.29304	-5.28012	5e-05	0.000185415	yes		-1.03937	4.17179	8.85551	0.00292206	0.0124173		AT3G26040.1	IPR003480,IPR023213	GO:0016747
Peaxi162Scf00299g01145		XLOC_018191	17.8719	3.73832	-2.25723	-5.06532	5e-05	0.000185415	yes		-3.24132	4.99511	62.856	2.22e-15	1.71e-13		AT3G26040.1	IPR003480,IPR023213	GO:0016747
Peaxi162Scf00300g00012		XLOC_018247	358.476	148.381	-1.27257	-3.01505	5e-05	0.000185415	yes		0.237027	5.91534	1.20941	0.271449	0.4209		AT4G31170.1	IPR002912,IPR011009	GO:0016597,GO:0008152,GO:0005524,GO:0004674,GO:0004672,GO:0006468,GO:0016772
Peaxi162Scf00300g00015		XLOC_018274	673.505	267.29	-1.33328	-3.16271	5e-05	0.000185415	yes		-0.751973	9.14762	1.95414	0.162141	0.292427		AT4G35770.1	IPR001763
Peaxi162Scf00300g00064		XLOC_018288	5.91056	86.7268	3.87511	7.51501	5e-05	0.000185415	yes		2.79083	3.55126	30.4052	3.51e-08	6.71e-07		AT4G35720.1	IPR004320
Peaxi162Scf00300g00087		XLOC_018268	45.7478	140.785	1.62172	3.84754	5e-05	0.000185415	yes		2.11796	5.67307	13.7794	0.000205582	0.00133732		gb|AAG43557.1|AF211539_1
Peaxi162Scf00300g00117		XLOC_018251	101.47	39.6843	-1.35441	-3.35421	5e-05	0.000185415	yes		-0.0946702	5.10792	0.0542663	0.815799	0.89716		AT4G35750.1	IPR001251
Peaxi162Scf00302g00313		XLOC_018348	13.248	22.3255	0.752917	1.86812	0.0017	0.00455124	yes		1.24935	3.54752	21.1124	4.33e-06	4.75e-05		AT1G60030.1	IPR006043	GO:0016020,GO:0006810,GO:0055085,GO:0005215
Peaxi162Scf00302g01424		XLOC_018357	5.96902	1.8897	-1.65934	-2.26463	0.00115	0.00322042	yes		-1.45252	0.42283	5.04146	0.0247476	0.0697473		AT4G10220.1	IPR025521,IPR004314
Peaxi162Scf00303g00066		XLOC_018372	8.50413	17.1133	1.00888	2.36105	5e-05	0.000185415	yes		0.0356539	4.23454	0.0121584	0.912199	0.960792		sp|Q00081|GLGL1_SOLTU	IPR011831	GO:0005978,GO:0009058,GO:0008878,GO:0016779
Peaxi162Scf00303g00092		XLOC_018373	26.7322	8.93851	-1.58047	-2.97684	5e-05	0.000185415	yes		-1.9256	2.50017	18.1491	2.04e-05	0.000184993
Peaxi162Scf00304g00011		XLOC_018379	3.52232	1.40944	-1.3214	-1.86221	0.00365	0.00887902	yes		-1.27113	3.18431	14.4628	0.000142952	0.000983333
Peaxi162Scf00304g00137		XLOC_018435	339.7	9.02999	-5.23339	-9.88521	5e-05	0.000185415	yes		-4.75771	5.75152	52.6132	4.06e-13	2.01e-11		ref|XP_007030409.1|	IPR001494,IPR016024	GO:0006886,GO:0008536,GO:0005488
Peaxi162Scf00304g00214		XLOC_018385	58.9723	9.12936	-2.69145	-4.10264	5e-05	0.000185415	yes		-1.96565	7.64462	17.3971	3.03e-05	0.0002612		sp|P20144|WUN1_SOLTU	IPR016533
Peaxi162Scf00305g00081		XLOC_018473	62.8265	5.07499	-3.6299	-7.34288	5e-05	0.000185415	yes		-1.70262	4.69207	31.4943	2e-08	4.05e-07		AT3G26040.1	IPR003480,IPR023213	GO:0016747
Peaxi162Scf00305g00091		XLOC_018492	56.0596	2.05778	-4.7678	-7.33915	5e-05	0.000185415	yes		-2.42366	3.426	12.3871	0.000432321	0.00252587		AT4G24220.1	IPR016040
Peaxi162Scf00305g00129		XLOC_018500	20.0077	12.5752	-0.669972	-1.67268	0.00625	0.0141776	yes		-0.101405	5.8005	0.290334	0.590007	0.725848		AT2G01570.1	IPR021914,IPR005202
Peaxi162Scf00305g00815		XLOC_018491	55.9925	7.74085	-2.85467	-6.61648	5e-05	0.000185415	yes		-1.25953	3.86256	14.3801	0.000149371	0.00102172		AT2G26710.1	IPR001128	GO:0020037,GO:0016705,GO:0005506,GO:0055114
Peaxi162Scf00306g00611		XLOC_018507	12.0729	28.5281	1.24061	2.83831	5e-05	0.000185415	yes		0.339676	7.21541	1.02119	0.312237	0.465322		sp|B7VBC3|CYSH_PSEA8	IPR004508,IPR011798,IPR012336	GO:0008152,GO:0004604,GO:0003824,GO:0055114,GO:0045454,GO:0016671,GO:0019344,GO:0019419
Peaxi162Scf00306g01313		XLOC_018516	9.88236	1.45754	-2.76132	-3.14321	0.00055	0.00166651	yes		-6.40743	3.27467	86.7596	1.23e-20	2.15e-18		sp|Q5E930|SLAH1_ARATH	IPR004695	GO:0055085,GO:0016021
Peaxi162Scf00307g00117		XLOC_018520	35.9147	77.7612	1.11447	2.88623	5e-05	0.000185415	yes		0.861753	4.69462	5.16637	0.0230282	0.0658968		sp|Q8L868|E1311_ARATH	IPR017853,IPR000490	GO:0004553,GO:0005975,GO:0003824
Peaxi162Scf00309g00036		XLOC_018569	89.3668	135.705	0.602667	1.53446	0.0081	0.0177616	yes		-0.117028	7.40563	0.221745	0.637714	0.765079		ref|XP_007008803.1|	IPR012417	GO:0005516
Peaxi162Scf00310g00018		XLOC_018583	0.893814	3.60767	2.01302	2.57198	0.0005	0.00152937	yes		0.671176	1.1336	0.629114	0.42768	0.581699
Peaxi162Scf00310g00211		XLOC_018602	1.78552	15.0384	3.07424	7.12649	5e-05	0.000185415	yes		5.73907	6.5139	78.7826	6.93e-19	9.39e-17		AT1G36160.1	IPR016185,IPR011764,IPR000022,IPR011761,IPR000089,IPR013537	GO:0003989,GO:0004075,GO:0008152,GO:0005524,GO:0003824,GO:0016874,GO:0046872,GO:0006633
Peaxi162Scf00311g00045		XLOC_018640	73.9467	42.0778	-0.813427	-2.14825	0.0004	0.00125109	yes		0.370254	6.775	4.29837	0.0381489	0.0975481		sp|P23787|TERA_XENLA	IPR009010,IPR027417,IPR005938	GO:0016787,GO:0005524,GO:0000166,GO:0017111
Peaxi162Scf00311g01111		XLOC_018647	18.0953	43.3011	1.25879	3.20617	5e-05	0.000185415	yes		0.580262	4.47467	2.78431	0.0951915	0.196317		AT2G36950.1	IPR006121	GO:0046872,GO:0030001
Peaxi162Scf00311g01426		XLOC_018634	70.1163	8.07782	-3.11771	-4.75001	5e-05	0.000185415	yes		-1.13018	4.49998	6.72786	0.00949182	0.0323147		ref|XP_002519462.1|
Peaxi162Scf00312g00017		XLOC_018652	5.24268	15.56	1.56947	3.11981	5e-05	0.000185415	yes		-1.87666	6.09089	18.7124	1.52e-05	0.000142446		AT2G32440.1	IPR001128	GO:0020037,GO:0016705,GO:0005506,GO:0055114
Peaxi162Scf00312g00024		XLOC_018654	71.5007	14.5789	-2.29407	-5.10593	5e-05	0.000185415	yes		-0.920456	4.53762	6.07701	0.0136953	0.0434589		AT2G47140.1	IPR002347	GO:0016491
Peaxi162Scf00312g00220		XLOC_018653	28.4038	7.58396	-1.90506	-4.89285	5e-05	0.000185415	yes		-3.05136	7.84438	53.6517	2.39e-13	1.23e-11		AT3G44970.1	IPR001128	GO:0020037,GO:0016705,GO:0005506,GO:0055114
Peaxi162Scf00312g00221		XLOC_018663	158.449	39.4804	-2.00481	-5.11664	5e-05	0.000185415	yes		-1.84601	7.81153	35.5334	2.51e-09	5.98e-08		sp|P93472|DIM_PEA	IPR016166	GO:0016614,GO:0008762,GO:0050660,GO:0003824,GO:0055114,GO:0016491
Peaxi162Scf00313g00066		XLOC_018695	4.73717	1.64695	-1.52423	-2.10578	0.0029	0.00726086	yes		-1.42403	4.80651	17.5435	2.81e-05	0.000244884		AT5G44680.1	IPR005019	GO:0008725,GO:0006284,GO:0006281,GO:0003824
Peaxi162Scf00314g00047		XLOC_018784	144.218	49.9342	-1.53015	-3.87471	5e-05	0.000185415	yes		0.0689798	6.8908	0.050311	0.822523	0.901858		sp|Q9SY59|NFXL1_ARATH	IPR000967,IPR001841,IPR012677,IPR019787	GO:0005634,GO:0005515,GO:0006355,GO:0000166,GO:0008270,GO:0003700
Peaxi162Scf00314g00093		XLOC_018750	22.5131	10.143	-1.15028	-1.8133	0.0047	0.0110673	yes		-1.63665	4.26193	24.5036	7.42e-07	1.03e-05		AT5G57800.1	IPR016040,IPR021940
Peaxi162Scf00314g00115		XLOC_018705	4.4574	10.7733	1.27318	2.11105	0.0012	0.0033442	yes		0.514	2.22217	1.91197	0.166744	0.298317		AT1G69310.1	IPR003657	GO:0006355,GO:0043565,GO:0003700
Peaxi162Scf00314g00116		XLOC_018764	57.7043	17.3956	-1.72996	-4.43007	5e-05	0.000185415	yes		-3.16406	5.54909	127.605	1.37e-29	8.34e-27		AT4G38540.1	IPR003042	GO:0008152,GO:0016491
Peaxi162Scf00314g00332		XLOC_018714	11.1279	25.4998	1.19631	3.21076	5e-05	0.000185415	yes		0.854213	5.35332	10.8038	0.00101294	0.00514342		AT1G48540.2	IPR025875,IPR001611	GO:0005515
Peaxi162Scf00314g00334		XLOC_018772	27.0067	17.2621	-0.645711	-1.81044	0.00335	0.00823683	yes		0.317529	4.65817	2.07935	0.149304	0.274829		sp|Q323C6|GATY_SHIBS	IPR013785,IPR008927,IPR000771,IPR015815,IPR010737,IPR016040	GO:0016616,GO:0004616,GO:0008442,GO:0003824,GO:0055114,GO:0006098,GO:0016832,GO:0005975,GO:0008270,GO:0050662,GO:0006573,GO:0016491
Peaxi162Scf00314g00528		XLOC_018721	52.3717	95.6735	0.869333	2.29412	5e-05	0.000185415	yes		1.74629	7.99785	85.6589	2.14e-20	3.6e-18		sp|P46523|CLPA_BRANA	IPR019489,IPR023150,IPR001270,IPR027417,IPR028299,IPR004176,IPR001943	GO:0005524,GO:0005515,GO:0019538,GO:0000166,GO:0017111
Peaxi162Scf00314g00530		XLOC_018724	2.00036	4.09903	1.03502	1.90057	0.0035	0.00855716	yes		0.807085	3.45893	4.74923	0.0293114	0.0796613		AT5G61990.1	IPR011990,IPR002885	GO:0005515
Peaxi162Scf00314g00535		XLOC_018720	2.98896	6.58013	1.13847	2.40155	0.00025	0.000817896	yes		0.366265	3.47109	1.71996	0.189698	0.328047		AT5G23720.1	IPR024950,IPR000340,IPR011009	GO:0008138,GO:0016773,GO:0006470,GO:0016311,GO:0004725,GO:0016791,GO:0016772
Peaxi162Scf00314g00628		XLOC_018729	9.42973	29.2061	1.63098	3.2289	5e-05	0.000185415	yes		1.77997	3.52578	13.0606	0.000301575	0.00186343		sp|Q9FH54|EF114_ARATH	IPR016177	GO:0003677,GO:0006355,GO:0003700
Peaxi162Scf00314g00634		XLOC_018790	4.4811	13.4428	1.58491	2.98568	5e-05	0.000185415	yes		1.17678	3.15371	9.00887	0.00268672	0.0115884		AT1G01630.1	IPR001251,IPR011074
Peaxi162Scf00314g00938		XLOC_018749	13.2612	51.7148	1.96336	3.26799	5e-05	0.000185415	yes		0.928132	3.7541	11.9374	0.000550189	0.00309409		ref|XP_002512777.1|
Peaxi162Scf00314g01041		XLOC_018804	2.69996	14.2885	2.40384	3.96815	5e-05	0.000185415	yes		3.52738	4.1171	81.0363	2.22e-19	3.3e-17		sp|Q94AN4|AP2L1_ARATH	IPR016177	GO:0003677,GO:0006355,GO:0003700
Peaxi162Scf00314g01044		XLOC_018807	23.5923	50.6605	1.10254	2.86822	5e-05	0.000185415	yes		0.942569	5.00919	12.7623	0.000353684	0.00212765			IPR013083	GO:0005515,GO:0008270
Peaxi162Scf00316g00001		XLOC_018851	268.912	89.3527	-1.58955	-4.36708	5e-05	0.000185415	yes		-1.88759	6.76954	15.2872	9.23e-05	0.000673207		AT5G13210.1	IPR011205,IPR024553
Peaxi162Scf00316g00065		XLOC_018862	61.3497	12.4325	-2.30294	-5.32915	5e-05	0.000185415	yes		-2.5549	5.61857	70.9507	3.66e-17	3.76e-15		sp|F6HDT7|MTND2_VITVI	IPR004313	GO:0010309,GO:0019509,GO:0055114,GO:0016491
Peaxi162Scf00316g00327		XLOC_018835	213.76	127.416	-0.746447	-1.96168	0.0007	0.00206849	yes		0.0363208	6.18301	0.0272777	0.868818	0.93214		AT4G27230.1	IPR009072	GO:0005634,GO:0003677,GO:0046982,GO:0006334,GO:0000786
Peaxi162Scf00317g00118		XLOC_018873	40.5483	91.7095	1.17743	3.10182	5e-05	0.000185415	yes		1.0053	4.65743	19.8722	8.28e-06	8.34e-05		sp|P05414|GOX_SPIOL	IPR013785,IPR012133	GO:0010181,GO:0003824,GO:0055114,GO:0016491
Peaxi162Scf00318g00089		XLOC_018891	101.498	5.98842	-4.08313	-7.69739	5e-05	0.000185415	yes		-3.09558	4.93088	60.2052	8.55e-15	5.8e-13		AT2G37820.1	IPR011424	GO:0047134,GO:0055114
Peaxi162Scf00318g00726		XLOC_018915	26.25	2.99999	-3.12929	-4.38844	5e-05	0.000185415	yes		-1.68206	3.96338	17.8294	2.42e-05	0.00021543		AT2G37820.1
Peaxi162Scf00318g00811		XLOC_018892	28.926	2.56765	-3.49385	-4.37557	5e-05	0.000185415	yes		-3.05298	3.78797	69.5398	7.49e-17	7.35e-15		AT2G37820.1	IPR011424	GO:0047134,GO:0055114
Peaxi162Scf00318g00918		XLOC_018893	7.74952	2.67402	-1.5351	-1.90716	0.00415	0.00993522	yes		-2.52572	1.82164	14.0038	0.000182442	0.00120919		AT2G37820.1	IPR002219,IPR011424	GO:0047134,GO:0035556,GO:0055114
Peaxi162Scf00318g00921		XLOC_018917	9.04911	3.11538	-1.53837	-3.14219	5e-05	0.000185415	yes		-4.73809	4.09013	57.4022	3.55e-14	2.14e-12		AT2G37820.1
Peaxi162Scf00319g00072		XLOC_018943	44.2553	13.4623	-1.71692	-4.13356	5e-05	0.000185415	yes		-2.86349	4.73704	60.5183	7.29e-15	5.03e-13		AT2G44380.1	IPR013083,IPR004146,IPR011424	GO:0047134,GO:0055114
Peaxi162Scf00320g00020		XLOC_018964	5.72657	19.4897	1.76697	4.56034	5e-05	0.000185415	yes		2.11871	6.59631	60.1177	8.93e-15	6.03e-13		AT3G14270.1	IPR002423,IPR027483,IPR027409,IPR013083,IPR027484,IPR002498	GO:0044267,GO:0016307,GO:0046872,GO:0046488,GO:0005524
Peaxi162Scf00320g00121		XLOC_018949	8.37439	13.8259	0.723319	1.39195	0.02615	0.0489216	yes		0.144824	4.82262	0.223269	0.636561	0.764425			IPR007650
Peaxi162Scf00320g00124		XLOC_018947	11.4482	18.2657	0.674015	1.74996	0.00375	0.00909209	yes		0.774004	5.58524	9.2496	0.00235547	0.0103912		AT3G43220.1	IPR002013	GO:0042578
Peaxi162Scf00320g00715		XLOC_018973	13.9325	4.37253	-1.67191	-2.39902	0.0004	0.00125109	yes		-2.48669	2.12648	20.1481	7.17e-06	7.4e-05		AT2G06925.1	IPR016090,IPR001211	GO:0016042,GO:0006644,GO:0005509,GO:0004623
Peaxi162Scf00321g00086		XLOC_018996	45.2524	19.4356	-1.21929	-2.93434	5e-05	0.000185415	yes		-4.1731	5.89533	140.358	2.22e-32	1.71e-29		sp|Q9LZB2|GDL74_ARATH	IPR001087	GO:0016787,GO:0016788,GO:0006629
Peaxi162Scf00321g00094		XLOC_018984	24.5725	10.5396	-1.22122	-2.70594	5e-05	0.000185415	yes		-1.78182	4.66512	16.7157	4.34e-05	0.00035322		AT3G28580.1	IPR025753,IPR027417	GO:0005524,GO:0000166,GO:0017111
Peaxi162Scf00321g00126		XLOC_018988	23.6023	10.5288	-1.16458	-2.99741	5e-05	0.000185415	yes		-0.99246	4.91187	11.3007	0.000774775	0.00410518		AT5G60740.1	IPR027417	GO:0005524,GO:0000166,GO:0017111,GO:0016887
Peaxi162Scf00321g00216		XLOC_018979	4.96442	9.60096	0.951555	2.30566	0.0002	0.000667709	yes		0.61781	4.25401	5.70574	0.0169095	0.0515953		AT5G04480.1	IPR001296	GO:0009058
Peaxi162Scf00321g00514		XLOC_018991	7.88638	3.65866	-1.10805	-1.68234	0.0074	0.0164183	yes		0.170267	2.13506	0.176774	0.67416	0.792508		AT3G14250.1	IPR002867,IPR013083	GO:0046872,GO:0005515,GO:0008270
Peaxi162Scf00322g00915		XLOC_019004	33.9385	19.0768	-0.831104	-2.07965	0.00045	0.00139113	yes		-0.364126	5.74787	3.27585	0.0703063	0.155825		sp|Q93Z08|E136_ARATH	IPR012946,IPR017853,IPR000490	GO:0004553,GO:0005975,GO:0003824
Peaxi162Scf00322g00918		XLOC_019002	36.421	67.1909	0.883495	2.66725	0.00025	0.000817896	yes		-0.154444	5.62146	0.192606	0.660757	0.782436		AT1G79480.2	IPR012946
Peaxi162Scf00324g00005		XLOC_019066	21.8132	9.49576	-1.19985	-2.09649	0.0006	0.00180172	yes		-1.16599	2.46243	5.20411	0.0225336	0.0647083		ref|XP_002518232.1|	IPR025322
Peaxi162Scf00324g00081		XLOC_019064	50.1432	32.4165	-0.629324	-1.64235	0.00505	0.0117781	yes		-0.0899269	5.46006	0.245185	0.620486	0.751374		AT3G27150.1	IPR015916	GO:0005515
Peaxi162Scf00324g00083		XLOC_019093	9.73745	4.83348	-1.01048	-1.82373	0.00225	0.00583316	yes		-0.766412	2.48115	4.48104	0.0342729	0.0897139			IPR001810,IPR017451	GO:0005515
Peaxi162Scf00324g00088		XLOC_019063	152.851	44.6787	-1.77446	-4.25848	5e-05	0.000185415	yes		-0.744551	7.23548	2.25155	0.133481	0.25322		AT5G57550.1	IPR016455,IPR008264,IPR008985	GO:0048046,GO:0016762,GO:0004553,GO:0005618,GO:0006073,GO:0005975
Peaxi162Scf00324g00328		XLOC_019071	142.194	37.2697	-1.93178	-4.33921	5e-05	0.000185415	yes		-3.22151	4.58356	28.5348	9.2e-08	1.61e-06
Peaxi162Scf00324g10017		XLOC_019067	105.392	25.8672	-2.02657	-4.82086	5e-05	0.000185415	yes		-2.10874	5.71038	22.2738	2.36e-06	2.81e-05		ref|XP_002518232.1|	IPR025322
Peaxi162Scf00325g00099		XLOC_019106	27.9314	40.9197	0.550908	1.43324	0.01455	0.0294955	yes		1.23028	5.53025	58.6946	1.84e-14	1.17e-12		AT4G14500.1	IPR002913,IPR023393	GO:0008289
Peaxi162Scf00326g00711		XLOC_019123	8.52212	2.13968	-1.99382	-4.23254	5e-05	0.000185415	yes		-0.411571	3.40685	1.87413	0.171003	0.303811		AT2G33170.1	IPR003591,IPR013210,IPR001611,IPR013320,IPR011009	GO:0005524,GO:0005515,GO:0004674,GO:0004672,GO:0006468,GO:0016772
Peaxi162Scf00327g00049		XLOC_019145	0.438293	3.28029	2.90386	2.51993	0.0063	0.0142763	yes		4.30051	2.1445	74.5004	6.06e-18	6.86e-16		AT2G26170.1	IPR001128	GO:0020037,GO:0016705,GO:0005506,GO:0055114
Peaxi162Scf00327g00079		XLOC_019150	17.8359	7.21031	-1.30665	-2.906	5e-05	0.000185415	yes		-1.56194	5.36161	32.6547	1.1e-08	2.33e-07		AT5G66730.1	IPR013087	GO:0046872,GO:0003676
Peaxi162Scf00328g00117		XLOC_019205	466.441	217.448	-1.10102	-2.76022	5e-05	0.000185415	yes		-1.15697	7.53916	7.65717	0.00565472	0.0212329			IPR001623
Peaxi162Scf00328g00118		XLOC_019153	108.548	48.028	-1.17638	-3.06802	5e-05	0.000185415	yes		-0.923722	5.7976	8.01713	0.00463371	0.0181493		ref|XP_002530637.1|
Peaxi162Scf00328g00120		XLOC_019155	66.7708	19.3019	-1.79048	-4.49297	5e-05	0.000185415	yes		-1.96938	5.57258	11.6926	0.000627504	0.00345937		AT4G35840.1	IPR013083	GO:0005515,GO:0008270
Peaxi162Scf00328g00129		XLOC_019206	585.713	203.157	-1.5276	-3.81872	5e-05	0.000185415	yes		-1.77724	7.03304	13.8694	0.000195968	0.00128202		AT2G17880.1	IPR001623
Peaxi162Scf00328g00314		XLOC_019162	57.1587	93.5117	0.710174	1.87018	0.00095	0.00271699	yes		0.467459	5.80032	2.48215	0.115145	0.226634		AT5G42180.1	IPR010255	GO:0006979,GO:0020037,GO:0004601,GO:0055114
Peaxi162Scf00328g00717		XLOC_019190	10.3847	4.40027	-1.23879	-2.98405	5e-05	0.000185415	yes		-1.19135	5.39732	10.592	0.0011358	0.00565903		AT2G17820.1	IPR009082,IPR011006,IPR005467	GO:0016020,GO:0016310,GO:0007165,GO:0005524,GO:0006355,GO:0000155,GO:0000160,GO:0004871,GO:0000156,GO:0016772
Peaxi162Scf00329g00011		XLOC_019210	20.5716	12.5969	-0.707586	-1.76001	0.0029	0.00726086	yes		-0.578096	4.64189	5.82264	0.0158212	0.0488723		AT4G08850.1	IPR003591,IPR013210,IPR001611	GO:0005515
Peaxi162Scf00329g00312		XLOC_019241	46.3108	21.33	-1.11847	-2.74563	5e-05	0.000185415	yes		-1.37513	5.91042	23.2486	1.42e-06	1.81e-05		AT2G17265.1	IPR020568,IPR000870	GO:0005524,GO:0004413,GO:0006566
Peaxi162Scf00329g00816		XLOC_019230	3.13585	7.39564	1.23782	2.51251	0.00015	0.000513767	yes		0.128089	3.47597	0.102189	0.749218	0.849453		AT3G19830.1	IPR019411,IPR000008	GO:0005515
Peaxi162Scf00330g00031		XLOC_019259	12.1666	3.01899	-2.01079	-1.77623	0.01085	0.0228946	yes		-2.76922	4.61054	46.2535	1.04e-11	3.96e-10		AT2G38050.1	IPR001104	GO:0016627,GO:0016021,GO:0005737,GO:0006629
Peaxi162Scf00330g00089		XLOC_019286	18.8453	4.34439	-2.11698	-2.99488	5e-05	0.000185415	yes		0.392324	7.72035	0.771416	0.379779	0.534048		ref|XP_002531558.1|	IPR001305	GO:0051082,GO:0031072
Peaxi162Scf00330g00113		XLOC_019270	33.0245	6.96091	-2.24619	-2.01535	0.0074	0.0164183	yes		-0.995263	3.90838	4.0099	0.0452339	0.111041
Peaxi162Scf00330g00311		XLOC_019277	10.1937	3.40665	-1.58126	-3.02353	5e-05	0.000185415	yes		-1.18339	3.11602	6.87821	0.00872529	0.0302609		AT2G46920.1	IPR001932,IPR015655	GO:0003824
Peaxi162Scf00330g00418		XLOC_019262	1.52921	3.09543	1.01736	1.42008	0.02345	0.044561	yes		0.406678	1.87509	0.847122	0.357368	0.512251		AT5G02320.1	IPR009057	GO:0003677,GO:0003682
Peaxi162Scf00331g00045		XLOC_019299	1.39685	4.37613	1.64748	2.13108	0.002	0.00525425	yes		1.16971	3.2465	5.3029	0.0212899	0.061967		AT2G39510.1	IPR000620	GO:0016020
Peaxi162Scf00332g00018		XLOC_019331	27.743	13.8808	-0.999031	-1.82201	0.00265	0.0067089	yes		-1.37477	3.13828	13.7278	0.000211304	0.00137023		AT1G15760.1	IPR013761
Peaxi162Scf00332g00025		XLOC_019382	11.5733	21.4765	0.891962	2.08823	0.0006	0.00180172	yes		1.46817	3.69601	26.0314	3.36e-07	5.13e-06			IPR018499	GO:0016021
Peaxi162Scf00332g00222		XLOC_019380	13.3575	30.3907	1.18598	3.07138	5e-05	0.000185415	yes		2.79702	4.97777	78.3319	8.71e-19	1.15e-16		AT1G80530.1	IPR010658,IPR016196
Peaxi162Scf00332g00224		XLOC_019386	5.53385	18.4265	1.73543	3.10889	5e-05	0.000185415	yes		1.73394	3.53474	28.4087	9.82e-08	1.71e-06
Peaxi162Scf00332g00227		XLOC_019381	18.209	65.8169	1.8538	4.52821	5e-05	0.000185415	yes		0.709151	5.03696	5.40856	0.0200383	0.0591215		AT5G11090.1
Peaxi162Scf00332g00426		XLOC_019342	76.0701	46.5136	-0.709677	-1.82172	0.0016	0.00431488	yes		-0.590738	4.39086	5.58754	0.0180887	0.0543617		sp|Q9SAI5|RL71_ARATH	IPR005998
Peaxi162Scf00332g00433		XLOC_019349	218.681	562.472	1.36296	3.07264	5e-05	0.000185415	yes		0.0430108	6.74794	0.0167481	0.89703	0.950638		AT1G15950.1	IPR001509,IPR016040	GO:0044237,GO:0003824,GO:0050662
Peaxi162Scf00332g00434		XLOC_019393	6.61344	17.9827	1.44314	2.81453	5e-05	0.000185415	yes		-0.0567598	4.8537	0.0399709	0.841537	0.913997		dbj|BAM44346.1|	IPR023271,IPR000425	GO:0016020,GO:0006810,GO:0005215
Peaxi162Scf00332g00526		XLOC_019352	9.32997	30.9241	1.72879	3.86691	5e-05	0.000185415	yes		-0.251912	3.60915	0.548846	0.458789	0.611168		AT4G37580.1	IPR016181	GO:0008080
Peaxi162Scf00332g00530		XLOC_019356	15.4769	2.31649	-2.7401	-2.88458	0.00095	0.00271699	yes		0.825879	2.06932	2.34559	0.125638	0.242337
Peaxi162Scf00332g00545		XLOC_019399	2.26022	4.34383	0.942504	1.82491	0.00315	0.00780583	yes		0.0661134	3.42621	0.0404124	0.840676	0.913442		sp|Q9LUJ2|PP249_ARATH	IPR011990,IPR002885,IPR003656	GO:0003677,GO:0005515
Peaxi162Scf00332g00619		XLOC_019359	24.9852	56.6914	1.18206	2.94778	5e-05	0.000185415	yes		2.00652	5.72055	27.5699	1.52e-07	2.52e-06		sp|Q9LVZ7|PDCT1_ARATH
Peaxi162Scf00332g00622		XLOC_019362	134.558	16.7876	-3.00276	-6.90616	5e-05	0.000185415	yes		-2.38677	4.96017	52.4253	4.47e-13	2.21e-11		sp|Q9LVZ8|LOR12_ARATH	IPR025659
Peaxi162Scf00332g00627		XLOC_019358	24.9985	38.9749	0.640705	1.69481	0.00255	0.00651426	yes		0.751354	5.29693	13.9046	0.000192331	0.00126222		AT1G80490.2	IPR027728,IPR011048,IPR015943,IPR006595,IPR006594,IPR011047	GO:0005515,GO:0006355
Peaxi162Scf00332g00710		XLOC_019405	27.8723	353.517	3.66487	9.53691	5e-05	0.000185415	yes		3.2364	6.53213	119.621	7.66e-28	3.96e-25		AT1G15340.1	IPR016177	GO:0005634,GO:0003677
Peaxi162Scf00332g10028		XLOC_019385	3.53946	0.334039	-3.40544	-2.71575	0.008	0.0175704	yes		-6.52447	0.965732	53.7543	2.27e-13	1.19e-11		AT3G02645.1	IPR004158
Peaxi162Scf00334g00416		XLOC_019447	4.71948	23.4751	2.31443	5.05642	5e-05	0.000185415	yes		4.68494	5.31358	87.8712	6.99e-21	1.27e-18		AT5G08250.1	IPR001128	GO:0020037,GO:0016705,GO:0005506,GO:0055114
Peaxi162Scf00336g00132		XLOC_019506	29.0894	51.7801	0.831902	1.70515	0.0051	0.0118794	yes		-0.641668	5.84168	3.68246	0.0549877	0.12923		sp|Q9C523|DIR19_ARATH	IPR004265
Peaxi162Scf00337g00051		XLOC_019547	50.8078	32.7224	-0.634772	-1.49477	0.01085	0.0228946	yes		-0.433813	5.84583	3.9778	0.0461036	0.112774		AT1G66140.1	IPR007087	GO:0046872
Peaxi162Scf00337g00313		XLOC_019543	15.2503	32.938	1.11092	2.67106	5e-05	0.000185415	yes		-0.172628	3.64934	0.389402	0.532614	0.676655		AT2G01890.1	IPR024927,IPR004843	GO:0016787,GO:0003993
Peaxi162Scf00337g00622		XLOC_019526	7.27846	12.3678	0.764878	1.97663	0.0019	0.00502129	yes		0.488126	4.6595	2.14135	0.143376	0.26657		AT5G35750.1	IPR009082,IPR011006,IPR006189,IPR005467	GO:0016020,GO:0016310,GO:0007165,GO:0005524,GO:0006355,GO:0000155,GO:0000160,GO:0004871,GO:0000156,GO:0016772
Peaxi162Scf00337g00816		XLOC_019532	2.94157	5.98897	1.02572	1.92941	0.00145	0.00395485	yes		0.123087	1.95064	0.0673394	0.795251	0.882765		sp|Q8GUU3|CPS3B_ARATH	IPR022712,IPR011108,IPR001279	GO:0016787
Peaxi162Scf00338g00422		XLOC_019560	253.429	135.796	-0.900144	-2.3327	5e-05	0.000185415	yes		-0.24381	5.89756	0.572472	0.449278	0.6021		AT5G14740.1	IPR001765	GO:0015976,GO:0008270,GO:0004089
Peaxi162Scf00338g00812		XLOC_019568	3.75436	17.8927	2.25273	4.15197	5e-05	0.000185415	yes		1.6018	3.48033	17.5329	2.82e-05	0.000246046		AT5G19160.1	IPR026057,IPR025846
Peaxi162Scf00342g00073		XLOC_019733	87.2728	49.5157	-0.817645	-2.16858	0.0003	0.000964629	yes		-0.478578	7.3313	5.83383	0.0157209	0.0486132		AT3G20770.1
Peaxi162Scf00344g00056		XLOC_019788	446.074	274.003	-0.703089	-1.63167	0.00505	0.0117781	yes		0.443471	8.09466	6.13629	0.0132435	0.042259		AT2G44160.1	IPR003171	GO:0006555,GO:0004489,GO:0055114
Peaxi162Scf00344g00199		XLOC_019803	0.830553	4.52592	2.44607	3.37245	0.0005	0.00152937	yes		-0.720459	2.60217	2.53017	0.111688	0.222035
Peaxi162Scf00344g01815		XLOC_019776	2.47606	6.00956	1.27921	1.92222	0.0041	0.00983118	yes		0.727427	2.70657	4.01938	0.0449803	0.110514		ref|XP_007032144.1|	IPR008984,IPR001357	GO:0005515
Peaxi162Scf00344g02015		XLOC_019783	180.449	95.2068	-0.922456	-2.34985	0.0001	0.00035384	yes		-1.28984	6.40247	17.5103	2.86e-05	0.000248467		sp|Q6YYZ1|LDL2_ORYSJ	IPR016040,IPR001613	GO:0055114,GO:0016491
Peaxi162Scf00345g00027		XLOC_019835	13.1001	7.07143	-0.889506	-2.09621	0.0007	0.00206849	yes		-1.4088	5.09524	27.0642	1.97e-07	3.16e-06		AT4G23980.2	IPR015300,IPR010525,IPR003311	GO:0005634,GO:0003677,GO:0006355,GO:0009725,GO:0046983
Peaxi162Scf00345g00029		XLOC_019831	1.2028	3.27703	1.44599	1.7282	0.01025	0.021797	yes		0.0408232	2.22608	0.00911598	0.923935	0.96747		AT1G08430.1	IPR020966	GO:0015743
Peaxi162Scf00345g00125		XLOC_019814	4.36041	6.92453	0.667253	1.745	0.0039	0.0094105	yes		0.750185	5.5727	8.62009	0.00332475	0.0138045		AT2G46560.1	IPR022033,IPR015943	GO:0005515
Peaxi162Scf00346g00073		XLOC_019876	12.5239	41.7007	1.73539	4.03547	5e-05	0.000185415	yes		0.287141	5.47103	0.920023	0.337469	0.492363		AT3G60390.1	IPR006712,IPR009057,IPR003106	GO:0005634,GO:0003677,GO:0006355,GO:0043565,GO:0000976,GO:0003700
Peaxi162Scf00347g00017		XLOC_019909	10.9426	1.99433	-2.45598	-1.31284	0.0245	0.0462656	yes		-2.55449	1.32678	8.83106	0.00296146	0.0125511
Peaxi162Scf00347g00020		XLOC_019905	3.47222	1.36237	-1.34974	-1.50705	0.01785	0.0351999	yes		-1.66403	6.47934	20.8054	5.08e-06	5.44e-05		AT5G35100.1	IPR002130	GO:0006457,GO:0003755
Peaxi162Scf00347g00326		XLOC_019885	29.8844	65.2279	1.1261	3.10388	5e-05	0.000185415	yes		1.01958	5.02874	14.7024	0.000125889	0.000881181		AT5G35180.1	IPR009769,IPR002913,IPR023393	GO:0008289
Peaxi162Scf00347g00419		XLOC_019918	0.934962	6.27955	2.74768	3.85631	5e-05	0.000185415	yes		3.30625	2.35028	19.4846	1.01e-05	9.96e-05		sp|Q3E9X6|CRK21_ARATH	IPR017853,IPR013320,IPR011009	GO:0005524,GO:0006468,GO:0003824,GO:0004553,GO:0004674,GO:0006032,GO:0004672,GO:0004568,GO:0005975,GO:0016772
Peaxi162Scf00347g00521		XLOC_019893	11.5269	4.74293	-1.28115	-2.83951	5e-05	0.000185415	yes		-0.579842	3.28713	2.80714	0.0938458	0.194315		AT4G23130.1	IPR017853,IPR013320,IPR011009	GO:0005524,GO:0006468,GO:0003824,GO:0004553,GO:0004674,GO:0006032,GO:0004672,GO:0004568,GO:0005975,GO:0016772
Peaxi162Scf00347g00618		XLOC_019928	0.501615	4.73688	3.23929	2.2392	0.0207	0.0400059	yes		2.11688	6.45686	11.0135	0.000904517	0.00467657		AT5G58070.1	IPR002446,IPR011038	GO:0005215
Peaxi162Scf00347g00625		XLOC_019927	12.8094	90.1883	2.81573	6.13913	5e-05	0.000185415	yes		2.98843	7.80901	14.3913	0.000148484	0.00101666		AT5G58070.1	IPR002446,IPR011038	GO:0005215
Peaxi162Scf00347g00627		XLOC_019897	12.5213	7.64725	-0.711367	-1.66485	0.0045	0.0106537	yes		-0.645872	4.51322	5.75862	0.0164079	0.0503841		AT2G25180.1	IPR017053,IPR011006,IPR009057	GO:0003677,GO:0000160,GO:0006355,GO:0000156
Peaxi162Scf00347g00821		XLOC_019933	20.4186	37.2376	0.866878	2.30378	0.00015	0.000513767	yes		0.460335	7.13605	3.78216	0.0518017	0.12348		ref|XP_007011968.1|	IPR007854
Peaxi162Scf00349g00074		XLOC_019990	4.27372	1.90741	-1.16388	-2.00525	0.002	0.00525425	yes		0.283607	3.14166	0.829975	0.36228	0.516943			IPR018289,IPR007527,IPR004332	GO:0008270
Peaxi162Scf00349g00210		XLOC_019981	10.0927	111.055	3.45988	5.25085	5e-05	0.000185415	yes		4.18009	6.82533	107.569	3.34e-25	1.11e-22		AT2G37870.1	IPR016140
Peaxi162Scf00351g00123		XLOC_020036	34.397	16.1578	-1.09006	-2.70992	5e-05	0.000185415	yes		0.0124508	3.78138	0.0016731	0.967373	0.992826		sp|Q94KB7|MLO6_ARATH	IPR004326	GO:0006952,GO:0016021
Peaxi162Scf00351g00911		XLOC_020054	9.83348	47.1649	2.26194	5.35405	5e-05	0.000185415	yes		2.7151	5.0477	111.72	4.11e-26	1.7e-23		sp|Q6YYZ1|LDL2_ORYSJ	IPR001613	GO:0055114,GO:0016491
Peaxi162Scf00352g00047		XLOC_020059	13.0143	31.2414	1.26336	3.07352	5e-05	0.000185415	yes		2.43038	8.37739	63.7543	1.41e-15	1.12e-13		AT5G47560.1	IPR001898	GO:0016020,GO:0055085,GO:0006814,GO:0005215
Peaxi162Scf00353g00013		XLOC_020078	8.27683	13.2456	0.678364	1.66659	0.00655	0.0147655	yes		0.878895	4.22155	9.7402	0.00180281	0.00830696		AT5G63770.1	IPR002219,IPR001206,IPR016064,IPR000756	GO:0004143,GO:0007205,GO:0003951,GO:0008152,GO:0035556
Peaxi162Scf00354g00026		XLOC_020108	28.5957	7.47846	-1.93498	-4.00411	5e-05	0.000185415	yes		-0.730484	3.27019	1.69357	0.193132	0.33238		AT2G19570.1	IPR006263	GO:0016787,GO:0009972,GO:0004126,GO:0008270,GO:0003824
Peaxi162Scf00357g00012		XLOC_020161	12.1768	5.40295	-1.17231	-2.79392	5e-05	0.000185415	yes		0.81569	4.61942	2.86581	0.0904799	0.189088		AT5G23960.2	IPR008949,IPR008930	GO:0000287,GO:0016829,GO:0008152,GO:0010333
Peaxi162Scf00357g00077		XLOC_020186	8.51123	45.7476	2.42626	4.1231	5e-05	0.000185415	yes		3.75003	6.09392	76.6665	2.02e-18	2.48e-16		AT1G56580.1	IPR007493
Peaxi162Scf00357g00114		XLOC_020165	45.4084	73.3424	0.691687	1.81662	0.00245	0.0062886	yes		0.206901	6.71381	0.924256	0.33636	0.491055		ref|XP_007051260.1|	IPR021139,IPR025677,IPR024768	GO:0010468,GO:0048477,GO:0005777
Peaxi162Scf00357g00318		XLOC_020170	578.495	226.288	-1.35414	-2.92054	5e-05	0.000185415	yes		0.756848	9.11509	6.6494	0.00991891	0.0334376		sp|Q307Y9|METK1_SOLTU	IPR002133	GO:0005524,GO:0004478,GO:0006556
Peaxi162Scf00357g00524		XLOC_020144	1.45765	20.5065	3.81436	5.37504	5e-05	0.000185415	yes		2.22464	2.87843	29.5255	5.52e-08	1.01e-06		AT1G02460.1	IPR011050,IPR000743	GO:0005975,GO:0004650
Peaxi162Scf00357g00528		XLOC_020179	0.495498	3.48202	2.81297	2.37418	0.01345	0.0275624	yes		0.506511	0.579732	0.412711	0.520597	0.666086		AT1G09380.1	IPR000620	GO:0016020
Peaxi162Scf00357g00622		XLOC_020181	84.036	154.657	0.87999	2.30959	5e-05	0.000185415	yes		0.157141	4.74606	0.462357	0.496524	0.644725		sp|Q9LZ98|AB20I_ARATH	IPR027417	GO:0005524,GO:0000166,GO:0017111,GO:0016887
Peaxi162Scf00357g00830		XLOC_020189	3.46912	8.44911	1.28423	2.0514	0.0016	0.00431488	yes		1.33337	3.44454	11.1027	0.000862044	0.00448722
Peaxi162Scf00358g00814		XLOC_020219	16.5131	116.432	2.81781	6.95206	5e-05	0.000185415	yes		3.76329	5.49236	41.2902	1.31e-10	4.04e-09		AT1G73480.1	IPR000073
Peaxi162Scf00359g00108		XLOC_020243	2.01392	8.29414	2.04209	2.10352	0.00285	0.00715063	yes		3.58357	1.58777	21.4022	3.72e-06	4.16e-05			IPR009057	GO:0003677,GO:0003682
Peaxi162Scf00359g00115		XLOC_020271	28.5757	75.158	1.39514	3.71536	5e-05	0.000185415	yes		0.234339	6.28223	0.712308	0.398679	0.55278		sp|Q7XJ98|KATAM_ARATH	IPR004263
Peaxi162Scf00359g01116		XLOC_020246	5.08882	9.28246	0.867176	2.11194	0.00065	0.00193585	yes		0.0385396	4.19782	0.0157425	0.900152	0.953021		AT2G35920.1	IPR007502,IPR011709,IPR020683,IPR027417,IPR014001,IPR001650,IPR001374	GO:0005524,GO:0004386,GO:0008026,GO:0003676
Peaxi162Scf00360g00011		XLOC_020277	1357.32	793.913	-0.773711	-1.57397	0.0068	0.0152509	yes		0.208866	9.13562	0.601593	0.437971	0.591308		AT1G71695.1	IPR010255	GO:0006979,GO:0020037,GO:0004601,GO:0055114
Peaxi162Scf00360g00076		XLOC_020316	15.8272	56.517	1.83627	4.78763	5e-05	0.000185415	yes		1.62246	5.43012	46.4073	9.61e-12	3.7e-10		AT1G34120.2	IPR005135	GO:0046856
Peaxi162Scf00360g00418		XLOC_020312	24.1498	47.7391	0.983162	2.62774	5e-05	0.000185415	yes		0.836467	6.86209	15.266	9.34e-05	0.000679847		AT1G22770.1	IPR026211	GO:2000028
Peaxi162Scf00362g00022		XLOC_020348	12.854	18.1519	0.497897	1.30927	0.0226	0.043165	yes		0.161	6.30811	0.529793	0.466694	0.618109		sp|F4JSZ5|BIG1_ARATH	IPR023394,IPR000904,IPR016024	GO:0032012,GO:0005086,GO:0005488
Peaxi162Scf00362g00057		XLOC_020389	8.78058	14.5988	0.733463	1.90682	0.0023	0.00594717	yes		1.18368	4.66219	18.5235	1.68e-05	0.000155521		AT2G16920.1	IPR016135	GO:0016881
Peaxi162Scf00362g00141		XLOC_020442	2.59007	0.7361	-1.81502	-2.4551	0.0008	0.002331	yes		-2.03827	2.04423	24.1954	8.7e-07	1.18e-05		AT4G35290.2	IPR001638,IPR028082,IPR001320,IPR020568,IPR001828,IPR000870	GO:0016020,GO:0006810,GO:0005524,GO:0004413,GO:0006566,GO:0004970,GO:0005234,GO:0005215
Peaxi162Scf00362g00337		XLOC_020368	48.0126	1582.61	5.04275	11.1841	5e-05	0.000185415	yes		5.80156	6.86076	147.915	4.95e-34	4.88e-31			IPR000167	GO:0009415,GO:0006950
Peaxi162Scf00362g00342		XLOC_020373	159.131	61.0771	-1.38151	-3.57428	5e-05	0.000185415	yes		-0.715037	5.7251	8.97596	0.00273555	0.0117623		AT4G35160.1	IPR016461	GO:0008171,GO:0008168,GO:0046983
Peaxi162Scf00362g00344		XLOC_020451	39.4752	120.137	1.60567	4.14726	5e-05	0.000185415	yes		2.34762	4.1654	26.4636	2.69e-07	4.19e-06		AT4G38400.1	IPR007118	GO:0019953,GO:0005576
Peaxi162Scf00362g00351		XLOC_020367	94.2257	44.8972	-1.0695	-2.75133	5e-05	0.000185415	yes		-0.0172434	4.71135	0.00216845	0.962859	0.990351		sp|Q9SX98|LHTL8_ARATH	IPR013057
Peaxi162Scf00362g00442		XLOC_020376	0.825062	3.22232	1.96552	4.02773	5e-05	0.000185415	yes		1.28423	3.77527	7.31195	0.00684976	0.0248028		sp|Q9FKS4|ATR_ARATH	IPR011990,IPR016024,IPR014009,IPR003152,IPR011009	GO:0005515,GO:0004674,GO:0016773,GO:0005488,GO:0016772
Peaxi162Scf00362g00529		XLOC_020384	12.6758	6.49054	-0.965669	-1.79494	0.00245	0.0062886	yes		-0.442121	5.75603	1.40185	0.236413	0.383655		ref|XP_002521269.1|	IPR021788
Peaxi162Scf00362g00634		XLOC_020472	1.62587	10.985	2.75625	3.19056	0.00025	0.000817896	yes		0.275745	2.09151	0.185435	0.666743	0.786871		ref|XP_007041821.1|
Peaxi162Scf00362g00638		XLOC_020475	19.43	8.57904	-1.1794	-2.41129	0.0001	0.00035384	yes		-0.135441	3.51228	0.205389	0.650405	0.774697		AT1G75840.1	IPR005225,IPR001806,IPR027417	GO:0016020,GO:0007165,GO:0007264,GO:0006184,GO:0005622,GO:0005525,GO:0015031,GO:0003924
Peaxi162Scf00362g00832		XLOC_020399	57.029	89.9389	0.657251	1.83856	0.00275	0.00692868	yes		0.786078	4.81806	7.73642	0.00541179	0.0205141		AT4G34950.1	IPR010658,IPR016196
Peaxi162Scf00362g00836		XLOC_020482	107	61.072	-0.809023	-2.1344	0.00025	0.000817896	yes		-0.515769	7.11306	6.46115	0.0110258	0.0364628		sp|O24030|PSA7_SOLLC	IPR000426,IPR001353	GO:0004175,GO:0019773,GO:0051603,GO:0006511,GO:0004298,GO:0005839
Peaxi162Scf00362g00955		XLOC_020494	6.36603	2.46902	-1.36645	-2.82177	5e-05	0.000185415	yes		-1.41415	3.61591	11.9427	0.000548613	0.00308739		AT2G21100.1	IPR004265
Peaxi162Scf00362g01041		XLOC_020509	2.19482	45.4736	4.37285	6.7419	5e-05	0.000185415	yes		2.20114	4.50562	56.4343	5.81e-14	3.4e-12		AT4G38810.2	IPR011992	GO:0005509
Peaxi162Scf00362g01151		XLOC_020431	231.542	130.847	-0.823394	-2.10155	0.00035	0.00110899	yes		-1.07896	6.66615	19.9555	7.93e-06	8.05e-05		sp|P00497|PUR1_BACSU	IPR005854,IPR000297,IPR017932	GO:0009116,GO:0008152,GO:0016853,GO:0009113,GO:0004044
Peaxi162Scf00362g01152		XLOC_020432	142.187	53.9483	-1.39814	-3.82158	5e-05	0.000185415	yes		-0.668025	7.72215	4.6758	0.0305904	0.0822629		sp|P00497|PUR1_BACSU	IPR005854,IPR000297,IPR017932	GO:0009116,GO:0008152,GO:0016853,GO:0009113,GO:0004044
Peaxi162Scf00364g00128		XLOC_020579	9.48777	14.433	0.605235	1.56314	0.008	0.0175704	yes		0.776511	5.43055	13.1626	0.000285585	0.00177469		ref|XP_007045957.1|	IPR008581
Peaxi162Scf00364g00223		XLOC_020569	18.3251	9.97512	-0.877411	-1.57271	0.01	0.021334	yes		0.404571	5.3849	2.58854	0.10764	0.215696		sp|Q9C4Z7|MINE1_ARATH	IPR005527	GO:0032955,GO:0051301
Peaxi162Scf00365g00043		XLOC_020614	56.8566	127.229	1.16202	2.84982	5e-05	0.000185415	yes		0.955528	4.15515	6.2264	0.0125859	0.040643		sp|Q9SW63|RA210_ARATH	IPR016177	GO:0003677,GO:0006355,GO:0003700
Peaxi162Scf00365g00087		XLOC_020605	19.3747	54.8424	1.50112	3.88758	5e-05	0.000185415	yes		1.72646	7.65734	42.4649	7.2e-11	2.34e-09		AT5G67360.1	IPR015500,IPR023828	GO:0004252,GO:0006508,GO:0042802,GO:0043086
Peaxi162Scf00365g00913		XLOC_020608	10.5145	16.9923	0.692491	1.6106	0.00655	0.0147655	yes		1.09452	3.53178	15.1205	0.000100862	0.000725111		sp|Q9LFW3|COBL4_ARATH	IPR006918	GO:0010215,GO:0031225,GO:0016049
Peaxi162Scf00366g00625		XLOC_020639	55.0404	100.218	0.864584	2.27626	0.0001	0.00035384	yes		0.991778	5.01329	15.2238	9.55e-05	0.000692027		sp|Q72MG4|IPYR_LEPIC	IPR008162	GO:0000287,GO:0004427,GO:0006796,GO:0005737
Peaxi162Scf00366g00712		XLOC_020645	8.97585	16.5724	0.884661	2.06178	0.00085	0.00246011	yes		1.39139	5.50983	34.3499	4.6e-09	1.05e-07		ref|XP_002521549.1|
Peaxi162Scf00366g00813		XLOC_020648	10.4198	634.917	5.92917	12.6502	5e-05	0.000185415	yes		4.68563	6.50049	103.492	2.62e-24	7.74e-22		AT2G47180.1	IPR002495	GO:0016757
Peaxi162Scf00366g00816		XLOC_020646	1.51656	14.2244	3.22949	3.51266	0.00045	0.00139113	yes		2.05858	4.40462	20.0037	7.73e-06	7.88e-05		sp|Q9FJZ3|MAN7_ARATH	IPR017853	GO:0004553,GO:0005975,GO:0003824
Peaxi162Scf00366g00817		XLOC_020647	3.67878	14.6737	1.99594	2.73295	0.0005	0.00152937	yes		1.08445	4.51768	9.66837	0.00187467	0.00858877		sp|Q9FJZ3|MAN7_ARATH	IPR017853	GO:0005975,GO:0003824
Peaxi162Scf00366g10014		XLOC_020652	20.701	4.10485	-2.3343	-3.60101	5e-05	0.000185415	yes		-2.41352	2.64731	30.392	3.53e-08	6.75e-07		ref|XP_007046944.1|	IPR019410
Peaxi162Scf00367g00062		XLOC_020672	17.5681	125.201	2.83322	6.6048	5e-05	0.000185415	yes		2.27005	5.60474	25.1664	5.26e-07	7.61e-06		AT3G25640.1	IPR006460
Peaxi162Scf00367g00092		XLOC_020678	36.2953	14.3822	-1.3355	-3.22779	5e-05	0.000185415	yes		-2.12035	5.93112	37.3514	9.86e-10	2.56e-08		AT3G25700.1	IPR021109,IPR001461	GO:0006508,GO:0004190
Peaxi162Scf00367g00410		XLOC_020669	70.9402	32.4483	-1.12846	-2.88325	5e-05	0.000185415	yes		-0.417947	4.25121	2.57718	0.108415	0.216955		sp|O82179|GCSH2_ARATH	IPR002930	GO:0019464,GO:0005960,GO:0006546
Peaxi162Scf00367g00519		XLOC_020670	66.2571	24.2966	-1.44732	-2.93492	5e-05	0.000185415	yes		-1.18836	3.18069	8.92444	0.00281379	0.0120586		AT1G68760.1	IPR015797	GO:0016787
Peaxi162Scf00367g00712		XLOC_020689	77.1169	20.0463	-1.94371	-3.75333	5e-05	0.000185415	yes		-3.423	2.78669	58.5036	2.03e-14	1.29e-12
Peaxi162Scf00368g00095		XLOC_020708	119.216	79.7497	-0.580021	-1.53311	0.00855	0.0186197	yes		0.532163	6.61389	9.36598	0.0022105	0.00983965		sp|O82530|PSA4_PETHY	IPR000426,IPR001353	GO:0004175,GO:0019773,GO:0051603,GO:0006511,GO:0004298,GO:0005839
Peaxi162Scf00371g00087		XLOC_020761	33.5216	176.378	2.39551	5.7637	5e-05	0.000185415	yes		1.49195	5.43026	16.0205	6.27e-05	0.000484573		AT4G05100.1	IPR009057	GO:0003677,GO:0003682
Peaxi162Scf00371g00312		XLOC_020745	46.1109	114.1	1.30712	2.98958	5e-05	0.000185415	yes		0.0956684	3.63135	0.0618544	0.803589	0.888441			IPR012340
Peaxi162Scf00371g01022		XLOC_020762	3.99059	15.0664	1.91666	2.0729	0.0038	0.00919907	yes		1.93782	0.755982	6.7385	0.00943542	0.0321584		ref|XP_002524681.1|
Peaxi162Scf00372g00004		XLOC_020779	104.883	184.366	0.813795	2.10101	0.00025	0.000817896	yes		1.61218	5.79004	35.0253	3.25e-09	7.57e-08		gb|AAO43000.1|	IPR025870
Peaxi162Scf00372g00061		XLOC_020769	15.5726	8.55128	-0.864793	-1.80176	0.00285	0.00715063	yes		-0.460311	4.22369	3.68885	0.0547774	0.128897		sp|Q9SRR1|FBL12_ARATH	IPR001810,IPR006553	GO:0005515
Peaxi162Scf00372g00716		XLOC_020771	6.6609	1.82243	-1.86986	-2.2132	0.002	0.00525425	yes		0.187635	6.45607	0.313843	0.575332	0.712525		ref|XP_002526384.1|	IPR019616
Peaxi162Scf00374g00007		XLOC_020840	7.87282	14.5107	0.882167	2.3039	0.0002	0.000667709	yes		0.661462	5.73939	7.32981	0.00678203	0.0246135		AT3G27870.1	IPR001757,IPR023214	GO:0000287,GO:0005524,GO:0019829,GO:0006812,GO:0046872,GO:0000166,GO:0015914,GO:0016021,GO:0004012
Peaxi162Scf00374g00514		XLOC_020846	6.04772	16.6098	1.45757	3.10108	5e-05	0.000185415	yes		2.08226	3.90001	44.4428	2.62e-11	9.1e-10		AT5G01990.1	IPR004776	GO:0055085,GO:0016021
Peaxi162Scf00374g00723		XLOC_020834	6.27875	3.08785	-1.02388	-2.07849	0.00065	0.00193585	yes		-0.60928	3.69134	3.36443	0.0666187	0.149632		AT3G54220.1	IPR005202
Peaxi162Scf00374g00729		XLOC_020856	21.7934	43.0552	0.982296	2.70419	5e-05	0.000185415	yes		1.55466	4.37562	36.0066	1.97e-09	4.81e-08		AT2G17290.1	IPR011992,IPR011009	GO:0005524,GO:0004674,GO:0005509,GO:0004672,GO:0006468,GO:0016772
Peaxi162Scf00375g00423		XLOC_020880	36.4089	18.0062	-1.0158	-2.44859	5e-05	0.000185415	yes		0.470164	4.18149	3.29959	0.0692974	0.15405		AT2G43320.1
Peaxi162Scf00375g00616		XLOC_020866	17.0357	37.4332	1.13576	2.59495	5e-05	0.000185415	yes		1.15583	5.489	11.3322	0.000761736	0.00404956		AT2G31560.1	IPR012881
Peaxi162Scf00375g00619		XLOC_020864	23.0085	65.3776	1.50663	3.96891	5e-05	0.000185415	yes		2.53524	6.29014	99.3821	2.08e-23	5.32e-21		AT2G43330.1	IPR005828,IPR016196	GO:0016020,GO:0006810,GO:0055085,GO:0016021,GO:0022891,GO:0022857,GO:0005215
Peaxi162Scf00376g00214		XLOC_020899	39.032	84.0367	1.10636	2.99584	5e-05	0.000185415	yes		1.99509	5.33919	65.4227	6.04e-16	5.24e-14		AT5G51820.1	IPR005841	GO:0000287,GO:0005975,GO:0016868
Peaxi162Scf00376g00831		XLOC_020925	16.5397	5.34284	-1.63026	-2.97487	5e-05	0.000185415	yes		-1.16654	2.27001	5.60628	0.0178962	0.0538994		ref|XP_002525985.1|	IPR011992,IPR007736	GO:0005509
Peaxi162Scf00377g00043		XLOC_020954	141.309	48.4626	-1.54391	-3.83335	5e-05	0.000185415	yes		-1.72411	6.40051	12.8139	0.000344047	0.00208055		AT2G45050.1	IPR016679	GO:0005634,GO:0003677,GO:0006355,GO:0043565,GO:0008270,GO:0003700,GO:0045893
Peaxi162Scf00377g00069		XLOC_020958	36.2766	5.66432	-2.67907	-5.59786	5e-05	0.000185415	yes		-0.40351	4.26887	1.38108	0.239917	0.387943		sp|Q08062|MDHC_MAIZE	IPR001557	GO:0016616,GO:0044262,GO:0003824,GO:0055114,GO:0006108,GO:0016615,GO:0005975,GO:0030060,GO:0016491
Peaxi162Scf00378g00010		XLOC_020998	17.9394	6.28691	-1.51271	-3.28302	5e-05	0.000185415	yes		-3.95997	3.00524	45.7905	1.32e-11	4.89e-10		sp|E1C1L6|ENTP5_CHICK	IPR000407	GO:0016787
Peaxi162Scf00378g00074		XLOC_020990	20.596	9.63999	-1.09526	-2.46925	5e-05	0.000185415	yes		-0.496186	3.86974	2.10973	0.146366	0.270764		AT5G36180.1	IPR001563	GO:0006508,GO:0004185
Peaxi162Scf00378g00112		XLOC_021003	12.5431	4.04134	-1.63399	-2.84684	5e-05	0.000185415	yes		0.0791045	3.13788	0.0201985	0.886984	0.944411		AT4G14090.1	IPR002213	GO:0008152,GO:0016758
Peaxi162Scf00378g00118		XLOC_021002	7.09691	13.3558	0.912204	2.31797	0.00035	0.00110899	yes		0.439425	4.83467	2.09775	0.147516	0.272338		AT5G56890.1	IPR003591,IPR013210,IPR001611,IPR013320,IPR011009	GO:0005524,GO:0005515,GO:0004674,GO:0004672,GO:0006468,GO:0016772
Peaxi162Scf00378g00121		XLOC_020969	94.0883	21.7461	-2.11326	-4.63857	5e-05	0.000185415	yes		-0.314938	4.49299	0.812277	0.367448	0.522346
Peaxi162Scf00378g00215		XLOC_020970	1593.78	425.918	-1.9038	-4.3189	5e-05	0.000185415	yes		-1.13786	6.86634	8.9051	0.00284375	0.0121491
Peaxi162Scf00378g00216		XLOC_020971	1820.42	325.528	-2.48341	-5.59995	5e-05	0.000185415	yes		-0.552342	6.89247	1.76921	0.18348	0.319723
Peaxi162Scf00378g00217		XLOC_020972	172.181	51.4735	-1.74203	-4.085	5e-05	0.000185415	yes		0.20248	3.38094	0.169704	0.680375	0.797501
Peaxi162Scf00378g00519		XLOC_021006	40.4449	20.2106	-1.00084	-2.3979	5e-05	0.000185415	yes		-0.835697	3.51772	5.61674	0.0177897	0.0536723		AT5G50375.1
Peaxi162Scf00378g00627		XLOC_020981	58.3636	24.2887	-1.26478	-2.87933	5e-05	0.000185415	yes		-2.33254	4.49907	40.8783	1.62e-10	4.86e-09
Peaxi162Scf00378g00826		XLOC_021010	210.972	71.3789	-1.56348	-8.15723	5e-05	0.000185415	yes		-1.87012	9.04994	25.2984	4.91e-07	7.15e-06		gb|AAA98492.1|	IPR006041
Peaxi162Scf00379g00078		XLOC_021030	7.66575	14.1705	0.886394	1.78061	0.00295	0.00736963	yes		-2.82628	4.87958	47.06	6.88e-12	2.71e-10		ref|XP_007025690.1|	IPR000639	GO:0003824
Peaxi162Scf00380g00056		XLOC_021043	89.3663	46.0848	-0.95544	-2.40108	5e-05	0.000185415	yes		0.0993278	5.82153	0.0715431	0.789103	0.878614		AT5G35450.1	IPR027417,IPR000767	GO:0043531,GO:0006952,GO:0000166,GO:0017111
Peaxi162Scf00380g00099		XLOC_021050	67.0655	37.7239	-0.830091	-2.1929	0.00015	0.000513767	yes		-0.657473	6.27909	6.01525	0.0141827	0.0447551		AT5G35450.1	IPR027417,IPR000767	GO:0043531,GO:0006952
Peaxi162Scf00380g00314		XLOC_021054	29.2307	9.39235	-1.63793	-3.50944	5e-05	0.000185415	yes		-2.60458	6.02041	56.3959	5.93e-14	3.46e-12		ref|XP_002524407.1|	IPR002495	GO:0016757
Peaxi162Scf00380g00618		XLOC_021058	64.5568	36.5309	-0.821452	-2.17551	0.00015	0.000513767	yes		-1.22258	5.91605	25.3364	4.82e-07	7.04e-06		AT1G68670.1	IPR009057	GO:0003677,GO:0003682
Peaxi162Scf00380g00811		XLOC_021046	19.9768	4.64447	-2.10474	-4.38291	5e-05	0.000185415	yes		0.249593	3.34532	0.502255	0.478511	0.629225		AT1G25500.2	IPR007603
Peaxi162Scf00380g00817		XLOC_021048	4.33598	0.557377	-2.95963	-1.64927	0.00925	0.0199399	yes		-2.96702	0.739049	9.98421	0.00157888	0.00743731		AT4G37850.1	IPR011598	GO:0046983
Peaxi162Scf00382g00013		XLOC_021088	5.50159	25.0229	2.18533	4.04474	5e-05	0.000185415	yes		3.86875	2.86878	62.6864	2.42e-15	1.83e-13		AT1G68620.1	IPR013094	GO:0016787,GO:0008152
Peaxi162Scf00382g00117		XLOC_021086	12.0538	19.4737	0.692041	1.78706	0.0028	0.00703987	yes		-0.179165	5.813	0.57586	0.44794	0.600811		AT1G53350.1	IPR027417,IPR000767	GO:0043531,GO:0006952
Peaxi162Scf00382g00128		XLOC_021090	1.392	4.46161	1.6804	1.78409	0.0194	0.0378215	yes		0.936851	0.906866	1.2863	0.256732	0.406562		sp|Q9FX64|HOP2_ARATH	IPR010776
Peaxi162Scf00382g00129		XLOC_021106	146.587	38.0978	-1.94397	-4.37401	5e-05	0.000185415	yes		-1.8129	3.07471	9.64287	0.00190088	0.00868159		sp|P0CW98|PCR9_ARATH	IPR006461
Peaxi162Scf00382g00217		XLOC_021091	1.4941	4.80458	1.68514	2.16873	0.00275	0.00692868	yes		3.91091	3.52268	52.7806	3.73e-13	1.87e-11		sp|Q1RJT3|ODP2_RICBR	IPR004167,IPR001078,IPR000089,IPR023213	GO:0016746,GO:0008152
Peaxi162Scf00382g00218		XLOC_021093	1.3228	35.2489	4.73591	7.12257	5e-05	0.000185415	yes		5.11244	7.09949	109.399	1.33e-25	5.18e-23		sp|Q9SX20|PTR18_ARATH	IPR000109,IPR016196	GO:0016020,GO:0006810,GO:0005215
Peaxi162Scf00382g00219		XLOC_021110	16.0053	31.0605	0.956537	2.62467	5e-05	0.000185415	yes		0.466908	5.783	3.54127	0.0598596	0.137726		AT3G25840.1	IPR011009	GO:0005524,GO:0004674,GO:0004672,GO:0006468,GO:0016772
Peaxi162Scf00382g00313		XLOC_021094	6.84311	19.0935	1.48036	3.6238	5e-05	0.000185415	yes		1.1669	8.19736	17.5802	2.75e-05	0.000241424		sp|O04893|AGLU_SPIOL	IPR011013,IPR000322	GO:0030246,GO:0004553,GO:0005975,GO:0003824
Peaxi162Scf00382g00711		XLOC_021117	47.637	2.50934	-4.2467	-5.52924	5e-05	0.000185415	yes		-2.84837	4.36585	32.6276	1.12e-08	2.35e-07		AT3G02550.1	IPR004883
Peaxi162Scf00382g00712		XLOC_021118	7.02963	2.78609	-1.33521	-1.37952	0.0224	0.0428377	yes		-1.39992	2.9515	15.0566	0.000104333	0.000746443		AT1G13380.1	IPR009606
Peaxi162Scf00382g00825		XLOC_021123	13.0144	5.36034	-1.27971	-2.26368	0.0005	0.00152937	yes		-0.496255	7.22169	2.30847	0.12867	0.24683		sp|B7KI04|RL15_CYAP7	IPR021131,IPR005749	GO:0005840,GO:0015934,GO:0006412,GO:0005622,GO:0003735
Peaxi162Scf00383g00092		XLOC_021130	395.827	208.445	-0.925205	-2.31762	5e-05	0.000185415	yes		-1.04722	7.53455	14.2912	0.000156594	0.00106097		AT5G40770.1	IPR001107	GO:0016020
Peaxi162Scf00383g00916		XLOC_021131	405.795	214.962	-0.916668	-2.26275	0.0001	0.00035384	yes		-0.454536	7.59823	3.42182	0.0643399	0.145561		AT1G78300.1	IPR000308,IPR023409,IPR023410	GO:0019904
Peaxi162Scf00385g00411		XLOC_021185	30.7248	14.2203	-1.11145	-2.36301	0.0001	0.00035384	yes		-0.0967625	2.91365	0.0702542	0.790967	0.87974		AT2G45430.1	IPR014476
Peaxi162Scf00385g00518		XLOC_021188	4.17329	0.602551	-2.79203	-3.03538	0.0008	0.002331	yes		-0.550252	0.805767	0.536092	0.464057	0.615672		AT1G20925.1	IPR004776	GO:0055085,GO:0016021
Peaxi162Scf00386g00110		XLOC_021228	8.87086	16.068	0.857045	1.97817	0.00095	0.00271699	yes		-0.381669	2.89634	1.3223	0.25018	0.399454		AT3G60600.1	IPR008962	GO:0005198
Peaxi162Scf00386g00224		XLOC_021251	13.8969	22.7039	0.708183	1.78045	0.00265	0.0067089	yes		0.929939	4.9451	17.9918	2.22e-05	0.000199489		AT1G54610.1	IPR011009	GO:0005524,GO:0004674,GO:0004672,GO:0006468,GO:0016772
Peaxi162Scf00386g00817		XLOC_021262	19.5041	37.1714	0.930415	2.54578	5e-05	0.000185415	yes		0.216054	4.9817	0.6552	0.41826	0.571941		sp|Q24368|ISWI_DROME	IPR015194,IPR009057,IPR027417,IPR020838,IPR001650,IPR000330	GO:0005634,GO:0003677,GO:0006338,GO:0005524,GO:0004386,GO:0003676,GO:0031491,GO:0016817,GO:0003682,GO:0043044,GO:0016818
Peaxi162Scf00389g00039		XLOC_021308	6.78199	2.94914	-1.20141	-2.09625	0.00075	0.00220004	yes		-0.739197	3.36314	5.35122	0.0207078	0.0605786		sp|Q9M1E2|PTR37_ARATH	IPR000109,IPR016196	GO:0016020,GO:0006810,GO:0005215
Peaxi162Scf00389g00071		XLOC_021294	36.4726	85.8157	1.23443	3.00334	5e-05	0.000185415	yes		0.904423	4.58809	5.21903	0.022341	0.0642757		AT1G07900.1	IPR004883
Peaxi162Scf00389g00422		XLOC_021291	16.2684	4.42697	-1.87768	-4.67526	5e-05	0.000185415	yes		-1.64897	4.86186	57.557	3.28e-14	1.99e-12		sp|Q9M1E2|PTR37_ARATH	IPR000109,IPR016196	GO:0016020,GO:0006810,GO:0006857,GO:0005215
Peaxi162Scf00389g00621		XLOC_021292	12.0732	26.8488	1.15305	2.53291	5e-05	0.000185415	yes		-0.184423	4.44033	0.277342	0.598448	0.732699		AT2G28510.1	IPR003851	GO:0003677,GO:0006355
Peaxi162Scf00390g00043		XLOC_021346	207.006	84.2996	-1.29608	-3.33363	5e-05	0.000185415	yes		-0.727837	4.53227	4.59572	0.0320518	0.0852958		AT2G40470.1	IPR004883
Peaxi162Scf00390g00086		XLOC_021384	24.9852	9.58648	-1.382	-2.68215	5e-05	0.000185415	yes		-0.812105	3.93481	4.70679	0.0300437	0.0812249		AT1G07090.1	IPR006936
Peaxi162Scf00390g00134		XLOC_021331	14.8071	7.58516	-0.965041	-1.548	0.0095	0.0204057	yes		0.401921	7.31734	1.58832	0.207567	0.350858		sp|Q8DMK9|RL17_THEEB	IPR000456	GO:0005840,GO:0006412,GO:0005622,GO:0003735
Peaxi162Scf00390g00325		XLOC_021342	5.69704	10.6428	0.901598	2.18636	0.0005	0.00152937	yes		1.58665	4.17696	24.782	6.42e-07	9.06e-06		ref|XP_007033558.1|	IPR002934	GO:0016779
Peaxi162Scf00390g00326		XLOC_021343	6.64232	12.8639	0.953565	2.13635	0.0002	0.000667709	yes		1.56115	3.92022	27.1007	1.93e-07	3.11e-06		AT3G51630.1	IPR011009	GO:0005524,GO:0004674,GO:0004672,GO:0006468,GO:0016772
Peaxi162Scf00390g10026		XLOC_021335	42.1436	70.5858	0.744067	1.85636	0.00175	0.00466936	yes		-0.159275	4.50266	0.278178	0.597898	0.732429		sp|Q9SUQ2|CRF2_ARATH	IPR016177	GO:0003677,GO:0006355,GO:0003700
Peaxi162Scf00391g00017		XLOC_021411	32.0386	13.2625	-1.27245	-2.22137	0.0012	0.0033442	yes		-1.30763	4.47333	11.2849	0.000781394	0.0041339
Peaxi162Scf00391g00048		XLOC_021418	72.4658	35.7873	-1.01785	-2.8602	5e-05	0.000185415	yes		-1.55473	6.33146	34.3754	4.54e-09	1.04e-07		AT1G35560.1	IPR005333
Peaxi162Scf00391g00074		XLOC_021430	425.238	76.3938	-2.47674	-4.69729	5e-05	0.000185415	yes		-2.85839	4.83563	17.0227	3.69e-05	0.000309092
Peaxi162Scf00391g00217		XLOC_021413	3.09845	18.7575	2.59785	3.94454	5e-05	0.000185415	yes		3.00732	2.97105	40.3839	2.09e-10	6.16e-09		AT2G33700.1	IPR001932,IPR015655	GO:0003824
Peaxi162Scf00391g00529		XLOC_021426	33.1784	8.45957	-1.97159	-4.95826	5e-05	0.000185415	yes		-2.94351	4.55996	48.3563	3.55e-12	1.47e-10		AT1G21230.1	IPR013695,IPR025287,IPR000742,IPR024731,IPR009030,IPR023413,IPR011009	GO:0005524,GO:0030247,GO:0006468,GO:0004674,GO:0005515,GO:0004672,GO:0005509,GO:0016021,GO:0016772
Peaxi162Scf00392g00317		XLOC_021461	35.2076	83.5338	1.24647	3.31624	5e-05	0.000185415	yes		2.01165	7.9631	73.3619	1.08e-17	1.2e-15		AT1G78230.1	IPR003591,IPR025875,IPR001611	GO:0005515
Peaxi162Scf00392g00416		XLOC_021442	5.45699	9.91762	0.861889	2.10932	0.0005	0.00152937	yes		0.240543	4.54016	1.15531	0.282441	0.433356		AT1G22310.2	IPR015880,IPR016177	GO:0046872,GO:0005634,GO:0003677
Peaxi162Scf00392g00516		XLOC_021464	2.39899	4.99467	1.05796	1.388	0.025	0.0470681	yes		2.04827	3.22425	16.8834	3.97e-05	0.000328906		AT5G09430.1	IPR000073
Peaxi162Scf00392g00518		XLOC_021466	20.6767	10.8589	-0.929125	-2.30573	0.0003	0.000964629	yes		-0.0420419	7.5574	0.0372101	0.847038	0.918238		sp|Q04449|PHR_BACPE	IPR002081	GO:0006281,GO:0003913
Peaxi162Scf00392g00728		XLOC_021446	18.1754	4.85247	-1.9052	-2.76376	0.00035	0.00110899	yes		-2.42978	2.38568	23.76	1.09e-06	1.44e-05		sp|Q9QY93|DCTP1_MOUSE	IPR009039,IPR004518
Peaxi162Scf00393g00042		XLOC_021478	8.81327	3.40378	-1.37254	-2.2625	0.00055	0.00166651	yes		-1.32541	4.07547	15.1024	0.000101835	0.000731092		AT5G41920.1	IPR005202
Peaxi162Scf00393g00413		XLOC_021493	19.52	55.3696	1.50414	3.92942	5e-05	0.000185415	yes		-0.416022	7.27099	1.47755	0.224158	0.36944		AT2G32240.1
Peaxi162Scf00393g00517		XLOC_021494	113.779	38.0016	-1.5821	-4.22036	5e-05	0.000185415	yes		0.187101	5.32591	0.614919	0.432942	0.586663		sp|Q84P53|GATP2_SOLLC	IPR015424,IPR005814	GO:0008483,GO:0003824,GO:0030170
Peaxi162Scf00394g00093		XLOC_021545	90.5968	16.7634	-2.43415	-6.12009	5e-05	0.000185415	yes		0.519873	4.57024	1.46344	0.226383	0.371984		AT5G38200.1	IPR011697,IPR017926	GO:0006541,GO:0016787
Peaxi162Scf00394g00618		XLOC_021518	4.84758	13.8955	1.51928	2.29777	0.0009	0.00258883	yes		1.26116	5.66583	9.97521	0.00158662	0.00746357		AT1G67080.1	IPR025461
Peaxi162Scf00394g00715		XLOC_021538	5.81175	2.67381	-1.12008	-1.53829	0.012	0.0249745	yes		-1.01956	2.6861	7.45607	0.0063223	0.0232094		AT5G38290.1	IPR001328	GO:0004045
Peaxi162Scf00396g00071		XLOC_021587	1.93974	4.54385	1.22805	1.41103	0.02515	0.0473134	yes		1.17322	4.0312	11.0516	0.000886101	0.00459408		AT1G19190.1	IPR013094	GO:0016787,GO:0008152
Peaxi162Scf00398g00057		XLOC_021629	28.1859	14.3865	-0.970258	-1.83454	0.00325	0.00802203	yes		-0.908181	7.11001	9.39736	0.00217298	0.00969762
Peaxi162Scf00398g00612		XLOC_021619	64.3821	38.8358	-0.729274	-1.96261	0.0005	0.00152937	yes		0.140444	5.88026	0.426673	0.513626	0.659817		AT3G52990.1	IPR001697	GO:0030955,GO:0000287,GO:0004743,GO:0006096,GO:0003824
Peaxi162Scf00398g00720		XLOC_021634	36.0738	18.723	-0.946141	-2.55878	5e-05	0.000185415	yes		-0.0572232	5.72344	0.0315419	0.859037	0.925722		ref|XP_002532924.1|	IPR004263,IPR023296,IPR015338	GO:0016758,GO:0031227
Peaxi162Scf00399g00041		XLOC_021651	1.20392	2.67821	1.15353	1.42305	0.0261	0.0488405	yes		-0.782675	6.78943	2.41602	0.1201	0.234128		AT4G02320.1	IPR011050,IPR006501	GO:0005618,GO:0004857,GO:0030599,GO:0042545
Peaxi162Scf00399g00108		XLOC_021666	3.03472	17.8516	2.55642	2.66886	0.0025	0.00640186	yes		1.92637	1.86007	9.81766	0.00172844	0.00803039		AT2G47810.1	IPR003957,IPR009072	GO:0005634,GO:0003677,GO:0006355,GO:0046982,GO:0043565,GO:0005622
Peaxi162Scf00399g00924		XLOC_021662	323.407	113.933	-1.50517	-3.7699	5e-05	0.000185415	yes		-1.04509	6.77959	14.1556	0.000168295	0.00113173		AT1G02920.1	IPR010987,IPR012336	GO:0005515
Peaxi162Scf00401g00025		XLOC_021690	143.169	66.9357	-1.09688	-2.9145	5e-05	0.000185415	yes		-0.467889	6.13727	4.85088	0.0276321	0.0761869		AT2G38090.1	IPR009057	GO:0003677,GO:0003682
Peaxi162Scf00401g00117		XLOC_021722	55.8815	21.7331	-1.36248	-3.63693	5e-05	0.000185415	yes		-0.615651	5.94091	7.27842	0.00697877	0.0251819		sp|O04197|COI1_ARATH	IPR006553
Peaxi162Scf00401g00330		XLOC_021729	33.7945	19.0528	-0.826788	-2.01995	0.00065	0.00193585	yes		-0.358367	7.14991	1.84724	0.174105	0.307823		AT2G24060.1	IPR001288	GO:0006413,GO:0003743
Peaxi162Scf00402g00511		XLOC_021765	12.5564	125.766	3.32425	7.12387	5e-05	0.000185415	yes		4.43132	5.8924	169.768	8.31e-39	1.57e-35		AT3G22600.1	IPR016140,IPR000528	GO:0008289,GO:0006869
Peaxi162Scf00402g00513		XLOC_021748	50.7058	812.727	4.00255	9.19813	5e-05	0.000185415	yes		4.46548	7.94214	57.3742	3.6e-14	2.16e-12		AT3G22620.1	IPR016140,IPR000528	GO:0008289,GO:0006869
Peaxi162Scf00402g00927		XLOC_021775	11.6676	26.934	1.20692	1.55837	0.0119	0.0247948	yes		2.1186	0.471334	16.0254	6.25e-05	0.000483838		AT1G05577.1	IPR010369
Peaxi162Scf00402g00937		XLOC_021772	63.456	12.7471	-2.31559	-5.28658	5e-05	0.000185415	yes		-1.45373	13.5868	11.4812	0.000703054	0.00378914		sp|P20866|CB2_PHYPA	IPR022796,IPR023329	GO:0016020,GO:0009765
Peaxi162Scf00402g00941		XLOC_021758	21.6433	41.637	0.943948	2.49698	5e-05	0.000185415	yes		2.04302	4.93038	63.357	1.72e-15	1.36e-13		AT2G44280.1	IPR016196
Peaxi162Scf00403g00031		XLOC_021784	44.1957	27.4888	-0.685061	-1.61306	0.00575	0.013188	yes		0.154945	4.06268	0.353226	0.552293	0.693278		sp|Q9NGP4|UBC9_DICDI	IPR016135,IPR027230,IPR023313	GO:0016881,GO:0019789
Peaxi162Scf00403g00063		XLOC_021803	21.9327	64.8221	1.5634	4.05122	5e-05	0.000185415	yes		0.523801	6.68306	4.61227	0.031744	0.0846508		AT2G46370.4	IPR004993
Peaxi162Scf00403g00616		XLOC_021802	84.8506	192.102	1.17888	3.14647	5e-05	0.000185415	yes		1.19862	6.77901	7.58431	0.00588784	0.0219333		AT4G01070.1	IPR002213	GO:0008152,GO:0016758
Peaxi162Scf00403g00835		XLOC_021812	22.0896	10.287	-1.10254	-2.29017	0.0002	0.000667709	yes		-2.62851	5.14405	57.1122	4.12e-14	2.42e-12			IPR006121	GO:0046872,GO:0030001
Peaxi162Scf00404g00014		XLOC_021832	30.2999	56.3529	0.895176	2.10743	0.00035	0.00110899	yes		0.918865	8.70623	7.60964	0.00580572	0.0216858		AT1G54500.1	IPR004039	GO:0005506
Peaxi162Scf00406g00012		XLOC_021864	32.0522	53.8354	0.748131	1.89755	0.00145	0.00395485	yes		0.909902	3.91918	11.3157	0.000768558	0.00407954		ref|XP_007016531.1|	IPR012862
Peaxi162Scf00406g00045		XLOC_021905	6.40244	10.3834	0.697583	1.47101	0.01145	0.0239828	yes		0.411019	4.26517	2.35648	0.124764	0.240963		AT2G37570.1	IPR002068
Peaxi162Scf00406g00057		XLOC_021907	49.8528	118.14	1.24476	2.84977	5e-05	0.000185415	yes		1.07132	7.58791	10.6574	0.00109631	0.00549934		AT3G12580.1	IPR013126
Peaxi162Scf00406g00061		XLOC_021882	35.297	16.5541	-1.09236	-1.3215	0.024	0.0454541	yes		0.447738	3.86295	1.71855	0.189879	0.328308		sp|A2YEZ6|SAP8_ORYSI	IPR000058,IPR002653	GO:0003677,GO:0008270
Peaxi162Scf00406g00134		XLOC_021868	3.96727	1.35816	-1.5465	-2.11633	0.00275	0.00692868	yes		-1.88709	2.93528	25.7075	3.97e-07	5.95e-06		gb|EXB74910.1|	IPR023575,IPR002222,IPR006044	GO:0005840,GO:0045735,GO:0006412,GO:0003735
Peaxi162Scf00406g00239		XLOC_021897	43.338	25.0565	-0.790451	-1.91244	0.00175	0.00466936	yes		-0.706893	5.74583	12.3985	0.000429673	0.00251253		AT3G43520.1	IPR005349	GO:0016020
Peaxi162Scf00406g00316		XLOC_021900	4.29349	1.33741	-1.68271	-2.63101	0.0002	0.000667709	yes		-1.58412	3.42187	15.3387	8.99e-05	0.000659727		ref|XP_007016476.1|
Peaxi162Scf00406g00414		XLOC_021903	77.9054	33.9153	-1.19979	-3.13473	5e-05	0.000185415	yes		0.212958	5.36883	0.616741	0.432261	0.586082		AT2G28800.1	IPR028055,IPR001708	GO:0016021,GO:0051205
Peaxi162Scf00406g01119		XLOC_021916	11.6943	4.01231	-1.5433	-2.82663	5e-05	0.000185415	yes		-0.0919918	2.04696	0.0398668	0.841741	0.914027			IPR025756,IPR009057	GO:0003677,GO:0003682
Peaxi162Scf00407g00039		XLOC_021927	2.82456	0.529359	-2.41571	-2.7496	0.001	0.00284413	yes		-1.09687	-0.71069	0.788779	0.37447	0.528771		sp|Q9LJU0|CBL10_ARATH	IPR006918,IPR012291	GO:0004553,GO:0010215,GO:0030247,GO:0031225,GO:0016049
Peaxi162Scf00407g00042		XLOC_021920	17.369	31.2564	0.847638	2.11703	0.00025	0.000817896	yes		1.33263	6.17675	40.2108	2.28e-10	6.69e-09		AT2G37570.1
Peaxi162Scf00407g00067		XLOC_021934	38.3489	18.7995	-1.0285	-2.34712	0.0001	0.00035384	yes		0.457026	5.72529	3.5254	0.0604352	0.138635
Peaxi162Scf00408g00019		XLOC_021940	3.61142	0.765486	-2.23812	-3.22554	0.00025	0.000817896	yes		-2.24934	2.25269	18.0187	2.19e-05	0.000197247		AT3G26330.1	IPR001128	GO:0020037,GO:0016705,GO:0005506,GO:0055114
Peaxi162Scf00408g00320		XLOC_021948	12.6348	7.04581	-0.842561	-2.06647	0.00045	0.00139113	yes		-1.87932	3.83023	39.9042	2.67e-10	7.72e-09		sp|Q8VEH6|CBWD1_MOUSE	IPR027417,IPR003495,IPR000313,IPR011629
Peaxi162Scf00408g00849		XLOC_021989	17.6028	10.2865	-0.775054	-1.76047	0.0029	0.00726086	yes		0.664367	4.41789	10.0612	0.00151422	0.00718173		AT2G17650.1	IPR000873	GO:0008152,GO:0003824
Peaxi162Scf00409g00093		XLOC_022006	74.6064	154.46	1.04986	2.97265	5e-05	0.000185415	yes		1.06539	7.48924	17.7845	2.47e-05	0.000219916		AT5G13210.1	IPR011205,IPR024553
Peaxi162Scf00409g00121		XLOC_022007	23.4419	6.64882	-1.81792	-4.05315	5e-05	0.000185415	yes		0.815743	3.03886	2.33575	0.126434	0.243526		AT5G23960.2	IPR008949,IPR008930	GO:0000287,GO:0016829,GO:0008152,GO:0010333
Peaxi162Scf00409g00520		XLOC_021998	9.24087	2.00045	-2.20771	-3.15365	5e-05	0.000185415	yes		-1.18412	5.15243	14.9165	0.000112376	0.000796555		AT5G39120.1	IPR001929	GO:0045735,GO:0030145
Peaxi162Scf00409g00522		XLOC_022000	387.87	157.014	-1.30468	-3.17058	5e-05	0.000185415	yes		-0.0218283	7.43921	0.00330679	0.954143	0.985253		AT5G39160.1	IPR001929	GO:0045735,GO:0030145
Peaxi162Scf00411g00116		XLOC_022023	7.58711	16.0693	1.08268	2.38011	0.0003	0.000964629	yes		0.752141	3.44053	5.6944	0.0170191	0.0518814		AT5G59790.1	IPR010369
Peaxi162Scf00411g00714		XLOC_022045	28.9075	10.6308	-1.4432	-3.45266	5e-05	0.000185415	yes		-3.22243	4.24961	47.4116	5.75e-12	2.3e-10		AT1G51790.1	IPR001611,IPR024788	GO:0005515
Peaxi162Scf00411g00813		XLOC_022046	5.44557	14.9734	1.45925	1.77231	0.00795	0.0174749	yes		1.19025	2.29533	6.03465	0.0140277	0.0443576		ref|XP_002525015.1|
Peaxi162Scf00412g00063		XLOC_022060	0	3.58352	Inf	NA	5e-05	0.000185415	yes		0.63402	1.93054	0.201747	0.653314	0.776687
Peaxi162Scf00412g00086		XLOC_022057	5.10176	1.94201	-1.39344	-1.76499	0.01135	0.0238004	yes		-0.186531	0.69031	0.0730326	0.786971	0.877416		AT3G59310.1	IPR009262	GO:0006810,GO:0016021
Peaxi162Scf00413g00012		XLOC_022065	287.085	1363.96	2.24825	5.09014	5e-05	0.000185415	yes		-0.300395	10.8604	0.623733	0.429663	0.583443		AT2G37170.1	IPR023271,IPR000425	GO:0016020,GO:0006810,GO:0005215
Peaxi162Scf00413g00117		XLOC_022079	6.38355	30.3553	2.24952	4.1652	5e-05	0.000185415	yes		0.0920867	4.96949	0.0395218	0.842418	0.914532		AT2G37170.1	IPR023271,IPR000425	GO:0016020,GO:0006810,GO:0005215
Peaxi162Scf00413g00118		XLOC_022080	58.6084	317.604	2.43805	6.27708	5e-05	0.000185415	yes		-0.734296	8.15326	4.55911	0.032744	0.0867366		AT3G53420.1	IPR023271,IPR000425	GO:0016020,GO:0006810,GO:0005215
Peaxi162Scf00417g01021		XLOC_022163	32.503	117.206	1.8504	4.81363	5e-05	0.000185415	yes		2.09163	6.03183	104.241	1.79e-24	5.46e-22		sp|Q9M069|E137_ARATH	IPR012946,IPR017853,IPR000490	GO:0004553,GO:0005975,GO:0003824
Peaxi162Scf00418g00085		XLOC_022192	39.6368	58.7105	0.566778	1.48907	0.012	0.0249745	yes		1.19248	4.79046	31.1341	2.41e-08	4.79e-07		AT1G10210.1	IPR011009	GO:0005524,GO:0004674,GO:0004672,GO:0006468,GO:0004707,GO:0016772
Peaxi162Scf00418g00113		XLOC_022182	12.4785	7.06096	-0.821503	-1.40049	0.0193	0.037655	yes		-1.72442	5.56717	39.7399	2.9e-10	8.31e-09		sp|Q6QPJ6|PRXQ_POPJC	IPR012336	GO:0016209,GO:0055114,GO:0016491
Peaxi162Scf00418g00611		XLOC_022206	37.0774	79.9682	1.10889	2.83643	5e-05	0.000185415	yes		1.26876	5.00582	20.1739	7.07e-06	7.31e-05		AT4G36470.1	IPR005299	GO:0008168
Peaxi162Scf00418g00732		XLOC_022207	6.38278	3.09727	-1.04319	-1.8363	0.00345	0.00845147	yes		-1.46733	3.89033	17.5659	2.78e-05	0.000242534		ref|XP_002521537.1|	IPR001128	GO:0020037,GO:0016705,GO:0005506,GO:0055114
Peaxi162Scf00418g00736		XLOC_022189	85.9904	46.3995	-0.890066	-2.39006	0.00015	0.000513767	yes		-1.22225	5.1732	17.601	2.72e-05	0.000238899		AT2G18193.1	IPR025753,IPR027417	GO:0005524,GO:0000166,GO:0017111
Peaxi162Scf00418g00925		XLOC_022194	6.55286	31.6305	2.27112	3.87015	5e-05	0.000185415	yes		5.86624	2.26998	67.0003	2.71e-16	2.46e-14			IPR000167	GO:0009415,GO:0006950
Peaxi162Scf00418g00927		XLOC_022196	20.5896	9.8963	-1.05696	-2.52354	0.00025	0.000817896	yes		0.332888	4.95509	1.18127	0.277098	0.426996		AT5G66390.1	IPR010255	GO:0006979,GO:0020037,GO:0004601,GO:0055114
Peaxi162Scf00418g01014		XLOC_022197	1002.83	545.391	-0.878713	-1.89722	0.00165	0.00443308	yes		-0.174122	8.99399	0.380594	0.537285	0.680378		AT5G66390.1	IPR010255	GO:0006979,GO:0020037,GO:0004601,GO:0055114
Peaxi162Scf00418g01015		XLOC_022198	350.222	176.423	-0.989231	-2.43301	5e-05	0.000185415	yes		-0.0326796	7.89125	0.0112116	0.915674	0.96281		AT5G66390.1	IPR010255	GO:0006979,GO:0020037,GO:0004601,GO:0055114
Peaxi162Scf00419g00813		XLOC_022219	120.465	55.7372	-1.1119	-2.93409	5e-05	0.000185415	yes		-0.585954	5.13459	3.62807	0.0568125	0.132676		AT1G75700.1	IPR004345
Peaxi162Scf00420g00076		XLOC_022278	112.433	68.9192	-0.706089	-1.81579	0.00185	0.00490454	yes		0.0634084	5.68719	0.0707559	0.790239	0.879591		AT5G14030.1	IPR008856	GO:0005783,GO:0016021
Peaxi162Scf00420g00143		XLOC_022295	7.7287	22.2196	1.52353	2.74804	5e-05	0.000185415	yes		1.10268	1.78242	4.86125	0.0274665	0.0758413		ref|XP_007031691.1|	IPR000626	GO:0005515
Peaxi162Scf00420g00236		XLOC_022296	17.8741	45.8617	1.35942	3.31733	5e-05	0.000185415	yes		1.92	4.84882	28.331	1.02e-07	1.78e-06		sp|Q6P7R8|DHB12_RAT	IPR002347	GO:0008152,GO:0016491
Peaxi162Scf00420g00245		XLOC_022232	9.60538	20.6819	1.10645	2.63932	5e-05	0.000185415	yes		1.89579	3.42351	50.2039	1.39e-12	6.23e-11		ref|XP_002526947.1|
Peaxi162Scf00420g00547		XLOC_022260	121.901	45.9507	-1.40755	-3.6312	5e-05	0.000185415	yes		-0.0168528	4.78034	0.00439844	0.947122	0.980301		AT5G14130.1	IPR010255	GO:0006979,GO:0020037,GO:0004601,GO:0055114
Peaxi162Scf00420g00727		XLOC_022273	396.222	133.491	-1.56957	-4.09672	5e-05	0.000185415	yes		0.176184	6.72229	0.178888	0.672331	0.791166		AT5G41080.1	IPR004129	GO:0006071,GO:0008081,GO:0008889,GO:0006629
Peaxi162Scf00420g00738		XLOC_022272	61.0127	41.9454	-0.540598	-1.42071	0.0138	0.0281773	yes		-0.201942	5.64503	1.13989	0.285675	0.436897		AT3G26935.1	IPR001594	GO:0008270
Peaxi162Scf00421g00610		XLOC_022365	22.3162	33.1825	0.572327	1.39226	0.01945	0.0379053	yes		0.436736	4.58752	2.59748	0.107034	0.214713		ref|XP_007044537.1|	IPR025322
Peaxi162Scf00421g00612		XLOC_022391	18.3166	30.4447	0.733039	1.70273	0.00385	0.00930537	yes		1.2634	4.8786	25.0971	5.45e-07	7.84e-06		AT1G70210.1	IPR013763	GO:0005634
Peaxi162Scf00421g00816		XLOC_022371	63.2037	5.03757	-3.64921	-3.32032	0.00065	0.00193585	yes		-6.81963	4.34073	96.6152	8.42e-23	2e-20
Peaxi162Scf00421g00832		XLOC_022370	42.4534	17.1726	-1.30577	-2.60558	5e-05	0.000185415	yes		-4.85647	4.35924	83.5917	6.08e-20	9.62e-18
Peaxi162Scf00423g00074		XLOC_022460	5.42785	1.00836	-2.42837	-2.88053	0.0024	0.00617564	yes		-1.4803	1.70648	4.94546	0.0261592	0.0729415		AT1G16390.1	IPR005828,IPR016196	GO:0055085,GO:0016021,GO:0022857
Peaxi162Scf00423g00076		XLOC_022462	5.44043	25.9094	2.25168	5.02829	5e-05	0.000185415	yes		1.52475	3.01381	14.7931	0.000119976	0.000844933		AT5G12890.1	IPR002213	GO:0008152,GO:0016758
Peaxi162Scf00423g00137		XLOC_022450	74.7309	26.4772	-1.49695	-3.69835	5e-05	0.000185415	yes		-0.23783	6.05254	0.314912	0.574681	0.712103		AT1G15520.1	IPR027417,IPR013581,IPR013525	GO:0016020,GO:0005524,GO:0000166,GO:0017111,GO:0016887
Peaxi162Scf00423g00323		XLOC_022434	11.384	3.57899	-1.66938	-2.95515	5e-05	0.000185415	yes		-0.825426	2.74203	2.67655	0.101836	0.206551		AT2G15230.1	IPR006693,IPR025483,IPR000073	GO:0016788,GO:0006629
Peaxi162Scf00423g00412		XLOC_022435	221.028	111.28	-0.990033	-2.58204	5e-05	0.000185415	yes		-0.856893	8.02914	10.6213	0.00111789	0.00558731		AT4G13830.2	IPR001623
Peaxi162Scf00423g00611		XLOC_022458	15.1031	3.87856	-1.96125	-3.59817	5e-05	0.000185415	yes		-2.11351	2.71939	44.5347	2.5e-11	8.71e-10		AT4G14090.1	IPR002213	GO:0008152,GO:0016758
Peaxi162Scf00423g00815		XLOC_022467	125.924	23.7337	-2.40755	-5.84732	5e-05	0.000185415	yes		-2.94962	4.71877	68.9479	1.01e-16	9.74e-15
Peaxi162Scf00424g00042		XLOC_022483	42.0512	15.2605	-1.46235	-2.94698	5e-05	0.000185415	yes		-0.574006	2.03074	1.18182	0.276987	0.42692		sp|Q8LDC8|ERF92_ARATH	IPR016177	GO:0003677,GO:0006355,GO:0003700
Peaxi162Scf00424g00043		XLOC_022472	5.67253	2.1221	-1.4185	-1.94794	0.00375	0.00909209	yes		-1.98723	2.11309	26.1651	3.13e-07	4.82e-06		AT4G01240.1	IPR004159	GO:0008168
Peaxi162Scf00424g00814		XLOC_022488	47.6003	14.9943	-1.66656	-4.09334	5e-05	0.000185415	yes		-0.812727	4.71709	7.76125	0.00533791	0.0202786		AT3G07570.1	IPR004877,IPR005018	GO:0016021
Peaxi162Scf00426g00009		XLOC_022499	68.2619	232.394	1.76742	4.48443	5e-05	0.000185415	yes		1.40115	6.61689	29.9832	4.36e-08	8.21e-07		sp|Q8RU27|UPTG2_SOLTU	IPR004901	GO:0030244,GO:0016866
Peaxi162Scf00427g00048		XLOC_022519	4.10269	22.0958	2.42913	3.60801	5e-05	0.000185415	yes		2.81289	1.43448	15.5178	8.17e-05	0.000609294		sp|Q9ZU70|ATB21_ARATH	IPR009057	GO:0005634,GO:0003677,GO:0006355,GO:0043565,GO:0000976,GO:0003700
Peaxi162Scf00427g00113		XLOC_022503	4.00177	11.6396	1.54033	1.94493	0.00385	0.00930537	yes		0.582935	1.69135	1.12066	0.289777	0.441216		AT1G27970.1	IPR002075	GO:0006810,GO:0005622
Peaxi162Scf00427g00719		XLOC_022522	7.10247	20.2195	1.50936	3.6517	5e-05	0.000185415	yes		1.08122	5.0687	6.42143	0.0112751	0.0371391		AT2G37980.1	IPR019378
Peaxi162Scf00430g00019		XLOC_022602	26.0819	2.67667	-3.28454	-3.40979	0.00025	0.000817896	yes		-1.4655	5.65786	7.89075	0.00496883	0.0191504		AT5G11090.1
Peaxi162Scf00430g00218		XLOC_022594	24.668	6.2764	-1.97463	-4.43693	5e-05	0.000185415	yes		-2.5026	4.73944	22.9906	1.63e-06	2.04e-05		sp|D2XNQ8|FLOT1_MEDTR	IPR001107
Peaxi162Scf00431g00619		XLOC_022620	88.2107	41.7255	-1.08002	-2.85742	5e-05	0.000185415	yes		0.177565	4.60233	0.388078	0.533312	0.677209		sp|Q9M060|IF62_ARATH	IPR002769	GO:0043022,GO:0042256
Peaxi162Scf00431g00710		XLOC_022630	68.9378	42.3525	-0.702848	-1.88262	0.0014	0.00383394	yes		-0.415238	4.68791	4.90984	0.0267041	0.0741812		sp|O22757|MLO8_ARATH	IPR004326	GO:0006952,GO:0016021
Peaxi162Scf00434g00033		XLOC_022661	9.3215	18.2533	0.969526	2.02803	0.00165	0.00443308	yes		0.55918	2.43519	1.61084	0.204374	0.346853			IPR012340
Peaxi162Scf00434g00052		XLOC_022700	6.87521	2.83242	-1.27937	-1.44202	0.02595	0.0485965	yes		-5.1538	3.15179	15.3043	9.15e-05	0.000668778		ref|XP_002512326.1|	IPR021410
Peaxi162Scf00434g00510		XLOC_022701	184.16	92.7244	-0.989938	-2.68702	5e-05	0.000185415	yes		0.97415	4.82728	10.1782	0.00142111	0.00680712		sp|Q3ECP7|ERDL5_ARATH	IPR005828,IPR016196	GO:0016020,GO:0055085,GO:0016021,GO:0022891,GO:0022857
Peaxi162Scf00436g00515		XLOC_022729	22.634	86.121	1.92788	5.06354	5e-05	0.000185415	yes		2.47318	7.37801	58.134	2.45e-14	1.5e-12		sp|P49043|VPE_CITSI	IPR001096	GO:0006508,GO:0004197
Peaxi162Scf00436g00717		XLOC_022742	7.5339	0.436692	-4.10871	-2.69065	0.00905	0.0195658	yes		-2.57779	1.09599	11.3517	0.000753782	0.00401551		AT4G32950.1	IPR001932,IPR015655	GO:0003824
Peaxi162Scf00436g00718		XLOC_022743	8.96977	1.50832	-2.57213	-2.70606	0.001	0.00284413	yes		-3.189	3.19247	19.8585	8.34e-06	8.39e-05		AT4G32950.1	IPR001932,IPR015655	GO:0003824
Peaxi162Scf00436g00825		XLOC_022744	36.6328	11.3986	-1.68428	-3.67378	5e-05	0.000185415	yes		-0.807179	4.62619	3.33092	0.0679888	0.151878		AT4G32950.1	IPR001932,IPR015655	GO:0003824
Peaxi162Scf00437g00068		XLOC_022757	14.3679	4.03742	-1.83134	-2.98232	5e-05	0.000185415	yes		-3.5475	3.22694	57.7282	3.01e-14	1.83e-12		AT3G48690.1	IPR013094	GO:0016787,GO:0008152
Peaxi162Scf00437g00320		XLOC_022748	230.74	621.672	1.42988	3.32549	5e-05	0.000185415	yes		2.25788	7.22087	36.5616	1.48e-09	3.7e-08		sp|Q94AZ2|STP13_ARATH	IPR005828,IPR016196	GO:0016020,GO:0006810,GO:0055085,GO:0016021,GO:0022891,GO:0022857,GO:0005215
Peaxi162Scf00437g00514		XLOC_022763	93.8963	39.382	-1.25353	-3.29585	5e-05	0.000185415	yes		-1.29819	5.21786	38.7176	4.9e-10	1.33e-08		AT1G67720.1	IPR013210,IPR001611,IPR024788	GO:0005515
Peaxi162Scf00438g00019		XLOC_022768	3.42337	6.21378	0.860053	1.94025	0.0013	0.00359078	yes		-0.164917	4.79109	0.306377	0.579912	0.7161		AT1G47900.2	IPR008587
Peaxi162Scf00438g00511		XLOC_022770	44.3431	109.264	1.30104	3.34839	5e-05	0.000185415	yes		1.83841	5.62721	41.2024	1.37e-10	4.2e-09		sp|Q8RUN2|LOG1_ARATH	IPR005269
Peaxi162Scf00438g00617		XLOC_022773	38.6149	13.9703	-1.4668	-3.63716	5e-05	0.000185415	yes		-1.04239	5.7414	15.4245	8.59e-05	0.000634506		AT1G75710.1	IPR007087,IPR012317	GO:0046872,GO:0003950
Peaxi162Scf00440g00111		XLOC_022830	28.7215	15.6914	-0.872156	-1.99353	0.00085	0.00246011	yes		-0.380552	3.61041	1.42075	0.23328	0.37991		gb|ACI05252.1|	IPR002100	GO:0003677,GO:0046983
Peaxi162Scf00440g00218		XLOC_022841	29.2308	63.7173	1.1242	2.90591	5e-05	0.000185415	yes		2.66449	5.58002	79.4427	4.96e-19	6.85e-17		AT3G11430.1	IPR002123	GO:0016746,GO:0008152
Peaxi162Scf00442g00620		XLOC_022899	10.6125	37.738	1.83025	3.21213	5e-05	0.000185415	yes		1.94065	2.98822	10.6426	0.00110513	0.00554034		AT3G03270.2	IPR006015	GO:0006950
Peaxi162Scf00442g00710		XLOC_022879	29.1122	11.5163	-1.33795	-3.21827	5e-05	0.000185415	yes		-0.720477	7.11197	2.3254	0.127277	0.244769		AT4G16370.1	IPR004813	GO:0055085
Peaxi162Scf00444g00001		XLOC_022916	17.4919	40.8216	1.22265	3.13746	5e-05	0.000185415	yes		1.50088	5.54821	72.6716	1.53e-17	1.65e-15		AT5G52510.1	IPR005202
Peaxi162Scf00444g00012		XLOC_022921	10.2881	5.39023	-0.932555	-1.56037	0.0106	0.0224374	yes		-1.06642	5.65521	11.1104	0.000858461	0.00447307		AT5G24020.1	IPR025501,IPR027417	GO:0006200,GO:0016887,GO:0000918
Peaxi162Scf00444g00133		XLOC_022959	2.1696	7.61618	1.81164	2.98834	0.00015	0.000513767	yes		0.863002	2.49421	3.66383	0.0556058	0.130461		sp|Q2JD48|MURC_FRASC	IPR016040,IPR005758	GO:0009058,GO:0008763,GO:0005524,GO:0051301,GO:0008360,GO:0005737,GO:0016874
Peaxi162Scf00444g00231		XLOC_022925	169.392	73.0785	-1.21284	-3.29179	5e-05	0.000185415	yes		-1.44924	6.03127	24.8794	6.1e-07	8.68e-06			IPR006121	GO:0046872,GO:0030001
Peaxi162Scf00444g00245		XLOC_022964	11.9066	3.57529	-1.73562	-3.3464	5e-05	0.000185415	yes		-4.43045	4.7261	118.748	1.19e-27	5.86e-25		AT5G52790.1	IPR002550,IPR000644	GO:0030554
Peaxi162Scf00444g00424		XLOC_022934	10.4239	4.3847	-1.24934	-2.09984	0.00075	0.00220004	yes		-3.21085	1.95532	58.9184	1.64e-14	1.06e-12		AT1G15550.1	IPR027443,IPR005123,IPR026992	GO:0016706,GO:0055114,GO:0016491
Peaxi162Scf00444g00425		XLOC_022969	11.4298	17.9434	0.650656	1.6077	0.0056	0.012888	yes		0.3846	4.26754	2.15729	0.141895	0.264887		AT4G25610.1	IPR007087	GO:0046872
Peaxi162Scf00444g00847		XLOC_022983	0.195492	80.1823	8.68003	6.75036	0.00845	0.0184283	yes		8.54622	6.21205	33.0559	8.95e-09	1.92e-07		AT5G52300.1	IPR012418
Peaxi162Scf00444g00858		XLOC_022981	3.56732	9.30711	1.38349	2.26496	0.0004	0.00125109	yes		1.54861	3.03898	26.5392	2.58e-07	4.04e-06		AT3G48980.1	IPR006598
Peaxi162Scf00444g00859		XLOC_022982	3.91891	11.8982	1.60222	3.90916	5e-05	0.000185415	yes		1.15124	3.63998	17.7347	2.54e-05	0.000225066		AT3G48980.1	IPR006598
Peaxi162Scf00445g01021		XLOC_022996	5.06049	7.68659	0.603066	1.37842	0.0197	0.0383261	yes		-0.0681578	5.68345	0.0613894	0.804313	0.888761		AT4G31390.1	IPR011009	GO:0005524,GO:0004672,GO:0006468,GO:0016772
Peaxi162Scf00446g00413		XLOC_023026	7.27489	28.6784	1.97897	4.2617	5e-05	0.000185415	yes		2.35048	4.33564	23.7785	1.08e-06	1.43e-05		AT2G35660.1	IPR003042	GO:0008152,GO:0016491
Peaxi162Scf00447g00048		XLOC_023044	106.878	34.5646	-1.6286	-4.18951	5e-05	0.000185415	yes		-0.266582	5.48923	0.894607	0.344232	0.498618		AT5G65430.3	IPR000308,IPR023409,IPR023410	GO:0019904
Peaxi162Scf00447g00116		XLOC_023039	21.3922	30.2949	0.501993	1.36809	0.0212	0.0408383	yes		1.12266	6.14213	35.0538	3.21e-09	7.5e-08		AT1G65580.1	IPR015943,IPR005135	GO:0005515,GO:0046856
Peaxi162Scf00449g00013		XLOC_023066	37.1925	14.3955	-1.36939	-2.56729	0.0002	0.000667709	yes		-3.97125	3.46377	40.9272	1.58e-10	4.78e-09		AT2G39540.1	IPR003854
Peaxi162Scf00449g00016		XLOC_023065	16.6732	6.61511	-1.3337	-3.2232	5e-05	0.000185415	yes		0.202198	4.51905	0.661397	0.416067	0.569757		ref|XP_007042577.1|	IPR015943	GO:0005515
Peaxi162Scf00450g00316		XLOC_023109	5.75454	25.1188	2.126	5.2825	5e-05	0.000185415	yes		2.88525	7.9062	76.4525	2.26e-18	2.73e-16		sp|Q40412|ABA2_NICPL	IPR017079,IPR008984	GO:0016020,GO:0009540,GO:0008152,GO:0005515,GO:0055114,GO:0016491,GO:0009688,GO:0009507
Peaxi162Scf00450g00714		XLOC_023120	10.8227	5.20394	-1.05639	-2.15449	0.0006	0.00180172	yes		0.167773	2.43786	0.176691	0.674233	0.792527		ref|XP_003638735.1|
Peaxi162Scf00450g00732		XLOC_023155	147.39	71.8273	-1.03703	-2.58233	5e-05	0.000185415	yes		-1.26204	5.98138	26.6771	2.4e-07	3.78e-06		AT5G54855.1	IPR006041
Peaxi162Scf00451g00075		XLOC_023217	31.2623	5.37277	-2.54069	-5.22883	5e-05	0.000185415	yes		0.0642701	3.70354	0.0118665	0.913255	0.961341		AT5G15240.1	IPR013057
Peaxi162Scf00451g00722		XLOC_023214	12.8727	4.90278	-1.39265	-3.46042	5e-05	0.000185415	yes		0.250794	3.9667	0.486235	0.485612	0.635536		AT4G00340.1	IPR001480,IPR001264,IPR023346,IPR013320,IPR011009	GO:0005524,GO:0004674,GO:0004672,GO:0006468,GO:0016772
Peaxi162Scf00451g00815		XLOC_023190	0	9.13054	Inf	NA	5e-05	0.000185415	yes		7.65846	2.57163	67.8201	1.79e-16	1.63e-14		AT5G37820.1	IPR023271,IPR000425	GO:0016020,GO:0006810,GO:0005215
Peaxi162Scf00452g00008		XLOC_023259	4.60791	13.4654	1.54707	3.19598	5e-05	0.000185415	yes		0.684485	4.74758	2.6936	0.100752	0.204927		AT3G43270.1	IPR011050,IPR006501	GO:0005618,GO:0004857,GO:0030599,GO:0042545
Peaxi162Scf00452g00123		XLOC_023262	5.40598	9.60029	0.828522	1.65577	0.00595	0.0135877	yes		0.665884	3.10514	2.96922	0.0848628	0.180275		sp|Q9M088|E135_ARATH	IPR012946,IPR017853,IPR000490	GO:0004553,GO:0005975,GO:0003824
Peaxi162Scf00452g00335		XLOC_023240	2.98145	5.82839	0.967084	2.0685	0.0009	0.00258883	yes		-0.990098	3.28897	4.76589	0.0290291	0.0790408		AT1G18160.1	IPR000270,IPR011009	GO:0005524,GO:0005515,GO:0004674,GO:0004672,GO:0006468,GO:0016772
Peaxi162Scf00452g00412		XLOC_023272	2.61165	26.2246	3.32789	5.00619	5e-05	0.000185415	yes		5.20955	4.20946	151.295	9.03e-35	9.85e-32		AT1G16490.1	IPR009057	GO:0003677,GO:0003682
Peaxi162Scf00452g00624		XLOC_023246	11.0261	3.95702	-1.47843	-3.70427	5e-05	0.000185415	yes		-0.97684	4.31991	12.1635	0.000487349	0.00278993
Peaxi162Scf00454g00326		XLOC_023288	14.2387	5.52318	-1.36625	-2.96329	5e-05	0.000185415	yes		0.0657116	3.78635	0.0368902	0.847689	0.918691		AT3G46980.1	IPR011701,IPR016196	GO:0055085,GO:0016021
Peaxi162Scf00455g00112		XLOC_023320	39.4256	22.6601	-0.798976	-2.1083	0.00045	0.00139113	yes		-0.627198	5.23547	7.99763	0.00468387	0.018318		AT1G06840.1	IPR013210,IPR001611,IPR013320,IPR011009	GO:0005524,GO:0005515,GO:0004674,GO:0004672,GO:0006468,GO:0016772
Peaxi162Scf00455g00122		XLOC_023326	20.0923	10.163	-0.983325	-2.06465	0.00125	0.00346795	yes		-0.929907	3.96291	5.43483	0.019739	0.058455		ref|XP_002531810.1|	IPR010605
Peaxi162Scf00456g00038		XLOC_023349	14.1625	32.2131	1.18557	3.10478	5e-05	0.000185415	yes		1.66153	4.72017	46.853	7.65e-12	2.99e-10		sp|P29375|KDM5A_HUMAN	IPR003347,IPR004198,IPR003349	GO:0005634,GO:0005515
Peaxi162Scf00457g00051		XLOC_023364	5.34489	19.0054	1.83018	4.11478	5e-05	0.000185415	yes		1.73068	3.40599	15.2438	9.45e-05	0.000686171		AT1G54115.1	IPR004837	GO:0055085,GO:0016021
Peaxi162Scf00457g00215		XLOC_023369	104.453	179.986	0.78503	2.01934	0.0012	0.0033442	yes		1.75695	7.51836	23.3866	1.32e-06	1.7e-05		AT1G60140.1	IPR006379,IPR001830,IPR023214	GO:0008152,GO:0005992,GO:0003824
Peaxi162Scf00457g00315		XLOC_023372	23.2306	8.02353	-1.53372	-1.57696	0.01545	0.0310732	yes		-2.43327	2.39588	21.4578	3.62e-06	4.07e-05
Peaxi162Scf00458g00011		XLOC_023388	19.4108	41.1433	1.0838	2.92771	5e-05	0.000185415	yes		1.50925	5.60803	41.1929	1.38e-10	4.21e-09		sp|Q9LF46|HACL_ARATH	IPR012000,IPR012001,IPR011766	GO:0000287,GO:0003824,GO:0030976
Peaxi162Scf00460g00011		XLOC_023430	39.0077	15.2767	-1.35243	-3.52481	5e-05	0.000185415	yes		0.0680596	5.61977	0.0874173	0.767487	0.8627		sp|Q39204|MYC2_ARATH	IPR025610,IPR011598	GO:0046983
Peaxi162Scf00460g00044		XLOC_023436	8.28045	35.0221	2.08048	2.55498	0.00075	0.00220004	yes		2.81051	2.20195	21.5105	3.52e-06	3.96e-05			IPR005513	GO:0009790
Peaxi162Scf00460g00053		XLOC_023453	37.9044	18.3277	-1.04834	-2.39081	5e-05	0.000185415	yes		-0.809592	4.87024	10.3896	0.00126727	0.00618756		AT2G45430.1	IPR014476
Peaxi162Scf00460g00085		XLOC_023444	68.5544	15.9424	-2.10438	-4.68951	5e-05	0.000185415	yes		-2.08066	6.82077	28.0993	1.15e-07	1.98e-06		sp|O49686|PYR1_ARATH	IPR019587,IPR023393
Peaxi162Scf00461g00008		XLOC_023459	12.3492	5.91651	-1.0616	-2.13274	0.00035	0.00110899	yes		0.037957	3.89105	0.00875051	0.925471	0.968091		AT5G53750.1	IPR000644	GO:0030554
Peaxi162Scf00461g00057		XLOC_023485	95.7327	37.9726	-1.33405	-3.54016	5e-05	0.000185415	yes		-0.0921231	4.94922	0.0370925	0.847277	0.918401		AT4G32480.1	IPR006502
Peaxi162Scf00461g00310		XLOC_023483	27.3494	43.3399	0.664186	1.71679	0.0032	0.00791476	yes		0.610344	5.81368	3.6397	0.0564172	0.131976		AT1G28240.1	IPR006852
Peaxi162Scf00461g01011		XLOC_023488	187.834	70.9075	-1.40545	-2.88532	5e-05	0.000185415	yes		-0.731459	5.79461	2.51098	0.113056	0.224099		AT2G33830.1	IPR008406
Peaxi162Scf00462g00044		XLOC_023507	40.5533	13.6313	-1.5729	-1.89524	0.00945	0.0203127	yes		-0.714794	2.63393	3.22956	0.07232	0.159198
Peaxi162Scf00462g00071		XLOC_023500	1.60877	3.77243	1.22954	1.48022	0.01735	0.0343479	yes		2.10514	1.98386	14.3106	0.00015499	0.00105251		AT5G55090.1	IPR011009	GO:0005524,GO:0004674,GO:0004672,GO:0006468,GO:0016772
Peaxi162Scf00463g00054		XLOC_023550	2.84616	4.7399	0.735841	1.42748	0.02135	0.0410892	yes		0.830592	3.966	10.5294	0.00117488	0.00582016		AT5G24010.1	IPR024788,IPR013320,IPR011009	GO:0005524,GO:0004674,GO:0004672,GO:0006468,GO:0016772
Peaxi162Scf00465g00051		XLOC_023576	12.6443	7.24753	-0.802923	-1.9959	0.00085	0.00246011	yes		-1.26127	5.71726	30.2273	3.84e-08	7.31e-07		AT1G30330.2	IPR015300,IPR010525,IPR003311	GO:0005634,GO:0003677,GO:0006355,GO:0009725,GO:0046983
Peaxi162Scf00466g00111		XLOC_023595	23.9747	5.69495	-2.07376	-2.51251	0.001	0.00284413	yes		-0.0831782	2.29449	0.0323403	0.857283	0.924681
Peaxi162Scf00467g00812		XLOC_023607	9.35	5.01954	-0.89741	-1.67656	0.00575	0.013188	yes		-1.28346	9.07213	17.0437	3.65e-05	0.000306563		sp|P23525|IN37_SPIOL	IPR013216	GO:0008152,GO:0008168
Peaxi162Scf00467g00920		XLOC_023610	3.48448	36.4437	3.38665	6.4586	5e-05	0.000185415	yes		4.74408	6.19862	117.277	2.5e-27	1.2e-24		AT2G26640.1	IPR016039,IPR012392	GO:0016020,GO:0008152,GO:0016747,GO:0006633,GO:0003824,GO:0008610
Peaxi162Scf00469g00010		XLOC_023644	2.95543	0.481926	-2.61648	-2.69616	0.0054	0.0124867	yes		-0.569039	0.0957548	0.79526	0.372514	0.5268		ref|XP_002525126.1|	IPR004238
Peaxi162Scf00469g00026		XLOC_023654	31.1978	13.902	-1.16615	-2.9824	5e-05	0.000185415	yes		-1.7552	8.21552	35.6314	2.38e-09	5.72e-08		AT1G53310.1	IPR021135	GO:0006099,GO:0015977,GO:0008964,GO:0003824
Peaxi162Scf00469g00312		XLOC_023655	8.17956	2.67443	-1.61279	-1.61847	0.0117	0.0244325	yes		-0.864763	3.04079	3.59189	0.0580621	0.134925		AT3G58630.1	IPR009057	GO:0003677
Peaxi162Scf00469g00624		XLOC_023642	193.244	55.3559	-1.80362	-5.50563	5e-05	0.000185415	yes		-1.85267	5.71916	32.1148	1.45e-08	2.99e-07		AT3G58710.1	IPR003657	GO:0006355,GO:0043565,GO:0003700
Peaxi162Scf00469g00729		XLOC_023675	4.21046	1.75049	-1.26622	-2.33531	0.00035	0.00110899	yes		-2.09753	4.43954	38.2555	6.21e-10	1.67e-08		AT2G26710.1	IPR001128	GO:0020037,GO:0016705,GO:0005506,GO:0055114
Peaxi162Scf00471g00710		XLOC_023691	1970.34	628.178	-1.6492	-3.42942	5e-05	0.000185415	yes		-1.05098	8.86858	5.62585	0.0176975	0.0534643			IPR008406
Peaxi162Scf00472g00007		XLOC_023716	5.35261	2.58992	-1.04734	-1.58007	0.0141	0.0287042	yes		-0.81228	2.93167	3.60148	0.0577282	0.134381		AT5G03150.1	IPR013087	GO:0046872,GO:0003676
Peaxi162Scf00472g00416		XLOC_023707	78.4003	44.2347	-0.825682	-2.15655	0.00045	0.00139113	yes		-1.3763	6.96435	28.0234	1.2e-07	2.05e-06		AT5G03040.1	IPR025064
Peaxi162Scf00473g00082		XLOC_023741	17.1591	2.87875	-2.57546	-2.35732	0.0045	0.0106537	yes		-0.733445	1.93978	2.30736	0.128762	0.246937		AT2G35910.1	IPR013083	GO:0005515,GO:0008270
Peaxi162Scf00473g00213		XLOC_023736	5.99632	0.739887	-3.0187	-2.44488	0.0072	0.0160325	yes		-2.08434	2.33928	6.72666	0.00949824	0.0323193		AT1G14550.1	IPR010255	GO:0006979,GO:0020037,GO:0004601,GO:0055114
Peaxi162Scf00474g00008		XLOC_023743	18.4657	8.38027	-1.13978	-2.57462	5e-05	0.000185415	yes		-0.784029	4.11965	8.84792	0.00293423	0.0124549		sp|Q2XWK0|SVOP_XENLA	IPR005828,IPR016196	GO:0055085,GO:0016021,GO:0022857
Peaxi162Scf00474g00610		XLOC_023754	32.2641	70.7311	1.13241	2.85691	5e-05	0.000185415	yes		0.260946	6.27145	0.759085	0.383615	0.537908		ref|XP_002534923.1|
Peaxi162Scf00474g00710		XLOC_023755	1.06168	2.83187	1.4154	2.33426	0.0018	0.0047873	yes		1.6764	2.98998	7.5135	0.00612381	0.0226251		AT5G10500.1	IPR011684
Peaxi162Scf00475g00053		XLOC_023787	0	8.13435	Inf	NA	5e-05	0.000185415	yes		6.61512	0.792596	17.1974	3.37e-05	0.000285748		sp|Q8L9K1|ERF99_ARATH	IPR016177	GO:0003677,GO:0006355,GO:0003700
Peaxi162Scf00475g00061		XLOC_023788	0	4.22481	Inf	NA	5e-05	0.000185415	yes		4.3052	-0.424074	6.24936	0.0124238	0.0402444		sp|Q8L9K1|ERF99_ARATH	IPR016177	GO:0003677,GO:0006355,GO:0003700
Peaxi162Scf00475g00517		XLOC_023798	15.301	7.5121	-1.02634	-2.88629	5e-05	0.000185415	yes		-1.15367	5.92285	20.7555	5.22e-06	5.56e-05		AT3G60320.1	IPR006868,IPR006867
Peaxi162Scf00476g00621		XLOC_023823	51.7167	26.1009	-0.986534	-1.44004	0.0145	0.0294069	yes		-0.699547	4.12424	5.4108	0.0200125	0.0590707		ref|XP_002533796.1|
Peaxi162Scf00476g00718		XLOC_023813	36.0311	88.2622	1.29255	3.29742	5e-05	0.000185415	yes		1.13745	5.41985	7.01396	0.00808766	0.02844		AT1G71870.1	IPR002528	GO:0016020,GO:0055085,GO:0015238,GO:0015297,GO:0006855
Peaxi162Scf00477g00214		XLOC_023838	143.386	79.5212	-0.850498	-2.11007	0.00025	0.000817896	yes		0.27307	10.6492	1.26286	0.261111	0.411359		sp|B2J427|GCSP_NOSP7	IPR020581	GO:0006546,GO:0006544,GO:0003824,GO:0055114,GO:0030170,GO:0004375
Peaxi162Scf00478g00045		XLOC_023843	4.82225	15.006	1.63776	2.40811	0.0004	0.00125109	yes		2.19429	4.08941	15.1009	0.000101914	0.000731158		AT4G39730.1	IPR008976	GO:0005515
Peaxi162Scf00479g00033		XLOC_023865	10.1376	17.2825	0.769599	1.95493	0.0024	0.00617564	yes		0.402321	4.45465	2.29931	0.129432	0.247693		sp|P53753|ENG1_YEAST	IPR005200	GO:0052862,GO:0052861,GO:0016998
Peaxi162Scf00479g00065		XLOC_023855	85.3887	10.0307	-3.08962	-5.19989	5e-05	0.000185415	yes		-3.75455	4.89704	66.5717	3.37e-16	3.01e-14
Peaxi162Scf00480g00023		XLOC_023889	16.9929	7.02797	-1.27376	-3.03907	5e-05	0.000185415	yes		-1.62582	3.17092	13.0577	0.000302034	0.00186515		AT2G37710.1	IPR013320,IPR008985,IPR011009	GO:0030246,GO:0005524,GO:0004674,GO:0004672,GO:0006468,GO:0016772
Peaxi162Scf00481g00048		XLOC_023903	0.286981	53.8935	7.55301	4.69662	0.0026	0.00660917	yes		9.51325	4.82802	187.098	1.37e-42	3.54e-39		AT5G51760.1	IPR001932,IPR015655	GO:0006470,GO:0003824,GO:0004722
Peaxi162Scf00481g00624		XLOC_023909	16.74	45.2742	1.43539	3.57064	5e-05	0.000185415	yes		1.48098	4.2829	23.4982	1.25e-06	1.62e-05
Peaxi162Scf00483g00111		XLOC_023948	11.1917	18.9145	0.75706	1.56601	0.0107	0.0226202	yes		0.27437	3.81164	1.09397	0.295594	0.447507		ref|XP_007033686.1|
Peaxi162Scf00483g00513		XLOC_023954	109.923	162.493	0.563888	1.44611	0.01295	0.0266707	yes		0.861223	7.72499	21.6713	3.24e-06	3.69e-05		AT3G59690.1	IPR025064,IPR000048	GO:0005515
Peaxi162Scf00485g00916		XLOC_023980	4.12983	126.835	4.94073	6.78054	5e-05	0.000185415	yes		4.6239	4.21501	86.0928	1.72e-20	2.94e-18		AT4G05100.1	IPR009057	GO:0003677,GO:0003682
Peaxi162Scf00485g00918		XLOC_023981	0	18.581	Inf	NA	5e-05	0.000185415	yes		5.17883	2.81788	73.4554	1.03e-17	1.15e-15
Peaxi162Scf00486g00315		XLOC_024005	10.3112	33.0378	1.6799	4.02943	5e-05	0.000185415	yes		1.66202	3.62788	26.7821	2.28e-07	3.61e-06		ref|XP_007012443.1|	IPR016087	GO:0016872
Peaxi162Scf00486g01021		XLOC_024019	7.32953	17.9762	1.2943	3.18378	5e-05	0.000185415	yes		0.643372	3.71455	3.85682	0.049544	0.119279		ref|XP_007012421.1|	IPR006553
Peaxi162Scf00490g00023		XLOC_024070	4.26394	9.97557	1.22621	1.78222	0.00725	0.0161294	yes		0.998843	2.14326	5.34251	0.0208115	0.0607854		AT5G46080.1	IPR011009	GO:0005524,GO:0004672,GO:0006468,GO:0016772
Peaxi162Scf00492g00068		XLOC_024094	6.36771	77.6714	3.60854	6.28634	5e-05	0.000185415	yes		2.43431	3.04051	27.9497	1.25e-07	2.11e-06		sp|P93735|ELIP1_ARATH	IPR022796,IPR023329
Peaxi162Scf00493g00221		XLOC_024120	5.03815	20.4625	2.02202	4.55102	5e-05	0.000185415	yes		0.991415	6.28187	9.58198	0.00196496	0.00891139		AT5G20950.1	IPR026892,IPR002772,IPR017853	GO:0004553,GO:0005975
Peaxi162Scf00493g00316		XLOC_024123	12.4319	62.576	2.33156	4.53927	5e-05	0.000185415	yes		2.26119	4.77591	71.2879	3.09e-17	3.2e-15		AT3G57540.1	IPR005516
Peaxi162Scf00493g00434		XLOC_024109	4.82984	61.5861	3.67256	8.54085	5e-05	0.000185415	yes		4.18086	7.25665	80.0756	3.6e-19	5.11e-17		AT5G20250.4	IPR013785,IPR008811	GO:0003824
Peaxi162Scf00493g00436		XLOC_024110	451.689	178.79	-1.33707	-3.19132	5e-05	0.000185415	yes		-0.640136	6.69692	13.2055	0.000279123	0.00174094		sp|P51615|MAOX_VITVI	IPR001891	GO:0016619,GO:0046872,GO:0016616,GO:0004470,GO:0051287,GO:0055114,GO:0016491,GO:0006108
Peaxi162Scf00494g00411		XLOC_024138	37.2381	137.675	1.88641	5.03535	5e-05	0.000185415	yes		2.1521	6.78278	68.5931	1.21e-16	1.14e-14		AT5G57050.1	IPR001932,IPR015655	GO:0006470,GO:0003824,GO:0004722
Peaxi162Scf00495g00016		XLOC_024153	0.970038	3.6832	1.92485	2.12123	0.0061	0.0138823	yes		-0.343789	-0.202608	0.190541	0.662466	0.783833		AT3G54220.1	IPR005202
Peaxi162Scf00496g00025		XLOC_024173	7.52899	17.7674	1.23871	2.12979	0.0005	0.00152937	yes		-1.23424	3.59825	5.91428	0.0150187	0.0468544		AT5G62920.1	IPR011006	GO:0000160,GO:0006355,GO:0000156
Peaxi162Scf00498g00032		XLOC_024194	5.92926	10.12	0.771278	1.86227	0.0026	0.00660917	yes		0.0828744	2.8809	0.054652	0.815158	0.89663		ref|XP_007012924.1|	IPR011249	GO:0046872,GO:0006508,GO:0004222,GO:0003824
Peaxi162Scf00498g00034		XLOC_024197	3.1066	0.752012	-2.04651	-1.90129	0.01085	0.0228946	yes		-0.0241673	1.37628	0.00234408	0.961385	0.989672		AT4G08040.1	IPR015424	GO:0009058,GO:0003824,GO:0030170
Peaxi162Scf00498g00131		XLOC_024234	38.9946	61.4847	0.656953	1.66811	0.00505	0.0117781	yes		0.382055	5.65589	2.27765	0.131251	0.250342		AT5G56760.1	IPR011004	GO:0009001,GO:0006535,GO:0016740,GO:0005737
Peaxi162Scf00498g00436		XLOC_024242	24.7725	11.1722	-1.14883	-2.2442	0.00025	0.000817896	yes		-1.18205	3.35648	16.9681	3.8e-05	0.000316703		AT2G19480.3	IPR002164	GO:0005634,GO:0006334
Peaxi162Scf00498g00725		XLOC_024231	14.1262	3.4755	-2.02308	-3.95166	5e-05	0.000185415	yes		-2.05212	4.09067	47.6785	5.02e-12	2.03e-10		AT3G16560.1	IPR001932,IPR015655	GO:0003824
Peaxi162Scf00500g00067		XLOC_024276	0.232497	10.8208	5.54045	3.13374	0.0026	0.00660917	yes		6.39624	1.29135	62.3856	2.82e-15	2.11e-13		AT3G53040.1	IPR004238
Peaxi162Scf00500g00219		XLOC_024281	5.57639	9.69886	0.798483	1.90608	0.00235	0.00606142	yes		0.375038	4.18199	2.55444	0.109985	0.219292		AT3G53090.1	IPR000569	GO:0004842
Peaxi162Scf00501g00318		XLOC_024291	10.3922	35.2607	1.76257	3.59572	5e-05	0.000185415	yes		1.31779	2.02032	11.1956	0.000819924	0.00430913		AT1G67080.1	IPR025461
Peaxi162Scf00502g00082		XLOC_024307	12.8466	5.95199	-1.10995	-2.02862	0.0015	0.00407526	yes		-0.265626	3.28568	0.688884	0.406544	0.560282		sp|Q9ZVB9|RPD5B_ARATH	IPR014381	GO:0003899,GO:0005634,GO:0003677,GO:0006351
Peaxi162Scf00502g00714		XLOC_024316	2.98526	5.55399	0.895667	1.51804	0.0142	0.0288812	yes		-0.202385	7.45352	0.238333	0.625412	0.755749		AT4G25650.1	IPR017941,IPR013626	GO:0051537,GO:0010277,GO:0055114,GO:0016491
Peaxi162Scf00503g00613		XLOC_024323	11.4166	25.3111	1.14863	2.88534	5e-05	0.000185415	yes		0.739309	3.11807	5.97018	0.0145498	0.0457084		gb|AAT39952.2|	IPR009057	GO:0003677,GO:0003682
Peaxi162Scf00504g00011		XLOC_024343	142.416	37.6348	-1.91997	-4.63466	5e-05	0.000185415	yes		-1.07705	5.44175	4.49963	0.0339021	0.0890188		AT5G42830.1	IPR003480,IPR023213	GO:0016747
Peaxi162Scf00505g00053		XLOC_024350	36.1271	72.5227	1.00535	2.73534	5e-05	0.000185415	yes		1.15759	5.23805	19.5462	9.82e-06	9.68e-05		AT1G76980.1
Peaxi162Scf00505g00062		XLOC_024358	330.858	86.7285	-1.93163	-4.91557	5e-05	0.000185415	yes		-4.19931	8.12053	57.9451	2.7e-14	1.65e-12		sp|Q94F40|GDL9_ARATH	IPR001087	GO:0016787,GO:0016788,GO:0006629
Peaxi162Scf00505g00084		XLOC_024351	38.4936	6.05888	-2.6675	-5.24224	5e-05	0.000185415	yes		-3.38299	3.71339	65.2548	6.58e-16	5.63e-14		sp|Q94F40|GDL9_ARATH	IPR001087	GO:0016787,GO:0016788,GO:0006629
Peaxi162Scf00515g00133		XLOC_024387	6.31876	10.1268	0.680467	1.77879	0.0034	0.00834304	yes		0.319623	5.96701	1.13556	0.286592	0.437815		sp|Q9AWA5|GWD1_SOLTU	IPR002192,IPR013816	GO:0016310,GO:0005524,GO:0016301,GO:0003824
Peaxi162Scf00516g00002		XLOC_024400	1.82641	3.28725	0.847872	1.77787	0.0037	0.0089857	yes		1.31492	3.28552	20.8115	5.07e-06	5.43e-05		AT3G48770.1
Peaxi162Scf00516g00021		XLOC_024401	3.07985	5.23202	0.764506	1.68936	0.0054	0.0124867	yes		1.12958	3.33284	16.536	4.77e-05	0.000382182		ref|XP_007038060.1|	IPR003676
Peaxi162Scf00516g00025		XLOC_024404	0	5.52581	Inf	NA	5e-05	0.000185415	yes		1.22198	1.69044	1.69112	0.193454	0.332764		sp|P93332|NOD3_MEDTR	IPR004316	GO:0016021
Peaxi162Scf00516g00216		XLOC_024442	24.1738	77.4948	1.68066	4.25514	5e-05	0.000185415	yes		3.36908	6.38843	78.0875	9.86e-19	1.29e-16		AT5G41040.1	IPR003480,IPR023213	GO:0016747
Peaxi162Scf00516g00314		XLOC_024446	15.9472	3.52587	-2.17725	-3.27986	5e-05	0.000185415	yes		-2.8456	3.34942	33.5409	6.98e-09	1.53e-07		sp|Q84Y01|ITPK1_MAIZE	IPR008656	GO:0000287,GO:0052725,GO:0005524,GO:0005622,GO:0052726,GO:0047325,GO:0032957
Peaxi162Scf00516g00423		XLOC_024418	3.86023	8.64922	1.16388	2.37104	0.0002	0.000667709	yes		0.670385	5.8554	4.86635	0.0273854	0.0756577		sp|Q9QZR5|HIPK2_MOUSE	IPR014284,IPR011009	GO:0003677,GO:0005524,GO:0006355,GO:0006468,GO:0006352,GO:0004672,GO:0016987,GO:0003700,GO:0016772
Peaxi162Scf00516g00424		XLOC_024419	25.7801	35.9723	0.480625	1.32009	0.0233	0.0443169	yes		0.684814	6.18888	12.2992	0.000453163	0.00262543		AT1G68690.1	IPR003591,IPR025875,IPR013210,IPR001611,IPR013320,IPR011009	GO:0005524,GO:0005515,GO:0004674,GO:0004672,GO:0006468,GO:0016772
Peaxi162Scf00516g00429		XLOC_024451	0.727971	13.2621	4.18728	4.23018	0.0007	0.00206849	yes		5.85907	2.66139	59.7139	1.1e-14	7.31e-13		AT1G64890.1	IPR016196,IPR004324
Peaxi162Scf00516g00430		XLOC_024416	3.00259	10.3269	1.78212	3.84158	5e-05	0.000185415	yes		1.61062	6.52462	30.4926	3.35e-08	6.45e-07		AT5G35970.1	IPR027417,IPR004483	GO:0003677,GO:0005524
Peaxi162Scf00516g00512		XLOC_024454	25.474	73.8191	1.53497	3.78456	5e-05	0.000185415	yes		0.32966	5.47564	0.987714	0.320302	0.473966		AT3G02910.1	IPR013024
Peaxi162Scf00516g00644		XLOC_024427	3.24346	0.824425	-1.97607	-1.70776	0.0239	0.0452932	yes		-1.11022	0.26043	4.72502	0.0297268	0.0805012		sp|Q84Y01|ITPK1_MAIZE	IPR008656	GO:0000287,GO:0052725,GO:0005524,GO:0005622,GO:0052726,GO:0047325,GO:0032957
Peaxi162Scf00516g00671		XLOC_024457	1.213	22.7885	4.23165	5.19771	5e-05	0.000185415	yes		3.48277	3.74424	49.2558	2.25e-12	9.64e-11		AT2G23910.1	IPR016040
Peaxi162Scf00516g10021		XLOC_024411	39.6265	16.8949	-1.22988	-2.30485	0.00025	0.000817896	yes		-3.38325	2.29998	36.7969	1.31e-09	3.32e-08		ref|XP_007038060.1|	IPR003676
Peaxi162Scf00517g00019		XLOC_024466	3.96669	7.92968	0.999325	1.89083	0.00215	0.00560332	yes		-0.131658	5.33276	0.179282	0.671991	0.791036		AT5G44000.1	IPR010987,IPR012336	GO:0005515
Peaxi162Scf00517g00115		XLOC_024468	7.06238	2.5032	-1.49638	-2.24227	0.0008	0.002331	yes		-1.84299	1.61861	14.3827	0.000149167	0.001021		AT4G28720.1	IPR013027,IPR020946	GO:0050661,GO:0050660,GO:0004499,GO:0055114,GO:0016491
Peaxi162Scf00517g00623		XLOC_024487	151.695	62.2496	-1.28504	-3.34705	5e-05	0.000185415	yes		-0.746797	6.16084	6.3651	0.0116387	0.0381787		gb|ACZ64227.1|	IPR008700
Peaxi162Scf00517g00625		XLOC_024505	43.4839	16.2203	-1.42268	-2.96441	5e-05	0.000185415	yes		0.350496	3.4893	1.06897	0.301179	0.453393		sp|P49098|CYB5_TOBAC	IPR001199	GO:0020037
Peaxi162Scf00518g00425		XLOC_024529	30.4493	79.6087	1.38652	3.47301	5e-05	0.000185415	yes		1.85431	6.48733	56.2163	6.49e-14	3.76e-12		sp|Q9FYF7|Y1736_ARATH	IPR008802
Peaxi162Scf00518g00512		XLOC_024520	21.5201	8.06235	-1.41641	-3.12907	5e-05	0.000185415	yes		-1.80444	4.64733	51.0888	8.83e-13	4.07e-11		dbj|BAO49730.1|	IPR024864,IPR025712	GO:0005643
Peaxi162Scf00519g00028		XLOC_024538	2.42897	4.48045	0.883302	1.88379	0.0016	0.00431488	yes		0.22709	2.83823	0.474945	0.490721	0.639878		dbj|BAO49708.1|
Peaxi162Scf00519g00066		XLOC_024549	33.3711	10.534	-1.66354	-3.23322	5e-05	0.000185415	yes		-3.02413	2.78093	31.8014	1.71e-08	3.49e-07		gb|AAN71903.1|
Peaxi162Scf00519g00212		XLOC_024556	19.0442	28.4855	0.580878	1.57968	0.0079	0.0173793	yes		0.464766	4.12005	2.63345	0.104634	0.210836		sp|Q9FPT1|UBP12_ARATH	IPR008974,IPR024729,IPR001394	GO:0006511,GO:0005515,GO:0004221
Peaxi162Scf00519g00711		XLOC_024572	11.7077	5.90081	-0.988471	-2.24248	5e-05	0.000185415	yes		-2.06671	4.04526	65.2575	6.57e-16	5.63e-14		AT2G36290.1
[truncated: 792 more rows]
