# Supplementary material for: Dissecting Tissue-Specific Transcriptomic Responses from Leaf and Roots under Salt Stress in Petunia hybrida Mitchell
Source: Genes (Basel). 2017 Aug 3;8(8):195. doi: 10.3390/genes8080195 (PMC5575659; doi:10.3390/genes8080195)
Supplement: Supplementary file 1 [file genes-08-00195-s001.zip › Supplementary Figures and Tables/SupplementaryTables/Supplemental_Table_S15_RT_12h.xlsx]

## Sheet: RT12
		Cufflinks									egdeR
gene_short_name		tracking_id	RT_CTR_12h	RT_STR_12h	log2_fold_change	test_stat	p_value	q_value	significant		logFC	logCPM	LR	PValue	FDR		Arabidopsis Homolg	IPR	GO
Peaxi162Scf00000g00067		XLOC_000083	7.95536	22.3014	1.48714	3.36035	5e-05	0.000185415	yes		1.36346	3.11603	19.9439	7.97e-06	8.09e-05		AT5G49820.1	IPR006968
Peaxi162Scf00000g00252		XLOC_000012	26.5425	0.798805	-5.05432	-5.42283	5e-05	0.000185415	yes		-5.30123	4.9937	172.397	2.22e-39	4.59e-36		AT3G15030.1	IPR005333
Peaxi162Scf00000g00285		XLOC_000020	5.49432	1.45884	-1.91312	-3.05453	5e-05	0.000185415	yes		-1.75135	3.48204	19.9855	7.8e-06	7.94e-05
Peaxi162Scf00000g00481		XLOC_000036	4.97167	168.093	5.07938	9.32611	5e-05	0.000185415	yes		5.43751	5.4865	65.1691	6.87e-16	5.83e-14		AT3G15500.1	IPR003441	GO:0003677,GO:0006355
Peaxi162Scf00000g00497		XLOC_000111	2.65128	1.00178	-1.40413	-1.54157	0.01765	0.0348579	yes		-2.11526	5.94277	19.7885	8.65e-06	8.67e-05		AT3G15520.1	IPR002130	GO:0006457,GO:0003755
Peaxi162Scf00000g00571		XLOC_000040	3.20318	0.847663	-1.91794	-2.25035	0.0049	0.0114741	yes		-1.82076	2.05534	9.58239	0.00196452	0.00891135		AT1G17120.1	IPR002293	GO:0016020,GO:0003333,GO:0015171
Peaxi162Scf00000g00584		XLOC_000129	12.8053	22.8673	0.836547	2.2103	0.0004	0.00125109	yes		1.13887	5.09759	15.4896	8.3e-05	0.000616102		sp|Q41342|ETR1_SOLLC	IPR009082,IPR011006,IPR014525	GO:0016020,GO:0016310,GO:0009873,GO:0007165,GO:0005524,GO:0006355,GO:0004673,GO:0000155,GO:0000160,GO:0005515,GO:0004871,GO:0005789,GO:0000156,GO:0016772
Peaxi162Scf00000g00586		XLOC_000132	12.7915	3.11287	-2.03887	-2.77559	0.0002	0.000667709	yes		-1.6144	2.32672	8.03436	0.00458982	0.0180164		AT1G78380.1	IPR010987,IPR012336	GO:0005515
Peaxi162Scf00000g00682		XLOC_000051	12.3861	19.1432	0.62811	1.34087	0.02435	0.0460216	yes		1.35994	5.47853	19.8013	8.59e-06	8.62e-05		gb|AGW81768.1|
Peaxi162Scf00000g00791		XLOC_000156	4.07339	9.28795	1.18913	2.66144	0.0001	0.00035384	yes		1.41084	3.49833	15.7794	7.12e-05	0.00054076		sp|O81832|Y4729_ARATH	IPR001480,IPR003609,IPR021820,IPR000858,IPR013320,IPR024171,IPR011009	GO:0005524,GO:0004674,GO:0004672,GO:0048544,GO:0006468,GO:0016772
Peaxi162Scf00000g01611		XLOC_000086	38.2157	75.4022	0.98044	2.64447	5e-05	0.000185415	yes		1.35464	6.88689	35.4728	2.59e-09	6.15e-08		AT5G49890.1	IPR001807	GO:0016020,GO:0055085,GO:0006821,GO:0005216,GO:0030554,GO:0005247
Peaxi162Scf00000g02711		XLOC_000095	25.2072	45.762	0.860312	2.27795	0.0001	0.00035384	yes		1.12407	6.10456	42.1149	8.61e-11	2.75e-09		AT1G53190.1	IPR013083	GO:0005515,GO:0008270
Peaxi162Scf00000g04014		XLOC_000029	22.7226	52.1761	1.19926	2.62122	5e-05	0.000185415	yes		1.21221	7.98686	24.1679	8.83e-07	1.2e-05		AT4G03520.1	IPR005746,IPR012336	GO:0015035,GO:0006662,GO:0045454
Peaxi162Scf00000g05114		XLOC_000119	621.602	242.141	-1.36014	-3.03363	5e-05	0.000185415	yes		-1.63891	7.72388	20.891	4.86e-06	5.24e-05
Peaxi162Scf00000g08112		XLOC_000069	41.6016	18.3208	-1.18316	-2.7625	5e-05	0.000185415	yes		-1.39071	4.05364	17.3902	3.04e-05	0.000262029		AT5G54580.1	IPR012677	GO:0000166,GO:0003676
Peaxi162Scf00000g76016		XLOC_000062	28.7632	12.3997	-1.21392	-2.99288	5e-05	0.000185415	yes		-0.979335	4.62931	14.401	0.000147723	0.00101178		AT1G78560.1	IPR002657	GO:0016020,GO:0008508,GO:0006814
Peaxi162Scf00001g00006		XLOC_000263	4.21468	9.48039	1.16952	2.03813	0.0037	0.0089857	yes		1.60018	2.7873	15.0533	0.000104518	0.000747504
Peaxi162Scf00001g00018		XLOC_000268	16.9256	24.2013	0.515879	1.36603	0.02265	0.043248	yes		0.786891	5.11605	18.0844	2.11e-05	0.000190963		AT1G60160.1	IPR003855	GO:0016020,GO:0071805,GO:0015079
Peaxi162Scf00001g00023		XLOC_000173	17.0513	45.1824	1.40588	3.54907	5e-05	0.000185415	yes		1.60511	7.69402	36.8942	1.25e-09	3.16e-08		ref|XP_007042979.1|
Peaxi162Scf00001g00129		XLOC_000194	5.00332	9.50781	0.926229	2.16021	0.00055	0.00166651	yes		1.38028	4.22924	15.4467	8.49e-05	0.000627973		AT2G25800.1	IPR008528
Peaxi162Scf00001g00141		XLOC_000267	4.16505	0.652709	-2.67382	-2.32822	0.0141	0.0287042	yes		-1.9607	0.20694	7.30254	0.00688572	0.024899		AT1G19270.1	IPR012337,IPR003903,IPR022087	GO:0008408,GO:0006139,GO:0003676
Peaxi162Scf00001g00222		XLOC_000291	21.1583	63.3179	1.58139	4.10961	5e-05	0.000185415	yes		1.84053	6.57036	17.3758	3.07e-05	0.000263591		AT1G02660.1	IPR002921	GO:0004806,GO:0006629
Peaxi162Scf00001g00306		XLOC_000220	12.754	6.44127	-0.985532	-2.05102	0.00055	0.00166651	yes		-1.00299	4.60736	8.56027	0.00343579	0.0141927		AT3G62660.1	IPR002495	GO:0016757
Peaxi162Scf00001g00333		XLOC_000302	25.924	8.31079	-1.64123	-3.61734	5e-05	0.000185415	yes		-1.45273	6.20593	16.7403	4.29e-05	0.00034977		AT3G16850.1	IPR011050,IPR000743	GO:0005975,GO:0004650
Peaxi162Scf00001g00369		XLOC_000230	9.26961	45.4663	2.29422	5.79963	5e-05	0.000185415	yes		2.71372	6.53174	40.6136	1.86e-10	5.52e-09		AT4G02280.1	IPR012820	GO:0009058,GO:0016157,GO:0005985
Peaxi162Scf00001g00371		XLOC_000310	8.50532	3.16512	-1.42611	-2.63953	0.0001	0.00035384	yes		-1.36105	2.66982	9.52964	0.0020218	0.00913315		sp|O81416|GUN17_ARATH	IPR008928,IPR001701	GO:0004553,GO:0005975,GO:0003824
Peaxi162Scf00001g00373		XLOC_000311	14.5077	1.57597	-3.20251	-5.24917	5e-05	0.000185415	yes		-3.60734	4.47326	70.106	5.62e-17	5.65e-15		AT4G02320.1	IPR011050,IPR006501	GO:0005618,GO:0004857,GO:0030599,GO:0042545
Peaxi162Scf00001g00392		XLOC_000312	35.1205	10.3077	-1.76859	-3.97224	5e-05	0.000185415	yes		-1.29276	4.29738	25.866	3.66e-07	5.52e-06		AT4G02340.1	IPR000639,IPR000073	GO:0003824
Peaxi162Scf00001g00433		XLOC_000240	11.8679	41.1595	1.79416	4.29866	5e-05	0.000185415	yes		2.32997	3.98941	29.2493	6.36e-08	1.16e-06		AT3G62860.1	IPR022742
Peaxi162Scf00001g00434		XLOC_000241	90.2357	36.6435	-1.30014	-3.2941	5e-05	0.000185415	yes		-1.57579	2.57619	19.2083	1.17e-05	0.000113329		AT2G47640.1	IPR027248,IPR010920	GO:0030532,GO:0008380
Peaxi162Scf00001g00482		XLOC_000330	15.6762	7.91401	-0.986095	-1.81493	0.00295	0.00736963	yes		-0.889943	3.52909	9.63841	0.00190551	0.00869786		ref|XP_002523066.1|	IPR019002
Peaxi162Scf00001g00608		XLOC_000347	44.8975	23.4297	-0.938295	-2.39867	0.0001	0.00035384	yes		-0.996189	6.30283	20.0094	7.71e-06	7.86e-05
Peaxi162Scf00001g00912		XLOC_000191	12.7885	21.082	0.721162	1.7342	0.0031	0.00769733	yes		1.04354	4.48117	16.7874	4.18e-05	0.000342424		AT2G44970.1
Peaxi162Scf00001g03910		XLOC_000232	22.5286	12.4524	-0.855338	-2.12457	0.00065	0.00193585	yes		-0.978698	4.69435	8.31171	0.00393902	0.0158788		AT1G02810.1	IPR011050,IPR006501	GO:0005618,GO:0004857,GO:0030599,GO:0042545
Peaxi162Scf00001g04232		XLOC_000238	108.258	62.7084	-0.787744	-2.08981	0.0005	0.00152937	yes		-0.905311	8.75159	13.3293	0.000261288	0.00164642		sp|Q7NMD1|CRYD_GLOVI	IPR006050,IPR005101	GO:0006281,GO:0003913
Peaxi162Scf00001g04617		XLOC_000245	14.3388	5.30518	-1.43445	-3.07423	5e-05	0.000185415	yes		-1.52048	2.8486	24.6798	6.77e-07	9.47e-06		AT1G02850.2	IPR001360,IPR017853	GO:0004553,GO:0005975,GO:0003824
Peaxi162Scf00001g04911		XLOC_000333	4.8954	11.6365	1.24916	2.22552	0.0007	0.00206849	yes		1.62949	2.93959	19.5137	9.99e-06	9.83e-05		sp|B9DGU7|TPK1_ARATH	IPR006282	GO:0005524,GO:0004788,GO:0009229,GO:0006772
Peaxi162Scf00001g10028		XLOC_000178	9.74169	78.5387	3.01116	5.61092	5e-05	0.000185415	yes		3.14784	2.93466	55.5067	9.31e-14	5.31e-12		AT5G64080.1	IPR016140,IPR000528	GO:0008289,GO:0006869
Peaxi162Scf00001g40023		XLOC_000313	18.4862	8.88609	-1.05683	-2.27959	0.0001	0.00035384	yes		-1.02151	2.76052	7.31033	0.00685595	0.0248166		sp|P42791|RL182_ARATH	IPR021131,IPR000039	GO:0005840,GO:0006412,GO:0005622,GO:0003735
Peaxi162Scf00002g00042		XLOC_000357	76.7645	26.9181	-1.51186	-3.44295	5e-05	0.000185415	yes		-1.80449	3.88644	13.5947	0.000226823	0.00145809		AT5G62350.1	IPR006501	GO:0004857,GO:0030599
Peaxi162Scf00002g00047		XLOC_000444	541.193	233.902	-1.21024	-2.94358	5e-05	0.000185415	yes		-1.45196	6.14079	8.84971	0.00293135	0.0124489		ref|XP_007052129.1|	IPR016140
Peaxi162Scf00002g00048		XLOC_000445	231.573	8.09602	-4.83811	-7.31621	5e-05	0.000185415	yes		-5.47085	6.87886	44.566	2.46e-11	8.62e-10		dbj|BAB16428.1|	IPR016140
Peaxi162Scf00002g00108		XLOC_000457	92.3946	32.2773	-1.51729	-3.88264	5e-05	0.000185415	yes		-1.30296	6.96129	11.6413	0.000645042	0.00353816		sp|Q05085|PTR7_ARATH	IPR000109,IPR016196	GO:0016020,GO:0006810,GO:0006857,GO:0005215
Peaxi162Scf00002g00111		XLOC_000372	68.4133	36.0513	-0.924226	-2.23492	5e-05	0.000185415	yes		-1.26413	5.53977	13.6491	0.000220352	0.00142178		AT4G12520.1	IPR016140
Peaxi162Scf00002g00162		XLOC_000383	55.7354	23.7305	-1.23185	-3.2169	5e-05	0.000185415	yes		-0.943162	6.18604	25.4161	4.62e-07	6.8e-06		AT4G00150.1	IPR005202
Peaxi162Scf00002g00383		XLOC_000495	13.3724	1.6678	-3.00324	-3.12292	0.00075	0.00220004	yes		-3.84235	5.09018	54.3685	1.66e-13	8.96e-12
Peaxi162Scf00002g00511		XLOC_000360	111.772	63.705	-0.811085	-2.17264	0.0003	0.000964629	yes		-0.693579	7.3068	16.0432	6.19e-05	0.000479743		sp|Q4R8N7|STIP1_MACFA	IPR006636,IPR011990	GO:0005515
Peaxi162Scf00002g00514		XLOC_000507	88.397	150.84	0.770952	2.0765	0.00085	0.00246011	yes		0.866879	7.2973	13.9447	0.000188267	0.00123987		AT1G08250.1	IPR001086	GO:0004664,GO:0009094
Peaxi162Scf00002g00813		XLOC_000451	23.7282	6.85935	-1.79046	-4.28404	5e-05	0.000185415	yes		-1.6179	5.52784	19.8871	8.22e-06	8.28e-05		AT5G51480.1	IPR008972	GO:0005507,GO:0055114,GO:0016491
Peaxi162Scf00002g00815		XLOC_000453	57.8872	26.0839	-1.15008	-3.00398	5e-05	0.000185415	yes		-0.751589	4.42865	6.87089	0.00876112	0.0303395		sp|B0UV30|TAL_HISS2	IPR013785,IPR001585	GO:0005975,GO:0003824
Peaxi162Scf00002g00816		XLOC_000454	69.7003	27.1211	-1.36175	-3.52825	5e-05	0.000185415	yes		-0.825681	3.11006	9.25183	0.0023526	0.0103807		AT4G22590.1	IPR006379,IPR023214	GO:0008152,GO:0005992,GO:0003824
Peaxi162Scf00002g00818		XLOC_000452	5.29261	0.702012	-2.91441	-3.43904	0.0003	0.000964629	yes		-3.06226	1.76709	13.2913	0.000266635	0.00167451		sp|P29001|INVA_VIGRR	IPR021792,IPR001362,IPR023296,IPR008985	GO:0004553,GO:0005975,GO:0004575,GO:0004564
Peaxi162Scf00002g02319		XLOC_000393	7.29967	16.8539	1.20718	2.07367	0.00095	0.00271699	yes		0.98527	3.26904	10.1186	0.00146781	0.00698718		gb|ABX57727.1|
Peaxi162Scf00002g02511		XLOC_000485	22.1815	6.02704	-1.87983	-4.11121	5e-05	0.000185415	yes		-1.91478	3.00844	27.3773	1.67e-07	2.74e-06		sp|Q20X96|HIS1_RHOPB	IPR001348	GO:0000287,GO:0003879,GO:0000105,GO:0005737
Peaxi162Scf00002g05210		XLOC_000508	8.33502	2.94037	-1.50319	-2.96072	5e-05	0.000185415	yes		-1.22544	4.48057	20.0091	7.71e-06	7.86e-05		AT2G27810.1	IPR006043	GO:0016020,GO:0006810,GO:0055085,GO:0005215
Peaxi162Scf00002g05423		XLOC_000513	23.7662	39.4694	0.731822	1.52758	0.00985	0.0210544	yes		1.06457	6.668	6.65684	0.00987761	0.0333363		AT5G22580.1	IPR011008
Peaxi162Scf00002g05435		XLOC_000516	3.42309	21.7153	2.66534	6.12088	5e-05	0.000185415	yes		3.56735	3.46291	16.8146	4.12e-05	0.000338478		AT2G36380.1	IPR027417,IPR013581,IPR013525	GO:0016020,GO:0005524,GO:0000166,GO:0017111,GO:0016887
Peaxi162Scf00003g00088		XLOC_000736	116.888	24.9225	-2.22961	-4.74905	5e-05	0.000185415	yes		-2.02117	4.6756	11.6587	0.000639041	0.00351362
Peaxi162Scf00003g00217		XLOC_000720	6.14498	19.3725	1.65653	3.26483	5e-05	0.000185415	yes		1.84497	4.011	26.4115	2.76e-07	4.29e-06		AT3G03440.1	IPR016024	GO:0005515,GO:0005488
Peaxi162Scf00003g00219		XLOC_000722	26.9026	18.2174	-0.562432	-1.33198	0.02375	0.0450479	yes		-0.959205	4.79179	17.9297	2.29e-05	0.000205348		sp|Q6YW64|DRB4_ORYSJ	IPR014720
Peaxi162Scf00003g00245		XLOC_000784	40.6053	10.7347	-1.91938	-4.58937	5e-05	0.000185415	yes		-2.30779	6.449	86.7313	1.24e-20	2.16e-18		AT3G19320.1	IPR001611	GO:0005515
Peaxi162Scf00003g00267		XLOC_000799	14.379	27.7067	0.946268	2.01612	0.00155	0.00419549	yes		1.05867	3.85025	7.32544	0.00679853	0.0246604		AT3G19580.1	IPR013087	GO:0046872,GO:0003676
Peaxi162Scf00003g00367		XLOC_000630	7.23966	12.0615	0.73642	1.69129	0.00595	0.0135877	yes		1.16903	4.67305	19.7275	8.93e-06	8.91e-05		AT5G64550.1
Peaxi162Scf00003g00418		XLOC_000726	83.89	128.199	0.611811	1.60635	0.00625	0.0141776	yes		0.774001	7.18265	15.5015	8.24e-05	0.000612923		sp|Q9ZQG9|E1314_ARATH	IPR017853,IPR000490	GO:0004553,GO:0005975,GO:0003824
Peaxi162Scf00003g00427		XLOC_000880	27.5808	13.5047	-1.0302	-2.47428	5e-05	0.000185415	yes		-0.731866	4.07274	8.61987	0.00332516	0.0138045
Peaxi162Scf00003g00514		XLOC_000696	23.3409	10.6698	-1.12933	-2.39729	0.0003	0.000964629	yes		-0.854685	4.74382	15.1323	0.000100234	0.000721103		AT3G10760.1	IPR009057	GO:0003677,GO:0003682
Peaxi162Scf00003g00522		XLOC_000525	214.846	98.9865	-1.118	-3.09607	5e-05	0.000185415	yes		-0.789487	6.3291	11.8921	0.000563718	0.00316073		AT3G52730.1	IPR008027	GO:0005740,GO:0005750,GO:0006122
Peaxi162Scf00003g00523		XLOC_000527	83.1827	19.4012	-2.10014	-5.62492	5e-05	0.000185415	yes		-2.008	5.37094	41.3513	1.27e-10	3.94e-09		AT1G08320.1	IPR004827,IPR025422	GO:0006355,GO:0043565,GO:0006351,GO:0003700
Peaxi162Scf00003g00728		XLOC_000734	13.9564	23.2548	0.736603	1.79091	0.00345	0.00845147	yes		1.29734	4.05758	22.5335	2.07e-06	2.49e-05		AT4G39140.1	IPR013083	GO:0005515,GO:0008270
Peaxi162Scf00003g01121		XLOC_000742	2.7967	6.35737	1.1847	1.79359	0.0043	0.0102448	yes		1.32333	3.1206	9.43199	0.00213232	0.00954499		ref|XP_007042148.1|
Peaxi162Scf00003g01226		XLOC_000745	275.626	106.262	-1.37508	-3.71373	5e-05	0.000185415	yes		-0.949897	6.97636	13.1247	0.000291425	0.00180772		AT4G13850.1	IPR012677	GO:0000166,GO:0003676
Peaxi162Scf00003g01323		XLOC_000748	19.5394	2.3102	-3.08029	-4.14013	5e-05	0.000185415	yes		-2.97619	1.23825	25.5655	4.28e-07	6.35e-06			IPR024489
Peaxi162Scf00003g01630		XLOC_000759	47.6738	16.5916	-1.52274	-3.84297	5e-05	0.000185415	yes		-1.44762	4.90098	19.4934	1.01e-05	9.93e-05		prf||1908371A	IPR006067,IPR005117	GO:0020037,GO:0055114,GO:0051536,GO:0016491
Peaxi162Scf00003g02441		XLOC_000581	254.265	137.249	-0.889535	-2.45063	0.00015	0.000513767	yes		-0.815934	7.73335	10.3658	0.00128369	0.00624861
Peaxi162Scf00003g02547		XLOC_000791	8.69544	1.37461	-2.66124	-3.3998	5e-05	0.000185415	yes		-2.58179	2.81339	27.9414	1.25e-07	2.12e-06		AT2G15220.1	IPR007541
Peaxi162Scf00003g02550		XLOC_000794	12.3658	33.6825	1.44564	3.31311	5e-05	0.000185415	yes		2.35361	4.86384	38.8114	4.67e-10	1.28e-08		AT4G33920.1	IPR001932,IPR015655	GO:0006470,GO:0003824,GO:0004722
Peaxi162Scf00003g02633		XLOC_000796	19.8412	7.51629	-1.4004	-2.25751	0.00035	0.00110899	yes		-1.28195	2.92768	10.9133	0.000954743	0.00490199		AT2G14830.2	IPR001607,IPR013083	GO:0008270
Peaxi162Scf00003g02638		XLOC_000797	20.6419	2.29741	-3.16749	-3.11295	0.00145	0.00395485	yes		-4.01521	3.3062	61.701	4e-15	2.89e-13		AT3G49940.1	IPR004883
Peaxi162Scf00003g02840		XLOC_000595	8.64165	4.42288	-0.966321	-1.80039	0.00435	0.0103481	yes		-1.77623	0.350705	7.83813	0.00511555	0.0196246		AT1G60030.1	IPR006043	GO:0016020,GO:0006810,GO:0055085,GO:0005215
Peaxi162Scf00003g03340		XLOC_000609	14.2257	3.52243	-2.01386	-4.86526	5e-05	0.000185415	yes		-1.68848	4.71705	27.1987	1.84e-07	2.98e-06		AT1G52340.1	IPR003480,IPR002347,IPR023213	GO:0016747
Peaxi162Scf00003g03625		XLOC_000626	32.8569	8.59201	-1.93513	-4.00812	5e-05	0.000185415	yes		-2.06649	4.92089	31.0475	2.52e-08	4.97e-07		sp|P73848|FABZ_SYNY3	IPR010084	GO:0016836,GO:0006633,GO:0005737
Peaxi162Scf00003g03631		XLOC_000850	31.9212	6.61662	-2.27035	-5.56134	5e-05	0.000185415	yes		-1.88303	2.78614	15.5465	8.05e-05	0.000601436		AT1G22150.1	IPR001902	GO:0016020,GO:0055085,GO:0015116,GO:0008272,GO:0016021,GO:0008271
Peaxi162Scf00003g03733		XLOC_000632	10.8653	4.73825	-1.19731	-2.70413	5e-05	0.000185415	yes		-1.23093	4.85827	18.7549	1.49e-05	0.000139814		ref|XP_002528601.1|	IPR022812,IPR027417,IPR001401	GO:0005525,GO:0003924
Peaxi162Scf00003g03926		XLOC_000861	119.011	26.3614	-2.17459	-5.19845	5e-05	0.000185415	yes		-2.35082	4.70643	14.3351	0.000152982	0.00104263		AT5G05340.1	IPR010255	GO:0006979,GO:0020037,GO:0004601,GO:0055114
Peaxi162Scf00003g03942		XLOC_000864	76.239	16.4234	-2.21478	-4.66381	5e-05	0.000185415	yes		-1.71256	4.34863	19.0023	1.31e-05	0.000124729		AT1G07950.1	IPR027417,IPR009332,IPR013087,IPR000767	GO:0043531,GO:0046872,GO:0006357,GO:0016592,GO:0006952,GO:0001104,GO:0003676
Peaxi162Scf00003g04025		XLOC_000867	317.698	140.482	-1.17727	-3.08533	5e-05	0.000185415	yes		-0.846582	5.62875	6.29303	0.0121214	0.0394373
Peaxi162Scf00003g04130		XLOC_000657	0	3.33399	Inf	NA	5e-05	0.000185415	yes		6.54079	-0.0535559	23.4478	1.28e-06	1.65e-05			IPR001289	GO:0006355,GO:0003700
Peaxi162Scf00003g04333		XLOC_000886	8.9763	3.20377	-1.48635	-2.46033	0.0004	0.00125109	yes		-1.61211	2.29754	10.8444	0.000990968	0.0050554		AT5G06800.1	IPR025756,IPR009057	GO:0003677,GO:0003682
Peaxi162Scf00003g04338		XLOC_000891	13.0026	7.91691	-0.715792	-1.47657	0.0162	0.0323794	yes		-0.748905	4.0909	6.69537	0.00966638	0.0327569		AT5G06750.1	IPR001932,IPR015655	GO:0006470,GO:0003824,GO:0004722
Peaxi162Scf00003g04424		XLOC_000895	11.8362	1.12406	-3.39642	-3.37588	0.0001	0.00035384	yes		-3.80545	1.20133	23.9755	9.76e-07	1.31e-05		AT1G52820.1	IPR027443,IPR005123	GO:0016706,GO:0055114,GO:0016491
Peaxi162Scf00003g04831		XLOC_000910	20.4198	8.79977	-1.21443	-2.60894	5e-05	0.000185415	yes		-1.11413	8.1233	8.4972	0.00355693	0.0146028		sp|Q8DMN0|RL4_THEEB	IPR023574,IPR002136	GO:0005840,GO:0006412,GO:0003735
Peaxi162Scf00003g04832		XLOC_000911	35.3368	7.1579	-2.30357	-4.21052	5e-05	0.000185415	yes		-1.97506	1.15533	14.2933	0.000156418	0.00106047
Peaxi162Scf00003g04834		XLOC_000914	4.05341	36.593	3.17436	6.67783	5e-05	0.000185415	yes		3.87701	4.97804	58.7862	1.76e-14	1.12e-12		sp|Q6NKW9|E138_ARATH	IPR012946,IPR017853,IPR000490	GO:0004553,GO:0005975,GO:0003824
Peaxi162Scf00003g04840		XLOC_000688	19.2491	8.27819	-1.2174	-2.66651	5e-05	0.000185415	yes		-0.821767	3.96845	7.43584	0.00639375	0.0234509		AT2G39220.1	IPR016035	GO:0008152
Peaxi162Scf00003g04918		XLOC_000690	0.771346	18.7552	4.60377	4.74099	0.0003	0.000964629	yes		5.15651	2.59301	77.7931	1.14e-18	1.47e-16		AT2G26850.1	IPR001810	GO:0005515
Peaxi162Scf00003g05227		XLOC_000699	5.41935	25.3088	2.22345	4.6863	5e-05	0.000185415	yes		2.32556	2.61462	37.8798	7.52e-10	1.99e-08		AT5G07050.1	IPR000620	GO:0016020
Peaxi162Scf00003g05340		XLOC_000947	6.35642	9.93478	0.644274	1.41251	0.0185	0.0363033	yes		0.91479	3.87602	9.06135	0.00261069	0.0113146		ref|XP_002533775.1|	IPR011009	GO:0016772
Peaxi162Scf00003g05358		XLOC_000715	29.5498	17.843	-0.72779	-1.65812	0.0048	0.0112703	yes		-0.766239	4.36157	7.6088	0.00580843	0.0216921		gb|ABN05965.1|	IPR014710
Peaxi162Scf00004g00036		XLOC_001024	23.6109	6.34508	-1.89574	-4.96069	5e-05	0.000185415	yes		-1.61862	6.04743	26.5459	2.57e-07	4.03e-06		AT1G66950.1	IPR027417,IPR013581,IPR013525	GO:0016020,GO:0005524,GO:0000166,GO:0017111,GO:0016887
Peaxi162Scf00004g00041		XLOC_001025	5.93675	34.6029	2.54315	6.49604	5e-05	0.000185415	yes		2.93925	5.0178	49.8197	1.69e-12	7.47e-11		AT2G36380.1	IPR027417,IPR013581,IPR013525	GO:0016020,GO:0005524,GO:0000166,GO:0017111,GO:0016887
Peaxi162Scf00004g00119		XLOC_001021	22.7741	12.6751	-0.845398	-2.14909	0.0004	0.00125109	yes		-0.664265	5.56308	10.4181	0.00124784	0.00611435
Peaxi162Scf00004g00351		XLOC_001058	18.644	4.17624	-2.15843	-3.69001	5e-05	0.000185415	yes		-2.15161	2.83247	16.1957	5.71e-05	0.00044849		AT4G13310.1	IPR001128	GO:0020037,GO:0016705,GO:0005506,GO:0055114
Peaxi162Scf00004g00465		XLOC_001018	2.98665	0.586808	-2.34757	-2.24578	0.0054	0.0124867	yes		-3.08543	2.88098	47.6616	5.07e-12	2.04e-10		AT5G06900.1	IPR001128	GO:0020037,GO:0016705,GO:0005506,GO:0055114
Peaxi162Scf00004g01518		XLOC_001031	20.8823	32.413	0.63429	1.63485	0.00455	0.0107576	yes		0.836446	4.90502	13.559	0.000231178	0.00148236		AT1G25540.1	IPR021419
Peaxi162Scf00004g02221		XLOC_000969	3.53314	22.1996	2.65151	2.22408	0.007	0.0156422	yes		2.84555	1.90296	39.4963	3.29e-10	9.3e-09		AT4G39670.1	IPR014830	GO:0017089,GO:0051861,GO:0046836,GO:0005737
Peaxi162Scf00004g02340		XLOC_001044	2.26958	10.1197	2.15666	2.82935	0.00155	0.00419549	yes		2.30265	3.6281	25.1224	5.38e-07	7.76e-06		AT5G19855.1	IPR003435
Peaxi162Scf00004g02521		XLOC_000977	8.56522	16.1773	0.917407	1.93811	0.00155	0.00419549	yes		0.943674	3.94167	10.9533	0.000934349	0.00481279		sp|Q9LXV5|NFYA1_ARATH	IPR001289	GO:0006355,GO:0003700
Peaxi162Scf00004g02726		XLOC_000982	18.1317	28.6787	0.661464	1.29649	0.0267	0.0497994	yes		0.979081	3.44349	11.3222	0.000765846	0.00406827			IPR019013
Peaxi162Scf00004g03012		XLOC_000987	2.88414	0.408987	-2.81801	-2.50414	0.0141	0.0287042	yes		-3.52239	0.639561	19.7501	8.83e-06	8.82e-05		AT5G12460.1	IPR006740
Peaxi162Scf00004g03311		XLOC_000990	2.75488	7.48671	1.44234	2.98195	5e-05	0.000185415	yes		1.29598	4.12625	11.4618	0.000710423	0.00382487		ref|XP_002513522.1|
Peaxi162Scf00004g03412		XLOC_000991	42.2292	8.23811	-2.35785	-5.9925	5e-05	0.000185415	yes		-2.57884	5.81306	80.5477	2.84e-19	4.14e-17		sp|Q10M00|C3H22_ORYSJ	IPR000571,IPR012677	GO:0046872,GO:0000166,GO:0003676
Peaxi162Scf00004g03912		XLOC_001001	19.0628	4.46022	-2.09557	-3.55857	5e-05	0.000185415	yes		-2.74107	2.50425	34.435	4.41e-09	1.01e-07		AT1G50490.1	IPR016135,IPR023313	GO:0016881
Peaxi162Scf00004g04124		XLOC_001074	30.4	10.1898	-1.57695	-3.43978	5e-05	0.000185415	yes		-0.938207	3.4272	11.6495	0.000642214	0.00352639		sp|Q3SWX0|NIPA2_BOVIN	IPR008521	GO:0016020,GO:0015693,GO:0015095
Peaxi162Scf00004g04126		XLOC_001076	21.0605	61.7316	1.55147	4.12655	5e-05	0.000185415	yes		1.81089	5.90918	54.4075	1.63e-13	8.81e-12		sp|O81027|HMGCL_ARATH	IPR027167,IPR013785	GO:0004419,GO:0003824
Peaxi162Scf00004g04217		XLOC_001078	13.7733	32.6827	1.24666	3.00825	5e-05	0.000185415	yes		1.08082	5.18817	17.1122	3.52e-05	0.000296991		AT2G32560.1	IPR001810	GO:0005515
Peaxi162Scf00004g04314		XLOC_001011	24.2629	36.4839	0.588505	1.54555	0.00685	0.0153483	yes		0.75599	5.06537	11.1248	0.000851831	0.00444411		sp|Q55DL0|DPYS_DICDI	IPR006680,IPR011059	GO:0016787,GO:0016810
Peaxi162Scf00004g04414		XLOC_001081	75.6048	114.063	0.593281	1.59887	0.0057	0.0130882	yes		0.923596	5.99987	22.5529	2.04e-06	2.47e-05		AT1G63500.1	IPR011990,IPR011009	GO:0005524,GO:0005515,GO:0004672,GO:0006468,GO:0016772
Peaxi162Scf00004g04619		XLOC_001015	87.2607	27.8204	-1.64919	-4.301	5e-05	0.000185415	yes		-1.56874	6.66604	31.0592	2.5e-08	4.94e-07		sp|Q40588|ASO_TOBAC	IPR017760	GO:0005507,GO:0005576,GO:0055114,GO:0016491
Peaxi162Scf00005g00118		XLOC_001135	17.6803	5.68255	-1.63753	-3.53939	5e-05	0.000185415	yes		-1.57105	2.29478	18.6151	1.6e-05	0.000149092		AT5G36110.1	IPR001128	GO:0020037,GO:0016705,GO:0005506,GO:0055114
Peaxi162Scf00005g00318		XLOC_001106	1335.1	744.966	-0.841703	-1.61512	0.0086	0.0187147	yes		-0.696475	9.03201	6.67405	0.00978269	0.0330699		AT2G37130.1	IPR010255	GO:0006979,GO:0020037,GO:0004601,GO:0055114
Peaxi162Scf00005g00359		XLOC_001109	22.0455	8.09253	-1.44582	-3.4565	5e-05	0.000185415	yes		-1.16076	3.68418	10.9103	0.000956328	0.00490891		AT2G26710.1	IPR001128	GO:0020037,GO:0016705,GO:0005506,GO:0055114
Peaxi162Scf00005g00439		XLOC_001115	61.0792	18.7969	-1.70019	-4.39907	5e-05	0.000185415	yes		-1.56418	6.35928	23.3592	1.34e-06	1.72e-05		AT5G03040.1	IPR025064
Peaxi162Scf00005g00505		XLOC_001158	1.56348	17.9315	3.51967	4.2497	5e-05	0.000185415	yes		7.74579	2.25157	42.4992	7.07e-11	2.31e-09		AT3G09640.1	IPR010255	GO:0006979,GO:0020037,GO:0004601,GO:0055114
Peaxi162Scf00005g00612		XLOC_001093	9.24195	49.7627	2.42879	5.21836	5e-05	0.000185415	yes		2.58543	4.92987	55.0774	1.16e-13	6.45e-12		sp|Q9VCY8|ADRL_DROME	IPR004254	GO:0016021
Peaxi162Scf00005g04211		XLOC_001112	7.61973	2.97795	-1.35542	-2.53717	5e-05	0.000185415	yes		-1.2966	0.773168	6.65652	0.00987939	0.0333369		sp|Q6BP45|ROK1_DEBHA	IPR014014,IPR027417,IPR014001,IPR001650	GO:0005524,GO:0004386,GO:0008026,GO:0003676
Peaxi162Scf00005g04212		XLOC_001113	18.1825	6.41877	-1.50218	-3.28274	5e-05	0.000185415	yes		-1.54415	4.26062	36.6021	1.45e-09	3.63e-08		AT5G44785.2	IPR000424	GO:0003697
Peaxi162Scf00005g04511		XLOC_001120	17.3331	9.11847	-0.926663	-2.03046	0.00035	0.00110899	yes		-0.68782	3.76902	8.0082	0.00465661	0.0182321		AT2G43190.1	IPR023534	GO:0000172,GO:0003723,GO:0030677,GO:0006379,GO:0006364,GO:0004540,GO:0008033
Peaxi162Scf00005g04612		XLOC_001150	3.7552	2.18257	-0.782863	-1.62121	0.0089	0.0192842	yes		-0.864004	3.49697	7.17555	0.00739036	0.0263958
Peaxi162Scf00005g05117		XLOC_001161	79.5394	49.5855	-0.681751	-1.8777	0.00195	0.0051377	yes		-0.966899	5.06231	22.6434	1.95e-06	2.38e-05		sp|Q0JHZ2|C3H11_ORYSJ	IPR000571	GO:0046872
Peaxi162Scf00006g00031		XLOC_001166	8.31273	1.14216	-2.86356	-2.97312	0.0015	0.00407526	yes		-4.55632	4.57168	61.4319	4.58e-15	3.3e-13		AT5G55730.1	IPR000782
Peaxi162Scf00006g00087		XLOC_001178	40.3479	16.8698	-1.25805	-2.35947	0.00035	0.00110899	yes		-0.956311	3.70473	7.75306	0.00536216	0.0203409		AT5G56170.1
Peaxi162Scf00006g00088		XLOC_001179	9.65475	18.0526	0.902896	2.10917	0.0007	0.00206849	yes		1.2605	5.19463	20.8112	5.07e-06	5.43e-05		sp|P11650|CFI1_PETHY	IPR009071,IPR016087	GO:0016872,GO:0045430,GO:0009813
Peaxi162Scf00006g00099		XLOC_001243	24.4464	39.5752	0.694974	1.77728	0.00245	0.0062886	yes		1.19699	4.77321	31.1304	2.41e-08	4.79e-07		AT3G13340.1	IPR015943	GO:0005515
Peaxi162Scf00006g00414		XLOC_001231	10.2905	18.205	0.823025	1.61391	0.0088	0.0190955	yes		0.856925	2.39272	5.9003	0.0151383	0.0471408		AT3G07680.1	IPR009038	GO:0006810,GO:0016021
Peaxi162Scf00006g00443		XLOC_001219	8.19792	0.526655	-3.96033	-3.57082	0.00025	0.000817896	yes		-4.29362	2.01582	55.5036	9.33e-14	5.31e-12		AT3G54700.1	IPR005828,IPR016196	GO:0055085,GO:0006817,GO:0005315,GO:0016021,GO:0022857
Peaxi162Scf00006g00445		XLOC_001220	11.5743	0.631211	-4.19665	-4.49844	5e-05	0.000185415	yes		-4.08165	2.25066	64.8374	8.13e-16	6.82e-14		AT2G38940.1	IPR005828,IPR016196	GO:0055085,GO:0006817,GO:0005315,GO:0016021,GO:0022857
Peaxi162Scf00006g00525		XLOC_001234	20.4042	6.90273	-1.56363	-3.53978	5e-05	0.000185415	yes		-1.5767	3.10586	20.5193	5.9e-06	6.21e-05		AT1G60850.2	IPR009025	GO:0003899,GO:0003677,GO:0006351,GO:0046983
Peaxi162Scf00006g00717		XLOC_001176	27.3537	16.218	-0.754147	-1.99593	0.00045	0.00139113	yes		-0.931736	6.97774	24.3954	7.85e-07	1.08e-05		ref|XP_007020370.1|	IPR015943	GO:0005515
Peaxi162Scf00006g01310		XLOC_001245	11.1266	6.75262	-0.720491	-1.67456	0.00465	0.0109644	yes		-0.688603	4.23981	8.9211	0.00281894	0.0120741		sp|O88796|RPP30_MOUSE	IPR002738	GO:0003824,GO:0004540,GO:0008033
Peaxi162Scf00006g03910		XLOC_001277	8.52067	17.3595	1.02669	2.28162	0.00035	0.00110899	yes		1.1864	2.7157	7.51612	0.00611491	0.0226084		AT5G35960.1	IPR011009	GO:0005524,GO:0004674,GO:0004672,GO:0006468,GO:0016772
Peaxi162Scf00006g04217		XLOC_001214	9.96658	2.36637	-2.07442	-2.25354	0.00455	0.0107576	yes		-2.63819	4.89818	25.4596	4.52e-07	6.67e-06		AT1G32540.2	IPR005735
Peaxi162Scf00006g04222		XLOC_001215	10.0873	0.654328	-3.94638	-5.74748	5e-05	0.000185415	yes		-4.06203	5.5775	78.6701	7.34e-19	9.81e-17		AT2G36780.1	IPR002213	GO:0008152,GO:0016758
Peaxi162Scf00006g05010		XLOC_001287	38.235	59.8741	0.647039	1.66539	0.0049	0.0114741	yes		0.996045	6.46334	8.33055	0.00389839	0.0157303		AT2G03200.1	IPR021109,IPR001461	GO:0006508,GO:0004190
Peaxi162Scf00007g00095		XLOC_001317	11.1515	3.5582	-1.64802	-3.67683	5e-05	0.000185415	yes		-1.54854	3.95524	21.9039	2.87e-06	3.33e-05		AT2G32400.1	IPR001638,IPR028082,IPR002455,IPR017103	GO:0016020,GO:0007186,GO:0006810,GO:0004965,GO:0004970,GO:0005234,GO:0016021,GO:0005215
Peaxi162Scf00007g00141		XLOC_001335	43.9075	12.7467	-1.78434	-4.36679	5e-05	0.000185415	yes		-1.78308	5.13104	43.2883	4.72e-11	1.6e-09		AT4G00390.1	IPR007592
Peaxi162Scf00007g00164		XLOC_001415	9.99449	1.66537	-2.58529	-4.75666	5e-05	0.000185415	yes		-2.69655	2.85337	36.0308	1.94e-09	4.76e-08		sp|Q9SXB8|Y1133_ARATH	IPR001480,IPR003609,IPR000858,IPR013320,IPR024171,IPR011009	GO:0005524,GO:0004674,GO:0004672,GO:0048544,GO:0006468,GO:0016772
Peaxi162Scf00007g00252		XLOC_001359	6.69452	16.4022	1.29284	2.98012	5e-05	0.000185415	yes		1.63969	3.78884	17.458	2.94e-05	0.000254115		sp|Q7XAB8|THF1_SOLTU	IPR017499	GO:0009523,GO:0015979,GO:0010027
Peaxi162Scf00007g00287		XLOC_001435	12.0483	4.03439	-1.57841	-2.59054	0.0002	0.000667709	yes		-2.15151	4.31406	40.7031	1.77e-10	5.28e-09		gb|ABE01833.1|
Peaxi162Scf00007g00315		XLOC_001300	50.0034	33.9341	-0.559292	-1.51178	0.01065	0.02253	yes		-0.566777	6.85332	6.94213	0.00841887	0.0293802		AT1G62300.1	IPR003657	GO:0006355,GO:0043565,GO:0003700
Peaxi162Scf00007g00429		XLOC_001302	0.19595	2.80547	3.83969	2.45688	0.02485	0.0468259	yes		5.50802	1.41381	61.2401	5.05e-15	3.62e-13		AT5G55090.1	IPR011009	GO:0005524,GO:0004674,GO:0004672,GO:0006468,GO:0016772
Peaxi162Scf00007g00514		XLOC_001384	6.50509	13.9434	1.09994	2.11743	0.00115	0.00322042	yes		1.37511	2.14495	10.9726	0.000924711	0.00477145		sp|Q5E930|SLAH1_ARATH	IPR004695	GO:0055085,GO:0016021
Peaxi162Scf00007g00828		XLOC_001392	13.4837	27.7545	1.0415	2.55992	5e-05	0.000185415	yes		1.20303	4.40599	17.1365	3.48e-05	0.000293982		AT1G05170.2	IPR025298,IPR002659	GO:0016020,GO:0006486,GO:0008378
Peaxi162Scf00007g00935		XLOC_001319	11.0927	1.15681	-3.26138	-3.44642	0.00025	0.000817896	yes		-4.163	0.823145	38.9283	4.4e-10	1.21e-08		AT3G21700.3	IPR001806,IPR027417	GO:0007264,GO:0005622,GO:0005525,GO:0015031
Peaxi162Scf00007g01016		XLOC_001322	3.64071	16.0929	2.14414	3.15893	0.00015	0.000513767	yes		2.2121	1.29554	11.4144	0.000728764	0.00390535		ref|XP_002524169.1|
Peaxi162Scf00007g01310		XLOC_001406	8.91481	0.820785	-3.44113	-2.67529	0.0118	0.024615	yes		-3.45161	2.05856	29.2368	6.41e-08	1.16e-06
Peaxi162Scf00007g01328		XLOC_001327	1.46727	10.5768	2.8497	5.21899	5e-05	0.000185415	yes		2.4169	4.02981	43.2338	4.86e-11	1.64e-09		AT4G15240.1	IPR006740
Peaxi162Scf00007g01342		XLOC_001330	56.4421	5.4867	-3.36276	-9.95325	5e-05	0.000185415	yes		-3.52317	6.05944	21.7937	3.04e-06	3.5e-05		gb|EMT21332.1|	IPR008972	GO:0009055,GO:0005507
Peaxi162Scf00007g01416		XLOC_001408	11.3993	56.9481	2.32071	4.31045	5e-05	0.000185415	yes		1.25239	2.85887	5.78076	0.0162025	0.0498865		AT2G32280.1	IPR009606
Peaxi162Scf00007g01418		XLOC_001411	28.3845	12.748	-1.15484	-2.24976	0.00035	0.00110899	yes		-1.40807	5.25993	5.91543	0.0150089	0.046838
Peaxi162Scf00007g01511		XLOC_001338	54.6422	8.2583	-2.7261	-5.99953	5e-05	0.000185415	yes		-2.52733	7.13487	53.4152	2.7e-13	1.38e-11		AT4G03210.1	IPR016455,IPR008264,IPR008985	GO:0048046,GO:0016762,GO:0004553,GO:0005618,GO:0006073,GO:0005975
Peaxi162Scf00007g01617		XLOC_001341	5.34054	11.4235	1.09694	2.4378	0.0004	0.00125109	yes		1.43764	3.25615	16.4446	5.01e-05	0.000399668		AT5G54510.1	IPR004993
Peaxi162Scf00007g01817		XLOC_001348	42.7407	62.5295	0.548924	1.52974	0.0133	0.0272974	yes		0.59579	8.53927	7.17647	0.00738659	0.0263869		AT4G03260.1	IPR003591,IPR025875,IPR001611	GO:0005515
Peaxi162Scf00007g02310		XLOC_001426	109.024	28.9159	-1.91471	-4.91801	5e-05	0.000185415	yes		-1.77163	7.30126	45.5961	1.45e-11	5.38e-10		ref|XP_002518003.1|
Peaxi162Scf00007g02412		XLOC_001428	7.9012	2.21024	-1.83787	-2.71579	0.0001	0.00035384	yes		-1.83932	1.99346	17.5273	2.83e-05	0.000246678		AT1G03495.1	IPR003480,IPR023213	GO:0016747
Peaxi162Scf00007g02414		XLOC_001427	12.2574	129.898	3.40566	7.93251	5e-05	0.000185415	yes		3.74971	5.1127	48.5708	3.19e-12	1.34e-10		AT4G05100.1	IPR009057	GO:0003677,GO:0003682
Peaxi162Scf00007g02536		XLOC_001364	9.23624	4.32476	-1.09469	-1.9455	0.0023	0.00594717	yes		-1.5105	3.62184	15.2368	9.48e-05	0.000688		AT4G21450.1	IPR008962	GO:0005198
Peaxi162Scf00007g02845		XLOC_001373	15.3296	4.44266	-1.78682	-3.89386	5e-05	0.000185415	yes		-1.66538	3.93965	32.1507	1.43e-08	2.95e-07		AT1G03530.1	IPR007504,IPR009000	GO:0042254,GO:0001522
Peaxi162Scf00008g00033		XLOC_001518	48.699	10.4149	-2.22524	-4.55713	5e-05	0.000185415	yes		-1.80478	4.81048	44.4376	2.63e-11	9.11e-10
Peaxi162Scf00008g00386		XLOC_001562	30.8338	48.4319	0.651445	1.75972	0.00435	0.0103481	yes		1.00656	4.76767	11.6614	0.000638088	0.00350931		AT4G36670.1	IPR005828,IPR016196	GO:0016020,GO:0006810,GO:0055085,GO:0016021,GO:0022891,GO:0022857,GO:0005215
Peaxi162Scf00008g00428		XLOC_001566	0.613243	4.959	3.01552	1.92467	0.0056	0.012888	yes		3.64922	0.698586	20.3908	6.31e-06	6.6e-05		AT4G36740.1	IPR009057	GO:0005634,GO:0003677,GO:0006355,GO:0043565,GO:0000976,GO:0003700
Peaxi162Scf00008g00441		XLOC_001503	168.723	29.9253	-2.49522	-6.35345	5e-05	0.000185415	yes		-2.28301	7.1295	75.8467	3.07e-18	3.65e-16		AT2G18570.1	IPR002213	GO:0008152,GO:0016758
Peaxi162Scf00008g00488		XLOC_001573	0.856585	4.54552	2.40778	1.44269	0.0139	0.0283498	yes		3.20955	0.0676621	16.1777	5.77e-05	0.000452257		ref|XP_002510308.1|	IPR002490,IPR001128	GO:0033179,GO:0020037,GO:0016705,GO:0015991,GO:0005506,GO:0015078,GO:0055114
Peaxi162Scf00008g00612		XLOC_001446	4.33269	1.01796	-2.08958	-3.29108	5e-05	0.000185415	yes		-2.61405	1.35237	13.8589	0.000197066	0.00128839		AT1G03780.3	IPR027329,IPR027330,IPR009675	GO:0005874,GO:0005819,GO:0007067
Peaxi162Scf00008g01718		XLOC_001531	5.81701	1.91041	-1.6064	-2.4297	0.0005	0.00152937	yes		-1.74497	3.67853	18.5491	1.66e-05	0.000153582		sp|Q6DW73|DGDG2_LOTJA
Peaxi162Scf00008g01818		XLOC_001468	12.3498	3.6967	-1.74017	-2.8438	0.00015	0.000513767	yes		-1.55218	2.46533	8.62831	0.00330978	0.0137545		AT3G61220.2	IPR002347	GO:0008152,GO:0016491
Peaxi162Scf00008g02124		XLOC_001477	59.8985	13.0737	-2.19585	-4.0735	5e-05	0.000185415	yes		-1.75105	2.42357	12.4438	0.000419375	0.00245856
Peaxi162Scf00008g02420		XLOC_001485	0.390799	4.01729	3.36172	2.86003	0.00645	0.0145713	yes		4.33317	4.6313	52.9143	3.48e-13	1.75e-11		AT1G01610.1	IPR002123,IPR023214	GO:0016746,GO:0008152
Peaxi162Scf00008g02524		XLOC_001541	92.8485	133.2	0.52064	1.33083	0.02125	0.0409217	yes		0.930286	4.64104	6.78551	0.00919007	0.0315012		AT1G63800.1	IPR016135,IPR023313	GO:0016881
Peaxi162Scf00008g03316		XLOC_001547	8.61694	1946.68	7.81962	14.3408	5e-05	0.000185415	yes		7.92968	8.2262	247.068	1.13e-55	1.17e-51
Peaxi162Scf00008g03414		XLOC_001552	0.701999	19.7906	4.8172	4.29431	0.00245	0.0062886	yes		5.63969	3.31788	74.5826	5.82e-18	6.62e-16		AT2G47180.1	IPR002495	GO:0016757
Peaxi162Scf00008g03517		XLOC_001495	13.3134	6.89785	-0.948661	-2.16649	0.00025	0.000817896	yes		-0.947473	3.6287	9.17681	0.002451	0.0107531		sp|Q20748|ATAD3_CAEEL	IPR027417,IPR021911	GO:0005524,GO:0000166,GO:0017111
Peaxi162Scf00008g03717		XLOC_001558	5.96792	2.05847	-1.53566	-2.91909	5e-05	0.000185415	yes		-1.46862	2.05431	7.53885	0.00603827	0.0223743		sp|Q9XFH4|DDM1_ARATH	IPR027417,IPR001650,IPR000330	GO:0003677,GO:0005524,GO:0004386,GO:0003676
Peaxi162Scf00008g03911		XLOC_001564	18.0467	6.9473	-1.37721	-3.20574	5e-05	0.000185415	yes		-1.17914	4.05998	18.4999	1.7e-05	0.000157178		AT1G61870.1	IPR011990,IPR002885	GO:0005515
Peaxi162Scf00008g04311		XLOC_001502	34.4759	54.9692	0.673032	1.84281	0.00235	0.00606142	yes		0.949647	5.55843	26.1581	3.15e-07	4.84e-06		ref|NP_001233932.1|	IPR000994,IPR000587	GO:0016787,GO:0009987
Peaxi162Scf00008g04614		XLOC_001506	4.28359	2.27738	-0.911447	-1.64537	0.00785	0.0172839	yes		-0.774043	2.36181	7.25934	0.00705332	0.0253802		AT4G36790.1	IPR011701,IPR016196	GO:0055085,GO:0016021
Peaxi162Scf00009g00023		XLOC_001654	3.58343	6.63382	0.888501	1.46504	0.0138	0.0281773	yes		1.59146	2.23147	12.871	0.000333712	0.00202574		AT5G62940.1	IPR003851	GO:0003677,GO:0006355
Peaxi162Scf00009g00027		XLOC_001660	499.892	219.095	-1.19006	-3.02117	5e-05	0.000185415	yes		-0.835659	5.56022	8.42876	0.00369332	0.0150337		AT5G62540.1	IPR016135,IPR023313	GO:0016881
Peaxi162Scf00009g00061		XLOC_001608	35.6731	54.2471	0.60471	1.57327	0.0074	0.0164183	yes		0.985184	5.84243	16.0797	6.07e-05	0.000471472		AT5G62630.1	IPR011042	GO:0016901,GO:0005975,GO:0048038,GO:0003824
Peaxi162Scf00009g00082		XLOC_001617	6.65197	13.251	0.994251	2.05072	0.0014	0.00383394	yes		1.60715	3.56531	36.3986	1.61e-09	3.99e-08		AT4G18700.1	IPR020636	GO:0007165,GO:0005524,GO:0004674,GO:0004672,GO:0006468,GO:0016772
Peaxi162Scf00009g00102		XLOC_001620	4.26098	0.53575	-2.99155	-2.04546	0.0196	0.0381599	yes		-2.83853	2.24834	17.3974	3.03e-05	0.0002612		AT3G51680.1	IPR002347	GO:0008152,GO:0016491
Peaxi162Scf00009g00132		XLOC_001685	98.1781	10.5895	-3.21277	-6.86114	5e-05	0.000185415	yes		-3.90992	5.95613	86.4429	1.44e-20	2.48e-18		sp|O49686|PYR1_ARATH	IPR019587,IPR023393
Peaxi162Scf00009g00221		XLOC_001658	20.1128	39.621	0.97815	2.25329	5e-05	0.000185415	yes		1.107	3.88481	10.5942	0.00113443	0.00565497		sp|Q96C23|GALM_HUMAN	IPR011013,IPR008183	GO:0030246,GO:0016853,GO:0005975,GO:0003824,GO:0019318
Peaxi162Scf00009g00227		XLOC_001589	6.29213	2.30764	-1.44713	-2.90286	5e-05	0.000185415	yes		-1.80012	2.23651	17.9118	2.31e-05	0.000207018		AT3G47730.1	IPR026082,IPR027417	GO:0005524,GO:0000166,GO:0017111,GO:0016887
Peaxi162Scf00009g00333		XLOC_001665	22.0954	35.1224	0.668643	1.51017	0.01145	0.0239828	yes		1.36897	4.12459	10.2373	0.0013763	0.00662618		AT5G62740.1	IPR001107	GO:0016020
Peaxi162Scf00009g00342		XLOC_001661	46.0817	8.96278	-2.36218	-5.74971	5e-05	0.000185415	yes		-2.34623	4.69613	53.537	2.54e-13	1.3e-11		AT4G01720.1	IPR003657	GO:0006355,GO:0043565,GO:0003700
Peaxi162Scf00009g00343		XLOC_001662	2.9627	10.0535	1.76272	2.48118	0.00055	0.00166651	yes		2.49231	1.78079	12.2134	0.000474482	0.00272947		AT5G39890.1	IPR014710,IPR012864	GO:0047800,GO:0055114
Peaxi162Scf00009g00426		XLOC_001669	49.543	10.0907	-2.29565	-5.51504	5e-05	0.000185415	yes		-2.06616	6.58961	44.6748	2.33e-11	8.25e-10		AT5G62720.1	IPR007065
Peaxi162Scf00009g00431		XLOC_001602	3.00818	9.66907	1.68449	3.79055	5e-05	0.000185415	yes		1.92996	6.58842	29.9543	4.42e-08	8.31e-07		sp|Q9LV10|PTR53_ARATH	IPR000109,IPR016196	GO:0016020,GO:0006810,GO:0005215
Peaxi162Scf00009g00434		XLOC_001672	25.0095	41.9895	0.747552	2.08062	0.00105	0.00297038	yes		1.03107	4.90783	17.3668	3.08e-05	0.000264624		sp|Q08436|PMA3_NICPL	IPR023298,IPR004014,IPR001757,IPR023214	GO:0046872,GO:0019829,GO:0000166,GO:0016021,GO:0006812
Peaxi162Scf00009g00529		XLOC_001674	21.717	7.4615	-1.54128	-3.99187	5e-05	0.000185415	yes		-1.43754	5.84536	12.1519	0.000490384	0.00280421		AT1G74770.1	IPR017921,IPR008913,IPR013083,IPR012312	GO:0005515,GO:0008270
Peaxi162Scf00009g01233		XLOC_001684	12.4427	2.0482	-2.60287	-4.03926	5e-05	0.000185415	yes		-2.94817	4.62792	67.1632	2.5e-16	2.27e-14		AT5G01620.3	IPR026057,IPR025846
Peaxi162Scf00009g01526		XLOC_001627	2.09987	14.155	2.75294	3.12326	0.00095	0.00271699	yes		3.41053	1.66512	22.3352	2.29e-06	2.73e-05		AT1G58330.1	IPR025422	GO:0043565,GO:0006351
Peaxi162Scf00009g01813		XLOC_001630	41.2308	17.402	-1.24447	-3.0569	5e-05	0.000185415	yes		-0.932054	4.83956	13.274	0.000269115	0.00168855		AT5G01470.3	IPR019410
Peaxi162Scf00009g02022		XLOC_001701	1.53252	3.05163	0.993677	1.56572	0.00825	0.0180482	yes		1.06656	2.7147	6.89126	0.00866182	0.030066		AT3G09090.1	IPR027295
Peaxi162Scf00009g02317		XLOC_001638	1.1358	4.89418	2.10736	2.81491	0.0008	0.002331	yes		2.30751	2.61787	15.7605	7.19e-05	0.000545396		AT2G37980.1	IPR019378
Peaxi162Scf00009g02721		XLOC_001644	12.5948	2.54167	-2.30898	-4.56956	5e-05	0.000185415	yes		-2.67816	3.31293	28.2351	1.07e-07	1.85e-06		AT1G61120.1	IPR008949,IPR008930	GO:0000287,GO:0016829,GO:0008152,GO:0010333
Peaxi162Scf00010g00091		XLOC_001775	79.3294	24.9622	-1.66811	-3.54273	5e-05	0.000185415	yes		-1.39604	4.91543	17.8114	2.44e-05	0.000217103		AT1G75390.1	IPR004827	GO:0006355,GO:0043565,GO:0003700
Peaxi162Scf00010g00107		XLOC_001779	4.93852	2.09642	-1.23615	-2.0355	0.00815	0.0178576	yes		-1.64448	2.46259	7.39715	0.00653272	0.0238718		AT3G50940.1	IPR025753,IPR027417	GO:0005524,GO:0000166,GO:0017111
Peaxi162Scf00010g00269		XLOC_001756	8.59529	2.17561	-1.98213	-3.07294	5e-05	0.000185415	yes		-2.2042	2.82343	19.0549	1.27e-05	0.000121618		sp|Q9C635|HSFB4_ARATH	IPR011991,IPR027725	GO:0005634,GO:0006355,GO:0043565,GO:0009408,GO:0003700
Peaxi162Scf00010g00308		XLOC_001757	39.7438	24.9217	-0.67333	-1.52994	0.0099	0.0211473	yes		-0.887971	4.94248	9.65598	0.00188737	0.00862938		AT5G42890.1	IPR003033	GO:0032934
Peaxi162Scf00010g00362		XLOC_001765	9.68278	2.15145	-2.17011	-3.26171	5e-05	0.000185415	yes		-2.5563	2.7603	14.5503	0.000136467	0.000945004		sp|Q9LT79|PUB25_ARATH	IPR013083,IPR016024	GO:0000151,GO:0016567,GO:0005488,GO:0004842
Peaxi162Scf00010g00516		XLOC_001732	62.6412	119.436	0.931056	2.46089	5e-05	0.000185415	yes		1.20579	4.99042	27.1279	1.9e-07	3.07e-06		AT4G36195.1	IPR008758	GO:0006508,GO:0008236
Peaxi162Scf00010g01113		XLOC_001780	74.4314	8.92427	-3.06011	-7.82246	5e-05	0.000185415	yes		-2.96207	5.13061	70.9099	3.74e-17	3.82e-15		AT3G50940.1	IPR025753,IPR027417	GO:0005524,GO:0000166,GO:0017111
Peaxi162Scf00010g01919		XLOC_001753	47.7691	71.5339	0.582548	1.54681	0.0082	0.0179529	yes		0.78561	7.29693	21.536	3.47e-06	3.93e-05		AT3G19400.1	IPR013128,IPR025661,IPR000118,IPR025660	GO:0008234,GO:0006508
Peaxi162Scf00010g03612		XLOC_001796	11.5106	19.236	0.740844	1.90505	0.0016	0.00431488	yes		1.00977	4.52223	19.9001	8.16e-06	8.23e-05		sp|Q94CD5|ATG7_ARATH	IPR006285,IPR016040	GO:0006914,GO:0003824,GO:0005737
Peaxi162Scf00011g00029		XLOC_001799	12.0659	20.0074	0.729602	1.8646	0.00195	0.0051377	yes		1.25664	4.27826	14.1094	0.000172477	0.00115482		AT4G08480.1	IPR011009	GO:0005524,GO:0004674,GO:0004672,GO:0006468,GO:0016772
Peaxi162Scf00011g00030		XLOC_001800	44.444	18.2527	-1.28388	-3.26472	5e-05	0.000185415	yes		-1.02612	4.68249	18.4246	1.77e-05	0.00016322		sp|Q09028|RBBP4_HUMAN	IPR022052,IPR015943	GO:0005515
Peaxi162Scf00011g00123		XLOC_001855	5.99105	9.87287	0.720662	1.57896	0.00725	0.0161294	yes		0.935721	3.26994	12.8089	0.000344979	0.00208425		AT1G58025.1	IPR001487	GO:0005515
Peaxi162Scf00011g00193		XLOC_001878	49.3877	203.815	2.04504	5.10144	5e-05	0.000185415	yes		2.20571	5.88297	16.2876	5.44e-05	0.000429231		sp|Q93VV5|PTR16_ARATH	IPR000109,IPR016196	GO:0016020,GO:0006810,GO:0005215
Peaxi162Scf00011g00224		XLOC_001989	2.71439	10.5116	1.95328	2.37824	0.0035	0.00855716	yes		1.97221	2.04017	5.9063	0.0150868	0.0470244		AT1G17180.1	IPR010987,IPR012336	GO:0005515
Peaxi162Scf00011g00238		XLOC_001893	13.9079	20.9122	0.588437	1.50369	0.01755	0.0346883	yes		0.984479	4.17187	14.2077	0.000163703	0.00110444
Peaxi162Scf00011g00358		XLOC_001816	10.7503	17.1367	0.672709	1.69746	0.00485	0.0113716	yes		0.914579	4.858	10.1114	0.00147354	0.00700963		AT1G71240.2	IPR006927
Peaxi162Scf00011g00363		XLOC_001918	25.8528	15.5498	-0.733427	-1.76997	0.00205	0.00537075	yes		-0.584031	4.30148	8.49467	0.00356188	0.0146144		AT3G56590.2
Peaxi162Scf00011g00526		XLOC_001829	19.115	8.9243	-1.09889	-2.98043	5e-05	0.000185415	yes		-0.914231	4.12616	7.35444	0.00668974	0.0243511		sp|Q0WL80|UGGG_ARATH	IPR009448,IPR002495	GO:0006486,GO:0016757,GO:0003980
Peaxi162Scf00011g00627		XLOC_001832	23.7872	46.069	0.953609	2.56297	5e-05	0.000185415	yes		1.26731	6.305	20.1024	7.34e-06	7.55e-05		AT1G22930.1	IPR008862
Peaxi162Scf00011g00636		XLOC_001929	15.2645	24.3442	0.673399	1.6802	0.00435	0.0103481	yes		0.969538	4.85667	18.6616	1.56e-05	0.000145699		AT1G22020.1	IPR015424,IPR019775,IPR001085	GO:0004372,GO:0006544,GO:0003824,GO:0030170,GO:0006563
Peaxi162Scf00011g00819		XLOC_001846	11.8922	5.45064	-1.12551	-2.45999	5e-05	0.000185415	yes		-1.28883	4.34919	19.7673	8.75e-06	8.76e-05		AT1G58100.1	IPR005333
Peaxi162Scf00011g00933		XLOC_001939	6.16293	12.0096	0.962497	1.84413	0.00635	0.0143753	yes		1.56171	4.86654	24.8258	6.28e-07	8.89e-06		AT5G49940.1	IPR001075	GO:0016226,GO:0005506,GO:0051536
Peaxi162Scf00011g00941		XLOC_001851	107.001	67.1381	-0.672415	-1.83065	0.0027	0.00681936	yes		-0.717014	7.03385	13.3635	0.000256569	0.00162014		sp|Q3ZC50|CCD47_BOVIN	IPR012879
Peaxi162Scf00011g01125		XLOC_001943	6.06368	2.14138	-1.50166	-2.65403	0.00015	0.000513767	yes		-1.51673	2.72649	15.6906	7.46e-05	0.000563439		ref|XP_003594432.1|	IPR005550
Peaxi162Scf00011g01325		XLOC_001952	7.63056	3.06141	-1.31759	-2.53533	0.0002	0.000667709	yes		-0.99511	3.80538	9.12398	0.0025228	0.0109958		AT4G24290.2	IPR020864
Peaxi162Scf00011g01411		XLOC_001864	5.39543	1.69588	-1.6697	-1.48911	0.0248	0.0467439	yes		-2.41332	2.88466	29.4019	5.88e-08	1.08e-06
Peaxi162Scf00011g01425		XLOC_001954	65.0501	102.808	0.66033	1.7497	0.0035	0.00855716	yes		0.69726	8.80039	13.2121	0.000278143	0.00173835		AT3G12580.1	IPR013126	GO:0006457,GO:0005524,GO:0051082
Peaxi162Scf00011g01426		XLOC_001955	9.11969	4.26449	-1.09661	-2.12666	0.0012	0.0033442	yes		-0.840488	3.05288	10.1318	0.00145735	0.00694699		sp|P52421|PUR2_VIGUN	IPR016185,IPR000115	GO:0046872,GO:0005524,GO:0009113,GO:0004637,GO:0003824
Peaxi162Scf00011g01513		XLOC_001867	14.8874	5.92131	-1.3301	-2.54668	5e-05	0.000185415	yes		-1.34397	2.34731	7.56485	0.00595177	0.0221078		AT1G76690.1	IPR013785	GO:0010181,GO:0003824,GO:0055114,GO:0016491
Peaxi162Scf00011g01619		XLOC_001968	52.1375	19.688	-1.405	-3.49977	5e-05	0.000185415	yes		-1.05585	6.10053	10.9006	0.000961328	0.00493091		ref|XP_002528841.1|	IPR016971
Peaxi162Scf00011g01628		XLOC_001870	24.4078	11.2511	-1.11727	-2.86227	5e-05	0.000185415	yes		-1.13187	5.88671	20.4212	6.21e-06	6.51e-05		sp|Q9SY69|PPR29_ARATH	IPR011990,IPR002885	GO:0005515
Peaxi162Scf00011g01641		XLOC_001967	20.6483	9.77244	-1.07923	-2.0641	0.00135	0.00371306	yes		-1.38598	1.71121	6.54306	0.0105294	0.0350675		AT4G10040.1	IPR002327,IPR009056	GO:0009055,GO:0020037,GO:0005506
Peaxi162Scf00011g01846		XLOC_001979	36.303	84.7307	1.22279	2.82853	5e-05	0.000185415	yes		1.40925	6.01406	14.4538	0.000143638	0.000987724		sp|Q9FFY3|VAS_ARATH	IPR016140
Peaxi162Scf00011g02119		XLOC_001988	41.9291	10.6763	-1.97354	-5.25755	5e-05	0.000185415	yes		-1.74595	6.05259	49.047	2.5e-12	1.06e-10		AT5G49810.1	IPR015424,IPR025779	GO:0009058,GO:0008168,GO:0003824,GO:0030170
Peaxi162Scf00012g00036		XLOC_002002	10.9246	0.728361	-3.90678	-3.3263	0.00165	0.00443308	yes		-4.14116	3.164	21.7894	3.04e-06	3.51e-05		AT1G70260.1	IPR000620	GO:0016020
Peaxi162Scf00012g00206		XLOC_002012	11.4383	3.32876	-1.78082	-2.68775	0.00025	0.000817896	yes		-1.86283	3.83838	15.2007	9.67e-05	0.000699129		ref|XP_003630243.1|	IPR008889
Peaxi162Scf00012g00364		XLOC_002029	172.743	52.5559	-1.7167	-4.4601	5e-05	0.000185415	yes		-1.52394	6.86365	19.9144	8.1e-06	8.18e-05		AT1G05260.1	IPR010255	GO:0006979,GO:0020037,GO:0004601,GO:0055114
Peaxi162Scf00012g00388		XLOC_002059	5.09965	0.924599	-2.4635	-2.19728	0.0042	0.0100406	yes		-2.69642	2.12872	18.1966	1.99e-05	0.000181095		AT3G01190.1	IPR010255	GO:0006979,GO:0020037,GO:0004601,GO:0055114
Peaxi162Scf00012g01813		XLOC_002009	16.9419	34.9982	1.04668	2.69901	5e-05	0.000185415	yes		1.39581	4.74727	35.0472	3.22e-09	7.51e-08		AT3G18660.2	IPR002495,IPR023210	GO:0016757
Peaxi162Scf00012g02113		XLOC_002041	6.96368	14.9691	1.10407	2.21627	0.00035	0.00110899	yes		1.38212	3.77487	23.6126	1.18e-06	1.54e-05		sp|Q2JS42|PYRH_SYNJA	IPR001048,IPR015963	GO:0006221,GO:0033862,GO:0005737
Peaxi162Scf00012g02522		XLOC_002017	36.3817	22.2508	-0.709356	-1.94374	0.0021	0.00548714	yes		-0.568046	6.54103	7.5065	0.00614767	0.022689		sp|Q9SA34|IMDH2_ARATH	IPR005990,IPR013785	GO:0030554,GO:0006164,GO:0003938,GO:0003824,GO:0055114,GO:0016491
Peaxi162Scf00012g02716		XLOC_002019	0.725314	4.51228	2.63718	3.16581	0.0003	0.000964629	yes		3.48472	1.00784	39.7608	2.87e-10	8.25e-09		AT1G60160.1	IPR003855	GO:0016020,GO:0071805,GO:0015079
Peaxi162Scf00012g03011		XLOC_002049	13.0383	0.827969	-3.97704	-3.68203	0.0013	0.00359078	yes		-4.9656	3.1445	62.1252	3.22e-15	2.36e-13		sp|Q41001|BCP_PEA	IPR008972	GO:0009055,GO:0005507
Peaxi162Scf00012g03512		XLOC_002056	20.2582	2.6432	-2.93815	-4.55486	5e-05	0.000185415	yes		-3.03729	3.32514	34.6259	4e-09	9.18e-08		AT3G01190.1	IPR010255	GO:0006979,GO:0020037,GO:0004601,GO:0055114
Peaxi162Scf00013g00037		XLOC_002150	24.2057	48.1605	0.992506	2.68526	5e-05	0.000185415	yes		1.55987	4.56766	38.0535	6.88e-10	1.83e-08		sp|Q8VZC3|AL121_ARATH	IPR016161	GO:0016620,GO:0008152,GO:0055114,GO:0016491
Peaxi162Scf00013g00124		XLOC_002200	387.004	171.737	-1.17215	-3.14207	5e-05	0.000185415	yes		-1.25442	4.79314	13.8574	0.000197215	0.00128896		sp|Q9SIM4|RL141_ARATH	IPR008991,IPR002784	GO:0005840,GO:0006412,GO:0005622,GO:0003735
Peaxi162Scf00013g00133		XLOC_002064	37.2576	6.96154	-2.42006	-5.77903	5e-05	0.000185415	yes		-2.46927	4.14482	40.5663	1.9e-10	5.63e-09		AT4G01720.1	IPR003657	GO:0006355,GO:0043565,GO:0003700
Peaxi162Scf00013g00137		XLOC_002152	3.51365	1.15556	-1.60438	-2.55328	0.00025	0.000817896	yes		-2.01599	2.87242	19.1201	1.23e-05	0.000118192		AT3G47730.1	IPR026082,IPR027417	GO:0005524,GO:0000166,GO:0017111,GO:0016887
Peaxi162Scf00013g00201		XLOC_002121	6.18675	18.6357	1.59082	3.33322	5e-05	0.000185415	yes		1.73385	3.81521	47.5353	5.4e-12	2.17e-10		AT3G19330.1	IPR007749
Peaxi162Scf00013g00226		XLOC_002155	3.48281	0.64937	-2.42314	-1.97777	0.0137	0.0280056	yes		-2.20002	0.0448821	9.45013	0.00211134	0.00946127		AT5G05600.1	IPR027443,IPR005123,IPR026992	GO:0016706,GO:0055114,GO:0016491
Peaxi162Scf00013g00227		XLOC_002156	55.6314	17.2834	-1.68651	-3.9943	5e-05	0.000185415	yes		-1.88484	1.64371	15.7512	7.22e-05	0.000547676		AT1G18800.1	IPR002164	GO:0005634,GO:0006334
Peaxi162Scf00013g00229		XLOC_002159	157.527	59.0791	-1.41488	-3.80554	5e-05	0.000185415	yes		-1.14335	5.97694	17.4807	2.9e-05	0.000251308		ref|XP_007009539.1|	IPR007750
Peaxi162Scf00013g00332		XLOC_002072	22.4826	2.35186	-3.25694	-4.01572	0.0001	0.00035384	yes		-3.11302	5.74193	26.7351	2.33e-07	3.68e-06		AT1G74670.1	IPR003854
Peaxi162Scf00013g00333		XLOC_002073	27.34	10.7094	-1.35214	-2.81556	5e-05	0.000185415	yes		-1.02909	2.75165	9.04555	0.00263335	0.0114033		ref|XP_002514753.1|	IPR021602,IPR015801	GO:0005507,GO:0048038,GO:0009308
Peaxi162Scf00013g00429		XLOC_002074	2.71943	9.34874	1.78147	3.22103	5e-05	0.000185415	yes		2.38286	5.5191	56.1316	6.78e-14	3.9e-12		AT1G69570.1	IPR003851	GO:0003677,GO:0006355
Peaxi162Scf00013g00437		XLOC_002077	13.5172	36.5349	1.43448	3.33609	5e-05	0.000185415	yes		1.79432	4.2754	25.967	3.47e-07	5.29e-06		ref|XP_007037404.1|	IPR003441	GO:0003677,GO:0006355
Peaxi162Scf00013g00531		XLOC_002171	117.092	67.1418	-0.802355	-2.15971	0.00025	0.000817896	yes		-0.687806	6.25001	8.64474	0.00328008	0.0136529		sp|Q9S7P9|SNP33_ARATH	IPR000727	GO:0005515
Peaxi162Scf00013g00631		XLOC_002175	10.2023	14.4783	0.504991	1.33308	0.0205	0.0396709	yes		0.728385	6.10823	6.92548	0.00849762	0.0295952		AT5G07980.1
Peaxi162Scf00013g00933		XLOC_002105	80.62	50.503	-0.674767	-1.80956	0.002	0.00525425	yes		-0.654338	6.2809	6.73554	0.00945108	0.0322011		AT1G49050.1	IPR021109,IPR001461	GO:0006508,GO:0004190
Peaxi162Scf00013g01518		XLOC_002208	1.19915	9.56251	2.99538	3.71985	0.0001	0.00035384	yes		2.54059	4.1828	39.2434	3.74e-10	1.05e-08		AT3G11580.1	IPR015300	GO:0003677
Peaxi162Scf00013g02924		XLOC_002224	5.38086	11.7016	1.1208	2.29582	0.0003	0.000964629	yes		1.3126	3.5588	12.3402	0.000443318	0.00258067		sp|Q9BTW9|TBCD_HUMAN	IPR022577,IPR016024	GO:0005488
Peaxi162Scf00013g03114		XLOC_002134	75.5326	136.085	0.849341	2.20172	0.0002	0.000667709	yes		1.11329	6.40803	28.9598	7.39e-08	1.32e-06		sp|P23281|AROA2_TOBAC	IPR023193,IPR006264,IPR013792	GO:0016765,GO:0003866,GO:0003824
Peaxi162Scf00013g03227		XLOC_002233	185.063	98.3406	-0.912155	-2.42517	5e-05	0.000185415	yes		-0.696332	4.55348	6.48479	0.0108801	0.0360444		sp|P62302|RS13_SOYBN	IPR012606,IPR000589	GO:0005840,GO:0006412,GO:0005622,GO:0003735
Peaxi162Scf00013g03331		XLOC_002139	3.30949	1.17194	-1.49771	-2.1159	0.0019	0.00502129	yes		-1.22556	2.72204	8.70996	0.00316477	0.0132502		AT2G45340.1	IPR013210,IPR001611,IPR013320,IPR011009	GO:0005524,GO:0005515,GO:0004672,GO:0006468,GO:0016772
Peaxi162Scf00014g00010		XLOC_002244	10.8699	26.7266	1.29794	3.16777	5e-05	0.000185415	yes		1.7243	3.97615	24.8116	6.32e-07	8.95e-06		AT2G38290.1	IPR001905,IPR002229,IPR024041	GO:0016020,GO:0008519,GO:0072488,GO:0015696
Peaxi162Scf00014g00030		XLOC_002300	5.53626	44.2824	2.99975	5.43828	5e-05	0.000185415	yes		3.26349	6.57252	8.09159	0.00444711	0.0175746		AT5G54960.1	IPR001611,IPR012110	GO:0005515,GO:0030976
Peaxi162Scf00014g00041		XLOC_002249	29.4321	95.3245	1.69545	4.23314	5e-05	0.000185415	yes		1.80683	6.38737	17.7731	2.49e-05	0.000221043		AT3G11180.2	IPR002283,IPR027443,IPR026992	GO:0016706,GO:0005506,GO:0055114,GO:0016491
Peaxi162Scf00014g00062		XLOC_002253	6.692	0.915788	-2.86935	-2.81679	0.00435	0.0103481	yes		-2.35153	0.946611	14.2588	0.000159317	0.00107836		sp|Q67BJ4|A4GAT_MOUSE	IPR007652,IPR007577	GO:0005795,GO:0008378
Peaxi162Scf00014g00122		XLOC_002263	14.1108	4.62082	-1.61058	-2.54732	0.0002	0.000667709	yes		-1.56423	3.01328	9.88191	0.00166912	0.00779472			IPR000008	GO:0005515
Peaxi162Scf00014g00165		XLOC_002273	9.65603	3.02772	-1.6732	-2.9282	5e-05	0.000185415	yes		-1.02814	2.71607	7.59916	0.00583956	0.0217965		AT3G53950.1	IPR015916,IPR011043,IPR014756
Peaxi162Scf00014g00219		XLOC_002307	34.6594	10.8639	-1.6737	-4.18768	5e-05	0.000185415	yes		-1.42231	2.91026	14.8424	0.000116879	0.000825018		sp|Q43776|SYK_SOLLC	IPR018150	GO:0006430,GO:0005524,GO:0006418,GO:0000166,GO:0004824,GO:0004812,GO:0005737,GO:0003676
Peaxi162Scf00014g01420		XLOC_002320	3.5442	34.4144	3.27948	5.04398	5e-05	0.000185415	yes		4.87355	1.37338	22.3667	2.25e-06	2.69e-05		AT3G54020.1	IPR025749
Peaxi162Scf00014g01511		XLOC_002322	10.9827	5.29254	-1.0532	-1.79193	0.004	0.00962105	yes		-0.968501	2.64586	8.41341	0.00372463	0.0151502
Peaxi162Scf00014g02122		XLOC_002334	15.1166	7.3707	-1.03626	-1.93819	0.00245	0.0062886	yes		-1.24376	2.39719	12.6635	0.000372859	0.00222363		AT3G48320.1	IPR001128	GO:0020037,GO:0016705,GO:0005506,GO:0055114
Peaxi162Scf00015g00014		XLOC_002351	9.95352	1.08251	-3.20083	-2.47268	0.00605	0.0137859	yes		-2.59605	3.96039	17.2097	3.35e-05	0.000284135		ref|NP_189412.1|
Peaxi162Scf00015g00024		XLOC_002341	8.59613	15.4324	0.844202	1.86736	0.0018	0.0047873	yes		1.24401	4.18648	20.7939	5.11e-06	5.47e-05		AT1G52290.1	IPR013320,IPR011009	GO:0005524,GO:0004674,GO:0004672,GO:0006468,GO:0016772
Peaxi162Scf00015g00039		XLOC_002455	31.1312	9.40274	-1.72721	-3.44528	5e-05	0.000185415	yes		-1.91614	5.50874	42.5621	6.85e-11	2.25e-09		dbj|BAO49701.1|	IPR011993,IPR015007	GO:0046907,GO:0005643
Peaxi162Scf00015g00058		XLOC_002378	38.2249	19.0399	-1.00548	-2.57277	5e-05	0.000185415	yes		-0.935579	6.22766	12.2094	0.000475486	0.00273335		AT2G25680.1	IPR011547	GO:0015116,GO:0008272,GO:0016021
Peaxi162Scf00015g00072		XLOC_002388	10.7559	17.3981	0.69381	1.81576	0.00255	0.00651426	yes		0.934804	6.09394	11.893	0.000563462	0.00316015		sp|Q8LPF0|TAF2_ARATH	IPR014782,IPR016024	GO:0008237,GO:0008270,GO:0005488
Peaxi162Scf00015g00122		XLOC_002411	12.8223	36.1828	1.49665	3.34652	5e-05	0.000185415	yes		1.81441	4.14624	21.5492	3.45e-06	3.9e-05			IPR006121	GO:0046872,GO:0030001
Peaxi162Scf00015g00126		XLOC_002350	15.9318	50.0717	1.65208	4.25013	5e-05	0.000185415	yes		1.80524	4.22087	43.1128	5.17e-11	1.74e-09		sp|Q8K339|KIN17_MOUSE	IPR019447
Peaxi162Scf00015g00132		XLOC_002462	13.5644	2.09721	-2.69328	-3.06385	0.0002	0.000667709	yes		-1.24968	2.30432	8.53701	0.00347996	0.0143437		AT5G02460.1	IPR003851	GO:0003677,GO:0006355
Peaxi162Scf00015g00162		XLOC_002418	117.782	14.379	-3.03409	-4.60346	5e-05	0.000185415	yes		-2.68687	5.29153	33.4304	7.39e-09	1.61e-07		AT1G07660.1	IPR009072,IPR001951	GO:0005634,GO:0003677,GO:0046982,GO:0006334,GO:0000786
Peaxi162Scf00015g00228		XLOC_002354	644.823	122.706	-2.3937	-5.59496	5e-05	0.000185415	yes		-2.14721	8.42718	28.4457	9.64e-08	1.68e-06		sp|Q8CGS5|RNZ2_RAT	IPR023271,IPR001279,IPR000425	GO:0016020,GO:0006810,GO:0016787,GO:0005215
Peaxi162Scf00015g00230		XLOC_002356	27.1777	42.2007	0.634843	1.60718	0.0068	0.0152509	yes		1.06651	4.18732	20.5756	5.73e-06	6.05e-05		AT2G22250.2	IPR015424	GO:0009058,GO:0003824,GO:0030170
Peaxi162Scf00015g00241		XLOC_002355	10.5737	4.14803	-1.34999	-3.09498	5e-05	0.000185415	yes		-0.87821	4.11001	9.18936	0.00243427	0.0106872		sp|Q8CGS5|RNZ2_RAT	IPR023271,IPR001279,IPR000425	GO:0016020,GO:0006810,GO:0016787,GO:0005215
Peaxi162Scf00015g00245		XLOC_002437	4.55704	0.790891	-2.52655	-2.76515	0.00075	0.00220004	yes		-3.02686	2.10785	44.6538	2.35e-11	8.3e-10		AT2G39380.1	IPR004140,IPR016159	GO:0000145,GO:0006887
Peaxi162Scf00015g00251		XLOC_002438	5.46235	2.07907	-1.39358	-2.37442	0.0006	0.00180172	yes		-1.87089	2.89409	24.4184	7.75e-07	1.07e-05		AT2G39380.1	IPR004140,IPR016159	GO:0000145,GO:0006887
Peaxi162Scf00015g00254		XLOC_002557	4.08161	1.7163	-1.24983	-1.42993	0.0226	0.043165	yes		-1.58382	1.29018	6.54787	0.010501	0.0349975		ref|XP_002526794.1|
Peaxi162Scf00015g00273		XLOC_002447	4.66007	2.23364	-1.06096	-2.09818	0.0011	0.00309629	yes		-0.879519	3.2499	9.08899	0.00257153	0.0111824		ref|XP_007009628.1|
Peaxi162Scf00015g00308		XLOC_002563	1.88555	5.35826	1.50678	1.93217	0.00755	0.0167087	yes		1.52517	3.85761	14.0386	0.000179094	0.00119082		sp|Q91V81|RBM42_MOUSE	IPR012677	GO:0000166,GO:0003676
Peaxi162Scf00015g00341		XLOC_002474	20.1458	30.4833	0.597541	1.55242	0.0072	0.0160325	yes		0.791637	5.65029	16.1001	6.01e-05	0.000467285		ref|XP_007024060.1|	IPR018545
Peaxi162Scf00015g00456		XLOC_002485	21.1051	6.868	-1.61963	-3.87187	5e-05	0.000185415	yes		-1.57815	4.2921	35.4957	2.56e-09	6.09e-08		AT1G15440.1	IPR027145,IPR015943,IPR020472,IPR007148	GO:0005515
Peaxi162Scf00015g00532		XLOC_002492	3.39881	1.09599	-1.63279	-2.63308	0.0002	0.000667709	yes		-1.30259	2.55378	7.58954	0.0058708	0.0218934		ref|XP_007023978.1|
Peaxi162Scf00015g00623		XLOC_002381	9.67765	6.06741	-0.673575	-1.53628	0.0109	0.0229848	yes		-0.617634	4.64169	7.75903	0.00534447	0.0202998		ref|XP_007036412.1|	IPR025768,IPR019050,IPR025762,IPR010920
Peaxi162Scf00015g00812		XLOC_002516	106.712	180.145	0.755433	1.98789	0.0004	0.00125109	yes		0.870913	6.1032	6.7909	0.00916236	0.0314346
Peaxi162Scf00015g00816		XLOC_002393	8.86805	30.8527	1.79871	4.07279	5e-05	0.000185415	yes		1.99103	6.81694	23.5214	1.24e-06	1.6e-05		AT3G18490.1	IPR021109,IPR001461	GO:0006508,GO:0004190
Peaxi162Scf00015g00825		XLOC_002394	55.2311	3.70309	-3.89868	-8.29829	5e-05	0.000185415	yes		-4.01998	5.6972	46.0342	1.16e-11	4.36e-10		sp|Q9M9A5|PCR6_ARATH	IPR006461
Peaxi162Scf00015g00827		XLOC_002508	19.4359	8.8772	-1.13055	-1.5916	0.01	0.021334	yes		-3.48324	2.98915	51.7555	6.29e-13	2.97e-11
Peaxi162Scf00015g00839		XLOC_002509	28.0325	41.3437	0.560566	1.48854	0.01095	0.0230761	yes		0.768086	5.9687	15.067	0.000103763	0.000742619		AT1G73920.1	IPR006693	GO:0006629
Peaxi162Scf00015g00944		XLOC_002520	22.9749	15.6783	-0.551289	-1.50313	0.0156	0.0313362	yes		-0.698413	7.23552	7.31444	0.00684028	0.0247772		sp|Q9FJV0|M2K6_ARATH	IPR011009	GO:0005524,GO:0004674,GO:0004672,GO:0006468,GO:0016772
Peaxi162Scf00015g01028		XLOC_002523	5.00527	2.16441	-1.20947	-2.23364	0.00105	0.00297038	yes		-0.877728	4.57079	6.76436	0.00929965	0.0318055		AT4G14510.1	IPR001890	GO:0003723
Peaxi162Scf00015g01033		XLOC_002528	8.32895	21.6171	1.37597	2.90166	5e-05	0.000185415	yes		1.78073	3.12593	25.9184	3.56e-07	5.4e-06		sp|Q9C5S9|CRK6_ARATH	IPR011009	GO:0005524,GO:0004674,GO:0004672,GO:0006468,GO:0016772
Peaxi162Scf00015g01041		XLOC_002525	5.88145	11.9574	1.02366	2.24966	0.0005	0.00152937	yes		1.60147	3.90321	35.0251	3.25e-09	7.57e-08		AT1G48840.1	IPR006927
Peaxi162Scf00015g01122		XLOC_002531	64.165	220.624	1.78173	4.62371	5e-05	0.000185415	yes		2.03857	6.9352	60.7091	6.62e-15	4.63e-13		sp|Q9M2U2|ECR_ARATH	IPR001104	GO:0016627,GO:0016021,GO:0005737,GO:0006629
Peaxi162Scf00015g01614		XLOC_002420	48.0678	26.7273	-0.846758	-2.22319	0.0002	0.000667709	yes		-0.697157	5.85562	7.92103	0.00488633	0.0189081		AT2G39570.1	IPR002912	GO:0016597,GO:0008152
Peaxi162Scf00015g01616		XLOC_002421	9.62558	4.62261	-1.05816	-2.63254	5e-05	0.000185415	yes		-0.827767	4.49024	8.90558	0.00284301	0.0121486		sp|Q9FNA4|ELP1_ARATH	IPR006849,IPR015943	GO:0005515
Peaxi162Scf00015g02219		XLOC_002552	113.307	72.6515	-0.641167	-1.6677	0.00325	0.00802203	yes		-0.81061	6.1413	6.2079	0.0127181	0.0409576		AT1G75270.1	IPR010987,IPR012336	GO:0005515
Peaxi162Scf00015g02222		XLOC_002429	27.1376	6.84094	-1.98802	-2.63229	0.0004	0.00125109	yes		-1.51209	3.06176	9.72329	0.00181947	0.00837558			IPR006476
Peaxi162Scf00015g02613		XLOC_002444	23.4032	126.357	2.43272	6.30503	5e-05	0.000185415	yes		2.67439	6.77111	66.0962	4.29e-16	3.8e-14		AT3G55090.1	IPR027417,IPR013525	GO:0016020,GO:0005524,GO:0000166,GO:0017111,GO:0016887
Peaxi162Scf00015g02617		XLOC_002445	14.7637	105.387	2.83557	5.67191	5e-05	0.000185415	yes		3.20961	3.42025	19.7296	8.92e-06	8.91e-05		gb|AAR15487.1|	IPR008972	GO:0009055,GO:0005507
Peaxi162Scf00015g02916		XLOC_002449	62.2692	26.7545	-1.21873	-3.02914	5e-05	0.000185415	yes		-1.45065	5.37388	39.7983	2.82e-10	8.12e-09
Peaxi162Scf00015g10032		XLOC_002361	45.479	6.76564	-2.7489	-5.38637	5e-05	0.000185415	yes		-2.56485	3.74176	23.6069	1.18e-06	1.54e-05		sp|Q9M8L2|FBK30_ARATH	IPR001810,IPR015916	GO:0005515
Peaxi162Scf00015g10238		XLOC_002554	49.195	11.1733	-2.13846	-2.85206	0.00025	0.000817896	yes		-2.10146	4.30374	21.3646	3.8e-06	4.24e-05		AT1G07660.1	IPR009072,IPR001951
Peaxi162Scf00016g00007		XLOC_002754	261.845	660.88	1.33567	2.83038	5e-05	0.000185415	yes		1.8611	9.98217	33.7404	6.3e-09	1.39e-07		AT2G16500.1	IPR000183	GO:0008295,GO:0003824,GO:0008792,GO:0006527
Peaxi162Scf00016g00013		XLOC_002571	2.84337	9.63354	1.76047	2.3652	0.0008	0.002331	yes		2.35928	3.99601	38.5035	5.47e-10	1.48e-08		AT4G38960.1	IPR000315	GO:0008270,GO:0005622
Peaxi162Scf00016g00049		XLOC_002758	6.84799	17.2853	1.33579	3.321	5e-05	0.000185415	yes		1.49205	5.7232	35.6866	2.32e-09	5.56e-08		AT2G21300.1	IPR021881,IPR027640,IPR027417,IPR013870,IPR001752	GO:0007018,GO:0005524,GO:0003777,GO:0008017,GO:0005871
Peaxi162Scf00016g00106		XLOC_002616	1.74014	4.39798	1.33764	1.94524	0.0056	0.012888	yes		1.8285	1.01536	6.81799	0.00902442	0.0310798		sp|Q9XIA4|CCS1_ARATH	IPR007816
Peaxi162Scf00016g00145		XLOC_002573	4.61598	11.8497	1.36015	2.65758	0.00025	0.000817896	yes		2.07105	1.44573	12.2263	0.000471206	0.00271327		AT2G16460.1	IPR024461
Peaxi162Scf00016g00151		XLOC_002764	17.9	8.21842	-1.12302	-2.19684	0.0006	0.00180172	yes		-0.903194	4.03039	7.97584	0.00474059	0.0184631		AT5G66320.1	IPR013088	GO:0006355,GO:0043565,GO:0008270,GO:0003700
Peaxi162Scf00016g00164		XLOC_002652	3.23387	0.774016	-2.06283	-2.76017	0.00105	0.00297038	yes		-1.77657	1.49595	8.88616	0.00287341	0.0122583		sp|Q9FIX3|PP407_ARATH	IPR011990,IPR002885	GO:0005515
Peaxi162Scf00016g00183		XLOC_002664	0.973754	5.44322	2.48283	2.30996	0.01015	0.0216124	yes		3.54339	2.59057	17.2555	3.27e-05	0.000278165		AT4G34410.1	IPR016177	GO:0003677,GO:0006355,GO:0003700
Peaxi162Scf00016g00187		XLOC_002842	22.8494	6.02626	-1.92282	-4.76333	5e-05	0.000185415	yes		-2.22309	5.18386	91.6277	1.05e-21	2.15e-19		sp|Q9ZQE5|PP153_ARATH	IPR002885
Peaxi162Scf00016g00234		XLOC_002699	13.4574	2.57067	-2.38818	-4.1252	5e-05	0.000185415	yes		-1.92944	3.18017	12.7958	0.000347406	0.00209597		AT4G15480.1	IPR002213	GO:0008152,GO:0016758
Peaxi162Scf00016g00250		XLOC_002771	9.66854	4.28196	-1.17503	-1.82388	0.0048	0.0112703	yes		-1.32818	3.35139	15.211	9.61e-05	0.000696273		AT5G07930.3	IPR007201,IPR012677	GO:0000166,GO:0003676
Peaxi162Scf00016g00288		XLOC_002885	36.0783	82.7065	1.19687	3.09208	5e-05	0.000185415	yes		1.46362	4.02945	11.2219	0.000808368	0.00425487		dbj|BAA05076.1|	IPR013087	GO:0046872,GO:0003676
Peaxi162Scf00016g00338		XLOC_002773	112.61	175.641	0.641294	1.70177	0.0036	0.00877252	yes		0.95676	6.13408	10.6292	0.00111314	0.0055682		sp|Q10716|CYSP1_MAIZE	IPR013128,IPR025661	GO:0008234,GO:0006508
Peaxi162Scf00016g00411		XLOC_002787	74.9425	189.521	1.3385	3.44538	5e-05	0.000185415	yes		1.60989	5.72987	31.1507	2.39e-08	4.75e-07		gb|AAN61914.1|AF430372_1	IPR004827	GO:0006355,GO:0043565,GO:0003700
Peaxi162Scf00016g00423		XLOC_002585	28.1438	47.0527	0.741462	1.97362	0.00095	0.00271699	yes		0.836623	5.48308	17.036	3.67e-05	0.000307428		AT4G34610.1	IPR009057,IPR006563	GO:0003677,GO:0006355,GO:0043565,GO:0003700
Peaxi162Scf00016g00428		XLOC_002784	26.9321	42.9111	0.672025	1.77709	0.0039	0.0094105	yes		1.3137	4.54647	31.2856	2.23e-08	4.47e-07		AT4G39140.1	IPR013083	GO:0005515,GO:0008270
Peaxi162Scf00016g00621		XLOC_002593	19.3777	8.59186	-1.17335	-2.38591	0.0001	0.00035384	yes		-1.00869	3.3129	6.80545	0.00908801	0.0312313		AT4G39220.1	IPR004932	GO:0016021
Peaxi162Scf00016g00625		XLOC_002795	1.82818	3.6685	1.00478	1.455	0.02045	0.0395875	yes		1.38248	2.51452	6.86212	0.0088042	0.030453		AT3G07340.1	IPR011598	GO:0046983
Peaxi162Scf00016g00732		XLOC_002801	47.0688	30.0157	-0.649055	-1.7198	0.00305	0.0075881	yes		-1.27413	1.08012	10.2172	0.00139141	0.00669581		sp|Q505J8|SYFA_RAT	IPR004529	GO:0006432,GO:0005524,GO:0000049,GO:0005737,GO:0004826,GO:0000166,GO:0006418,GO:0043039,GO:0004812
Peaxi162Scf00016g00739		XLOC_002798	389.134	74.5859	-2.38329	-6.04107	5e-05	0.000185415	yes		-1.92918	4.8994	42.572	6.81e-11	2.24e-09		sp|Q03878|GRP1_DAUCA	IPR012677	GO:0000166,GO:0003676
Peaxi162Scf00016g00836		XLOC_002604	35.5351	19.2843	-0.881815	-2.31981	0.0001	0.00035384	yes		-0.54981	5.08863	8.52679	0.00349956	0.0144101		sp|Q94G86|ALL9_OLEEU	IPR012946,IPR017853,IPR000490	GO:0004553,GO:0005975,GO:0003824
Peaxi162Scf00016g00939		XLOC_002807	60.5127	29.7446	-1.02461	-2.73462	5e-05	0.000185415	yes		-0.691654	6.05683	11.3666	0.000747779	0.00398764		gb|ABK29439.1|	IPR005828,IPR016196	GO:0016020,GO:0006810,GO:0055085,GO:0016021,GO:0022891,GO:0022857,GO:0005215
Peaxi162Scf00016g01036		XLOC_002617	4.22712	18.0515	2.09437	5.14617	5e-05	0.000185415	yes		2.51947	4.07686	68.0338	1.61e-16	1.49e-14		AT1G47530.1	IPR002528	GO:0016020,GO:0055085,GO:0015238,GO:0015297,GO:0006855
Peaxi162Scf00016g01124		XLOC_002816	13.3252	4.44068	-1.5853	-1.59582	0.0132	0.0271182	yes		-1.0191	4.35959	10.4147	0.00125014	0.00612127
Peaxi162Scf00016g01135		XLOC_002817	181.655	583.108	1.68257	4.34747	5e-05	0.000185415	yes		2.06962	7.22787	36.9683	1.2e-09	3.05e-08		AT3G50830.1	IPR008892
Peaxi162Scf00016g01334		XLOC_002633	105.3	196.043	0.896673	2.34801	5e-05	0.000185415	yes		1.30581	6.2633	5.8003	0.0160235	0.0494234		AT2G15890.1
Peaxi162Scf00016g01356		XLOC_002832	6.05118	9.34979	0.627717	1.5202	0.00955	0.0204981	yes		0.938652	3.51011	8.5693	0.00341878	0.0141337		sp|Q9ZVX5|PP156_ARATH	IPR011990,IPR002885,IPR013937,IPR001683,IPR003114	GO:0005515,GO:0007154,GO:0035091
Peaxi162Scf00016g01526		XLOC_002644	13.0792	26.2872	1.00709	2.49543	5e-05	0.000185415	yes		1.32821	3.87371	16.4085	5.11e-05	0.000406399		AT1G68670.1	IPR009057	GO:0003677,GO:0003682
Peaxi162Scf00016g01537		XLOC_002647	40.3252	5.02069	-3.00572	-5.77171	5e-05	0.000185415	yes		-2.63944	3.69581	34.9928	3.31e-09	7.68e-08		AT1G49570.1	IPR010255	GO:0006979,GO:0020037,GO:0004601,GO:0055114
Peaxi162Scf00016g01636		XLOC_002651	8.57798	3.50253	-1.29224	-2.57738	0.0003	0.000964629	yes		-1.55271	4.24301	25.1813	5.22e-07	7.55e-06		AT1G49580.1	IPR011992,IPR011009	GO:0005524,GO:0004674,GO:0005509,GO:0004672,GO:0006468,GO:0016772
Peaxi162Scf00016g01734		XLOC_002660	4.81906	2.48288	-0.956735	-1.5924	0.00635	0.0143753	yes		-1.06893	7.46417	8.20665	0.00417372	0.0166579		prf||1908371A	IPR006067,IPR005117	GO:0020037,GO:0055114,GO:0051536,GO:0016491
Peaxi162Scf00016g01737		XLOC_002654	7.41978	17.1064	1.20509	2.53764	0.00015	0.000513767	yes		1.70039	4.30609	28.5338	9.21e-08	1.61e-06		AT1G19190.1	IPR013094	GO:0016787,GO:0008152
Peaxi162Scf00016g01825		XLOC_002843	17.5154	28.9594	0.725405	1.96938	0.0007	0.00206849	yes		1.17181	5.76469	16.0167	6.28e-05	0.000485234		AT3G19190.1	IPR026849,IPR015412,IPR026854	GO:0006914
Peaxi162Scf00016g01934		XLOC_002670	14.4588	29.045	1.00634	2.48132	5e-05	0.000185415	yes		1.39055	4.60136	27.0154	2.02e-07	3.23e-06		AT4G34000.1	IPR004827	GO:0006355,GO:0043565,GO:0003700
Peaxi162Scf00016g01935		XLOC_002672	128.603	220.379	0.777055	1.93872	0.00075	0.00220004	yes		1.01853	6.88558	7.59124	0.00586524	0.0218766		sp|Q9LDD8|MCCB_ARATH	IPR000022	GO:0016874
Peaxi162Scf00016g01936		XLOC_002674	15.9492	44.4946	1.48014	2.94542	5e-05	0.000185415	yes		1.51291	3.32414	23.552	1.22e-06	1.58e-05		sp|Q9SEU7|TRXM3_ARATH	IPR005746,IPR012336	GO:0015035,GO:0006662,GO:0045454
Peaxi162Scf00016g02037		XLOC_002853	6.05521	2.17511	-1.47709	-2.99306	5e-05	0.000185415	yes		-1.51818	3.42341	14.1092	0.000172502	0.00115482		AT2G23360.1	IPR008587
Peaxi162Scf00016g02111		XLOC_002684	10.6117	17.6807	0.736514	1.64736	0.0052	0.0120824	yes		1.06484	4.7827	9.39452	0.00217635	0.00970849		AT2G36780.1	IPR002213	GO:0008152,GO:0016758
Peaxi162Scf00016g02252		XLOC_002856	10.366	4.4132	-1.23196	-2.18961	0.0007	0.00206849	yes		-1.11681	3.21374	9.71085	0.00183183	0.00842009		AT4G06744.1
Peaxi162Scf00016g02324		XLOC_002696	54.1667	26.1841	-1.04872	-2.60723	5e-05	0.000185415	yes		-0.869844	6.40824	9.27578	0.00232204	0.0102634		AT2G15290.1	IPR022051
Peaxi162Scf00016g02531		XLOC_002875	5.21899	8.48372	0.700927	1.61643	0.00855	0.0186197	yes		1.01673	3.75029	10.4764	0.0012091	0.00595267		AT4G34280.1	IPR015943	GO:0005515
Peaxi162Scf00016g02624		XLOC_002878	5.9907	19.2541	1.68437	3.26895	5e-05	0.000185415	yes		1.95471	2.38049	19.4441	1.04e-05	0.000101395		AT4G33920.1	IPR001932,IPR015655	GO:0006470,GO:0003824,GO:0004722
Peaxi162Scf00016g02846		XLOC_002888	40.5298	58.2052	0.522165	1.41619	0.01725	0.0341782	yes		0.690736	5.79395	7.854	0.00507083	0.0194891		AT2G14720.1	IPR003137,IPR026823,IPR001881,IPR012336	GO:0005509
Peaxi162Scf00016g03243		XLOC_002916	10.2106	14.2843	0.484365	1.31899	0.02475	0.0466687	yes		0.919456	4.92227	8.00244	0.00467144	0.0182798		AT1G50030.1	IPR026683,IPR009076,IPR024585,IPR016024,IPR014009,IPR003152,IPR011009	GO:0005515,GO:0008144,GO:0016773,GO:0005488,GO:0016772
Peaxi162Scf00016g03335		XLOC_002741	9.12057	2.22778	-2.03352	-4.35187	5e-05	0.000185415	yes		-1.8011	2.30329	29.8786	4.6e-08	8.62e-07		ref|XP_002518340.1|	IPR005174
Peaxi162Scf00016g03341		XLOC_002738	8.49998	13.4936	0.666744	1.4866	0.0127	0.0262269	yes		1.47125	2.43587	18.3855	1.8e-05	0.000166087		AT2G14520.1	IPR002550
Peaxi162Scf00016g03348		XLOC_002923	412.201	130.388	-1.66054	-4.11146	5e-05	0.000185415	yes		-1.4237	7.40075	10.3723	0.00127922	0.00623405		AT4G33720.1	IPR001283	GO:0005576
Peaxi162Scf00016g03350		XLOC_002925	36.4071	15.8077	-1.20359	-2.74812	5e-05	0.000185415	yes		-1.09411	3.6469	18.2842	1.9e-05	0.000173997		ref|NP_569020.1|
Peaxi162Scf00016g03411		XLOC_002932	91.4742	186.772	1.02984	2.67618	5e-05	0.000185415	yes		1.31304	6.80536	29.6085	5.29e-08	9.8e-07		AT5G64430.1	IPR000270	GO:0005515
Peaxi162Scf00016g03455		XLOC_002929	3.77321	1.2698	-1.57119	-2.39565	0.0003	0.000964629	yes		-1.44514	1.36599	5.90604	0.015089	0.0470244		AT5G64410.1	IPR004813	GO:0055085
Peaxi162Scf00016g03456		XLOC_002930	49.606	78.9622	0.670649	1.76866	0.0029	0.00726086	yes		0.887387	7.74228	21.6523	3.27e-06	3.72e-05		emb|CAD43286.1|	IPR027353,IPR001487	GO:0005515
Peaxi162Scf00016g03462		XLOC_002746	12.1976	5.33574	-1.19284	-3.08004	5e-05	0.000185415	yes		-1.12267	3.73092	13.1277	0.000290969	0.00180544		AT5G64420.1	IPR007015,IPR016024	GO:0003887,GO:0003677,GO:0006351,GO:0005488
Peaxi162Scf00016g10236		XLOC_002864	10.4811	2.94645	-1.83074	-3.78926	5e-05	0.000185415	yes		-1.55065	3.88696	9.3373	0.00224536	0.00996485		AT5G27330.1
Peaxi162Scf00017g00156		XLOC_003046	2.93885	1.0082	-1.54346	-1.73822	0.00965	0.0206832	yes		-1.20279	4.84955	7.89462	0.0049582	0.0191245		AT2G36770.1	IPR002213	GO:0008152,GO:0016758
Peaxi162Scf00017g00211		XLOC_002935	25.8128	4.51715	-2.5146	-4.8783	5e-05	0.000185415	yes		-2.63006	4.26099	49.8299	1.68e-12	7.45e-11		sp|Q5F3D7|UTP15_CHICK	IPR018983,IPR015943,IPR020472	GO:0005730,GO:0005515,GO:0006364
Peaxi162Scf00017g00216		XLOC_003061	315.162	69.1394	-2.18851	-5.64092	5e-05	0.000185415	yes		-1.94758	6.65565	33.9667	5.61e-09	1.25e-07		AT1G18970.1	IPR001929	GO:0045735,GO:0030145
Peaxi162Scf00017g00225		XLOC_002961	1.91091	16.2648	3.08942	5.70542	5e-05	0.000185415	yes		3.65226	3.44119	28.7576	8.2e-08	1.45e-06		AT5G19410.1	IPR027417,IPR013525	GO:0016020,GO:0005524,GO:0000166,GO:0017111,GO:0016887
Peaxi162Scf00017g00227		XLOC_002964	0.731195	3.09866	2.08332	1.78254	0.01745	0.0345178	yes		1.87382	1.68184	14.5408	0.000137159	0.000949448		AT1G74900.1	IPR011990,IPR002885	GO:0005515
Peaxi162Scf00017g00248		XLOC_003082	10.2215	29.2857	1.51859	3.70699	5e-05	0.000185415	yes		1.8465	6.30645	57.4774	3.42e-14	2.06e-12		AT5G62570.2	IPR012416
Peaxi162Scf00017g00257		XLOC_003087	1.58583	7.02094	2.14643	2.68402	0.00035	0.00110899	yes		2.50662	2.28464	46.0108	1.18e-11	4.4e-10		AT5G50120.1	IPR015943	GO:0005515
Peaxi162Scf00017g00268		XLOC_003088	33.0978	8.37898	-1.98189	-2.99411	5e-05	0.000185415	yes		-1.52144	4.31414	12.5643	0.000393185	0.00232476		ref|XP_007036163.1|
Peaxi162Scf00017g00272		XLOC_002985	1.14381	18.0761	3.98217	5.97896	0.0001	0.00035384	yes		5.29243	4.08299	69.5422	7.48e-17	7.35e-15		sp|O80742|PUB19_ARATH	IPR013083,IPR016024	GO:0005515,GO:0000151,GO:0016567,GO:0005488,GO:0004842
Peaxi162Scf00017g00288		XLOC_003097	9.24927	1.00359	-3.20416	-4.65674	5e-05	0.000185415	yes		-2.85879	3.63878	48.5952	3.15e-12	1.32e-10		AT1G23760.1	IPR004873
Peaxi162Scf00017g00308		XLOC_003102	9.39289	2.82809	-1.73174	-2.47496	0.0009	0.00258883	yes		-1.51358	2.41775	13.8563	0.000197336	0.00128934		AT5G23100.1	IPR006460
Peaxi162Scf00017g00611		XLOC_003031	14.8732	5.53824	-1.42522	-2.38729	0.0005	0.00152937	yes		-1.35544	1.80782	6.00939	0.0142299	0.0448668		AT3G06740.1	IPR013088	GO:0006355,GO:0043565,GO:0008270,GO:0003700
Peaxi162Scf00017g01720		XLOC_002951	4.82234	1.19553	-2.01208	-2.54683	0.00065	0.00193585	yes		-2.05705	3.82008	27.9987	1.21e-07	2.07e-06		AT2G37400.1	IPR011990	GO:0005515
Peaxi162Scf00017g01723		XLOC_003049	49.266	19.4494	-1.34087	-3.37216	5e-05	0.000185415	yes		-1.28998	5.22551	34.8105	3.63e-09	8.39e-08		AT3G53520.1	IPR001509,IPR016040	GO:0044237,GO:0003824,GO:0050662
Peaxi162Scf00017g02016		XLOC_002954	35.3906	11.4628	-1.62641	-3.56316	5e-05	0.000185415	yes		-1.29619	3.67345	16.8464	4.05e-05	0.00033404		dbj|BAD99112.1|	IPR001372	GO:0005875,GO:0007017
Peaxi162Scf00017g02017		XLOC_003060	2.00048	5.83175	1.54359	2.03601	0.00305	0.0075881	yes		2.19829	1.40128	14.4737	0.000142129	0.000978648		AT1G21230.1	IPR025287,IPR000742,IPR013320,IPR011009	GO:0005524,GO:0030247,GO:0006468,GO:0004674,GO:0005515,GO:0004672,GO:0005509,GO:0016772
Peaxi162Scf00017g02211		XLOC_003071	6.5094	3.773	-0.786814	-1.55537	0.00855	0.0186197	yes		-1.3508	3.11998	20.0544	7.53e-06	7.71e-05		AT3G48150.1	IPR011990,IPR007192	GO:0005515,GO:0030071,GO:0005680
Peaxi162Scf00017g02219		XLOC_003067	4.54856	8.54922	0.910382	1.82609	0.00595	0.0135877	yes		1.45331	3.04369	14.2115	0.000163371	0.00110256		AT1G27210.1	IPR016024	GO:0005488
Peaxi162Scf00017g02226		XLOC_002962	22.4744	35.1527	0.645351	1.54968	0.00835	0.0182379	yes		1.1651	5.37376	22.6623	1.93e-06	2.36e-05		AT5G62910.1	IPR013083	GO:0005515,GO:0008270
Peaxi162Scf00017g02232		XLOC_003070	5.7071	1.62712	-1.81044	-1.42481	0.02145	0.041256	yes		-1.69389	0.869681	7.17875	0.0073772	0.026367		AT1G74890.1	IPR011006	GO:0000160,GO:0006355,GO:0000156
Peaxi162Scf00017g02310		XLOC_003075	17.2742	27.1723	0.653519	1.74867	0.00275	0.00692868	yes		1.09077	6.8445	19.0073	1.3e-05	0.000124518		AT3G48050.1	IPR017923,IPR001025	GO:0005634,GO:0003677,GO:0006351
Peaxi162Scf00017g02339		XLOC_002969	12.7786	4.65004	-1.45842	-2.96658	5e-05	0.000185415	yes		-1.2215	5.51125	12.4748	0.000412479	0.00242638		AT1G60030.1	IPR006043	GO:0016020,GO:0006810,GO:0055085,GO:0005215
Peaxi162Scf00017g02418		XLOC_002970	81.0745	27.3788	-1.56619	-4.08593	5e-05	0.000185415	yes		-1.56772	6.14048	21.8826	2.9e-06	3.36e-05			IPR025322
Peaxi162Scf00017g02833		XLOC_002990	4.8844	12.4077	1.34498	2.40048	0.00025	0.000817896	yes		1.83856	3.01378	24.4883	7.48e-07	1.03e-05		AT3G47990.1	IPR013083	GO:0005515,GO:0008270
Peaxi162Scf00017g02835		XLOC_002992	14.199	5.05191	-1.49089	-3.06649	5e-05	0.000185415	yes		-1.43096	3.35346	14.5402	0.000137201	0.000949448		sp|Q93YP7|4HPT_ARATH	IPR000537	GO:0004659,GO:0009058,GO:0016021,GO:0006744
Peaxi162Scf00017g03011		XLOC_003105	8.03417	2.20552	-1.86503	-2.03395	0.00625	0.0141776	yes		-2.06497	0.337016	8.46886	0.00361278	0.0147794		ref|XP_003609147.1|	IPR016177	GO:0003677,GO:0006355,GO:0003700
Peaxi162Scf00017g03259		XLOC_003113	27.2136	12.5721	-1.11411	-2.76029	5e-05	0.000185415	yes		-0.849422	5.68553	13.5869	0.000227774	0.00146284		AT5G15740.1	IPR019378
Peaxi162Scf00017g03274		XLOC_003017	4.19556	0.841157	-2.31842	-2.24191	0.0056	0.012888	yes		-2.15956	1.35603	7.94965	0.00480966	0.018669		sp|Q9ZSD6|ASPG_LUPLU	IPR000246	GO:0016787
Peaxi162Scf00018g00027		XLOC_003137	8.8085	15.6035	0.824905	1.42727	0.0168	0.0334073	yes		1.1826	4.24051	11.5186	0.000689031	0.00372775		ref|XP_002513809.1|
Peaxi162Scf00018g00238		XLOC_003134	14.8069	2.84443	-2.38005	-3.01885	0.0001	0.00035384	yes		-2.03504	2.62405	13.793	0.0002041	0.00132877		AT1G14220.1	IPR001568	GO:0003723,GO:0033897
Peaxi162Scf00018g02016		XLOC_003143	3.08858	0.595185	-2.37553	-2.65685	0.0011	0.00309629	yes		-2.21546	2.24016	18.8418	1.42e-05	0.000134622		AT2G31270.1	IPR014939
Peaxi162Scf00019g00011		XLOC_003156	20.4422	29.6075	0.534414	1.41769	0.02305	0.0439062	yes		1.10188	4.95513	20.9489	4.72e-06	5.1e-05		AT3G08650.2	IPR003689	GO:0016020,GO:0055085,GO:0046873,GO:0030001
Peaxi162Scf00019g00012		XLOC_003157	89.2625	35.4839	-1.33089	-3.45235	5e-05	0.000185415	yes		-0.884517	5.69283	10.4255	0.00124287	0.00609142		AT3G08030.1	IPR006946,IPR008979
Peaxi162Scf00019g00016		XLOC_003158	104.839	52.7158	-0.991872	-2.64392	5e-05	0.000185415	yes		-0.949241	3.50859	14.4776	0.000141835	0.000976948		AT5G13710.1	IPR013705,IPR013216	GO:0006694,GO:0008152,GO:0008168
Peaxi162Scf00019g00033		XLOC_003162	13.2698	22.1015	0.735994	1.70214	0.0066	0.0148626	yes		1.25629	4.31915	27.1401	1.89e-07	3.06e-06		AT3G02340.1	IPR013083	GO:0005515,GO:0008270
Peaxi162Scf00019g00174		XLOC_003175	4.16007	1.14772	-1.85784	-2.85557	5e-05	0.000185415	yes		-1.67198	3.46059	17.57	2.77e-05	0.000242216		AT4G36870.1	IPR009057,IPR006563	GO:0003677,GO:0006355
Peaxi162Scf00019g00219		XLOC_003200	12.0305	6.25899	-0.9427	-1.78416	0.00325	0.00802203	yes		-0.912746	11.6332	6.69995	0.00964157	0.0327049		sp|Q40459|PSBO_TOBAC	IPR002628,IPR011250	GO:0009279,GO:0009523,GO:0019898,GO:0009654,GO:0042549,GO:0005509,GO:0016021,GO:0015979
Peaxi162Scf00019g00226		XLOC_003203	0.51414	5.91121	3.52322	3.97811	0.0005	0.00152937	yes		4.57224	1.52701	60.3696	7.86e-15	5.37e-13		ref|XP_007047113.1|	IPR015300	GO:0003677
Peaxi162Scf00019g00321		XLOC_003188	40.7948	57.244	0.488739	1.32542	0.02645	0.0494029	yes		0.970332	6.76552	22.4552	2.15e-06	2.58e-05		AT3G30390.1	IPR013057
Peaxi162Scf00019g01113		XLOC_003167	7.12502	11.4619	0.685884	1.42817	0.0197	0.0383261	yes		0.932787	3.60965	8.63898	0.00329045	0.0136851		AT3G02410.1	IPR013094	GO:0016787,GO:0008152
Peaxi162Scf00019g02120		XLOC_003201	6.16707	3.43827	-0.842904	-1.52138	0.01285	0.0264953	yes		-1.24938	3.12668	13.9347	0.000189275	0.00124413		AT2G23470.1	IPR006968
Peaxi162Scf00020g00001		XLOC_003276	27.9186	1038.6	5.21727	11.7903	5e-05	0.000185415	yes		5.44636	8.36177	39.3424	3.56e-10	1e-08
Peaxi162Scf00020g00011		XLOC_003209	13.921	25.1412	0.852794	2.16407	0.0003	0.000964629	yes		1.03499	5.16682	10.9663	0.000927844	0.00478643		gb|AAF78410.1|AC009273_16	IPR010839
Peaxi162Scf00020g00025		XLOC_003212	419.565	171.717	-1.28886	-3.32504	5e-05	0.000185415	yes		-0.845693	7.18718	11.5756	0.000668216	0.0036383		AT5G44500.1	IPR017131,IPR010920
Peaxi162Scf00020g00076		XLOC_003295	2.11454	41.5433	4.2962	7.56456	5e-05	0.000185415	yes		5.35253	3.94024	149.697	2.02e-34	2.09e-31		AT4G00360.1	IPR001128	GO:0020037,GO:0016705,GO:0005506,GO:0055114
Peaxi162Scf00020g00131		XLOC_003247	553.075	303.653	-0.865051	-2.37765	0.0001	0.00035384	yes		-0.74656	8.31134	9.07378	0.00259301	0.0112521
Peaxi162Scf00020g00139		XLOC_003314	256.317	175.185	-0.54905	-1.45179	0.01275	0.0263176	yes		-0.957116	6.05749	8.08651	0.00445959	0.0176138		AT5G64130.1	IPR006760
Peaxi162Scf00020g00154		XLOC_003251	62.9797	172.463	1.45333	3.70467	5e-05	0.000185415	yes		1.6347	8.06818	22.2116	2.44e-06	2.9e-05		AT1G01470.1	IPR013783,IPR004864	GO:0009269
Peaxi162Scf00020g00168		XLOC_003252	57.0795	169.926	1.57386	3.96269	5e-05	0.000185415	yes		1.71147	6.19283	20.5217	5.9e-06	6.21e-05		AT2G46150.1	IPR013783,IPR004864
Peaxi162Scf00020g00174		XLOC_003323	4.63452	9.3014	1.00503	1.53746	0.01355	0.0277406	yes		1.2511	3.04842	7.89772	0.00494973	0.0190981		ref|XP_002511933.1|
Peaxi162Scf00020g00192		XLOC_003259	14.3209	4.64898	-1.62314	-3.56825	5e-05	0.000185415	yes		-1.70786	3.95821	41.9969	9.14e-11	2.9e-09		AT3G02490.1	IPR002885
Peaxi162Scf00020g00522		XLOC_003220	24.5447	40.9605	0.73882	1.96683	0.0017	0.00455124	yes		1.01679	4.47837	17.6054	2.72e-05	0.000238454		AT1G01650.1	IPR006639,IPR003137	GO:0016021,GO:0004190
Peaxi162Scf00020g00611		XLOC_003222	22.0341	34.5277	0.648018	1.40264	0.0174	0.0344325	yes		0.867291	4.84907	7.20666	0.00726334	0.0260274		AT4G23400.1	IPR023271,IPR000425	GO:0016020,GO:0006810,GO:0005215
Peaxi162Scf00020g00718		XLOC_003223	6.0951	92.2006	3.91905	8.50208	5e-05	0.000185415	yes		4.06062	5.76239	184.128	6.08e-42	1.4e-38		AT1G01610.1	IPR002123,IPR023214	GO:0016746,GO:0008152
Peaxi162Scf00020g00726		XLOC_003224	4.24124	1.90774	-1.15263	-1.88138	0.00205	0.00537075	yes		-1.09748	4.82502	7.63111	0.005737	0.021464		AT2G29650.1	IPR011701,IPR016196	GO:0055085,GO:0016021
Peaxi162Scf00020g00813		XLOC_003301	5.44543	1.98737	-1.45419	-2.43433	0.0009	0.00258883	yes		-1.15644	2.53187	9.07712	0.00258827	0.011241		AT2G46040.1	IPR000949,IPR001606	GO:0003677,GO:0005622
Peaxi162Scf00020g01028		XLOC_003305	4.77153	8.537	0.839276	1.92701	0.0011	0.00309629	yes		1.32361	3.45035	19.2118	1.17e-05	0.000113172		AT2G46060.1	IPR021910,IPR013032
Peaxi162Scf00020g01220		XLOC_003244	2.93544	28.3864	3.27355	6.07844	5e-05	0.000185415	yes		3.66918	3.3142	55.4363	9.65e-14	5.45e-12		AT5G41460.1	IPR006740
Peaxi162Scf00020g01228		XLOC_003245	28.375	40.4932	0.513059	1.35837	0.02095	0.0404236	yes		0.681941	6.4336	12.1079	0.000502076	0.0028608
Peaxi162Scf00020g01234		XLOC_003312	5.2588	11.2246	1.09386	2.09331	0.00075	0.00220004	yes		1.64805	3.07767	13.1515	0.00028729	0.00178475		AT5G52660.1	IPR009057	GO:0003677,GO:0003682
Peaxi162Scf00020g01516		XLOC_003250	29.9066	18.4369	-0.697865	-1.75846	0.0028	0.00703987	yes		-0.933299	5.52607	21.1523	4.24e-06	4.66e-05
Peaxi162Scf00020g01714		XLOC_003324	42.3909	130.285	1.61984	4.30919	5e-05	0.000185415	yes		1.83098	5.85871	58.2804	2.27e-14	1.41e-12		sp|Q9LD12|PILR4_THUPL	IPR016040,IPR008030
Peaxi162Scf00020g01818		XLOC_003327	1.55729	43.5152	4.8044	5.94354	5e-05	0.000185415	yes		5.21336	2.9636	72.8799	1.38e-17	1.5e-15		AT5G19730.1	IPR011050	GO:0005618,GO:0030599,GO:0042545
Peaxi162Scf00020g02019		XLOC_003333	2.30846	10.7898	2.22466	2.21849	0.003	0.0074794	yes		1.97549	0.994225	7.51413	0.00612169	0.0226213		AT3G30530.1	IPR006886,IPR004827	GO:0003899,GO:0005634,GO:0006355,GO:0043565,GO:0006351,GO:0003700
Peaxi162Scf00020g02020		XLOC_003266	158.783	391.59	1.30229	3.22041	5e-05	0.000185415	yes		1.69116	7.51544	39.3456	3.55e-10	1e-08		AT3G30390.1	IPR013057
Peaxi162Scf00020g02126		XLOC_003268	2.73472	5.01401	0.874569	1.41994	0.0195	0.0379906	yes		0.995366	2.99258	10.1402	0.00145073	0.00692819		AT2G04865.1	IPR019557
Peaxi162Scf00020g02134		XLOC_003335	65.6295	18.2069	-1.84986	-3.21969	5e-05	0.000185415	yes		-1.93125	5.75445	19.4103	1.05e-05	0.000102864
Peaxi162Scf00020g02233		XLOC_003270	6.88029	1.18096	-2.54251	-2.4865	0.00405	0.00972652	yes		-2.86394	-0.122349	9.02629	0.00266124	0.0115
Peaxi162Scf00020g02234		XLOC_003271	20.4086	8.89367	-1.19833	-2.34532	0.0002	0.000667709	yes		-0.720998	3.14622	6.74051	0.00942479	0.0321327		ref|XP_002526846.1|	IPR026721
Peaxi162Scf00020g02335		XLOC_003344	287.705	86.7547	-1.72958	-4.3117	5e-05	0.000185415	yes		-1.67678	8.80743	21.013	4.56e-06	4.96e-05		ref|XP_007032884.1|	IPR006041
Peaxi162Scf00020g02349		XLOC_003348	1.00265	21.2474	4.4054	4.74263	0.0008	0.002331	yes		5.82358	2.92815	69.986	5.97e-17	5.98e-15		AT3G30210.1	IPR009057	GO:0003677,GO:0003682
Peaxi162Scf00021g00055		XLOC_003420	20.47	6.18986	-1.72553	-4.06825	0.00025	0.000817896	yes		-2.14451	3.21893	23.9574	9.85e-07	1.32e-05
Peaxi162Scf00021g00081		XLOC_003364	3.69739	0.941644	-1.97326	-1.60771	0.0226	0.043165	yes		-2.77275	0.949372	16.9099	3.92e-05	0.00032513		AT2G47140.1	IPR002347	GO:0008152,GO:0016491
Peaxi162Scf00021g00112		XLOC_003430	7.73038	15.7425	1.02605	1.57065	0.01215	0.0252432	yes		1.5566	2.15145	5.92039	0.0149666	0.0467413		ref|XP_002302565.1|	IPR000008	GO:0005515
Peaxi162Scf00021g00116		XLOC_003408	9.34633	15.0895	0.691074	1.5795	0.00675	0.0151532	yes		0.858272	4.77628	12.4915	0.000408812	0.00240861		sp|Q8BYI6|PCAT2_MOUSE	IPR002123,IPR011992	GO:0016746,GO:0008152,GO:0005509
Peaxi162Scf00021g00132		XLOC_003372	260.77	33.4483	-2.96277	-7.44169	5e-05	0.000185415	yes		-2.91053	9.01149	83.8881	5.24e-20	8.41e-18		AT2G45470.1	IPR000782
Peaxi162Scf00021g00151		XLOC_003437	8.55395	0.88413	-3.27426	-2.23259	0.02365	0.0448834	yes		-2.75542	0.751855	11.3521	0.000753634	0.00401551		AT1G24620.1	IPR011992	GO:0005509
Peaxi162Scf00021g00202		XLOC_003390	33.3851	16.6276	-1.00563	-1.51571	0.0131	0.0269395	yes		-1.01153	3.26823	8.29904	0.0039666	0.0159589		ref|XP_002529751.1|
Peaxi162Scf00021g00205		XLOC_003389	32.9414	14.5161	-1.18224	-2.5891	5e-05	0.000185415	yes		-1.07199	4.78416	17.9359	2.28e-05	0.000204842		ref|XP_002529751.1|
Peaxi162Scf00021g00213		XLOC_003446	42.3804	19.623	-1.11085	-2.39049	0.0001	0.00035384	yes		-0.909643	4.9305	10.5588	0.00115637	0.00574358		AT5G23280.1	IPR005333
Peaxi162Scf00021g00233		XLOC_003413	10.738	16.6877	0.636055	1.37916	0.01985	0.0385787	yes		0.751939	2.74529	7.11587	0.00764044	0.0271067		sp|A7RQM5|ASNA_NEMVE	IPR016300,IPR027417,IPR025723	GO:0005524,GO:0016887
Peaxi162Scf00021g00313		XLOC_003416	19.36	6.22244	-1.63752	-3.3941	5e-05	0.000185415	yes		-1.75278	4.30657	31.169	2.37e-08	4.72e-07		sp|Q5R831|S35B3_PONAB	IPR013657	GO:0055085
Peaxi162Scf00021g00721		XLOC_003424	17.7241	39.6073	1.16005	2.65356	5e-05	0.000185415	yes		1.43125	4.69575	12.7795	0.000350447	0.00211125		sp|Q9LEX0|P2A13_ARATH	IPR001810,IPR025886	GO:0005515
Peaxi162Scf00021g00922		XLOC_003367	2.95686	1.10103	-1.42521	-2.08533	0.001	0.00284413	yes		-1.61824	4.94506	10.6881	0.00107824	0.00542184		sp|Q0WV12|ANL2_ARATH	IPR004159,IPR009057,IPR002913	GO:0008289,GO:0005634,GO:0003677,GO:0008168,GO:0006355,GO:0043565,GO:0003700
Peaxi162Scf00021g01018		XLOC_003368	21.9907	40.1113	0.867111	2.23495	0.0001	0.00035384	yes		1.23856	4.73375	18.7308	1.51e-05	0.000141394		AT4G00720.1	IPR011009	GO:0005524,GO:0004674,GO:0004672,GO:0006468,GO:0016772
Peaxi162Scf00021g01218		XLOC_003432	29.4679	45.9014	0.639394	1.53746	0.00985	0.0210544	yes		0.805466	4.88209	9.33607	0.00224687	0.00996938		ref|XP_002302567.1|
Peaxi162Scf00021g01411		XLOC_003436	82.0756	41.839	-0.972104	-2.55842	5e-05	0.000185415	yes		-1.39052	6.49081	51.0781	8.88e-13	4.09e-11		AT2G45430.1	IPR014476
Peaxi162Scf00021g01817		XLOC_003386	0.498619	4.87927	3.29065	2.73297	0.00375	0.00909209	yes		5.74918	1.45096	39.6773	3e-10	8.56e-09		AT1G10740.1
Peaxi162Scf00021g01915		XLOC_003442	19.4239	53.7479	1.46837	3.29526	5e-05	0.000185415	yes		1.08456	6.21187	17.3165	3.16e-05	0.000270929		AT5G23230.1	IPR000868	GO:0008152,GO:0003824
Peaxi162Scf00021g02113		XLOC_003445	24.2141	49.5489	1.03301	2.30889	0.0002	0.000667709	yes		1.55232	2.75346	17.6686	2.63e-05	0.000231769		gb|ADP88925.1|
Peaxi162Scf00021g02117		XLOC_003391	33.7507	13.4124	-1.33135	-3.22811	5e-05	0.000185415	yes		-1.12374	2.7098	5.88909	0.015235	0.0473561		ref|XP_002525985.1|	IPR011992,IPR007736	GO:0005509
Peaxi162Scf00021g02316		XLOC_003396	10.5577	4.6307	-1.189	-2.36406	0.0002	0.000667709	yes		-1.33646	2.1932	10.2066	0.0013994	0.00672493		sp|A8HZX8|PYRD_AZOC5	IPR013785,IPR012135	GO:0016020,GO:0006222,GO:0004158,GO:0004152,GO:0006207,GO:0003824,GO:0055114
Peaxi162Scf00021g02317		XLOC_003395	37.2957	20.3135	-0.87657	-2.21761	0.00015	0.000513767	yes		-1.02154	5.76421	11.1641	0.000833949	0.00436732		sp|Q2KJ44|PTPA_BOVIN	IPR004327	GO:0019211
Peaxi162Scf00022g00005		XLOC_003452	9.00847	4.78302	-0.91336	-1.68199	0.0051	0.0118794	yes		-1.22562	3.94607	17.4124	3.01e-05	0.000259424		sp|P42784|CTPA_SYNP2	IPR004447	GO:0006508,GO:0005515,GO:0008236
Peaxi162Scf00022g00175		XLOC_003474	13.4695	2.10561	-2.67739	-3.95689	5e-05	0.000185415	yes		-2.94556	3.46534	24.5839	7.11e-07	9.9e-06		sp|Q9C7N5|GDL14_ARATH	IPR001087	GO:0016787,GO:0016788,GO:0006629
Peaxi162Scf00023g00012		XLOC_003480	8.29284	3.59397	-1.20629	-1.95856	0.00185	0.00490454	yes		-1.14779	2.17632	6.24524	0.0124527	0.0403064		AT3G49290.1
Peaxi162Scf00023g00112		XLOC_003523	68.8216	30.9511	-1.15287	-3.01613	5e-05	0.000185415	yes		-1.18361	8.36767	20.4923	5.99e-06	6.29e-05		sp|P29000|INVA_SOLLC	IPR021792,IPR001362,IPR023296,IPR008985	GO:0004553,GO:0005975,GO:0004575,GO:0004564
Peaxi162Scf00023g00723		XLOC_003515	20.459	32.8181	0.681761	1.79235	0.00215	0.00560332	yes		0.965598	4.83401	13.2265	0.000276022	0.00172607		AT4G23740.1	IPR003591,IPR013210,IPR001611,IPR011009	GO:0005524,GO:0005515,GO:0004672,GO:0006468,GO:0016772
Peaxi162Scf00023g00928		XLOC_003492	5.99269	0.641641	-3.22336	-3.29729	0.00075	0.00220004	yes		-4.44716	1.16433	47.2991	6.09e-12	2.42e-10		AT4G00350.1	IPR002528	GO:0016020,GO:0055085,GO:0015238,GO:0015297,GO:0006855
Peaxi162Scf00023g00929		XLOC_003493	36.9563	65.62	0.828316	2.1527	0.0002	0.000667709	yes		0.96397	7.06501	21.3008	3.93e-06	4.36e-05		AT5G61960.1	IPR007201,IPR012677	GO:0000166,GO:0003676
Peaxi162Scf00023g02023		XLOC_003535	5.19179	12.9159	1.31484	2.02931	0.0032	0.00791476	yes		1.71006	1.52327	12.8797	0.000332168	0.00201933
Peaxi162Scf00023g02531		XLOC_003510	14.6726	5.36667	-1.45103	-2.28194	0.0005	0.00152937	yes		-1.03631	2.23598	5.82963	0.0157585	0.0487075		AT1G26740.1	IPR011332,IPR002677	GO:0015934,GO:0006412,GO:0003735
Peaxi162Scf00024g01711		XLOC_003610	8.31812	37.6281	2.17748	3.28928	5e-05	0.000185415	yes		1.86548	3.15381	20.0917	7.38e-06	7.58e-05
Peaxi162Scf00024g01815		XLOC_003571	385.168	157.191	-1.29297	-3.35966	5e-05	0.000185415	yes		-1.02977	5.92073	12.0999	0.000504244	0.00287236		gb|AAC49975.1|	IPR008637
Peaxi162Scf00024g02218		XLOC_003583	76.0224	19.3166	-1.97658	-4.97017	5e-05	0.000185415	yes		-1.72327	5.11832	39.7743	2.85e-10	8.21e-09		AT1G06620.1	IPR027443,IPR005123,IPR026992	GO:0016706,GO:0055114,GO:0016491
Peaxi162Scf00024g02221		XLOC_003618	43.547	21.391	-1.02557	-2.6432	5e-05	0.000185415	yes		-0.67667	4.21262	7.26527	0.00703007	0.0253258		AT1G06620.1	IPR027443,IPR005123,IPR026992	GO:0016706,GO:0055114,GO:0016491
Peaxi162Scf00024g02411		XLOC_003622	101.041	37.2092	-1.44121	-3.7069	5e-05	0.000185415	yes		-0.861741	4.12026	7.85237	0.0050754	0.0195031		sp|Q9HZP6|ETFB_PSEAE	IPR012255	GO:0009055
Peaxi162Scf00025g00166		XLOC_003638	8.11427	3.71769	-1.12606	-1.55788	0.0123	0.0255089	yes		-1.32704	3.21955	10.7362	0.00105059	0.0053034		AT1G49230.1	IPR013083	GO:0005515,GO:0008270
Peaxi162Scf00025g00291		XLOC_003713	69.8219	15.2191	-2.1978	-7.88749	5e-05	0.000185415	yes		-2.44699	7.4282	28.0763	1.17e-07	2e-06		AT1G62440.1	IPR013210
Peaxi162Scf00025g00313		XLOC_003631	538.479	201.873	-1.41544	-3.64317	5e-05	0.000185415	yes		-1.17961	7.18601	16.1097	5.98e-05	0.000465982
Peaxi162Scf00025g02218		XLOC_003699	100.153	55.1484	-0.860814	-2.10983	0.00025	0.000817896	yes		-0.765407	4.30965	6.13364	0.0132634	0.0423152		sp|Q32PE9|LSM3_BOVIN	IPR010920
Peaxi162Scf00025g02433		XLOC_003705	6.38914	1.38309	-2.20773	-2.90108	0.0001	0.00035384	yes		-2.9219	2.24979	26.7722	2.29e-07	3.62e-06		AT5G64700.1	IPR000620	GO:0016020
Peaxi162Scf00025g02619		XLOC_003707	111.791	67.7236	-0.723069	-1.93363	0.0007	0.00206849	yes		-0.637446	5.88001	6.87247	0.00875335	0.0303176		ref|XP_007011110.1|
Peaxi162Scf00025g02620		XLOC_003646	3.48859	0.440208	-2.98639	-3.57357	5e-05	0.000185415	yes		-3.2073	2.11336	57.2687	3.8e-14	2.26e-12		ref|XP_007048218.1|	IPR021139,IPR025677,IPR025605,IPR024768	GO:0010468,GO:0048477,GO:0005777
Peaxi162Scf00026g00013		XLOC_003757	36.4938	15.6837	-1.21839	-2.98217	5e-05	0.000185415	yes		-1.2479	5.46255	22.76	1.84e-06	2.25e-05		AT1G69040.2	IPR002912	GO:0016597,GO:0008152
Peaxi162Scf00026g00178		XLOC_003774	16.6756	6.348	-1.39336	-3.03554	5e-05	0.000185415	yes		-0.889721	3.3191	8.40628	0.00373926	0.0152007		AT2G03590.1	IPR009834
Peaxi162Scf00026g00187		XLOC_003775	26.136	8.49209	-1.62185	-2.90744	5e-05	0.000185415	yes		-1.10178	4.09329	7.7797	0.00528364	0.0201204		AT5G08000.1	IPR012946
Peaxi162Scf00026g00275		XLOC_003790	10.6997	25.4483	1.24999	2.996	5e-05	0.000185415	yes		1.70259	4.76522	48.567	3.19e-12	1.34e-10		AT2G02800.1	IPR013320,IPR011009	GO:0005524,GO:0004674,GO:0004672,GO:0006468,GO:0016772
Peaxi162Scf00026g00312		XLOC_003728	3.55911	6.82977	0.94032	1.81493	0.0022	0.0057185	yes		1.32802	3.58653	13.2267	0.000275992	0.00172607		sp|O23337|PP311_ARATH	IPR011990,IPR002885	GO:0005515
Peaxi162Scf00026g01510		XLOC_003769	88.9811	38.5251	-1.2077	-3.16743	5e-05	0.000185415	yes		-0.966223	5.53205	16.9179	3.9e-05	0.00032395		sp|Q8RU27|UPTG2_SOLTU	IPR004901	GO:0030244,GO:0016866
Peaxi162Scf00026g01511		XLOC_003770	0.630353	3.11368	2.30439	1.63327	0.0268	0.0499609	yes		2.43977	0.396985	6.14597	0.0131712	0.0421054		AT1G13700.1	IPR006148	GO:0006098,GO:0017057,GO:0005975
Peaxi162Scf00026g01610		XLOC_003771	203.198	70.9358	-1.5183	-3.91419	5e-05	0.000185415	yes		-1.21874	6.11408	15.3706	8.84e-05	0.000650309
Peaxi162Scf00026g01920		XLOC_003780	23.878	5.28162	-2.17663	-4.91811	5e-05	0.000185415	yes		-2.53717	3.50181	42.1428	8.48e-11	2.72e-09		sp|P49132|TPT_FLATR	IPR004853,IPR004696	GO:0016020,GO:0006810,GO:0016021,GO:0005215
Peaxi162Scf00026g02218		XLOC_003737	10.5349	34.1785	1.69791	4.15491	5e-05	0.000185415	yes		2.11293	5.25281	23.1343	1.51e-06	1.91e-05		AT1G59710.1	IPR007679,IPR008999
Peaxi162Scf00026g02312		XLOC_003741	19.5434	34.7203	0.829099	2.12234	0.00045	0.00139113	yes		0.73675	5.32642	14.6613	0.000128658	0.00089874		AT5G15080.1	IPR013320,IPR011009	GO:0005524,GO:0004674,GO:0004672,GO:0006468,GO:0016772
Peaxi162Scf00026g02513		XLOC_003748	0.535608	5.93892	3.47095	3.0947	0.00195	0.0051377	yes		3.24441	4.19903	28.2373	1.07e-07	1.85e-06		AT3G48530.1	IPR000644	GO:0030554
Peaxi162Scf00026g03113		XLOC_003753	19.3385	9.16003	-1.07805	-2.21097	0.0006	0.00180172	yes		-0.970831	3.89445	15.9995	6.34e-05	0.000489109		AT2G02880.1
Peaxi162Scf00027g00021		XLOC_003801	19.7952	47.553	1.26439	3.26827	5e-05	0.000185415	yes		1.5175	5.87995	21.2877	3.95e-06	4.38e-05		AT3G50940.1	IPR025753,IPR027417	GO:0005524,GO:0000166,GO:0017111
Peaxi162Scf00027g00057		XLOC_003827	11.0423	16.4038	0.570991	1.39384	0.0177	0.0349436	yes		0.864908	4.7824	8.95904	0.002761	0.0118593		AT1G06230.1	IPR027353,IPR001487	GO:0005515
Peaxi162Scf00027g00058		XLOC_003805	190.888	117.535	-0.699632	-1.92657	0.00275	0.00692868	yes		-0.61705	7.91265	9.0437	0.00263601	0.0114113		AT3G06790.2
Peaxi162Scf00027g00089		XLOC_003829	2.73836	0.370191	-2.88697	-3.09545	0.00885	0.0191898	yes		-3.16743	0.281674	15.8143	6.99e-05	0.000532438		AT1G53210.1
Peaxi162Scf00027g00184		XLOC_003811	190.218	402.687	1.08201	2.80478	5e-05	0.000185415	yes		0.937422	7.54934	6.85816	0.00882373	0.0305104		AT5G53870.1	IPR008972	GO:0009055,GO:0005507
Peaxi162Scf00027g01110		XLOC_003833	8.64511	14.3489	0.730984	1.69256	0.0042	0.0100406	yes		0.873065	4.62538	16.7859	4.18e-05	0.000342555		AT1G53190.1	IPR013083	GO:0005515,GO:0008270
Peaxi162Scf00027g02614		XLOC_003820	25.4679	10.6662	-1.25563	-2.55138	0.0001	0.00035384	yes		-1.18875	8.51087	12.9342	0.000322636	0.00197122		AT4G03520.1	IPR005746,IPR012336	GO:0015035,GO:0006662,GO:0045454
Peaxi162Scf00027g02616		XLOC_003818	2.96055	7.63523	1.3668	2.20078	0.0015	0.00407526	yes		1.14863	2.86504	12.3291	0.000445961	0.00259241		sp|Q6MD00|KDSB_PARUW	IPR003329	GO:0009103,GO:0008690,GO:0005737
Peaxi162Scf00028g00124		XLOC_003857	23.4894	38.4826	0.712195	1.90462	0.0018	0.0047873	yes		1.07238	6.45657	22.8603	1.74e-06	2.16e-05		sp|Q8L838|COG4_ARATH	IPR013167,IPR009976,IPR010326,IPR007528	GO:0000145,GO:0048278,GO:0005737,GO:0006887
Peaxi162Scf00028g00413		XLOC_003866	1.65412	3.98729	1.26935	1.50818	0.016	0.032032	yes		0.943972	3.03505	10.5885	0.00113794	0.00566699		sp|Q68F70|INT4_XENLA	IPR016024	GO:0005515,GO:0005488
Peaxi162Scf00028g02010		XLOC_003874	11.9813	21.2352	0.825675	2.049	0.00055	0.00166651	yes		1.00009	7.35456	16.5408	4.76e-05	0.000381355		AT1G19715.3	IPR001229
Peaxi162Scf00029g00015		XLOC_003875	240.389	115.187	-1.06139	-2.65519	5e-05	0.000185415	yes		-1.18441	8.06164	16.6007	4.61e-05	0.000371948		sp|Q61171|PRDX2_MOUSE	IPR012336	GO:0016209,GO:0055114,GO:0051920,GO:0016491
Peaxi162Scf00029g00215		XLOC_003918	7.75262	0.403402	-4.26439	-3.41433	0.0031	0.00769733	yes		-4.21813	-0.0623096	10.8662	0.000979355	0.00500726		AT3G45060.1	IPR011701,IPR016196	GO:0055085,GO:0016021
Peaxi162Scf00029g00318		XLOC_003899	11.403	3.60049	-1.66315	-3.27352	5e-05	0.000185415	yes		-1.9211	3.97935	18.5745	1.63e-05	0.000152095		AT5G12890.1	IPR002213	GO:0008152,GO:0016758
Peaxi162Scf00029g01511		XLOC_003911	1.0889	12.3491	3.50346	5.81492	5e-05	0.000185415	yes		4.23406	2.8305	45.5927	1.46e-11	5.38e-10		ref|XP_007016776.1|	IPR001173
Peaxi162Scf00029g01714		XLOC_003916	19.3568	7.49713	-1.36843	-2.56675	5e-05	0.000185415	yes		-1.53338	3.71014	17.083	3.58e-05	0.000300648		AT5G60335.1	IPR002539	GO:0008152,GO:0016491
Peaxi162Scf00029g02515		XLOC_003888	17.4638	8.24724	-1.08238	-1.93024	0.0018	0.0047873	yes		-1.01673	4.37545	10.109	0.00147545	0.00701711		AT1G08500.1	IPR008972	GO:0009055,GO:0005507
Peaxi162Scf00029g02524		XLOC_003891	8.91175	13.2292	0.569944	1.5373	0.01295	0.0266707	yes		0.976208	3.97374	9.01796	0.0026734	0.0115429		ref|XP_007015373.1|	IPR026827,IPR016024	GO:0005488
Peaxi162Scf00029g02913		XLOC_003896	8.75848	3.73928	-1.22792	-2.59018	5e-05	0.000185415	yes		-1.92984	4.65388	50.2127	1.38e-12	6.21e-11		sp|Q9C5J8|OEP80_ARATH	IPR000184,IPR010827	GO:0019867
Peaxi162Scf00030g00011		XLOC_003976	19.309	5.74564	-1.74874	-4.17154	5e-05	0.000185415	yes		-1.77605	4.63458	26.3215	2.89e-07	4.49e-06		AT5G49690.1	IPR002213	GO:0008152,GO:0016758
Peaxi162Scf00030g00132		XLOC_003950	23.6019	8.15688	-1.53281	-3.12856	5e-05	0.000185415	yes		-1.56518	5.47076	8.10863	0.0044055	0.0174435		AT5G64260.1	IPR006766
Peaxi162Scf00030g00224		XLOC_004007	49.2787	19.9206	-1.30671	-3.30427	5e-05	0.000185415	yes		-1.44422	6.13209	41.5344	1.16e-10	3.62e-09		AT4G00390.1	IPR007592
Peaxi162Scf00030g00816		XLOC_003947	18.8583	2.04502	-3.20502	-4.90938	5e-05	0.000185415	yes		-3.23081	4.0208	22.7476	1.85e-06	2.27e-05		AT1G78260.1	IPR012677	GO:0000166,GO:0003676
Peaxi162Scf00030g01110		XLOC_003990	63.4174	96.1416	0.600281	1.56601	0.0071	0.0158376	yes		0.780128	6.28581	8.53058	0.00349228	0.0143859		AT1G22400.1	IPR002213	GO:0008152,GO:0016758
Peaxi162Scf00030g01517		XLOC_003954	4.67505	1.28699	-1.86098	-2.00346	0.00535	0.0123868	yes		-2.64726	3.22226	9.95512	0.00160402	0.00752492		AT5G64260.1	IPR006766
Peaxi162Scf00030g01716		XLOC_003956	7.69112	15.5273	1.01354	2.58417	5e-05	0.000185415	yes		1.3759	5.36082	22.1985	2.46e-06	2.91e-05		sp|Q6PFM0|JMJD6_DANRE	IPR003347,IPR001810,IPR011009	GO:0005515,GO:0016772
Peaxi162Scf00030g01820		XLOC_003958	431.852	280.193	-0.624115	-1.53516	0.00745	0.0165147	yes		-0.823967	9.50067	10.3009	0.00132962	0.00644339		AT1G78300.1	IPR000308,IPR023409,IPR023410	GO:0019904
Peaxi162Scf00030g02412		XLOC_004011	7.23815	2.45847	-1.55786	-2.0981	0.0027	0.00681936	yes		-1.44268	2.98272	8.58373	0.0033918	0.0140393		AT1G69780.1	IPR009057,IPR003106	GO:0005634,GO:0003677,GO:0006355,GO:0043565,GO:0000976,GO:0003700
Peaxi162Scf00031g00261		XLOC_004034	34.6869	9.82336	-1.8201	-3.47611	5e-05	0.000185415	yes		-1.70269	3.56581	18.3089	1.88e-05	0.000171981
Peaxi162Scf00031g00715		XLOC_004041	0.941155	6.13256	2.70398	3.02515	0.00085	0.00246011	yes		2.70468	2.04003	26.1706	3.13e-07	4.81e-06		AT1G11170.1	IPR007877
Peaxi162Scf00031g00822		XLOC_004020	59.1232	21.5103	-1.4587	-1.8092	0.00635	0.0143753	yes		-2.17951	3.0594	25.5653	4.28e-07	6.35e-06
Peaxi162Scf00032g00309		XLOC_004095	11.4218	20.9246	0.873409	1.89812	0.0029	0.00726086	yes		1.23067	3.50784	5.78604	0.016154	0.0497477		AT2G23320.1	IPR003657,IPR018872	GO:0006355,GO:0043565,GO:0003700
Peaxi162Scf00032g00821		XLOC_004111	12.7863	34.0675	1.4138	3.40822	5e-05	0.000185415	yes		1.48645	4.59131	9.764	0.00177962	0.00821839		AT3G21070.2	IPR002504	GO:0003951,GO:0008152,GO:0006741,GO:0019674
Peaxi162Scf00032g02024		XLOC_004116	11.1496	32.0101	1.52153	3.45944	5e-05	0.000185415	yes		1.82414	2.35061	8.76802	0.00306559	0.0128962		AT2G13650.1
Peaxi162Scf00032g02720		XLOC_004089	8.32608	32.0599	1.94506	4.66372	5e-05	0.000185415	yes		2.71942	4.11196	65.967	4.59e-16	4.04e-14		AT2G02800.1	IPR011009	GO:0005524,GO:0004674,GO:0004672,GO:0006468,GO:0016772
Peaxi162Scf00032g03116		XLOC_004096	6.64319	3.1465	-1.07813	-2.96153	0.0004	0.00125109	yes		-1.15335	6.5041	17.3758	3.07e-05	0.000263591		AT3G19320.1	IPR001611	GO:0005515
Peaxi162Scf00033g00293		XLOC_004192	125.779	66.3081	-0.923637	-2.4129	5e-05	0.000185415	yes		-0.863794	5.40268	7.27454	0.00699389	0.0252277		AT4G18040.1	IPR023398,IPR001040	GO:0006413,GO:0003743,GO:0003723,GO:0005737
Peaxi162Scf00033g01513		XLOC_004177	0.635075	2.81805	2.1497	1.95788	0.0185	0.0363033	yes		2.79897	0.763521	7.54503	0.00601758	0.0223162			IPR026961,IPR020683
Peaxi162Scf00033g01514		XLOC_004178	1.22294	6.97229	2.51129	2.34616	0.0028	0.00703987	yes		1.87312	2.63447	18.2509	1.94e-05	0.000176672		ref|XP_007039686.1|	IPR020683
Peaxi162Scf00033g03015		XLOC_004193	154.272	62.3779	-1.30637	-3.56442	5e-05	0.000185415	yes		-1.31303	5.899	9.42187	0.00214413	0.00958334		AT1G04040.1	IPR005519,IPR023214	GO:0003993
Peaxi162Scf00034g00087		XLOC_004243	9.16811	17.8132	0.95825	2.00926	0.00115	0.00322042	yes		1.18454	5.04194	21.4433	3.64e-06	4.1e-05		AT3G24490.1	IPR009057	GO:0003677
Peaxi162Scf00034g00123		XLOC_004213	9.50386	1.37748	-2.78648	-3.20726	0.0004	0.00125109	yes		-2.77742	1.88717	22.1315	2.55e-06	3e-05		AT5G11420.1	IPR006946
Peaxi162Scf00034g00202		XLOC_004254	35.5406	8.06992	-2.13884	-3.84735	5e-05	0.000185415	yes		-3.17391	5.02989	50.8717	9.86e-13	4.51e-11		AT1G14890.1	IPR006501	GO:0004857,GO:0030599
Peaxi162Scf00034g00312		XLOC_004201	10.1116	6.75258	-0.582506	-1.40999	0.0186	0.0364732	yes		-1.02326	5.46102	16.6773	4.43e-05	0.000359172		sp|Q67JH0|FTSH3_SYMTH	IPR000642,IPR027417	GO:0006508,GO:0005524,GO:0004222,GO:0000166,GO:0017111
Peaxi162Scf00034g00413		XLOC_004237	7.35232	14.364	0.966185	2.26601	0.0003	0.000964629	yes		0.804283	2.9823	7.1105	0.00766337	0.0271787		AT3G16170.1	IPR025110,IPR000873	GO:0008152,GO:0003824
Peaxi162Scf00034g00825		XLOC_004207	10.2473	15.37	0.584868	1.54272	0.008	0.0175704	yes		0.921698	5.67532	17.2302	3.31e-05	0.000281538		sp|F4HQD4|HSP7P_ARATH	IPR013126
Peaxi162Scf00034g01012		XLOC_004245	154.853	7.59447	-4.34981	-9.07348	5e-05	0.000185415	yes		-3.84366	5.89193	106.765	5.01e-25	1.6e-22		AT1G52790.1	IPR027443,IPR005123,IPR026992	GO:0016706,GO:0055114,GO:0016491
Peaxi162Scf00034g01413		XLOC_004219	7.46852	2.28184	-1.71062	-2.65138	0.00015	0.000513767	yes		-2.08215	7.91357	23.9084	1.01e-06	1.35e-05		AT3G15840.1
Peaxi162Scf00034g01612		XLOC_004223	3.84846	7.03134	0.869518	1.85757	0.0034	0.00834304	yes		1.48255	3.28737	11.6272	0.000649961	0.00356137		gb|AAC97933.1|
Peaxi162Scf00035g00184		XLOC_004308	1.71363	4.6703	1.44646	1.96184	0.0054	0.0124867	yes		1.52484	2.05192	9.07913	0.00258543	0.0112321		AT1G78380.1	IPR010987,IPR012336	GO:0005515
Peaxi162Scf00035g00711		XLOC_004266	3.72273	7.43378	0.997735	1.77721	0.00505	0.0117781	yes		1.31164	1.48252	5.82471	0.0158026	0.048822		AT2G02370.1	IPR015414
Peaxi162Scf00035g01816		XLOC_004307	37.0525	11.3161	-1.7112	-3.357	5e-05	0.000185415	yes		-1.58587	3.69935	14.9715	0.000109149	0.000776603		AT1G78380.1	IPR010987,IPR012336	GO:0005515
Peaxi162Scf00036g00225		XLOC_004398	163.289	43.5449	-1.90685	-5.15435	5e-05	0.000185415	yes		-1.76307	7.31306	43.3576	4.56e-11	1.54e-09		sp|Q9LD90|CBF5_ARATH	IPR015947,IPR002501	GO:0006396,GO:0003723,GO:0009451,GO:0009982,GO:0001522
Peaxi162Scf00036g00321		XLOC_004369	7.51413	2.69905	-1.47715	-3.10616	5e-05	0.000185415	yes		-1.34169	2.76988	6.61276	0.0101251	0.0339557		sp|Q2KIZ8|MCM6_BOVIN	IPR001208,IPR027417,IPR027925	GO:0005634,GO:0003677,GO:0005524,GO:0042555,GO:0006260,GO:0006270,GO:0003678
Peaxi162Scf00036g00414		XLOC_004370	6.43878	3.1275	-1.04178	-2.39427	5e-05	0.000185415	yes		-1.26866	5.33228	13.6441	0.000220932	0.00142464		ref|XP_002299383.1|
Peaxi162Scf00036g00711		XLOC_004334	12.7825	25.2694	0.983223	2.42023	0.0001	0.00035384	yes		1.24748	5.29112	17.7265	2.55e-05	0.000225946		AT4G19510.2	IPR001611	GO:0005515
Peaxi162Scf00036g01015		XLOC_004381	13.3169	6.65595	-1.00055	-2.52458	5e-05	0.000185415	yes		-0.697436	4.97962	7.54199	0.00602774	0.0223499		AT5G56890.1	IPR013320,IPR011009	GO:0005524,GO:0004674,GO:0004672,GO:0006468,GO:0016772
Peaxi162Scf00036g01311		XLOC_004383	9.29277	3.71145	-1.32413	-3.15887	5e-05	0.000185415	yes		-1.21257	4.1589	15.3627	8.87e-05	0.00065235		sp|Q1RIM1|TOP1_RICBR	IPR023405,IPR000380,IPR023406,IPR025589	GO:0003677,GO:0003917,GO:0005694,GO:0006265,GO:0003916
Peaxi162Scf00036g02019		XLOC_004391	58.0081	26.3837	-1.13661	-2.6136	5e-05	0.000185415	yes		-0.869611	4.10165	9.93185	0.00162444	0.00760002
Peaxi162Scf00036g10015		XLOC_004362	6.53998	3.03011	-1.10991	-1.68227	0.0068	0.0152509	yes		-1.04924	2.23714	7.34123	0.00673908	0.0244834		AT2G27690.1	IPR001128	GO:0020037,GO:0016705,GO:0005506,GO:0055114
Peaxi162Scf00037g00024		XLOC_004411	4.89528	54.2759	3.47085	4.32612	5e-05	0.000185415	yes		2.93145	2.98391	21.0914	4.38e-06	4.79e-05		AT1G54860.1
Peaxi162Scf00037g00085		XLOC_004487	37.4364	14.5529	-1.36313	-2.30272	0.00045	0.00139113	yes		-1.28678	4.13524	11.1721	0.000830346	0.00435616		AT1G09030.1	IPR003957,IPR009072	GO:0005634,GO:0003677,GO:0006355,GO:0046982,GO:0043565,GO:0005622
Peaxi162Scf00037g00092		XLOC_004429	12.901	5.32818	-1.27577	-2.56438	5e-05	0.000185415	yes		-1.11349	3.40031	9.38115	0.00219228	0.00976903		AT5G44160.1	IPR022755,IPR013087	GO:0046872,GO:0003676
Peaxi162Scf00037g00191		XLOC_004516	43.0351	16.7136	-1.36449	-2.80527	5e-05	0.000185415	yes		-1.68299	3.40189	18.2305	1.96e-05	0.000178342
Peaxi162Scf00037g00224		XLOC_004408	1.14048	5.32128	2.22213	2.96361	0.0003	0.000964629	yes		2.85961	4.38643	24.1358	8.98e-07	1.21e-05		AT5G10250.1	IPR011333,IPR027356	GO:0005515
Peaxi162Scf00037g00226		XLOC_004410	22.6804	36.3269	0.679589	1.76475	0.0023	0.00594717	yes		1.15233	4.55145	28.6074	8.86e-08	1.56e-06		AT5G27450.1	IPR006206	GO:0008299,GO:0008152,GO:0005524,GO:0016301,GO:0016773,GO:0005737,GO:0004496
Peaxi162Scf00037g00231		XLOC_004468	24.2604	43.245	0.833926	2.11043	0.00075	0.00220004	yes		1.19551	4.22678	17.4976	2.88e-05	0.000249719		AT3G05290.1	IPR023395,IPR018108
Peaxi162Scf00037g00238		XLOC_004465	12.7717	66.8814	2.38865	5.32596	5e-05	0.000185415	yes		2.63909	3.55012	20.3614	6.41e-06	6.7e-05		sp|Q5KTS5|GRDH_DAUCA	IPR002347	GO:0008152,GO:0016491
Peaxi162Scf00037g00425		XLOC_004473	14.0777	3.89796	-1.85262	-4.59166	5e-05	0.000185415	yes		-1.7986	4.96837	42.9404	5.64e-11	1.88e-09		sp|Q8RXT9|GDL8_ARATH	IPR001087	GO:0016787,GO:0016788,GO:0006629
Peaxi162Scf00037g00517		XLOC_004418	34.0268	10.0468	-1.75993	-3.888	5e-05	0.000185415	yes		-1.93406	5.30428	34.088	5.27e-09	1.18e-07		AT1G54990.1
Peaxi162Scf00037g00521		XLOC_004479	11.1513	21.9638	0.977916	2.22376	0.00025	0.000817896	yes		1.37296	3.75908	27.2514	1.79e-07	2.91e-06		sp|Q91ZQ0|VMP1_RAT
Peaxi162Scf00037g00630		XLOC_004424	3.3105	1.8695	-0.824398	-1.42779	0.0168	0.0334073	yes		-1.63605	2.80029	14.0184	0.000181031	0.00120181		AT1G55040.1	IPR001876	GO:0008270
Peaxi162Scf00037g00717		XLOC_004483	11.8904	5.2423	-1.18153	-2.15911	0.00085	0.00246011	yes		-1.10525	2.58471	6.75949	0.00932502	0.031866		AT4G02570.1	IPR001373	GO:0006511,GO:0031625,GO:0031461
Peaxi162Scf00037g00921		XLOC_004490	69.5508	29.2786	-1.24822	-2.35924	0.0001	0.00035384	yes		-1.39498	4.13522	12.5682	0.00039236	0.00232121		AT1G02900.1	IPR008801
Peaxi162Scf00037g00927		XLOC_004489	104.344	41.2432	-1.33912	-3.48497	5e-05	0.000185415	yes		-1.08664	5.30029	11.5734	0.000669021	0.00364078		AT5G59870.1	IPR009072	GO:0005634,GO:0003677,GO:0046982,GO:0006334,GO:0000786
Peaxi162Scf00037g01020		XLOC_004436	12.2289	6.25348	-0.967563	-1.81893	0.0032	0.00791476	yes		-0.936558	2.06322	6.71975	0.00953509	0.0324074		sp|Q9LVQ5|PP432_ARATH	IPR011990,IPR002885	GO:0005515
Peaxi162Scf00037g01026		XLOC_004496	65.4755	29.9043	-1.1306	-2.96408	5e-05	0.000185415	yes		-0.80173	6.83646	7.68553	0.00556653	0.0209684		AT5G13870.1	IPR016455,IPR008264,IPR008985	GO:0048046,GO:0016762,GO:0004553,GO:0005618,GO:0006073,GO:0005975
Peaxi162Scf00037g01117		XLOC_004440	381.026	571.314	0.584394	1.38942	0.0177	0.0349436	yes		1.08153	7.32836	10.6254	0.00111547	0.00557654		AT3G05500.1	IPR008802
Peaxi162Scf00037g01125		XLOC_004441	37.4278	22.6426	-0.725071	-1.9135	0.00125	0.00346795	yes		-1.04432	7.11569	23.4197	1.3e-06	1.67e-05		sp|B5YI38|CLPP_THEYD	IPR023562	GO:0004252,GO:0006508
Peaxi162Scf00037g01221		XLOC_004449	87.1565	140.114	0.684921	1.77111	0.00235	0.00606142	yes		1.16863	7.01246	27.0315	2e-07	3.21e-06		AT3G05545.1	IPR013083	GO:0005515,GO:0008270
Peaxi162Scf00037g01225		XLOC_004446	6.1249	15.4713	1.33684	2.90344	5e-05	0.000185415	yes		1.89186	2.62207	15.434	8.54e-05	0.00063153		AT5G27730.1	IPR010920
Peaxi162Scf00037g01327		XLOC_004452	902.325	423.792	-1.09029	-2.38583	5e-05	0.000185415	yes		-1.01703	8.84977	10.8208	0.00100364	0.00510745		AT1G56220.1	IPR008406
Peaxi162Scf00037g01329		XLOC_004499	1.00159	40.4058	5.3342	6.27898	5e-05	0.000185415	yes		5.82281	4.10839	141.093	1.54e-32	1.22e-29		ref|XP_007050915.1|	IPR012677	GO:0000166,GO:0003676
Peaxi162Scf00037g01417		XLOC_004504	0.897759	28.2163	4.97405	5.77036	0.00105	0.00297038	yes		5.51193	4.4761	190.105	3.02e-43	8.92e-40		AT4G15920.1	IPR004316	GO:0016021
Peaxi162Scf00037g01418		XLOC_004505	259.287	133.941	-0.952958	-2.42287	5e-05	0.000185415	yes		-0.744276	6.9686	8.78149	0.00304303	0.0128313		sp|Q9H6B9|EPHX3_HUMAN	IPR000639	GO:0003824
Peaxi162Scf00037g01523		XLOC_004509	0.785176	2.88036	1.87516	2.10796	0.0106	0.0224374	yes		1.59166	1.65804	13.8793	0.000194939	0.00127771		sp|Q8RWU5|FBL3_ARATH	IPR001810,IPR006553	GO:0005515
Peaxi162Scf00037g01715		XLOC_004458	35.2582	8.4117	-2.06749	-2.20695	0.00295	0.00736963	yes		-2.60224	3.00401	25.9252	3.55e-07	5.39e-06		sp|P32518|DUT_SOLLC	IPR008180	GO:0016787,GO:0046080
Peaxi162Scf00037g01815		XLOC_004459	39.6741	84.4043	1.08912	2.77334	5e-05	0.000185415	yes		1.42086	5.9002	33.4373	7.36e-09	1.61e-07		AT5G27030.1	IPR027728,IPR015943,IPR006595,IPR006594,IPR011047	GO:0005515,GO:0006355
Peaxi162Scf00038g00036		XLOC_004659	1.0898	9.18747	3.07561	4.07019	5e-05	0.000185415	yes		3.3486	3.33523	37.3362	9.94e-10	2.57e-08		sp|P35614|ERF1Z_ARATH	IPR004403	GO:0006415,GO:0016149,GO:0005737
Peaxi162Scf00038g00043		XLOC_004529	3.88475	0.843759	-2.20292	-1.99539	0.0061	0.0138823	yes		-2.83042	2.58642	18.0154	2.19e-05	0.000197415		sp|Q0JC10|DCAM_ORYSJ	IPR016067,IPR001985,IPR018167	GO:0004014,GO:0006597,GO:0008295
Peaxi162Scf00038g00063		XLOC_004665	49.7612	21.1987	-1.23105	-3.00277	5e-05	0.000185415	yes		-1.15841	5.61063	16.2369	5.59e-05	0.000439177		sp|O49213|FCL1_ARATH	IPR001509,IPR016040	GO:0044237,GO:0003824,GO:0050662
Peaxi162Scf00038g00118		XLOC_004520	3.98007	126.954	4.99537	9.50943	5e-05	0.000185415	yes		5.98012	5.5269	126.142	2.86e-29	1.69e-26		AT4G30470.1	IPR016040	GO:0006694,GO:0016616,GO:0003854,GO:0055114
Peaxi162Scf00038g00131		XLOC_004560	7.41294	2.2423	-1.72507	-2.48889	0.00045	0.00139113	yes		-1.45009	1.95127	12.365	0.000437448	0.00255232		AT5G07900.1	IPR003690
Peaxi162Scf00038g00154		XLOC_004569	18.8068	10.0042	-0.910643	-1.4765	0.01565	0.0314231	yes		-0.877954	4.57455	8.15809	0.00428694	0.0170424		ref|XP_007024508.1|	IPR013783,IPR004864
Peaxi162Scf00038g00179		XLOC_004734	58.5771	31.1061	-0.913137	-1.99534	0.00055	0.00166651	yes		-1.03454	4.93227	9.43945	0.00212367	0.00951038		AT1G17530.1	IPR003397
Peaxi162Scf00038g00203		XLOC_004600	9.01101	20.3853	1.17777	2.79403	5e-05	0.000185415	yes		1.62113	4.16322	40.2694	2.21e-10	6.51e-09		AT3G14075.1	IPR002921,IPR005592	GO:0016042,GO:0004091,GO:0004806,GO:0006629
Peaxi162Scf00038g00204		XLOC_004601	79.9395	30.5615	-1.38719	-3.09827	5e-05	0.000185415	yes		-1.12692	5.22863	16.7369	4.29e-05	0.000350121		AT1G72510.1	IPR012876
Peaxi162Scf00038g00211		XLOC_004604	24.2114	77.5883	1.68015	4.13011	5e-05	0.000185415	yes		1.11182	6.39851	8.46936	0.00361178	0.0147782		AT5G07990.1	IPR001128	GO:0020037,GO:0016705,GO:0005506,GO:0055114
Peaxi162Scf00038g00217		XLOC_004757	13.4588	3.81808	-1.81763	-3.75849	5e-05	0.000185415	yes		-1.5937	3.42505	21.2845	3.96e-06	4.39e-05		sp|Q4VYC8|NSP1_MEDTR	IPR005202
Peaxi162Scf00038g00247		XLOC_004774	123.334	79.6341	-0.631118	-1.76432	0.0055	0.0126897	yes		-1.06401	7.60839	11.1149	0.00085637	0.00446554		AT1G51660.1	IPR011009	GO:0005524,GO:0004674,GO:0004672,GO:0006468,GO:0016772
Peaxi162Scf00038g00265		XLOC_004646	97.9411	2.64044	-5.21306	-5.90689	5e-05	0.000185415	yes		-5.12831	3.41019	46.6105	8.66e-12	3.36e-10			IPR003676
Peaxi162Scf00038g00320		XLOC_004658	14.02	23.1215	0.721755	1.81994	0.00245	0.0062886	yes		1.34084	4.66034	22.2281	2.42e-06	2.87e-05		AT4G28070.2	IPR027417,IPR005654	GO:0005524
Peaxi162Scf00038g00519		XLOC_004530	8.14791	17.4345	1.09744	2.77221	5e-05	0.000185415	yes		1.56946	3.85904	16.8057	4.14e-05	0.000339659		sp|Q8L751|ORP1C_ARATH	IPR011993,IPR000648	GO:0005515,GO:0005543
Peaxi162Scf00038g00721		XLOC_004532	9.95465	28.7098	1.5281	3.19671	5e-05	0.000185415	yes		2.03501	3.43472	17.4978	2.88e-05	0.000249719		AT4G30850.1	IPR004254	GO:0016021
Peaxi162Scf00038g00840		XLOC_004677	40.9958	22.4468	-0.868969	-2.1879	0.00025	0.000817896	yes		-0.606334	4.76889	7.75378	0.00536003	0.0203377		ref|XP_002521646.1|	IPR009003,IPR001478	GO:0005515,GO:0003824
Peaxi162Scf00038g00844		XLOC_004680	101.28	43.2827	-1.22648	-3.24382	5e-05	0.000185415	yes		-1.13762	6.00079	25.663	4.07e-07	6.06e-06		dbj|BAO49725.1|	IPR007846,IPR017389	GO:0055085,GO:0031965
Peaxi162Scf00038g00845		XLOC_004682	30.5693	3.40495	-3.16638	-5.37857	5e-05	0.000185415	yes		-3.24943	4.83582	51.2576	8.1e-13	3.75e-11		AT5G25830.1	IPR013088	GO:0006355,GO:0043565,GO:0008270,GO:0003700
Peaxi162Scf00038g00910		XLOC_004539	62.7548	128.18	1.03037	2.74969	5e-05	0.000185415	yes		1.08484	5.63532	18.7708	1.47e-05	0.000138842		gb|AAG43551.1|AF211533_1	IPR008480
Peaxi162Scf00038g01039		XLOC_004545	32.4567	109.861	1.7591	4.63094	5e-05	0.000185415	yes		2.04961	5.22629	33.4732	7.23e-09	1.59e-07		gb|AAC99772.1|	IPR003311	GO:0005634,GO:0006355,GO:0046983
Peaxi162Scf00038g01132		XLOC_004693	24.3425	7.96265	-1.61216	-3.30109	5e-05	0.000185415	yes		-1.29222	2.4776	12.1865	0.000481369	0.00276104		AT4G25150.1	IPR005519,IPR023214	GO:0003993
Peaxi162Scf00038g01150		XLOC_004699	0.876764	7.86338	3.16489	3.15126	0.00265	0.0067089	yes		3.3506	-0.644173	8.86112	0.00291308	0.0123842		sp|Q8L799|MIOX1_ARATH	IPR007828	GO:0019310,GO:0005506,GO:0055114,GO:0005737,GO:0050113
Peaxi162Scf00038g01227		XLOC_004553	12.456	5.73252	-1.11959	-2.26625	0.00015	0.000513767	yes		-1.09148	4.09363	15.3214	9.07e-05	0.0006637		sp|O04373|ILL4_ARATH	IPR002933	GO:0016787,GO:0008152
Peaxi162Scf00038g01246		XLOC_004705	62.0553	40.1107	-0.629567	-1.63124	0.00725	0.0161294	yes		-1.04732	2.18401	7.47365	0.00626086	0.0230124		AT1G51730.1	IPR016135	GO:0005515
Peaxi162Scf00038g01321		XLOC_004707	49.811	15.7384	-1.66217	-3.76022	5e-05	0.000185415	yes		-1.53356	3.33055	20.2353	6.85e-06	7.11e-05		sp|O82205|R15A2_ARATH	IPR000630	GO:0005840,GO:0006412,GO:0003735
Peaxi162Scf00038g01443		XLOC_004712	10.5675	18.1662	0.781618	1.75869	0.00315	0.00780583	yes		1.68772	2.13951	16.194	5.72e-05	0.000448744		AT3G13700.2	IPR012677	GO:0000166,GO:0003676
Peaxi162Scf00038g01451		XLOC_004719	8.61143	2.66055	-1.69453	-2.92209	5e-05	0.000185415	yes		-2.07872	1.72585	17.666	2.63e-05	0.000231959		AT4G36380.1	IPR001128	GO:0020037,GO:0016705,GO:0005506,GO:0055114
Peaxi162Scf00038g01524		XLOC_004721	20.6889	32.9571	0.671735	1.76237	0.0029	0.00726086	yes		0.961097	4.81784	18.7079	1.52e-05	0.000142716		sp|Q5RDY2|TM9S4_PONAB	IPR016196,IPR004240	GO:0016021
Peaxi162Scf00038g01528		XLOC_004565	335.591	721.985	1.10527	2.05864	0.00045	0.00139113	yes		1.42662	8.45481	9.34014	0.00224188	0.00995579		AT3G13750.1	IPR001944,IPR000922,IPR017853	GO:0030246,GO:0004553,GO:0005975,GO:0003824
Peaxi162Scf00038g01535		XLOC_004723	29.6423	46.9291	0.662824	1.75005	0.00255	0.00651426	yes		1.08833	5.96476	22.9663	1.65e-06	2.06e-05		AT5G56890.1	IPR013320,IPR011009	GO:0005524,GO:0004672,GO:0006468,GO:0016772
Peaxi162Scf00038g01624		XLOC_004728	89.8213	47.3565	-0.923494	-2.46904	5e-05	0.000185415	yes		-0.607511	4.31874	7.43805	0.0063859	0.0234263		AT2G19480.1	IPR002164	GO:0005634,GO:0006334
Peaxi162Scf00038g01645		XLOC_004573	1.75519	4.59715	1.38912	1.49724	0.0242	0.0457739	yes		2.65063	2.9343	9.42629	0.00213897	0.00956439		AT1G17650.1	IPR008927,IPR015815,IPR016040	GO:0016616,GO:0006098,GO:0004616,GO:0055114,GO:0050662,GO:0016491
Peaxi162Scf00038g01732		XLOC_004577	2.8937	6.93607	1.2612	2.83157	5e-05	0.000185415	yes		2.08019	2.67894	14.8434	0.000116815	0.000824911		AT1G17500.1	IPR001757,IPR023214	GO:0000287,GO:0005524,GO:0019829,GO:0006812,GO:0046872,GO:0000166,GO:0015914,GO:0016021,GO:0004012
Peaxi162Scf00038g01736		XLOC_004583	12.9084	75.5992	2.55006	6.44413	5e-05	0.000185415	yes		2.92598	6.03414	159.143	1.74e-36	2.4e-33		AT5G57050.1	IPR001932,IPR015655	GO:0006470,GO:0003824,GO:0004722
Peaxi162Scf00038g01941		XLOC_004595	26.033	39.4981	0.601443	1.51763	0.01165	0.0243428	yes		1.08443	4.28593	29.5669	5.4e-08	9.97e-07		sp|Q4KM74|SC22B_RAT	IPR011012,IPR001388	GO:0006810,GO:0016021,GO:0016192
Peaxi162Scf00038g02025		XLOC_004603	5.2012	16.1189	1.63184	3.8742	5e-05	0.000185415	yes		1.88073	6.04276	29.6467	5.18e-08	9.63e-07		AT1G17420.1	IPR027433,IPR008976,IPR000907	GO:0016702,GO:0046872,GO:0005515,GO:0005506,GO:0055114,GO:0016165
Peaxi162Scf00038g02028		XLOC_004750	26.8661	10.3509	-1.37604	-2.64279	5e-05	0.000185415	yes		-1.00987	5.5621	8.41212	0.00372729	0.015158
Peaxi162Scf00038g02031		XLOC_004754	158.677	305.666	0.945861	2.33382	5e-05	0.000185415	yes		1.43856	6.1346	20.962	4.68e-06	5.07e-05		sp|Q9ZPB7|AL7A1_MALDO	IPR016161	GO:0016620,GO:0008152,GO:0055114,GO:0016491
Peaxi162Scf00038g02114		XLOC_004605	34.7619	74.6207	1.10207	2.94158	5e-05	0.000185415	yes		1.39366	7.31836	40.7579	1.72e-10	5.15e-09		AT1G54130.1	IPR003607,IPR007685	GO:0015969,GO:0003824
Peaxi162Scf00038g02137		XLOC_004606	14.8962	2.94195	-2.3401	-3.97291	5e-05	0.000185415	yes		-2.14291	4.69683	14.9382	0.00011109	0.00078879		AT1G72620.1
Peaxi162Scf00038g02139		XLOC_004759	10.1862	3.3997	-1.58314	-3.21285	0.00115	0.00322042	yes		-2.1826	3.49477	17.2669	3.25e-05	0.000277062
Peaxi162Scf00038g02230		XLOC_004612	7.30028	1.20293	-2.60139	-3.23426	0.0002	0.000667709	yes		-3.37462	1.18662	35.6947	2.31e-09	5.55e-08		sp|Q9SSA7|GLIP5_ARATH	IPR001087	GO:0016787,GO:0016788,GO:0006629
Peaxi162Scf00038g02240		XLOC_004619	1.21212	3.11902	1.36357	1.63448	0.00945	0.0203127	yes		2.11058	0.765318	9.62673	0.00191766	0.00873704		AT1G53860.1	IPR005516
Peaxi162Scf00038g02250		XLOC_004618	10.8837	16.0149	0.557241	1.51734	0.01095	0.0230761	yes		0.869129	6.19618	12.9149	0.000325971	0.00198749		AT3G14270.1	IPR002423,IPR027483,IPR027409,IPR013083,IPR027484,IPR002498	GO:0044267,GO:0016307,GO:0046872,GO:0046488,GO:0005524
Peaxi162Scf00038g02334		XLOC_004770	6.40882	15.9984	1.3198	1.74406	0.00995	0.02124	yes		1.62263	2.08701	9.94123	0.00161617	0.00757143
Peaxi162Scf00038g02342		XLOC_004767	19.4881	53.6778	1.46173	3.7542	5e-05	0.000185415	yes		1.63741	3.42689	6.65729	0.00987509	0.0333333		AT1G72330.1	IPR015424	GO:0009058,GO:0003824,GO:0030170
Peaxi162Scf00038g02343		XLOC_004768	45.2062	16.9685	-1.41367	-3.85697	5e-05	0.000185415	yes		-1.08582	7.69503	18.0254	2.18e-05	0.000196716		AT5G04960.1	IPR011050,IPR006501	GO:0005618,GO:0004857,GO:0030599,GO:0042545
Peaxi162Scf00038g02432		XLOC_004630	39.6485	15.7431	-1.33255	-3.42405	5e-05	0.000185415	yes		-0.820569	6.01209	8.6614	0.00325021	0.0135477		AT1G17745.1	IPR006236,IPR016040,IPR015878	GO:0016616,GO:0016597,GO:0008152,GO:0051287,GO:0048037,GO:0006564,GO:0055114,GO:0004617
Peaxi162Scf00038g02434		XLOC_004632	1.53968	4.45826	1.53385	2.70206	0.00015	0.000513767	yes		1.78559	2.80855	24.5991	7.06e-07	9.84e-06		AT1G75820.1	IPR003591,IPR013210,IPR001611,IPR011009	GO:0005524,GO:0005515,GO:0004674,GO:0004672,GO:0006468,GO:0016772
Peaxi162Scf00038g02436		XLOC_004772	14.0238	6.08496	-1.20456	-2.98338	5e-05	0.000185415	yes		-1.13558	5.33297	26.9205	2.12e-07	3.38e-06		AT1G72300.1	IPR003591,IPR025875,IPR013210,IPR001611,IPR011009	GO:0005524,GO:0005515,GO:0004674,GO:0004672,GO:0006468,GO:0016772
Peaxi162Scf00038g02520		XLOC_004635	57.0011	22.657	-1.33103	-3.54186	5e-05	0.000185415	yes		-1.14698	5.15166	16.43	5.05e-05	0.000402289		AT3G21190.1	IPR019378
Peaxi162Scf00039g00054		XLOC_004834	2.99062	9.81156	1.71404	3.10408	5e-05	0.000185415	yes		1.88017	2.8966	22.4497	2.16e-06	2.58e-05		AT3G09520.1	IPR004140,IPR016159	GO:0000145,GO:0006887
Peaxi162Scf00039g00072		XLOC_004837	4.43042	9.50382	1.10106	2.59403	5e-05	0.000185415	yes		1.48436	3.92245	30.5708	3.22e-08	6.23e-07		AT4G28760.1	IPR022212,IPR025486
Peaxi162Scf00039g00073		XLOC_004838	13.9581	6.4761	-1.10791	-1.83892	0.00375	0.00909209	yes		-1.05294	3.16566	8.04809	0.00455517	0.0179128		AT2G37400.1	IPR011990	GO:0005515
Peaxi162Scf00039g00093		XLOC_004807	70.2827	28.1912	-1.31793	-3.43178	5e-05	0.000185415	yes		-1.11243	5.02938	22.586	2.01e-06	2.43e-05		AT3G53580.1	IPR001653	GO:0009089,GO:0008837,GO:0005737
Peaxi162Scf00039g00159		XLOC_004854	18.7873	8.42229	-1.15747	-2.47716	0.0002	0.000667709	yes		-0.884835	2.88413	6.61459	0.0101146	0.0339372		AT5G02540.1	IPR002347	GO:0008152,GO:0016491
Peaxi162Scf00039g00233		XLOC_004826	19.6265	2.40914	-3.02622	-3.98166	5e-05	0.000185415	yes		-3.19514	4.80005	29.5262	5.52e-08	1.01e-06		emb|CAF74935.1|	IPR013087	GO:0046872,GO:0003676
Peaxi162Scf00039g00419		XLOC_004794	51.7595	23.7761	-1.12231	-2.8653	5e-05	0.000185415	yes		-1.31368	4.92957	36.0821	1.89e-09	4.65e-08		ref|XP_002525215.1|
Peaxi162Scf00039g00424		XLOC_004833	13.2418	5.33409	-1.31178	-2.76619	5e-05	0.000185415	yes		-1.27624	3.90822	14.9954	0.000107774	0.000767613		AT1G07710.1	IPR026961,IPR020683	GO:0005515
Peaxi162Scf00039g01013		XLOC_004809	8.38865	14.3597	0.775512	1.41921	0.01965	0.0382411	yes		1.00815	4.82489	15.546	8.05e-05	0.000601436		AT2G37460.1	IPR000620	GO:0016020
Peaxi162Scf00039g01017		XLOC_004847	13.2131	5.06859	-1.38231	-1.59992	0.01805	0.0355392	yes		-2.09535	3.77048	22.1478	2.52e-06	2.98e-05		AT2G37460.1	IPR000620	GO:0016020
Peaxi162Scf00039g01221		XLOC_004813	227.442	88.3254	-1.3646	-3.6781	5e-05	0.000185415	yes		-1.04715	6.83288	22.5944	2e-06	2.42e-05		AT5G02560.1	IPR009072	GO:0005634,GO:0003677,GO:0046982,GO:0006334,GO:0000786
Peaxi162Scf00039g01233		XLOC_004818	20.0516	7.55239	-1.40871	-2.926	5e-05	0.000185415	yes		-1.02012	3.87657	14.7447	0.000123093	0.000864559		AT3G09470.2	IPR010291,IPR016196
Peaxi162Scf00039g01625		XLOC_004859	4.32447	7.37401	0.769924	1.55956	0.01085	0.0228946	yes		1.09976	1.92584	5.89546	0.01518	0.0472083		AT5G02540.1	IPR002347	GO:0008152,GO:0016491
Peaxi162Scf00040g00245		XLOC_004925	35.7175	9.33223	-1.93634	-4.32995	5e-05	0.000185415	yes		-1.81194	4.60396	17.7631	2.5e-05	0.000222113		AT2G36290.1
Peaxi162Scf00040g00420		XLOC_004911	10.3701	1.01346	-3.35507	-5.18229	5e-05	0.000185415	yes		-3.54968	3.19701	32.3121	1.31e-08	2.73e-07		AT4G00750.1	IPR004159,IPR016140	GO:0008168
Peaxi162Scf00040g00423		XLOC_004877	18.6642	6.232	-1.5825	-2.97627	5e-05	0.000185415	yes		-1.38652	4.50078	17.6273	2.69e-05	0.000236023		sp|O64900|C80B2_ESCCA	IPR001128	GO:0020037,GO:0016705,GO:0005506,GO:0055114
Peaxi162Scf00040g00620		XLOC_004879	37.678	17.3226	-1.12107	-2.74535	5e-05	0.000185415	yes		-0.963613	5.44877	10.8279	0.000999824	0.0050918		sp|Q0WUQ1|BAG1_ARATH	IPR003103	GO:0051087
Peaxi162Scf00040g03015		XLOC_004894	55.0518	3.64724	-3.91591	-6.85443	5e-05	0.000185415	yes		-3.61994	1.94365	22.5046	2.1e-06	2.52e-05		AT4G32480.1	IPR006502
Peaxi162Scf00040g03134		XLOC_004896	11.7832	18.1859	0.626082	1.63917	0.0057	0.0130882	yes		0.981101	5.19186	18.8278	1.43e-05	0.000135304		sp|P32361|IRE1_YEAST	IPR010513,IPR006567,IPR011047,IPR011009	GO:0006397,GO:0005524,GO:0005515,GO:0004674,GO:0004672,GO:0006468,GO:0004540,GO:0016772
Peaxi162Scf00041g00016		XLOC_004931	78.2308	8.26003	-3.24352	-6.26382	5e-05	0.000185415	yes		-3.72482	7.95398	77.575	1.28e-18	1.63e-16		AT1G78020.1	IPR007650
Peaxi162Scf00041g00054		XLOC_004935	3.95417	10.42	1.39791	2.38919	0.00025	0.000817896	yes		1.18189	4.2284	8.60275	0.00335657	0.0139098		AT1G78070.1	IPR015943	GO:0005515
Peaxi162Scf00041g00112		XLOC_004932	6.18111	9.67219	0.645978	1.35362	0.023	0.0438235	yes		1.00563	3.59547	15.5401	8.08e-05	0.000602449		ref|XP_002307385.1|	IPR008889
Peaxi162Scf00041g00179		XLOC_004983	36.1839	8.08386	-2.16223	-2.81637	0.00025	0.000817896	yes		-1.53319	1.84786	8.20647	0.00417412	0.0166579			IPR005651
Peaxi162Scf00041g00314		XLOC_004966	20.6879	9.50813	-1.12155	-2.76606	0.0001	0.00035384	yes		-1.04615	6.04895	14.2836	0.000157228	0.00106492		AT1G78060.1	IPR026892,IPR002772,IPR026891,IPR017853	GO:0004553,GO:0005975
Peaxi162Scf00041g01015		XLOC_004940	3.69868	1.59087	-1.21719	-1.44968	0.02205	0.0422583	yes		-1.34654	2.79095	8.9861	0.0027204	0.0117093
Peaxi162Scf00041g01317		XLOC_004977	197.146	424.269	1.10571	2.80045	5e-05	0.000185415	yes		1.35271	8.30278	42.8185	6.01e-11	1.99e-09		AT1G35720.1	IPR001464	GO:0005544,GO:0005509
Peaxi162Scf00041g01724		XLOC_004957	26.5591	5.02686	-2.40148	-3.06303	0.00165	0.00443308	yes		-2.17037	2.70473	15.3252	9.05e-05	0.000662827
Peaxi162Scf00041g01737		XLOC_004955	6.0977	11.9887	0.975337	1.98909	0.0013	0.00359078	yes		1.16623	3.97245	20.7186	5.32e-06	5.66e-05		AT1G34630.1	IPR026749
Peaxi162Scf00041g02413		XLOC_004961	6.97957	1.92861	-1.85558	-2.21495	0.00155	0.00419549	yes		-2.12513	0.827481	7.56572	0.0059489	0.0221051		AT3G23360.1	IPR001932,IPR015655	GO:0003824
Peaxi162Scf00041g02416		XLOC_004987	29.925	15.2533	-0.972232	-2.61736	5e-05	0.000185415	yes		-0.661396	6.81929	6.68749	0.00970918	0.0328643		ref|XP_007035156.1|
Peaxi162Scf00041g10112		XLOC_004942	12.4226	40.4888	1.70455	4.12246	5e-05	0.000185415	yes		1.90177	5.01612	39.9215	2.64e-10	7.66e-09		ref|XP_002307385.1|	IPR008889
Peaxi162Scf00042g00123		XLOC_005001	3.56319	7.50045	1.07381	1.70588	0.00765	0.0168998	yes		1.77259	2.2104	9.82003	0.00172621	0.00802468		AT1G20330.1	IPR013705,IPR025769,IPR013216	GO:0006694,GO:0008757,GO:0008152,GO:0008168
Peaxi162Scf00042g00273		XLOC_005017	80.0067	35.5177	-1.17158	-2.77496	5e-05	0.000185415	yes		-0.719157	4.8225	6.89139	0.00866121	0.030066		AT2G21060.1	IPR012340,IPR001878	GO:0003677,GO:0006355,GO:0008270,GO:0003676
Peaxi162Scf00042g00274		XLOC_005018	61.3158	10.814	-2.50335	-4.85326	5e-05	0.000185415	yes		-2.27089	3.47275	19.6765	9.17e-06	9.12e-05		AT1G65870.1	IPR004265
Peaxi162Scf00042g01313		XLOC_005003	5.79428	12.1835	1.07223	2.42746	5e-05	0.000185415	yes		1.00289	4.4397	6.86844	0.00877314	0.0303709		AT1G53350.1	IPR027417,IPR000767	GO:0043531,GO:0006952
Peaxi162Scf00042g02726		XLOC_005016	12.9193	2.60685	-2.30915	-3.94903	5e-05	0.000185415	yes		-2.08613	1.5407	15.0851	0.000102774	0.000736049		sp|Q9S836|LAX2_ARATH	IPR013057
Peaxi162Scf00042g02728		XLOC_005044	9.20686	55.0544	2.58008	5.80525	5e-05	0.000185415	yes		2.6545	4.33378	37.4406	9.42e-10	2.46e-08		AT1G65870.1	IPR004265
Peaxi162Scf00042g02729		XLOC_005045	34.3046	5.99463	-2.51666	-5.04151	5e-05	0.000185415	yes		-2.34301	3.31844	17.843	2.4e-05	0.000214075		AT1G65870.1	IPR004265
Peaxi162Scf00043g00068		XLOC_005074	14.8469	6.84225	-1.11762	-2.0847	0.0009	0.00258883	yes		-1.00061	5.63626	12.2659	0.000461305	0.0026653		ref|XP_002521162.1|	IPR021883
Peaxi162Scf00043g00247		XLOC_005062	15.1071	31.2944	1.05068	2.83447	5e-05	0.000185415	yes		1.39075	6.70907	35.6945	2.31e-09	5.55e-08		AT1G04120.1	IPR027417,IPR011527	GO:0006810,GO:0055085,GO:0005524,GO:0000166,GO:0042626,GO:0017111,GO:0016021,GO:0016887
Peaxi162Scf00043g00272		XLOC_005066	25.0437	51.3242	1.03519	2.75136	5e-05	0.000185415	yes		1.26594	5.21926	47.8435	4.62e-12	1.88e-10		AT5G32470.1	IPR016084,IPR023214
Peaxi162Scf00043g02712		XLOC_005067	7.58035	1.77022	-2.09834	-4.10323	5e-05	0.000185415	yes		-2.02169	3.39572	12.6474	0.000376089	0.00224031		AT1G08590.1	IPR003591,IPR025875,IPR013210,IPR001611,IPR011009	GO:0005524,GO:0005515,GO:0004674,GO:0004672,GO:0006468,GO:0016772
Peaxi162Scf00044g00221		XLOC_005134	10.4675	20.3365	0.958156	2.03723	0.00095	0.00271699	yes		1.28929	5.46595	11.0558	0.000884108	0.00458807		sp|Q6GQ22|KMCP1_XENLA	IPR023395,IPR002030	GO:0031966,GO:0006839
Peaxi162Scf00044g01112		XLOC_005103	83.9698	29.6324	-1.5027	-4.13607	5e-05	0.000185415	yes		-1.68526	6.78512	13.2878	0.000267135	0.00167715		AT3G21090.1	IPR027417,IPR013525	GO:0016020,GO:0005524,GO:0000166,GO:0017111,GO:0016887
Peaxi162Scf00044g01218		XLOC_005106	11.1628	19.7223	0.821129	2.04603	0.00065	0.00193585	yes		0.948229	4.28507	19.6264	9.42e-06	9.32e-05		sp|Q54Q92|LMD2A_DICDI	IPR006876
Peaxi162Scf00045g00011		XLOC_005265	7.38943	2.60579	-1.50374	-2.79151	5e-05	0.000185415	yes		-1.32452	6.29801	19.1326	1.22e-05	0.000117475		sp|Q39204|MYC2_ARATH	IPR025610,IPR011598	GO:0046983
Peaxi162Scf00045g00028		XLOC_005261	20.6046	34.0435	0.724417	1.8087	0.00225	0.00583316	yes		1.50581	7.16874	31.9083	1.62e-08	3.31e-07		ref|XP_002519822.1|	IPR003675	GO:0016020
Peaxi162Scf00045g00034		XLOC_005153	6.65802	3.52574	-0.917166	-2.01464	0.00165	0.00443308	yes		-0.782108	3.80325	7.53381	0.00605516	0.0224094		AT2G35540.1	IPR024593,IPR001623
Peaxi162Scf00045g00047		XLOC_005161	6.46917	3.33046	-0.957858	-2.1242	0.0006	0.00180172	yes		-1.01468	2.89988	7.9096	0.00491732	0.0190042		sp|Q9AXT8|CMT1_MAIZE	IPR001525,IPR001025	GO:0003677,GO:0008168,GO:0006306
Peaxi162Scf00045g00083		XLOC_005179	6.04528	1.48377	-2.02655	-2.25813	0.0055	0.0126897	yes		-2.54617	1.01802	10.549	0.00116253	0.00576862		AT3G48320.1	IPR001128	GO:0020037,GO:0016705,GO:0005506,GO:0055114
Peaxi162Scf00045g00147		XLOC_005200	6.43303	1.14234	-2.49351	-2.258	0.0045	0.0106537	yes		-3.64954	3.69981	29.9859	4.35e-08	8.2e-07		AT2G24390.1	IPR013024
Peaxi162Scf00045g00175		XLOC_005220	21.1532	40.6282	0.941608	2.4003	0.0001	0.00035384	yes		1.26844	5.30927	37.6223	8.59e-10	2.25e-08		ref|XP_002515338.1|	IPR013083	GO:0005515,GO:0008270
Peaxi162Scf00045g00221		XLOC_005274	4.63835	1.53572	-1.59469	-2.10272	0.00195	0.0051377	yes		-1.65794	2.29553	13.6113	0.000224834	0.00144754		AT5G16560.1	IPR009057	GO:0003677,GO:0003682
Peaxi162Scf00045g00323		XLOC_005152	33.7505	9.16994	-1.87993	-4.29036	5e-05	0.000185415	yes		-1.97367	2.39939	17.2597	3.26e-05	0.000277796		AT4G29510.1	IPR025799,IPR010456	GO:0008168,GO:0008276,GO:0006479,GO:0005737
Peaxi162Scf00045g00327		XLOC_005279	42.7047	17.7297	-1.26823	-2.79683	5e-05	0.000185415	yes		-1.15613	3.82238	13.3602	0.000257016	0.00162247		AT5G42850.1	IPR012336,IPR010357
Peaxi162Scf00045g00455		XLOC_005163	4.5562	1.63238	-1.48085	-1.75165	0.00825	0.0180482	yes		-1.12309	1.88744	6.38259	0.0115245	0.0378582		AT3G13960.1	IPR014978,IPR014977	GO:0005634,GO:0005524,GO:0005515,GO:0006355,GO:0016818
Peaxi162Scf00045g00542		XLOC_005287	58.4566	86.1425	0.55936	1.47692	0.0097	0.0207765	yes		0.615896	5.98293	7.47655	0.00625077	0.0229794		AT4G19110.1	IPR011009	GO:0005524,GO:0004674,GO:0004672,GO:0006468,GO:0016772
Peaxi162Scf00045g00625		XLOC_005297	4.65073	17.3268	1.89747	3.78664	5e-05	0.000185415	yes		2.4839	3.74472	52.2505	4.89e-13	2.38e-11		AT1G31830.1	IPR002293	GO:0016020,GO:0003333,GO:0015171
Peaxi162Scf00045g00722		XLOC_005173	90.408	26.8718	-1.75036	-4.17688	5e-05	0.000185415	yes		-1.93805	4.96454	41.7059	1.06e-10	3.33e-09		AT2G35605.1	IPR003121	GO:0005515
Peaxi162Scf00045g00811		XLOC_005178	15.8451	1.99884	-2.9868	-2.55958	0.0015	0.00407526	yes		-2.83881	2.32509	29.4412	5.76e-08	1.06e-06		AT1G61120.1	IPR008949,IPR008930	GO:0000287,GO:0016829,GO:0008152,GO:0010333
Peaxi162Scf00045g00916		XLOC_005182	9.89593	1.83167	-2.43367	-4.29152	5e-05	0.000185415	yes		-3.36169	2.90821	48.3558	3.55e-12	1.47e-10		sp|Q38802|KSA_ARATH	IPR008949,IPR008930	GO:0000287,GO:0016829,GO:0008152,GO:0010333
Peaxi162Scf00045g00917		XLOC_005305	14.6596	1.52567	-3.26433	-6.07784	5e-05	0.000185415	yes		-3.4988	3.78317	55.0548	1.17e-13	6.51e-12		AT1G61120.1	IPR008949,IPR008930	GO:0000287,GO:0016829,GO:0008152,GO:0010333
Peaxi162Scf00045g01020		XLOC_005311	12.002	0.702863	-4.09389	-5.37776	5e-05	0.000185415	yes		-4.71047	2.8693	58.3035	2.25e-14	1.4e-12		sp|B5WWZ8|FAO1_LOTJA	IPR012400	GO:0016614,GO:0046577,GO:0050660,GO:0055114
Peaxi162Scf00045g01230		XLOC_005192	102.176	45.6577	-1.16213	-2.91805	5e-05	0.000185415	yes		-0.870461	5.39312	8.69804	0.00318552	0.0133285		ref|XP_002519888.1|	IPR026939,IPR007087	GO:0046872
Peaxi162Scf00045g01233		XLOC_005188	5.69232	10.7359	0.915354	2.18106	0.00015	0.000513767	yes		1.23827	4.13707	19.9027	8.15e-06	8.22e-05		AT4G19420.1	IPR004963
Peaxi162Scf00045g01313		XLOC_005326	122.475	13.2198	-3.21172	-5.38024	5e-05	0.000185415	yes		-3.61383	7.42184	24.9936	5.75e-07	8.25e-06		AT2G45180.1	IPR016140
Peaxi162Scf00045g01323		XLOC_005324	10.2353	2.66673	-1.94041	-2.78991	5e-05	0.000185415	yes		-2.1564	3.25011	19.925	8.05e-06	8.15e-05		AT1G31350.1	IPR015916
Peaxi162Scf00045g01341		XLOC_005320	4.8889	0.597238	-3.03313	-3.98653	5e-05	0.000185415	yes		-3.5424	2.68185	76.6953	1.99e-18	2.46e-16		AT5G67160.1	IPR003480,IPR023213	GO:0016747
Peaxi162Scf00045g01446		XLOC_005197	15.8502	10.3864	-0.609802	-1.34674	0.01825	0.0358804	yes		-1.09997	4.96632	16.6049	4.6e-05	0.000371416		AT2G16800.1	IPR011541	GO:0015087,GO:0055085,GO:0046872,GO:0015675,GO:0006824,GO:0015099,GO:0016021
Peaxi162Scf00045g01447		XLOC_005198	6.9104	28.1814	2.0279	4.24218	5e-05	0.000185415	yes		1.66015	4.01751	35.0946	3.14e-09	7.36e-08		sp|Q640T2|WIPI3_XENTR	IPR015943	GO:0005515
Peaxi162Scf00045g01451		XLOC_005202	15.3378	25.9673	0.759601	1.4284	0.018	0.0354545	yes		0.919367	3.92058	8.33812	0.00388217	0.0156924		AT4G31330.1	IPR006747
Peaxi162Scf00045g01458		XLOC_005334	20.7733	40.1696	0.951373	2.45485	0.0001	0.00035384	yes		0.852994	4.89279	13.1774	0.000283348	0.00176396		gb|AGD98702.1|	IPR004827,IPR020983	GO:0006355,GO:0043565,GO:0003700
Peaxi162Scf00045g01523		XLOC_005205	31.6237	58.5022	0.887485	2.27333	0.00035	0.00110899	yes		1.04793	5.80807	6.62195	0.0100729	0.0338441		sp|Q9CQG1|CHAC2_MOUSE	IPR013024,IPR006840
Peaxi162Scf00045g01628		XLOC_005338	7.3047	0.850188	-3.10297	-3.0142	0.00385	0.00930537	yes		-3.26267	0.796534	21.3331	3.86e-06	4.29e-05		AT4G31550.2	IPR003657,IPR018872	GO:0006355,GO:0043565,GO:0003700
Peaxi162Scf00045g01645		XLOC_005216	13.2202	4.40245	-1.58637	-3.4114	5e-05	0.000185415	yes		-1.14715	4.93567	13.1174	0.00029256	0.00181368		AT4G31590.1
Peaxi162Scf00045g01734		XLOC_005219	55.4097	25.2023	-1.13658	-3.04469	5e-05	0.000185415	yes		-1.01713	6.44623	16.5513	4.74e-05	0.000379838		sp|B5F947|MTOX_SALA4	IPR006076	GO:0055114,GO:0016491
Peaxi162Scf00045g01833		XLOC_005342	11.5524	18.4005	0.671554	1.53481	0.0099	0.0211473	yes		0.791501	3.32134	7.84723	0.00508986	0.0195478		AT5G10730.1	IPR016040
Peaxi162Scf00045g02025		XLOC_005235	26.3725	169.355	2.68294	6.59127	5e-05	0.000185415	yes		3.12185	6.15621	14.2934	0.00015641	0.00106047		sp|P54772|DCHS_SOLLC	IPR015424,IPR002129	GO:0019752,GO:0016831,GO:0003824,GO:0030170
Peaxi162Scf00045g02031		XLOC_005358	16.0288	4.80592	-1.73778	-2.88445	5e-05	0.000185415	yes		-1.27837	3.45483	9.45197	0.00210922	0.00945588		AT4G31840.1	IPR008972	GO:0009055,GO:0005507
Peaxi162Scf00045g02038		XLOC_005356	97.1594	968.227	3.31692	7.51996	5e-05	0.000185415	yes		3.43798	8.6294	20.3951	6.3e-06	6.59e-05		sp|P54772|DCHS_SOLLC	IPR015424,IPR002129	GO:0019752,GO:0016831,GO:0003824,GO:0030170
Peaxi162Scf00045g02127		XLOC_005240	17.832	10.4285	-0.773933	-1.75421	0.00475	0.0111685	yes		-1.51496	4.17138	25.8718	3.65e-07	5.51e-06		AT1G15810.1	IPR000589	GO:0005840,GO:0006412,GO:0005622,GO:0003735
Peaxi162Scf00045g02238		XLOC_005244	1935.86	752.384	-1.36343	-2.4424	0.0001	0.00035384	yes		-0.940823	11.1923	11.5344	0.000683207	0.00370143		AT1G04820.1	IPR000217,IPR023123	GO:0051258,GO:0005874,GO:0043234,GO:0006184,GO:0007017,GO:0005525,GO:0005200,GO:0003924
Peaxi162Scf00045g02324		XLOC_005374	85.9187	152.607	0.828774	2.19824	0.00035	0.00110899	yes		1.17368	8.04434	21.1643	4.22e-06	4.64e-05		AT4G02900.1	IPR027815,IPR003864	GO:0016020
Peaxi162Scf00045g02430		XLOC_005377	49.9192	18.8751	-1.40311	-3.21082	5e-05	0.000185415	yes		-1.1253	3.66312	12.9344	0.000322599	0.00197122
Peaxi162Scf00045g02525		XLOC_005259	6.45976	2.75706	-1.22835	-2.41182	0.0002	0.000667709	yes		-1.31925	3.47661	13.2083	0.000278709	0.00174031		AT5G05500.1	IPR006041
Peaxi162Scf00046g00120		XLOC_005387	20.3379	12.0734	-0.752338	-1.8104	0.0026	0.00660917	yes		-0.774563	4.79005	10.7439	0.00104623	0.00528524		AT4G26000.1	IPR004087	GO:0003723
Peaxi162Scf00046g00148		XLOC_005410	27.6451	10.0683	-1.4572	-3.46428	5e-05	0.000185415	yes		-0.930324	3.59301	13.452	0.000244749	0.00155641		sp|Q55141|ILVH_SYNY3	IPR004789	GO:0009082,GO:0003984
Peaxi162Scf00046g00155		XLOC_005428	17.5039	6.8554	-1.35236	-3.36268	5e-05	0.000185415	yes		-1.49849	5.70275	34.9655	3.36e-09	7.78e-08		sp|Q9ZUU3|PP190_ARATH	IPR011990,IPR002885	GO:0005515
Peaxi162Scf00046g00161		XLOC_005430	1.1443	3.53124	1.62571	1.60338	0.0156	0.0313362	yes		3.0837	2.78719	23.4673	1.27e-06	1.64e-05		AT5G16990.1	IPR020843,IPR016040,IPR002085	GO:0008270,GO:0016747,GO:0055114,GO:0016491
Peaxi162Scf00046g00168		XLOC_005431	0.942239	4.69563	2.31715	1.90563	0.009	0.0194724	yes		2.77515	3.50542	27.3474	1.7e-07	2.78e-06		AT5G16990.1	IPR020843,IPR016040,IPR002085	GO:0008270,GO:0016747,GO:0055114,GO:0016491
Peaxi162Scf00046g00171		XLOC_005432	0.5545	16.3822	4.8848	3.76945	0.0037	0.0089857	yes		4.9142	3.89915	49.4238	2.06e-12	8.9e-11		AT2G43870.1	IPR011050,IPR000743	GO:0005975,GO:0004650
Peaxi162Scf00046g00417		XLOC_005394	40.9679	16.6996	-1.29468	-3.46444	5e-05	0.000185415	yes		-0.801088	3.87466	6.39675	0.011433	0.0375932		ref|XP_003610031.1|	IPR006594,IPR007718	GO:0005515
Peaxi162Scf00046g00530		XLOC_005398	39.4644	65.6702	0.734688	1.98354	0.0016	0.00431488	yes		1.05245	6.00554	29.2402	6.39e-08	1.16e-06		AT5G53010.1	IPR023298,IPR024750,IPR001757,IPR023214	GO:0070588,GO:0016020,GO:0005524,GO:0019829,GO:0005388,GO:0006812,GO:0046872,GO:0000166,GO:0016021,GO:0005516
Peaxi162Scf00046g00718		XLOC_005404	56.9117	214.981	1.91741	4.8221	5e-05	0.000185415	yes		2.27396	7.41506	21.6948	3.2e-06	3.65e-05		AT2G25490.1	IPR001810,IPR006553	GO:0005515
Peaxi162Scf00046g02010		XLOC_005434	5.06141	1.30707	-1.95321	-2.34449	0.00175	0.00466936	yes		-2.21255	0.37153	7.67943	0.00558538	0.0210259		AT2G43870.1	IPR011050,IPR000743	GO:0005975,GO:0004650
Peaxi162Scf00046g02619		XLOC_005416	10.6114	2.45108	-2.11413	-3.53247	5e-05	0.000185415	yes		-2.21339	2.05216	10.9263	0.000948103	0.00487745		AT2G43880.1	IPR011050,IPR000743	GO:0005975,GO:0004650
Peaxi162Scf00047g00053		XLOC_005466	20.5056	60.568	1.56254	4.13287	5e-05	0.000185415	yes		2.03784	5.92577	71.7339	2.46e-17	2.62e-15		AT5G01560.1	IPR013320,IPR011009	GO:0005524,GO:0004674,GO:0004672,GO:0006468,GO:0016772
Peaxi162Scf00047g00088		XLOC_005581	10.6184	2.49973	-2.08672	-2.7097	0.00035	0.00110899	yes		-1.92453	2.91734	22.1281	2.55e-06	3e-05		AT3G06240.1	IPR017451
Peaxi162Scf00047g00103		XLOC_005486	6.21287	3.00661	-1.04712	-2.07947	0.00035	0.00110899	yes		-1.11638	6.42141	13.9358	0.000189158	0.00124391		AT3G24190.1	IPR011009	GO:0016772
Peaxi162Scf00047g00132		XLOC_005542	109.352	47.6782	-1.19757	-3.11226	5e-05	0.000185415	yes		-1.12809	2.88077	8.75667	0.00308472	0.0129701		AT4G13850.1	IPR012677	GO:0000166,GO:0003676
Peaxi162Scf00047g00218		XLOC_005550	47.272	7.57402	-2.64185	-5.34706	5e-05	0.000185415	yes		-2.39726	4.95141	23.5128	1.24e-06	1.61e-05		sp|Q9M1V1|SOT6_ARATH	IPR000863,IPR027417	GO:0008146
Peaxi162Scf00047g00521		XLOC_005567	1.99839	7.50228	1.90849	2.18126	0.00565	0.0129878	yes		2.15356	0.250132	10.0056	0.00156064	0.00736815		ref|XP_007034374.1|	IPR011992	GO:0005509
Peaxi162Scf00047g00522		XLOC_005568	7.70377	3.04355	-1.33981	-1.90218	0.0041	0.00983118	yes		-2.13555	2.416	24.1411	8.95e-07	1.21e-05		AT3G24120.1	IPR025756,IPR009057	GO:0003677,GO:0003682
Peaxi162Scf00047g00721		XLOC_005576	68.0129	115.115	0.759193	2.01326	0.0007	0.00206849	yes		1.03797	4.87436	20.1067	7.32e-06	7.54e-05		AT3G54660.1	IPR016156,IPR013027,IPR006324,IPR023753	GO:0050660,GO:0055114,GO:0045454,GO:0050661,GO:0006749,GO:0016668,GO:0004362,GO:0016491
Peaxi162Scf00047g00732		XLOC_005578	10.3929	18.0051	0.792809	2.02428	0.0008	0.002331	yes		1.12187	4.44926	25.5719	4.26e-07	6.34e-06		AT3G24180.1	IPR024462,IPR014551	GO:0016020,GO:0006665,GO:0016021,GO:0006680,GO:0003824,GO:0004348
Peaxi162Scf00047g01322		XLOC_005491	47.9135	23.9655	-0.999475	-2.56207	5e-05	0.000185415	yes		-0.793365	5.70041	7.42269	0.00644066	0.0235854		AT4G13710.1	IPR011050,IPR018082
Peaxi162Scf00047g01532		XLOC_005607	13.7099	8.55591	-0.680221	-1.71861	0.0074	0.0164183	yes		-0.961884	4.78936	12.4236	0.000423933	0.00248317		AT3G24040.1	IPR003406	GO:0016020,GO:0008375
Peaxi162Scf00047g01535		XLOC_005612	373.545	69.5847	-2.42444	-5.61922	5e-05	0.000185415	yes		-2.00236	4.92222	13.6903	0.000215569	0.00139396
Peaxi162Scf00047g01540		XLOC_005604	20.2912	11.2584	-0.849854	-2.22978	0.00025	0.000817896	yes		-0.734807	5.19621	13.421	0.000248829	0.00157945		AT3G12280.1	IPR028309,IPR013763,IPR024599	GO:0006357,GO:0005634,GO:0051726
Peaxi162Scf00047g01542		XLOC_005606	72.7834	29.5934	-1.29833	-3.31024	5e-05	0.000185415	yes		-1.17416	5.81646	18.7431	1.5e-05	0.000140617		AT3G24050.1	IPR013088	GO:0006355,GO:0043565,GO:0008270,GO:0003700
Peaxi162Scf00047g01821		XLOC_005513	5.34767	2.95867	-0.853964	-1.41776	0.02185	0.0419243	yes		-1.17009	2.47043	6.52222	0.0106535	0.0354238		AT2G32430.1	IPR025298,IPR002659	GO:0016020,GO:0006486,GO:0008378
Peaxi162Scf00047g01927		XLOC_005622	148.179	493.535	1.73581	4.30643	5e-05	0.000185415	yes		1.65665	8.33245	26.7309	2.34e-07	3.69e-06		sp|Q08506|ACCO1_PETHY	IPR027443,IPR005123,IPR026992	GO:0016706,GO:0055114,GO:0016491
Peaxi162Scf00047g02011		XLOC_005628	8.65984	2.38888	-1.858	-1.84593	0.00915	0.0197544	yes		-2.10891	2.05048	16.8391	4.07e-05	0.000335196		AT4G14540.1	IPR003957,IPR009072	GO:0005634,GO:0003677,GO:0006355,GO:0046982,GO:0043565,GO:0005622
Peaxi162Scf00047g02034		XLOC_005519	3.31363	42.9574	3.69643	7.46505	5e-05	0.000185415	yes		4.52624	4.5858	146.106	1.23e-33	1.11e-30		sp|Q9LVE0|PTR33_ARATH	IPR000109,IPR016196	GO:0016020,GO:0006810,GO:0005215
Peaxi162Scf00047g02037		XLOC_005624	10.0001	14.7621	0.561878	1.40129	0.01835	0.0360488	yes		0.838868	4.93293	12.3564	0.000439486	0.00256196		gb|EXB78685.1|	IPR013536,IPR018997,IPR006567	GO:0005515
Peaxi162Scf00047g02126		XLOC_005635	8.22822	24.2523	1.55947	2.82093	5e-05	0.000185415	yes		1.84237	3.72116	22.0565	2.65e-06	3.1e-05		AT2G04240.1	IPR013083	GO:0005515,GO:0008270
Peaxi162Scf00047g02131		XLOC_005633	10.7562	16.8332	0.646147	1.53305	0.01095	0.0230761	yes		0.86642	4.1012	7.31714	0.00683002	0.0247487		AT4G26440.1	IPR003657	GO:0006355,GO:0043565,GO:0003700
Peaxi162Scf00047g02240		XLOC_005642	21.7645	10.7213	-1.0215	-2.56537	5e-05	0.000185415	yes		-1.09198	6.40883	25.2022	5.16e-07	7.49e-06		sp|Q0D8N0|RH53_ORYSJ	IPR014014,IPR027417,IPR014001,IPR001650	GO:0005524,GO:0004386,GO:0008026,GO:0003676
Peaxi162Scf00047g02318		XLOC_005646	178.624	79.21	-1.17317	-3.16327	5e-05	0.000185415	yes		-1.00005	6.06737	7.35152	0.00670063	0.0243692		AT1G06620.1	IPR027443,IPR005123,IPR026992	GO:0016706,GO:0055114,GO:0016491
Peaxi162Scf00047g02337		XLOC_005645	20.6768	30.0162	0.537729	1.34993	0.0234	0.044478	yes		1.1687	5.7211	20.3821	6.34e-06	6.63e-05		sp|Q8VXV7|LDL1_ARATH	IPR016040,IPR001613	GO:0055114,GO:0016491
Peaxi162Scf00047g02423		XLOC_005654	108.261	59.3921	-0.866176	-2.27137	5e-05	0.000185415	yes		-0.779818	5.81148	8.05958	0.00452636	0.017831		AT3G06040.1	IPR015608,IPR014719	GO:0005840,GO:0006412,GO:0005622,GO:0003735
Peaxi162Scf00047g02449		XLOC_005538	16.9651	9.04291	-0.907708	-2.27188	0.00025	0.000817896	yes		-1.24966	6.24207	8.35184	0.00385297	0.0156017		AT3G21790.1	IPR002213,IPR012946	GO:0008152,GO:0016758
Peaxi162Scf00047g02454		XLOC_005655	50.9069	93.1295	0.871378	2.34382	0.0001	0.00035384	yes		1.30529	6.61515	23.0863	1.55e-06	1.95e-05		sp|Q1XDM0|ODPA_PYRYE	IPR017597	GO:0043231,GO:0008152,GO:0006096,GO:0004739,GO:0055114,GO:0016624
Peaxi162Scf00047g10011		XLOC_005442	197.774	44.2996	-2.15848	-5.55295	5e-05	0.000185415	yes		-2.10089	8.72155	42.1222	8.57e-11	2.74e-09		AT3G23820.1	IPR001509,IPR008089	GO:0005975,GO:0044237,GO:0016857,GO:0003824,GO:0050662
Peaxi162Scf00048g00171		XLOC_005672	101.164	70.4017	-0.523016	-1.41033	0.01715	0.0340081	yes		-0.436337	7.40333	6.52987	0.0106078	0.0353001			IPR007019
Peaxi162Scf00048g00815		XLOC_005667	38.1225	74.8073	0.972537	2.56149	5e-05	0.000185415	yes		1.22001	5.69497	25.8644	3.66e-07	5.53e-06		sp|O48965|IDI2_CAMAC	IPR015797,IPR011876	GO:0008299,GO:0016787,GO:0004452
Peaxi162Scf00048g01418		XLOC_005671	5.97574	13.5019	1.17597	2.42371	0.0002	0.000667709	yes		1.11653	3.23377	15.5943	7.85e-05	0.00058818		AT1G79020.1	IPR024943,IPR019542	GO:0035267,GO:0032777
Peaxi162Scf00048g01725		XLOC_005698	9.277	3.42469	-1.43768	-3.02922	5e-05	0.000185415	yes		-1.33886	2.59243	8.38555	0.00378215	0.01536		sp|Q9ZPV5|NOC2L_ARATH	IPR005343
Peaxi162Scf00048g02225		XLOC_005706	18.6178	7.16533	-1.37758	-2.68128	5e-05	0.000185415	yes		-1.37462	3.01043	15.0457	0.000104941	0.000749649		AT2G39040.1	IPR010255	GO:0006979,GO:0020037,GO:0004601,GO:0055114
Peaxi162Scf00048g02226		XLOC_005682	8.96191	14.2075	0.664776	1.59876	0.00875	0.0190006	yes		1.03681	7.39838	23.5874	1.19e-06	1.55e-05		AT3G21500.2	IPR009014,IPR005477	GO:0008152,GO:0016114,GO:0008661,GO:0003824
Peaxi162Scf00048g02227		XLOC_005704	143.399	32.8843	-2.12456	-5.48243	5e-05	0.000185415	yes		-1.78295	6.30374	29.3627	6e-08	1.1e-06		AT2G39040.1	IPR010255	GO:0006979,GO:0020037,GO:0004601,GO:0055114
Peaxi162Scf00049g00042		XLOC_005733	31.4703	8.02863	-1.97077	-4.10091	5e-05	0.000185415	yes		-1.83767	4.00454	31.384	2.12e-08	4.27e-07		AT2G45550.1	IPR001128	GO:0020037,GO:0016705,GO:0005506,GO:0055114
Peaxi162Scf00049g00075		XLOC_005708	2.01525	12.629	2.64771	3.24717	0.0003	0.000964629	yes		3.52224	2.45647	52.2075	4.99e-13	2.42e-11		AT2G45550.1	IPR001128	GO:0020037,GO:0016705,GO:0005506,GO:0055114
Peaxi162Scf00049g00208		XLOC_005721	4.91072	2.25499	-1.12281	-1.9438	0.0013	0.00359078	yes		-1.28175	2.66976	6.58985	0.0102562	0.0343288		sp|Q8W104|FBL17_ARATH	IPR001810	GO:0005515
Peaxi162Scf00049g01318		XLOC_005718	21.9073	11.0532	-0.986947	-2.46455	5e-05	0.000185415	yes		-0.740886	4.76797	15.088	0.000102616	0.000735172		AT1G49580.1	IPR011992,IPR011009	GO:0005524,GO:0004674,GO:0005509,GO:0004672,GO:0006468,GO:0016772
Peaxi162Scf00049g01513		XLOC_005744	3.67604	0.797589	-2.20443	-2.70546	0.00035	0.00110899	yes		-2.6134	5.25694	43.4789	4.29e-11	1.46e-09		AT5G57800.1	IPR016040,IPR006694,IPR021940	GO:0005506,GO:0006633,GO:0055114,GO:0016491
Peaxi162Scf00049g01720		XLOC_005746	3.31066	11.4161	1.78588	3.48413	5e-05	0.000185415	yes		2.14451	3.61207	36.658	1.41e-09	3.53e-08		AT1G06800.1	IPR002921	GO:0004806,GO:0006629
Peaxi162Scf00049g02220		XLOC_005724	12.0368	22.9453	0.930748	2.00151	0.00155	0.00419549	yes		1.55046	4.23643	16.9073	3.93e-05	0.000325319		sp|P33077|IAA4_ARATH	IPR003311	GO:0005634,GO:0006355,GO:0046983
Peaxi162Scf00049g02223		XLOC_005748	41.4395	71.2448	0.781777	2.03322	0.0009	0.00258883	yes		0.939586	6.17499	21.2259	4.08e-06	4.5e-05		AT4G02590.1	IPR011598	GO:0046983
Peaxi162Scf00050g00068		XLOC_005793	98.766	31.5036	-1.6485	-4.36164	5e-05	0.000185415	yes		-1.39447	5.68716	20.2924	6.65e-06	6.92e-05		AT2G18570.1	IPR002213	GO:0008152,GO:0016758
Peaxi162Scf00050g00101		XLOC_005765	6.04672	11.4953	0.926815	1.90639	0.00185	0.00490454	yes		1.22101	2.9752	14.5101	0.000139413	0.00096283		AT3G54220.1	IPR005202
Peaxi162Scf00050g00119		XLOC_005766	0.56024	3.52068	2.65173	2.50929	0.005	0.011677	yes		2.12405	3.20004	16.4324	5.04e-05	0.000401923		AT4G31530.2	IPR016040
Peaxi162Scf00050g00169		XLOC_005769	42.6335	27.3141	-0.642343	-1.68993	0.00355	0.00866564	yes		-0.520976	5.11579	5.92056	0.0149652	0.0467413		AT2G27040.1	IPR014811,IPR012337,IPR003100	GO:0005515,GO:0003676
Peaxi162Scf00050g00512		XLOC_005789	7.86017	13.1622	0.743767	1.62065	0.008	0.0175704	yes		0.987364	3.3096	9.10292	0.00255202	0.0111022		AT5G57620.1	IPR009057	GO:0003677,GO:0003682
Peaxi162Scf00050g00513		XLOC_005790	8.67014	15.7698	0.863035	2.20733	0.00035	0.00110899	yes		1.13107	5.90064	21.5318	3.48e-06	3.93e-05		AT1G08720.1	IPR000270,IPR011009	GO:0005524,GO:0005515,GO:0004674,GO:0004672,GO:0006468,GO:0016772
Peaxi162Scf00050g00632		XLOC_005791	2.15176	4.33526	1.0106	1.69868	0.0064	0.0144727	yes		1.55969	2.22448	7.67975	0.00558438	0.0210259		AT2G33170.1	IPR003591,IPR025875,IPR013210,IPR001611	GO:0005515
Peaxi162Scf00050g00633		XLOC_005792	22.8712	15.7418	-0.538933	-1.38586	0.01545	0.0310732	yes		-0.854226	6.54451	10.6324	0.00111123	0.0055634		AT4G30310.2	IPR006003	GO:0016773,GO:0005975
Peaxi162Scf00050g02113		XLOC_005805	21.9771	44.4005	1.01458	2.22477	0.00035	0.00110899	yes		1.26244	2.94449	9.88631	0.00166513	0.00777811		sp|Q06445|CYTI_VIGUN	IPR027214,IPR000010	GO:0004869
Peaxi162Scf00050g02227		XLOC_005806	7.39815	12.9505	0.807768	1.99742	0.0009	0.00258883	yes		1.05337	5.61792	19.903	8.15e-06	8.22e-05		sp|P12281|MOEA_ECOLI	IPR005110,IPR005111,IPR001453	GO:0006777,GO:0032324
Peaxi162Scf00051g00001		XLOC_005809	110.018	39.2953	-1.48531	-3.40636	5e-05	0.000185415	yes		-1.27801	3.78204	9.10583	0.00254797	0.0110869		gb|ACM78616.1|	IPR016140
Peaxi162Scf00051g00055		XLOC_005842	10.9091	0.913798	-3.57751	-2.84703	0.0033	0.0081304	yes		-3.73298	1.62925	25.4513	4.54e-07	6.69e-06		ref|XP_002306685.1|	IPR008889
Peaxi162Scf00051g00207		XLOC_005837	47.2017	18.829	-1.32588	-3.25378	5e-05	0.000185415	yes		-1.04466	3.83292	10.0484	0.00152481	0.00722366		sp|Q0WPW4|ACCO5_ARATH	IPR027443,IPR005123,IPR026992	GO:0016706,GO:0055114,GO:0016491
Peaxi162Scf00051g00316		XLOC_005813	65.7879	21.9128	-1.58605	-3.43047	5e-05	0.000185415	yes		-1.38023	3.72142	21.7385	3.12e-06	3.58e-05		AT1G12400.1	IPR009400	GO:0006355,GO:0006289,GO:0000439
Peaxi162Scf00051g00625		XLOC_005844	10.6335	18.2514	0.779387	1.79601	0.00255	0.00651426	yes		0.724371	4.52897	7.45401	0.00632951	0.0232318		AT1G21920.1	IPR003409
Peaxi162Scf00051g00722		XLOC_005846	8.42718	12.0927	0.521015	1.33408	0.0251	0.0472325	yes		0.856869	5.18637	11.3734	0.000745037	0.00397404		sp|P0DM58|DI3L2_ARATH	IPR012340,IPR022966
Peaxi162Scf00051g01111		XLOC_005826	53.7862	26.5926	-1.01621	-2.66436	5e-05	0.000185415	yes		-0.975114	5.41349	14.6077	0.000132373	0.000921582		sp|Q9XF61|PDI_DATGL	IPR005746,IPR005792,IPR012336	GO:0015035,GO:0006662,GO:0005783,GO:0016853,GO:0045454
Peaxi162Scf00051g01410		XLOC_005830	66.1301	186.776	1.49793	3.90356	5e-05	0.000185415	yes		1.80588	7.04164	50.6662	1.09e-12	4.97e-11		ref|XP_007019132.1|	IPR003441	GO:0003677,GO:0006355
Peaxi162Scf00051g01516		XLOC_005860	14.8335	22.1862	0.580806	1.39156	0.0168	0.0334073	yes		0.661645	4.11356	11.0216	0.000900565	0.00465963		AT1G44130.1	IPR021109,IPR001461	GO:0006508,GO:0004190
Peaxi162Scf00051g01815		XLOC_005835	109.078	165.872	0.604704	1.58346	0.00635	0.0143753	yes		0.8161	7.19919	16.8133	4.12e-05	0.000338572		AT1G77380.1	IPR013057
Peaxi162Scf00052g00015		XLOC_005865	16.5221	0.882671	-4.22638	-4.41779	0.0001	0.00035384	yes		-6.42579	1.50968	64.0895	1.19e-15	9.7e-14		AT1G64970.1	IPR013216	GO:0008152,GO:0008168
Peaxi162Scf00052g00210		XLOC_005892	8.91227	3.41193	-1.38521	-2.48405	5e-05	0.000185415	yes		-1.54459	2.38641	16.9385	3.86e-05	0.000321032		AT1G32170.1	IPR013320,IPR008985	GO:0048046,GO:0016762,GO:0004553,GO:0005618,GO:0006073,GO:0005975
Peaxi162Scf00052g00333		XLOC_005875	128.749	49.7678	-1.37127	-2.2113	0.00065	0.00193585	yes		-1.17568	3.45135	8.8714	0.00289673	0.012338
Peaxi162Scf00052g00819		XLOC_005905	34.275	57.0416	0.734858	1.95076	0.0009	0.00258883	yes		0.970489	4.38675	13.4096	0.000250341	0.00158727		AT2G33150.1	IPR016039,IPR002155	GO:0008152,GO:0016747,GO:0003824
Peaxi162Scf00052g00820		XLOC_005906	32.7687	16.0993	-1.02532	-2.47162	0.0001	0.00035384	yes		-0.976966	4.42809	11.0794	0.000872923	0.00453701		AT1G18160.1	IPR011009	GO:0005524,GO:0004674,GO:0004672,GO:0006468,GO:0016772
Peaxi162Scf00053g00062		XLOC_005929	21.6059	58.3824	1.43411	3.81572	5e-05	0.000185415	yes		1.71946	5.43606	46.1378	1.1e-11	4.17e-10		ref|XP_002519952.1|
Peaxi162Scf00053g00315		XLOC_005919	13.5201	48.7431	1.85009	4.6994	5e-05	0.000185415	yes		1.44083	4.94207	7.90934	0.00491803	0.0190042		sp|Q949P1|ABAH1_ARATH	IPR001128	GO:0020037,GO:0016705,GO:0005506,GO:0055114
Peaxi162Scf00053g00715		XLOC_005930	9.87676	2.38293	-2.0513	-3.28471	5e-05	0.000185415	yes		-2.44009	3.34686	43.5644	4.1e-11	1.4e-09		AT3G45880.1	IPR003347	GO:0005515
Peaxi162Scf00053g00716		XLOC_005953	4.91159	18.0209	1.87541	3.39725	5e-05	0.000185415	yes		1.39597	6.86306	26.4887	2.65e-07	4.14e-06		AT5G27320.1	IPR013094	GO:0016787,GO:0008152
Peaxi162Scf00054g00025		XLOC_005990	5.24156	2.81822	-0.895211	-1.65969	0.0065	0.0146688	yes		-0.860042	3.3732	6.36293	0.0116529	0.0382071		AT3G07330.1
Peaxi162Scf00054g00047		XLOC_005992	50.978	24.1421	-1.07833	-2.81621	5e-05	0.000185415	yes		-0.861036	5.28613	10.4653	0.00121636	0.00598415		AT3G07340.1	IPR011598	GO:0046983
Peaxi162Scf00054g00071		XLOC_005975	2.46175	9.25346	1.91031	2.43908	0.0013	0.00359078	yes		1.97671	2.83226	23.1024	1.54e-06	1.94e-05		AT3G07350.1	IPR006502
Peaxi162Scf00054g00142		XLOC_005978	69.3235	43.916	-0.658598	-1.61883	0.0052	0.0120824	yes		-0.89142	5.6571	7.97035	0.00475498	0.0185018			IPR017214,IPR005018
Peaxi162Scf00055g00109		XLOC_006031	6.8661	23.481	1.77393	4.11963	5e-05	0.000185415	yes		2.01825	5.77864	13.7539	0.000208382	0.00135425		AT2G30210.1	IPR017761	GO:0046274,GO:0048046,GO:0052716,GO:0005507,GO:0055114,GO:0016491
Peaxi162Scf00055g00142		XLOC_006017	32.1752	49.9129	0.633464	1.66142	0.0046	0.0108609	yes		0.807458	6.25608	12.6392	0.000377741	0.0022495		AT5G58430.1	IPR004140,IPR016159	GO:0000145,GO:0006887
Peaxi162Scf00055g01910		XLOC_006038	174.722	331.152	0.922429	2.24102	0.00015	0.000513767	yes		1.20975	8.06304	11.1517	0.00083954	0.00439105		AT2G38470.1	IPR003657	GO:0006355,GO:0043565,GO:0003700
Peaxi162Scf00055g02411		XLOC_006024	6.61023	1.7247	-1.93836	-2.04724	0.0036	0.00877252	yes		-1.82015	2.11499	18.893	1.38e-05	0.000131481		AT2G36290.1
Peaxi162Scf00056g00013		XLOC_006044	30.9597	7.48592	-2.04814	-3.80454	5e-05	0.000185415	yes		-1.81453	2.08815	17.7128	2.57e-05	0.000227279
Peaxi162Scf00057g00011		XLOC_006079	6.2185	0.539217	-3.52763	-3.53788	0.0007	0.00206849	yes		-3.25427	3.24459	33.1673	8.46e-09	1.82e-07		AT5G52860.1	IPR027417,IPR013525	GO:0016020,GO:0005524,GO:0000166,GO:0017111,GO:0016887
Peaxi162Scf00057g00074		XLOC_006100	21.2797	8.85062	-1.26563	-2.74025	5e-05	0.000185415	yes		-1.45987	5.32122	12.4117	0.000426644	0.00249693		AT4G36810.1	IPR017446	GO:0008299
Peaxi162Scf00057g00095		XLOC_006102	15.7546	8.40774	-0.905979	-1.95162	0.00135	0.00371306	yes		-0.908899	3.65283	11.5339	0.000683388	0.00370145		ref|XP_002510343.1|	IPR024145,IPR025718	GO:0005515
Peaxi162Scf00057g00143		XLOC_006130	23.2219	35.3834	0.607586	1.6139	0.00565	0.0129878	yes		0.863102	6.35774	25.5226	4.37e-07	6.48e-06		AT1G53570.4	IPR011009	GO:0005524,GO:0004672,GO:0006468,GO:0016772
Peaxi162Scf00057g00322		XLOC_006087	84.8646	29.8972	-1.50515	-3.94895	5e-05	0.000185415	yes		-1.39148	3.44036	22.6329	1.96e-06	2.39e-05		sp|P22232|FBRL_XENLA	IPR000692	GO:0003723,GO:0008168,GO:0006364,GO:0008033
Peaxi162Scf00057g00420		XLOC_006092	57.1187	29.1705	-0.969452	-2.62062	5e-05	0.000185415	yes		-0.718074	5.40676	12.3128	0.000449873	0.00261222		AT1G19360.1	IPR003388,IPR005069
Peaxi162Scf00057g01112		XLOC_006104	13.1509	30.1954	1.19917	3.10903	5e-05	0.000185415	yes		1.35597	5.23188	31.4102	2.09e-08	4.22e-07		sp|Q06031|GP63_CRIFA	IPR020067,IPR000742,IPR001577	GO:0016020,GO:0007155,GO:0006508,GO:0005515,GO:0004222
Peaxi162Scf00057g02234		XLOC_006168	29.3608	16.724	-0.811972	-2.10142	0.0003	0.000964629	yes		-0.925069	4.48983	8.51914	0.00351431	0.0144622		sp|A6TB06|RSMF_KLEP7	IPR001678,IPR023267	GO:0008757,GO:0003723,GO:0008168,GO:0006364
Peaxi162Scf00058g00014		XLOC_006212	16.9988	4.45475	-1.93201	-2.06208	0.0036	0.00877252	yes		-1.26422	2.86574	6.7632	0.00930566	0.0318208		AT1G09200.1	IPR000164,IPR009072	GO:0003677,GO:0046982,GO:0006334,GO:0000786
Peaxi162Scf00058g00031		XLOC_006178	2.94169	4.52501	0.621276	1.33999	0.02675	0.0498816	yes		0.989723	3.29952	8.33232	0.0038946	0.0157242		AT5G48060.1	IPR013583,IPR000008	GO:0005515
Peaxi162Scf00058g00138		XLOC_006235	4.43904	20.4286	2.20227	3.93017	5e-05	0.000185415	yes		2.7152	4.54136	30.9737	2.62e-08	5.14e-07		AT1G48100.1	IPR011050,IPR000743	GO:0005975,GO:0004650
Peaxi162Scf00058g00175		XLOC_006237	322.674	200.341	-0.687622	-1.91022	0.00255	0.00651426	yes		-0.772968	6.84089	8.22735	0.00412638	0.0165023		sp|P34788|RS18_ARATH	IPR027437,IPR010979,IPR001892	GO:0005840,GO:0003723,GO:0006412,GO:0005622,GO:0003735,GO:0003676
Peaxi162Scf00058g00218		XLOC_006200	38.2384	13.0885	-1.54673	-3.35761	5e-05	0.000185415	yes		-1.89518	6.5571	41.4558	1.21e-10	3.76e-09		sp|Q6AUR2|GLNB_ORYSJ	IPR002187,IPR011322	GO:0030234,GO:0006808
Peaxi162Scf00058g00268		XLOC_006203	3.78228	1.09905	-1.78299	-2.24148	0.0013	0.00359078	yes		-2.25618	1.82034	27.2222	1.81e-07	2.95e-06		AT1G56460.2	IPR007529,IPR006880	GO:0031011
Peaxi162Scf00058g00410		XLOC_006219	0.793811	5.35707	2.75458	2.363	0.0097	0.0207765	yes		3.05914	0.633502	11.9757	0.000538993	0.0030402		AT3G09270.1	IPR010987,IPR012336	GO:0005515
Peaxi162Scf00058g00512		XLOC_006180	31.6767	5.49975	-2.52599	-4.93681	5e-05	0.000185415	yes		-2.36011	5.31641	60.0769	9.12e-15	6.11e-13		sp|Q87ZT0|CYSG_PSESM	IPR000878	GO:0008152,GO:0008168,GO:0043115,GO:0055114,GO:0006779
Peaxi162Scf00058g02410		XLOC_006247	13.2322	9.14572	-0.532887	-1.32863	0.02565	0.0481118	yes		-0.875389	5.35028	16.6534	4.49e-05	0.000363351		sp|Q9LYZ9|PP362_ARATH	IPR011990,IPR002885,IPR002625	GO:0005515
Peaxi162Scf00059g00012		XLOC_006259	9.03114	5.18974	-0.799247	-1.71232	0.00855	0.0186197	yes		-0.690687	4.56359	6.21383	0.0126756	0.0408808		AT4G39400.1	IPR001611,IPR011009	GO:0005524,GO:0005515,GO:0004672,GO:0006468,GO:0016772
Peaxi162Scf00059g00129		XLOC_006285	2.52198	5.60103	1.15114	1.45558	0.01555	0.0312476	yes		1.79137	0.865478	6.23572	0.0125199	0.0404904		sp|Q10576|P4HA1_CAEEL	IPR005123,IPR003582	GO:0016705,GO:0016706,GO:0005506,GO:0055114,GO:0031418,GO:0016491
Peaxi162Scf00059g00192		XLOC_006280	3.75496	0.809887	-2.21301	-1.92035	0.0073	0.0162269	yes		-2.62132	1.4064	10.2041	0.00140131	0.00673096		sp|Q8RXT9|GDL8_ARATH	IPR001087	GO:0016787,GO:0016788,GO:0006629
Peaxi162Scf00059g00194		XLOC_006306	27.7947	4.39273	-2.66162	-4.14114	5e-05	0.000185415	yes		-2.34452	3.82102	32.7191	1.06e-08	2.26e-07		ref|XP_007043602.1|
Peaxi162Scf00059g00714		XLOC_006268	27.1646	10.1525	-1.41989	-3.27437	5e-05	0.000185415	yes		-1.25703	4.06551	13.6565	0.000219486	0.00141752		AT5G15130.1	IPR003657	GO:0006355,GO:0043565,GO:0003700
Peaxi162Scf00059g00716		XLOC_006293	4.92059	0.76031	-2.69417	-2.41564	0.00745	0.0165147	yes		-2.99618	2.12015	19.5471	9.81e-06	9.68e-05		AT1G69780.1	IPR009057,IPR003106	GO:0005634,GO:0003677,GO:0006355,GO:0043565,GO:0000976,GO:0003700
Peaxi162Scf00059g00919		XLOC_006294	57.6543	26.8338	-1.10338	-2.66289	5e-05	0.000185415	yes		-0.955718	4.40973	14.4359	0.000145008	0.000994834		AT2G33845.1	IPR012340
Peaxi162Scf00059g01918		XLOC_006307	3.63106	16.1772	2.1555	2.50712	0.00315	0.00780583	yes		3.02984	2.43816	32.7601	1.04e-08	2.21e-07		ref|XP_007043599.1|	IPR023393,IPR000916	GO:0006952,GO:0009607
Peaxi162Scf00060g00003		XLOC_006315	30.916	5.23257	-2.56276	-2.39814	0.00365	0.00887902	yes		-2.30221	3.52536	27.8043	1.34e-07	2.26e-06		AT1G07660.1	IPR009072,IPR001951	GO:0005634,GO:0003677,GO:0046982,GO:0006334,GO:0000786
Peaxi162Scf00060g00021		XLOC_006314	0.772349	60.4502	6.29035	5.64792	0.00155	0.00419549	yes		8.80058	2.41441	92.0563	8.42e-22	1.78e-19		AT1G32100.1	IPR016040,IPR008030
Peaxi162Scf00060g00123		XLOC_006367	7.20828	17.0535	1.24234	3.48349	5e-05	0.000185415	yes		1.93992	5.68682	16.3469	5.27e-05	0.00041774
Peaxi162Scf00060g00211		XLOC_006352	5.07837	24.3349	2.26059	3.36001	5e-05	0.000185415	yes		2.80001	2.7434	23.0264	1.6e-06	2e-05		AT2G28710.1	IPR015880	GO:0046872
Peaxi162Scf00060g00711		XLOC_006330	4.1355	35.0333	3.08259	6.5814	5e-05	0.000185415	yes		3.46397	5.20454	60.729	6.55e-15	4.6e-13		AT3G55090.1	IPR027417,IPR013525	GO:0016020,GO:0005524,GO:0016887
Peaxi162Scf00061g00093		XLOC_006395	8.6702	28.5534	1.71953	2.77226	0.0001	0.00035384	yes		2.21451	3.64807	28.5792	8.99e-08	1.58e-06		AT1G20823.1	IPR013083	GO:0005515,GO:0008270
Peaxi162Scf00061g00119		XLOC_006397	12.0625	6.51399	-0.888912	-1.76156	0.0029	0.00726086	yes		-0.886758	3.81252	12.9171	0.000325588	0.00198574		AT4G38040.1	IPR004263
Peaxi162Scf00061g00155		XLOC_006398	18.9833	6.73609	-1.49474	-2.35717	0.00065	0.00193585	yes		-1.00188	6.85731	7.86858	0.00503011	0.0193542		sp|Q9LP37|RK34_ARATH	IPR000271	GO:0005840,GO:0006412,GO:0005622,GO:0003735
Peaxi162Scf00062g00033		XLOC_006425	17.5948	38.0863	1.11412	2.77408	5e-05	0.000185415	yes		1.64754	7.52215	14.1373	0.000169941	0.00114131		AT5G45820.1	IPR020636	GO:0007165,GO:0005524,GO:0004674,GO:0004672,GO:0006468,GO:0016772
Peaxi162Scf00062g00073		XLOC_006432	11.1908	5.15372	-1.11862	-2.20714	0.0003	0.000964629	yes		-0.919999	3.37941	7.72258	0.00545343	0.0206417		AT1G50420.1	IPR005202
Peaxi162Scf00062g00113		XLOC_006491	5.80526	16.109	1.47244	3.52588	5e-05	0.000185415	yes		1.63901	4.57875	24.012	9.57e-07	1.28e-05		ref|XP_007014957.1|	IPR007934,IPR012878	GO:0046556,GO:0046373,GO:0003824
Peaxi162Scf00062g00138		XLOC_006449	301.482	174.519	-0.788687	-1.78683	0.00315	0.00780583	yes		-1.65986	10.8098	10.5549	0.00115883	0.00575304		gb|ACM68460.1|	IPR000058	GO:0008270
Peaxi162Scf00062g00162		XLOC_006455	162.649	19.3715	-3.06975	-7.48803	5e-05	0.000185415	yes		-2.92595	6.9135	84.3877	4.07e-20	6.58e-18		AT3G12120.1	IPR021863,IPR005804	GO:0055114,GO:0016717,GO:0006629
Peaxi162Scf00062g00201		XLOC_006463	14.6266	6.97723	-1.06786	-2.64871	5e-05	0.000185415	yes		-1.07897	3.95799	7.92345	0.0048798	0.0188917		sp|Q8LPU5|CMT3_MAIZE	IPR001525,IPR023779,IPR016197,IPR001025	GO:0003677,GO:0008168,GO:0006306
Peaxi162Scf00062g00420		XLOC_006427	5.22828	9.25666	0.824154	1.77957	0.00505	0.0117781	yes		1.42661	3.17901	13.4968	0.000238973	0.0015239		AT1G06780.1	IPR002495	GO:0016757
Peaxi162Scf00062g00421		XLOC_006477	3.34692	9.92497	1.56823	2.69614	0.00015	0.000513767	yes		1.67015	2.254	11.4044	0.000732696	0.00392337		AT2G24260.1	IPR011598	GO:0046983
Peaxi162Scf00062g00716		XLOC_006484	26.0685	16.4689	-0.662566	-1.8069	0.00335	0.00823683	yes		-0.728212	4.73351	8.18748	0.00421806	0.0168044		AT4G31520.1	IPR016024,IPR027312,IPR007949	GO:0000055,GO:0030036,GO:0042273,GO:0005488
Peaxi162Scf00062g01420		XLOC_006499	19.1853	30.0244	0.646134	1.67531	0.00465	0.0109644	yes		0.876839	5.41423	13.9992	0.000182887	0.0012106		AT1G51140.1	IPR011598	GO:0046983
Peaxi162Scf00062g01613		XLOC_006500	289.094	58.0925	-2.31512	-5.91009	5e-05	0.000185415	yes		-2.11539	7.23176	54.9036	1.27e-13	6.94e-12		AT2G45600.1	IPR013094	GO:0016787,GO:0008152
Peaxi162Scf00063g00115		XLOC_006529	20.2277	50.1884	1.31102	3.4649	5e-05	0.000185415	yes		1.54395	5.12486	45.519	1.51e-11	5.57e-10		AT3G20300.1	IPR021924
Peaxi162Scf00063g02418		XLOC_006526	11.7731	4.45741	-1.40122	-2.2707	0.00065	0.00193585	yes		-1.05445	4.00895	17.8004	2.45e-05	0.00021827		AT1G66140.1	IPR007087	GO:0046872
Peaxi162Scf00064g00021		XLOC_006550	14.7274	2.70791	-2.44325	-2.57	0.0007	0.00206849	yes		-1.07035	2.31806	6.11217	0.0134254	0.0427091		AT5G42680.1	IPR006460
Peaxi162Scf00064g00164		XLOC_006609	20.4625	0.410433	-5.63969	-3.17263	0.0044	0.0104501	yes		-6.37523	5.22975	96.2563	1.01e-22	2.38e-20
Peaxi162Scf00064g00181		XLOC_006613	3.75624	0.688518	-2.44772	-1.88496	0.0158	0.0316848	yes		-2.35573	1.63394	9.81087	0.00173484	0.00805319		AT1G72820.1	IPR002067,IPR023395	GO:0055085
Peaxi162Scf00064g00220		XLOC_006625	12.9565	26.5473	1.03489	2.68922	5e-05	0.000185415	yes		1.24827	5.14264	6.50936	0.0107308	0.0356294		AT4G11800.1	IPR004843	GO:0016787
Peaxi162Scf00064g00332		XLOC_006632	14.0621	5.80882	-1.27549	-2.22785	0.00035	0.00110899	yes		-1.14131	3.9795	13.5322	0.000234502	0.00150047		AT1G47740.1	IPR008580
Peaxi162Scf00064g00421		XLOC_006554	65.7298	149.192	1.18255	3.01368	5e-05	0.000185415	yes		0.933666	7.49283	7.2054	0.00726844	0.0260367
Peaxi162Scf00064g00828		XLOC_006653	118.604	51.7767	-1.19577	-3.09268	5e-05	0.000185415	yes		-0.9275	3.70216	7.5402	0.00603373	0.0223641		AT1G20225.1	IPR012336
Peaxi162Scf00064g00911		XLOC_006657	36.236	6.5345	-2.47128	-5.57723	5e-05	0.000185415	yes		-2.32724	4.74459	26.9298	2.11e-07	3.37e-06		AT1G76160.1	IPR008972	GO:0005507,GO:0055114,GO:0016491
Peaxi162Scf00064g01212		XLOC_006588	266.854	426.446	0.676311	1.48872	0.01125	0.0236218	yes		1.03418	8.60998	10.1678	0.00142914	0.00683769		AT4G35090.1	IPR020835,IPR018028,IPR002226,IPR024708,IPR011614,IPR010582	GO:0006979,GO:0020037,GO:0004096,GO:0055114
Peaxi162Scf00064g01324		XLOC_006594	26.5771	48.7056	0.873905	2.23547	0.00035	0.00110899	yes		1.43015	4.40576	19.7612	8.77e-06	8.78e-05		AT5G50260.1	IPR013128	GO:0008234,GO:0006508
Peaxi162Scf00064g01327		XLOC_006670	138.64	56.8061	-1.28723	-3.27671	5e-05	0.000185415	yes		-1.45987	6.83768	13.7098	0.000213336	0.00138082		AT1G42960.1
Peaxi162Scf00064g01427		XLOC_006677	28.9367	12.2496	-1.24017	-3.01507	5e-05	0.000185415	yes		-1.03036	5.90828	23.9769	9.75e-07	1.31e-05		ref|XP_002510760.1|
Peaxi162Scf00064g01429		XLOC_006597	2.30713	16.9102	2.87372	5.02944	5e-05	0.000185415	yes		3.96531	3.1787	87.2398	9.61e-21	1.7e-18		AT1G20925.1	IPR004776	GO:0055085,GO:0016021
Peaxi162Scf00064g01530		XLOC_006601	5.27057	9.88589	0.907413	1.9198	0.00265	0.0067089	yes		1.39827	3.85205	16.3013	5.4e-05	0.000426768		sp|Q9M817|PTR6_ARATH	IPR000109,IPR016196	GO:0016020,GO:0006810,GO:0005215
Peaxi162Scf00064g01532		XLOC_006603	5.54414	10.5632	0.930017	2.2014	0.00035	0.00110899	yes		1.26083	3.59295	19.6731	9.19e-06	9.13e-05		AT2G19470.1	IPR011009	GO:0005524,GO:0004674,GO:0004672,GO:0006468,GO:0016772
Peaxi162Scf00064g10024		XLOC_006626	5.29781	22.9809	2.11697	5.17545	5e-05	0.000185415	yes		2.43919	5.10248	58.4207	2.12e-14	1.33e-12		AT5G66850.1	IPR011009	GO:0005524,GO:0004672,GO:0006468,GO:0016772
Peaxi162Scf00065g00029		XLOC_006701	425.53	824.652	0.954526	1.79932	0.00275	0.00692868	yes		1.32832	9.42361	9.26516	0.00233554	0.0103164		AT5G49360.1	IPR026892,IPR002772,IPR026891,IPR017853	GO:0004553,GO:0005975
Peaxi162Scf00065g00099		XLOC_006740	22.312	42.6835	0.935861	2.44471	5e-05	0.000185415	yes		1.09355	5.72416	31.924	1.6e-08	3.29e-07		AT4G16070.1	IPR002921,IPR005592	GO:0016042,GO:0004091,GO:0004806,GO:0006629
Peaxi162Scf00065g00111		XLOC_006730	4.87544	7.47102	0.615774	1.40596	0.0251	0.0472325	yes		1.41269	3.40551	12.7524	0.000355553	0.00213746
Peaxi162Scf00065g00120		XLOC_006732	23.4116	37.0292	0.661439	1.77829	0.0023	0.00594717	yes		0.982363	5.57805	23.7059	1.12e-06	1.47e-05		sp|O23463|CMTA5_ARATH	IPR020683,IPR014756,IPR005559,IPR000048	GO:0005634,GO:0003677,GO:0005515
Peaxi162Scf00065g00124		XLOC_006753	751.467	212.509	-1.82219	-4.18202	5e-05	0.000185415	yes		-1.89279	6.42152	13.3085	0.000264212	0.00166131
Peaxi162Scf00065g00138		XLOC_006719	7.31986	2.01174	-1.86337	-1.8066	0.01145	0.0239828	yes		-1.89342	0.875074	7.06867	0.00784434	0.0276925		ref|XP_002516955.1|
Peaxi162Scf00065g00327		XLOC_006708	19.1051	4.3102	-2.14813	-3.15867	5e-05	0.000185415	yes		-2.01617	1.9387	20.9662	4.67e-06	5.06e-05			IPR013088	GO:0006355,GO:0043565,GO:0008270,GO:0003700
Peaxi162Scf00065g01018		XLOC_006741	17.6064	6.04483	-1.54233	-3.66229	5e-05	0.000185415	yes		-1.57976	3.29034	13.4244	0.000248378	0.00157756		sp|Q9UU76|PUF6_SCHPO	IPR012337,IPR016024	GO:0003723,GO:0004523,GO:0005488,GO:0003676
Peaxi162Scf00065g01019		XLOC_006742	18.9388	29.8041	0.654162	1.83263	0.00635	0.0143753	yes		0.734185	4.67023	5.87161	0.015387	0.0477589		ref|XP_007035685.1|	IPR006121	GO:0046872,GO:0030001
Peaxi162Scf00065g01020		XLOC_006743	33.3654	54.49	0.707637	1.84908	0.0018	0.0047873	yes		0.950647	6.11878	14.0146	0.000181399	0.00120305		AT3G05640.1	IPR001932,IPR015655	GO:0003824
Peaxi162Scf00065g01031		XLOC_006745	5.42692	11.5016	1.08363	2.72098	5e-05	0.000185415	yes		1.17841	4.07165	14.0517	0.000177851	0.00118407		AT3G16785.1	IPR011993,IPR015679,IPR025202	GO:0008152,GO:0005515,GO:0003824,GO:0005543
Peaxi162Scf00065g01123		XLOC_006749	52.7096	23.3339	-1.17564	-3.00617	5e-05	0.000185415	yes		-1.36137	5.75026	22.9429	1.67e-06	2.08e-05		AT3G06790.2
Peaxi162Scf00065g01127		XLOC_006748	10.3373	1.39996	-2.88439	-2.8988	0.00115	0.00322042	yes		-2.62799	1.54163	25.3569	4.76e-07	6.98e-06		AT4G37850.1	IPR011598	GO:0046983
Peaxi162Scf00065g01511		XLOC_006724	15.2085	2.53558	-2.58449	-4.32319	5e-05	0.000185415	yes		-2.2382	3.65508	29.4329	5.79e-08	1.06e-06		AT5G49130.1	IPR002528	GO:0016020,GO:0055085,GO:0015238,GO:0015297,GO:0006855
Peaxi162Scf00065g01529		XLOC_006726	8.77824	1.33609	-2.71591	-4.09151	5e-05	0.000185415	yes		-1.86148	0.577486	21.0721	4.42e-06	4.83e-05		sp|A3CYJ4|FADB_SHEB5	IPR008927,IPR016040,IPR001753	GO:0016616,GO:0008152,GO:0006631,GO:0003857,GO:0003824,GO:0055114,GO:0050662,GO:0016491
Peaxi162Scf00066g00009		XLOC_006764	355.817	158.38	-1.16774	-3.10928	5e-05	0.000185415	yes		-0.851594	6.62529	10.3993	0.00126064	0.006161		sp|Q0WPW4|ACCO5_ARATH	IPR027443,IPR005123,IPR026992	GO:0016706,GO:0055114,GO:0016491
Peaxi162Scf00066g00021		XLOC_006765	15.5589	6.58915	-1.23958	-2.91527	5e-05	0.000185415	yes		-1.10265	4.09038	8.51057	0.00353089	0.0145189		sp|Q9FIX3|PP407_ARATH	IPR011990,IPR002885	GO:0005515
Peaxi162Scf00066g00043		XLOC_006771	118.275	49.7891	-1.24824	-3.2282	5e-05	0.000185415	yes		-1.0642	4.51158	13.4961	0.000239056	0.00152395		sp|P42798|R15A1_ARATH	IPR000630	GO:0005840,GO:0006412,GO:0003735
Peaxi162Scf00066g00082		XLOC_006835	21.7834	8.49654	-1.35828	-3.42339	5e-05	0.000185415	yes		-1.15376	6.79889	19.9115	8.11e-06	8.19e-05		AT5G64030.1	IPR004159	GO:0008168
Peaxi162Scf00066g00179		XLOC_006857	292.898	50.9792	-2.52242	-5.3802	5e-05	0.000185415	yes		-2.39204	5.8752	23.519	1.24e-06	1.6e-05		ref|XP_002520252.1|
Peaxi162Scf00066g00191		XLOC_006815	69.6262	104.011	0.579027	1.51276	0.0081	0.0177616	yes		0.825	7.3245	16.3895	5.16e-05	0.000409711		AT1G21450.1	IPR005202
Peaxi162Scf00066g00527		XLOC_006776	20.1325	32.5579	0.693481	1.80587	0.002	0.00525425	yes		1.05243	4.41619	24.8504	6.2e-07	8.8e-06		AT5G52560.1	IPR002618	GO:0008152,GO:0016779
Peaxi162Scf00066g00810		XLOC_006833	33.9256	9.65437	-1.81312	-2.76112	0.00015	0.000513767	yes		-2.05814	1.85881	15.0349	0.000105543	0.000753536
Peaxi162Scf00066g01127		XLOC_006787	314.03	172.432	-0.864871	-2.20583	0.0002	0.000667709	yes		-0.744646	7.84756	8.98374	0.00272392	0.0117185		sp|P49688|RS23_ARATH	IPR014720,IPR000851	GO:0005840,GO:0003723,GO:0006412,GO:0003735,GO:0015935
Peaxi162Scf00066g01129		XLOC_006794	18.3351	51.9455	1.50239	3.8559	5e-05	0.000185415	yes		1.62237	4.90883	18.1818	2.01e-05	0.000182082
Peaxi162Scf00066g01516		XLOC_006807	98.4914	156.824	0.671077	1.70219	0.00315	0.00780583	yes		1.0108	6.89012	10.6325	0.00111119	0.0055634		sp|Q8LB33|FB330_ARATH	IPR001810,IPR006553	GO:0005515
Peaxi162Scf00066g01518		XLOC_006805	7.15241	3.14487	-1.18543	-2.50299	0.00015	0.000513767	yes		-1.0245	2.73858	7.01067	0.00810256	0.0284827		sp|O19922|FTSH_CYACA	IPR027417	GO:0005524,GO:0000166,GO:0017111
Peaxi162Scf00066g01930		XLOC_006817	10.7615	16.595	0.624869	1.37969	0.01765	0.0348579	yes		0.741714	3.51366	6.41768	0.011299	0.0372058		sp|Q3SWZ6|SBDS_BOVIN	IPR003604,IPR002140	GO:0042254,GO:0008270,GO:0003676
Peaxi162Scf00067g00193		XLOC_006893	35.5906	74.991	1.07522	2.35761	0.00035	0.00110899	yes		1.15598	4.73498	11.7841	0.000597373	0.00332245		AT5G46230.1	IPR007493
Peaxi162Scf00067g00252		XLOC_006904	246.499	49.1427	-2.32653	-5.49767	5e-05	0.000185415	yes		-2.07162	5.44502	32.9768	9.33e-09	2e-07		ref|XP_002531878.1|	IPR008801
Peaxi162Scf00067g00254		XLOC_006906	7.19105	44.6336	2.63386	3.97932	5e-05	0.000185415	yes		2.14607	5.51756	5.89339	0.0151979	0.0472498		emb|CAH10765.1|	IPR004307	GO:0016021
Peaxi162Scf00068g00085		XLOC_006958	14.2528	7.63598	-0.90036	-2.03184	0.00075	0.00220004	yes		-1.01868	4.32092	9.15082	0.00248606	0.0108723		ref|XP_002528600.1|
Peaxi162Scf00069g00091		XLOC_006993	119.945	38.7611	-1.6297	-4.44991	5e-05	0.000185415	yes		-1.40033	6.0982	10.072	0.00150537	0.00714466		AT2G36780.1	IPR002213	GO:0008152,GO:0016758
Peaxi162Scf00069g00162		XLOC_007010	107.608	57.9567	-0.892732	-2.31388	0.0001	0.00035384	yes		-1.15557	6.22619	21.7844	3.05e-06	3.51e-05		AT1G28280.1	IPR008889
Peaxi162Scf00069g00163		XLOC_007011	6.88805	14.2037	1.0441	2.5905	5e-05	0.000185415	yes		1.40546	4.21713	12.9217	0.000324789	0.00198183		sp|Q9LJF3|BRL3_ARATH	IPR003591,IPR025875,IPR013210,IPR013320,IPR011009	GO:0005524,GO:0004674,GO:0004672,GO:0006468,GO:0016772
Peaxi162Scf00069g00202		XLOC_007082	5.86224	2.39544	-1.29116	-2.02043	0.00255	0.00651426	yes		-1.42468	5.11035	19.246	1.15e-05	0.000111427		AT3G15030.1	IPR005333
Peaxi162Scf00069g00212		XLOC_007034	0.947627	6.60069	2.80023	3.3853	0.00025	0.000817896	yes		3.26628	2.43119	29.7896	4.82e-08	8.99e-07		AT3G56860.3	IPR012677	GO:0000166,GO:0003676
Peaxi162Scf00069g00320		XLOC_007043	12.4403	20.9642	0.752903	1.99311	0.0009	0.00258883	yes		0.893635	5.23484	9.53665	0.00201409	0.00910228		sp|P81436|OGT1_RABIT	IPR011990	GO:0005515
Peaxi162Scf00069g01334		XLOC_007000	12.1116	5.33593	-1.18257	-2.58248	5e-05	0.000185415	yes		-1.02472	3.92116	11.7303	0.000614903	0.00339804		AT5G58720.1	IPR013899
Peaxi162Scf00069g01337		XLOC_007051	17.972	5.78079	-1.63641	-3.82136	5e-05	0.000185415	yes		-1.4025	4.04884	17.569	2.77e-05	0.000242235		sp|Q8BY89|CTL2_MOUSE	IPR007603
Peaxi162Scf00069g01511		XLOC_007061	13.108	43.7443	1.73865	4.18628	5e-05	0.000185415	yes		2.02722	5.6833	95.0329	1.87e-22	4.31e-20		AT3G15350.1	IPR003406	GO:0016020,GO:0008375
Peaxi162Scf00069g01736		XLOC_007070	20.1605	7.04268	-1.51734	-2.39872	0.0003	0.000964629	yes		-1.11083	2.56571	5.96639	0.0145811	0.0457582		sp|Q9FN32|YIPL7_ARATH	IPR004910
Peaxi162Scf00069g01737		XLOC_007071	14.1136	8.32812	-0.761023	-1.41078	0.0218	0.0418405	yes		-0.968551	6.90619	8.286	0.0039952	0.0160646		ref|XP_002532240.1|	IPR002583	GO:0005840,GO:0003723,GO:0006412,GO:0005622,GO:0003735
Peaxi162Scf00069g01818		XLOC_007020	0	2.62941	Inf	NA	5e-05	0.000185415	yes		7.0395	-0.652642	13.6236	0.000223362	0.00143897		ref|XP_007021591.1|	IPR009057	GO:0005634,GO:0003677,GO:0006355,GO:0043565,GO:0000976,GO:0003700
Peaxi162Scf00069g01927		XLOC_007025	9.12638	0.976392	-3.22451	-3.56616	0.0006	0.00180172	yes		-3.69458	4.64899	34.9101	3.45e-09	7.98e-08		AT3G58120.1	IPR004827	GO:0006355,GO:0043565,GO:0003700
Peaxi162Scf00069g01928		XLOC_007027	123.656	280.48	1.18156	3.14914	5e-05	0.000185415	yes		1.56335	8.12333	59.2163	1.41e-14	9.2e-13		AT1G53210.1	IPR004837,IPR011992	GO:0055085,GO:0005509,GO:0016021
Peaxi162Scf00069g02021		XLOC_007083	114.365	67.6506	-0.757472	-2.00693	0.0007	0.00206849	yes		-0.605371	6.64698	5.80604	0.0159712	0.0492915		AT3G47520.1	IPR001557	GO:0016616,GO:0044262,GO:0003824,GO:0055114,GO:0006108,GO:0016615,GO:0005975,GO:0030060,GO:0016491
Peaxi162Scf00069g02023		XLOC_007031	7.04677	12.8301	0.864497	2.0086	0.0003	0.000964629	yes		1.1027	4.79845	16.0478	6.18e-05	0.000478944		AT1G06230.1	IPR027353,IPR001487	GO:0005515
Peaxi162Scf00069g02131		XLOC_007086	36.6022	69.0038	0.914745	2.36679	5e-05	0.000185415	yes		1.03847	5.06655	18.3411	1.85e-05	0.000169551		AT1G56140.1	IPR013320,IPR011009	GO:0005524,GO:0004674,GO:0004672,GO:0006468,GO:0016772
Peaxi162Scf00069g02239		XLOC_007096	1.82812	15.384	3.073	3.40208	5e-05	0.000185415	yes		2.25619	4.29799	8.66665	0.00324086	0.0135196		sp|Q39688|EP1G_DAUCA	IPR001480
Peaxi162Scf00069g02244		XLOC_007093	11.2312	31.2371	1.47575	3.85394	5e-05	0.000185415	yes		1.88416	5.4919	58.4097	2.13e-14	1.34e-12		AT3G14940.1	IPR021135	GO:0006099,GO:0015977,GO:0008964,GO:0003824
Peaxi162Scf00070g00121		XLOC_007102	76.4195	33.1654	-1.20426	-3.08173	5e-05	0.000185415	yes		-1.18736	4.58658	23.1815	1.47e-06	1.87e-05		AT5G58590.1	IPR011993	GO:0046907
Peaxi162Scf00070g10021		XLOC_007116	32.2648	87.0612	1.43207	3.89901	5e-05	0.000185415	yes		1.69133	6.97277	15.3327	9.01e-05	0.000661074		ref|XP_002516097.1|	IPR026103,IPR027806
Peaxi162Scf00071g00002		XLOC_007123	7.52313	15.1862	1.01336	2.42127	5e-05	0.000185415	yes		1.85242	2.80631	32.4326	1.23e-08	2.58e-07		AT5G49820.1	IPR006968
Peaxi162Scf00071g00017		XLOC_007133	58.2452	26.2121	-1.15191	-2.27831	0.0002	0.000667709	yes		-0.770165	4.34348	5.83266	0.0157313	0.0486321
Peaxi162Scf00071g00031		XLOC_007126	58.2018	24.5846	-1.24331	-3.26967	5e-05	0.000185415	yes		-1.108	6.80184	21.7407	3.12e-06	3.58e-05		gb|AAP83128.1|	IPR008928,IPR001701	GO:0004553,GO:0005975,GO:0003824
Peaxi162Scf00071g00068		XLOC_007245	120.059	18.7389	-2.67964	-5.81062	5e-05	0.000185415	yes		-2.31829	4.54242	26.7934	2.26e-07	3.59e-06		AT2G21100.1	IPR004265
Peaxi162Scf00071g00074		XLOC_007249	20.7453	47.9549	1.20889	2.98601	5e-05	0.000185415	yes		1.29343	4.56591	17.1679	3.42e-05	0.000289745		AT3G05200.1	IPR013083	GO:0005515,GO:0008270
Peaxi162Scf00071g00114		XLOC_007210	28.2501	5.1625	-2.45211	-3.08853	5e-05	0.000185415	yes		-2.29415	5.61083	28.842	7.85e-08	1.4e-06		AT1G09200.1	IPR000164,IPR009072	GO:0003677,GO:0046982,GO:0006334,GO:0000786
Peaxi162Scf00071g00135		XLOC_007134	19.5935	5.10001	-1.9418	-3.59825	5e-05	0.000185415	yes		-1.85486	3.11263	18.1937	2e-05	0.000181262		AT1G09540.1	IPR009057	GO:0003677,GO:0003682
Peaxi162Scf00071g00139		XLOC_007213	12.5783	25.7686	1.03468	2.15182	0.00065	0.00193585	yes		1.47477	2.31742	11.4861	0.00070119	0.00378106
Peaxi162Scf00071g00318		XLOC_007141	26.5375	47.2355	0.831841	1.73905	0.005	0.011677	yes		1.58976	2.51818	12.9981	0.000311814	0.00191698
Peaxi162Scf00071g00529		XLOC_007155	350.346	148.978	-1.23368	-3.12656	5e-05	0.000185415	yes		-0.75051	5.39152	5.86753	0.0154227	0.0478221		sp|Q9LTF2|RS103_ARATH	IPR005326
Peaxi162Scf00071g00533		XLOC_007239	213.037	81.6467	-1.38363	-3.72872	5e-05	0.000185415	yes		-0.805517	5.76633	9.2337	0.00237601	0.0104729		sp|Q9M9W1|RL222_ARATH	IPR002671	GO:0005840,GO:0006412,GO:0005622,GO:0003735
Peaxi162Scf00071g00544		XLOC_007240	31.2802	58.0962	0.893194	2.30571	5e-05	0.000185415	yes		1.19199	5.03553	35.2204	2.94e-09	6.95e-08		AT3G05545.1	IPR013083	GO:0005515,GO:0008270
Peaxi162Scf00071g00616		XLOC_007161	44.7148	14.8252	-1.5927	-2.2797	0.0007	0.00206849	yes		-1.36952	4.33249	7.33033	0.00678005	0.0246106		sp|Q945T0|RALF_TOBAC	IPR008801
Peaxi162Scf00071g00634		XLOC_007162	27.4919	8.16064	-1.75226	-3.38916	5e-05	0.000185415	yes		-1.42367	3.43182	10.3497	0.00129494	0.00629965		AT5G59870.1	IPR009072	GO:0005634,GO:0003677,GO:0046982,GO:0006334,GO:0000786
Peaxi162Scf00071g00649		XLOC_007246	33.9207	8.74466	-1.95569	-5.20263	5e-05	0.000185415	yes		-1.44047	5.6552	19.9775	7.84e-06	7.97e-05		sp|Q41238|LOX16_SOLTU	IPR027433,IPR008976,IPR000907	GO:0016702,GO:0046872,GO:0005515,GO:0005506,GO:0055114,GO:0016165
Peaxi162Scf00071g00651		XLOC_007248	56.4427	32.3248	-0.804144	-1.77869	0.0027	0.00681936	yes		-0.823196	4.15489	13.9859	0.000184185	0.00121802		AT5G27430.1	IPR007653	GO:0008233,GO:0016021,GO:0006465,GO:0005787
Peaxi162Scf00071g00719		XLOC_007169	36.261	17.7213	-1.03294	-2.49222	5e-05	0.000185415	yes		-0.746021	3.89989	8.44814	0.00365417	0.0149016		AT2G44040.1	IPR011770	GO:0009089,GO:0055114,GO:0070402,GO:0009507,GO:0008839
Peaxi162Scf00071g00729		XLOC_007167	8.0912	2.13526	-1.92194	-1.81617	0.0126	0.0260482	yes		-1.48749	1.93159	7.28048	0.0069708	0.0251575		ref|XP_002512329.1|	IPR010471
Peaxi162Scf00071g01043		XLOC_007192	11.6803	17.2459	0.562174	1.40806	0.01665	0.03315	yes		0.792581	4.02057	9.62159	0.00192303	0.00875766		sp|O94808|GFPT2_HUMAN	IPR005855,IPR017932	GO:0030246,GO:0016051,GO:0008152,GO:0005975,GO:0004360
Peaxi162Scf00071g01143		XLOC_007211	16.3222	1.95237	-3.06354	-5.22872	5e-05	0.000185415	yes		-2.85972	3.30934	38.5292	5.39e-10	1.46e-08		AT2G44480.1	IPR001360,IPR017853	GO:0004553,GO:0005975,GO:0003824
Peaxi162Scf00071g02312		XLOC_007279	82.0965	31.4568	-1.38395	-3.66823	5e-05	0.000185415	yes		-1.1842	5.55859	12.7186	0.000362039	0.00216784		sp|Q9Y2X3|NOP58_HUMAN	IPR002687,IPR012974,IPR012976
Peaxi162Scf00072g00011		XLOC_007304	103.713	8.98964	-3.52819	-3.30836	0.00155	0.00419549	yes		-3.22883	2.47042	30.3241	3.66e-08	6.97e-07
Peaxi162Scf00072g00024		XLOC_007302	13.9037	60.8204	2.12909	4.88557	5e-05	0.000185415	yes		2.36565	5.70665	63.8897	1.32e-15	1.06e-13		AT1G07870.2	IPR011009	GO:0005524,GO:0004674,GO:0004672,GO:0006468,GO:0016772
Peaxi162Scf00072g00059		XLOC_007296	28.512	11.5823	-1.29965	-2.43266	0.00025	0.000817896	yes		-0.781803	3.75497	8.26032	0.00405209	0.0162397		AT1G52820.1	IPR027443,IPR005123	GO:0016706,GO:0055114,GO:0016491
Peaxi162Scf00072g00510		XLOC_007295	32.1735	18.6092	-0.78986	-2.16127	0.00015	0.000513767	yes		-0.621257	6.70834	6.88812	0.00867703	0.0300994		sp|Q8YQL2|CARB_NOSS1	IPR016185,IPR011761,IPR006275,IPR011607	GO:0046872,GO:0006807,GO:0008152,GO:0005524,GO:0003824
Peaxi162Scf00072g00615		XLOC_007316	95.7934	57.6352	-0.732977	-1.90621	0.001	0.00284413	yes		-0.527198	5.69817	5.90067	0.0151351	0.0471396		sp|Q9FF55|PDI14_ARATH	IPR005746,IPR005792,IPR012336	GO:0015035,GO:0006662,GO:0005783,GO:0016853,GO:0045454
Peaxi162Scf00072g00619		XLOC_007315	5.98758	2.3345	-1.35886	-2.38733	0.00035	0.00110899	yes		-1.38321	2.96161	10.4148	0.00125011	0.00612127		AT3G11950.1	IPR008974	GO:0005515,GO:0016567,GO:0008270,GO:0004842
Peaxi162Scf00072g00628		XLOC_007320	12.965	4.64784	-1.47999	-2.61803	5e-05	0.000185415	yes		-1.56516	5.76336	26.1329	3.19e-07	4.89e-06		AT5G19290.1	IPR000073
Peaxi162Scf00072g01012		XLOC_007301	33.6703	3.2616	-3.36782	-3.71526	0.0002	0.000667709	yes		-3.37517	1.26841	13.7939	0.000204	0.0013287
Peaxi162Scf00073g00173		XLOC_007423	12.5508	117.287	3.22419	5.08758	5e-05	0.000185415	yes		3.19475	5.81063	52.2787	4.82e-13	2.35e-11
Peaxi162Scf00073g00181		XLOC_007429	38.5715	59.6995	0.630185	1.66223	0.004	0.00962105	yes		1.11962	4.90546	11.3067	0.000772281	0.00409406		AT5G07440.1	IPR006095,IPR016040	GO:0006520,GO:0055114,GO:0016639,GO:0016491
Peaxi162Scf00073g00223		XLOC_007390	46.388	13.7035	-1.75921	-4.10794	5e-05	0.000185415	yes		-1.88559	4.77059	20.768	5.18e-06	5.53e-05		AT3G62660.1	IPR002495	GO:0016757
Peaxi162Scf00073g00226		XLOC_007395	54.9439	83.3546	0.601302	1.60178	0.0063	0.0142763	yes		0.860161	5.90998	7.9539	0.00479838	0.0186392		AT1G56300.1	IPR001623
Peaxi162Scf00073g00227		XLOC_007372	10.1159	15.7706	0.64062	1.64076	0.00505	0.0117781	yes		0.997652	5.58715	10.8819	0.000971083	0.00497479			IPR021480
Peaxi162Scf00073g00235		XLOC_007396	10.5026	20.3043	0.95103	2.19307	0.0002	0.000667709	yes		1.07014	3.42062	6.00864	0.014236	0.0448791		sp|Q9FGS8|C2GR2_ARATH	IPR012340,IPR004182,IPR000008	GO:0005515
Peaxi162Scf00073g00239		XLOC_007382	58.8155	5.22141	-3.49369	-6.80336	5e-05	0.000185415	yes		-3.33339	4.61993	81.0141	2.24e-19	3.32e-17		AT1G52820.1	IPR027443,IPR005123	GO:0016706,GO:0055114,GO:0016491
Peaxi162Scf00073g00918		XLOC_007405	4.20742	23.2986	2.46924	2.46979	0.0015	0.00407526	yes		2.10098	1.11409	7.78265	0.00527503	0.0200913		ref|XP_007023861.1|	IPR009009
Peaxi162Scf00073g01119		XLOC_007409	22.8121	7.97138	-1.5169	-2.8931	5e-05	0.000185415	yes		-1.06182	3.27801	9.65955	0.00188369	0.0086145		sp|Q9SM50|HY5_SOLLC	IPR004827,IPR001630	GO:0005634,GO:0003677,GO:0006355,GO:0043565,GO:0003700
Peaxi162Scf00073g01120		XLOC_007410	6.66381	2.71858	-1.2935	-1.80001	0.0048	0.0112703	yes		-1.09386	2.9133	7.07577	0.00781333	0.0276055		AT5G11270.1	IPR009057	GO:0003677,GO:0006355,GO:0043565,GO:0003700
Peaxi162Scf00073g01928		XLOC_007354	34.4536	22.7337	-0.599823	-1.47788	0.0119	0.0247948	yes		-1.09061	4.21487	14.9981	0.000107619	0.000766773		AT1G02170.1	IPR011600,IPR005735	GO:0006508,GO:0004197
Peaxi162Scf00073g01929		XLOC_007355	4.76564	1.28818	-1.88734	-2.26108	0.00275	0.00692868	yes		-3.04498	4.18738	35.6222	2.4e-09	5.74e-08		AT1G02170.1	IPR011600,IPR005735	GO:0006508,GO:0004197
Peaxi162Scf00073g02028		XLOC_007362	14.8214	5.94515	-1.3179	-2.89076	5e-05	0.000185415	yes		-1.12151	4.00706	9.13349	0.00250973	0.0109504		AT5G24910.1	IPR001128,IPR001374	GO:0020037,GO:0016705,GO:0005506,GO:0055114,GO:0003676
Peaxi162Scf00073g02032		XLOC_007440	13.0845	6.38831	-1.03435	-2.60639	5e-05	0.000185415	yes		-0.802519	5.34548	11.3595	0.000750643	0.00400085
Peaxi162Scf00073g02123		XLOC_007445	29.781	42.3041	0.506405	1.38259	0.02595	0.0485965	yes		0.906394	4.65682	16.0933	6.03e-05	0.000468807		AT3G17850.1	IPR011009,IPR000961	GO:0005524,GO:0004674,GO:0004672,GO:0006468,GO:0016772
Peaxi162Scf00073g02342		XLOC_007451	442.536	203.541	-1.12048	-2.89913	5e-05	0.000185415	yes		-0.954943	7.40937	17.1052	3.54e-05	0.000297757
Peaxi162Scf00074g00017		XLOC_007454	47.0218	104.924	1.15794	3.02745	5e-05	0.000185415	yes		1.11126	7.08619	18.3321	1.86e-05	0.000170258		AT1G64720.1	IPR002913,IPR023393	GO:0008289
Peaxi162Scf00074g00019		XLOC_007562	38.4991	93.462	1.27955	3.17041	5e-05	0.000185415	yes		2.23802	2.76994	14.3209	0.000154142	0.00104916		ref|XP_002525299.1|	IPR025322
Peaxi162Scf00074g00020		XLOC_007563	14.6522	3.43569	-2.09244	-3.4441	5e-05	0.000185415	yes		-2.48221	7.17302	35.0422	3.23e-09	7.53e-08		sp|A5GWK2|RL11_SYNR3	IPR000911	GO:0005840,GO:0006412,GO:0003735
Peaxi162Scf00074g00076		XLOC_007494	17.0786	7.25592	-1.23496	-1.88689	0.0022	0.0057185	yes		-1.79265	2.93366	15.3338	9.01e-05	0.000661074		AT4G23930.1	IPR004864
Peaxi162Scf00074g00113		XLOC_007571	18.8022	5.20565	-1.85275	-3.59246	5e-05	0.000185415	yes		-1.61169	3.01232	18.2795	1.91e-05	0.000174354		AT1G14570.3	IPR006577,IPR010433,IPR001012,IPR003903,IPR012336,IPR009060	GO:0005515
Peaxi162Scf00074g00120		XLOC_007462	6.9257	2.52718	-1.45443	-2.66951	0.0001	0.00035384	yes		-1.5527	3.62599	7.58073	0.00589954	0.0219729		AT1G01110.2	IPR025064,IPR027417,IPR000048	GO:0005515
Peaxi162Scf00074g00131		XLOC_007456	116.394	45.5304	-1.35411	-3.32008	5e-05	0.000185415	yes		-1.14212	6.02799	14.377	0.000149622	0.00102243
Peaxi162Scf00074g00132		XLOC_007457	3.37661	5.91526	0.808864	1.55595	0.00755	0.0167087	yes		1.34351	6.66776	13.5919	0.000227165	0.00145938		sp|Q00775|SSG1_SOLTU	IPR011835	GO:0009011,GO:0009250
Peaxi162Scf00074g00138		XLOC_007564	22.3783	31.9775	0.514955	1.38406	0.01695	0.0336651	yes		0.687865	5.65082	11.803	0.000591342	0.00329421		sp|Q93Y01|UBP9_ARATH	IPR006615,IPR001394,IPR028134	GO:0006511,GO:0016579,GO:0004221
Peaxi162Scf00074g00140		XLOC_007566	22.1022	33.0693	0.581303	1.50382	0.01105	0.0232579	yes		1.09615	5.8918	11.3793	0.00074267	0.00396665		AT1G77120.1	IPR011032,IPR016040,IPR013149,IPR002085	GO:0008270,GO:0055114,GO:0016491
Peaxi162Scf00074g00153		XLOC_007568	3.15672	1.0362	-1.60713	-1.87091	0.006	0.013686	yes		-1.6912	1.39696	8.05449	0.0045391	0.01787		AT1G64160.1	IPR004265
Peaxi162Scf00074g00351		XLOC_007470	1.90103	16.2117	3.09218	3.88147	0.0002	0.000667709	yes		4.85512	2.22816	53.2392	2.95e-13	1.5e-11		sp|Q9HB07|MYG1_HUMAN	IPR003226
Peaxi162Scf00074g00537		XLOC_007595	6.03719	0.931462	-2.69631	-4.16504	5e-05	0.000185415	yes		-2.77373	2.14445	31.0798	2.48e-08	4.89e-07		AT4G23980.1	IPR015300,IPR010525,IPR003311	GO:0005634,GO:0003677,GO:0006355,GO:0009725,GO:0046983
Peaxi162Scf00074g00542		XLOC_007589	226.752	104.359	-1.11956	-2.88926	5e-05	0.000185415	yes		-1.1517	4.85687	12.9707	0.00031641	0.00194177		sp|Q9Y5U8|MPC1_HUMAN	IPR005336	GO:0006850,GO:0005743
Peaxi162Scf00074g00622		XLOC_007596	3.80541	10.9759	1.52822	3.1149	5e-05	0.000185415	yes		2.25992	2.75249	23.2224	1.44e-06	1.83e-05		sp|Q9KQH9|FABF_VIBCH	IPR020841,IPR017568	GO:0008152,GO:0016747,GO:0006633,GO:0003824
Peaxi162Scf00074g00733		XLOC_007493	4.24339	10.0711	1.24693	2.51765	0.00035	0.00110899	yes		1.79895	2.93115	24.0883	9.2e-07	1.24e-05		sp|Q9ZPY9|P4KG4_ARATH	IPR000626,IPR011009	GO:0005515,GO:0016773,GO:0016772
Peaxi162Scf00074g00737		XLOC_007608	116.517	52.2484	-1.15708	-3.07519	5e-05	0.000185415	yes		-1.04531	5.42771	15.7209	7.34e-05	0.000555097		AT4G23900.1	IPR001564	GO:0006228,GO:0005524,GO:0006241,GO:0006165,GO:0004550,GO:0006183
Peaxi162Scf00074g00745		XLOC_007607	5.5454	42.6529	2.94328	6.46408	5e-05	0.000185415	yes		3.3973	3.36989	79.4259	5.01e-19	6.87e-17		sp|Q9SN58|UGE5_ARATH	IPR001509,IPR005886,IPR008089,IPR025308	GO:0005975,GO:0044237,GO:0016857,GO:0006012,GO:0003824,GO:0003978,GO:0050662
Peaxi162Scf00074g00927		XLOC_007500	20.3909	30.3096	0.571848	1.39433	0.0203	0.039336	yes		0.849424	4.76922	9.72304	0.00181972	0.00837558		AT5G53110.1	IPR013083	GO:0005515,GO:0008270
Peaxi162Scf00074g00928		XLOC_007501	25.2197	12.218	-1.04554	-2.49602	5e-05	0.000185415	yes		-1.14371	3.21822	16.9224	3.89e-05	0.000323375		sp|Q42191|OXA1_ARATH	IPR028055,IPR001708	GO:0016021,GO:0051205
Peaxi162Scf00074g00932		XLOC_007615	1.90265	4.36185	1.19693	1.93099	0.0023	0.00594717	yes		1.43815	2.0771	12.6066	0.000384382	0.00228183		ref|XP_007040508.1|	IPR006553
Peaxi162Scf00074g01024		XLOC_007506	36.8942	13.0771	-1.49635	-3.64865	5e-05	0.000185415	yes		-1.01943	5.99531	9.29996	0.00229159	0.0101485		AT4G23820.1	IPR011050,IPR000743	GO:0005975,GO:0004650
Peaxi162Scf00074g01127		XLOC_007514	19.1274	41.3932	1.11375	2.81095	5e-05	0.000185415	yes		1.60501	4.19681	40.2413	2.24e-10	6.59e-09		AT5G51050.1	IPR002067,IPR023395	GO:0055085
Peaxi162Scf00074g01143		XLOC_007624	7.16986	1.14827	-2.64248	-4.05526	0.0001	0.00035384	yes		-2.48384	1.75446	21.4383	3.65e-06	4.1e-05		sp|Q9T012|HMG13_ARATH	IPR009071
Peaxi162Scf00074g01321		XLOC_007631	7.66524	2.58705	-1.56703	-2.88619	5e-05	0.000185415	yes		-1.47461	4.94445	28.6023	8.89e-08	1.56e-06		AT4G23740.1	IPR025875,IPR013210,IPR001611,IPR011009	GO:0005524,GO:0005515,GO:0004672,GO:0006468,GO:0016772
Peaxi162Scf00074g01513		XLOC_007529	670.082	96.9737	-2.78867	-6.5105	5e-05	0.000185415	yes		-2.55308	5.74162	22.9334	1.68e-06	2.09e-05		sp|Q9SUQ8|DIR6_ARATH	IPR004265
Peaxi162Scf00074g01527		XLOC_007532	9.93547	5.90299	-0.751143	-1.34946	0.02085	0.0402563	yes		-0.958488	3.75819	9.59556	0.00195048	0.00885736		AT5G60750.1	IPR003675	GO:0016020
Peaxi162Scf00074g01621		XLOC_007536	2.67146	15.0626	2.49527	3.38927	0.0008	0.002331	yes		3.19692	1.96567	28.6213	8.8e-08	1.55e-06		sp|A0MFL4|LOR17_ARATH	IPR025659
Peaxi162Scf00074g01630		XLOC_007644	2.70602	5.44289	1.0082	2.08482	0.00085	0.00246011	yes		1.13649	2.48259	8.65714	0.00325783	0.013574		AT1G64060.1	IPR000778,IPR017938,IPR011992	GO:0016020,GO:0050664,GO:0005509,GO:0004601,GO:0055114,GO:0016491
Peaxi162Scf00074g01725		XLOC_007545	8.21797	3.37123	-1.28551	-2.23351	0.0005	0.00152937	yes		-1.33591	3.23497	8.87887	0.0028849	0.0123015		sp|P27486|1A1C_DIACA
Peaxi162Scf00074g01736		XLOC_007648	31.6301	8.52525	-1.89149	-3.86238	5e-05	0.000185415	yes		-1.61727	2.58342	10.3574	0.00128955	0.00627567			IPR003657	GO:0006355,GO:0043565,GO:0003700
Peaxi162Scf00074g01819		XLOC_007547	55.446	21.7489	-1.35014	-3.54896	5e-05	0.000185415	yes		-1.83673	4.58055	39.0585	4.11e-10	1.14e-08		AT1G63940.2	IPR013027,IPR023753	GO:0050660,GO:0055114,GO:0016491
Peaxi162Scf00074g01824		XLOC_007652	23.0881	46.4352	1.00807	2.58673	5e-05	0.000185415	yes		1.3511	5.5479	27.1839	1.85e-07	3e-06		AT4G23500.1	IPR011050,IPR000743	GO:0005975,GO:0004650
Peaxi162Scf00074g10019		XLOC_007567	9.87229	18.2117	0.883409	1.69582	0.0056	0.012888	yes		1.18837	2.87941	7.2598	0.00705151	0.0253802		ref|XP_002525299.1|	IPR025322
Peaxi162Scf00074g10153		XLOC_007527	199.901	18.1005	-3.46519	-8.3467	5e-05	0.000185415	yes		-3.08279	4.95084	40.0211	2.51e-10	7.32e-09		AT1G64160.1	IPR004265
Peaxi162Scf00075g00107		XLOC_007718	54.5419	139.417	1.35397	3.49344	5e-05	0.000185415	yes		1.18558	5.91454	18.2295	1.96e-05	0.000178342		sp|Q6H7P8|SAP4_ORYSJ	IPR000058,IPR002653	GO:0003677,GO:0008270
Peaxi162Scf00075g00124		XLOC_007676	10.7107	17.2898	0.690861	1.5086	0.00765	0.0168998	yes		0.984154	4.29014	9.95548	0.00160371	0.00752492		AT1G05690.1	IPR000197,IPR011333	GO:0005634,GO:0005515,GO:0006355,GO:0004402,GO:0008270,GO:0003712
Peaxi162Scf00075g00211		XLOC_007709	20.3489	2.12791	-3.25744	-3.0845	0.00275	0.00692868	yes		-3.22488	0.937472	21.1191	4.32e-06	4.73e-05
Peaxi162Scf00075g01212		XLOC_007724	49.8515	23.2675	-1.09932	-2.85479	5e-05	0.000185415	yes		-0.899688	5.5215	11.562	0.000673128	0.0036599		AT2G44380.1	IPR002219,IPR011424	GO:0047134,GO:0035556,GO:0055114
Peaxi162Scf00075g01328		XLOC_007725	13.2393	6.22978	-1.08758	-2.12799	0.0003	0.000964629	yes		-1.34515	2.80378	8.43077	0.00368923	0.0150268		AT1G23820.1	IPR001045	GO:0003824
Peaxi162Scf00075g01331		XLOC_007728	11.4804	4.63892	-1.30732	-3.30353	5e-05	0.000185415	yes		-1.27894	5.18667	24.0867	9.21e-07	1.24e-05		AT1G74040.1	IPR005671	GO:0019752,GO:0009098,GO:0003852,GO:0046912,GO:0003824
Peaxi162Scf00075g01419		XLOC_007732	65.7301	97.4622	0.568288	1.44839	0.0138	0.0281773	yes		1.09032	4.51935	10.824	0.00100194	0.00510112		AT2G02960.5	IPR022143,IPR013083,IPR011016	GO:0008270
Peaxi162Scf00075g01421		XLOC_007730	5.64599	0.982128	-2.52324	-3.36883	0.0001	0.00035384	yes		-2.92919	1.56891	25.7541	3.88e-07	5.81e-06		AT1G74040.1	IPR013785,IPR013709	GO:0019752,GO:0009098,GO:0003852,GO:0046912,GO:0003824
Peaxi162Scf00075g01545		XLOC_007685	55.4444	14.5844	-1.92661	-4.94011	5e-05	0.000185415	yes		-1.60636	5.48774	25.418	4.62e-07	6.79e-06
Peaxi162Scf00075g01546		XLOC_007686	295.347	81.3995	-1.85932	-4.62236	5e-05	0.000185415	yes		-2.15548	3.93511	31.7738	1.73e-08	3.54e-07
Peaxi162Scf00075g01548		XLOC_007734	21.6156	3.07769	-2.81216	-6.31079	5e-05	0.000185415	yes		-2.67457	4.9163	52.2382	4.92e-13	2.39e-11		AT4G15480.1	IPR002213	GO:0008152,GO:0016758
Peaxi162Scf00075g01551		XLOC_007739	1.94002	5.42361	1.48318	2.12416	0.00195	0.0051377	yes		1.6735	0.861066	5.83399	0.0157194	0.0486132		ref|XP_002533839.1|
Peaxi162Scf00075g01553		XLOC_007741	3.12695	0.832784	-1.90874	-3.01808	5e-05	0.000185415	yes		-2.00459	2.75071	18.8551	1.41e-05	0.000133867		AT3G08720.1	IPR016024,IPR011009	GO:0005524,GO:0004674,GO:0004672,GO:0006468,GO:0005488,GO:0016772
Peaxi162Scf00075g01616		XLOC_007688	31.0434	13.4549	-1.20616	-2.56652	0.0001	0.00035384	yes		-1.17702	3.17669	7.13043	0.00757864	0.0269289		AT5G24070.1	IPR010255	GO:0006979,GO:0020037,GO:0004601,GO:0055114
Peaxi162Scf00075g01625		XLOC_007690	80.457	50.5193	-0.671385	-1.85023	0.0022	0.0057185	yes		-0.474908	5.31732	6.00971	0.0142274	0.0448655		AT2G13560.1	IPR001891	GO:0016619,GO:0046872,GO:0016616,GO:0004470,GO:0051287,GO:0055114,GO:0016491,GO:0006108
Peaxi162Scf00075g02123		XLOC_007703	6.79381	11.7809	0.794154	1.59328	0.0167	0.0332345	yes		0.745648	3.58195	8.75322	0.00309056	0.0129827		AT2G33700.1	IPR001932,IPR015655	GO:0006470,GO:0003824,GO:0004722
Peaxi162Scf00076g00074		XLOC_007806	54.7436	170.984	1.6431	4.37599	5e-05	0.000185415	yes		1.81305	6.12309	18.8354	1.42e-05	0.000135002		AT1G30700.1	IPR016166,IPR012951	GO:0016614,GO:0008762,GO:0050660,GO:0003824,GO:0055114,GO:0016491
Peaxi162Scf00076g00117		XLOC_007755	1.55434	11.934	2.9407	4.53729	5e-05	0.000185415	yes		2.76292	3.14916	37.1729	1.08e-09	2.77e-08		AT1G34340.1
Peaxi162Scf00076g00210		XLOC_007757	35.7325	12.8152	-1.47938	-2.9018	5e-05	0.000185415	yes		-1.29695	3.30583	9.61757	0.00192725	0.00876925		AT1G72170.1	IPR007512
Peaxi162Scf00076g00320		XLOC_007791	4.68236	13.5705	1.53517	3.16105	5e-05	0.000185415	yes		1.80673	7.0389	33.3133	7.84e-09	1.7e-07		sp|Q9SX20|PTR18_ARATH	IPR000109,IPR016196	GO:0016020,GO:0006810,GO:0005215
Peaxi162Scf00076g00329		XLOC_007793	8.68262	16.081	0.889157	1.87822	0.0037	0.0089857	yes		1.13979	1.71642	7.88526	0.00498394	0.019198		sp|P13703|HMGCL_PSEMV	IPR027167,IPR013785	GO:0004419,GO:0003824
Peaxi162Scf00076g00331		XLOC_007795	1.8897	27.1843	3.84654	5.38089	5e-05	0.000185415	yes		4.61224	2.83343	81.4449	1.8e-19	2.72e-17		AT2G26850.1	IPR001810	GO:0005515
Peaxi162Scf00076g00413		XLOC_007762	13.9937	4.83617	-1.53284	-3.407	5e-05	0.000185415	yes		-1.2815	3.39742	14.1024	0.000173125	0.00115819		AT1G80270.1	IPR011990,IPR002885	GO:0005515
Peaxi162Scf00076g00421		XLOC_007797	10.0782	6.53794	-0.624329	-1.44186	0.0155	0.0311603	yes		-0.885979	4.30302	8.35775	0.00384046	0.0155632		sp|P77993|GYRB_THEMA	IPR001241	GO:0003677,GO:0005524,GO:0003918,GO:0005694,GO:0006265
Peaxi162Scf00076g00717		XLOC_007804	575.991	1171.5	1.02424	2.2847	0.0009	0.00258883	yes		0.860771	9.78777	8.99141	0.00271252	0.0116802		ref|NP_001265987.1|	IPR000772
Peaxi162Scf00076g00923		XLOC_007815	50.2139	13.242	-1.92297	-4.8068	5e-05	0.000185415	yes		-1.56423	4.08917	17.2829	3.22e-05	0.000275202		AT2G41970.1	IPR011009	GO:0004713,GO:0005524,GO:0004672,GO:0006468,GO:0016772
Peaxi162Scf00076g00928		XLOC_007776	18.5366	30.7472	0.73008	1.72273	0.00305	0.0075881	yes		1.07785	3.66769	14.333	0.000153156	0.00104348		ref|XP_007036046.1|	IPR015267
Peaxi162Scf00076g01042		XLOC_007824	269.329	556.207	1.04625	2.41239	0.0001	0.00035384	yes		1.32704	7.63662	16.3303	5.32e-05	0.000421102		AT5G18170.1	IPR006095,IPR016040	GO:0006520,GO:0055114,GO:0016639,GO:0016491
Peaxi162Scf00076g01047		XLOC_007780	24.7258	36.6724	0.56868	1.53234	0.00985	0.0210544	yes		1.01287	5.44086	28.2948	1.04e-07	1.81e-06		AT4G26100.1	IPR011009	GO:0005524,GO:0004674,GO:0004672,GO:0006468,GO:0016772
Peaxi162Scf00076g01048		XLOC_007781	30.1448	8.31047	-1.85891	-3.37159	5e-05	0.000185415	yes		-1.85867	2.36924	22.7791	1.82e-06	2.24e-05		sp|Q9FK53|NLAL2_ARATH	IPR007504,IPR009000	GO:0042254,GO:0001522,GO:0031429
Peaxi162Scf00076g10023		XLOC_007758	4.28914	2.28695	-0.907261	-1.62434	0.00675	0.0151532	yes		-1.05821	2.77659	9.0033	0.00269493	0.0116165		sp|B9EBI5|MUTL_MACCJ	IPR002099	GO:0005634,GO:0005524,GO:0006298,GO:0030983
Peaxi162Scf00077g00034		XLOC_007826	8.28237	3.49099	-1.24641	-2.04743	0.001	0.00284413	yes		-1.22181	3.66686	11.3146	0.000769	0.00408084		AT1G52820.1	IPR027443,IPR005123	GO:0016706,GO:0055114,GO:0016491
Peaxi162Scf00077g00094		XLOC_007828	8.14283	12.2979	0.594808	1.38664	0.0225	0.0429996	yes		0.985882	4.02689	14.277	0.000157784	0.00106833		AT5G32470.1	IPR016084,IPR023214
Peaxi162Scf00077g00125		XLOC_007837	188.139	12.9352	-3.86242	-9.92368	5e-05	0.000185415	yes		-3.52153	6.81135	80.4361	3e-19	4.32e-17		AT1G64780.1	IPR001905,IPR024041	GO:0016020,GO:0008519,GO:0072488,GO:0015696
Peaxi162Scf00078g00002		XLOC_007907	1.03758	4.15629	2.00207	2.59919	0.0022	0.0057185	yes		1.98401	1.17043	8.28489	0.00399762	0.016071		AT5G06900.1	IPR001128	GO:0020037,GO:0016705,GO:0005506,GO:0055114
Peaxi162Scf00078g00024		XLOC_007914	0	5.07888	Inf	NA	5e-05	0.000185415	yes		4.87597	0.785379	34.0757	5.3e-09	1.18e-07		AT1G17950.1	IPR009057	GO:0003677,GO:0003682
Peaxi162Scf00078g00121		XLOC_007894	15.9943	4.40134	-1.86154	-3.32712	5e-05	0.000185415	yes		-1.57362	3.09486	9.84237	0.00170537	0.00794638		ref|XP_007019729.1|	IPR003441	GO:0003677,GO:0006355
Peaxi162Scf00078g00146		XLOC_007980	4.47895	8.00377	0.837518	1.62377	0.01	0.021334	yes		1.11997	3.62228	11.8903	0.000564275	0.00316299		sp|Q55BF2|NMD3_DICDI	IPR007064
Peaxi162Scf00078g00178		XLOC_007981	24.2893	39.3267	0.695188	1.66568	0.0045	0.0106537	yes		0.851554	5.26891	9.55741	0.00199144	0.00901569		ref|NP_001061840.1|
Peaxi162Scf00078g00181		XLOC_007982	5.96999	0.747675	-2.99725	-1.82104	0.02265	0.043248	yes		-3.58326	0.901522	17.9243	2.3e-05	0.000205834		sp|Q8LDC8|ERF92_ARATH	IPR016177	GO:0003677,GO:0006355,GO:0003700
Peaxi162Scf00078g00541		XLOC_007861	350.566	193.518	-0.85722	-2.21524	0.0002	0.000667709	yes		-0.723181	6.79265	8.86694	0.00290381	0.01236		sp|O82528|RL15_PETHY	IPR000439	GO:0005840,GO:0006412,GO:0005622,GO:0003735
Peaxi162Scf00078g00543		XLOC_007864	41.1808	58.2787	0.500998	1.34637	0.02015	0.039082	yes		0.848575	5.48943	9.60673	0.00193866	0.00881139		AT5G49900.1	IPR024462,IPR014551	GO:0016020,GO:0006665,GO:0016021,GO:0006680,GO:0003824,GO:0004348
Peaxi162Scf00078g00627		XLOC_007939	29.884	12.4563	-1.26249	-2.3822	0.00025	0.000817896	yes		-1.20185	3.17605	10.0722	0.00150525	0.00714466		AT1G12400.1	IPR009400	GO:0006355,GO:0006289,GO:0000439
Peaxi162Scf00078g00736		XLOC_007941	39.6806	12.875	-1.62386	-4.30138	5e-05	0.000185415	yes		-1.51892	6.77605	42.4848	7.12e-11	2.33e-09		sp|P27725|AK1H_SERMA	IPR001342,IPR016040,IPR001341,IPR005106	GO:0050661,GO:0008652,GO:0016597,GO:0008152,GO:0004072,GO:0006520,GO:0055114,GO:0016491
Peaxi162Scf00078g00825		XLOC_007873	44.0396	10.6916	-2.04232	-4.98885	5e-05	0.000185415	yes		-1.72263	4.59433	24.2259	8.57e-07	1.17e-05		sp|Q9C9H5|GUN9_ARATH	IPR008928,IPR001701	GO:0004553,GO:0005975,GO:0003824
Peaxi162Scf00078g00836		XLOC_007876	33.893	3.02864	-3.48425	-7.30769	5e-05	0.000185415	yes		-3.21429	5.21377	47.6587	5.07e-12	2.04e-10		AT4G35160.1	IPR016461	GO:0008171,GO:0008168,GO:0046983
Peaxi162Scf00078g00919		XLOC_007952	30.9415	3.81454	-3.01996	-5.05322	5e-05	0.000185415	yes		-3.00183	3.49617	57.2921	3.76e-14	2.24e-12		AT5G07990.1	IPR001128	GO:0020037,GO:0016705,GO:0005506,GO:0055114
Peaxi162Scf00078g01131		XLOC_007892	20.4199	56.356	1.4646	3.82568	5e-05	0.000185415	yes		1.60658	5.7931	44.935	2.04e-11	7.29e-10		sp|Q56XQ6|PTR15_ARATH	IPR000109,IPR016196	GO:0016020,GO:0006810,GO:0005215
Peaxi162Scf00078g01140		XLOC_007888	28.1254	144.304	2.35917	6.02296	5e-05	0.000185415	yes		2.79936	6.30853	82.6439	9.82e-20	1.51e-17		AT1G33480.1	IPR013083	GO:0005515,GO:0008270
Peaxi162Scf00078g01141		XLOC_007890	19.7224	11.7282	-0.749848	-1.93568	0.0018	0.0047873	yes		-0.757863	4.07586	8.1528	0.00429947	0.0170857		sp|Q94KD3|VP52A_ARATH	IPR007258
Peaxi162Scf00079g00073		XLOC_007988	122.73	46.9003	-1.38781	-3.66405	5e-05	0.000185415	yes		-1.15614	6.61888	24.1508	8.91e-07	1.21e-05		AT1G61790.1	IPR021149
Peaxi162Scf00079g00614		XLOC_008025	23.0345	4.89641	-2.234	-4.14178	5e-05	0.000185415	yes		-2.51478	5.62577	65.1141	7.07e-16	5.95e-14		AT1G11545.1	IPR016455,IPR008264,IPR008985	GO:0048046,GO:0016762,GO:0004553,GO:0005618,GO:0006073,GO:0005975
Peaxi162Scf00079g01814		XLOC_008033	29.1129	16.8475	-0.789125	-1.74814	0.00265	0.0067089	yes		-0.687002	4.5016	9.27856	0.00231852	0.01025		sp|Q6G178|CLPP_BARQU	IPR023562	GO:0004252,GO:0006508
Peaxi162Scf00079g01915		XLOC_008034	373.489	153.234	-1.28533	-3.14751	5e-05	0.000185415	yes		-1.08552	7.40371	5.99635	0.0143355	0.0451516		AT1G71695.1	IPR010255	GO:0006979,GO:0020037,GO:0004601,GO:0055114
Peaxi162Scf00079g02119		XLOC_008037	46.1615	158.239	1.77734	4.77789	5e-05	0.000185415	yes		2.00071	6.66568	9.59508	0.001951	0.00885775			IPR016177	GO:0003677,GO:0006355,GO:0003700
Peaxi162Scf00079g02433		XLOC_008042	75.8372	19.0798	-1.99086	-5.35798	5e-05	0.000185415	yes		-1.61713	7.17894	35.7674	2.22e-09	5.38e-08		AT5G64740.1	IPR005150,IPR013083	GO:0016760,GO:0016020,GO:0005515,GO:0030244,GO:0008270
Peaxi162Scf00080g00151		XLOC_008068	15.7698	3.74741	-2.0732	-2.23038	0.01215	0.0252432	yes		-2.86269	4.17345	44.1756	3e-11	1.03e-09
Peaxi162Scf00080g00202		XLOC_008092	1.37263	11.5348	3.07097	3.13415	0.0038	0.00919907	yes		5.44752	3.40455	52.7258	3.84e-13	1.91e-11		ref|XP_002509562.1|
Peaxi162Scf00080g01411		XLOC_008080	11.7546	5.02221	-1.22684	-2.63388	5e-05	0.000185415	yes		-1.07534	3.83522	16.8155	4.12e-05	0.000338478		AT5G14430.1	IPR004159	GO:0008168
Peaxi162Scf00080g01515		XLOC_008069	8.34083	3.74684	-1.15452	-2.03337	0.0017	0.00455124	yes		-1.03029	3.26616	12.3001	0.000452927	0.00262479		AT5G14390.1
Peaxi162Scf00080g01715		XLOC_008087	10.075	2.44393	-2.0435	-2.26055	0.003	0.0074794	yes		-2.0975	1.34312	12.9708	0.00031638	0.00194177		AT3G27340.1	IPR010376
Peaxi162Scf00081g00011		XLOC_008095	10.2678	0.910329	-3.4956	-2.76872	0.01365	0.027917	yes		-3.53616	1.27889	19.8116	8.55e-06	8.58e-05		AT5G22060.1	IPR002939	GO:0006457,GO:0051082
Peaxi162Scf00081g00049		XLOC_008099	331.121	35.7083	-3.21303	-8.08715	5e-05	0.000185415	yes		-2.81485	6.5276	65.3004	6.43e-16	5.55e-14		AT2G44480.1	IPR001360,IPR017853	GO:0004553,GO:0005975,GO:0003824
Peaxi162Scf00081g00118		XLOC_008112	7.98073	1.98418	-2.00798	-1.81705	0.0177	0.0349436	yes		-2.03989	1.36664	7.53869	0.00603878	0.0223743
Peaxi162Scf00081g00127		XLOC_008146	22.8607	3.11528	-2.87544	-6.21122	5e-05	0.000185415	yes		-2.98445	5.90438	69.0569	9.57e-17	9.26e-15		AT5G67360.1	IPR015500,IPR023828	GO:0004252,GO:0006508,GO:0042802,GO:0043086
Peaxi162Scf00081g00214		XLOC_008156	67.2406	16.1707	-2.05595	-4.45332	5e-05	0.000185415	yes		-1.8771	4.33905	8.8658	0.00290563	0.0123652		ref|XP_007029922.1|
Peaxi162Scf00081g00917		XLOC_008110	14.4584	29.057	1.00697	2.44203	5e-05	0.000185415	yes		1.37097	4.59455	29.2965	6.21e-08	1.13e-06		AT3G19540.1	IPR006873
Peaxi162Scf00081g01515		XLOC_008121	177.355	111.084	-0.674981	-1.79822	0.0018	0.0047873	yes		-0.604277	6.29885	10.8852	0.00096934	0.00496955		AT5G11160.1	IPR000836	GO:0009116
Peaxi162Scf00081g02733		XLOC_008163	22.04	10.8764	-1.01893	-2.40819	0.00035	0.00110899	yes		-1.26716	1.75315	14.6501	0.000129429	0.000903214		AT2G22980.1	IPR001563	GO:0006508,GO:0004185
Peaxi162Scf00081g02735		XLOC_008165	5.1145	2.87776	-0.82965	-1.53195	0.01355	0.0277406	yes		-1.71681	3.79636	18.1591	2.03e-05	0.000184181		sp|Q95L05|FKBP5_CHLAE	IPR011990,IPR023114,IPR023566,IPR001179	GO:0006457,GO:0005515
Peaxi162Scf00082g00019		XLOC_008193	5.27717	2.32957	-1.1797	-2.02386	0.00155	0.00419549	yes		-1.2166	2.15338	8.23506	0.00410888	0.0164482		AT3G12270.1	IPR025799	GO:0008168,GO:0006479
Peaxi162Scf00082g00118		XLOC_008170	103.695	38.8022	-1.41814	-3.78785	5e-05	0.000185415	yes		-1.46233	7.59139	22.9394	1.67e-06	2.08e-05		AT5G07030.1	IPR021109,IPR001461	GO:0006508,GO:0004190
Peaxi162Scf00082g00120		XLOC_008173	13.0418	4.04964	-1.68728	-2.55053	0.0002	0.000667709	yes		-2.38351	4.59699	38.4761	5.54e-10	1.49e-08		AT3G06730.1	IPR005746,IPR012336	GO:0015035,GO:0006662,GO:0045454
Peaxi162Scf00082g00122		XLOC_008169	12.3997	17.3647	0.485843	1.324	0.0249	0.0469039	yes		0.835972	5.91551	15.6348	7.68e-05	0.000577367		sp|Q9FY48|KEG_ARATH	IPR020683,IPR013083,IPR011009	GO:0046872,GO:0005524,GO:0005515,GO:0004672,GO:0008270,GO:0006468,GO:0016772
Peaxi162Scf00082g00177		XLOC_008187	42.0361	15.6041	-1.4297	-2.99488	5e-05	0.000185415	yes		-1.0125	2.34872	7.11781	0.00763219	0.0270867		ref|XP_002518540.1|
Peaxi162Scf00082g00216		XLOC_008175	80.0376	20.9653	-1.93268	-4.62507	5e-05	0.000185415	yes		-1.72266	3.78275	18.3029	1.88e-05	0.00017245		sp|Q9VXT2|DJC25_DROME	IPR001623
Peaxi162Scf00082g00217		XLOC_008176	67.8764	29.8651	-1.18445	-2.92706	5e-05	0.000185415	yes		-0.951115	4.24603	8.21712	0.00414969	0.0165732		sp|O70333|CRIPT_MOUSE	IPR019367
Peaxi162Scf00082g10216		XLOC_008191	22.9274	40.812	0.831919	2.16357	0.00025	0.000817896	yes		1.15539	3.86054	18.4	1.79e-05	0.000164978		sp|Q9VXT2|DJC25_DROME	IPR001623
Peaxi162Scf00083g00023		XLOC_008217	7.66685	1.52074	-2.33386	-2.38068	0.0033	0.0081304	yes		-1.80921	2.28425	15.8289	6.93e-05	0.000529333
Peaxi162Scf00083g00033		XLOC_008254	9.58552	15.8646	0.726886	1.76125	0.00295	0.00736963	yes		0.917104	4.46219	12.961	0.000318042	0.00194948		sp|Q84TH5|AB25G_ARATH	IPR027417,IPR013525	GO:0016020,GO:0005524,GO:0000166,GO:0017111,GO:0016887
Peaxi162Scf00083g00082		XLOC_008232	74.9315	337.96	2.17321	5.66109	5e-05	0.000185415	yes		2.25357	7.88724	69.8069	6.54e-17	6.51e-15
Peaxi162Scf00083g00176		XLOC_008280	10.2131	4.85316	-1.07343	-1.99003	0.00145	0.00395485	yes		-1.09037	3.85469	11.7578	0.0006059	0.00336084		AT5G66330.1	IPR003591,IPR025875,IPR001611	GO:0005515
Peaxi162Scf00083g00320		XLOC_008220	24.3895	7.47753	-1.70562	-3.59439	5e-05	0.000185415	yes		-1.96254	4.82569	20.7529	5.23e-06	5.56e-05		AT5G66230.1
Peaxi162Scf00083g00426		XLOC_008256	42.2499	25.1426	-0.748811	-1.94957	0.00085	0.00246011	yes		-0.572879	3.26097	5.84634	0.0156095	0.0483048		sp|Q09028|RBBP4_HUMAN	IPR022052,IPR015943	GO:0005515
Peaxi162Scf00083g00821		XLOC_008231	8.11466	15.9779	0.977474	1.99165	0.002	0.00525425	yes		1.04424	3.14023	12.7335	0.000359164	0.00215561		sp|Q6LYY1|MSRA_METMP	IPR002569	GO:0008113,GO:0055114
Peaxi162Scf00083g01117		XLOC_008238	86.5702	35.3549	-1.29196	-3.17141	5e-05	0.000185415	yes		-0.835538	4.82012	9.77602	0.00176803	0.00817763		AT3G18760.1	IPR014717,IPR000529	GO:0005840,GO:0006412,GO:0003735,GO:0019843
Peaxi162Scf00084g00027		XLOC_008289	82.5355	40.0459	-1.04336	-2.79467	5e-05	0.000185415	yes		-0.856688	6.84714	10.4948	0.00119711	0.00590489		ref|XP_007039620.1|	IPR013083,IPR017066	GO:0005515,GO:0008270
Peaxi162Scf00084g00077		XLOC_008293	0.364296	5.67143	3.96053	2.12568	0.0026	0.00660917	yes		1.99295	1.66198	12.4045	0.000428309	0.00250526		AT4G18210.1	IPR004853
Peaxi162Scf00084g00117		XLOC_008314	108.965	53.1235	-1.03644	-2.796	5e-05	0.000185415	yes		-0.765054	6.64754	17.0415	3.66e-05	0.000306672		sp|Q503V9|ENDUB_DANRE	IPR018998	GO:0016788
Peaxi162Scf00084g00118		XLOC_008315	9.6702	16.5299	0.773461	2.11055	0.00065	0.00193585	yes		1.29424	6.9337	22.656	1.94e-06	2.37e-05		ref|XP_007039624.1|	IPR026847,IPR011993,IPR009543,IPR009291,IPR000008	GO:0005515,GO:0005543
Peaxi162Scf00084g00119		XLOC_008316	2.76263	7.261	1.39412	2.51662	0.0004	0.00125109	yes		2.01367	2.19506	11.4334	0.000721341	0.00387358		AT4G17140.3	IPR026847,IPR026854
Peaxi162Scf00084g00168		XLOC_008313	13.5664	20.2076	0.574854	1.50621	0.01205	0.0250653	yes		0.851025	5.64241	15.9052	6.66e-05	0.000511989		AT1G77740.1	IPR027483,IPR023610,IPR027484	GO:0016307,GO:0046488,GO:0005524,GO:0016308
Peaxi162Scf00084g00410		XLOC_008290	24.2639	46.9531	0.952413	2.55577	5e-05	0.000185415	yes		1.2731	5.86951	29.7966	4.8e-08	8.96e-07		AT5G47040.1	IPR015947,IPR027417,IPR027065	GO:0004252,GO:0006508,GO:0005524,GO:0000166,GO:0017111,GO:0006515,GO:0004176,GO:0030163
Peaxi162Scf00084g00716		XLOC_008295	6.21571	47.9151	2.94649	5.85738	5e-05	0.000185415	yes		2.9025	2.95176	19.7552	8.8e-06	8.8e-05		AT4G17030.1	IPR007118	GO:0005576
Peaxi162Scf00084g01113		XLOC_008308	35.6192	14.8613	-1.2611	-3.26692	5e-05	0.000185415	yes		-1.01856	6.02163	15.0453	0.000104962	0.000749649		AT4G36380.1	IPR001128	GO:0020037,GO:0016705,GO:0005506,GO:0004497,GO:0055114
Peaxi162Scf00084g01221		XLOC_008311	42.5066	60.6112	0.511897	1.35387	0.0199	0.0386617	yes		0.817238	5.9446	16.6532	4.49e-05	0.000363351		AT3G51050.1
Peaxi162Scf00085g00141		XLOC_008361	110.135	42.2031	-1.38385	-3.77049	5e-05	0.000185415	yes		-1.30508	6.22782	24.8396	6.23e-07	8.84e-06		AT2G22590.1	IPR002213	GO:0008152,GO:0016758
Peaxi162Scf00085g00152		XLOC_008362	24.0351	7.94143	-1.59767	-3.53594	5e-05	0.000185415	yes		-1.8896	1.99615	13.1767	0.000283456	0.00176411		AT2G22590.1	IPR002213	GO:0008152,GO:0016758
Peaxi162Scf00085g00166		XLOC_008363	8.76934	2.06756	-2.08454	-3.23282	5e-05	0.000185415	yes		-2.07498	3.22415	24.9417	5.91e-07	8.45e-06		AT2G22590.1	IPR002213	GO:0008152,GO:0016758
Peaxi162Scf00085g00530		XLOC_008352	7.98806	20.8385	1.38334	2.4042	0.00045	0.00139113	yes		1.36116	3.36478	11.87	0.000570439	0.00319323		AT4G24960.1	IPR004345
Peaxi162Scf00085g02210		XLOC_008348	10.2252	17.6824	0.790188	1.83054	0.0035	0.00855716	yes		1.10343	3.10528	9.85045	0.00169791	0.00791338		AT5G65530.1	IPR013320,IPR011009	GO:0004713,GO:0005524,GO:0004672,GO:0006468,GO:0016772
Peaxi162Scf00086g00428		XLOC_008392	4.45766	1.41631	-1.65415	-2.21452	0.0014	0.00383394	yes		-1.88687	5.5416	14.0387	0.000179084	0.00119082		AT3G16560.1	IPR001932,IPR015655	GO:0003824
Peaxi162Scf00086g00431		XLOC_008377	14.8867	4.47664	-1.73353	-3.60764	5e-05	0.000185415	yes		-1.40368	2.52355	13.3873	0.000253332	0.00160116		sp|Q29B63|CARM1_DROPS	IPR025799	GO:0008168,GO:0006479
Peaxi162Scf00086g01318		XLOC_008380	14.0345	35.3569	1.33302	3.27488	5e-05	0.000185415	yes		1.67209	4.58001	28.9136	7.57e-08	1.35e-06		AT2G28110.1	IPR004263
Peaxi162Scf00087g00513		XLOC_008436	7.13935	97.2143	3.7673	8.50785	5e-05	0.000185415	yes		4.30385	6.80877	103.128	3.14e-24	9.17e-22		AT1G01120.1	IPR016039,IPR012392	GO:0016020,GO:0008152,GO:0016747,GO:0006633,GO:0003824,GO:0008610
Peaxi162Scf00088g00035		XLOC_008467	27.329	70.1838	1.3607	2.47673	0.00015	0.000513767	yes		1.25277	4.01299	8.97092	0.00274311	0.0117923		ref|XP_007013642.1|
Peaxi162Scf00088g00106		XLOC_008524	7.72333	17.2951	1.16307	2.71298	0.00045	0.00139113	yes		1.29851	4.57521	7.96938	0.00475754	0.0185083		ref|XP_002530764.1|	IPR016024	GO:0005488
Peaxi162Scf00088g00156		XLOC_008501	12.931	23.2988	0.849423	1.69682	0.01005	0.0214264	yes		1.03286	3.99962	6.1488	0.0131502	0.0420708		AT3G59440.1	IPR011992	GO:0005509
Peaxi162Scf00088g00521		XLOC_008471	9.31237	13.9541	0.583466	1.38114	0.02125	0.0409217	yes		0.909682	4.10223	8.38061	0.00379246	0.0153943		sp|Q9Y5A7|NUB1_HUMAN	IPR009060	GO:0005515
Peaxi162Scf00088g00618		XLOC_008517	1.14783	10.0218	3.12616	4.37444	0.0001	0.00035384	yes		4.43346	1.77295	14.859	0.000115854	0.000818688		AT1G15740.1	IPR006553
Peaxi162Scf00088g00817		XLOC_008478	18.4272	102.956	2.48212	6.42136	5e-05	0.000185415	yes		2.78544	4.93309	83.124	7.71e-20	1.2e-17		sp|Q9FZP1|HPSE3_ARATH	IPR005199	GO:0016020,GO:0005975,GO:0003824,GO:0016798
Peaxi162Scf00088g00819		XLOC_008520	1.75565	8.67099	2.30419	3.52512	0.0001	0.00035384	yes		3.8027	6.07791	60.6103	6.96e-15	4.84e-13		AT5G20380.1	IPR011701,IPR016196	GO:0055085,GO:0016021
Peaxi162Scf00088g00820		XLOC_008522	516.79	921.257	0.834027	1.42632	0.0174	0.0344325	yes		1.4031	9.92667	12.8549	0.000336601	0.00204208		sp|O68460|HPPA_RHORT	IPR004131	GO:0016020,GO:0004427,GO:0015992,GO:0009678
Peaxi162Scf00088g00918		XLOC_008482	15.7199	8.48621	-0.889397	-1.60357	0.00885	0.0191898	yes		-0.765588	3.19828	6.79632	0.00913462	0.0313446		sp|Q1ECJ7|ARPC3_ARATH	IPR007204	GO:0030833,GO:0005856,GO:0005885,GO:0034314
Peaxi162Scf00088g01026		XLOC_008486	18.4539	29.9131	0.696853	1.769	0.0028	0.00703987	yes		1.19485	6.3293	34.2759	4.78e-09	1.08e-07		AT5G34850.1	IPR004843,IPR025733,IPR008963	GO:0046872,GO:0016787,GO:0003993
Peaxi162Scf00088g01029		XLOC_008525	12.1852	18.2042	0.579139	1.45877	0.0143	0.0290561	yes		0.813225	3.91894	8.72718	0.00313501	0.0131416		AT1G05500.1	IPR000008	GO:0005515
Peaxi162Scf00088g01215		XLOC_008532	17.2727	7.76646	-1.15316	-2.60418	5e-05	0.000185415	yes		-0.96441	4.4885	14.112	0.000172241	0.00115414		ref|XP_007013557.1|
Peaxi162Scf00088g01217		XLOC_008489	8.55224	30.031	1.81208	4.77365	5e-05	0.000185415	yes		2.08998	6.18894	60.4952	7.38e-15	5.08e-13		AT5G20280.1	IPR012819	GO:0009058,GO:0005985,GO:0046524
Peaxi162Scf00088g01218		XLOC_008490	5.63759	51.887	3.20222	6.49232	5e-05	0.000185415	yes		3.68684	4.27529	68.8493	1.06e-16	1.01e-14		sp|Q9VCY8|ADRL_DROME	IPR004254	GO:0016021
Peaxi162Scf00088g01328		XLOC_008536	127.978	247.575	0.951966	2.31465	5e-05	0.000185415	yes		1.2367	8.60727	9.8714	0.00167868	0.00783081		AT5G20250.4	IPR013785,IPR008811	GO:0003824
Peaxi162Scf00089g00072		XLOC_008576	12.2763	20.4707	0.737678	1.77913	0.00385	0.00930537	yes		1.28667	3.81133	12.6818	0.000369228	0.00220642		dbj|BAB09401.1|	IPR006043	GO:0016020,GO:0006810,GO:0055085,GO:0005215
Peaxi162Scf00089g00084		XLOC_008581	64.6334	22.9285	-1.49513	-3.68866	5e-05	0.000185415	yes		-1.43562	5.64328	19.6367	9.37e-06	9.28e-05		AT2G45600.1	IPR013094	GO:0016787,GO:0008152
Peaxi162Scf00089g00131		XLOC_008640	4.9794	1.24541	-1.99935	-2.67154	0.0004	0.00125109	yes		-2.01191	4.08748	29.2255	6.44e-08	1.17e-06		sp|Q9FGH4|E139_ARATH	IPR012946,IPR017853,IPR000490	GO:0004553,GO:0005975,GO:0003824
Peaxi162Scf00089g00142		XLOC_008604	15.4387	8.50237	-0.860615	-2.04366	0.0003	0.000964629	yes		-0.535749	4.60773	6.90475	0.00859669	0.02988		AT2G37710.1	IPR013320,IPR008985,IPR011009	GO:0030246,GO:0005524,GO:0004674,GO:0004672,GO:0006468,GO:0016772
Peaxi162Scf00089g00241		XLOC_008644	43.6383	65.043	0.575797	1.50993	0.01075	0.0227123	yes		1.13712	6.32497	31.4912	2e-08	4.05e-07		AT4G24860.1	IPR008984,IPR027417	GO:0005524,GO:0005515,GO:0000166,GO:0017111
Peaxi162Scf00089g00242		XLOC_008645	21.1897	32.7628	0.628696	1.51379	0.01015	0.0216124	yes		0.609063	5.22223	6.60388	0.0101757	0.0341034		sp|Q93ZR1|ELP3_ARATH	IPR016181	GO:0008080
Peaxi162Scf00089g00326		XLOC_008562	4.46174	1.90079	-1.231	-2.07526	0.0017	0.00455124	yes		-1.9047	3.94947	24.6947	6.72e-07	9.41e-06		AT3G48500.1	IPR012340	GO:0003723
Peaxi162Scf00089g00520		XLOC_008564	745.11	372.994	-0.998302	-2.47936	5e-05	0.000185415	yes		-0.682977	6.67985	9.98963	0.00157424	0.00742389		sp|Q93VI3|RL171_ARATH	IPR001063	GO:0005840,GO:0015934,GO:0006412,GO:0005622,GO:0003735
Peaxi162Scf00089g00625		XLOC_008573	4.41693	1.19925	-1.88091	-2.35813	0.001	0.00284413	yes		-1.89232	2.88005	30.6064	3.16e-08	6.13e-07		sp|P54304|HEMN_BACSU	IPR004559,IPR007197	GO:0004109,GO:0003824,GO:0055114,GO:0051536,GO:0005737,GO:0006779
Peaxi162Scf00089g00717		XLOC_008577	2.16356	8.49475	1.97317	2.25539	0.0041	0.00983118	yes		2.69547	0.461341	16.166	5.8e-05	0.000454727		AT1G13195.1	IPR013083	GO:0005515,GO:0008270
Peaxi162Scf00089g00837		XLOC_008670	4.15683	2.22776	-0.899892	-1.37915	0.0209	0.0403387	yes		-1.21028	1.90435	9.44179	0.00212097	0.00950031		sp|Q5XF07|APEX_ARATH	IPR005135,IPR004808	GO:0006281,GO:0004518
Peaxi162Scf00089g00933		XLOC_008585	31.4454	5.8089	-2.43651	-5.67453	5e-05	0.000185415	yes		-1.84985	5.57258	30.8182	2.83e-08	5.55e-07		AT2G45600.1	IPR013094	GO:0016787,GO:0008152
Peaxi162Scf00089g01019		XLOC_008588	50.7383	13.2794	-1.93389	-4.72605	5e-05	0.000185415	yes		-1.36303	6.49669	13.8754	0.000195336	0.00127951		AT1G67750.1	IPR011050,IPR018082
Peaxi162Scf00089g01020		XLOC_008589	90.2291	39.9334	-1.176	-3.08534	5e-05	0.000185415	yes		-1.10297	5.94068	15.1831	9.76e-05	0.000704161		AT3G48360.1	IPR000197,IPR011333	GO:0005634,GO:0005515,GO:0006355,GO:0004402,GO:0008270,GO:0003712
Peaxi162Scf00089g01021		XLOC_008590	413.722	104.297	-1.98796	-4.93978	5e-05	0.000185415	yes		-1.91817	7.19109	18.8298	1.43e-05	0.000135227		sp|P54153|MSRA_SOLLC	IPR002569	GO:0008113,GO:0055114
Peaxi162Scf00089g01126		XLOC_008682	37.8282	57.26	0.598064	1.61677	0.0073	0.0162269	yes		0.956188	6.4785	20.0156	7.68e-06	7.84e-05		ref|XP_002515051.1|	IPR027942,IPR027944
Peaxi162Scf00089g01127		XLOC_008683	35.8103	17.1544	-1.0618	-2.63987	5e-05	0.000185415	yes		-0.892764	7.70363	10.4006	0.00125975	0.00615925		AT4G24770.1	IPR012677	GO:0000166,GO:0003676
Peaxi162Scf00089g01132		XLOC_008688	26.8097	14.8679	-0.850552	-1.89378	0.00145	0.00395485	yes		-0.805888	4.87519	9.32606	0.00225917	0.0100219		sp|B8HP79|TRPC_CYAP4	IPR013785	GO:0008152,GO:0004425,GO:0006568,GO:0003824
Peaxi162Scf00089g01220		XLOC_008596	5.63031	11.1397	0.984418	1.69383	0.00655	0.0147655	yes		1.27122	3.47884	13.7372	0.000210254	0.00136556		sp|Q8H5F8|ADPRM_ORYSJ	IPR004843	GO:0016787
Peaxi162Scf00089g01241		XLOC_008695	224.101	25.1098	-3.15782	-7.44304	5e-05	0.000185415	yes		-3.10845	6.24797	57.2084	3.92e-14	2.33e-12		sp|Q9FGS5|NRT31_ARATH	IPR016605
Peaxi162Scf00089g01330		XLOC_008599	9.81929	23.327	1.24831	3.23344	5e-05	0.000185415	yes		1.59284	4.5036	35.6899	2.31e-09	5.56e-08		AT3G48260.1	IPR011009	GO:0005524,GO:0004674,GO:0004672,GO:0006468,GO:0016772
Peaxi162Scf00089g01341		XLOC_008602	6.60141	1.45677	-2.18	-3.52892	5e-05	0.000185415	yes		-2.30902	3.7302	39.2819	3.67e-10	1.03e-08
Peaxi162Scf00089g01345		XLOC_008702	37.2577	15.8237	-1.23546	-3.15242	5e-05	0.000185415	yes		-0.895754	5.8022	13.0152	0.000308971	0.00190119		AT3G11330.1	IPR003591,IPR001611	GO:0005515
Peaxi162Scf00089g01428		XLOC_008605	1.08611	3.99198	1.87793	1.9325	0.0104	0.0220707	yes		1.84612	2.78136	12.9505	0.000319844	0.00195867		AT5G47740.1	IPR014729	GO:0006950
Peaxi162Scf00089g01519		XLOC_008613	1.52864	3.92173	1.35924	1.87131	0.004	0.00962105	yes		1.62244	1.41253	8.65934	0.0032539	0.0135603		AT4G34140.3	IPR000467	GO:0003676
Peaxi162Scf00089g01530		XLOC_008713	15.1593	7.15662	-1.08285	-2.43819	5e-05	0.000185415	yes		-1.13594	2.26966	9.14588	0.00249279	0.0108971		AT5G52820.1	IPR015943,IPR020472	GO:0005515
Peaxi162Scf00089g01625		XLOC_008617	4.08064	2.09726	-0.960292	-1.93186	0.00155	0.00419549	yes		-0.849058	4.19164	8.26522	0.00404118	0.0162211		AT5G56040.2	IPR003591,IPR025875,IPR013210,IPR001611,IPR011009	GO:0005524,GO:0005515,GO:0004674,GO:0004672,GO:0006468,GO:0016772
Peaxi162Scf00089g01636		XLOC_008717	18.9384	7.80502	-1.27884	-2.89915	5e-05	0.000185415	yes		-1.05866	3.99822	10.7667	0.00103342	0.0052333		AT5G50150.1	IPR025521,IPR004314
Peaxi162Scf00089g01810		XLOC_008725	21.5238	6.93279	-1.63443	-2.71524	5e-05	0.000185415	yes		-1.33795	2.74523	11.0624	0.000880951	0.00457414		AT3G46550.1	IPR000782
Peaxi162Scf00089g01844		XLOC_008722	26.8613	12.8056	-1.06876	-2.77798	5e-05	0.000185415	yes		-1.0981	4.49504	16.7018	4.37e-05	0.000355546		sp|O00566|MPP10_HUMAN	IPR007151	GO:0005634,GO:0030529,GO:0006364
Peaxi162Scf00089g01846		XLOC_008724	195.561	92.7744	-1.07582	-2.89151	5e-05	0.000185415	yes		-0.883369	5.11646	9.144	0.00249535	0.0109014		sp|O23290|RL36A_ARATH	IPR000552,IPR011332	GO:0005840,GO:0006412,GO:0005622,GO:0003735
Peaxi162Scf00090g00311		XLOC_008745	6.28247	3.33962	-0.911648	-1.61019	0.0081	0.0177616	yes		-1.09198	2.96888	6.39446	0.0114477	0.0376356		AT1G35670.1	IPR011992,IPR011009	GO:0005524,GO:0004674,GO:0005509,GO:0004672,GO:0006468,GO:0016772
Peaxi162Scf00091g00063		XLOC_008764	74.4357	33.7653	-1.14045	-3.08189	5e-05	0.000185415	yes		-1.36107	5.67028	13.1315	0.000290374	0.00180229			IPR007608
Peaxi162Scf00091g00064		XLOC_008768	3.30742	8.63739	1.38489	2.42984	0.00045	0.00139113	yes		1.23318	3.3336	12.726	0.000360615	0.00216244		sp|Q43503|LCYB_SOLLC	IPR008671	GO:0016705,GO:0016117
Peaxi162Scf00091g00074		XLOC_008773	0.881609	12.7125	3.84996	4.70857	5e-05	0.000185415	yes		5.17858	3.41198	120.574	4.74e-28	2.58e-25		ref|XP_007015733.1|	IPR003441	GO:0003677,GO:0006355
Peaxi162Scf00091g00515		XLOC_008760	19.7284	10.7782	-0.872165	-2.14702	0.0007	0.00206849	yes		-0.582827	4.22935	6.1945	0.0128148	0.0411822		sp|Q9DBU0|TM9S1_MOUSE	IPR004240	GO:0016021
Peaxi162Scf00091g00615		XLOC_008762	983.29	345.681	-1.50817	-3.49176	5e-05	0.000185415	yes		-1.18923	7.80089	17.5451	2.81e-05	0.000244788		sp|Q8VZB9|R10A1_ARATH	IPR023674,IPR016095,IPR028364,IPR016094	GO:0003723
Peaxi162Scf00092g00020		XLOC_008796	43.2482	67.8324	0.649334	1.7549	0.0038	0.00919907	yes		0.972511	4.949	16.7558	4.25e-05	0.000347478		AT3G22750.1	IPR011009	GO:0005524,GO:0004674,GO:0004672,GO:0006468,GO:0016772
Peaxi162Scf00092g00099		XLOC_008846	486.862	253.997	-0.938698	-2.30354	0.0003	0.000964629	yes		-0.830984	7.81918	15.6841	7.49e-05	0.000564992		AT3G04940.1	IPR005856	GO:0006535,GO:0004124
Peaxi162Scf00092g00152		XLOC_008827	36.2353	16.0805	-1.17209	-2.21699	0.00065	0.00193585	yes		-1.38947	4.28777	11.2698	0.000787765	0.00416229
Peaxi162Scf00092g00172		XLOC_008828	20.4466	38.5607	0.915266	2.41024	5e-05	0.000185415	yes		1.12212	4.78109	17.6683	2.63e-05	0.000231769		sp|Q00763|COMT1_POPTM	IPR016461	GO:0008171,GO:0008168,GO:0046983
Peaxi162Scf00092g00324		XLOC_008806	145.976	606.848	2.0556	5.11083	5e-05	0.000185415	yes		2.22031	6.94501	41.2803	1.32e-10	4.05e-09		AT2G32030.1	IPR016181	GO:0008080
Peaxi162Scf00092g00338		XLOC_008838	6.67614	80.9543	3.60002	6.06188	5e-05	0.000185415	yes		3.77427	4.46764	46.5563	8.9e-12	3.45e-10		AT2G48140.1	IPR016140
Peaxi162Scf00092g00339		XLOC_008837	16.4046	438.836	4.74151	9.94306	5e-05	0.000185415	yes		5.22893	5.08582	48.8944	2.7e-12	1.14e-10		AT2G48140.1	IPR016140
Peaxi162Scf00092g00515		XLOC_008808	81.8597	38.051	-1.10522	-2.90017	5e-05	0.000185415	yes		-0.931061	5.90119	15.5779	7.92e-05	0.000592661		ref|XP_007034795.1|	IPR007650
Peaxi162Scf00092g00617		XLOC_008844	3.66119	7.52093	1.0386	1.83874	0.00345	0.00845147	yes		1.5103	2.65942	22.4327	2.18e-06	2.6e-05		AT1G05410.1
Peaxi162Scf00092g01019		XLOC_008848	33.3233	12.3436	-1.43277	-3.63138	5e-05	0.000185415	yes		-1.41876	5.70699	37.2737	1.03e-09	2.64e-08		ref|XP_002517137.1|	IPR005380	GO:0031047
Peaxi162Scf00092g01119		XLOC_008852	10.3184	15.8549	0.619716	1.49122	0.0111	0.0233493	yes		0.908762	6.44515	12.7282	0.000360176	0.00216043		AT3G04910.1	IPR011009	GO:0005524,GO:0004674,GO:0004672,GO:0006468,GO:0016772
Peaxi162Scf00092g01516		XLOC_008856	24.2125	2.838	-3.0928	-6.74734	5e-05	0.000185415	yes		-2.99511	4.05321	65.8635	4.83e-16	4.24e-14		sp|Q41238|LOX16_SOLTU	IPR027433,IPR008976,IPR000907	GO:0016702,GO:0046872,GO:0005515,GO:0005506,GO:0055114,GO:0016165
Peaxi162Scf00092g01517		XLOC_008857	50.9805	19.6925	-1.3723	-3.60905	5e-05	0.000185415	yes		-1.11912	6.51648	7.63454	0.0057261	0.021431		AT1G55020.1	IPR027433,IPR008976,IPR000907	GO:0016702,GO:0046872,GO:0005515,GO:0005506,GO:0055114,GO:0016165
Peaxi162Scf00092g01519		XLOC_008859	1.02593	3.60364	1.81252	2.62551	0.0003	0.000964629	yes		2.35968	8.64252	40.9139	1.59e-10	4.8e-09		gb|AFA35964.1|
Peaxi162Scf00094g00125		XLOC_008888	9.73971	1.56677	-2.63608	-2.86884	0.00075	0.00220004	yes		-2.66028	2.55135	20.1814	7.04e-06	7.29e-05		AT5G02260.1	IPR007118	GO:0009664,GO:0005576
Peaxi162Scf00095g00121		XLOC_008968	5.36387	0.380766	-3.8163	-2.04838	0.0044	0.0104501	yes		-4.27717	2.447	47.2368	6.29e-12	2.5e-10		sp|Q5GHF7|IPT_HUMLU	IPR018022,IPR027417	GO:0005524,GO:0008033
Peaxi162Scf00095g00130		XLOC_008920	9.70797	14.6039	0.589115	1.32258	0.02415	0.0456965	yes		1.16534	4.13433	17.3658	3.08e-05	0.000264644		sp|Q5M9G8|DCA11_RAT	IPR015943,IPR020472	GO:0005515
Peaxi162Scf00095g00528		XLOC_008953	4.14197	8.25877	0.99561	1.83253	0.00335	0.00823683	yes		1.17504	3.81748	16.9175	3.9e-05	0.00032395		AT3G06270.1	IPR001932,IPR015655	GO:0006470,GO:0003824,GO:0004722
Peaxi162Scf00095g00720		XLOC_008960	25.8728	7.21059	-1.84325	-4.23489	5e-05	0.000185415	yes		-2.05059	9.04856	20.0283	7.63e-06	7.8e-05		AT5G35630.1	IPR027302,IPR008147,IPR014746,IPR027303	GO:0006807,GO:0004356,GO:0006542,GO:0003824
Peaxi162Scf00095g00912		XLOC_008940	22.701	50.1211	1.14266	2.82362	5e-05	0.000185415	yes		0.853368	5.81852	11.8219	0.000585387	0.00326367		AT3G06190.2	IPR008974,IPR011333	GO:0005515
Peaxi162Scf00095g01016		XLOC_008966	12.7801	4.88616	-1.38712	-2.45164	0.00015	0.000513767	yes		-1.61188	3.7365	13.5778	0.00022888	0.00146949		ref|NP_187269.1|	IPR008195	GO:0005840,GO:0006412,GO:0005622,GO:0003735
Peaxi162Scf00096g00086		XLOC_008985	32.5063	16.5885	-0.970536	-2.21184	5e-05	0.000185415	yes		-0.790545	4.68711	7.87567	0.00501044	0.0192926		ref|XP_006387726.1|	IPR012677	GO:0000166,GO:0003676
Peaxi162Scf00096g00187		XLOC_009036	6.20502	11.4094	0.878716	1.37939	0.0252	0.0473944	yes		1.20901	2.4893	5.85694	0.0155158	0.0480578		AT3G28450.1	IPR001611	GO:0005515
Peaxi162Scf00096g00412		XLOC_009014	4.01761	0.581126	-2.78942	-2.82574	0.00395	0.0095152	yes		-2.82369	4.10603	31.1449	2.39e-08	4.76e-07		AT3G04030.3	IPR025756,IPR009057	GO:0003677,GO:0003682
Peaxi162Scf00096g00715		XLOC_008980	11.5659	19.2301	0.73348	1.83619	0.0022	0.0057185	yes		1.00576	3.66999	7.31458	0.00683973	0.0247772		sp|P26792|INV1_DAUCA	IPR001362,IPR023296,IPR008985	GO:0004553,GO:0005975
Peaxi162Scf00096g00716		XLOC_008981	54.8588	265.896	2.27707	5.56558	5e-05	0.000185415	yes		2.52056	7.26473	54.0975	1.91e-13	1.02e-11		ref|NP_001275327.1|	IPR001362,IPR023296,IPR008985	GO:0004553,GO:0005975
Peaxi162Scf00096g00825		XLOC_009020	2.46999	21.0795	3.09326	5.52692	5e-05	0.000185415	yes		3.507	2.64277	56.0241	7.16e-14	4.11e-12		ref|NP_001275327.1|	IPR001362,IPR023296,IPR008985	GO:0004553,GO:0005975
Peaxi162Scf00096g00826		XLOC_009021	7.39303	3.67824	-1.00715	-1.52899	0.0126	0.0260482	yes		-1.17831	3.79597	11.7181	0.000618947	0.00341766		AT2G36090.1	IPR001810	GO:0005515
Peaxi162Scf00096g01116		XLOC_008989	6.79031	0.672692	-3.33546	-2.87992	0.00455	0.0107576	yes		-3.59824	0.688192	16.756	4.25e-05	0.000347478		AT1G52340.1	IPR002347	GO:0008152,GO:0016491
Peaxi162Scf00096g01614		XLOC_009029	117.236	185.19	0.659585	1.76686	0.00335	0.00823683	yes		0.89394	6.79727	7.68997	0.00555285	0.0209339		AT4G37790.1	IPR009057,IPR003106	GO:0005634,GO:0003677,GO:0006355,GO:0043565,GO:0003700
Peaxi162Scf00096g01846		XLOC_009033	1.26701	13.4151	3.40435	4.38429	5e-05	0.000185415	yes		3.75653	3.23841	77.1458	1.59e-18	1.98e-16		AT3G49700.1	IPR015424	GO:0009058,GO:0003824,GO:0030170
Peaxi162Scf00097g00152		XLOC_009075	13.626	21.7106	0.672041	1.81974	0.0036	0.00877252	yes		1.12608	4.87722	19.4374	1.04e-05	0.000101685		sp|Q9LHP4|RCH2_ARATH	IPR003591,IPR001611,IPR013320,IPR011009	GO:0005524,GO:0005515,GO:0004674,GO:0004672,GO:0006468,GO:0016772
Peaxi162Scf00097g01217		XLOC_009071	125.235	52.0242	-1.26738	-3.17742	5e-05	0.000185415	yes		-1.15752	3.48033	9.01086	0.00268381	0.0115798		sp|Q9M2F1|RS272_ARATH	IPR011332,IPR000592	GO:0005840,GO:0006412,GO:0005622,GO:0003735
Peaxi162Scf00098g00012		XLOC_009102	14.1213	7.0478	-1.00263	-2.48032	5e-05	0.000185415	yes		-0.836684	4.99805	10.6944	0.0010746	0.00540744		AT1G68690.1	IPR003591,IPR013210,IPR013320,IPR011009	GO:0005524,GO:0004674,GO:0004672,GO:0006468,GO:0016772
Peaxi162Scf00098g00024		XLOC_009105	9.10266	3.03097	-1.58651	-3.3618	5e-05	0.000185415	yes		-1.21716	3.17275	9.51783	0.00203485	0.00918408		AT2G27230.1	IPR025610,IPR011598	GO:0046983
Peaxi162Scf00098g00112		XLOC_009095	20.933	3.56104	-2.55541	-5.12415	5e-05	0.000185415	yes		-2.45437	4.46227	74.8424	5.1e-18	5.87e-16		ref|XP_002513735.1|	IPR021410
Peaxi162Scf00098g00116		XLOC_009080	73.7887	39.4651	-0.902824	-2.43832	5e-05	0.000185415	yes		-0.855423	5.34669	7.45675	0.0063199	0.0232047		sp|Q9LDU6|ST7R_ARATH	IPR001171	GO:0016020,GO:0016628,GO:0055114
Peaxi162Scf00098g00148		XLOC_009097	198.304	112.997	-0.811424	-2.14293	0.00025	0.000817896	yes		-0.682698	6.27231	10.443	0.00123116	0.00604405		ref|NP_563819.1|
Peaxi162Scf00098g00610		XLOC_009084	8.64867	15.1343	0.807269	1.96834	0.00135	0.00371306	yes		1.13905	6.62377	12.6547	0.000374626	0.00223288		AT2G35940.1	IPR009057,IPR006563	GO:0003677,GO:0006355,GO:0043565,GO:0003700
Peaxi162Scf00098g00815		XLOC_009090	10.5396	15.4406	0.550905	1.39396	0.0182	0.0357944	yes		0.990203	4.80407	14.4345	0.00014512	0.000995272		AT1G03445.1	IPR012391,IPR004843	GO:0016787,GO:0005515,GO:0005506,GO:0004721,GO:0030145
Peaxi162Scf00098g01531		XLOC_009117	21.4225	33.865	0.660667	1.57208	0.00715	0.0159352	yes		1.04382	4.46115	17.6772	2.62e-05	0.000230992		AT5G22000.1	IPR013083	GO:0005515,GO:0008270
Peaxi162Scf00099g01816		XLOC_009139	68.4851	19.6962	-1.79787	-3.54131	5e-05	0.000185415	yes		-2.60049	4.06613	31.1042	2.45e-08	4.85e-07			IPR009424
Peaxi162Scf00100g00017		XLOC_009170	52.8948	21.9026	-1.27203	-3.25166	5e-05	0.000185415	yes		-1.24232	5.44367	9.41528	0.00215185	0.00961162		AT1G28680.1	IPR003480,IPR023213	GO:0016747
Peaxi162Scf00100g00048		XLOC_009178	33.3358	18.9408	-0.815575	-1.82267	0.00415	0.00993522	yes		-1.21694	5.98183	19.989	7.79e-06	7.93e-05		AT5G19860.1	IPR007493
Peaxi162Scf00100g00081		XLOC_009158	69.5075	20.8497	-1.73714	-4.0754	5e-05	0.000185415	yes		-1.90627	7.172	24.9361	5.93e-07	8.47e-06		AT2G44300.1	IPR016140,IPR000528	GO:0008289,GO:0006869
Peaxi162Scf00100g00151		XLOC_009165	30.9688	12.9189	-1.26133	-3.09594	5e-05	0.000185415	yes		-1.22988	4.16596	10.8732	0.000975645	0.00499322		AT5G05580.1	IPR021863,IPR005804	GO:0055114,GO:0016717,GO:0006629
Peaxi162Scf00100g00320		XLOC_009151	25.7674	40.9059	0.666761	1.76646	0.00255	0.00651426	yes		0.950892	5.4913	17.2938	3.2e-05	0.00027396		sp|Q84W89|RH37_ARATH	IPR014014,IPR027417,IPR014001,IPR001650	GO:0005524,GO:0004386,GO:0008026,GO:0003676
Peaxi162Scf00100g01517		XLOC_009166	49.9483	19.2898	-1.37259	-2.94087	5e-05	0.000185415	yes		-1.04699	3.59937	7.86326	0.00504492	0.019404		ref|XP_002523195.1|	IPR019371
Peaxi162Scf00100g01521		XLOC_009191	220.577	55.905	-1.98023	-5.55841	5e-05	0.000185415	yes		-1.79962	3.73714	21.2933	3.94e-06	4.37e-05		AT5G55160.2	IPR000626,IPR022617	GO:0005515
Peaxi162Scf00101g00079		XLOC_009210	522.03	139.838	-1.90038	-4.44715	5e-05	0.000185415	yes		-1.66477	8.49739	27.9663	1.23e-07	2.1e-06		AT2G37170.1	IPR023271,IPR000425	GO:0016020,GO:0006810,GO:0005215
Peaxi162Scf00101g00099		XLOC_009214	5.17888	1.65075	-1.64952	-2.48784	0.001	0.00284413	yes		-1.40424	3.73738	11.8502	0.000576546	0.00322393		AT5G03150.1	IPR013087	GO:0046872,GO:0003676
Peaxi162Scf00101g01412		XLOC_009203	31.3222	14.3516	-1.12598	-2.93848	5e-05	0.000185415	yes		-0.759959	5.43742	11.1361	0.000846654	0.00442379		AT2G17000.1	IPR006685	GO:0016020,GO:0055085
Peaxi162Scf00102g00086		XLOC_009246	18.7527	28.9899	0.628454	1.51885	0.009	0.0194724	yes		0.643267	5.68434	14.5774	0.000134516	0.000933678		AT2G44730.1	IPR017877,IPR006578
Peaxi162Scf00102g00111		XLOC_009226	29.3252	12.8521	-1.19013	-2.45893	0.0003	0.000964629	yes		-1.23803	2.03084	7.94633	0.00481849	0.0186962		AT3G06740.1	IPR013088	GO:0006355,GO:0043565,GO:0008270,GO:0003700
Peaxi162Scf00102g00118		XLOC_009363	654.778	88.4488	-2.88809	-6.89729	5e-05	0.000185415	yes		-3.27602	8.33941	11.9801	0.000537718	0.00303384			IPR016140
Peaxi162Scf00102g00119		XLOC_009364	122.902	10.7607	-3.51366	-8.57845	5e-05	0.000185415	yes		-3.13404	6.85583	59.1027	1.5e-14	9.72e-13		sp|Q05085|PTR7_ARATH	IPR000109,IPR016196	GO:0016020,GO:0006810,GO:0006857,GO:0005215
Peaxi162Scf00102g00133		XLOC_009282	6.69491	1.84912	-1.85623	-3.30779	5e-05	0.000185415	yes		-1.82511	3.03497	15.2797	9.27e-05	0.000675399		AT4G34980.1	IPR023827,IPR015500	GO:0004252,GO:0006508,GO:0042802,GO:0043086
Peaxi162Scf00102g00189		XLOC_009316	3.5222	1.33642	-1.39811	-2.42854	0.0001	0.00035384	yes		-1.49373	3.23921	12.3211	0.000447855	0.00260269		AT1G64530.1	IPR000270,IPR003035	GO:0005515
Peaxi162Scf00102g00630		XLOC_009335	10.0457	15.7684	0.650456	1.37231	0.02145	0.041256	yes		1.20966	2.00577	9.29002	0.00230406	0.0101969		AT2G35360.1	IPR000626,IPR019387	GO:0005515
Peaxi162Scf00102g00633		XLOC_009337	13.3344	2.41998	-2.46208	-4.81372	5e-05	0.000185415	yes		-2.64724	4.20187	61.0106	5.68e-15	4.04e-13		AT1G34120.1	IPR005135	GO:0046856
Peaxi162Scf00102g00634		XLOC_009231	13.9094	22.9882	0.724834	1.92103	0.00265	0.0067089	yes		1.14056	4.39062	29.6478	5.18e-08	9.63e-07		AT2G46920.1	IPR001932,IPR015655	GO:0003824
Peaxi162Scf00102g00734		XLOC_009338	1.84317	16.6078	3.1716	3.64627	5e-05	0.000185415	yes		3.4293	1.64057	40.1832	2.31e-10	6.77e-09		AT4G38400.1	IPR007118	GO:0005576
Peaxi162Scf00102g00735		XLOC_009340	10.6394	16.8596	0.664163	1.70548	0.0047	0.0110673	yes		1.09639	5.08214	26.1469	3.16e-07	4.86e-06		AT5G47040.1	IPR015947,IPR027417,IPR027065	GO:0004252,GO:0006508,GO:0005524,GO:0000166,GO:0017111,GO:0006515,GO:0004176,GO:0030163
Peaxi162Scf00102g00839		XLOC_009349	131.318	57.1892	-1.19925	-3.2866	5e-05	0.000185415	yes		-0.696428	5.86517	9.49996	0.00205476	0.00925179		AT4G17520.1	IPR019084,IPR006861
Peaxi162Scf00102g00931		XLOC_009355	17.8157	4.98269	-1.83815	-3.25034	5e-05	0.000185415	yes		-1.13435	4.27844	9.62843	0.00191588	0.00873143		AT2G44910.1	IPR006712,IPR003106	GO:0005634,GO:0003677,GO:0006355
Peaxi162Scf00102g01048		XLOC_009262	10.0422	2.70994	-1.88974	-2.97972	5e-05	0.000185415	yes		-1.8301	3.0187	16.7922	4.17e-05	0.000341678		ref|XP_002519298.1|	IPR025287	GO:0030247
Peaxi162Scf00102g01111		XLOC_009367	8.63376	3.15337	-1.45309	-1.52628	0.02065	0.0399223	yes		-1.95603	3.3001	12.7213	0.000361506	0.00216527		AT5G62350.1	IPR006501	GO:0004857,GO:0030599
Peaxi162Scf00102g01137		XLOC_009268	80.4628	15.3391	-2.39111	-6.05148	5e-05	0.000185415	yes		-2.03276	7.32138	19.2743	1.13e-05	0.000109888		sp|Q05085|PTR7_ARATH	IPR000109,IPR016196	GO:0016020,GO:0006810,GO:0006857,GO:0005215
Peaxi162Scf00102g01138		XLOC_009270	10.4188	18.0759	0.79488	1.97676	0.00105	0.00297038	yes		1.17232	4.72589	9.11127	0.00254039	0.0110609		AT4G12400.2	IPR006636,IPR011990	GO:0005515
Peaxi162Scf00102g01140		XLOC_009272	59.9328	225.449	1.91139	4.95338	5e-05	0.000185415	yes		1.52154	6.24121	13.6945	0.00021508	0.00139123		AT1G62790.1	IPR016140
Peaxi162Scf00102g01217		XLOC_009279	10.3561	1.10254	-3.23158	-3.55854	0.00075	0.00220004	yes		-3.47958	3.1442	44.5793	2.44e-11	8.59e-10		gb|ABL63118.1|	IPR014476
Peaxi162Scf00102g01349		XLOC_009379	54.9803	93.7496	0.769898	1.99214	0.0005	0.00152937	yes		1.2105	5.53157	11.589	0.000663425	0.00361792		sp|P54873|HMCS_ARATH	IPR010122	GO:0008299,GO:0004421,GO:0008152,GO:0003824
Peaxi162Scf00102g01353		XLOC_009283	64.6527	27.88	-1.21348	-2.84682	5e-05	0.000185415	yes		-1.00239	7.59034	15.0161	0.0001066	0.000760556		AT4G34980.1	IPR023827,IPR015500	GO:0004252,GO:0006508,GO:0042802,GO:0043086
Peaxi162Scf00102g01416		XLOC_009288	14.2776	4.58188	-1.63974	-3.34167	5e-05	0.000185415	yes		-1.70752	3.66106	32.2954	1.32e-08	2.75e-07		AT4G23060.1	IPR025064,IPR027417,IPR000048	GO:0005515
Peaxi162Scf00102g01437		XLOC_009382	0.960016	5.7655	2.58631	2.89664	0.001	0.00284413	yes		3.87309	5.01663	16.9252	3.89e-05	0.000323041		sp|Q9LN86|DRE1F_ARATH	IPR016177	GO:0003677,GO:0006355,GO:0003700
Peaxi162Scf00102g01544		XLOC_009398	23.4975	35.057	0.577194	1.44798	0.0142	0.0288812	yes		0.801556	5.15109	12.8084	0.000345061	0.00208425		AT1G63470.1	IPR005175
Peaxi162Scf00102g01631		XLOC_009296	704.031	274.167	-1.36058	-3.12007	5e-05	0.000185415	yes		-1.05126	9.04402	12.061	0.00051487	0.0029248		AT2G45960.1	IPR023271,IPR000425	GO:0016020,GO:0006810,GO:0005215
Peaxi162Scf00102g01633		XLOC_009299	32.371	15.278	-1.08324	-2.5085	0.0001	0.00035384	yes		-0.913017	3.23559	6.66332	0.00984177	0.0332262		AT5G52830.1	IPR003657	GO:0006355,GO:0043565,GO:0003700
Peaxi162Scf00102g01635		XLOC_009404	133.109	45.6285	-1.5446	-3.75837	5e-05	0.000185415	yes		-2.09215	4.75808	35.177	3.01e-09	7.08e-08		tpg|DAA43069.1|	IPR018276
Peaxi162Scf00102g01641		XLOC_009300	0	22.4902	Inf	NA	5e-05	0.000185415	yes		6.43899	2.02229	107.149	4.13e-25	1.34e-22		AT1G64000.1	IPR003657	GO:0006355,GO:0043565,GO:0003700
Peaxi162Scf00102g01715		XLOC_009409	17.6514	9.28413	-0.926942	-2.2817	5e-05	0.000185415	yes		-0.744221	3.98443	7.80915	0.00519825	0.019859		sp|Q9FFR9|CHX18_ARATH	IPR014729,IPR006153	GO:0055085,GO:0016021,GO:0015299,GO:0006812
Peaxi162Scf00102g01733		XLOC_009303	428.333	224.121	-0.934453	-2.37244	0.0001	0.00035384	yes		-0.94946	6.73058	9.83003	0.00171686	0.00799091		AT1G64230.1	IPR016135,IPR023313	GO:0016881
Peaxi162Scf00102g01738		XLOC_009410	235.145	92.3348	-1.3486	-3.63156	5e-05	0.000185415	yes		-1.12189	6.86095	25.8152	3.76e-07	5.66e-06		sp|Q9SWE7|VATE_CITLI	IPR002842	GO:0033178,GO:0015991,GO:0046961
Peaxi162Scf00102g01756		XLOC_009419	29.6921	16.8789	-0.814852	-2.00849	0.00085	0.00246011	yes		-0.607312	4.49012	7.35281	0.0066958	0.0243603		sp|Q42191|OXA1_ARATH	IPR028055,IPR001708	GO:0016021,GO:0051205
Peaxi162Scf00102g01878		XLOC_009430	38.1785	20.6647	-0.885592	-2.38585	5e-05	0.000185415	yes		-0.859795	7.17753	9.47019	0.00208838	0.00938682		sp|O00506|STK25_HUMAN	IPR011009	GO:0005524,GO:0004672,GO:0006468,GO:0016772
Peaxi162Scf00103g00022		XLOC_009435	106.947	35.9974	-1.57094	-3.9686	5e-05	0.000185415	yes		-1.21327	3.95451	6.37546	0.0115709	0.0379745		AT5G62480.1	IPR010987,IPR012336	GO:0005515
Peaxi162Scf00103g00031		XLOC_009437	122.181	40.7899	-1.58274	-3.09524	5e-05	0.000185415	yes		-1.70563	2.63112	8.62942	0.00330778	0.0137489		AT5G62480.1	IPR012336	GO:0005515
Peaxi162Scf00103g00032		XLOC_009438	15.948	3.65865	-2.12399	-1.84869	0.00895	0.0193773	yes		-2.92426	2.57373	31.7101	1.79e-08	3.65e-07
Peaxi162Scf00103g00071		XLOC_009441	8.36898	1.74964	-2.258	-2.01908	0.0065	0.0146688	yes		-1.98868	0.457216	8.98775	0.00271796	0.0117012		sp|Q41001|BCP_PEA	IPR008972	GO:0009055,GO:0005507
Peaxi162Scf00103g00097		XLOC_009469	174.716	14.1219	-3.629	-9.85468	5e-05	0.000185415	yes		-3.54462	5.79383	21.568	3.42e-06	3.87e-05
Peaxi162Scf00103g00212		XLOC_009436	121.808	31.2116	-1.96445	-4.88799	5e-05	0.000185415	yes		-1.8208	4.74468	28.5477	9.14e-08	1.61e-06		AT5G62480.1	IPR010987,IPR012336	GO:0005515
Peaxi162Scf00103g01011		XLOC_009472	15.6668	4.97044	-1.65626	-2.38158	0.0007	0.00206849	yes		-1.3346	1.20648	6.31838	0.0119493	0.0389876		AT4G09320.1	IPR001564	GO:0006228,GO:0005524,GO:0006241,GO:0006165,GO:0004550,GO:0006183
Peaxi162Scf00103g01617		XLOC_009451	50.422	93.1381	0.885318	1.91157	0.00125	0.00346795	yes		1.03004	3.40399	11.2707	0.000787381	0.00416133		sp|P34213|RAB6A_CAEEL	IPR005225,IPR001806,IPR027417	GO:0016020,GO:0007165,GO:0007264,GO:0006184,GO:0005622,GO:0005525,GO:0015031,GO:0003924
Peaxi162Scf00103g02014		XLOC_009482	12.2151	92.0391	2.91357	7.08123	5e-05	0.000185415	yes		3.08393	6.73446	38.477	5.54e-10	1.49e-08		AT1G02205.2	IPR006694,IPR021940	GO:0005506,GO:0006633,GO:0055114,GO:0016491
Peaxi162Scf00104g00013		XLOC_009485	0	7.63217	Inf	NA	5e-05	0.000185415	yes		7.04002	2.13299	63.3903	1.7e-15	1.34e-13		gb|AAK56924.1|AF368237_1
Peaxi162Scf00104g00014		XLOC_009509	25.3064	35.6997	0.496412	1.29699	0.0245	0.0462656	yes		0.771231	7.04174	16.6039	4.61e-05	0.000371455		AT3G63070.1	IPR006569,IPR000313,IPR008942
Peaxi162Scf00104g00022		XLOC_009488	4.71618	2.32314	-1.02154	-1.89496	0.00185	0.00490454	yes		-0.963596	5.67174	9.50166	0.00205286	0.0092471		sp|A8GKU9|GLGX_SERP5	IPR013783,IPR013780,IPR014756,IPR017853,IPR015902	GO:0043169,GO:0004553,GO:0005975,GO:0003824
Peaxi162Scf00104g00166		XLOC_009501	7.23622	1.50952	-2.26114	-2.0087	0.0063	0.0142763	yes		-2.19747	2.22149	6.62623	0.0100488	0.0337928		ref|XP_002528053.1|	IPR025322
Peaxi162Scf00104g00187		XLOC_009504	71.3907	103.362	0.533893	1.4646	0.01515	0.0305467	yes		0.965138	7.16734	27.0044	2.03e-07	3.25e-06		sp|P48724|IF5_PHAVU	IPR002735,IPR016024	GO:0006413,GO:0003743,GO:0005515,GO:0005488
Peaxi162Scf00104g00191		XLOC_009505	0	5.75049	Inf	NA	5e-05	0.000185415	yes		4.97614	-0.783166	11.8305	0.000582685	0.00325123
Peaxi162Scf00104g00614		XLOC_009519	100.477	28.315	-1.82722	-4.50852	5e-05	0.000185415	yes		-1.53422	6.42423	11.157	0.000837169	0.00437997		AT1G70830.1	IPR023393,IPR000916	GO:0006952,GO:0009607
Peaxi162Scf00104g00811		XLOC_009493	40.6872	15.5767	-1.38519	-2.81166	5e-05	0.000185415	yes		-1.12579	6.05576	8.88954	0.00286809	0.0122406		sp|P82412|RRP3_SPIOL	IPR006924	GO:0005840,GO:0006412,GO:0003735
Peaxi162Scf00104g01110		XLOC_009526	13.2571	27.0012	1.02626	2.25886	0.00055	0.00166651	yes		1.38175	2.21265	12.9646	0.000317432	0.00194631
Peaxi162Scf00104g01410		XLOC_009534	536.076	245.191	-1.12853	-2.84747	5e-05	0.000185415	yes		-0.788986	8.00529	6.6402	0.0099703	0.0335835		sp|P86809|NLTP2_APIGA	IPR016140
Peaxi162Scf00104g01627		XLOC_009537	7.06805	2.21561	-1.67361	-2.84843	0.00015	0.000513767	yes		-1.41986	2.26562	9.02271	0.00266645	0.0115177		AT2G04040.1	IPR002528	GO:0016020,GO:0055085,GO:0015238,GO:0015297,GO:0006855
Peaxi162Scf00104g01921		XLOC_009507	6.22402	10.9532	0.815436	1.80183	0.00175	0.00466936	yes		0.621211	3.63538	6.02688	0.0140896	0.0445071		ref|XP_007011252.1|	IPR019557,IPR009071,IPR004162	GO:0005634,GO:0006511,GO:0005515,GO:0007275,GO:0016567,GO:0008270,GO:0004842
Peaxi162Scf00105g00026		XLOC_009543	6.97846	70.2549	3.33162	7.4302	5e-05	0.000185415	yes		3.4257	7.46015	51.7376	6.34e-13	2.98e-11		AT5G25610.1	IPR004873
Peaxi162Scf00105g00110		XLOC_009542	4.37793	1.57867	-1.47154	-1.9361	0.00475	0.0111685	yes		-1.68992	1.87348	14.0706	0.000176075	0.00117489		AT5G25620.1	IPR013027,IPR020946	GO:0050661,GO:0050660,GO:0004499,GO:0055114,GO:0016491
Peaxi162Scf00105g00511		XLOC_009574	5.16331	2.89339	-0.835533	-1.83002	0.00395	0.0095152	yes		-0.954232	3.9056	10.8835	0.000970265	0.00497183		AT5G25590.1	IPR006868,IPR006867
Peaxi162Scf00105g00818		XLOC_009553	8.33279	12.528	0.588289	1.51434	0.0111	0.0233493	yes		0.864718	4.38574	9.12099	0.00252694	0.0110103		ref|XP_007012022.1|
Peaxi162Scf00105g01114		XLOC_009584	273.553	890.21	1.70233	3.73662	5e-05	0.000185415	yes		1.82958	7.78624	6.92829	0.00848428	0.0295587		AT5G25560.1	IPR017921,IPR008913,IPR013083,IPR004039	GO:0005515,GO:0008270
Peaxi162Scf00105g01432		XLOC_009596	18.6593	32.5333	0.80202	2.11984	0.00025	0.000817896	yes		1.07691	6.70348	34.1327	5.15e-09	1.16e-07		AT5G11430.1	IPR012921,IPR003618	GO:0005634,GO:0008270,GO:0006351
Peaxi162Scf00106g00192		XLOC_009661	9.75602	19.6197	1.00794	2.39307	0.00015	0.000513767	yes		1.35514	3.91726	15.1843	9.75e-05	0.000703941		AT4G39490.1	IPR001128	GO:0020037,GO:0016705,GO:0005506,GO:0055114
Peaxi162Scf00106g00322		XLOC_009606	29.5471	11.0611	-1.41752	-2.65285	0.0002	0.000667709	yes		-1.87354	4.31929	28.9768	7.33e-08	1.31e-06		AT1G18720.1	IPR009305
Peaxi162Scf00106g00323		XLOC_009607	3.37313	9.24625	1.45478	2.39553	0.001	0.00284413	yes		2.06163	1.31446	28.3753	9.99e-08	1.74e-06		ref|XP_007037404.1|	IPR003441	GO:0003677,GO:0006355
Peaxi162Scf00106g00421		XLOC_009609	13.445	21.2019	0.657122	1.60791	0.0069	0.0154459	yes		0.953593	4.46077	22.8502	1.75e-06	2.17e-05		AT5G61390.1	IPR012337	GO:0004527,GO:0003676
Peaxi162Scf00106g01318		XLOC_009618	10.451	4.53994	-1.2029	-2.9574	5e-05	0.000185415	yes		-1.12305	2.67286	11.1042	0.000861315	0.00448547			IPR025558
Peaxi162Scf00106g01616		XLOC_009619	0.878025	19.3944	4.46523	3.65753	0.01725	0.0341782	yes		4.7389	1.03323	49.6484	1.84e-12	8.02e-11		AT5G64810.1	IPR003657	GO:0006355,GO:0043565,GO:0003700
Peaxi162Scf00106g02319		XLOC_009668	6.6807	12.6911	0.925742	2.29117	0.00045	0.00139113	yes		1.2847	8.32586	18.679	1.55e-05	0.000144637		AT5G09930.1	IPR027417	GO:0005524,GO:0000166,GO:0017111,GO:0016887
Peaxi162Scf00107g00164		XLOC_009683	14.1792	21.1596	0.577537	1.34217	0.0211	0.0406709	yes		0.658606	4.23222	5.95743	0.0146554	0.0459634		AT3G07080.1	IPR009262	GO:0006810,GO:0016021
Peaxi162Scf00107g00910		XLOC_009672	139.399	50.9451	-1.4522	-3.72352	5e-05	0.000185415	yes		-1.20461	6.81389	10.8713	0.000976664	0.0049972		AT4G10500.1	IPR027443,IPR005123,IPR026992	GO:0016706,GO:0055114,GO:0016491
Peaxi162Scf00107g02022		XLOC_009686	4.11718	1.11072	-1.89017	-2.42936	0.0005	0.00152937	yes		-1.49923	2.27319	13.7659	0.000207063	0.00134652		AT5G48800.1	IPR011333,IPR027356	GO:0005515
Peaxi162Scf00107g02028		XLOC_009688	18.5751	7.87088	-1.23878	-3.08698	5e-05	0.000185415	yes		-0.832685	4.61402	7.83702	0.0051187	0.0196301		AT5G48740.1	IPR003591,IPR001611,IPR024788,IPR013320,IPR011009	GO:0005524,GO:0005515,GO:0004674,GO:0004672,GO:0006468,GO:0016772
Peaxi162Scf00108g00002		XLOC_009720	7.23777	26.8904	1.89347	2.42232	0.0012	0.0033442	yes		1.68553	2.89009	11.1947	0.00082031	0.00431006
Peaxi162Scf00108g00110		XLOC_009700	16.4927	39.8476	1.27267	2.7733	5e-05	0.000185415	yes		1.53968	3.59985	16.3385	5.3e-05	0.000419428		gb|EXB87680.1|	IPR013083	GO:0005515,GO:0008270
Peaxi162Scf00108g00119		XLOC_009740	15.4785	77.1675	2.31772	5.76235	5e-05	0.000185415	yes		2.54034	5.31572	59.4999	1.22e-14	8.07e-13		AT5G12380.1	IPR001464	GO:0005544,GO:0005509
Peaxi162Scf00108g00131		XLOC_009715	2.06985	4.22127	1.02815	1.41098	0.0243	0.0459383	yes		1.3751	2.90782	11.3009	0.000774709	0.00410518		AT1G80570.3	IPR006553
Peaxi162Scf00108g00166		XLOC_009716	41.3827	25.9317	-0.674312	-1.58124	0.00675	0.0151532	yes		-0.610546	4.44559	6.95799	0.00834456	0.0291557		ref|XP_002529718.1|	IPR009724
Peaxi162Scf00108g00224		XLOC_009722	4.95706	16.7934	1.76033	3.00768	5e-05	0.000185415	yes		1.6833	3.93984	45.0673	1.9e-11	6.87e-10		AT2G33700.1	IPR001932,IPR015655	GO:0003824
Peaxi162Scf00108g00313		XLOC_009724	1.18624	6.00492	2.33975	2.21458	0.00395	0.0095152	yes		2.67431	1.04455	21.8127	3.01e-06	3.47e-05		AT2G40710.1	IPR004254	GO:0016021
Peaxi162Scf00109g00018		XLOC_009754	25.3823	2.22244	-3.5136	-4.15926	5e-05	0.000185415	yes		-3.5851	2.50858	19.6444	9.33e-06	9.25e-05		AT1G10370.1	IPR010987,IPR012336	GO:0005515
Peaxi162Scf00109g00024		XLOC_009775	679.202	237.321	-1.517	-3.90822	5e-05	0.000185415	yes		-1.16234	7.46126	10.8439	0.000991242	0.00505555		AT1G10370.1	IPR010987,IPR012336	GO:0005515
Peaxi162Scf00109g00029		XLOC_009757	127.368	42.3558	-1.58838	-4.29279	5e-05	0.000185415	yes		-1.24166	7.29782	18.7148	1.52e-05	0.000142327		AT1G10370.1	IPR010987,IPR012336	GO:0005515
Peaxi162Scf00109g00031		XLOC_009776	108.559	36.8315	-1.55947	-3.82391	5e-05	0.000185415	yes		-1.82879	5.30054	9.20569	0.00241264	0.0106004		AT3G09270.1	IPR010987,IPR012336	GO:0005515
Peaxi162Scf00110g00122		XLOC_009835	1979.97	914.656	-1.11418	-2.14711	0.00035	0.00110899	yes		-1.29852	9.71455	6.46449	0.0110051	0.0364119		AT4G01470.1	IPR023271,IPR000425	GO:0016020,GO:0006810,GO:0005215
Peaxi162Scf00110g00146		XLOC_009814	32.2815	7.64682	-2.07777	-4.72604	5e-05	0.000185415	yes		-1.90494	5.27933	17.2572	3.26e-05	0.000278024		AT5G25610.1	IPR004873
Peaxi162Scf00110g00153		XLOC_009819	19.1343	10.7975	-0.825465	-2.16765	0.00025	0.000817896	yes		-0.546145	5.28649	6.69795	0.0096524	0.0327256		AT3G52970.1	IPR001128	GO:0020037,GO:0016705,GO:0005506,GO:0055114
Peaxi162Scf00110g00816		XLOC_009845	102.773	64.8759	-0.663705	-1.74881	0.00305	0.0075881	yes		-0.655526	5.40998	12.4875	0.000409684	0.00241267		AT2G36680.1	IPR009851
Peaxi162Scf00110g00818		XLOC_009808	53.3459	8.41929	-2.66361	-5.75233	5e-05	0.000185415	yes		-2.55879	5.26783	49.985	1.55e-12	6.9e-11		AT2G45960.2	IPR023271,IPR000425	GO:0016020,GO:0006810,GO:0005215
Peaxi162Scf00110g02022		XLOC_009856	49.4009	16.3975	-1.59106	-3.99672	5e-05	0.000185415	yes		-1.37523	4.21689	21.9097	2.86e-06	3.32e-05		sp|Q9AWM9|RPF2_ORYSJ	IPR007109
Peaxi162Scf00110g02024		XLOC_009830	13.6198	20.7984	0.610762	1.61731	0.0084	0.0183331	yes		1.08576	4.40156	25.34	4.81e-07	7.04e-06		AT5G03730.2	IPR028324,IPR011009	GO:0005524,GO:0004674,GO:0004672,GO:0006468,GO:0016772
Peaxi162Scf00111g00008		XLOC_009931	29.6236	10.1549	-1.54457	-3.383	5e-05	0.000185415	yes		-0.90409	2.86058	8.07834	0.00447976	0.0176834
Peaxi162Scf00111g00022		XLOC_009861	49.1218	7.09976	-2.79052	-5.69404	5e-05	0.000185415	yes		-2.27419	3.59976	20.8474	4.97e-06	5.34e-05		AT5G57560.1	IPR016455,IPR008264,IPR008985	GO:0048046,GO:0016762,GO:0004553,GO:0005618,GO:0006073,GO:0005975
Peaxi162Scf00111g00032		XLOC_009930	23.1013	2.95269	-2.96788	-5.55115	5e-05	0.000185415	yes		-2.40856	4.10856	7.80819	0.005201	0.019859		AT4G14130.1	IPR013320,IPR008985	GO:0048046,GO:0016762,GO:0004553,GO:0005618,GO:0006073,GO:0005975
Peaxi162Scf00111g00058		XLOC_009946	88.4462	41.0578	-1.10714	-2.98364	5e-05	0.000185415	yes		-0.697725	7.12544	11.5552	0.0006756	0.00366982		sp|Q4KLL4|TM9S4_RAT	IPR004240	GO:0016021
Peaxi162Scf00111g00065		XLOC_009951	1.70124	6.89204	2.01834	3.93925	5e-05	0.000185415	yes		2.74981	3.0535	59.0629	1.53e-14	9.88e-13		AT1G17230.1	IPR003591,IPR013210,IPR001611,IPR013320,IPR011009	GO:0005524,GO:0005515,GO:0004674,GO:0004672,GO:0006468,GO:0016772
Peaxi162Scf00111g00077		XLOC_009956	8.3825	62.712	2.90329	7.10491	5e-05	0.000185415	yes		3.00625	6.22528	53.659	2.38e-13	1.23e-11		AT3G14440.1	IPR004294
Peaxi162Scf00111g00086		XLOC_009896	10.116	3.45686	-1.54911	-2.8146	0.0001	0.00035384	yes		-1.40111	4.03891	14.7587	0.000122182	0.000859298		AT1G17140.1
Peaxi162Scf00111g00115		XLOC_009907	27.5668	70.363	1.35188	3.4949	5e-05	0.000185415	yes		0.87973	4.86558	11.7384	0.000612252	0.00338791		sp|Q9C8L4|ETHE1_ARATH	IPR001279	GO:0016787
Peaxi162Scf00111g00123		XLOC_009938	10.1876	6.00768	-0.761939	-1.54471	0.00955	0.0204981	yes		-1.11169	4.45397	10.6834	0.00108101	0.00543444		AT3G59110.1	IPR011009	GO:0005524,GO:0004674,GO:0004672,GO:0006468,GO:0016772
Peaxi162Scf00111g00125		XLOC_009865	3.42049	54.5977	3.99656	8.57423	5e-05	0.000185415	yes		4.52438	5.1656	88.4411	5.24e-21	9.86e-19		sp|Q37680|NU5M_WHEAT	IPR001750	GO:0055114,GO:0008137
Peaxi162Scf00111g00137		XLOC_009974	4.82225	0.768616	-2.64937	-2.19217	0.0065	0.0146688	yes		-2.90422	1.7039	18.4663	1.73e-05	0.000159758		AT1G33260.2	IPR011009	GO:0005524,GO:0004674,GO:0004672,GO:0006468,GO:0016772
Peaxi162Scf00111g00532		XLOC_009949	23.6939	45.5405	0.942634	2.52879	5e-05	0.000185415	yes		1.08686	6.90541	34.014	5.47e-09	1.22e-07		ref|XP_007024996.1|	IPR012935	GO:0005634,GO:0008270
Peaxi162Scf00111g00533		XLOC_009881	3.00342	6.71603	1.161	2.1114	0.0006	0.00180172	yes		1.94742	1.95492	15.2636	9.35e-05	0.000680474		sp|Q5KQN0|CAX2_ORYSJ	IPR004713	GO:0015369,GO:0055085,GO:0016021,GO:0006816,GO:0006812,GO:0008324
Peaxi162Scf00111g00821		XLOC_009892	22.5962	13.0862	-0.788035	-1.9494	0.00155	0.00419549	yes		-0.739333	3.37766	7.25079	0.00708696	0.0254791		AT3G14450.1	IPR012677	GO:0000166,GO:0003676
Peaxi162Scf00111g00922		XLOC_009958	1.11526	16.7482	3.90855	4.74166	5e-05	0.000185415	yes		4.34601	2.62658	39.6417	3.05e-10	8.7e-09		AT1G30040.1	IPR002283,IPR027443,IPR026992	GO:0016706,GO:0005506,GO:0055114,GO:0016491
Peaxi162Scf00111g00923		XLOC_009959	5.63593	48.1723	3.09548	6.28515	5e-05	0.000185415	yes		3.55337	3.22966	17.1116	3.52e-05	0.000296991		AT1G30040.1	IPR002283,IPR027443,IPR026992	GO:0016706,GO:0005506,GO:0055114,GO:0016491
Peaxi162Scf00111g01136		XLOC_009905	3.57684	5.84934	0.709591	1.83527	0.00365	0.00887902	yes		1.34222	3.03378	8.02523	0.00461301	0.0180922		AT3G14570.1	IPR026953,IPR003440,IPR026899	GO:0016020,GO:0006075,GO:0003843,GO:0000148
Peaxi162Scf00111g01140		XLOC_009909	2.81355	0.575723	-2.28895	-2.24253	0.00815	0.0178576	yes		-3.12322	3.93275	25.4651	4.5e-07	6.65e-06		AT2G26710.1	IPR001128	GO:0020037,GO:0016705,GO:0005506,GO:0055114
Peaxi162Scf00111g01221		XLOC_009911	37.926	70.1012	0.88625	2.33884	0.00015	0.000513767	yes		0.940274	6.11679	11.5969	0.000660611	0.00360542		AT1G17160.1	IPR002139	GO:0016773,GO:0004747,GO:0006014
Peaxi162Scf00111g01224		XLOC_009966	2.1735	10.5245	2.27566	3.25621	5e-05	0.000185415	yes		2.05063	1.2763	14.4865	0.000141169	0.00097366		AT3G49670.1	IPR011009	GO:0005524,GO:0004674,GO:0004672,GO:0006468,GO:0016772
Peaxi162Scf00111g01233		XLOC_009912	64.7698	124.827	0.946541	2.43543	5e-05	0.000185415	yes		1.52326	7.78623	78.8491	6.7e-19	9.13e-17		AT1G53510.1	IPR011009	GO:0005524,GO:0004672,GO:0006468,GO:0004707,GO:0016772
Peaxi162Scf00111g01320		XLOC_009914	52.6755	85.5582	0.699774	1.84642	0.0022	0.0057185	yes		1.22808	7.71111	28.4098	9.82e-08	1.71e-06		sp|Q8VDR7|TGDS_MOUSE	IPR005888,IPR001509,IPR005913	GO:0045226,GO:0009225,GO:0008460,GO:0044237,GO:0003824,GO:0008831,GO:0050662
Peaxi162Scf00111g01324		XLOC_009972	2.64554	4.48924	0.762911	1.46892	0.0131	0.0269395	yes		1.00096	4.7725	9.8886	0.00166306	0.00777019		AT1G78580.1	IPR001830,IPR023214,IPR003337	GO:0005992,GO:0003825,GO:0003824
Peaxi162Scf00111g01325		XLOC_009973	2.09002	5.95177	1.5098	1.7534	0.0129	0.0265852	yes		2.37824	1.46317	14.4895	0.000140941	0.000972407		ref|XP_007021984.1|	IPR018780
Peaxi162Scf00111g01331		XLOC_009917	19.4972	10.1758	-0.938119	-2.04477	0.00085	0.00246011	yes		-0.845732	5.64289	6.61214	0.0101286	0.0339621		sp|Q3MF94|RL13_ANAVT	IPR023563,IPR023564,IPR005822	GO:0005840,GO:0006412,GO:0003735
Peaxi162Scf00111g01423		XLOC_009986	5.26764	1.46802	-1.84329	-2.71193	0.00025	0.000817896	yes		-1.58656	2.68379	16.9038	3.93e-05	0.000325653		ref|XP_002524516.1|
Peaxi162Scf00111g01424		XLOC_009987	10.7194	5.33368	-1.00702	-1.35426	0.02565	0.0481118	yes		-0.956716	2.8969	9.76823	0.00177553	0.00820683		sp|Q9S7R3|LSH10_ARATH	IPR006936
Peaxi162Scf00111g01465		XLOC_009982	37.3621	15.8669	-1.23555	-3.06034	5e-05	0.000185415	yes		-1.1415	6.04184	25.7017	3.98e-07	5.96e-06		AT3G14860.2	IPR011042	GO:0005515
Peaxi162Scf00111g01476		XLOC_009977	4.33228	8.47399	0.967915	2.06254	0.0015	0.00407526	yes		1.34935	4.31312	23.0216	1.6e-06	2.01e-05		AT2G30900.1	IPR026057,IPR025846
Peaxi162Scf00111g01480		XLOC_009981	34.5219	12.8047	-1.43084	-2.81161	5e-05	0.000185415	yes		-1.04238	2.57369	8.71038	0.00316402	0.0132498		AT1G53400.1
Peaxi162Scf00112g00072		XLOC_009994	14.2756	23.5974	0.725077	1.89851	0.0026	0.00660917	yes		1.11902	5.34655	15.4362	8.53e-05	0.000631021		sp|Q9C7R6|PUB17_ARATH	IPR013083,IPR016024	GO:0005515,GO:0000151,GO:0016567,GO:0005488,GO:0004842
Peaxi162Scf00112g00104		XLOC_010014	7.16695	13.7512	0.940124	1.90861	0.002	0.00525425	yes		1.29573	3.71413	14.136	0.000170059	0.00114174		sp|O49403|HFA4A_ARATH	IPR011991,IPR027725	GO:0005634,GO:0006355,GO:0043565,GO:0009408,GO:0003700
Peaxi162Scf00112g00133		XLOC_010020	5.90864	0.602055	-3.29486	-2.45955	0.0249	0.0469039	yes		-3.36465	1.53035	26.7008	2.38e-07	3.74e-06		AT5G11860.1	IPR004274,IPR023214	GO:0005515,GO:0016791
Peaxi162Scf00112g00158		XLOC_010001	7.58863	21.8506	1.52576	3.03039	5e-05	0.000185415	yes		1.29037	3.13232	10.3279	0.00131034	0.00636338		sp|Q40746|NIP11_ORYSJ	IPR023271,IPR000425	GO:0016020,GO:0006810,GO:0005215
Peaxi162Scf00112g01216		XLOC_010017	22.803	35.1676	0.625022	1.66328	0.00515	0.0119815	yes		0.978511	5.72013	17.3878	3.05e-05	0.000262147		AT1G29800.1	IPR013083,IPR007461	GO:0046872
Peaxi162Scf00113g00024		XLOC_010030	1.6132	12.2411	2.92374	3.49735	0.00095	0.00271699	yes		2.28324	3.11548	23.4075	1.31e-06	1.68e-05		AT3G52970.1	IPR001128	GO:0020037,GO:0016705,GO:0005506,GO:0055114
Peaxi162Scf00113g00112		XLOC_010041	6.08714	2.66975	-1.18906	-1.52879	0.0154	0.0309868	yes		-1.55465	1.32845	7.61127	0.00580045	0.021674			IPR004504,IPR027417,IPR013632	GO:0003677,GO:0006281,GO:0005524,GO:0003684,GO:0008094,GO:0006259
Peaxi162Scf00113g00182		XLOC_010045	10.845	4.70735	-1.20404	-2.42512	0.0001	0.00035384	yes		-0.966868	3.65312	9.49699	0.00205809	0.00926478		AT5G57480.1	IPR025753,IPR027417	GO:0005524,GO:0000166,GO:0017111
Peaxi162Scf00113g01510		XLOC_010042	10.1469	20.8416	1.03843	2.3108	0.0001	0.00035384	yes		0.793569	4.41205	9.13507	0.00250756	0.0109433
Peaxi162Scf00114g00044		XLOC_010070	5.23448	0	NA	NA	5e-05	0.000185415	yes		-6.79452	0.239288	17.9404	2.28e-05	0.000204542		sp|Q9FFC0|H2B10_ARATH	IPR000558,IPR009072	GO:0005634,GO:0003677,GO:0046982,GO:0006334,GO:0000786
Peaxi162Scf00114g00053		XLOC_010071	38.5677	9.53466	-2.01614	-3.09995	5e-05	0.000185415	yes		-1.81645	2.40127	11.0554	0.000884297	0.00458807		sp|Q9FFC0|H2B10_ARATH	IPR000558,IPR009072	GO:0005634,GO:0003677,GO:0046982,GO:0006334,GO:0000786
Peaxi162Scf00114g00127		XLOC_010061	7.0883	0.850106	-3.05972	-2.70337	0.0042	0.0100406	yes		-2.80431	1.5347	16.5674	4.7e-05	0.000377509		AT5G57620.1	IPR009057	GO:0003677,GO:0003682
Peaxi162Scf00114g00810		XLOC_010054	1498.92	625.783	-1.26019	-2.52085	5e-05	0.000185415	yes		-1.15782	10.5127	11.3335	0.000761213	0.00404782		AT3G26520.1	IPR023271,IPR000425	GO:0016020,GO:0006810,GO:0005215
Peaxi162Scf00115g00006		XLOC_010087	6.10017	1.33316	-2.194	-2.8812	0.0003	0.000964629	yes		-2.21285	0.40881	8.25167	0.00407146	0.0163094		AT3G45060.1	IPR011701,IPR016196	GO:0055085,GO:0016021
Peaxi162Scf00115g00115		XLOC_010101	3.07118	0.725896	-2.08096	-2.15548	0.00375	0.00909209	yes		-2.25009	2.92408	25.0849	5.49e-07	7.89e-06		AT5G42650.1	IPR001128	GO:0020037,GO:0016705,GO:0005506,GO:0004497,GO:0055114
Peaxi162Scf00115g01116		XLOC_010102	5.80588	2.41968	-1.2627	-2.00473	0.00295	0.00736963	yes		-1.06598	2.27816	6.50433	0.0107612	0.0357133		AT5G04250.1	IPR003323
Peaxi162Scf00115g01229		XLOC_010084	25.9693	12.1342	-1.09773	-2.08407	0.0007	0.00206849	yes		-1.03766	2.58233	7.57019	0.00593414	0.0220661		AT5G20500.1	IPR012336	GO:0015035,GO:0009055,GO:0045454
Peaxi162Scf00116g00083		XLOC_010114	7.01351	20.7048	1.56176	3.72866	5e-05	0.000185415	yes		2.02558	6.83483	62.6926	2.42e-15	1.83e-13		sp|O04136|KNAP3_MALDO	IPR005539,IPR005540,IPR009057,IPR005541	GO:0005634,GO:0003677,GO:0006355,GO:0043565,GO:0003700
Peaxi162Scf00116g00117		XLOC_010118	10.7682	27.7842	1.36748	3.14316	5e-05	0.000185415	yes		1.79108	5.43772	34.2456	4.86e-09	1.1e-07		ref|XP_002531451.1|
Peaxi162Scf00116g00313		XLOC_010111	22.4959	35.508	0.658481	1.70937	0.00315	0.00780583	yes		0.946007	5.74558	21.9345	2.82e-06	3.28e-05		AT4G31990.1	IPR015424,IPR000796	GO:0009058,GO:0006520,GO:0008483,GO:0003824,GO:0030170
Peaxi162Scf00116g00915		XLOC_010116	5.71192	10.5449	0.884501	1.86926	0.00265	0.0067089	yes		1.24601	2.11356	7.14194	0.00753015	0.0268026		AT4G32050.1	IPR008709
Peaxi162Scf00117g00007		XLOC_010175	4.41102	7.48026	0.761976	1.74639	0.006	0.013686	yes		1.37819	3.64805	13.0743	0.00029937	0.00185091		AT1G13130.1	IPR000772,IPR017853	GO:0004553,GO:0005975,GO:0003824
Peaxi162Scf00117g00094		XLOC_010192	10.3142	3.5723	-1.52971	-2.57957	0.00025	0.000817896	yes		-1.73753	2.56227	20.4883	6e-06	6.3e-05		AT4G18210.1	IPR004853
Peaxi162Scf00117g00142		XLOC_010166	459.899	78.172	-2.55659	-6.54802	5e-05	0.000185415	yes		-2.04479	8.37839	65.2006	6.77e-16	5.77e-14		sp|Q94KU1|6PGD1_SPIOL	IPR008927,IPR016040,IPR006113	GO:0050661,GO:0016616,GO:0006098,GO:0004616,GO:0055114,GO:0050662,GO:0016491
Peaxi162Scf00117g00144		XLOC_010204	9.7698	15.9193	0.704371	1.64372	0.00785	0.0172839	yes		1.20136	4.84725	29.3632	6e-08	1.1e-06		AT3G61600.1	IPR008974,IPR011705,IPR011333	GO:0005515
Peaxi162Scf00117g00314		XLOC_010151	6.34788	2.06974	-1.61682	-2.45032	0.0004	0.00125109	yes		-1.33072	5.38999	15.9357	6.55e-05	0.00050493		sp|Q8L868|E1311_ARATH	IPR017853,IPR000490	GO:0004553,GO:0005975,GO:0003824
Peaxi162Scf00117g00315		XLOC_010182	484.901	209.706	-1.20932	-2.95548	5e-05	0.000185415	yes		-1.32517	6.80247	16.6985	4.38e-05	0.000356023		sp|Q72MG4|IPYR_LEPIC	IPR008162	GO:0000287,GO:0004427,GO:0006796,GO:0005737
Peaxi162Scf00117g01132		XLOC_010197	2.96776	11.2021	1.91632	3.83181	5e-05	0.000185415	yes		1.92508	3.60295	27.4177	1.64e-07	2.7e-06		sp|Q42059|GUN6_ARATH	IPR008928,IPR001701,IPR019028	GO:0030246,GO:0004553,GO:0005975,GO:0003824
Peaxi162Scf00117g01316		XLOC_010202	39.3429	17.5213	-1.167	-2.27666	0.00025	0.000817896	yes		-1.30927	4.59501	16.7927	4.17e-05	0.000341678			IPR009069
Peaxi162Scf00117g01519		XLOC_010205	12.232	20.8072	0.766428	1.94832	0.00145	0.00395485	yes		1.06113	4.48161	19.7929	8.63e-06	8.65e-05		ref|XP_002509869.1|
Peaxi162Scf00117g01729		XLOC_010208	14.8496	0.712385	-4.38163	-4.86421	0.0001	0.00035384	yes		-4.37489	4.15901	37.6583	8.43e-10	2.22e-08		AT1G32910.1	IPR003480,IPR023213	GO:0016747
Peaxi162Scf00118g00063		XLOC_010240	3.9332	0.26246	-3.90553	-3.13192	0.0095	0.0204057	yes		-4.43904	1.57515	37.5715	8.81e-10	2.31e-08		AT5G10530.1	IPR013320,IPR008985,IPR011009	GO:0030246,GO:0005524,GO:0004674,GO:0004672,GO:0006468,GO:0016772
Peaxi162Scf00118g00085		XLOC_010242	21.6841	48.2195	1.15298	2.58498	5e-05	0.000185415	yes		1.26778	3.42994	12.0607	0.000514954	0.0029248		AT5G65660.1
Peaxi162Scf00118g01311		XLOC_010246	4.33329	0.981725	-2.14207	-2.34647	0.0034	0.00834304	yes		-2.5721	1.04811	11.6047	0.000657841	0.00359599		AT5G65740.2	IPR013083,IPR026848,IPR019162	GO:0006281,GO:0043240,GO:0004842
Peaxi162Scf00118g01930		XLOC_010255	10.8693	4.64996	-1.22497	-2.87701	5e-05	0.000185415	yes		-1.30473	4.44926	18.121	2.07e-05	0.00018758		AT5G67470.1	IPR027643,IPR015425	GO:0005884,GO:0045010
Peaxi162Scf00118g02017		XLOC_010229	5.74201	1.44603	-1.98946	-2.70693	0.00025	0.000817896	yes		-2.05929	2.58639	17.9914	2.22e-05	0.000199489		sp|Q9FJU9|E1313_ARATH	IPR012946,IPR017853,IPR000490	GO:0004553,GO:0005975,GO:0003824
Peaxi162Scf00119g00023		XLOC_010301	87.3663	31.3498	-1.47862	-3.63204	5e-05	0.000185415	yes		-1.68584	4.07938	50.5188	1.18e-12	5.35e-11		sp|Q9LEY9|NHP2_ARATH	IPR018492,IPR004038	GO:0003723,GO:0005730
Peaxi162Scf00119g00083		XLOC_010321	80.6392	51.9215	-0.635149	-1.751	0.00365	0.00887902	yes		-0.681148	5.07526	11.5021	0.000695186	0.0037565		sp|O22493|GSH1_SOLLC	IPR006336	GO:0042398,GO:0004357,GO:0006750
Peaxi162Scf00119g00121		XLOC_010304	6.72312	0.954328	-2.81657	-2.26945	0.01235	0.0255986	yes		-2.9302	0.892404	17.6343	2.68e-05	0.000235458		ref|NP_188488.1|	IPR000424	GO:0003697,GO:0006260
Peaxi162Scf00119g00137		XLOC_010343	53.593	81.4468	0.603815	1.61185	0.0061	0.0138823	yes		0.772095	6.14949	14.2403	0.000160892	0.00108757		AT5G52430.1
Peaxi162Scf00119g00624		XLOC_010275	111.124	268.747	1.27408	3.2601	5e-05	0.000185415	yes		1.18782	6.00478	13.1751	0.000283687	0.00176501		AT4G11600.1	IPR012336,IPR000889	GO:0006979,GO:0004602,GO:0055114
Peaxi162Scf00119g00811		XLOC_010322	59.6623	171.539	1.52365	4.00236	5e-05	0.000185415	yes		1.85841	7.74473	46.1222	1.11e-11	4.2e-10		AT4G11570.1	IPR006439,IPR023214	GO:0016787,GO:0008152
Peaxi162Scf00119g00947		XLOC_010331	23.1631	12.832	-0.852075	-2.12119	0.00055	0.00166651	yes		-0.651594	4.5155	9.95957	0.00160015	0.00751356		sp|O66601|GUAA_AQUAE	IPR022955,IPR004739,IPR017926,IPR001674	GO:0003922,GO:0005524,GO:0016462,GO:0006177,GO:0006164
Peaxi162Scf00119g10131		XLOC_010341	3.16686	1.15038	-1.46094	-1.914	0.0039	0.0094105	yes		-1.40514	5.43006	9.08918	0.00257127	0.0111824		AT5G08250.1	IPR001128	GO:0020037,GO:0016705,GO:0005506,GO:0055114
Peaxi162Scf00120g00018		XLOC_010380	3.92249	0.599	-2.71114	-3.6601	0.0001	0.00035384	yes		-2.68352	4.32262	37.9959	7.09e-10	1.88e-08		AT1G23540.1	IPR003591,IPR013210,IPR001611,IPR013320,IPR011009	GO:0005524,GO:0005515,GO:0004674,GO:0004672,GO:0006468,GO:0016772
Peaxi162Scf00120g00019		XLOC_010350	19.4868	1.43579	-3.76258	-5.54783	5e-05	0.000185415	yes		-3.89924	6.51341	71.4585	2.83e-17	2.99e-15		AT2G17650.1	IPR025110,IPR000873	GO:0008152,GO:0003824
Peaxi162Scf00120g00020		XLOC_010351	9.42514	3.18337	-1.56596	-2.82968	5e-05	0.000185415	yes		-2.04015	3.27316	27.723	1.4e-07	2.35e-06		AT3G66658.2	IPR016161	GO:0016620,GO:0008152,GO:0055114,GO:0016491
Peaxi162Scf00120g00021		XLOC_010355	7.79434	1.46542	-2.41111	-3.31027	0.0001	0.00035384	yes		-2.48596	7.54622	45.3085	1.68e-11	6.13e-10		sp|Q9SR19|RAF2_ARATH
Peaxi162Scf00120g00037		XLOC_010357	5.62615	0.946983	-2.57074	-2.90849	0.0005	0.00152937	yes		-2.69666	2.63618	33.8943	5.82e-09	1.29e-07		AT2G36970.1	IPR002213	GO:0008152,GO:0016758
Peaxi162Scf00120g00102		XLOC_010365	13.7887	5.55058	-1.31277	-2.0603	0.00095	0.00271699	yes		-1.11618	2.3174	6.89827	0.00862792	0.0299784		ref|XP_007010552.1|	IPR001104	GO:0016627,GO:0016021,GO:0005737,GO:0006629
Peaxi162Scf00120g00212		XLOC_010356	39.5062	23.0408	-0.777885	-1.88738	0.0012	0.0033442	yes		-0.654406	4.80581	5.93204	0.0148681	0.0464966		AT4G14465.1	IPR014476
Peaxi162Scf00120g00517		XLOC_010390	26.5894	44.2583	0.735099	2.0196	0.00095	0.00271699	yes		1.04586	6.15234	17.7135	2.57e-05	0.000227279		sp|Q0WPQ2|ETR2_ARATH	IPR009082,IPR011006,IPR014525	GO:0016020,GO:0009873,GO:0007165,GO:0005524,GO:0006355,GO:0004673,GO:0000155,GO:0000160,GO:0005515,GO:0004871,GO:0005789,GO:0000156
Peaxi162Scf00120g00813		XLOC_010363	3.46923	0.405723	-3.09605	-2.78973	0.00835	0.0182379	yes		-3.1452	0.759495	19.4728	1.02e-05	0.000100121		AT5G55490.1
Peaxi162Scf00120g01314		XLOC_010368	4.08915	10.4289	1.35072	2.93581	5e-05	0.000185415	yes		1.67364	3.6381	32.4288	1.24e-08	2.58e-07		ref|XP_002524081.1|	IPR019448
Peaxi162Scf00120g01512		XLOC_010373	113.104	53.0714	-1.09164	-2.7586	5e-05	0.000185415	yes		-1.47902	6.4749	11.8972	0.000562177	0.0031538		AT3G52060.1	IPR003406	GO:0016020,GO:0008375
Peaxi162Scf00120g01525		XLOC_010375	8.56175	2.75726	-1.63467	-2.4127	0.0004	0.00125109	yes		-2.12472	2.04509	20.1432	7.19e-06	7.4e-05		AT5G04840.1
Peaxi162Scf00120g10023		XLOC_010383	80.2448	21.0659	-1.9295	-4.16997	5e-05	0.000185415	yes		-1.71824	4.13574	29.6003	5.31e-08	9.82e-07		AT2G21130.1	IPR024936,IPR002130	GO:0006457,GO:0003755
Peaxi162Scf00121g00003		XLOC_010411	21.6022	5.24997	-2.0408	-3.99183	5e-05	0.000185415	yes		-2.16191	4.92103	46.0952	1.13e-11	4.24e-10		AT4G06744.1
Peaxi162Scf00121g00018		XLOC_010410	449.381	167.986	-1.4196	-3.4991	5e-05	0.000185415	yes		-1.43456	8.28562	39.2398	3.75e-10	1.05e-08		AT4G24240.1	IPR003657,IPR018872	GO:0006355,GO:0043565,GO:0003700
Peaxi162Scf00121g00119		XLOC_010414	5.57377	9.23058	0.727767	1.66972	0.0066	0.0148626	yes		0.872571	4.21961	10.7407	0.00104803	0.00529307		AT4G18040.1	IPR023398,IPR001040	GO:0006413,GO:0003743,GO:0003723,GO:0005737
Peaxi162Scf00121g02434		XLOC_010437	14.177	5.68559	-1.31817	-2.2503	0.0005	0.00152937	yes		-1.03113	2.78089	8.43463	0.00368143	0.0150039		AT1G29810.1	IPR001533	GO:0008124,GO:0006729
Peaxi162Scf00121g02438		XLOC_010440	11.7057	17.7187	0.598064	1.42711	0.01515	0.0305467	yes		0.940589	4.27066	18.3713	1.82e-05	0.000167109		AT4G35500.1	IPR011009	GO:0005524,GO:0004674,GO:0004672,GO:0006468,GO:0016772
Peaxi162Scf00122g00144		XLOC_010489	8.07022	4.53985	-0.829963	-1.42094	0.021	0.040507	yes		-0.868793	4.32225	6.78489	0.00919326	0.0315041		AT5G59500.1	IPR007318
Peaxi162Scf00122g00181		XLOC_010497	17.795	7.38663	-1.26848	-2.93527	5e-05	0.000185415	yes		-1.07439	5.17351	15.2373	9.48e-05	0.000688		AT3G14920.1	IPR021102
Peaxi162Scf00122g00196		XLOC_010475	388.001	85.1624	-2.18777	-5.68852	5e-05	0.000185415	yes		-1.52311	3.5534	7.65321	0.00566714	0.0212602
Peaxi162Scf00122g00251		XLOC_010482	53.5433	115.447	1.10845	3.18701	5e-05	0.000185415	yes		1.79349	5.71767	23.6944	1.13e-06	1.48e-05		AT2G42005.1	IPR013057
Peaxi162Scf00122g01720		XLOC_010473	6.92974	3.12691	-1.14806	-2.21702	0.0005	0.00152937	yes		-1.19236	5.06936	10.7502	0.00104266	0.00527215		AT1G53300.1	IPR011990,IPR012336	GO:0005515,GO:0045454
Peaxi162Scf00122g02315		XLOC_010478	475.7	105.562	-2.17196	-5.88349	5e-05	0.000185415	yes		-1.5879	3.48243	20.6779	5.43e-06	5.76e-05		gb|AAB61215.1|	IPR009071
Peaxi162Scf00122g02417		XLOC_010481	2.83673	6.01236	1.0837	2.23022	0.00045	0.00139113	yes		1.37112	2.89908	7.70056	0.00552037	0.020838		ref|XP_007046501.1|	IPR025486
Peaxi162Scf00123g00069		XLOC_010535	2.23786	9.40353	2.07108	3.78177	5e-05	0.000185415	yes		2.32117	2.39836	15.6263	7.72e-05	0.000579737		AT5G04220.2	IPR000008	GO:0005515
Peaxi162Scf00123g00114		XLOC_010523	34.3594	8.87596	-1.95273	-1.69353	0.022	0.0421741	yes		-1.52867	2.71643	12.9032	0.000328024	0.00199765
Peaxi162Scf00123g00129		XLOC_010524	19.9725	30.905	0.62982	1.55508	0.00795	0.0174749	yes		0.806254	4.83982	7.73047	0.00542968	0.0205706		AT3G09830.1	IPR011009	GO:0005524,GO:0004672,GO:0006468,GO:0016772
Peaxi162Scf00123g01123		XLOC_010521	36.528	16.6714	-1.13163	-2.72691	5e-05	0.000185415	yes		-1.01179	5.36622	10.7621	0.00103599	0.00524376
Peaxi162Scf00124g00035		XLOC_010549	452.96	187.232	-1.27456	-3.2918	5e-05	0.000185415	yes		-1.02552	6.34892	16.0858	6.05e-05	0.000470291		sp|Q0CGL5|NACB_ASPTN	IPR002715
Peaxi162Scf00124g00044		XLOC_010550	6.22181	1.97188	-1.65776	-2.77916	0.00015	0.000513767	yes		-1.31933	1.31543	6.09797	0.0135337	0.042999		AT4G25940.1	IPR011417,IPR008942	GO:0030276,GO:0048268,GO:0005545,GO:0030118,GO:0005543
Peaxi162Scf00124g00110		XLOC_010564	4.91575	1.11869	-2.13561	-2.36236	0.0021	0.00548714	yes		-2.02565	5.84742	27.4041	1.65e-07	2.72e-06		AT1G28220.1	IPR000620,IPR004853	GO:0016020
Peaxi162Scf00124g00613		XLOC_010567	2.86407	0.55272	-2.37344	-1.36356	0.0137	0.0280056	yes		-2.37157	1.60823	10.0755	0.00150252	0.00713436		AT4G24010.1	IPR005150	GO:0016760,GO:0016020,GO:0030244
Peaxi162Scf00125g00064		XLOC_010613	32.7889	55.3706	0.755915	2.00879	0.00065	0.00193585	yes		1.26166	5.304	20.2232	6.89e-06	7.14e-05		AT3G10600.1	IPR002293	GO:0016020,GO:0003333,GO:0015171
Peaxi162Scf00125g00122		XLOC_010622	79.018	18.147	-2.12245	-5.33064	5e-05	0.000185415	yes		-1.62719	5.64435	18.9914	1.31e-05	0.000125332		AT4G13510.1	IPR001905,IPR024041	GO:0016020,GO:0008519,GO:0072488,GO:0015696
Peaxi162Scf00125g01022		XLOC_010620	7.12913	127.726	4.16319	9.7203	5e-05	0.000185415	yes		4.4698	8.17947	196.202	1.41e-44	5.83e-41		AT3G23920.1	IPR001554,IPR017853	GO:0005975,GO:0000272,GO:0016161,GO:0003824
Peaxi162Scf00125g01117		XLOC_010592	39.4171	62.8055	0.672069	1.79302	0.00235	0.00606142	yes		0.825349	6.23739	18.877	1.39e-05	0.000132404		AT1G04140.2	IPR015943,IPR011047	GO:0005515
Peaxi162Scf00125g01321		XLOC_010626	5.20033	78.157	3.9097	7.46495	5e-05	0.000185415	yes		4.17832	4.16957	114.483	1.02e-26	4.5e-24		AT3G24310.1	IPR009057	GO:0003677,GO:0003682
Peaxi162Scf00125g01324		XLOC_010623	11.6749	5.94019	-0.974826	-2.33326	0.00015	0.000513767	yes		-1.03272	4.02969	10.7628	0.00103558	0.00524298		sp|P0CQ90|MAK5_CRYNJ	IPR014014,IPR027417,IPR014001,IPR001650	GO:0005524,GO:0004386,GO:0008026,GO:0003676
Peaxi162Scf00126g00141		XLOC_010673	7.20276	22.94	1.67124	3.46223	5e-05	0.000185415	yes		1.86977	4.6073	47.3104	6.06e-12	2.41e-10		AT3G62260.1	IPR001932,IPR015655	GO:0006470,GO:0003824,GO:0004722
Peaxi162Scf00126g00232		XLOC_010682	214.567	479.298	1.15949	2.33495	0.0002	0.000667709	yes		1.28873	9.12536	7.28089	0.00696919	0.0251561		AT5G49360.1	IPR026892,IPR002772,IPR026891,IPR017853	GO:0004553,GO:0005975
Peaxi162Scf00126g00624		XLOC_010700	30.6084	13.0552	-1.22931	-2.64827	5e-05	0.000185415	yes		-1.09896	6.33897	16.9084	3.92e-05	0.00032526		AT1G06040.1	IPR000315	GO:0008270,GO:0005622
Peaxi162Scf00126g00625		XLOC_010644	23.9234	40.3775	0.755132	1.82568	0.00145	0.00395485	yes		1.14647	4.22918	11.8837	0.000566271	0.00317246		sp|Q42896|SCRK2_SOLLC	IPR002139	GO:0016773,GO:0004747,GO:0006014
Peaxi162Scf00126g00813		XLOC_010704	3.64036	5.83685	0.681109	1.50455	0.01325	0.0272084	yes		0.972556	3.87798	8.02451	0.00461484	0.0180925		AT2G43500.1	IPR000270,IPR003035	GO:0005515
Peaxi162Scf00126g01027		XLOC_010659	20.513	9.67728	-1.08386	-2.23028	0.00035	0.00110899	yes		-0.834662	3.06715	7.25712	0.00706206	0.025405		sp|Q5NQ64|RL3_ZYMMO	IPR000597,IPR009000	GO:0005840,GO:0006412,GO:0005622,GO:0003735
Peaxi162Scf00126g01030		XLOC_010710	6.87668	12.0538	0.809708	1.74285	0.00445	0.0105515	yes		1.13541	3.65528	9.48478	0.00207184	0.0093226		sp|Q9SBJ1|PDK_ARATH	IPR005467,IPR018955	GO:0016310,GO:0005524,GO:0016772
Peaxi162Scf00126g01615		XLOC_010676	6.03316	34.8981	2.53216	5.09887	5e-05	0.000185415	yes		2.85495	3.69818	85.6257	2.17e-20	3.63e-18		AT1G64030.1	IPR023795,IPR023796,IPR000215	GO:0005615
Peaxi162Scf00127g00131		XLOC_010732	3.67069	1.48055	-1.30992	-2.30111	0.0004	0.00125109	yes		-1.25914	2.72708	8.7281	0.00313342	0.0131375		ref|XP_007012655.1|	IPR006553
Peaxi162Scf00128g00012		XLOC_010753	70.8838	14.9168	-2.24852	-3.26189	5e-05	0.000185415	yes		-2.00702	2.83515	15.3565	8.9e-05	0.000654017		AT3G26590.1	IPR002528	GO:0016020,GO:0055085,GO:0015238,GO:0015297,GO:0006855
Peaxi162Scf00128g00034		XLOC_010854	12.6977	3.4828	-1.86625	-2.76018	0.00015	0.000513767	yes		-1.79624	1.9398	26.7508	2.31e-07	3.66e-06		AT1G52820.1	IPR027443,IPR005123	GO:0016706,GO:0055114,GO:0016491
Peaxi162Scf00128g00135		XLOC_010758	1.50141	5.82182	1.95515	3.35388	5e-05	0.000185415	yes		2.19695	2.2551	22.1207	2.56e-06	3.01e-05		gb|EXB82534.1|	IPR003388,IPR005069,IPR025322
Peaxi162Scf00128g00136		XLOC_010826	20.2987	30.7321	0.598355	1.45763	0.01315	0.0270294	yes		0.66124	5.09519	11.6132	0.00065486	0.00358159		sp|Q9LFV5|FK111_ARATH	IPR001810,IPR011043,IPR015915	GO:0005515
Peaxi162Scf00128g00142		XLOC_010926	129.115	71.8157	-0.846282	-2.26083	0.0001	0.00035384	yes		-0.642428	7.27008	7.16886	0.00741801	0.0264695		AT2G31670.1	IPR011008
Peaxi162Scf00128g00168		XLOC_010939	8.09349	2.81916	-1.5215	-2.05531	0.00265	0.0067089	yes		-1.44727	2.93202	9.66577	0.00187733	0.00859488		AT5G13140.1	IPR006041
Peaxi162Scf00128g00175		XLOC_010844	17.7486	2.58916	-2.77715	-4.06271	5e-05	0.000185415	yes		-2.7318	2.19577	17.6787	2.62e-05	0.000230909
Peaxi162Scf00128g00216		XLOC_010762	49.5684	11.908	-2.05749	-3.4728	5e-05	0.000185415	yes		-1.86654	3.29819	21.1921	4.15e-06	4.58e-05
Peaxi162Scf00128g00217		XLOC_010763	4.22995	31.538	2.89838	5.47564	5e-05	0.000185415	yes		3.42646	4.10066	137.338	1.02e-31	7.02e-29		AT1G12990.1	IPR006813	GO:0016020,GO:0003830,GO:0006487
Peaxi162Scf00128g00314		XLOC_010859	5.76616	21.7408	1.91472	4.14652	5e-05	0.000185415	yes		1.99572	1.65246	14.6174	0.000131695	0.000917229		AT1G67850.1	IPR007877
Peaxi162Scf00128g00449		XLOC_010769	14.434	6.29094	-1.19813	-2.91352	5e-05	0.000185415	yes		-0.973454	3.06014	10.3799	0.00127396	0.00621439		gb|AHA36703.1|	IPR024822
Peaxi162Scf00128g00455		XLOC_010865	9.75512	1.14241	-3.09408	-3.50171	5e-05	0.000185415	yes		-3.48319	1.71961	41.9603	9.31e-11	2.95e-09		sp|Q9FGS4|NADA_ARATH	IPR003808
Peaxi162Scf00128g00456		XLOC_010866	2.52368	6.51216	1.36761	2.51134	0.0004	0.00125109	yes		1.51443	3.47779	13.9842	0.000184356	0.00121876		AT3G26380.1	IPR000111,IPR000772	GO:0004553,GO:0005975,GO:0003824
Peaxi162Scf00128g00510		XLOC_010875	39.3585	8.32273	-2.24155	-4.1522	5e-05	0.000185415	yes		-2.20421	3.78561	12.7392	0.000358077	0.00215033		AT1G24530.1	IPR015943,IPR020472	GO:0005515
Peaxi162Scf00128g00544		XLOC_010774	21.9848	31.4106	0.514745	1.41419	0.02275	0.0434125	yes		1.04511	5.89512	16.8237	4.1e-05	0.000337671		gb|ADN32812.1|	IPR027942,IPR027944
Peaxi162Scf00128g00547		XLOC_010776	111.048	32.078	-1.79153	-4.18265	5e-05	0.000185415	yes		-1.64781	3.80484	18.5681	1.64e-05	0.000152415
Peaxi162Scf00128g00643		XLOC_010880	29.7569	51.8307	0.800581	2.1642	0.0003	0.000964629	yes		1.10746	6.56274	24.1898	8.73e-07	1.18e-05		AT3G26100.2	IPR009091
Peaxi162Scf00128g00645		XLOC_010882	9.94539	3.24574	-1.61548	-3.90524	5e-05	0.000185415	yes		-1.34405	4.19229	15.6426	7.65e-05	0.000575626		ref|XP_002314574.2|
Peaxi162Scf00128g00723		XLOC_010786	5.14548	14.7095	1.51537	3.24943	5e-05	0.000185415	yes		1.95019	4.52705	35.7726	2.22e-09	5.38e-08		AT1G67710.1	IPR017053,IPR011006,IPR009057	GO:0003677,GO:0000160,GO:0006355,GO:0003682,GO:0000156
Peaxi162Scf00128g00742		XLOC_010891	4.30586	0	NA	NA	5e-05	0.000185415	yes		-6.49743	-0.707502	14.2397	0.00016094	0.00108757		AT5G14340.1	IPR009057	GO:0003677,GO:0003682
Peaxi162Scf00128g00835		XLOC_010900	45.5374	19.6119	-1.21532	-2.8791	5e-05	0.000185415	yes		-1.29677	3.15396	13.2573	0.000271515	0.00170104		sp|Q9CAF9|IOJAM_ARATH	IPR004394,IPR025656
Peaxi162Scf00128g01227		XLOC_010822	13.0184	41.2752	1.66473	3.43685	5e-05	0.000185415	yes		1.92341	5.48798	53.2584	2.92e-13	1.48e-11		sp|Q9FYF7|Y1736_ARATH	IPR008802
Peaxi162Scf00128g01232		XLOC_010820	28.0423	1.67464	-4.06568	-6.17359	5e-05	0.000185415	yes		-3.93412	3.93808	68.8711	1.05e-16	1.01e-14		AT5G07990.1	IPR001128	GO:0020037,GO:0016705,GO:0005506,GO:0055114
Peaxi162Scf00128g01315		XLOC_010824	6.9328	0	NA	NA	5e-05	0.000185415	yes		-6.97232	0.645207	29.0001	7.24e-08	1.3e-06		AT1G27930.1	IPR021148
Peaxi162Scf00128g01329		XLOC_010827	68.9361	105.713	0.61682	1.56785	0.0077	0.0169943	yes		0.893708	7.163	8.81816	0.00298247	0.0126144		AT1G27320.1	IPR009082,IPR011006,IPR006189,IPR005467	GO:0016020,GO:0016310,GO:0007165,GO:0005524,GO:0006355,GO:0000155,GO:0000160,GO:0004871,GO:0000156,GO:0016772
Peaxi162Scf00128g01331		XLOC_010920	34.0978	10.0766	-1.75866	-4.21698	5e-05	0.000185415	yes		-1.48438	5.58535	41.2991	1.31e-10	4.03e-09		AT5G43270.2	IPR004333	GO:0005634,GO:0003677
Peaxi162Scf00128g01524		XLOC_010833	93.5133	27.2626	-1.77825	-4.67397	5e-05	0.000185415	yes		-1.4724	5.67508	35.8004	2.19e-09	5.31e-08		AT5G13110.1	IPR001282	GO:0050661,GO:0006006,GO:0055114,GO:0004345
Peaxi162Scf00128g01527		XLOC_010836	6.67993	1.88829	-1.82275	-2.68293	0.0002	0.000667709	yes		-1.9092	4.33912	20.5421	5.83e-06	6.15e-05		AT1G69040.1	IPR002912	GO:0016597,GO:0008152
Peaxi162Scf00128g01631		XLOC_010938	59.723	7.48681	-2.99586	-6.18893	5e-05	0.000185415	yes		-2.64275	3.65447	38.6699	5.02e-10	1.36e-08		ref|XP_007043889.1|	IPR003676
Peaxi162Scf00128g01633		XLOC_010837	35.3996	60.0944	0.7635	1.99933	0.0008	0.002331	yes		0.970125	6.10991	30.0018	4.32e-08	8.16e-07		AT5G13160.1	IPR013320,IPR011009	GO:0005524,GO:0004674,GO:0004672,GO:0006468,GO:0016772
Peaxi162Scf00128g01746		XLOC_010850	10.3934	17.3133	0.736221	1.87383	0.0011	0.00309629	yes		0.994061	5.85331	20.1903	7.01e-06	7.26e-05		AT5G61960.1	IPR007201,IPR012677	GO:0000166,GO:0003676
Peaxi162Scf00128g01747		XLOC_010943	39.8694	6.54367	-2.60711	-4.96262	5e-05	0.000185415	yes		-2.9091	4.06994	46.7579	8.03e-12	3.12e-10		AT1G71830.1	IPR025875,IPR013210,IPR001611	GO:0005515
Peaxi162Scf00128g01750		XLOC_010946	95.7691	303.023	1.66179	4.27915	5e-05	0.000185415	yes		1.58492	7.1064	24.7302	6.59e-07	9.27e-06		AT5G13200.1	IPR004182
Peaxi162Scf00128g01758		XLOC_010954	42.306	19.7248	-1.10085	-2.87301	5e-05	0.000185415	yes		-0.583651	5.56151	7.9261	0.00487266	0.0188711		AT1G57820.1	IPR015947,IPR003105,IPR013083	GO:0042393,GO:0005515,GO:0008270
Peaxi162Scf00129g00018		XLOC_010956	20.41	37.1095	0.862516	2.23466	0.0001	0.00035384	yes		0.977196	5.33451	24.5686	7.17e-07	9.97e-06		AT3G01150.1	IPR012677	GO:0000166,GO:0003676
Peaxi162Scf00129g00022		XLOC_011037	9.84056	0	NA	NA	5e-05	0.000185415	yes		-6.01338	-0.74114	15.8367	6.91e-05	0.000527739
Peaxi162Scf00129g00024		XLOC_010963	0	37.0013	Inf	NA	5e-05	0.000185415	yes		8.40162	3.97651	28.746	8.25e-08	1.46e-06
Peaxi162Scf00129g00059		XLOC_011060	27.6408	8.44111	-1.71129	-3.23069	5e-05	0.000185415	yes		-1.43448	3.5934	19.1085	1.23e-05	0.000118859		ref|XP_002516881.1|
Peaxi162Scf00129g00084		XLOC_010997	5.33928	1.48108	-1.85	-2.47263	0.00125	0.00346795	yes		-1.56009	2.12512	14.1466	0.000169105	0.00113644		sp|Q9FL17|PUB40_ARATH	IPR013083,IPR016024	GO:0005515,GO:0005488
Peaxi162Scf00129g00226		XLOC_010961	388.404	194.277	-0.999442	-2.61355	5e-05	0.000185415	yes		-0.926632	6.35431	6.22552	0.0125922	0.0406561		sp|P41098|RL34_TOBAC	IPR008195	GO:0005840,GO:0006412,GO:0005622,GO:0003735
Peaxi162Scf00129g00234		XLOC_011052	7.30008	2.42933	-1.58736	-2.49736	0.0004	0.00125109	yes		-1.32619	2.97427	10.8491	0.000988427	0.00504471		AT1G04820.1	IPR000217,IPR023123	GO:0051258,GO:0005874,GO:0043234,GO:0006184,GO:0007017,GO:0005525,GO:0005200,GO:0003924
Peaxi162Scf00129g00237		XLOC_010962	8.45327	17.4342	1.04434	2.33973	0.0004	0.00125109	yes		1.65469	3.89465	23.432	1.29e-06	1.66e-05		AT3G19970.1	IPR008547
Peaxi162Scf00129g00313		XLOC_011053	6.32623	3.14077	-1.01023	-1.60167	0.00985	0.0210544	yes		-0.938658	3.53335	7.27578	0.00698907	0.0252147		AT3G28850.1	IPR012336	GO:0015035,GO:0009055,GO:0045454
Peaxi162Scf00129g00316		XLOC_010966	40.0844	11.179	-1.84225	-4.22331	5e-05	0.000185415	yes		-1.50364	3.70241	17.7375	2.54e-05	0.000224839		sp|A9H3K5|RL15_GLUDA	IPR021131,IPR005749	GO:0015934,GO:0006412,GO:0003735
Peaxi162Scf00129g00319		XLOC_010969	10.0182	1.65849	-2.59468	-2.99432	0.0008	0.002331	yes		-2.73164	1.58949	19.0615	1.27e-05	0.000121257		AT1G69780.1	IPR009057,IPR003106	GO:0005634,GO:0003677,GO:0006355,GO:0043565,GO:0000976,GO:0003700
Peaxi162Scf00129g00418		XLOC_011055	35.3105	19.4075	-0.863483	-2.29183	5e-05	0.000185415	yes		-0.626466	5.95351	6.67941	0.0097533	0.0329853		AT1G74690.1	IPR025064,IPR000048	GO:0005515
Peaxi162Scf00129g00628		XLOC_010984	4.86592	1.19542	-2.0252	-1.79933	0.014	0.0285279	yes		-1.60517	0.0741611	6.13789	0.0132315	0.0422463			IPR008480
Peaxi162Scf00129g00632		XLOC_011068	11.5839	20.4475	0.819806	2.01785	0.00105	0.00297038	yes		1.37704	3.88467	29.1387	6.74e-08	1.22e-06		AT1G59650.1	IPR009769
Peaxi162Scf00129g00742		XLOC_010991	11.7472	7.27294	-0.6917	-1.73027	0.0036	0.00877252	yes		-0.566959	5.23185	6.76932	0.0092738	0.0317434		sp|P49641|MA2A2_HUMAN	IPR011013,IPR011330,IPR013780,IPR015341	GO:0015923,GO:0003824,GO:0004559,GO:0004553,GO:0006013,GO:0030246,GO:0005975,GO:0008270
Peaxi162Scf00129g00826		XLOC_011082	24.1188	10.0898	-1.25726	-2.80778	5e-05	0.000185415	yes		-1.23501	1.28956	6.75632	0.00934164	0.031907		ref|XP_007044529.1|	IPR000595,IPR012337,IPR011320	GO:0003676
Peaxi162Scf00129g00925		XLOC_011087	22.6329	7.33529	-1.62549	-3.31369	5e-05	0.000185415	yes		-1.30589	3.10258	20.2253	6.88e-06	7.14e-05		AT5G40240.1	IPR000620	GO:0016020
Peaxi162Scf00129g00946		XLOC_011086	4.27737	2.45081	-0.803463	-1.58412	0.01045	0.0221608	yes		-1.05736	2.82054	8.44183	0.00366686	0.0149504		AT5G40240.1	IPR000620	GO:0016020
Peaxi162Scf00129g01035		XLOC_011095	33.9935	89.8046	1.40153	3.57487	5e-05	0.000185415	yes		1.62303	5.63466	30.3048	3.69e-08	7.03e-07		AT5G14780.1	IPR006139,IPR016040	GO:0016616,GO:0008152,GO:0051287,GO:0048037,GO:0055114
Peaxi162Scf00129g01123		XLOC_011100	3.6484	6.5064	0.834596	1.93216	0.0025	0.00640186	yes		1.31233	3.82208	13.0977	0.000295665	0.00183128		AT3G27870.1	IPR001757,IPR023214	GO:0000287,GO:0005524,GO:0019829,GO:0006812,GO:0046872,GO:0000166,GO:0015914,GO:0016021,GO:0004012
Peaxi162Scf00129g01334		XLOC_011015	3.32016	1.11505	-1.57415	-2.66177	0.0001	0.00035384	yes		-2.36837	1.09001	16.2863	5.45e-05	0.000429337		AT5G14580.1	IPR012162,IPR027408	GO:0006396,GO:0003723,GO:0004654,GO:0000175,GO:0006402
Peaxi162Scf00129g01425		XLOC_011021	80.2058	53.6975	-0.578851	-1.88341	0.0101	0.0215189	yes		-0.723571	6.4387	8.54869	0.0034577	0.0142718		AT5G14540.1	IPR010820
Peaxi162Scf00129g01541		XLOC_011121	25.29	8.38846	-1.59209	-4.15077	5e-05	0.000185415	yes		-1.58784	8.39364	14.314	0.000154706	0.00105093
Peaxi162Scf00129g01640		XLOC_011134	6.26423	20.256	1.69314	3.42288	5e-05	0.000185415	yes		2.14505	3.6258	32.5305	1.17e-08	2.46e-07		AT3G27540.1	IPR006813	GO:0016020,GO:0003830,GO:0006487
Peaxi162Scf00130g00063		XLOC_011149	82.3339	26.6338	-1.62823	-4.15376	5e-05	0.000185415	yes		-1.44615	5.48921	15.7439	7.25e-05	0.000549198		AT2G36780.1	IPR002213	GO:0008152,GO:0016758
Peaxi162Scf00130g00214		XLOC_011142	9.84476	2.72142	-1.855	-4.24753	5e-05	0.000185415	yes		-1.8358	3.47394	18.0407	2.16e-05	0.000195231		ref|XP_007028716.1|	IPR016024	GO:0005488
Peaxi162Scf00130g00326		XLOC_011178	68.2852	211.874	1.63356	4.22166	5e-05	0.000185415	yes		1.72897	6.24562	21.7146	3.16e-06	3.61e-05		sp|O22230|HSFB3_ARATH	IPR011991,IPR027725	GO:0005634,GO:0006355,GO:0043565,GO:0009408,GO:0003700
Peaxi162Scf00130g00615		XLOC_011188	7.2859	1.87073	-1.9615	-2.92385	5e-05	0.000185415	yes		-1.83314	5.15355	34.4729	4.32e-09	9.89e-08		AT5G26310.1	IPR002213	GO:0008152,GO:0016758
Peaxi162Scf00130g00619		XLOC_011187	2.65363	0.760496	-1.80295	-1.93752	0.0072	0.0160325	yes		-2.61848	4.38834	32.7842	1.03e-08	2.19e-07		AT2G36780.1	IPR002213	GO:0008152,GO:0016758
Peaxi162Scf00130g00620		XLOC_011148	3.68239	2.16606	-0.765571	-1.43349	0.01585	0.0317707	yes		-0.804546	6.0482	7.348	0.00671375	0.0243999		AT5G26310.1	IPR002213	GO:0008152,GO:0016758
Peaxi162Scf00130g00824		XLOC_011195	19.6055	89.1244	2.18456	5.63461	5e-05	0.000185415	yes		2.61353	5.76719	77.8348	1.12e-18	1.45e-16		AT2G41540.1	IPR008927,IPR016040,IPR006168	GO:0016616,GO:0046168,GO:0051287,GO:0055114,GO:0005737,GO:0004367,GO:0006072,GO:0009331,GO:0005975,GO:0016491,GO:0050662
Peaxi162Scf00130g00826		XLOC_011197	36.2193	19.9666	-0.859171	-2.14812	0.00045	0.00139113	yes		-0.78382	2.54481	6.31606	0.0119649	0.0390202		sp|Q8UVY2|BRX1_XENLA	IPR007109,IPR004154,IPR026532
Peaxi162Scf00130g00829		XLOC_011156	29.3486	12.6894	-1.20967	-2.77562	5e-05	0.000185415	yes		-0.971366	2.24705	5.86275	0.0154646	0.0479208		sp|Q0TFT6|SFGH2_ECOL5	IPR000801	GO:0004091,GO:0046294,GO:0018738
Peaxi162Scf00130g00832		XLOC_011194	16.4983	4.9855	-1.72651	-2.35744	0.0004	0.00125109	yes		-1.62224	1.22435	8.06375	0.00451597	0.0177992
Peaxi162Scf00130g01318		XLOC_011169	10.3662	5.4248	-0.934251	-2.10048	0.00035	0.00110899	yes		-0.756547	3.54008	7.19875	0.00729544	0.0261108		AT3G10200.1	IPR004159	GO:0008168
Peaxi162Scf00130g01319		XLOC_011170	8.95042	0.760935	-3.55611	-4.10608	0.0001	0.00035384	yes		-3.6864	2.70699	59.6521	1.13e-14	7.51e-13		AT2G41370.1	IPR024228,IPR020683,IPR011333	GO:0005515
Peaxi162Scf00131g00007		XLOC_011247	8.72313	158.842	4.18661	7.78943	5e-05	0.000185415	yes		4.17871	3.95552	48.8285	2.79e-12	1.18e-10		AT2G48140.1	IPR016140
Peaxi162Scf00131g00081		XLOC_011233	13.0547	1.60648	-3.02259	-4.39915	5e-05	0.000185415	yes		-3.36344	3.00667	36.7067	1.37e-09	3.46e-08		AT4G22010.1	IPR008972	GO:0005507,GO:0055114,GO:0016491
Peaxi162Scf00131g00127		XLOC_011248	67.1998	35.8616	-0.906017	-2.38354	0.0001	0.00035384	yes		-0.748044	6.99563	15.2962	9.19e-05	0.000671169		sp|Q8JZM7|CDC73_MOUSE	IPR007852
Peaxi162Scf00131g00415		XLOC_011228	1.59105	24.4216	3.9401	5.80806	5e-05	0.000185415	yes		5.67086	2.95822	108.341	2.26e-25	7.81e-23		sp|Q9LUH8|HFA6B_ARATH	IPR011991,IPR027725	GO:0005634,GO:0006355,GO:0043565,GO:0009408,GO:0003700
Peaxi162Scf00132g00019		XLOC_011276	17.5011	28.919	0.724577	1.8001	0.00245	0.0062886	yes		0.964104	5.11226	15.8961	6.69e-05	0.00051427		AT3G15355.1	IPR016135	GO:0016881
Peaxi162Scf00132g00020		XLOC_011318	16.4766	26.453	0.683016	1.79299	0.0026	0.00660917	yes		0.798485	4.83552	12.3343	0.000444713	0.00258733		AT1G53050.1	IPR011009	GO:0005524,GO:0004674,GO:0004672,GO:0006468,GO:0016772
Peaxi162Scf00132g00026		XLOC_011283	71.1996	219.487	1.62419	4.2606	5e-05	0.000185415	yes		1.79034	6.53404	36.4725	1.55e-09	3.85e-08		AT4G03510.1	IPR013083	GO:0005515,GO:0008270
Peaxi162Scf00132g00057		XLOC_011337	14.6238	27.7587	0.924618	2.19039	0.0003	0.000964629	yes		0.827638	5.41097	7.23295	0.00715773	0.02568		AT2G20880.1	IPR016177	GO:0003677,GO:0006355,GO:0003700
Peaxi162Scf00132g00117		XLOC_011323	4.51608	1.57501	-1.51971	-2.39657	0.00125	0.00346795	yes		-1.84549	1.95669	6.6991	0.00964615	0.0327144		sp|Q75VR0|TPC1B_TOBAC	IPR005821,IPR011992,IPR027359	GO:0016020,GO:0055085,GO:0005216,GO:0005509,GO:0006811
Peaxi162Scf00132g00233		XLOC_011277	12.119	3.7931	-1.67583	-3.79097	5e-05	0.000185415	yes		-1.5865	6.06866	43.9857	3.31e-11	1.13e-09		sp|A2X2K3|2ABB_ORYSI	IPR000009,IPR026017,IPR015943,IPR023366,IPR001783	GO:0008601,GO:0007165,GO:0009231,GO:0055114,GO:0004746,GO:0005515,GO:0000159,GO:0016491
Peaxi162Scf00132g00419		XLOC_011292	80.4804	6.8316	-3.55834	-7.41477	5e-05	0.000185415	yes		-3.51254	4.28966	44.9795	1.99e-11	7.15e-10		AT4G28250.1	IPR007118	GO:0019953,GO:0005576
Peaxi162Scf00132g00525		XLOC_011338	2.463	13.0454	2.40505	4.59379	5e-05	0.000185415	yes		2.7333	3.32425	34.8041	3.65e-09	8.41e-08		AT2G14830.1	IPR005061
Peaxi162Scf00132g01412		XLOC_011352	4.02956	0.764522	-2.39799	-1.75952	0.01595	0.0319447	yes		-2.83833	1.63551	24.7766	6.44e-07	9.07e-06		AT5G52260.1	IPR009057	GO:0003677,GO:0003682
Peaxi162Scf00133g00055		XLOC_011361	5.32361	1.04563	-2.34803	-3.5076	0.00015	0.000513767	yes		-1.86747	2.41477	12.0959	0.000505318	0.00287769		AT5G16730.1
Peaxi162Scf00133g00111		XLOC_011370	14.5243	83.2121	2.51833	4.33656	5e-05	0.000185415	yes		2.71374	4.85874	25.3623	4.75e-07	6.97e-06		gb|ACK38177.1|
Peaxi162Scf00133g00128		XLOC_011373	4.62963	28.3321	2.61347	5.37873	5e-05	0.000185415	yes		2.88353	4.1188	34.3177	4.68e-09	1.06e-07		AT4G39490.1	IPR001128	GO:0020037,GO:0016705,GO:0005506,GO:0055114
Peaxi162Scf00133g00525		XLOC_011360	12.3846	6.50809	-0.928241	-1.51969	0.01155	0.0241601	yes		-1.11892	4.50793	8.87131	0.00289687	0.012338		ref|XP_002520082.1|
Peaxi162Scf00133g00613		XLOC_011364	28.0252	45.4724	0.698268	1.80314	0.00265	0.0067089	yes		0.796318	4.01057	12.7017	0.00036533	0.00218628		AT4G17720.1	IPR012677	GO:0000166,GO:0003676
Peaxi162Scf00133g01414		XLOC_011374	28.4377	7.15016	-1.99176	-2.83944	0.0001	0.00035384	yes		-1.88465	1.87359	7.09573	0.00772676	0.0273653		ref|XP_007048128.1|
Peaxi162Scf00133g01713		XLOC_011401	2.58569	20.4598	2.98417	2.92453	0.00125	0.00346795	yes		3.97104	2.87778	28.2516	1.07e-07	1.84e-06		AT4G28510.1	IPR001107	GO:0016020
Peaxi162Scf00134g00511		XLOC_011405	4.44106	1.10189	-2.01093	-1.73473	0.0169	0.0335781	yes		-2.58776	0.780266	22.6128	1.98e-06	2.41e-05		AT5G24530.1	IPR027443,IPR005123,IPR026992	GO:0016706,GO:0055114,GO:0016491
Peaxi162Scf00134g00614		XLOC_011433	4.79166	1.88664	-1.34471	-2.32609	0.0007	0.00206849	yes		-2.29094	2.78971	33.9337	5.7e-09	1.27e-07		AT2G31240.1	IPR011990	GO:0005515
Peaxi162Scf00134g02026		XLOC_011428	9.96733	1.99063	-2.32398	-2.38895	0.0013	0.00359078	yes		-2.56431	4.60497	19.6048	9.52e-06	9.42e-05
Peaxi162Scf00134g02029		XLOC_011425	113.657	180.804	0.669741	1.76874	0.0022	0.0057185	yes		0.544341	8.12733	8.16176	0.00427829	0.0170146		sp|Q8L4B2|NFYC9_ARATH	IPR009072,IPR027170	GO:0016602,GO:0006355,GO:0046982,GO:0043565,GO:0005622,GO:0003700
Peaxi162Scf00135g00056		XLOC_011481	3.90562	22.3157	2.51444	4.32884	5e-05	0.000185415	yes		2.93176	4.05092	73.1138	1.22e-17	1.34e-15		AT1G50700.1	IPR011009	GO:0005524,GO:0004674,GO:0004672,GO:0006468,GO:0016772
Peaxi162Scf00135g00086		XLOC_011458	9.56059	19.9132	1.05855	2.3151	0.0003	0.000964629	yes		1.58979	5.70067	39.6072	3.11e-10	8.83e-09		AT1G06620.1	IPR027443,IPR005123,IPR026992	GO:0016706,GO:0055114,GO:0016491
Peaxi162Scf00135g00117		XLOC_011451	15.2361	7.3396	-1.05372	-2.28587	5e-05	0.000185415	yes		-0.863028	3.87476	8.93961	0.00279052	0.0119688		AT5G54010.1	IPR002213	GO:0008152,GO:0016758
Peaxi162Scf00135g00128		XLOC_011466	1.8461	4.39561	1.25159	2.13362	0.0014	0.00383394	yes		1.62401	3.11055	14.7446	0.000123097	0.000864559		ref|XP_002524081.1|	IPR019448
Peaxi162Scf00135g00312		XLOC_011477	408.86	619.106	0.59858	1.37594	0.0203	0.039336	yes		1.05079	7.81205	9.14372	0.00249573	0.0109014		AT1G08630.1	IPR015424,IPR023603	GO:0016829,GO:0006520,GO:0003824,GO:0030170
Peaxi162Scf00135g00417		XLOC_011457	24.0783	52.8856	1.13514	2.88263	5e-05	0.000185415	yes		1.31065	5.39669	28.5139	9.3e-08	1.63e-06		AT1G50700.1	IPR011009	GO:0005524,GO:0004674,GO:0004672,GO:0006468,GO:0016772
Peaxi162Scf00136g00057		XLOC_011515	14.7802	7.44544	-0.989233	-1.93197	0.00145	0.00395485	yes		-0.993231	3.86202	7.65783	0.00565263	0.0212327		AT5G56750.1	IPR004142
Peaxi162Scf00136g00059		XLOC_011517	4.06828	1.597	-1.34905	-1.81321	0.00575	0.013188	yes		-1.69319	1.77299	11.5944	0.000661515	0.00360846		ref|XP_002514157.1|
Peaxi162Scf00136g00113		XLOC_011513	22.3655	1.27481	-4.13292	-3.75026	0.00045	0.00139113	yes		-3.98746	4.01862	135.908	2.09e-31	1.4e-28		sp|O49686|PYR1_ARATH	IPR019587,IPR023393
Peaxi162Scf00136g00166		XLOC_011503	11.2429	4.67935	-1.26463	-2.78388	5e-05	0.000185415	yes		-0.946243	3.04285	12.8413	0.000339049	0.00205333		AT4G32140.1	IPR000620	GO:0016020
Peaxi162Scf00137g00016		XLOC_011534	42.9293	86.9488	1.0182	2.62768	5e-05	0.000185415	yes		1.53755	5.19378	18.1199	2.07e-05	0.0001876		AT5G05340.1	IPR010255	GO:0006979,GO:0020037,GO:0004601,GO:0055114
Peaxi162Scf00137g00107		XLOC_011540	12.1355	21.0097	0.791824	1.93244	0.00085	0.00246011	yes		1.26428	3.25746	9.57549	0.00197192	0.00893706		AT5G54310.1	IPR001164	GO:0032312,GO:0008060,GO:0008270
Peaxi162Scf00137g00228		XLOC_011570	194.102	56.2731	-1.78629	-4.55106	5e-05	0.000185415	yes		-1.39508	5.96291	18.791	1.46e-05	0.000137631		AT5G05340.1	IPR010255	GO:0006979,GO:0020037,GO:0004601,GO:0055114
Peaxi162Scf00137g00313		XLOC_011553	9.10208	13.9531	0.61632	1.60807	0.00555	0.01279	yes		0.872837	5.29233	11.6702	0.000635081	0.00349463		AT1G61140.1	IPR013083,IPR027417,IPR001650,IPR000330	GO:0003677,GO:0005524,GO:0005515,GO:0008270,GO:0004386,GO:0003676
Peaxi162Scf00137g01111		XLOC_011541	1.7003	25.048	3.88083	4.51295	5e-05	0.000185415	yes		4.54195	3.4018	39.0321	4.17e-10	1.15e-08		AT1G61260.1	IPR025520,IPR008480
Peaxi162Scf00137g01812		XLOC_011550	1.84417	14.088	2.93342	3.97001	5e-05	0.000185415	yes		3.4046	3.78125	29.6756	5.11e-08	9.51e-07		AT4G05100.1	IPR009057	GO:0003677,GO:0003682
Peaxi162Scf00138g00012		XLOC_011580	21.3736	4.3148	-2.30846	-2.97133	0.00015	0.000513767	yes		-1.49223	2.63424	16.3537	5.26e-05	0.0004164
Peaxi162Scf00138g00119		XLOC_011588	5.34419	1.3497	-1.98534	-2.77631	0.0013	0.00359078	yes		-1.62466	4.68869	15.2785	9.28e-05	0.000675588		AT2G36780.1	IPR002213	GO:0008152,GO:0016758
Peaxi162Scf00139g00015		XLOC_011619	51.0372	12.1948	-2.06528	-4.95351	5e-05	0.000185415	yes		-1.73503	5.62846	15.8476	6.87e-05	0.00052528		ATCG01130.1	IPR008896,IPR008972	GO:0009055,GO:0005507
Peaxi162Scf00139g00057		XLOC_011597	52.8166	19.3919	-1.44554	-3.50103	5e-05	0.000185415	yes		-1.17708	6.23856	6.51113	0.0107201	0.0356054		AT4G40080.1	IPR011417,IPR008942	GO:0005543
Peaxi162Scf00139g00712		XLOC_011599	5.19956	1.06542	-2.28696	-2.31317	0.0037	0.0089857	yes		-2.20885	3.41243	17.9958	2.21e-05	0.000199282		AT1G28220.1	IPR000620,IPR004853	GO:0016020
Peaxi162Scf00139g00713		XLOC_011600	8.24785	0.47788	-4.1093	-2.91406	0.0166	0.0330644	yes		-3.35631	2.43003	37.9905	7.11e-10	1.89e-08
Peaxi162Scf00140g01012		XLOC_011682	20.4102	8.80249	-1.21331	-2.75324	5e-05	0.000185415	yes		-1.12986	4.25101	8.84555	0.00293804	0.0124673		AT1G27620.1	IPR003480,IPR023213	GO:0016747
Peaxi162Scf00140g01337		XLOC_011666	136.702	86.6831	-0.657213	-1.7578	0.00215	0.00560332	yes		-0.635413	5.90071	8.30461	0.00395446	0.0159286		sp|Q9SRX2|RL191_ARATH	IPR027547,IPR023638,IPR000196	GO:0005840,GO:0006412,GO:0005622,GO:0003735
Peaxi162Scf00140g01338		XLOC_011667	3.74777	1.05686	-1.82624	-2.19189	0.0022	0.0057185	yes		-2.59424	3.68894	22.5475	2.05e-06	2.47e-05		AT3G16850.1	IPR011050,IPR000743	GO:0005975,GO:0004650
Peaxi162Scf00140g01345		XLOC_011691	12.5661	25.761	1.03565	2.58301	0.0001	0.00035384	yes		1.09564	4.65102	8.16333	0.00427459	0.0170064		AT1G02810.1	IPR011050,IPR006501	GO:0005618,GO:0004857,GO:0030599,GO:0042545
Peaxi162Scf00140g10025		XLOC_011649	74.6158	19.0478	-1.96985	-3.83004	5e-05	0.000185415	yes		-1.10429	6.55345	6.72981	0.00948147	0.0322941		AT1G75350.1	IPR002150	GO:0005840,GO:0006412,GO:0005622,GO:0003735
Peaxi162Scf00141g00125		XLOC_011707	28.3321	39.9924	0.497288	1.37805	0.0219	0.0420074	yes		0.917754	6.40729	18.0425	2.16e-05	0.000195136		sp|Q1XDB6|ACCA_PYRYE	IPR001095,IPR011763	GO:0003989,GO:0009317,GO:0006633,GO:0016874
Peaxi162Scf00141g00338		XLOC_011717	3.41517	9.10889	1.41532	2.98264	5e-05	0.000185415	yes		1.79996	3.65449	34.2334	4.89e-09	1.11e-07		sp|Q5YDB5|CPL2_ARATH	IPR014720,IPR004274,IPR023214	GO:0005515
Peaxi162Scf00141g00622		XLOC_011761	23.5376	5.90298	-1.99545	-3.70209	5e-05	0.000185415	yes		-1.62559	3.4218	17.0419	3.66e-05	0.000306672		AT2G38090.1	IPR009057	GO:0003677,GO:0003682
Peaxi162Scf00141g00927		XLOC_011769	6.90576	16.0181	1.21383	2.92062	5e-05	0.000185415	yes		1.52169	6.85919	18.9236	1.36e-05	0.000129627		sp|Q93Z81|CAX3_ARATH	IPR004713	GO:0015369,GO:0055085,GO:0016021,GO:0006816,GO:0006812,GO:0008324
Peaxi162Scf00141g01016		XLOC_011730	11.0486	2.47884	-2.15612	-2.67428	0.0005	0.00152937	yes		-2.71912	1.38336	15.9238	6.59e-05	0.000507363		AT3G08710.1	IPR005746,IPR012336	GO:0015035,GO:0006662,GO:0045454
Peaxi162Scf00145g00103		XLOC_011794	55.975	107.074	0.935753	2.4237	0.00015	0.000513767	yes		1.05267	4.57273	10.4105	0.00125303	0.00613104		ref|XP_002529592.1|	IPR025124
Peaxi162Scf00145g00220		XLOC_011787	14.4274	4.14577	-1.79909	-3.38085	5e-05	0.000185415	yes		-2.06004	4.34585	53.3892	2.74e-13	1.4e-11		AT5G04310.1	IPR011050,IPR018082
Peaxi162Scf00145g00916		XLOC_011823	58.8224	38.4067	-0.615009	-1.60415	0.0055	0.0126897	yes		-0.467527	5.5726	6.52639	0.0106286	0.0353467		AT4G35420.1	IPR001509,IPR016040	GO:0044237,GO:0003824,GO:0050662
Peaxi162Scf00145g01112		XLOC_011795	38.3964	56.6011	0.559859	1.54233	0.0104	0.0220707	yes		0.788717	5.73973	15.6633	7.57e-05	0.000570181		AT3G10410.1	IPR001563	GO:0006508,GO:0004185
Peaxi162Scf00145g01313		XLOC_011829	8.84069	18.864	1.0934	2.25097	0.0003	0.000964629	yes		0.849463	4.64318	13.4951	0.000239184	0.0015243		sp|P64185|GLPD2_MYCBO	IPR006076,IPR000447	GO:0009331,GO:0006072,GO:0055114,GO:0004368,GO:0016491
Peaxi162Scf00146g00026		XLOC_011845	1.30645	4.57108	1.80689	2.15289	0.0017	0.00455124	yes		1.76059	1.61102	14.4929	0.000140692	0.000971017		AT2G36670.2	IPR021109,IPR001461	GO:0006508,GO:0004190
Peaxi162Scf00146g00055		XLOC_011852	6.29918	2.16469	-1.541	-1.86467	0.00775	0.0170909	yes		-1.88758	1.64187	16.5699	4.69e-05	0.000377305		AT3G52970.1	IPR001128	GO:0020037,GO:0016705,GO:0005506,GO:0055114
Peaxi162Scf00146g00320		XLOC_011848	5.60368	1.77853	-1.65569	-2.76547	0.0001	0.00035384	yes		-1.65252	4.68172	22.4914	2.11e-06	2.53e-05		sp|P31212|THD1_SOLTU	IPR005787,IPR001926,IPR001721	GO:0006520,GO:0009097,GO:0030170,GO:0004794
Peaxi162Scf00146g00614		XLOC_011881	57.9597	35.7527	-0.697	-1.82503	0.00155	0.00419549	yes		-0.867247	4.7572	11.9418	0.000548873	0.00308752		gb|ACZ54947.1|	IPR007087	GO:0046872
Peaxi162Scf00146g01118		XLOC_011861	13.4317	4.16353	-1.68976	-2.51501	0.0002	0.000667709	yes		-1.49714	2.35971	7.36716	0.00664259	0.0241965		AT1G52340.1	IPR002347	GO:0008152,GO:0016491
Peaxi162Scf00146g01328		XLOC_011894	8.58613	12.6222	0.555882	1.34125	0.02335	0.0443985	yes		0.784434	5.30297	6.20952	0.0127065	0.0409487		sp|A2XFB7|PRR73_ORYSI	IPR011006	GO:0000160,GO:0006355,GO:0000156
Peaxi162Scf00147g00511		XLOC_011920	114.219	45.0657	-1.3417	-3.57755	5e-05	0.000185415	yes		-0.970238	8.91737	12.1483	0.000491331	0.00280807		sp|B7VBC3|CYSH_PSEA8	IPR004508,IPR012336	GO:0016671,GO:0008152,GO:0003824,GO:0055114,GO:0019419,GO:0045454
Peaxi162Scf00147g00615		XLOC_011896	233.208	147.365	-0.662223	-1.76375	0.003	0.0074794	yes		-0.563368	7.17791	7.32226	0.00681058	0.0246955		sp|Q9SRX2|RL191_ARATH	IPR027547,IPR023638,IPR000196	GO:0005840,GO:0006412,GO:0005622,GO:0003735
Peaxi162Scf00147g01713		XLOC_011934	142.081	264.433	0.896186	2.31207	5e-05	0.000185415	yes		0.896696	8.01597	6.68091	0.00974507	0.0329642		AT5G47530.1	IPR017214,IPR004877,IPR005018	GO:0016021
Peaxi162Scf00148g00088		XLOC_011945	23.4338	13.6205	-0.782814	-1.88539	0.00175	0.00466936	yes		-0.716559	4.82003	9.94045	0.00161686	0.00757143		AT3G33520.1	IPR004000
Peaxi162Scf00148g00093		XLOC_011946	11.6999	24.1502	1.04553	2.26243	0.00025	0.000817896	yes		1.41449	3.38385	12.7246	0.000360882	0.00216278		AT2G41480.1	IPR010255	GO:0006979,GO:0020037,GO:0004601,GO:0055114
Peaxi162Scf00149g00023		XLOC_011960	5.89515	15.7687	1.41947	2.71826	5e-05	0.000185415	yes		1.47462	3.37761	11.3797	0.000742493	0.00396665		AT2G44380.1	IPR013083,IPR011424	GO:0047134,GO:0055114
Peaxi162Scf00149g00225		XLOC_011978	12.8219	6.94341	-0.884895	-1.88163	0.0025	0.00640186	yes		-0.955565	4.51218	15.6137	7.77e-05	0.000583078		AT2G35100.1	IPR004263
Peaxi162Scf00149g00610		XLOC_011966	188.677	377.787	1.00165	2.50436	5e-05	0.000185415	yes		1.28882	6.93157	24.9545	5.87e-07	8.4e-06		AT4G19880.1	IPR016639,IPR010987	GO:0005515
Peaxi162Scf00149g00722		XLOC_011988	90.642	131.332	0.534972	1.36644	0.02015	0.039082	yes		0.748752	6.96333	8.96158	0.00275717	0.0118478		AT3G03310.1	IPR003386	GO:0008374,GO:0006629
Peaxi162Scf00149g00919		XLOC_011997	129.023	449.865	1.80186	4.37696	5e-05	0.000185415	yes		2.18579	7.50548	116.74	3.27e-27	1.54e-24		sp|P43510|CPR6_CAEEL	IPR013128,IPR025660	GO:0008234,GO:0006508,GO:0004197,GO:0050790
Peaxi162Scf00149g01015		XLOC_011972	7.06107	3.19519	-1.14398	-1.36772	0.0238	0.0451294	yes		-0.937831	3.65287	6.5827	0.0102974	0.0344403		sp|O81864|FK171_ARATH	IPR023566,IPR001179	GO:0006457
Peaxi162Scf00149g01016		XLOC_011998	147.033	265.06	0.850179	2.15011	0.00015	0.000513767	yes		1.48038	6.14173	53.6665	2.38e-13	1.23e-11		sp|P43510|CPR6_CAEEL	IPR013128,IPR025661,IPR025660	GO:0008234,GO:0006508,GO:0004197,GO:0050790
Peaxi162Scf00150g00062		XLOC_012010	10.2717	170.958	4.05689	9.29138	5e-05	0.000185415	yes		3.73791	7.16816	92.6387	6.28e-22	1.35e-19		AT5G41040.1	IPR003480,IPR023213	GO:0016747
Peaxi162Scf00150g00213		XLOC_012004	15.9708	30.6616	0.940993	2.49876	5e-05	0.000185415	yes		1.01413	5.10441	20.6002	5.66e-06	5.98e-05		AT1G08190.1	IPR011990,IPR015943,IPR016902	GO:0006886,GO:0005515,GO:0016192
Peaxi162Scf00150g00410		XLOC_012008	31.0664	52.8401	0.76628	2.07336	0.00065	0.00193585	yes		1.07927	5.11985	25.9413	3.52e-07	5.35e-06		AT5G22850.1	IPR021109,IPR001461	GO:0006508,GO:0004190
Peaxi162Scf00150g00710		XLOC_012030	33.3769	9.23889	-1.85306	-3.63352	5e-05	0.000185415	yes		-1.63496	2.69165	20.9466	4.72e-06	5.11e-05			IPR025525,IPR012337,IPR003656	GO:0003677,GO:0003676
Peaxi162Scf00150g00810		XLOC_012031	24.5927	6.04437	-2.02457	-4.32076	5e-05	0.000185415	yes		-1.7505	4.50135	12.3062	0.000451454	0.00261858		sp|Q9FFC6|GDL78_ARATH	IPR001087	GO:0016787,GO:0016298,GO:0016788,GO:0006629
Peaxi162Scf00150g10111		XLOC_012037	8.56315	13.5133	0.65817	1.67076	0.0078	0.0171869	yes		1.05181	4.97726	13.1947	0.000280743	0.00174985		ref|XP_007016042.1|	IPR013083	GO:0005515,GO:0008270
Peaxi162Scf00151g00016		XLOC_012040	83.868	26.6775	-1.6525	-4.35675	5e-05	0.000185415	yes		-1.35513	4.74078	38.4306	5.67e-10	1.53e-08		sp|Q9XF61|PDI_DATGL	IPR005792,IPR012336	GO:0005783,GO:0016853,GO:0045454
Peaxi162Scf00152g00029		XLOC_012061	39.2476	105.376	1.42487	3.69442	5e-05	0.000185415	yes		1.74857	7.01531	52.7659	3.76e-13	1.88e-11		AT1G45249.1	IPR004827	GO:0006355,GO:0043565,GO:0003700
Peaxi162Scf00152g00093		XLOC_012099	11.719	5.65936	-1.05014	-2.41528	5e-05	0.000185415	yes		-0.882894	4.32451	18.3092	1.88e-05	0.000171981		AT5G64360.3	IPR001623
Peaxi162Scf00152g00097		XLOC_012103	6.39026	2.4294	-1.39527	-2.38264	0.00125	0.00346795	yes		-1.73404	1.97421	23.6872	1.13e-06	1.48e-05		AT5G64240.2	IPR011600	GO:0006508,GO:0004197
Peaxi162Scf00152g00111		XLOC_012195	16.3053	10.219	-0.674097	-1.39313	0.01615	0.0322925	yes		-0.812633	3.13044	6.74456	0.00940338	0.0320808		ref|XP_002526903.1|	IPR018619
Peaxi162Scf00152g00130		XLOC_012068	312.489	67.3985	-2.21301	-5.29526	5e-05	0.000185415	yes		-2.30511	5.69782	40.6018	1.87e-10	5.54e-09		gb|ADW66153.1|	IPR024489
Peaxi162Scf00152g00165		XLOC_012134	15.3973	3.5763	-2.10613	-2.97268	0.0002	0.000667709	yes		-2.1432	2.63201	9.08778	0.00257323	0.0111851		AT5G39190.1	IPR001929	GO:0045735,GO:0030145
Peaxi162Scf00152g00245		XLOC_012144	37.463	12.1595	-1.62338	-3.77644	5e-05	0.000185415	yes		-1.17771	5.20161	17.521	2.84e-05	0.00024718		AT4G34230.1	IPR020843,IPR016040,IPR002085	GO:0008270,GO:0016747,GO:0055114,GO:0016491
Peaxi162Scf00152g00433		XLOC_012082	1.87249	4.57085	1.2875	2.251	0.00155	0.00419549	yes		1.60327	2.36243	17.5409	2.81e-05	0.000245121		AT5G64570.1	IPR026892,IPR002772,IPR026891,IPR017853	GO:0004553,GO:0005975
Peaxi162Scf00152g00528		XLOC_012155	1663.58	731.842	-1.18469	-2.96847	5e-05	0.000185415	yes		-1.07135	6.69143	11.5406	0.00068094	0.00369205
Peaxi162Scf00152g00612		XLOC_012169	1.79506	12.0676	2.74903	4.2393	5e-05	0.000185415	yes		3.11768	2.64646	34.9634	3.36e-09	7.78e-08		AT5G24140.1	IPR003042	GO:0008152,GO:0050660,GO:0016021,GO:0004506,GO:0055114,GO:0016491
Peaxi162Scf00152g00613		XLOC_012170	35.0258	17.3706	-1.01177	-2.5413	5e-05	0.000185415	yes		-1.24463	3.51568	20.1107	7.31e-06	7.52e-05		AT2G14260.1	IPR002410,IPR000073	GO:0008233,GO:0006508,GO:0004177,GO:0005737
Peaxi162Scf00152g00648		XLOC_012167	2.40936	4.4323	0.879406	1.74736	0.0036	0.00877252	yes		1.40618	4.15539	10.8193	0.00100445	0.0051091		AT1G17910.1	IPR011009	GO:0005524,GO:0004672,GO:0006468,GO:0016772
Peaxi162Scf00152g00729		XLOC_012175	41.3914	18.1036	-1.19306	-3.16364	5e-05	0.000185415	yes		-0.913641	4.90412	10.6644	0.00109219	0.00548133		sp|Q2VYT1|DNAK_MAGSA	IPR013126	GO:0006457,GO:0005524,GO:0051082
Peaxi162Scf00152g00736		XLOC_012172	3.71629	6.90402	0.893573	1.66624	0.008	0.0175704	yes		1.32763	4.36735	10.5133	0.00118515	0.00585433		sp|B2VK47|KEFB_ERWT9	IPR006153,IPR016040	GO:0055085,GO:0006813,GO:0016021,GO:0015299,GO:0006812
Peaxi162Scf00152g00737		XLOC_012173	2.38275	6.47228	1.44165	1.77527	0.02315	0.0440712	yes		2.76216	3.87211	12.6275	0.000380108	0.0022623		AT4G04850.2	IPR006153	GO:0055085,GO:0016021,GO:0015299,GO:0006812
Peaxi162Scf00152g00943		XLOC_012189	15.4887	22.9083	0.564658	1.47499	0.0118	0.024615	yes		0.923325	5.22848	16.2464	5.56e-05	0.000437329		sp|Q6NPP4|CMTA2_ARATH	IPR013783,IPR020683,IPR014756,IPR027417,IPR000048	GO:0005515
Peaxi162Scf00152g01016		XLOC_012107	4.21756	7.99411	0.922527	2.01826	0.0017	0.00455124	yes		1.54929	5.44203	27.7314	1.39e-07	2.34e-06		ref|XP_007042979.1|
Peaxi162Scf00152g01116		XLOC_012108	27.4575	5.09928	-2.42883	-3.39265	0.0001	0.00035384	yes		-2.10121	1.91158	19.4676	1.02e-05	0.000100346
Peaxi162Scf00152g01118		XLOC_012110	1.65472	16.6434	3.33029	3.75416	0.0004	0.00125109	yes		3.74859	0.504699	24.2206	8.59e-07	1.17e-05		ref|XP_007043034.1|	IPR003441	GO:0003677,GO:0006355
Peaxi162Scf00152g01219		XLOC_012112	38.2383	20.1602	-0.92351	-2.08752	0.0003	0.000964629	yes		-0.552622	4.52739	6.63092	0.0100223	0.0337314		sp|Q03250|RBG7_ARATH	IPR012677	GO:0000166,GO:0003676
Peaxi162Scf00152g01427		XLOC_012121	4.70933	1.56487	-1.58948	-2.38269	0.0014	0.00383394	yes		-1.40804	0.920923	6.06142	0.0138167	0.0437837		gb|EXB29028.1|	IPR005549	GO:0000775,GO:0007067
Peaxi162Scf00152g01429		XLOC_012125	34.3611	10.4973	-1.71075	-4.44982	5e-05	0.000185415	yes		-1.95255	4.85648	57.7219	3.02e-14	1.83e-12		AT1G11430.1
Peaxi162Scf00152g01528		XLOC_012219	84.2929	26.3984	-1.67496	-4.05141	5e-05	0.000185415	yes		-1.50003	3.33747	12.9595	0.000318294	0.00195045		AT4G15470.1	IPR006214
Peaxi162Scf00152g01633		XLOC_012136	67.3727	29.9056	-1.17175	-2.81884	5e-05	0.000185415	yes		-1.10412	3.18571	7.34922	0.0067092	0.0243877		sp|Q9LYK9|RS263_ARATH	IPR000892	GO:0005840,GO:0006412,GO:0005622,GO:0003735
Peaxi162Scf00152g01635		XLOC_012226	2.54054	4.34519	0.774286	1.36013	0.02125	0.0409217	yes		1.06164	2.95199	8.41922	0.00371276	0.0151048		AT2G46530.3	IPR015300,IPR010525,IPR003311	GO:0005634,GO:0003677,GO:0006355,GO:0009725,GO:0046983
Peaxi162Scf00152g01637		XLOC_012229	49.6966	4.6289	-3.4244	-6.40385	5e-05	0.000185415	yes		-3.26731	3.86916	63.114	1.95e-15	1.53e-13		AT3G61040.2	IPR001128	GO:0020037,GO:0016705,GO:0005506,GO:0055114
Peaxi162Scf00153g00106		XLOC_012241	312.682	500.016	0.677279	1.72661	0.0038	0.00919907	yes		1.09032	8.06032	11.3401	0.000758507	0.00403654		AT2G41090.1	IPR011992	GO:0005509
Peaxi162Scf00153g01025		XLOC_012267	185.682	265.789	0.517453	1.33546	0.02385	0.0452117	yes		0.662149	6.57825	10.2888	0.00133838	0.00647777		AT1G71830.1	IPR025875,IPR013210,IPR001611	GO:0005515
Peaxi162Scf00153g01843		XLOC_012251	3.37058	0.431271	-2.96633	-2.37203	0.0162	0.0323794	yes		-2.68914	3.18331	19.5228	9.94e-06	9.79e-05		sp|Q6NM73|CRR3_ARATH	IPR002902
Peaxi162Scf00154g00026		XLOC_012312	10.0275	3.26821	-1.61739	-2.67114	0.0002	0.000667709	yes		-1.5117	2.3714	14.9879	0.000108205	0.000770152		AT1G21150.1	IPR003690
Peaxi162Scf00154g00124		XLOC_012305	4.80886	1.32811	-1.85632	-2.46054	0.0012	0.0033442	yes		-2.20096	2.11738	19.3464	1.09e-05	0.000106114		AT1G75710.1	IPR007087,IPR012317	GO:0046872,GO:0003950
Peaxi162Scf00154g00132		XLOC_012307	3.39407	1.68843	-1.00734	-1.61815	0.0065	0.0146688	yes		-0.720396	3.1421	6.45175	0.0110843	0.0366183		AT1G21150.1	IPR003690
Peaxi162Scf00154g00133		XLOC_012308	5.1549	2.37139	-1.12021	-2.25296	0.0004	0.00125109	yes		-0.868989	3.47258	12.6779	0.000369997	0.00221038		AT1G21150.1	IPR003690
Peaxi162Scf00154g00517		XLOC_012285	25.3211	11.7416	-1.10871	-2.72189	5e-05	0.000185415	yes		-0.839997	5.19387	15.5116	8.2e-05	0.000610497		AT3G58790.1	IPR002495	GO:0016757
Peaxi162Scf00154g00813		XLOC_012291	29.6678	17.6866	-0.746244	-1.83331	0.00155	0.00419549	yes		-1.38612	4.35591	30.7834	2.88e-08	5.64e-07		sp|B8IUB0|UBIG_METNO	IPR010233	GO:0008425,GO:0006744
Peaxi162Scf00154g00926		XLOC_012342	39.0572	10.6562	-1.87389	-4.53941	5e-05	0.000185415	yes		-1.52523	7.31508	41.9622	9.31e-11	2.95e-09		AT1G64940.1	IPR001128	GO:0020037,GO:0016705,GO:0005506,GO:0055114
Peaxi162Scf00154g01023		XLOC_012296	9.0213	3.34583	-1.43097	-3.72804	5e-05	0.000185415	yes		-1.19565	5.15126	18.1511	2.04e-05	0.000184883		sp|Q9FLV4|Y5248_ARATH	IPR001480,IPR003609,IPR013320,IPR011009	GO:0005524,GO:0004674,GO:0004672,GO:0006468,GO:0016772
Peaxi162Scf00155g00007		XLOC_012351	2.47237	7.5143	1.60374	2.56427	0.00085	0.00246011	yes		2.21312	3.85576	19.4368	1.04e-05	0.000101685		AT4G20840.1	IPR016166,IPR012951	GO:0016614,GO:0008762,GO:0050660,GO:0003824,GO:0055114,GO:0016491
Peaxi162Scf00155g00029		XLOC_012365	15.6243	3.75041	-2.05867	-4.26394	5e-05	0.000185415	yes		-2.19624	3.79477	26.1468	3.16e-07	4.86e-06		AT1G22530.1	IPR009038,IPR001071,IPR011074	GO:0006810,GO:0016021,GO:0005622,GO:0005215
Peaxi162Scf00155g00316		XLOC_012366	5.88312	3.46472	-0.763843	-1.34874	0.02225	0.0425903	yes		-1.75842	3.40946	49.4415	2.04e-12	8.84e-11		ref|XP_007023034.1|	IPR006171,IPR027032	GO:0043139,GO:0003697
Peaxi162Scf00156g00114		XLOC_012400	95.6906	41.833	-1.19374	-3.09041	5e-05	0.000185415	yes		-0.793482	4.80187	8.12388	0.0043686	0.0173239		sp|O48965|IDI2_CAMAC	IPR015797,IPR011876	GO:0008299,GO:0016787,GO:0004452
Peaxi162Scf00156g00313		XLOC_012381	24.4953	37.6284	0.619316	1.64106	0.008	0.0175704	yes		0.985128	5.92518	19.7229	8.95e-06	8.92e-05		AT3G02750.1	IPR001932,IPR015655	GO:0003824
Peaxi162Scf00156g00513		XLOC_012406	6.11083	2.99763	-1.02754	-1.6988	0.0052	0.0120824	yes		-0.958032	3.12449	5.79984	0.0160276	0.0494288		AT2G36970.1	IPR002213	GO:0008152,GO:0016758
Peaxi162Scf00156g00619		XLOC_012408	9.01822	26.9631	1.58007	3.33384	5e-05	0.000185415	yes		1.61269	4.279	35.0958	3.14e-09	7.36e-08		sp|Q6NPT8|PP2B1_ARATH	IPR001810,IPR025886	GO:0005515
Peaxi162Scf00156g00620		XLOC_012410	3.47351	6.46019	0.895182	1.63044	0.00805	0.0176667	yes		1.39808	2.10585	11.466	0.000708811	0.00381818		AT5G32470.1	IPR016084,IPR023214
Peaxi162Scf00156g01213		XLOC_012395	5.17354	1.95716	-1.40239	-2.05982	0.0017	0.00455124	yes		-1.13953	1.73961	7.297	0.00690697	0.0249663		AT2G39220.1	IPR016035	GO:0008152,GO:0006629
Peaxi162Scf00157g00014		XLOC_012423	4.15073	31.7495	2.9353	5.7236	5e-05	0.000185415	yes		2.99746	4.63874	44.8809	2.09e-11	7.46e-10		AT5G57840.1	IPR003480,IPR023213	GO:0016747
Peaxi162Scf00157g00117		XLOC_012452	9.43653	31.7827	1.75191	3.9922	5e-05	0.000185415	yes		2.22559	2.8635	21.903	2.87e-06	3.33e-05		AT4G19420.1	IPR004963
Peaxi162Scf00157g00141		XLOC_012453	17.8097	44.8413	1.33217	3.35542	5e-05	0.000185415	yes		1.48661	4.8334	17.0251	3.69e-05	0.000308825		AT4G19460.1	IPR001296	GO:0009058
Peaxi162Scf00157g01313		XLOC_012434	0.931652	11.8882	3.67359	4.58942	0.0001	0.00035384	yes		3.43448	2.87684	62.6945	2.41e-15	1.83e-13		AT5G45275.1	IPR010658,IPR016196
Peaxi162Scf00158g00077		XLOC_012493	40.1429	20.5032	-0.969295	-2.38452	5e-05	0.000185415	yes		-0.828144	6.07082	7.3999	0.00652277	0.0238439		sp|Q5Z653|ZIP10_ORYSJ	IPR003689	GO:0016020,GO:0055085,GO:0046873,GO:0016021,GO:0030001,GO:0005385,GO:0071577
Peaxi162Scf00159g00038		XLOC_012504	17.9715	4.18486	-2.10246	-3.36379	5e-05	0.000185415	yes		-2.17628	2.5624	21.0646	4.44e-06	4.85e-05
Peaxi162Scf00159g00048		XLOC_012505	3.70608	14.7722	1.99492	2.74782	0.0008	0.002331	yes		4.37069	2.93362	22.5328	2.07e-06	2.49e-05		AT1G71000.1	IPR001623
Peaxi162Scf00159g00054		XLOC_012507	314.935	73.5273	-2.0987	-5.87748	5e-05	0.000185415	yes		-2.31302	7.48894	53.8404	2.17e-13	1.15e-11
Peaxi162Scf00159g00156		XLOC_012553	300.974	98.219	-1.61556	-3.95442	5e-05	0.000185415	yes		-1.24447	5.97181	10.1302	0.00145857	0.0069512		gb|AAB23378.1|	IPR023393,IPR000916	GO:0006952,GO:0009607
Peaxi162Scf00159g00167		XLOC_012559	46.2358	20.1285	-1.19977	-3.14955	5e-05	0.000185415	yes		-0.676132	6.28783	11.8638	0.000572366	0.00320228		AT2G01570.1	IPR021914,IPR005202
Peaxi162Scf00159g01020		XLOC_012515	3.36848	6.62158	0.975077	2.04695	0.00125	0.00346795	yes		1.61402	1.98324	13.8739	0.0001955	0.00128017		AT2G01460.1	IPR026008,IPR027417,IPR023577,IPR000764	GO:0008152,GO:0005524,GO:0004849,GO:0016301,GO:0000166,GO:0017111,GO:0016773
Peaxi162Scf00159g01028		XLOC_012547	6.98039	36.58	2.38968	5.47921	5e-05	0.000185415	yes		2.36707	5.84793	99.2965	2.17e-23	5.42e-21		AT1G23090.1	IPR011547,IPR002645	GO:0015116,GO:0008272,GO:0016021
Peaxi162Scf00159g01641		XLOC_012556	61.9899	99.9713	0.689481	1.77247	0.0031	0.00769733	yes		0.962841	5.39711	16.61	4.59e-05	0.000370704		AT2G01540.1	IPR000008	GO:0005515
Peaxi162Scf00160g00103		XLOC_012612	28.6112	14.3295	-0.997592	-2.49272	5e-05	0.000185415	yes		-0.812997	4.65867	10.6412	0.00110593	0.00554223
Peaxi162Scf00160g00113		XLOC_012618	24.6707	2.83177	-3.12302	-2.53472	0.0052	0.0120824	yes		-2.78069	0.715286	10.3865	0.00126939	0.00619357		ref|XP_007018694.1|	IPR008972	GO:0009055,GO:0005507
Peaxi162Scf00160g00119		XLOC_012573	4.31456	1.28709	-1.7451	-1.78736	0.01025	0.021797	yes		-2.75533	0.923946	14.0007	0.000182746	0.00121044		AT5G43140.1	IPR007248	GO:0016021
Peaxi162Scf00160g00148		XLOC_012699	137.276	61.1856	-1.16581	-3.13048	5e-05	0.000185415	yes		-0.988161	6.09184	7.96318	0.00477384	0.0185647		sp|Q8H1E4|RAP24_ARATH	IPR016177	GO:0003677,GO:0006355,GO:0003700
Peaxi162Scf00160g00527		XLOC_012662	13.2394	29.0796	1.13517	2.76444	5e-05	0.000185415	yes		1.21907	4.95263	24.0579	9.35e-07	1.26e-05		AT1G27840.3	IPR015943,IPR020472	GO:0005515
Peaxi162Scf00160g00717		XLOC_012598	26.5695	14.8887	-0.83556	-2.26067	0.0003	0.000964629	yes		-0.565098	5.8326	6.99367	0.00817985	0.0287057		AT4G22120.1	IPR003864	GO:0016020
Peaxi162Scf00160g00829		XLOC_012673	29.6156	45.4535	0.618036	1.61019	0.0058	0.013289	yes		0.937806	4.73721	7.80896	0.00519878	0.019859		sp|Q9SUG3|ITPK2_ARATH	IPR008656	GO:0000287,GO:0052725,GO:0005524,GO:0005622,GO:0052726,GO:0047325,GO:0032957
Peaxi162Scf00160g00837		XLOC_012671	10.5764	2.8241	-1.90498	-3.56006	5e-05	0.000185415	yes		-2.23474	1.59416	16.5627	4.71e-05	0.000378144		sp|Q9LPM9|BCAT6_ARATH	IPR001544	GO:0008152,GO:0003824
Peaxi162Scf00160g00840		XLOC_012675	0.38096	5.34449	3.81034	3.30193	0.0005	0.00152937	yes		3.81571	3.02503	55.0208	1.19e-13	6.57e-12		AT1G58360.1	IPR013057
Peaxi162Scf00160g01228		XLOC_012686	33.9077	3.42935	-3.30561	-5.49884	5e-05	0.000185415	yes		-3.10806	2.9673	38.0946	6.74e-10	1.8e-08		AT1G78300.1	IPR000308,IPR023409,IPR023410	GO:0019904
Peaxi162Scf00160g01329		XLOC_012624	34.9795	87.6234	1.32481	3.44813	5e-05	0.000185415	yes		1.71205	4.88658	35.7375	2.26e-09	5.46e-08		AT1G22400.1	IPR002213	GO:0008152,GO:0016758
Peaxi162Scf00160g01333		XLOC_012689	16.7066	37.0112	1.14755	2.85089	5e-05	0.000185415	yes		1.55772	4.83909	24.3649	7.97e-07	1.09e-05		AT1G22400.1	IPR002213	GO:0008152,GO:0016758
Peaxi162Scf00160g01526		XLOC_012700	6.30121	1.14388	-2.46169	-3.54008	5e-05	0.000185415	yes		-2.34884	1.30403	16.0308	6.23e-05	0.000482705		AT1G22150.1	IPR001902	GO:0016020,GO:0055085,GO:0015116,GO:0008272,GO:0016021,GO:0008271
Peaxi162Scf00160g01527		XLOC_012631	8.21163	33.8547	2.04362	5.32532	5e-05	0.000185415	yes		2.5538	6.77697	72.1009	2.04e-17	2.19e-15		AT1G36160.1	IPR016185,IPR011764,IPR000022,IPR011761,IPR000089,IPR013537	GO:0003989,GO:0004075,GO:0008152,GO:0005524,GO:0003824,GO:0016874,GO:0046872,GO:0006633
Peaxi162Scf00160g01528		XLOC_012632	5.64627	0.623594	-3.17862	-3.30464	5e-05	0.000185415	yes		-2.94916	1.73459	21.046	4.48e-06	4.89e-05		AT1G22150.1	IPR011547,IPR002645,IPR018045	GO:0015116,GO:0008272,GO:0016021,GO:0008271
Peaxi162Scf00160g01617		XLOC_012640	4.76776	1.82384	-1.38633	-1.53532	0.0229	0.0436594	yes		-1.12734	7.50153	6.44807	0.0111073	0.0366855		sp|P32980|ATPD_TOBAC	IPR026015,IPR000711	GO:0016020,GO:0015986,GO:0046933
Peaxi162Scf00160g01635		XLOC_012703	40.1438	91.6973	1.1917	3.1475	5e-05	0.000185415	yes		1.53634	6.28795	46.4497	9.4e-12	3.63e-10		AT4G09670.1	IPR004104,IPR016040	GO:0008152,GO:0055114,GO:0016491
Peaxi162Scf00160g01641		XLOC_012641	0.319871	3.25036	3.34503	3.1169	0.00075	0.00220004	yes		3.54861	3.06142	19.4072	1.06e-05	0.000102983		AT5G09360.1	IPR008972	GO:0005507,GO:0055114,GO:0016491
Peaxi162Scf00160g01745		XLOC_012650	33.7734	60.6089	0.843643	2.06414	0.00075	0.00220004	yes		1.05381	4.46948	26.5896	2.52e-07	3.95e-06		AT4G09830.1	IPR016549
Peaxi162Scf00160g10124		XLOC_012621	1.17774	14.1975	3.59155	4.59777	5e-05	0.000185415	yes		4.24202	2.75711	59.4016	1.29e-14	8.43e-13		AT1G22460.1	IPR019378
Peaxi162Scf00161g00018		XLOC_012715	16.5347	11.3446	-0.543494	-1.38915	0.02055	0.0397547	yes		-0.72355	5.04815	11.9357	0.000550682	0.00309602		sp|Q3UIK4|MET14_MOUSE	IPR007757	GO:0008168,GO:0006139
Peaxi162Scf00161g00019		XLOC_012712	15.7998	5.08393	-1.63589	-3.7725	5e-05	0.000185415	yes		-1.53753	3.17905	7.63739	0.00571705	0.0214028		AT5G05340.1	IPR010255	GO:0006979,GO:0020037,GO:0004601,GO:0055114
Peaxi162Scf00161g00046		XLOC_012733	59.9344	21.4765	-1.48062	-3.42021	5e-05	0.000185415	yes		-1.87086	5.77505	23.9865	9.7e-07	1.3e-05		AT2G25810.1	IPR023271,IPR000425	GO:0016020,GO:0006810,GO:0005215
Peaxi162Scf00161g00119		XLOC_012729	31.6182	1.83075	-4.11025	-4.48891	0.00015	0.000513767	yes		-4.12756	3.57323	48.9963	2.56e-12	1.09e-10		ref|XP_007039421.1|	IPR008972	GO:0009055,GO:0005507
Peaxi162Scf00161g00124		XLOC_012730	6.07348	10.4505	0.782972	1.60851	0.01365	0.027917	yes		0.932283	2.9217	6.93186	0.00846736	0.0295246		sp|Q6N075|MFSD5_HUMAN	IPR008509,IPR016196
Peaxi162Scf00161g00144		XLOC_012744	6.58772	2.12529	-1.63212	-2.56512	0.00045	0.00139113	yes		-2.12169	1.15579	11.5945	0.000661459	0.00360846		sp|Q0BUQ2|EFTU_GRABC	IPR004541,IPR005225,IPR027417	GO:0005622,GO:0003746,GO:0006414,GO:0005525,GO:0003924
Peaxi162Scf00161g00511		XLOC_012734	14.91	4.733	-1.65545	-3.36607	5e-05	0.000185415	yes		-1.19437	3.43858	12.4616	0.000415404	0.00243873		AT3G22810.1	IPR013666,IPR011993,IPR008546	GO:0005515,GO:0005543
Peaxi162Scf00162g00092		XLOC_012758	0.626498	6.39654	3.35191	3.51789	0.00145	0.00395485	yes		4.75952	1.32007	55.0817	1.16e-13	6.45e-12		AT5G45820.1	IPR020636	GO:0007165,GO:0005524,GO:0004674,GO:0004672,GO:0006468,GO:0016772
Peaxi162Scf00162g00415		XLOC_012749	81.8149	119.011	0.540661	1.44151	0.01345	0.0275624	yes		1.28105	4.07434	38.0121	7.03e-10	1.87e-08			IPR007527	GO:0008270
Peaxi162Scf00163g00178		XLOC_012774	13.03	49.7327	1.93236	4.54313	5e-05	0.000185415	yes		2.22772	4.36413	77.4852	1.34e-18	1.69e-16		AT5G49630.1	IPR013057
Peaxi162Scf00164g00073		XLOC_012803	5.58891	33.5764	2.58681	5.1652	5e-05	0.000185415	yes		2.76951	3.8257	13.4837	0.000240649	0.0015327		AT5G49620.1	IPR009057	GO:0003677,GO:0003682
Peaxi162Scf00164g00116		XLOC_012827	3.52011	6.3067	0.841263	1.54647	0.01135	0.0238004	yes		1.38975	4.55838	16.9765	3.78e-05	0.000315685		AT3G23920.1	IPR001554,IPR017853	GO:0005975,GO:0000272,GO:0016161,GO:0003824
Peaxi162Scf00164g00138		XLOC_012816	11.2435	107.673	3.2595	7.74814	5e-05	0.000185415	yes		3.57028	6.17058	155.373	1.16e-35	1.41e-32		AT4G26080.1	IPR001932,IPR015655	GO:0006470,GO:0003824,GO:0004722
Peaxi162Scf00164g00155		XLOC_012864	28.4348	10.5327	-1.43279	-3.41898	5e-05	0.000185415	yes		-1.29808	4.84626	21.0642	4.44e-06	4.85e-05		AT1G22400.1	IPR002213	GO:0008152,GO:0016758
Peaxi162Scf00164g00216		XLOC_012829	1.07451	23.4729	4.44925	4.13229	0.0006	0.00180172	yes		4.78838	2.14037	70.7534	4.05e-17	4.11e-15		AT3G24310.1	IPR009057	GO:0003677,GO:0003682
Peaxi162Scf00164g00313		XLOC_012793	22.5861	1.53969	-3.87472	-5.32212	5e-05	0.000185415	yes		-3.82172	3.84896	64.6041	9.16e-16	7.56e-14		sp|P22924|CHSB_PETHY	IPR016039,IPR011141	GO:0016746,GO:0009058,GO:0008152,GO:0016747,GO:0003824
Peaxi162Scf00164g00412		XLOC_012833	237.165	96.5692	-1.29626	-3.37509	5e-05	0.000185415	yes		-1.22092	7.44525	18.9991	1.31e-05	0.000124885		AT3G17410.1	IPR011009	GO:0005524,GO:0004674,GO:0004672,GO:0006468,GO:0016772
Peaxi162Scf00164g00512		XLOC_012800	7.85922	16.0907	1.03377	2.15685	0.00105	0.00297038	yes		1.21366	4.43649	16.4383	5.03e-05	0.000400847		AT3G62260.1	IPR001932,IPR015655	GO:0006470,GO:0003824,GO:0004722
Peaxi162Scf00164g01133		XLOC_012849	22.8263	5.83526	-1.96783	-3.13557	0.0001	0.00035384	yes		-1.41847	1.69242	10.1476	0.00144491	0.00690198		sp|Q32P73|RPB9_BOVIN	IPR001222,IPR001529,IPR012164	GO:0003899,GO:0003677,GO:0008270,GO:0006351,GO:0003676
Peaxi162Scf00164g01218		XLOC_012854	13.5178	314.401	4.53967	10.5132	5e-05	0.000185415	yes		4.77432	7.17381	84.7944	3.31e-20	5.44e-18		AT3G11430.1	IPR002123	GO:0016746,GO:0008152
Peaxi162Scf00164g01311		XLOC_012859	15.0684	7.75971	-0.957455	-2.26741	5e-05	0.000185415	yes		-0.998276	4.64104	14.6173	0.000131701	0.000917229		AT2G39750.1	IPR004159	GO:0008168
Peaxi162Scf00164g01413		XLOC_012817	15.1798	26.5898	0.808725	1.7254	0.00295	0.00736963	yes		0.988361	5.11716	17.8701	2.37e-05	0.000211141		AT3G03740.1	IPR008974,IPR011333	GO:0005515
Peaxi162Scf00164g01416		XLOC_012861	8.61102	15.1899	0.81886	1.59291	0.00965	0.0206832	yes		1.10638	2.70191	12.8767	0.0003327	0.0020211		AT2G39805.1	IPR006977	GO:0016020
Peaxi162Scf00164g01517		XLOC_012819	24.463	10.9645	-1.15776	-2.92127	5e-05	0.000185415	yes		-0.805787	4.69901	14.2925	0.000156489	0.0010606		sp|F4K2A1|FPGS1_ARATH	IPR001645	GO:0004326,GO:0009058,GO:0005524,GO:0016874,GO:0009396
Peaxi162Scf00165g00015		XLOC_012906	10.452	27.3943	1.3901	3.14873	5e-05	0.000185415	yes		1.6215	4.21382	37.4634	9.31e-10	2.43e-08		AT3G22970.1	IPR006502
Peaxi162Scf00165g00818		XLOC_012878	90.571	159.926	0.820285	2.19417	0.0003	0.000964629	yes		1.12564	6.6833	17.1717	3.41e-05	0.000289395		AT5G02230.1	IPR010237,IPR023214
Peaxi162Scf00165g01210		XLOC_012922	673.352	1464.51	1.12099	2.71013	5e-05	0.000185415	yes		1.11717	10.4585	8.21807	0.00414752	0.0165677			IPR000347	GO:0046872
Peaxi162Scf00165g01520		XLOC_012893	21.0439	3.10119	-2.76251	-3.77645	5e-05	0.000185415	yes		-2.73879	1.91439	21.7847	3.05e-06	3.51e-05		ref|XP_002527723.1|
Peaxi162Scf00166g00046		XLOC_013001	152.414	83.4707	-0.86865	-2.29368	5e-05	0.000185415	yes		-0.648903	6.49103	8.48571	0.00357948	0.0146663		ref|XP_002514642.1|
Peaxi162Scf00166g00328		XLOC_012994	4.83045	1.55502	-1.63523	-2.23214	0.001	0.00284413	yes		-1.78103	3.823	19.165	1.2e-05	0.000115764		sp|Q94KT8|COBRA_ARATH	IPR006918	GO:0010215,GO:0031225,GO:0016049
Peaxi162Scf00166g00332		XLOC_012998	97.5711	35.5109	-1.45819	-3.61983	5e-05	0.000185415	yes		-0.920432	5.26855	7.42001	0.00645024	0.0236163		AT1G26355.1
Peaxi162Scf00166g00337		XLOC_012992	1.13248	13.874	3.61482	4.7876	5e-05	0.000185415	yes		4.12852	1.5623	14.6018	0.000132791	0.00092387		AT1G13680.1	IPR017946	GO:0008081,GO:0006629
Peaxi162Scf00166g00419		XLOC_012942	3.98945	0.807775	-2.30416	-3.53834	5e-05	0.000185415	yes		-2.18859	4.21218	21.0977	4.36e-06	4.78e-05		ref|XP_002527633.1|	IPR025486
Peaxi162Scf00166g00424		XLOC_013003	17.8737	3.44851	-2.37379	-3.13024	5e-05	0.000185415	yes		-1.95602	1.82186	12.9428	0.000321158	0.00196393
Peaxi162Scf00166g00526		XLOC_012952	14.5943	6.80955	-1.09978	-2.48507	0.0001	0.00035384	yes		-0.854287	2.35985	6.50039	0.0107851	0.0357696		sp|A8IR43|WDR12_CHLRE	IPR012972,IPR015943,IPR020472	GO:0005515
Peaxi162Scf00166g00528		XLOC_013005	16.3915	26.4932	0.692676	1.73406	0.0036	0.00877252	yes		0.886656	4.2545	14.1984	0.000164508	0.00110892		tpg|DAA47174.1|	IPR012677	GO:0000166,GO:0003676
Peaxi162Scf00166g00530		XLOC_013007	214.389	136.789	-0.648279	-1.59338	0.00735	0.0163241	yes		-0.917729	8.70287	19.3925	1.06e-05	0.000103681		sp|Q3SZ71|MPPB_BOVIN	IPR011249	GO:0046872,GO:0006508,GO:0004222,GO:0003824
Peaxi162Scf00166g00531		XLOC_013008	4.77816	1.50886	-1.663	-2.37928	0.00055	0.00166651	yes		-1.45446	1.41429	6.83208	0.00895348	0.0308663		AT5G15510.1	IPR027329,IPR009675	GO:0005874,GO:0005819,GO:0007067
Peaxi162Scf00166g00932		XLOC_012977	80.3879	16.3482	-2.29785	-5.18311	5e-05	0.000185415	yes		-2.29128	5.25935	31.5068	1.99e-08	4.03e-07		AT5G15350.1	IPR008972	GO:0009055,GO:0005507
Peaxi162Scf00166g00944		XLOC_013017	22.6995	14.4251	-0.654078	-1.56827	0.00695	0.0155433	yes		-0.682635	5.91516	10.2081	0.00139822	0.00672083		sp|Q6AY30|SCPDL_RAT	IPR005097	GO:0055114,GO:0016491
Peaxi162Scf00166g00945		XLOC_013018	4.8819	8.33446	0.771646	1.82873	0.00335	0.00823683	yes		1.13311	3.7459	14.1054	0.000172846	0.0011567		AT1G26620.1	IPR008581
Peaxi162Scf00166g01052		XLOC_013027	42.8477	18.4822	-1.21308	-3.14545	5e-05	0.000185415	yes		-0.849474	6.7845	10.82	0.00100412	0.00510863		sp|P56069|METB_HELPY	IPR015424,IPR000277	GO:0003824,GO:0030170
Peaxi162Scf00167g00134		XLOC_013062	29.7831	2.77969	-3.4215	-4.07408	5e-05	0.000185415	yes		-3.35165	3.96947	60.673	6.74e-15	4.7e-13
Peaxi162Scf00167g00611		XLOC_013070	3.83725	1.19956	-1.67757	-2.79659	0.0001	0.00035384	yes		-1.51123	2.50738	10.4003	0.00125998	0.00615925		AT1G08590.1	IPR013210,IPR001611,IPR011009	GO:0005524,GO:0005515,GO:0004674,GO:0004672,GO:0006468,GO:0016772
Peaxi162Scf00167g00732		XLOC_013071	154.174	34.1941	-2.17274	-5.34849	5e-05	0.000185415	yes		-1.74647	4.26196	20.6157	5.61e-06	5.94e-05
Peaxi162Scf00167g01119		XLOC_013054	5.51983	1.2185	-2.17951	-2.3636	0.0019	0.00502129	yes		-2.56172	1.38517	20.0832	7.41e-06	7.6e-05		AT1G02170.1	IPR011600,IPR005735	GO:0006508,GO:0004197
Peaxi162Scf00167g01124		XLOC_013085	14.7424	9.4127	-0.647294	-1.43169	0.02355	0.0447253	yes		-0.638028	4.17404	6.51863	0.010675	0.0354727		sp|Q15560|TCEA2_HUMAN	IPR017923,IPR016492,IPR003618	GO:0032784,GO:0006357,GO:0005634,GO:0003677,GO:0006355,GO:0008270,GO:0006351,GO:0003676
Peaxi162Scf00167g01330		XLOC_013090	535.317	1577.17	1.55887	3.26161	5e-05	0.000185415	yes		1.78693	9.3257	21.7487	3.11e-06	3.56e-05		AT5G05340.1	IPR010255	GO:0006979,GO:0020037,GO:0004601,GO:0055114
Peaxi162Scf00168g00049		XLOC_013098	169.22	78.195	-1.11375	-2.85311	5e-05	0.000185415	yes		-1.46018	4.77372	27.4007	1.65e-07	2.72e-06		sp|O49884|RL30_LUPLU	IPR004038,IPR022991,IPR000231	GO:0005840,GO:0006412,GO:0005622,GO:0003735
Peaxi162Scf00168g00086		XLOC_013121	50.7318	6.04811	-3.06833	-2.58247	0.00495	0.0115758	yes		-3.04026	1.08993	13.3211	0.000262438	0.00165267
Peaxi162Scf00168g00213		XLOC_013114	0	5.06864	Inf	NA	5e-05	0.000185415	yes		6.54207	2.35212	21.1686	4.21e-06	4.63e-05		AT4G08570.1	IPR006121	GO:0046872,GO:0030001
Peaxi162Scf00168g00518		XLOC_013100	53.9266	16.2926	-1.72678	-3.68297	5e-05	0.000185415	yes		-1.70797	3.44375	21.6571	3.26e-06	3.71e-05
Peaxi162Scf00169g00012		XLOC_013140	7.83722	3.08393	-1.34557	-2.14909	0.00095	0.00271699	yes		-1.01075	2.11724	5.9591	0.0146415	0.045927		sp|Q4V7Z0|GPN3_XENLA	IPR027417,IPR004130	GO:0000166
Peaxi162Scf00169g00066		XLOC_013178	2.51631	5.08206	1.01411	1.70758	0.0062	0.0140815	yes		1.53228	2.21671	13.9488	0.000187855	0.00123755		AT2G33170.1	IPR013210,IPR001611,IPR013320,IPR011009	GO:0005524,GO:0005515,GO:0004672,GO:0006468,GO:0016772
Peaxi162Scf00169g00073		XLOC_013150	15.8131	9.25333	-0.773076	-1.76165	0.00525	0.012183	yes		-1.55441	3.64299	26.4204	2.75e-07	4.28e-06		AT3G26040.1	IPR003480,IPR023213	GO:0016747
Peaxi162Scf00169g00094		XLOC_013159	144.787	48.7934	-1.56917	-3.47029	5e-05	0.000185415	yes		-1.40534	3.42365	14.3583	0.000151112	0.0010309
Peaxi162Scf00170g00323		XLOC_013206	4.06499	18.2453	2.1662	4.87358	5e-05	0.000185415	yes		2.40105	3.29916	34.6181	4.01e-09	9.21e-08		sp|O64793|Y1675_ARATH	IPR001480,IPR003609,IPR000858,IPR013320,IPR024171,IPR011009	GO:0005524,GO:0004674,GO:0004672,GO:0048544,GO:0006468,GO:0016772
Peaxi162Scf00170g00412		XLOC_013208	9.71543	4.38251	-1.14852	-2.14454	0.00085	0.00246011	yes		-0.99808	3.07215	11.6194	0.000652659	0.00357143		AT5G02800.1	IPR013320,IPR011009	GO:0005524,GO:0004674,GO:0004672,GO:0006468,GO:0016772
Peaxi162Scf00170g00812		XLOC_013215	109.982	59.5957	-0.88399	-2.24845	0.0001	0.00035384	yes		-0.903853	5.19937	8.46694	0.0036166	0.0147921		sp|Q9SMC4|DAD1_SOLLC	IPR003038	GO:0008250,GO:0004579,GO:0016021
Peaxi162Scf00170g00816		XLOC_013251	50.7772	24.4005	-1.05727	-2.45974	5e-05	0.000185415	yes		-0.914953	4.19321	13.8164	0.000201572	0.00131454		ref|XP_002518974.1|
Peaxi162Scf00171g00006		XLOC_013281	0.935262	27.8251	4.89487	5.50994	5e-05	0.000185415	yes		5.26579	3.96873	103.078	3.22e-24	9.27e-22		ref|XP_007048083.1|
Peaxi162Scf00171g00030		XLOC_013278	351.391	99.053	-1.8268	-4.74467	5e-05	0.000185415	yes		-1.44619	7.31827	21.4224	3.68e-06	4.13e-05		ref|XP_002525483.1|
Peaxi162Scf00171g00034		XLOC_013296	80.6423	51.2112	-0.655078	-1.48221	0.01345	0.0275624	yes		-0.815487	5.03797	6.17072	0.0129882	0.0416169		ref|XP_002524624.1|
Peaxi162Scf00171g00045		XLOC_013346	4.26678	8.17244	0.937619	2.0498	0.00075	0.00220004	yes		1.23361	2.54009	7.48416	0.00622439	0.0229068		AT1G73370.1	IPR012820	GO:0009058,GO:0016157,GO:0005985
Peaxi162Scf00171g00047		XLOC_013348	1.26337	5.52624	2.12903	1.92829	0.00825	0.0180482	yes		2.90872	1.10691	19.4529	1.03e-05	0.000100976		AT1G17950.1	IPR009057	GO:0003677,GO:0003682
Peaxi162Scf00171g00050		XLOC_013325	16.212	5.43786	-1.57595	-3.34487	5e-05	0.000185415	yes		-1.81208	3.0797	20.5304	5.87e-06	6.18e-05		AT1G73340.1	IPR001128	GO:0020037,GO:0016705,GO:0005506,GO:0004497,GO:0055114
Peaxi162Scf00171g00106		XLOC_013370	116.439	72.3237	-0.687028	-1.78953	0.0022	0.0057185	yes		-1.17764	7.01901	15.4709	8.38e-05	0.000621109		AT1G51660.1	IPR011009	GO:0005524,GO:0004674,GO:0004672,GO:0006468,GO:0016772
Peaxi162Scf00171g00113		XLOC_013321	35.7425	13.2324	-1.43356	-3.68396	5e-05	0.000185415	yes		-1.56163	5.1467	31.2685	2.25e-08	4.51e-07		AT5G50900.1	IPR016024	GO:0005515,GO:0005488
Peaxi162Scf00171g00129		XLOC_013282	7.86314	4.83037	-0.702971	-1.44313	0.01685	0.0334938	yes		-1.00262	3.36281	6.55657	0.0104497	0.0348751		sp|Q6MEC9|SYN_PARUW	IPR018150	GO:0006421,GO:0005524,GO:0006418,GO:0000166,GO:0004816,GO:0004812,GO:0005737
Peaxi162Scf00171g00130		XLOC_013283	5.59392	3.43196	-0.704827	-1.53261	0.01125	0.0236218	yes		-0.879207	2.74367	5.95979	0.0146358	0.0459158		gb|ACG24194.1|	IPR014939
Peaxi162Scf00171g00239		XLOC_013330	11.574	2.11698	-2.4508	-3.33989	5e-05	0.000185415	yes		-1.50814	2.13274	7.98077	0.00472769	0.0184407		AT5G08350.1	IPR011993,IPR004182
Peaxi162Scf00171g00251		XLOC_013332	13.3351	2.40769	-2.4695	-3.34106	5e-05	0.000185415	yes		-2.80009	3.0952	51.9325	5.74e-13	2.75e-11		ref|XP_007028215.1|	IPR007248	GO:0016021
Peaxi162Scf00171g00327		XLOC_013293	78.8293	28.6276	-1.46132	-3.49016	5e-05	0.000185415	yes		-1.2501	3.17343	13.8708	0.000195817	0.00128144		AT4G30330.1	IPR027078,IPR010920	GO:0005681,GO:0000398
Peaxi162Scf00171g00419		XLOC_013297	2.81115	8.12252	1.53077	2.66214	5e-05	0.000185415	yes		2.88495	6.8597	59.5165	1.21e-14	8.03e-13		gb|AAU90342.2|	IPR009057	GO:0003677,GO:0003682
Peaxi162Scf00171g00427		XLOC_013343	9.99934	5.24635	-0.930517	-1.82924	0.00225	0.00583316	yes		-0.968936	3.40467	10.5232	0.00117886	0.0058357		dbj|BAO49728.1|	IPR019049
Peaxi162Scf00171g00431		XLOC_013349	3.90076	0.777522	-2.3268	-2.63483	0.00095	0.00271699	yes		-3.81964	0.417044	12.95	0.00031992	0.00195867		AT5G22110.1	IPR016266,IPR024639	GO:0005634,GO:0003887,GO:0003677,GO:0006260,GO:0006261
Peaxi162Scf00171g00533		XLOC_013353	21.5524	12.2503	-0.815026	-1.86955	0.00195	0.0051377	yes		-0.970956	5.44587	16.8687	4.01e-05	0.000331071		AT1G48420.1	IPR027278,IPR001926
Peaxi162Scf00171g00619		XLOC_013301	1.00112	3.03947	1.6022	1.40382	0.02255	0.0430825	yes		1.60354	1.09813	6.03359	0.0140361	0.0443706		AT3G17730.1	IPR003441	GO:0003677,GO:0006355
Peaxi162Scf00171g00732		XLOC_013307	4.65662	2.34	-0.992775	-1.49829	0.014	0.0285279	yes		-1.76796	3.61674	25.3194	4.86e-07	7.09e-06
Peaxi162Scf00171g00930		XLOC_013313	2.87138	6.88086	1.26084	2.59929	0.0001	0.00035384	yes		1.85448	3.13161	20.0436	7.57e-06	7.74e-05		sp|P93163|GPA2_SOYBN	IPR001019,IPR027417	GO:0031683,GO:0007186,GO:0007165,GO:0019001,GO:0004871,GO:0003924
Peaxi162Scf00171g01025		XLOC_013318	9.92613	17.2927	0.800856	1.67212	0.0041	0.00983118	yes		0.962373	3.83828	13.4086	0.000250472	0.00158745		sp|Q9FMU6|MPCP3_ARATH	IPR023395,IPR018108
Peaxi162Scf00171g01126		XLOC_013379	15.222	32.7091	1.10353	2.85902	5e-05	0.000185415	yes		1.33496	6.53736	44.1358	3.06e-11	1.05e-09		ref|XP_002511116.1|	IPR025261
Peaxi162Scf00171g10029		XLOC_013291	24.7358	7.87503	-1.65124	-3.48352	5e-05	0.000185415	yes		-1.53844	3.45812	19.563	9.73e-06	9.6e-05
Peaxi162Scf00171g10044		XLOC_013345	14.2824	0.720758	-4.30858	-3.97397	0.00045	0.00139113	yes		-4.6286	3.06123	73.1974	1.17e-17	1.29e-15		sp|O22616|DCOR_SOLLC	IPR000183	GO:0003824,GO:0006596
Peaxi162Scf00173g00025		XLOC_013417	187.885	48.1935	-1.96294	-4.66819	5e-05	0.000185415	yes		-1.68516	5.85595	34.1415	5.12e-09	1.15e-07		sp|Q9ZQG8|FER3_ARATH	IPR010241,IPR012675	GO:0009055,GO:0051537,GO:0022900,GO:0051536
Peaxi162Scf00173g00321		XLOC_013419	29.0279	12.2108	-1.24929	-3.00252	5e-05	0.000185415	yes		-0.966661	4.34491	10.3142	0.00132013	0.00640791		AT3G54260.1	IPR026057,IPR025846
Peaxi162Scf00173g00417		XLOC_013397	12.0969	7.51978	-0.685878	-1.64138	0.00485	0.0113716	yes		-0.681442	4.17799	5.89681	0.0151683	0.0471863		ref|XP_002521170.1|	IPR016024	GO:0005488
Peaxi162Scf00173g00511		XLOC_013423	53.3403	27.9113	-0.934377	-2.23443	5e-05	0.000185415	yes		-0.971073	5.98322	9.63291	0.00191121	0.00871532		sp|Q54QY3|YIPF5_DICDI	IPR006977	GO:0016020
Peaxi162Scf00173g01114		XLOC_013428	4.06389	0.292179	-3.79794	-3.35155	0.0015	0.00407526	yes		-4.42895	3.58044	60.833	6.21e-15	4.38e-13		AT1G44970.1	IPR010255	GO:0006979,GO:0020037,GO:0004601,GO:0055114
Peaxi162Scf00174g00025		XLOC_013432	34.1954	78.906	1.20633	3.17701	5e-05	0.000185415	yes		1.5844	5.15686	29.997	4.33e-08	8.16e-07		AT1G17130.1	IPR007590
Peaxi162Scf00174g00045		XLOC_013440	3.80584	10.4001	1.4503	2.31083	0.00205	0.00537075	yes		2.09735	0.785022	7.89879	0.0049468	0.0190904		sp|P21692|MMP1_PIG	IPR024079,IPR021190	GO:0031012,GO:0008237,GO:0006508,GO:0004222,GO:0008270
Peaxi162Scf00174g00054		XLOC_013471	2.08632	14.0098	2.7474	3.51879	0.0006	0.00180172	yes		3.59672	1.28335	35.3927	2.69e-09	6.39e-08		sp|P03956|MMP1_HUMAN	IPR024079,IPR021190	GO:0031012,GO:0008237,GO:0006508,GO:0004222,GO:0008270
Peaxi162Scf00174g00065		XLOC_013442	1.51958	43.9565	4.85433	6.60015	5e-05	0.000185415	yes		5.48329	6.15759	142.676	6.92e-33	5.73e-30		sp|Q6GM16|NXN_XENLA	IPR012336
Peaxi162Scf00174g00073		XLOC_013444	13.4005	3.9302	-1.76961	-3.47933	5e-05	0.000185415	yes		-1.6458	3.85516	31.1721	2.36e-08	4.72e-07		AT1G20300.1	IPR011990,IPR002885	GO:0005515
Peaxi162Scf00174g00101		XLOC_013446	1.0737	5.02266	2.22586	3.31833	0.00075	0.00220004	yes		3.82929	2.18071	83.2241	7.33e-20	1.15e-17		AT3G15730.1	IPR015679,IPR024632	GO:0016020,GO:0004630,GO:0046470,GO:0008152,GO:0005515,GO:0005509,GO:0003824
Peaxi162Scf00174g00105		XLOC_013483	59.0087	190.287	1.68918	4.4227	5e-05	0.000185415	yes		1.90048	7.01386	44.2563	2.88e-11	9.93e-10		sp|P50134|DCOR_DATST	IPR000183	GO:0003824,GO:0006596
Peaxi162Scf00174g00137		XLOC_013450	3.1132	6.98442	1.16574	1.92535	0.00245	0.0062886	yes		1.37745	3.03055	7.99503	0.00469059	0.0183308		AT1G76130.1	IPR015902	GO:0043169,GO:0004556,GO:0005509,GO:0005975,GO:0003824
Peaxi162Scf00174g00154		XLOC_013453	0.874805	5.10743	2.54556	2.42993	0.00285	0.00715063	yes		3.10601	3.21879	27.8685	1.3e-07	2.2e-06		AT1G77120.1	IPR011032,IPR016040,IPR013149,IPR002085	GO:0008270,GO:0055114,GO:0016491
Peaxi162Scf00174g01414		XLOC_013488	117.05	53.5204	-1.12897	-2.90851	5e-05	0.000185415	yes		-0.953957	7.50878	12.7049	0.000364705	0.00218317		AT1G76160.1	IPR008972	GO:0005507,GO:0055114,GO:0016491
Peaxi162Scf00174g01621		XLOC_013491	532.767	1076.68	1.01502	2.31554	0.0002	0.000667709	yes		1.17843	9.51538	25.916	3.57e-07	5.4e-06			IPR000167	GO:0009415,GO:0006950
Peaxi162Scf00175g00020		XLOC_013534	20.4756	13.0694	-0.64771	-1.68937	0.0045	0.0106537	yes		-0.537047	4.83854	6.53169	0.0105969	0.0352696		sp|Q9FZD1|PPR58_ARATH	IPR011990,IPR002885	GO:0005515
Peaxi162Scf00175g00062		XLOC_013562	3.29543	0.840905	-1.97045	-1.86234	0.01625	0.0324612	yes		-2.05609	3.37002	11.8364	0.000580844	0.0032427		ref|XP_002512053.1|
Peaxi162Scf00175g00218		XLOC_013540	0.830752	8.19582	3.3024	3.3472	0.00085	0.00246011	yes		4.06849	4.0109	44.3692	2.72e-11	9.4e-10		sp|B1B5D4|NNJA2_WHEAT	IPR012463
Peaxi162Scf00175g00431		XLOC_013508	10.8161	18.5171	0.775683	1.97915	0.00085	0.00246011	yes		0.802676	5.08849	14.4505	0.000143893	0.000988824		sp|O61125|STK4_DICDI	IPR011009	GO:0005524,GO:0004672,GO:0006468,GO:0016772
Peaxi162Scf00175g00519		XLOC_013510	252.099	639.134	1.34213	3.19674	5e-05	0.000185415	yes		1.51583	8.36671	15.2483	9.43e-05	0.000685046		AT1G13700.1	IPR006148	GO:0006098,GO:0017057,GO:0005975
Peaxi162Scf00175g00927		XLOC_013522	9.05006	4.09572	-1.14381	-2.67064	5e-05	0.000185415	yes		-1.15883	3.45325	9.46348	0.00209603	0.00941305		ref|XP_007045791.1|	IPR007276,IPR005343	GO:0032040
Peaxi162Scf00175g01023		XLOC_013566	11.4635	0.449154	-4.6737	-3.84934	0.00625	0.0141776	yes		-5.43516	2.2466	65.6483	5.39e-16	4.71e-14		AT3G26040.1	IPR003480,IPR023213	GO:0016747
Peaxi162Scf00175g10117		XLOC_013531	3.40629	0.346451	-3.29748	-1.68121	0.00395	0.0095152	yes		-3.95726	3.47084	30.5236	3.3e-08	6.37e-07		AT1G18590.1	IPR000863,IPR027417	GO:0008146
Peaxi162Scf00176g00127		XLOC_013585	18.6212	4.77448	-1.96353	-3.4679	5e-05	0.000185415	yes		-1.91135	3.29758	23.8277	1.05e-06	1.4e-05		AT3G44510.2
Peaxi162Scf00177g00117		XLOC_013620	8.07681	0.881288	-3.1961	-2.74353	0.0098	0.0209613	yes		-3.27913	3.08377	17.7417	2.53e-05	0.00022443		sp|O22212|PRP4L_ARATH	IPR027106,IPR015943,IPR014906	GO:0005515,GO:0008380
Peaxi162Scf00177g00918		XLOC_013667	320.391	202.189	-0.66413	-1.72966	0.0024	0.00617564	yes		-0.955142	3.6437	6.33003	0.011871	0.0388057		sp|Q5SMI4|RL393_ORYSJ	IPR000077,IPR023626	GO:0005840,GO:0006412,GO:0005622,GO:0003735
Peaxi162Scf00178g00039		XLOC_013702	3.74232	0.550096	-2.76618	-1.58804	0.0091	0.0196602	yes		-1.62423	3.24325	11.4971	0.000697045	0.00376459		AT4G04330.1	IPR003435
Peaxi162Scf00178g00077		XLOC_013687	8.56844	149.921	4.12902	5.35095	5e-05	0.000185415	yes		3.93912	3.5514	22.919	1.69e-06	2.1e-05
Peaxi162Scf00178g00147		XLOC_013693	108.323	182.721	0.754305	1.97287	0.00095	0.00271699	yes		1.0064	6.57745	14.1476	0.000169012	0.00113618		AT1G11910.1	IPR011001,IPR021109,IPR001461	GO:0006508,GO:0006629,GO:0004190
Peaxi162Scf00179g00009		XLOC_013713	11.8269	1.96009	-2.59308	-4.00944	5e-05	0.000185415	yes		-2.82714	2.88077	88.6935	4.61e-21	8.84e-19		AT1G68390.1	IPR003406	GO:0016020,GO:0008375
Peaxi162Scf00179g00221		XLOC_013740	2.58913	4.52133	0.80428	1.38043	0.0224	0.0428377	yes		1.11814	3.49219	7.42446	0.00643432	0.0235705		AT1G25390.1	IPR013320,IPR011009	GO:0005524,GO:0004674,GO:0004672,GO:0006468,GO:0016772
Peaxi162Scf00179g00529		XLOC_013725	7.36298	2.99955	-1.29555	-2.59673	0.0002	0.000667709	yes		-0.845211	3.87512	7.79327	0.00524413	0.0199809		AT2G01210.1	IPR013210,IPR001611,IPR011009	GO:0005524,GO:0005515,GO:0004674,GO:0004672,GO:0006468,GO:0016772
Peaxi162Scf00179g00536		XLOC_013748	127.408	55.2591	-1.20517	-3.07293	5e-05	0.000185415	yes		-1.17544	7.2736	23.9267	1e-06	1.34e-05		AT2G01190.1	IPR000270	GO:0005515
Peaxi162Scf00180g00063		XLOC_013778	168.121	59.085	-1.50864	-3.84582	5e-05	0.000185415	yes		-1.50972	6.17198	23.5197	1.24e-06	1.6e-05
Peaxi162Scf00180g00114		XLOC_013785	8.77405	3.08806	-1.50654	-2.55075	0.0007	0.00206849	yes		-1.58244	2.67632	16.3257	5.33e-05	0.000421797		sp|Q9LK58|PP225_ARATH	IPR011990,IPR002885	GO:0005515
Peaxi162Scf00180g00116		XLOC_013773	24.1258	10.6054	-1.18578	-2.41174	5e-05	0.000185415	yes		-1.02318	1.96415	9.81979	0.00172644	0.00802468		ref|NP_563747.1|	IPR014912,IPR012336
Peaxi162Scf00180g00127		XLOC_013783	36.1306	19.0229	-0.925485	-2.39635	5e-05	0.000185415	yes		-0.956508	4.81966	19.299	1.12e-05	0.000108578		AT1G74040.1	IPR013785,IPR013709	GO:0019752,GO:0009098,GO:0003852,GO:0046912,GO:0003824
Peaxi162Scf00180g00131		XLOC_013787	6.13151	13.6722	1.15693	2.27256	0.0002	0.000667709	yes		1.364	3.74358	16.819	4.11e-05	0.000338231		AT1G06070.1	IPR004827	GO:0006355,GO:0043565,GO:0003700
Peaxi162Scf00182g00066		XLOC_013837	32.5476	18.2171	-0.837261	-2.12964	0.0006	0.00180172	yes		-0.885408	6.01742	14.6792	0.000127448	0.000890885		ref|XP_002519549.1|	IPR013087	GO:0003676
Peaxi162Scf00182g00112		XLOC_013815	31.1002	20.9169	-0.572254	-1.46952	0.013	0.0267603	yes		-0.546356	5.67901	6.21282	0.0126829	0.0408916		AT5G60580.1	IPR013083,IPR011016	GO:0008270
Peaxi162Scf00183g00067		XLOC_013849	9.74958	3.52977	-1.46577	-2.04309	0.0017	0.00455124	yes		-1.38427	1.98938	10.2045	0.001401	0.00673096		sp|Q8VWZ7|C76B6_CATRO	IPR001128	GO:0020037,GO:0016705,GO:0005506,GO:0055114
Peaxi162Scf00183g00220		XLOC_013858	4.39487	2.28616	-0.942892	-1.48865	0.01625	0.0324612	yes		-1.14464	3.21624	8.86023	0.00291451	0.0123877		AT1G19025.1	IPR011084,IPR001279	GO:0016787
Peaxi162Scf00183g00923		XLOC_013876	1.00373	2.92106	1.54113	1.96675	0.0034	0.00834304	yes		3.10964	10.8528	19.0367	1.28e-05	0.000122674		sp|Q9SSV4|INO1_NICPA	IPR002587	GO:0008654,GO:0006021,GO:0004512
Peaxi162Scf00184g00054		XLOC_013895	3.05876	0.730818	-2.06536	-1.84983	0.0103	0.0218869	yes		-1.48904	1.43056	6.31284	0.0119867	0.0390788		AT4G33495.1	IPR021099
Peaxi162Scf00184g00144		XLOC_013902	6.35153	11.0874	0.803741	1.6227	0.0051	0.0118794	yes		1.41392	4.48572	16.6399	4.52e-05	0.000365468		AT4G26270.1	IPR012004,IPR022953,IPR000023	GO:0003872,GO:0006002,GO:0005524,GO:0006096,GO:0005945
Peaxi162Scf00185g00057		XLOC_013927	5.08087	1.29456	-1.97261	-2.10197	0.0034	0.00834304	yes		-2.25637	1.19556	9.98264	0.00158023	0.00744181		AT2G23910.1	IPR016040
Peaxi162Scf00185g00071		XLOC_013908	6.09441	0.576885	-3.40113	-3.15183	0.00175	0.00466936	yes		-4.29288	2.29121	62.0751	3.31e-15	2.41e-13		AT3G11340.1	IPR002213	GO:0008152,GO:0016758
Peaxi162Scf00185g00115		XLOC_013920	1.17078	22.992	4.29559	4.90963	5e-05	0.000185415	yes		4.2265	3.1082	52.0548	5.4e-13	2.59e-11		AT3G61040.2	IPR001128	GO:0020037,GO:0016705,GO:0005506,GO:0055114
Peaxi162Scf00185g01627		XLOC_013938	96.3986	40.237	-1.26049	-3.24466	5e-05	0.000185415	yes		-1.73854	4.99817	45.2545	1.73e-11	6.29e-10		AT5G45590.1	IPR021137	GO:0005840,GO:0006412,GO:0005622,GO:0003735
Peaxi162Scf00186g00122		XLOC_013972	19.6592	36.8937	0.90817	2.22164	0.00025	0.000817896	yes		1.14576	5.30496	23.8134	1.06e-06	1.4e-05		AT1G55530.1	IPR013083	GO:0005515,GO:0008270
Peaxi162Scf00186g01511		XLOC_013952	36.1726	21.5372	-0.748066	-1.85157	0.0014	0.00383394	yes		-0.756055	3.72696	8.36146	0.00383263	0.0155376		AT4G26410.1
Peaxi162Scf00187g01610		XLOC_013991	18.8876	27.3842	0.535905	1.35497	0.02165	0.0415897	yes		0.68612	5.82	6.65121	0.00990884	0.0334145		AT2G03450.1	IPR004843,IPR025733,IPR008963	GO:0046872,GO:0016787,GO:0003993
Peaxi162Scf00188g00072		XLOC_014013	20.0715	7.04484	-1.51051	-3.19676	5e-05	0.000185415	yes		-1.35758	3.74965	6.45926	0.0110375	0.0364957		AT3G26040.1	IPR003480,IPR023213	GO:0016747
Peaxi162Scf00188g00713		XLOC_014053	6.33534	0.304878	-4.37712	-2.9776	0.0193	0.037655	yes		-4.12772	2.12126	30.5211	3.3e-08	6.37e-07		AT3G26040.1	IPR003480,IPR023213	GO:0016747
Peaxi162Scf00188g00930		XLOC_014059	4.43727	1.63231	-1.44276	-2.54899	0.00015	0.000513767	yes		-1.29908	2.1217	8.10409	0.00441655	0.0174772		sp|Q93Y94|RPOT1_NICSY	IPR024075,IPR002092	GO:0003899,GO:0003677,GO:0006351
Peaxi162Scf00188g00931		XLOC_014060	11.9691	4.73099	-1.3391	-3.19416	5e-05	0.000185415	yes		-1.09961	4.86883	13.3938	0.000252455	0.00159806		AT3G07770.1	IPR001404	GO:0006457,GO:0005524,GO:0051082,GO:0006950
Peaxi162Scf00188g01216		XLOC_014072	43.6903	3.08302	-3.82489	-7.57364	5e-05	0.000185415	yes		-3.61786	7.85322	101.453	7.32e-24	2.02e-21		AT2G26710.1	IPR001128	GO:0020037,GO:0016705,GO:0005506,GO:0055114
Peaxi162Scf00188g01219		XLOC_014026	20.3254	2.37104	-3.09969	-5.30507	5e-05	0.000185415	yes		-3.01406	2.82483	23.7737	1.08e-06	1.43e-05		AT2G26710.1	IPR001128	GO:0020037,GO:0016705,GO:0005506,GO:0055114
Peaxi162Scf00188g01221		XLOC_014028	18.9489	1.38298	-3.77627	-4.70322	5e-05	0.000185415	yes		-3.87547	6.58548	92.9585	5.34e-22	1.16e-19		AT1G52820.1	IPR027443,IPR005123	GO:0016706,GO:0055114,GO:0016491
Peaxi162Scf00188g01225		XLOC_014027	23.7253	2.27644	-3.38158	-6.08223	5e-05	0.000185415	yes		-3.202	3.46842	73.9802	7.89e-18	8.88e-16		AT2G26710.1	IPR001128	GO:0020037,GO:0016705,GO:0005506,GO:0055114
Peaxi162Scf00188g01311		XLOC_014076	2.94005	1.12614	-1.38445	-1.56893	0.0158	0.0316848	yes		-1.76303	3.45243	11.0252	0.000898795	0.0046528		gb|AFU55350.1|	IPR003480,IPR023213	GO:0016747
Peaxi162Scf00189g00005		XLOC_014099	617.373	114.341	-2.4328	-6.26226	5e-05	0.000185415	yes		-2.35973	8.75756	39.9872	2.56e-10	7.43e-09		AT2G20520.1	IPR000782
Peaxi162Scf00189g00017		XLOC_014104	18.6688	11.3345	-0.719909	-1.86191	0.0018	0.0047873	yes		-0.860816	5.81922	15.6417	7.65e-05	0.000575626		ref|XP_002525143.1|
Peaxi162Scf00189g00020		XLOC_014098	49.7741	21.5484	-1.20782	-3.01121	5e-05	0.000185415	yes		-0.990628	3.40029	16.487	4.9e-05	0.000391278		AT4G28510.1	IPR001107	GO:0016020
Peaxi162Scf00189g00021		XLOC_014100	9.77342	45.751	2.22687	3.16183	0.00025	0.000817896	yes		2.22481	3.01992	31.0909	2.46e-08	4.88e-07		AT3G15030.1	IPR005333
Peaxi162Scf00189g00029		XLOC_014106	6.89826	2.39134	-1.52841	-2.59296	0.00025	0.000817896	yes		-1.37026	1.52101	12.0879	0.000507491	0.00288883		AT1G33110.1	IPR002528	GO:0016020,GO:0055085,GO:0015238,GO:0015297,GO:0006855
Peaxi162Scf00189g00041		XLOC_014084	1.06309	8.37045	2.97704	3.78153	5e-05	0.000185415	yes		2.97909	5.61486	42.8487	5.91e-11	1.96e-09		AT3G57680.1	IPR004447	GO:0006508,GO:0005515,GO:0008236
Peaxi162Scf00189g00073		XLOC_014114	13.0828	5.64442	-1.21278	-2.89602	5e-05	0.000185415	yes		-1.15436	4.53617	10.773	0.00102992	0.00521815		AT2G42320.1
Peaxi162Scf00189g00124		XLOC_014080	6.35407	0.575464	-3.46488	-2.83748	0.01175	0.0245242	yes		-3.07481	2.9058	27.8693	1.3e-07	2.2e-06		AT2G42380.2	IPR004827	GO:0006355,GO:0043565,GO:0003700
Peaxi162Scf00189g00514		XLOC_014109	1799.97	233.144	-2.94868	-4.74215	5e-05	0.000185415	yes		-2.34821	4.27363	21.3617	3.8e-06	4.24e-05
Peaxi162Scf00189g00610		XLOC_014090	4.92459	1.6637	-1.56561	-2.8412	0.0002	0.000667709	yes		-1.16824	2.45394	8.08411	0.00446551	0.0176305		AT5G06940.1	IPR003591,IPR025875,IPR013210,IPR001611,IPR011009	GO:0005524,GO:0005515,GO:0004672,GO:0006468,GO:0016772
Peaxi162Scf00189g00810		XLOC_014117	14.9111	25.1341	0.753258	1.79624	0.00415	0.00993522	yes		1.17372	3.32267	10.1388	0.00145182	0.00693067		AT1G44970.1	IPR010255	GO:0006979,GO:0020037,GO:0004601,GO:0055114
Peaxi162Scf00189g00812		XLOC_014092	24.3334	66.5366	1.45121	3.52536	5e-05	0.000185415	yes		1.68825	3.14558	22.3637	2.26e-06	2.69e-05		AT1G35180.1	IPR006634	GO:0016021
Peaxi162Scf00189g00919		XLOC_014119	11.3092	22.1231	0.968057	2.51151	5e-05	0.000185415	yes		1.27409	5.86932	21.9899	2.74e-06	3.19e-05		AT1G75410.1	IPR009057,IPR006563	GO:0003677,GO:0006355,GO:0043565,GO:0003700
Peaxi162Scf00189g01212		XLOC_014126	20.6801	30.3426	0.553097	1.48238	0.01665	0.03315	yes		0.829743	5.0075	13.0057	0.000310552	0.00191035		AT3G19400.1	IPR013128,IPR025661,IPR000118,IPR025660	GO:0008234,GO:0006508
Peaxi162Scf00190g00015		XLOC_014147	5.77623	16.7056	1.53213	2.6679	0.0005	0.00152937	yes		1.90184	4.44559	14.9446	0.000110712	0.000786391
Peaxi162Scf00190g00715		XLOC_014134	1.13521	25.4251	4.48522	4.50762	0.0036	0.00877252	yes		6.80276	2.17357	68.291	1.41e-16	1.33e-14		sp|A2ZAB5|SAPK3_ORYSI	IPR011009	GO:0005524,GO:0004672,GO:0006468,GO:0016772
Peaxi162Scf00190g00719		XLOC_014135	2.13938	80.7316	5.23787	6.0767	5e-05	0.000185415	yes		4.15084	5.91619	24.2371	8.52e-07	1.16e-05		AT4G17030.1	IPR007118	GO:0005576
Peaxi162Scf00190g01011		XLOC_014139	45.7828	79.1201	0.78924	2.07412	0.00065	0.00193585	yes		1.00385	4.31814	11.4905	0.000699546	0.00377486		sp|P62822|RAB1A_CANFA	IPR002041,IPR005225,IPR001806,IPR027417	GO:0016020,GO:0007165,GO:0006184,GO:0005622,GO:0003924,GO:0006886,GO:0006913,GO:0007264,GO:0005525,GO:0015031
Peaxi162Scf00190g01013		XLOC_014158	162.606	91.8262	-0.824403	-2.15326	0.00035	0.00110899	yes		-0.745876	7.01205	13.206	0.000279049	0.00174094		AT4G17520.1	IPR019084,IPR006861
Peaxi162Scf00191g00046		XLOC_014196	1.23677	3.0635	1.3086	2.70857	5e-05	0.000185415	yes		1.70779	5.16297	17.7154	2.57e-05	0.000227165		AT2G03140.2	IPR003675	GO:0016020
Peaxi162Scf00191g00312		XLOC_014170	129.847	327.072	1.3328	3.16631	5e-05	0.000185415	yes		1.56338	8.78642	51.6217	6.73e-13	3.15e-11		AT5G65470.1	IPR019378
Peaxi162Scf00191g00315		XLOC_014194	23.599	36.2356	0.618678	1.67278	0.0036	0.00877252	yes		0.873467	5.89593	21.0876	4.39e-06	4.8e-05		AT5G10490.1	IPR010920,IPR006685	GO:0016020,GO:0055085
Peaxi162Scf00191g01211		XLOC_014182	23.444	10.9222	-1.10196	-2.56799	5e-05	0.000185415	yes		-1.04353	4.19504	17.2111	3.34e-05	0.000284037		AT4G00840.1	IPR001594	GO:0008270
Peaxi162Scf00192g00024		XLOC_014216	64.8515	5.28895	-3.61609	-7.067	5e-05	0.000185415	yes		-3.76224	5.07902	99.4242	2.04e-23	5.28e-21		AT5G19890.1	IPR010255	GO:0006979,GO:0020037,GO:0004601,GO:0055114
Peaxi162Scf00192g00031		XLOC_014222	23.7847	111.877	2.2338	3.92897	5e-05	0.000185415	yes		2.24318	3.51412	25.5009	4.42e-07	6.55e-06		AT5G62150.1	IPR018392	GO:0016998
Peaxi162Scf00192g00041		XLOC_014223	6.05119	2.53367	-1.25599	-2.30061	0.0007	0.00206849	yes		-1.32022	3.15646	12.8088	0.000344999	0.00208425		AT5G51920.1	IPR015424	GO:0008152,GO:0003824,GO:0030170
Peaxi162Scf00192g00096		XLOC_014272	9.39976	62.5868	2.73516	6.01618	5e-05	0.000185415	yes		2.96747	3.90008	54.1586	1.85e-13	9.87e-12		ref|XP_002321853.1|
Peaxi162Scf00192g00521		XLOC_014255	8.72503	26.0035	1.57547	3.5711	5e-05	0.000185415	yes		1.88973	2.42349	22.8223	1.78e-06	2.2e-05		sp|A2WXV8|SCRK1_ORYSI	IPR002139	GO:0016773,GO:0004747,GO:0006014
Peaxi162Scf00192g00522		XLOC_014226	12.2939	28.6492	1.22055	2.76748	5e-05	0.000185415	yes		1.18326	4.35461	8.69035	0.00319899	0.0133772		AT5G51890.1	IPR010255	GO:0006979,GO:0020037,GO:0004601,GO:0055114
Peaxi162Scf00192g00617		XLOC_014257	14.3519	3.47123	-2.04772	-3.48197	5e-05	0.000185415	yes		-1.81327	2.41666	15.8455	6.87e-05	0.000525471		AT3G15890.1	IPR013320,IPR011009	GO:0005524,GO:0004674,GO:0004672,GO:0006468,GO:0016772
Peaxi162Scf00192g00715		XLOC_014258	5.5303	1.58398	-1.8038	-2.18883	0.0024	0.00617564	yes		-2.46035	0.89419	16.1356	5.9e-05	0.000460507		AT5G51790.1	IPR015660	GO:0003677,GO:0046983
Peaxi162Scf00192g00836		XLOC_014269	10.409	6.92107	-0.588765	-1.4037	0.0213	0.0410049	yes		-0.838435	3.24342	8.07056	0.00449901	0.0177492		sp|Q41382|RH7_SPIOL	IPR012562,IPR027417,IPR014001,IPR001650	GO:0005634,GO:0003723,GO:0005524,GO:0004386,GO:0008026,GO:0003676
Peaxi162Scf00192g01014		XLOC_014275	8.45216	4.1979	-1.00965	-1.73395	0.00485	0.0113716	yes		-1.48219	3.33912	16.9967	3.74e-05	0.000312974		AT4G25370.1	IPR023150,IPR004176	GO:0019538
Peaxi162Scf00192g01118		XLOC_014276	53.6709	93.022	0.793432	2.13806	0.0003	0.000964629	yes		1.27436	5.29485	50.3612	1.28e-12	5.78e-11		sp|Q67NP4|SURE_SYMTH	IPR002828	GO:0016787
Peaxi162Scf00193g00044		XLOC_014307	127.431	85.1684	-0.581329	-1.50592	0.0105	0.0222534	yes		-0.486608	7.15503	6.7216	0.00952523	0.0323792		sp|Q8LPJ4|AB2E_ARATH	IPR027417,IPR013283	GO:0005524,GO:0000166,GO:0017111,GO:0051536,GO:0016887
Peaxi162Scf00193g00215		XLOC_014293	9.76274	6.60516	-0.563692	-1.6941	0.01365	0.027917	yes		-0.823339	5.50763	9.07654	0.0025891	0.0112422		AT1G31810.1	IPR027643,IPR015425,IPR000008	GO:0005884,GO:0005515,GO:0045010
Peaxi162Scf00193g00615		XLOC_014310	895.352	1743.53	0.961487	1.91834	0.00195	0.0051377	yes		1.19319	9.32313	13.4094	0.000250367	0.00158727
Peaxi162Scf00193g00722		XLOC_014318	23.4186	12.385	-0.919061	-1.82471	0.002	0.00525425	yes		-0.849642	3.96326	8.86946	0.0028998	0.0123458		sp|B5YDU6|RL2_DICT6	IPR002171	GO:0005840,GO:0003723,GO:0015934,GO:0006412,GO:0005622,GO:0016740,GO:0003735
Peaxi162Scf00194g00019		XLOC_014326	16.4459	47.0911	1.51773	3.94197	5e-05	0.000185415	yes		1.84027	6.41259	43.2517	4.81e-11	1.62e-09		AT1G11910.1	IPR011001,IPR021109,IPR001461	GO:0006508,GO:0006629,GO:0004190
Peaxi162Scf00194g00072		XLOC_014346	97.2724	42.0927	-1.20846	-3.07851	5e-05	0.000185415	yes		-0.902682	6.79017	9.02885	0.00265752	0.0114903		AT1G17650.1	IPR008927,IPR015815,IPR016040	GO:0016616,GO:0006098,GO:0004616,GO:0055114,GO:0050662,GO:0016491
Peaxi162Scf00194g00215		XLOC_014362	53.3797	15.2773	-1.8049	-4.87536	5e-05	0.000185415	yes		-1.59136	7.49714	35.2109	2.96e-09	6.98e-08
Peaxi162Scf00194g00218		XLOC_014332	16.7133	3.44089	-2.28014	-3.95767	5e-05	0.000185415	yes		-2.46085	3.84036	29.6204	5.25e-08	9.74e-07		AT1G09540.1	IPR009057	GO:0003677,GO:0003682
Peaxi162Scf00194g00426		XLOC_014338	90.9409	7.0634	-3.68649	-9.36271	5e-05	0.000185415	yes		-3.76428	7.73713	35.7103	2.29e-09	5.52e-08		AT1G09560.1	IPR001929	GO:0045735,GO:0030145
Peaxi162Scf00194g00427		XLOC_014339	470.95	8.22605	-5.83923	-13.546	5e-05	0.000185415	yes		-5.93045	7.41472	88.4862	5.12e-21	9.73e-19		AT1G09560.1	IPR001929	GO:0045735,GO:0030145
Peaxi162Scf00194g00931		XLOC_014349	19.8273	10.4624	-0.922267	-2.45315	5e-05	0.000185415	yes		-0.771442	5.87943	7.98669	0.00471226	0.0183946		AT4G01240.1	IPR013216	GO:0008152,GO:0008168
Peaxi162Scf00194g01048		XLOC_014353	43.8252	23.0324	-0.928097	-2.54927	5e-05	0.000185415	yes		-0.701708	6.45145	13.7204	0.000212135	0.0013739		sp|P93422|SYH_ORYSJ	IPR001106,IPR008948,IPR004516	GO:0009058,GO:0006418,GO:0016841,GO:0004812,GO:0003824,GO:0005737
Peaxi162Scf00195g00027		XLOC_014424	9.42905	38.5227	2.03053	4.98204	5e-05	0.000185415	yes		2.36921	5.17854	42.0709	8.8e-11	2.81e-09		AT2G38970.1	IPR013083,IPR002035	GO:0005515,GO:0008270
Peaxi162Scf00195g00519		XLOC_014431	16.1556	50.0526	1.63141	3.93801	5e-05	0.000185415	yes		1.86189	4.69514	8.10579	0.00441242	0.0174642		AT2G42850.1	IPR001128	GO:0020037,GO:0016705,GO:0005506,GO:0004497,GO:0055114
Peaxi162Scf00195g00835		XLOC_014436	1.92798	7.56533	1.97231	3.27376	5e-05	0.000185415	yes		2.69679	2.98115	47.8033	4.71e-12	1.91e-10		AT1G71140.1	IPR002528	GO:0016020,GO:0055085,GO:0015238,GO:0015297,GO:0006855
Peaxi162Scf00196g00007		XLOC_014460	10.2271	105.836	3.37135	5.90334	5e-05	0.000185415	yes		4.19135	0.915369	17.3633	3.09e-05	0.000264888
Peaxi162Scf00196g00048		XLOC_014453	307.284	88.6498	-1.79338	-4.60509	5e-05	0.000185415	yes		-1.57769	6.82386	27.6167	1.48e-07	2.47e-06		dbj|BAA11766.1|	IPR011991,IPR020478	GO:0005634,GO:0003677,GO:0006355,GO:0000785,GO:0006334,GO:0000786
Peaxi162Scf00196g00051		XLOC_014454	9.38963	1.37949	-2.76693	-3.49353	0.0001	0.00035384	yes		-2.38887	3.05529	16.9499	3.84e-05	0.000319499		AT1G03220.1	IPR021109,IPR001461	GO:0006508,GO:0004190
Peaxi162Scf00196g00053		XLOC_014473	16.6599	1.3135	-3.66489	-4.7331	5e-05	0.000185415	yes		-3.66895	3.91441	62.2423	3.04e-15	2.25e-13		gb|ADX66725.1|	IPR021109,IPR001461	GO:0006508,GO:0004190
Peaxi162Scf00196g00076		XLOC_014477	22.4697	2.45383	-3.19487	-5.43689	5e-05	0.000185415	yes		-3.0344	4.02062	55.3893	9.89e-14	5.55e-12		AT1G03220.1	IPR021109,IPR001461	GO:0006508,GO:0004190
Peaxi162Scf00196g00115		XLOC_014464	0	5.7607	Inf	NA	5e-05	0.000185415	yes		7.34567	1.18888	26.035	3.35e-07	5.13e-06			IPR001878	GO:0008270,GO:0003676
Peaxi162Scf00196g00119		XLOC_014445	36.5925	815.792	4.47858	7.93771	5e-05	0.000185415	yes		4.6408	9.99902	47.1937	6.43e-12	2.55e-10
Peaxi162Scf00196g00225		XLOC_014468	37.9221	112.169	1.56457	3.99863	5e-05	0.000185415	yes		1.05529	3.50613	20.5739	5.74e-06	6.05e-05		sp|Q9QY80|HACD1_MOUSE	IPR007482
Peaxi162Scf00196g00318		XLOC_014469	0.487973	5.63526	3.52961	3.79161	0.0062	0.0140815	yes		5.4639	2.63457	62.8955	2.18e-15	1.69e-13		AT5G65530.1	IPR013320,IPR011009	GO:0004713,GO:0005524,GO:0004672,GO:0006468,GO:0016772
Peaxi162Scf00196g00319		XLOC_014470	3.91226	0.575804	-2.76435	-2.65075	0.00395	0.0095152	yes		-3.22547	1.54239	23.2953	1.39e-06	1.77e-05		AT2G22590.1	IPR002213	GO:0008152,GO:0016758
Peaxi162Scf00196g00325		XLOC_014471	1.89579	17.8581	3.23571	6.79451	5e-05	0.000185415	yes		3.62515	2.61585	57.379	3.59e-14	2.16e-12		AT2G22620.1	IPR011013,IPR010325,IPR014766,IPR013784,IPR008979	GO:0030246,GO:0005975,GO:0003824
Peaxi162Scf00196g00723		XLOC_014476	20.9162	9.73148	-1.10389	-2.81928	5e-05	0.000185415	yes		-0.833583	5.80611	7.09857	0.00771457	0.0273296		AT1G03220.1	IPR021109,IPR001461	GO:0006508,GO:0004190
Peaxi162Scf00196g00724		XLOC_014478	29.172	142.834	2.29169	5.93753	5e-05	0.000185415	yes		2.52865	7.44518	44.5386	2.49e-11	8.71e-10		gb|ADG23123.1|	IPR021109,IPR001461	GO:0006508,GO:0004190
Peaxi162Scf00198g00014		XLOC_014500	21.2945	53.1888	1.32064	3.42642	5e-05	0.000185415	yes		1.4047	4.71929	40.8893	1.61e-10	4.84e-09		AT5G53120.1	IPR001045	GO:0003824
Peaxi162Scf00198g00015		XLOC_014534	0.913641	48.4442	5.72855	7.48646	0.00175	0.00466936	yes		7.471	5.00107	88.9459	4.06e-21	8e-19		AT4G26080.1	IPR001932,IPR015655	GO:0006470,GO:0003824,GO:0004722
Peaxi162Scf00198g00148		XLOC_014559	1145.4	256.729	-2.15753	-4.82928	5e-05	0.000185415	yes		-1.96841	9.42114	23.752	1.1e-06	1.44e-05		AT1G70830.1	IPR023393,IPR000916	GO:0006952,GO:0009607
Peaxi162Scf00198g00212		XLOC_014502	3.82487	66.3545	4.11671	9.12257	5e-05	0.000185415	yes		4.61292	5.60812	134.085	5.23e-31	3.29e-28		AT5G40390.1	IPR013785,IPR008811	GO:0003824
Peaxi162Scf00198g00217		XLOC_014504	40.9001	28.2167	-0.535554	-1.57444	0.01795	0.0353693	yes		-0.72555	7.64753	7.5676	0.0059427	0.02209		AT1G26150.1	IPR011009	GO:0005524,GO:0004674,GO:0004672,GO:0006468,GO:0016772
Peaxi162Scf00198g00514		XLOC_014541	23.8752	8.46558	-1.49583	-3.19721	5e-05	0.000185415	yes		-1.24217	3.13258	7.51025	0.00613487	0.0226561		AT1G13520.1	IPR010683,IPR008872	GO:0009405
Peaxi162Scf00198g00516		XLOC_014543	1.62396	14.253	3.13368	5.81103	5e-05	0.000185415	yes		4.29391	4.1157	75.5526	3.56e-18	4.19e-16		AT3G25620.2	IPR027417,IPR013525	GO:0016020,GO:0005524,GO:0000166,GO:0017111,GO:0016887
Peaxi162Scf00199g00089		XLOC_014583	39.9973	14.9872	-1.41617	-3.26137	5e-05	0.000185415	yes		-1.52172	4.69079	24.0153	9.56e-07	1.28e-05		AT2G35010.1	IPR005746,IPR012336	GO:0015035,GO:0006662,GO:0045454
Peaxi162Scf00199g00516		XLOC_014566	17.1282	9.71825	-0.817603	-1.91133	0.00165	0.00443308	yes		-0.78333	4.04515	6.38876	0.0114845	0.0377329		sp|C1EV67|PUR9_BACC3	IPR016193,IPR024051,IPR002695	GO:0004643,GO:0006164,GO:0003824,GO:0003937
Peaxi162Scf00199g01019		XLOC_014587	0.847132	6.6181	2.96576	3.11951	0.0003	0.000964629	yes		3.32088	1.67729	12.6364	0.000378298	0.00225217		AT4G20050.1	IPR011050
Peaxi162Scf00201g00025		XLOC_014615	1.25246	4.8643	1.95746	2.58068	0.00055	0.00166651	yes		1.94841	2.18154	16.885	3.97e-05	0.00032876
Peaxi162Scf00201g00034		XLOC_014657	1.78625	4.44598	1.31557	2.04742	0.00195	0.0051377	yes		1.83682	2.82662	15.7869	7.09e-05	0.00053927		AT5G61010.1	IPR004140,IPR016159	GO:0000145,GO:0006887
Peaxi162Scf00201g00127		XLOC_014649	5.0109	19.19	1.93722	4.56782	5e-05	0.000185415	yes		2.40791	5.02992	33.825	6.03e-09	1.33e-07		AT5G63770.1	IPR002219,IPR001206,IPR016064,IPR000756	GO:0004143,GO:0007205,GO:0003951,GO:0008152,GO:0035556
Peaxi162Scf00201g00330		XLOC_014633	4.19964	2.15886	-0.959995	-1.65688	0.0074	0.0164183	yes		-1.53351	1.93193	8.62292	0.00331959	0.0137869		sp|Q9SD82|RFA1B_ARATH	IPR004591	GO:0005634,GO:0003677,GO:0006260,GO:0003676
Peaxi162Scf00201g00422		XLOC_014638	53.3355	16.9896	-1.65044	-4.31375	5e-05	0.000185415	yes		-1.53912	6.09323	41.404	1.24e-10	3.85e-09		AT5G60960.1	IPR002885
Peaxi162Scf00202g00001		XLOC_014684	3.89734	22.1033	2.5037	4.25444	5e-05	0.000185415	yes		2.86452	3.23062	21.8934	2.88e-06	3.34e-05		sp|C4XGC2|NQOR_DESMR	IPR010089,IPR005025	GO:0045892,GO:0010181,GO:0016491
Peaxi162Scf00202g00189		XLOC_014694	5.2523	1.23833	-2.08455	-2.28839	0.0012	0.0033442	yes		-1.56123	2.55062	15.7077	7.39e-05	0.000558776		AT1G29300.1	IPR006943
Peaxi162Scf00202g02028		XLOC_014682	8.11533	14.4912	0.836461	1.5481	0.0122	0.025331	yes		1.68301	2.03134	12.8158	0.000343703	0.00207908		AT1G29330.1	IPR000133	GO:0046923,GO:0016021,GO:0006621
Peaxi162Scf00203g00081		XLOC_014709	73.3325	21.2925	-1.78411	-4.58526	5e-05	0.000185415	yes		-1.47559	6.99853	40.9229	1.58e-10	4.78e-09		AT5G06390.1	IPR000782
Peaxi162Scf00203g00126		XLOC_014733	45.8341	15.9081	-1.52666	-3.71198	5e-05	0.000185415	yes		-1.61478	5.6867	46.3941	9.67e-12	3.72e-10
Peaxi162Scf00203g00128		XLOC_014712	9.03238	3.95027	-1.19316	-1.98795	0.0016	0.00431488	yes		-1.48296	2.80699	19.3137	1.11e-05	0.000107798		AT4G04870.1	IPR000462	GO:0016020,GO:0008654,GO:0016780
Peaxi162Scf00203g00812		XLOC_014727	10.8184	3.19748	-1.75848	-3.34349	5e-05	0.000185415	yes		-2.02979	3.35898	23.1516	1.5e-06	1.89e-05		AT2G35880.1	IPR027329
Peaxi162Scf00203g01315		XLOC_014715	4.24547	0.793659	-2.41933	-2.23067	0.00445	0.0105515	yes		-2.8489	1.35531	16.8171	4.12e-05	0.000338433		AT3G12720.1	IPR009057	GO:0003677,GO:0003682
Peaxi162Scf00204g00079		XLOC_014749	26.6069	11.4139	-1.22101	-3.3263	5e-05	0.000185415	yes		-0.846871	7.77557	12.2378	0.000468308	0.00270184		ref|XP_007048046.1|	IPR016024,IPR000008	GO:0005515,GO:0005488
Peaxi162Scf00204g00216		XLOC_014743	39.8137	13.1053	-1.60311	-4.09419	5e-05	0.000185415	yes		-1.30123	4.83425	29.4531	5.73e-08	1.05e-06		AT4G39660.1	IPR015424,IPR005814	GO:0008483,GO:0003824,GO:0030170
Peaxi162Scf00204g00614		XLOC_014747	6.21461	14.6455	1.23673	2.18023	0.0004	0.00125109	yes		1.46936	2.69333	10.335	0.00130531	0.00634189		sp|Q0VFE7|DRS7B_XENTR	IPR002347	GO:0008152,GO:0016491
Peaxi162Scf00205g00004		XLOC_014803	6.25751	2.00021	-1.64544	-2.24643	0.002	0.00525425	yes		-1.57939	5.0003	8.20361	0.0041807	0.0166777		AT2G17230.1	IPR006766
Peaxi162Scf00205g00039		XLOC_014771	12.5633	19.4802	0.632792	1.60103	0.0063	0.0142763	yes		1.00355	6.04464	13.5585	0.000231243	0.00148236		AT2G01320.2	IPR027417,IPR013525	GO:0016020,GO:0005524,GO:0000166,GO:0017111,GO:0016887
Peaxi162Scf00205g00219		XLOC_014810	14.8095	28.7527	0.957176	2.27515	0.0003	0.000964629	yes		1.48833	4.54352	47.52	5.44e-12	2.18e-10		AT1G71070.1	IPR003406	GO:0016020,GO:0008375
Peaxi162Scf00205g00616		XLOC_014778	47.1904	250.044	2.40562	6.06921	5e-05	0.000185415	yes		2.66086	6.85357	102.704	3.89e-24	1.1e-21
Peaxi162Scf00205g00617		XLOC_014779	8.38462	14.8298	0.822684	1.86784	0.0024	0.00617564	yes		1.1866	3.52737	15.2064	9.64e-05	0.000697693		sp|Q8W4J3|QSOX1_ARATH	IPR017905,IPR012336	GO:0055114,GO:0016972,GO:0045454
Peaxi162Scf00205g00619		XLOC_014812	15.7848	90.2646	2.51562	6.18938	5e-05	0.000185415	yes		3.13962	4.22937	94.7525	2.16e-22	4.91e-20		AT2G01275.1	IPR022143,IPR013083,IPR011016	GO:0008270
Peaxi162Scf00205g00914		XLOC_014786	49.4913	163.323	1.72248	2.42175	0.00015	0.000513767	yes		1.84486	6.74658	40.8199	1.67e-10	5e-09
Peaxi162Scf00205g01024		XLOC_014791	6.10635	2.39445	-1.35061	-2.95594	5e-05	0.000185415	yes		-1.58906	4.14104	11.8249	0.000584438	0.00325925		AT1G15170.1	IPR002528	GO:0016020,GO:0055085,GO:0015238,GO:0015297,GO:0006855
Peaxi162Scf00205g01133		XLOC_014796	25.1148	13.2672	-0.92068	-2.28565	0.0003	0.000964629	yes		-0.718589	4.37625	11.6861	0.000629692	0.00346867		AT3G18210.1	IPR005123	GO:0016705,GO:0016706,GO:0005506,GO:0055114,GO:0031418,GO:0016491
Peaxi162Scf00206g00078		XLOC_014851	11.3483	24.6205	1.11738	2.28736	0.0001	0.00035384	yes		1.28887	4.03178	15.4049	8.68e-05	0.000640197		AT4G27470.1	IPR013083	GO:0005515,GO:0008270
Peaxi162Scf00206g01011		XLOC_014856	203.225	27.2575	-2.89835	-6.49304	5e-05	0.000185415	yes		-2.59139	4.29923	49.8066	1.7e-12	7.51e-11
Peaxi162Scf00207g00008		XLOC_014967	35.5155	7.9687	-2.15603	-4.95499	5e-05	0.000185415	yes		-2.17139	3.72974	46.2041	1.07e-11	4.05e-10		AT3G17860.1	IPR010399,IPR018467
Peaxi162Scf00207g00034		XLOC_014965	49.0101	10.4692	-2.22693	-5.50006	5e-05	0.000185415	yes		-2.27094	5.18797	52.0568	5.39e-13	2.59e-11		AT1G48600.2
Peaxi162Scf00207g00045		XLOC_014888	3.13854	12.7304	2.02012	3.40061	5e-05	0.000185415	yes		2.41323	4.9227	10.2411	0.00137349	0.00661801		AT5G25110.1	IPR020636	GO:0007165,GO:0005524,GO:0004674,GO:0004672,GO:0006468,GO:0016772
Peaxi162Scf00207g00241		XLOC_014977	2.9285	5.85587	0.999718	1.31398	0.0194	0.0378215	yes		1.07686	2.05222	6.7273	0.00949484	0.0323183		sp|P48758|CBR1_MOUSE	IPR002347	GO:0008152,GO:0016491
Peaxi162Scf00207g00328		XLOC_014882	6.9382	11.7822	0.763977	1.48302	0.01035	0.0219794	yes		0.919267	3.09642	6.69257	0.00968154	0.0327779		AT1G79710.1	IPR016196,IPR004324
Peaxi162Scf00207g00338		XLOC_014883	38.4652	66.8376	0.797105	2.12908	0.0002	0.000667709	yes		0.911561	5.62292	14.5255	0.000138272	0.000955583		ref|XP_002528397.1|
Peaxi162Scf00207g00428		XLOC_014885	17.8129	30.3642	0.769455	1.95909	0.00135	0.00371306	yes		1.07326	5.04766	36.7872	1.32e-09	3.33e-08		sp|Q9S9N4|MRS21_ARATH	IPR026573,IPR002523	GO:0016020,GO:0015693,GO:0055085,GO:0046873,GO:0015095,GO:0030001
Peaxi162Scf00207g00430		XLOC_014887	4.98763	1.38365	-1.84987	-1.46391	0.0213	0.0410049	yes		-2.21761	0.0994969	9.14361	0.00249588	0.0109014		AT1G80860.2	IPR007318	GO:0006644,GO:0008170
Peaxi162Scf00207g00635		XLOC_015002	92.13	142.642	0.630654	1.61954	0.0069	0.0154459	yes		0.923079	7.78277	23.8223	1.06e-06	1.4e-05		AT3G15730.1	IPR015679,IPR024632	GO:0016020,GO:0004630,GO:0046470,GO:0008152,GO:0005515,GO:0005509,GO:0003824
Peaxi162Scf00207g00638		XLOC_014898	0	5.57028	Inf	NA	5e-05	0.000185415	yes		7.42459	0.270673	45.5365	1.5e-11	5.53e-10		sp|Q8GXI9|PV42B_ARATH	IPR000644	GO:0030554
Peaxi162Scf00207g00721		XLOC_015005	7.76402	490.412	5.98105	5.40399	0.0004	0.00125109	yes		7.23251	5.95784	64.2846	1.08e-15	8.82e-14
Peaxi162Scf00207g00737		XLOC_015006	4.00945	0.846008	-2.24466	-2.07773	0.0048	0.0112703	yes		-2.66562	0.106097	7.38697	0.00656981	0.023982		AT1G52700.1	IPR003140	GO:0016787
Peaxi162Scf00207g00747		XLOC_014907	19.3418	4.75002	-2.02572	-3.73647	5e-05	0.000185415	yes		-1.92292	4.14895	12.1984	0.000478303	0.00274802		AT5G11420.1	IPR006946
Peaxi162Scf00207g00835		XLOC_014908	12.7224	0.759815	-4.06558	-6.18011	5e-05	0.000185415	yes		-3.96278	4.50198	82.7632	9.25e-20	1.43e-17		AT1G52820.1	IPR027443,IPR005123,IPR026992	GO:0016706,GO:0055114,GO:0016491
Peaxi162Scf00207g00837		XLOC_015012	5.28958	0.483338	-3.45205	-2.72548	0.01195	0.0248847	yes		-3.73871	0.492555	21.7244	3.15e-06	3.6e-05		AT1G15550.1	IPR027443,IPR005123,IPR026992	GO:0016706,GO:0055114,GO:0016491
Peaxi162Scf00207g00941		XLOC_014915	18.0462	43.8177	1.27982	2.94052	5e-05	0.000185415	yes		1.90184	4.44922	13.1845	0.000282276	0.00175835		AT1G79900.1	IPR023395,IPR018108
Peaxi162Scf00207g00946		XLOC_015019	12.6388	18.6514	0.561421	1.37685	0.01885	0.0368943	yes		0.755125	4.71291	11.8673	0.000571297	0.00319716		ref|XP_007024062.1|	IPR018545
Peaxi162Scf00207g00951		XLOC_015024	7.57853	1.85546	-2.03014	-1.70547	0.01375	0.0280904	yes		-1.21818	10.2713	6.45167	0.0110848	0.0366183			IPR023833,IPR004928	GO:0009538,GO:0015979,GO:0009522
Peaxi162Scf00207g01032		XLOC_014921	12.3138	2.13068	-2.53089	-3.01854	0.00045	0.00139113	yes		-2.4375	-0.384997	13.0416	0.000304641	0.00187901		AT1G14870.1	IPR006461
Peaxi162Scf00207g01052		XLOC_015030	5.10728	1.56451	-1.70685	-3.01825	0.0001	0.00035384	yes		-1.44485	3.69882	8.1063	0.00441117	0.0174626		AT3G13750.1	IPR011990,IPR002885,IPR001944,IPR000922,IPR017853	GO:0030246,GO:0004553,GO:0005515,GO:0005975,GO:0003824
Peaxi162Scf00207g01129		XLOC_015041	11.1039	17.1017	0.623075	1.43513	0.0139	0.0283498	yes		0.924298	4.31374	8.55362	0.00344835	0.0142389		ref|XP_007024348.1|
Peaxi162Scf00207g01154		XLOC_015040	12.51	0.46682	-4.74407	-3.9315	0.0116	0.0242508	yes		-4.5549	4.32698	45.4431	1.57e-11	5.75e-10		AT5G59680.1	IPR001810,IPR024788	GO:0005515
Peaxi162Scf00207g01227		XLOC_014932	92.9029	5.44414	-4.09295	-7.4504	5e-05	0.000185415	yes		-4.04134	4.34381	62.1542	3.18e-15	2.34e-13		AT4G29270.1	IPR005519,IPR023214	GO:0003993
Peaxi162Scf00207g01343		XLOC_014940	24.4704	9.70509	-1.33423	-2.59068	5e-05	0.000185415	yes		-1.56262	2.82173	28.809	7.99e-08	1.42e-06		gb|EXB29714.1|	IPR000271	GO:0005840,GO:0006412,GO:0005622,GO:0003735
Peaxi162Scf00207g01445		XLOC_015065	38.463	16.5943	-1.21279	-3.18219	5e-05	0.000185415	yes		-0.983229	7.28127	9.69353	0.00184918	0.00849418		AT3G14067.1	IPR015500,IPR023828	GO:0004252,GO:0006508,GO:0042802,GO:0043086
Peaxi162Scf00207g01537		XLOC_014957	34.6444	22.0632	-0.65098	-1.62362	0.0053	0.0122849	yes		-0.626791	5.33746	6.97262	0.00827662	0.0289668		ref|XP_007023082.1|
Peaxi162Scf00207g01542		XLOC_015073	108.27	198.995	0.878098	2.31012	0.0001	0.00035384	yes		1.26922	7.31896	25.3205	4.86e-07	7.09e-06		sp|Q6K7E6|ERF1_ORYSJ	IPR016177	GO:0003677,GO:0006355,GO:0003700
Peaxi162Scf00207g01550		XLOC_014956	11.5414	3.72347	-1.63209	-3.6199	5e-05	0.000185415	yes		-1.46549	3.85342	14.5971	0.000133122	0.000925556		AT2G29110.1	IPR001638,IPR028082,IPR017103	GO:0016020,GO:0006810,GO:0005234,GO:0004970,GO:0005215
Peaxi162Scf00207g01622		XLOC_014959	36.9624	17.3777	-1.08882	-2.67185	5e-05	0.000185415	yes		-0.950247	5.47394	7.21896	0.00721376	0.0258721		AT1G51550.1	IPR001810,IPR015915	GO:0005515
Peaxi162Scf00207g01630		XLOC_014960	4.86854	1.75375	-1.47305	-1.95562	0.00335	0.00823683	yes		-1.77018	2.74094	25.3714	4.73e-07	6.94e-06		ref|XP_002513315.1|	IPR008195,IPR012870	GO:0005840,GO:0006412,GO:0005622,GO:0003735
Peaxi162Scf00208g00005		XLOC_015088	32.0957	6.50461	-2.30285	-4.86592	5e-05	0.000185415	yes		-2.32009	4.45351	15.3924	8.73e-05	0.000643534		AT3G54770.1	IPR012677	GO:0000166,GO:0003676
Peaxi162Scf00209g00016		XLOC_015098	228.705	56.5105	-2.0169	-4.87094	5e-05	0.000185415	yes		-1.69025	5.96645	15.1376	0.0001	0.000720084		AT4G17340.1	IPR023271,IPR000425	GO:0016020,GO:0006810,GO:0005215
Peaxi162Scf00209g00118		XLOC_015100	3.94364	1.60733	-1.29486	-2.03355	0.00165	0.00443308	yes		-1.29632	2.2148	8.43163	0.00368749	0.0150227		AT4G14490.1	IPR008984	GO:0005515
Peaxi162Scf00209g00220		XLOC_015105	11.1827	2.87684	-1.95871	-4.18323	5e-05	0.000185415	yes		-1.7784	4.41364	28.3159	1.03e-07	1.79e-06		AT1G14390.1	IPR001611,IPR013320,IPR011009	GO:0005524,GO:0005515,GO:0004672,GO:0006468,GO:0016772
Peaxi162Scf00209g00226		XLOC_015138	15.612	4.75133	-1.71625	-3.07055	5e-05	0.000185415	yes		-1.72041	3.44671	27.1798	1.85e-07	3e-06		sp|Q9LL85|WHY1_SOLTU	IPR013742	GO:0003677,GO:0006355
Peaxi162Scf00209g00232		XLOC_015137	6.72808	0.794435	-3.08219	-3.3532	0.00015	0.000513767	yes		-3.07417	1.13903	29.1755	6.61e-08	1.19e-06		AT1G62300.1	IPR003657	GO:0006355,GO:0043565,GO:0003700
Peaxi162Scf00209g00411		XLOC_015145	9.40884	27.0908	1.52572	3.64118	5e-05	0.000185415	yes		1.8225	4.42655	31.6824	1.82e-08	3.7e-07		sp|Q8H157|PTR19_ARATH	IPR000109,IPR016196	GO:0016020,GO:0006810,GO:0005215
Peaxi162Scf00209g00412		XLOC_015146	34.3243	160.01	2.22086	5.54875	5e-05	0.000185415	yes		2.50196	6.12638	69.6111	7.22e-17	7.16e-15		sp|Q8H157|PTR19_ARATH	IPR000109,IPR016196	GO:0016020,GO:0006810,GO:0005215
Peaxi162Scf00209g00515		XLOC_015111	2.26818	9.1917	2.0188	3.12484	5e-05	0.000185415	yes		2.26197	1.73377	16.7381	4.29e-05	0.000350039		AT1G27045.1	IPR009057,IPR003106	GO:0005634,GO:0003677,GO:0006355,GO:0043565,GO:0000976,GO:0003700
Peaxi162Scf00209g00714		XLOC_015116	9.63434	4.81919	-0.999396	-1.60323	0.0123	0.0255089	yes		-0.973497	2.23633	6.1968	0.0127982	0.0411415		AT1G27090.1
Peaxi162Scf00209g00719		XLOC_015117	60.5801	21.5263	-1.49274	-3.5742	5e-05	0.000185415	yes		-1.19898	3.84838	11.7797	0.000598803	0.00332861		AT5G39950.1	IPR005746,IPR012336	GO:0015035,GO:0006662,GO:0045454
Peaxi162Scf00209g00845		XLOC_015153	4.86665	0.638061	-2.93116	-2.83122	0.00275	0.00692868	yes		-3.32838	2.56952	42.0173	9.05e-11	2.88e-09		AT1G10360.1	IPR010987,IPR012336	GO:0005515
Peaxi162Scf00209g00931		XLOC_015123	21.8151	4.93878	-2.1431	-4.12307	5e-05	0.000185415	yes		-2.23964	4.91642	54.0888	1.92e-13	1.02e-11		ref|XP_007044408.1|	IPR025287	GO:0030247
Peaxi162Scf00209g00940		XLOC_015122	35.4291	19.0983	-0.891493	-2.36415	0.0001	0.00035384	yes		-0.589927	4.91976	7.33433	0.00676498	0.0245602		AT5G62630.1	IPR011042	GO:0016901,GO:0005975,GO:0048038,GO:0003824
Peaxi162Scf00210g01615		XLOC_015168	0.260637	4.4969	4.10882	3.99455	0.0058	0.013289	yes		6.67074	5.40799	108.622	1.96e-25	7.14e-23		AT5G06530.2	IPR027417,IPR013525	GO:0016020,GO:0005524,GO:0000166,GO:0017111,GO:0016887
Peaxi162Scf00211g00072		XLOC_015188	8.34114	23.1522	1.47283	3.09334	5e-05	0.000185415	yes		1.66717	5.90676	6.43141	0.0112119	0.0369439		sp|Q6GQ22|KMCP1_XENLA	IPR023395,IPR002030	GO:0031966,GO:0006839
Peaxi162Scf00211g00079		XLOC_015187	5.15028	1.03874	-2.30982	-3.86518	5e-05	0.000185415	yes		-1.96275	3.8578	22.8681	1.74e-06	2.15e-05		AT4G02010.1	IPR003591,IPR001611,IPR013320,IPR011009	GO:0005524,GO:0005515,GO:0004674,GO:0004672,GO:0006468,GO:0016772
Peaxi162Scf00211g00111		XLOC_015193	263.092	67.1552	-1.97	-5.10093	5e-05	0.000185415	yes		-1.97009	7.84913	49.7145	1.78e-12	7.8e-11		AT3G52470.1	IPR004864
Peaxi162Scf00211g00129		XLOC_015196	27.7537	12.1202	-1.19527	-1.67235	0.00695	0.0155433	yes		-1.62	4.35834	15.389	8.75e-05	0.000644453
Peaxi162Scf00211g00144		XLOC_015216	6.473	14.0044	1.11337	2.77912	5e-05	0.000185415	yes		1.16809	4.11238	15.1792	9.78e-05	0.000705357		AT3G52490.1	IPR023150,IPR004176	GO:0019538
Peaxi162Scf00211g00239		XLOC_015182	4.79038	11.2104	1.22663	2.03494	0.00165	0.00443308	yes		1.22729	2.99397	7.41845	0.00645583	0.0236326		sp|Q9M9X4|NFYA2_ARATH	IPR001289	GO:0006355,GO:0003700
Peaxi162Scf00211g00310		XLOC_015183	54.8341	28.3834	-0.950025	-2.52947	0.0003	0.000964629	yes		-0.784083	4.85684	6.66531	0.00983076	0.0331944		AT3G11820.1	IPR010989	GO:0016020,GO:0006886,GO:0005484,GO:0005515,GO:0016192
Peaxi162Scf00211g01734		XLOC_015219	63.2785	29.8544	-1.08377	-2.68884	5e-05	0.000185415	yes		-0.944248	7.53798	7.93199	0.00485684	0.0188169		sp|Q9BGI3|PRDX2_BOVIN	IPR024706,IPR012336	GO:0016209,GO:0055114,GO:0051920,GO:0016491
Peaxi162Scf00212g00105		XLOC_015268	12.9328	3.43316	-1.91342	-1.65755	0.0124	0.025689	yes		-2.09549	1.27872	7.31378	0.00684277	0.0247819		ref|XP_002531252.1|
Peaxi162Scf00212g00516		XLOC_015237	37.7917	21.4305	-0.8184	-2.13261	0.00015	0.000513767	yes		-0.725673	4.18189	9.72686	0.00181594	0.00836188		sp|Q9LFU1|ASNS3_ARATH	IPR000583,IPR017932,IPR006426	GO:0008152,GO:0006529,GO:0004066
Peaxi162Scf00212g01215		XLOC_015270	34.715	54.938	0.662245	1.69768	0.003	0.0074794	yes		1.02478	6.32804	27.8386	1.32e-07	2.23e-06		AT4G39850.1	IPR027417,IPR011527	GO:0016020,GO:0006810,GO:0055085,GO:0005524,GO:0042626,GO:0000166,GO:0016021,GO:0017111,GO:0016887
Peaxi162Scf00213g00118		XLOC_015287	74.1517	131.64	0.828047	2.25516	0.00015	0.000513767	yes		0.95058	5.75466	28.103	1.15e-07	1.98e-06		AT2G24420.1	IPR003447	GO:0016755
Peaxi162Scf00213g00153		XLOC_015297	18.9542	3.84888	-2.30001	-2.1866	0.00605	0.0137859	yes		-3.38826	6.32048	25.8112	3.76e-07	5.66e-06		AT2G45180.1	IPR016140
Peaxi162Scf00213g00943		XLOC_015283	41.9895	95.3642	1.18342	3.0465	5e-05	0.000185415	yes		1.48309	5.72645	22.562	2.03e-06	2.46e-05		AT4G16130.1	IPR006206	GO:0008152,GO:0005524,GO:0016301,GO:0016773,GO:0005737
Peaxi162Scf00213g01025		XLOC_015308	11.5492	24.1803	1.06604	2.75866	5e-05	0.000185415	yes		1.47357	5.93057	34.0858	5.27e-09	1.18e-07		AT5G50330.1	IPR012338,IPR011009	GO:0016772
Peaxi162Scf00213g01313		XLOC_015315	17.1021	26.1563	0.612985	1.66867	0.00505	0.0117781	yes		0.979319	6.62872	21.2591	4.01e-06	4.44e-05		sp|Q9M086|DCAF1_ARATH	IPR015943,IPR006594	GO:0005515
Peaxi162Scf00213g01727		XLOC_015300	6.97691	0.822631	-3.08427	-2.31094	0.00685	0.0153483	yes		-3.45225	0.138443	11.6365	0.000646707	0.00354542		AT1G14590.1	IPR005069
Peaxi162Scf00214g00048		XLOC_015327	97.0949	150.467	0.631984	1.67391	0.006	0.013686	yes		1.03063	6.78571	39.6216	3.08e-10	8.78e-09		sp|O65202|ACOX1_ARATH	IPR013786,IPR012258,IPR009075	GO:0016627,GO:0006635,GO:0008152,GO:0003997,GO:0006631,GO:0050660,GO:0005777,GO:0003995,GO:0055114
Peaxi162Scf00214g01312		XLOC_015339	49.1138	94.2943	0.941042	2.23749	5e-05	0.000185415	yes		1.02936	4.98504	18.553	1.65e-05	0.000153359
Peaxi162Scf00214g01313		XLOC_015340	49.04	77.1032	0.652833	1.70818	0.00375	0.00909209	yes		0.904654	5.34808	16.9697	3.8e-05	0.000316565		ref|XP_007025097.1|	IPR011991,IPR002344,IPR012677	GO:0006396,GO:0005634,GO:0003723,GO:0030529,GO:0000166,GO:0003676
Peaxi162Scf00215g00412		XLOC_015346	3.91144	12.5794	1.68529	3.5392	5e-05	0.000185415	yes		1.65762	2.28712	24.7447	6.54e-07	9.21e-06		sp|Q5B4C9|ATG26_EMENI	IPR004276,IPR002213	GO:0030259,GO:0008152,GO:0016758,GO:0005975
Peaxi162Scf00216g00118		XLOC_015363	21.5101	6.48762	-1.72925	-1.6811	0.0134	0.027474	yes		-4.34529	-0.153362	12.5879	0.000388245	0.00230015		gb|AGL75423.1|	IPR000701	GO:0016627,GO:0006099,GO:0045281,GO:0000104
Peaxi162Scf00216g01419		XLOC_015382	17.492	7.56559	-1.20917	-1.53569	0.00995	0.02124	yes		-1.31516	2.24572	7.80309	0.0052157	0.0199056		gb|ADK13066.1|
Peaxi162Scf00217g00712		XLOC_015395	3.97279	1.11427	-1.83405	-3.01068	5e-05	0.000185415	yes		-1.64267	3.34084	21.4685	3.6e-06	4.05e-05		AT5G10020.1	IPR013210,IPR001611,IPR011009	GO:0005524,GO:0005515,GO:0004672,GO:0006468,GO:0016772
Peaxi162Scf00217g00713		XLOC_015411	2.53318	4.55604	0.846827	1.53636	0.0203	0.039336	yes		1.40979	2.52534	10.2598	0.00135959	0.00656405		sp|Q5XVF0|MEE12_ARATH	IPR021752
Peaxi162Scf00217g00910		XLOC_015416	338.926	98.8067	-1.77829	-4.62605	5e-05	0.000185415	yes		-1.6173	2.24541	10.0364	0.00153478	0.00726258		sp|O49884|RL30_LUPLU	IPR004038,IPR022991,IPR000231	GO:0005840,GO:0006412,GO:0005622,GO:0003735
Peaxi162Scf00218g00029		XLOC_015422	11.0978	4.06202	-1.45001	-2.93616	5e-05	0.000185415	yes		-1.30268	4.35927	17.1168	3.51e-05	0.000296544		AT2G46370.1	IPR004993
Peaxi162Scf00218g00126		XLOC_015455	14.4404	29.8045	1.04542	2.52534	5e-05	0.000185415	yes		1.19232	5.13793	10.3128	0.00132114	0.00640981		AT1G01300.1	IPR021109,IPR001461	GO:0006508,GO:0004190
Peaxi162Scf00218g00174		XLOC_015435	49.6118	25.4618	-0.962348	-2.41097	0.0001	0.00035384	yes		-0.666778	6.17131	6.09086	0.0135883	0.0431524		AT5G48180.1	IPR015915	GO:0005515
Peaxi162Scf00218g00415		XLOC_015426	135.443	77.7072	-0.801561	-2.18609	0.00075	0.00220004	yes		-0.509135	6.00189	5.87572	0.0153511	0.0476618		AT1G61720.1	IPR001509,IPR016040	GO:0044237,GO:0003824,GO:0050662
Peaxi162Scf00219g00123		XLOC_015485	173.516	79.8778	-1.1192	-2.95865	5e-05	0.000185415	yes		-1.35141	6.74673	26.476	2.67e-07	4.16e-06		sp|Q9M7N6|MAF1_SOLLC	IPR025265
Peaxi162Scf00220g00010		XLOC_015501	59.6465	35.6152	-0.743947	-1.98326	0.0007	0.00206849	yes		-0.81962	6.21254	10.5122	0.00118586	0.00585636		AT5G04990.1	IPR012919
Peaxi162Scf00220g00313		XLOC_015506	2.28138	16.751	2.87627	3.34031	0.00015	0.000513767	yes		3.63888	6.07019	45.3901	1.61e-11	5.89e-10		ref|XP_007010825.1|
Peaxi162Scf00220g00314		XLOC_015507	1.91509	7.26896	1.92434	1.9524	0.0116	0.0242508	yes		3.04046	4.73016	31.0314	2.54e-08	5e-07		ref|XP_007010825.1|
Peaxi162Scf00221g00002		XLOC_015517	7.43126	12.6055	0.762379	1.76489	0.0042	0.0100406	yes		1.16192	4.00518	16.6425	4.51e-05	0.000365113		AT1G64280.1	IPR021094,IPR024228,IPR020683,IPR011333	GO:0005515
Peaxi162Scf00221g01118		XLOC_015529	8.06535	13.6262	0.756579	1.75616	0.0042	0.0100406	yes		0.999824	4.17575	12.0422	0.000520091	0.00295085		AT5G56790.1	IPR014729,IPR013320,IPR011009	GO:0004713,GO:0005524,GO:0004672,GO:0006468,GO:0016772
Peaxi162Scf00222g00057		XLOC_015584	0.642574	4.4975	2.80719	2.61861	0.0025	0.00640186	yes		3.75656	3.23616	33.0492	8.99e-09	1.93e-07		AT1G69570.1	IPR003851	GO:0003677,GO:0006355
Peaxi162Scf00222g00058		XLOC_015585	6.95589	15.0746	1.11582	1.71331	0.00605	0.0137859	yes		1.71099	2.14474	6.807	0.00908011	0.0312129
Peaxi162Scf00222g00119		XLOC_015534	53.7921	17.0871	-1.65448	-4.22219	5e-05	0.000185415	yes		-1.46777	6.13287	19.4104	1.05e-05	0.000102864
Peaxi162Scf00222g00121		XLOC_015569	15.8423	23.6647	0.57896	1.42701	0.0169	0.0335781	yes		0.994545	2.98984	8.84936	0.00293192	0.0124489		AT3G29180.1	IPR009769
Peaxi162Scf00222g00329		XLOC_015576	26.4344	10.9458	-1.27204	-2.5706	0.0001	0.00035384	yes		-0.926918	3.67466	10.3011	0.00132952	0.00644339		AT1G26740.1	IPR011332,IPR002677	GO:0015934,GO:0006412,GO:0003735
[truncated: 2,468 more rows]
