# Supplementary material for: Dissecting Tissue-Specific Transcriptomic Responses from Leaf and Roots under Salt Stress in Petunia hybrida Mitchell
Source: Genes (Basel). 2017 Aug 3;8(8):195. doi: 10.3390/genes8080195 (PMC5575659; doi:10.3390/genes8080195)
Supplement: Supplementary file 1 [file genes-08-00195-s001.zip › Supplementary Figures and Tables/SupplementaryTables/Supplemental_Table_S16_RT_24h.xlsx]

## Sheet: RT24
		Cufflinks									egdeR
gene_short_name		tracking_id	RT_CTR_24h	RT_STR_24h	log2_fold_change	test_stat	p_value	q_value	significant		logFC	logCPM	LR	PValue	FDR		Arabidopsis Homolg	IPR	GO
Peaxi162Scf00000g00013		XLOC_000075	7.87269	15.5371	0.980792	1.78904	0.0035	0.00855716	yes		1.62065	2.10772	20.4178	6.22e-06	3.34e-05
Peaxi162Scf00000g00029		XLOC_000077	4.68972	14.9836	1.67581	3.44485	5e-05	0.000185415	yes		2.66486	4.58939	50.5975	1.13e-12	2.25e-11		ref|XP_002512273.1|	IPR001611	GO:0005515
Peaxi162Scf00000g00067		XLOC_000083	8.48932	25.7228	1.59933	3.69243	5e-05	0.000185415	yes		1.89225	3.11603	37.7984	7.84e-10	9.58e-09		AT5G49820.1	IPR006968
Peaxi162Scf00000g00252		XLOC_000012	12.3708	0.343119	-5.17209	-4.09133	0.00915	0.0197544	yes		-5.22553	4.9937	122.825	1.52e-28	3.03e-26		AT3G15030.1	IPR005333
Peaxi162Scf00000g00262		XLOC_000094	56.0828	195.206	1.79937	4.52078	5e-05	0.000185415	yes		2.11905	7.14402	68.5116	1.26e-16	4.78e-15		AT5G54080.1	IPR005708,IPR014710	GO:0004411,GO:0055114,GO:0006570,GO:0006559
Peaxi162Scf00000g00284		XLOC_000019	13.9932	21.4187	0.614148	1.45786	0.0135	0.0276524	yes		0.726674	4.71279	15.3257	9.05e-05	0.000367881		AT1G23740.1	IPR020843,IPR016040,IPR002085	GO:0008270,GO:0016747,GO:0055114,GO:0016491
Peaxi162Scf00000g00345		XLOC_000097	5.03866	2.48315	-1.02087	-1.68559	0.00635	0.0143753	yes		-2.21875	3.41904	26.215	3.05e-07	2.2e-06		AT5G53860.2
Peaxi162Scf00000g00394		XLOC_000104	3.56398	9.88954	1.47241	3.25437	5e-05	0.000185415	yes		1.73604	3.73986	29.0956	6.89e-08	5.66e-07		AT1G53090.1	IPR015943,IPR020472,IPR011009	GO:0005524,GO:0005515,GO:0004672,GO:0006468,GO:0016772
Peaxi162Scf00000g00481		XLOC_000036	7.66134	78.2811	3.353	6.55012	5e-05	0.000185415	yes		3.65247	5.4865	35.2035	2.97e-09	3.25e-08		AT3G15500.1	IPR003441	GO:0003677,GO:0006355
Peaxi162Scf00000g00497		XLOC_000111	2.71631	0.771396	-1.81611	-1.88536	0.00685	0.0153483	yes		-2.46457	5.94277	16.463	4.96e-05	0.000215094		AT3G15520.1	IPR002130	GO:0006457,GO:0003755
Peaxi162Scf00000g00498		XLOC_000112	4.04229	6.86574	0.764242	1.39504	0.02035	0.0394202	yes		0.757017	4.17149	5.06772	0.0243754	0.0493996		sp|Q2QWT4|DPNP_ORYSJ	IPR000760	GO:0006790,GO:0008441,GO:0046854
Peaxi162Scf00000g00504		XLOC_000116	18.942	6.87364	-1.46244	-2.59711	5e-05	0.000185415	yes		-1.51547	3.39617	12.0925	0.000506244	0.00166672
Peaxi162Scf00000g00507		XLOC_000113	263.063	69.0062	-1.93061	-5.03072	5e-05	0.000185415	yes		-1.69083	6.55542	43.4485	4.35e-11	6.6e-10
Peaxi162Scf00000g00508		XLOC_000114	51.4995	25.7309	-1.00105	-2.26822	5e-05	0.000185415	yes		-0.7626	5.66278	6.97391	0.00827068	0.0193169
Peaxi162Scf00000g00522		XLOC_000038	2.43235	11.1677	2.19892	4.34062	5e-05	0.000185415	yes		2.66552	3.29234	34.6853	3.88e-09	4.14e-08		AT1G53590.1	IPR000008	GO:0005515
Peaxi162Scf00000g00582		XLOC_000042	164.09	56.7762	-1.53113	-3.74968	5e-05	0.000185415	yes		-1.41429	5.13317	15.5494	8.04e-05	0.000331365		AT1G78380.1	IPR010987,IPR012336	GO:0005515
Peaxi162Scf00000g00584		XLOC_000129	13.4338	31.2266	1.21691	3.2058	5e-05	0.000185415	yes		1.40355	5.09759	23.8308	1.05e-06	6.7e-06		sp|Q41342|ETR1_SOLLC	IPR009082,IPR011006,IPR014525	GO:0016020,GO:0016310,GO:0009873,GO:0007165,GO:0005524,GO:0006355,GO:0004673,GO:0000155,GO:0000160,GO:0005515,GO:0004871,GO:0005789,GO:0000156,GO:0016772
Peaxi162Scf00000g00586		XLOC_000132	12.9285	4.37791	-1.56224	-2.45937	0.00015	0.000513767	yes		-1.82852	2.32672	10.0156	0.00155216	0.00446815		AT1G78380.1	IPR010987,IPR012336	GO:0005515
Peaxi162Scf00000g00682		XLOC_000051	22.4113	71.2734	1.66914	4.08981	5e-05	0.000185415	yes		2.39473	5.47853	73.174	1.19e-17	5.4e-16		gb|AGW81768.1|
Peaxi162Scf00000g00744		XLOC_000150	19.941	3.16888	-2.65369	-4.4396	5e-05	0.000185415	yes		-2.7828	2.57533	41.7669	1.03e-10	1.45e-09		AT1G06040.1	IPR000315	GO:0008270,GO:0005622
Peaxi162Scf00000g00776		XLOC_000154	0.657183	3.20658	2.28667	2.18449	0.00455	0.0107576	yes		2.8277	-0.0369601	9.16853	0.00246213	0.00670844		AT2G20900.3	IPR001206,IPR016064,IPR000756	GO:0004143,GO:0007205,GO:0003951,GO:0008152
Peaxi162Scf00000g00783		XLOC_000064	2.40874	5.231	1.11881	1.98511	0.0025	0.00640186	yes		1.28155	3.628	10.9807	0.000920632	0.00282658		sp|F6H2F8|TRM51_VITVI	IPR003402	GO:0009019,GO:0030488,GO:0016740
Peaxi162Scf00000g00791		XLOC_000156	2.79169	10.2616	1.87804	3.75628	5e-05	0.000185415	yes		2.05232	3.49833	31.5085	1.99e-08	1.83e-07		sp|O81832|Y4729_ARATH	IPR001480,IPR003609,IPR021820,IPR000858,IPR013320,IPR024171,IPR011009	GO:0005524,GO:0004674,GO:0004672,GO:0048544,GO:0006468,GO:0016772
Peaxi162Scf00000g00812		XLOC_000067	641.018	386.201	-0.731014	-1.71571	0.0035	0.00855716	yes		-0.673368	8.06162	6.06916	0.0137563	0.0301412		sp|P29766|RL8_SOLLC	IPR002171	GO:0005840,GO:0006412,GO:0005622,GO:0003735
Peaxi162Scf00000g01611		XLOC_000086	46.6062	77.0243	0.724793	1.93765	0.00105	0.00297038	yes		0.953507	6.88689	18.0995	2.1e-05	9.97e-05		AT5G49890.1	IPR001807	GO:0016020,GO:0055085,GO:0006821,GO:0005216,GO:0030554,GO:0005247
Peaxi162Scf00000g02517		XLOC_000093	31.5924	8.92173	-1.82418	-4.45466	5e-05	0.000185415	yes		-1.87727	3.98051	51.6339	6.69e-13	1.38e-11		AT1G53210.1	IPR004837,IPR011992	GO:0055085,GO:0005509,GO:0016021
Peaxi162Scf00000g02614		XLOC_000014	1.96786	5.97046	1.60122	2.68294	0.0003	0.000964629	yes		1.74422	2.35773	22.2643	2.38e-06	1.4e-05
Peaxi162Scf00000g02711		XLOC_000095	22.6209	43.1207	0.930724	2.45249	5e-05	0.000185415	yes		0.999201	6.10456	33.5763	6.85e-09	6.92e-08		AT1G53190.1	IPR013083	GO:0005515,GO:0008270
Peaxi162Scf00000g05119		XLOC_000120	2.46251	8.4036	1.77088	2.49416	0.00085	0.00246011	yes		1.8307	0.927729	7.83296	0.00513021	0.012759		sp|Q9C8L4|ETHE1_ARATH	IPR001279	GO:0016787
Peaxi162Scf00000g05836		XLOC_000127	17.5953	5.98339	-1.55616	-3.2387	5e-05	0.000185415	yes		-2.65368	3.329	55.9827	7.31e-14	1.75e-12		AT3G14450.1	IPR012677,IPR009818	GO:0000166,GO:0003676
Peaxi162Scf00000g08112		XLOC_000069	32.8479	11.3009	-1.53936	-3.32395	5e-05	0.000185415	yes		-1.30782	4.05364	14.004	0.000182424	0.000682508		AT5G54580.1	IPR012677	GO:0000166,GO:0003676
Peaxi162Scf00000g08420		XLOC_000160	147.25	45.6897	-1.68833	-3.988	5e-05	0.000185415	yes		-1.83227	5.16793	26.7787	2.28e-07	1.69e-06		AT1G54290.1	IPR005874	GO:0006413,GO:0003743
Peaxi162Scf00000g58015		XLOC_000041	13.4326	4.00792	-1.74481	-2.39674	0.00045	0.00139113	yes		-2.71242	3.26797	29.4938	5.61e-08	4.68e-07
Peaxi162Scf00000g76016		XLOC_000062	22.989	6.81761	-1.7536	-4.0835	5e-05	0.000185415	yes		-1.57964	4.62931	33.3128	7.85e-09	7.86e-08		AT1G78560.1	IPR002657	GO:0016020,GO:0008508,GO:0006814
Peaxi162Scf00001g00002		XLOC_000162	3.53384	5.81225	0.71786	1.63407	0.0042	0.0100406	yes		0.739137	4.05086	7.43451	0.00639848	0.0154603		AT1G22310.2	IPR015880,IPR016177	GO:0046872,GO:0005634,GO:0003677
Peaxi162Scf00001g00012		XLOC_000265	5.50063	9.82538	0.836918	2.02806	0.00065	0.00193585	yes		1.02673	4.36848	15.5582	8e-05	0.000330092		sp|Q6NPP4|CMTA2_ARATH	IPR013783,IPR020683,IPR014756,IPR027417,IPR005559,IPR000048	GO:0005634,GO:0003677,GO:0005515
Peaxi162Scf00001g00018		XLOC_000268	18.3889	27.0079	0.554543	1.46544	0.0134	0.027474	yes		0.598477	5.11605	10.8829	0.00097058	0.00296019		AT1G60160.1	IPR003855	GO:0016020,GO:0071805,GO:0015079
Peaxi162Scf00001g00023		XLOC_000173	45.3461	121.61	1.42321	3.62404	5e-05	0.000185415	yes		1.43696	7.69402	31.7884	1.72e-08	1.61e-07		ref|XP_007042979.1|
Peaxi162Scf00001g00028		XLOC_000163	67.4432	15.6624	-2.10637	-5.32852	5e-05	0.000185415	yes		-2.06822	7.2379	52.0269	5.47e-13	1.15e-11		AT5G64080.1	IPR016140,IPR000528	GO:0008289,GO:0006869
Peaxi162Scf00001g00057		XLOC_000187	68.0296	22.9866	-1.56537	-3.09296	5e-05	0.000185415	yes		-1.15635	4.2607	17.8995	2.33e-05	0.000109423		sp|Q03250|RBG7_ARATH	IPR012677	GO:0000166,GO:0003676
Peaxi162Scf00001g00104		XLOC_000192	4.49114	0.367093	-3.61286	-1.94351	0.00275	0.00692868	yes		-4.26655	0.631304	18.3891	1.8e-05	8.68e-05		AT5G11590.1	IPR016177	GO:0003677,GO:0006355,GO:0003700
Peaxi162Scf00001g00124		XLOC_000169	4.7769	1.75199	-1.44708	-1.66824	0.0098	0.0209613	yes		-1.46667	1.75112	5.24259	0.0220404	0.0453193
Peaxi162Scf00001g00131		XLOC_000196	19.4275	9.29242	-1.06397	-2.30891	0.00035	0.00110899	yes		-0.918275	3.82006	13.0526	0.000302858	0.00106734		sp|Q15435|PP1R7_HUMAN	IPR003591,IPR025875,IPR001611	GO:0005515
Peaxi162Scf00001g00211		XLOC_000274	87.6933	22.7899	-1.94407	-4.78391	5e-05	0.000185415	yes		-1.59863	3.95818	14.5356	0.000137537	0.000532461		AT2G41480.1	IPR010255	GO:0006979,GO:0020037,GO:0004601,GO:0055114
Peaxi162Scf00001g00217		XLOC_000175	79.0084	333.132	2.07601	5.24783	5e-05	0.000185415	yes		2.11271	5.97838	11.9041	0.000560094	0.00182573		AT4G02100.1	IPR011990,IPR001623	GO:0005515
Peaxi162Scf00001g00222		XLOC_000291	4.54859	47.4794	3.38381	7.63393	5e-05	0.000185415	yes		3.74799	6.57036	60.4798	7.43e-15	2.11e-13		AT1G02660.1	IPR002921	GO:0004806,GO:0006629
Peaxi162Scf00001g00225		XLOC_000174	36.5022	52.0561	0.512083	1.4055	0.02085	0.0402563	yes		-1.00617	3.69748	16.9728	3.79e-05	0.000169371		sp|Q66KH2|ERGI3_XENLA	IPR012936
Peaxi162Scf00001g00283		XLOC_000213	6.46151	10.0396	0.635763	1.41507	0.0164	0.0327199	yes		0.730503	4.47739	5.94762	0.0147372	0.0320091		AT1G10240.1	IPR018289,IPR007527,IPR004330	GO:0008270
Peaxi162Scf00001g00286		XLOC_000297	64.9248	22.578	-1.52385	-3.45038	5e-05	0.000185415	yes		-1.70003	3.53245	13.4296	0.000247688	0.000894061			IPR021899
Peaxi162Scf00001g00303		XLOC_000299	6.28868	2.96995	-1.08232	-2.36692	0.0003	0.000964629	yes		-1.13106	4.56753	8.65618	0.00325954	0.00857508		AT1G02730.1	IPR005150,IPR013083	GO:0016760,GO:0016020,GO:0030244
Peaxi162Scf00001g00306		XLOC_000220	16.2281	4.34359	-1.90153	-3.70602	5e-05	0.000185415	yes		-2.21981	4.60736	37.1028	1.12e-09	1.33e-08		AT3G62660.1	IPR002495	GO:0016757
Peaxi162Scf00001g00315		XLOC_000277	7.99941	2.25615	-1.82603	-2.39761	0.00145	0.00395485	yes		-3.51796	1.26744	26.3037	2.92e-07	2.11e-06		AT1G30550.1	IPR019012	GO:0009452,GO:0008168,GO:0001510
Peaxi162Scf00001g00333		XLOC_000302	23.3637	9.86428	-1.24398	-2.78892	5e-05	0.000185415	yes		-1.32307	6.20593	13.9967	0.000183136	0.000685049		AT3G16850.1	IPR011050,IPR000743	GO:0005975,GO:0004650
Peaxi162Scf00001g00369		XLOC_000230	8.89001	62.6411	2.81685	7.04413	5e-05	0.000185415	yes		3.13557	6.53174	53.202	3.01e-13	6.55e-12		AT4G02280.1	IPR012820	GO:0009058,GO:0016157,GO:0005985
Peaxi162Scf00001g00371		XLOC_000310	10.5477	2.05874	-2.35709	-4.09254	5e-05	0.000185415	yes		-2.88508	2.66982	33.4103	7.46e-09	7.51e-08		sp|O81416|GUN17_ARATH	IPR008928,IPR001701	GO:0004553,GO:0005975,GO:0003824
Peaxi162Scf00001g00373		XLOC_000311	10.6354	2.99468	-1.8284	-3.50802	5e-05	0.000185415	yes		-1.74163	4.47326	19.7128	9e-06	4.64e-05		AT4G02320.1	IPR011050,IPR006501	GO:0005618,GO:0004857,GO:0030599,GO:0042545
Peaxi162Scf00001g00392		XLOC_000312	18.39	7.84786	-1.22855	-2.55785	5e-05	0.000185415	yes		-0.870189	4.29738	10.7154	0.00106245	0.00321061		AT4G02340.1	IPR000639,IPR000073	GO:0003824
Peaxi162Scf00001g00429		XLOC_000236	17.2823	5.60755	-1.62385	-2.18903	0.0024	0.00617564	yes		-1.24737	2.82402	15.4299	8.56e-05	0.000350134		AT2G30260.1	IPR024888,IPR012677	GO:0000398,GO:0000166,GO:0017069,GO:0003676
Peaxi162Scf00001g00433		XLOC_000240	8.2148	107.746	3.71327	7.95381	5e-05	0.000185415	yes		3.77003	3.98941	73.1956	1.17e-17	5.36e-16		AT3G62860.1	IPR022742
Peaxi162Scf00001g00445		XLOC_000328	17.1993	3.46121	-2.313	-3.14786	5e-05	0.000185415	yes		-2.52577	2.72491	42.3796	7.52e-11	1.09e-09		AT3G62810.1	IPR008011
Peaxi162Scf00001g00482		XLOC_000330	12.7311	4.51331	-1.4961	-2.38327	0.0005	0.00152937	yes		-2.67479	3.52909	60.5988	7e-15	1.99e-13		ref|XP_002523066.1|	IPR019002
Peaxi162Scf00001g00511		XLOC_000252	13.8733	25.3302	0.868546	2.29127	5e-05	0.000185415	yes		0.870005	7.6058	17.4621	2.93e-05	0.000134422		sp|O81283|TC159_ARATH	IPR005690,IPR024283,IPR027417	GO:0016817,GO:0005525
Peaxi162Scf00001g00604		XLOC_000261	6.21152	1.84082	-1.75459	-2.00657	0.0045	0.0106537	yes		-2.66261	2.41379	17.582	2.75e-05	0.000127162		AT3G60370.1	IPR023566,IPR001179	GO:0006457
Peaxi162Scf00001g00606		XLOC_000349	39.4139	15.8727	-1.31216	-3.30294	5e-05	0.000185415	yes		-1.32503	5.52979	23.5455	1.22e-06	7.66e-06		AT1G05940.1	IPR002293	GO:0016020,GO:0003333,GO:0015171
Peaxi162Scf00001g03224		XLOC_000301	3.75526	1.65969	-1.178	-1.52274	0.0149	0.0301088	yes		-1.31237	1.80547	6.19428	0.0128164	0.0283634		AT5G49220.1	IPR008507
Peaxi162Scf00001g03514		XLOC_000309	5.08863	13.6833	1.42707	3.3799	5e-05	0.000185415	yes		1.73983	5.53122	41.7966	1.01e-10	1.43e-09		AT4G02260.2	IPR012675,IPR003607,IPR007685	GO:0015969,GO:0003824
Peaxi162Scf00001g03910		XLOC_000232	22.0807	9.52279	-1.21333	-2.9118	5e-05	0.000185415	yes		-1.35828	4.69435	15.254	9.4e-05	0.000380848		AT1G02810.1	IPR011050,IPR006501	GO:0005618,GO:0004857,GO:0030599,GO:0042545
Peaxi162Scf00001g04617		XLOC_000245	14.2499	3.29195	-2.11394	-4.24748	5e-05	0.000185415	yes		-1.56682	2.8486	24.1888	8.73e-07	5.69e-06		AT1G02850.2	IPR001360,IPR017853	GO:0004553,GO:0005975,GO:0003824
Peaxi162Scf00001g04810		XLOC_000331	23.7907	46.2148	0.957961	2.57959	5e-05	0.000185415	yes		0.960864	7.49228	17.8879	2.34e-05	0.000110043		AT3G62700.1	IPR027417,IPR011527	GO:0006810,GO:0055085,GO:0005524,GO:0000166,GO:0042626,GO:0017111,GO:0016021,GO:0016887
Peaxi162Scf00001g04911		XLOC_000333	6.32346	10.3756	0.714415	1.34403	0.02285	0.0435759	yes		0.942953	2.93959	7.16888	0.00741792	0.0175749		sp|B9DGU7|TPK1_ARATH	IPR006282	GO:0005524,GO:0004788,GO:0009229,GO:0006772
Peaxi162Scf00001g04919		XLOC_000334	27.3915	46.7241	0.770437	2.05157	0.0005	0.00152937	yes		1.41083	6.82494	44.2321	2.92e-11	4.57e-10		AT4G24860.1	IPR008984,IPR027417	GO:0005524,GO:0005515,GO:0000166,GO:0017111
Peaxi162Scf00001g10028		XLOC_000178	20.1746	48.9235	1.27799	2.90701	5e-05	0.000185415	yes		0.972627	2.93466	5.41091	0.0200113	0.0416935		AT5G64080.1	IPR016140,IPR000528	GO:0008289,GO:0006869
Peaxi162Scf00001g10221		XLOC_000208	71.0649	34.143	-1.05755	-2.70618	5e-05	0.000185415	yes		-1.14105	5.13378	24.0606	9.33e-07	6.05e-06		AT3G62580.1	IPR025423
Peaxi162Scf00001g40023		XLOC_000313	19.69	6.42574	-1.61553	-3.33032	5e-05	0.000185415	yes		-2.19222	2.76052	28.3523	1.01e-07	8.07e-07		sp|P42791|RL182_ARATH	IPR021131,IPR000039	GO:0005840,GO:0006412,GO:0005622,GO:0003735
Peaxi162Scf00002g00042		XLOC_000357	66.0018	9.97496	-2.72612	-5.26291	5e-05	0.000185415	yes		-2.84045	3.88644	29.0893	6.91e-08	5.68e-07		AT5G62350.1	IPR006501	GO:0004857,GO:0030599
Peaxi162Scf00002g00047		XLOC_000444	258.059	58.3013	-2.1461	-5.15372	5e-05	0.000185415	yes		-1.92463	6.14079	14.7047	0.000125733	0.000492284		ref|XP_007052129.1|	IPR016140
Peaxi162Scf00002g00048		XLOC_000445	178.215	6.81344	-4.70909	-7.32605	5e-05	0.000185415	yes		-4.17431	6.87886	29.2235	6.45e-08	5.33e-07		dbj|BAB16428.1|	IPR016140
Peaxi162Scf00002g00092		XLOC_000367	4.88584	0.574896	-3.08724	-2.58058	0.02565	0.0481118	yes		-3.44741	1.70141	31.4902	2e-08	1.84e-07		AT4G22580.1	IPR004263
Peaxi162Scf00002g00111		XLOC_000372	138.154	13.3125	-3.37542	-7.51534	5e-05	0.000185415	yes		-2.69174	5.53977	55.6575	8.63e-14	2.04e-12		AT4G12520.1	IPR016140
Peaxi162Scf00002g00162		XLOC_000383	37.4352	13.8905	-1.4303	-3.68921	5e-05	0.000185415	yes		-1.50617	6.18604	58.4799	2.05e-14	5.42e-13		AT4G00150.1	IPR005202
Peaxi162Scf00002g00172		XLOC_000386	4.12308	8.71809	1.08029	1.49435	0.01465	0.0296708	yes		1.51284	2.54198	21.3366	3.85e-06	2.18e-05		AT4G16530.1	IPR019339
Peaxi162Scf00002g00311		XLOC_000440	37.5788	10.0355	-1.90481	-3.67783	5e-05	0.000185415	yes		-1.34555	3.40549	14.8642	0.000115533	0.000456666			IPR016140
Peaxi162Scf00002g00313		XLOC_000439	26.602	52.3339	0.97621	2.55938	5e-05	0.000185415	yes		1.23939	3.35822	23.9109	1.01e-06	6.46e-06		sp|Q5RF31|F10A1_PONAB	IPR006636,IPR011990	GO:0005515
Peaxi162Scf00002g00372		XLOC_000410	12.2482	1.82034	-2.75029	-4.84687	5e-05	0.000185415	yes		-3.26996	6.87062	67.9741	1.66e-16	6.23e-15		AT5G46800.1	IPR002067,IPR023395	GO:0055085
Peaxi162Scf00002g00383		XLOC_000495	21.7698	2.28965	-3.24913	-3.90182	0.00015	0.000513767	yes		-3.16715	5.09018	40.0173	2.52e-10	3.35e-09
Peaxi162Scf00002g00514		XLOC_000507	76.847	135.612	0.819421	2.23089	0.0002	0.000667709	yes		0.869849	7.2973	14.0329	0.000179643	0.000672956		AT1G08250.1	IPR001086	GO:0004664,GO:0009094
Peaxi162Scf00002g00549		XLOC_000517	30.3626	6.06194	-2.32444	-4.22253	5e-05	0.000185415	yes		-1.76562	3.18438	28.7248	8.34e-08	6.76e-07		sp|Q94DE2|BD31A_ORYSJ	IPR001748	GO:0005634
Peaxi162Scf00002g00813		XLOC_000451	25.6119	5.67942	-2.173	-5.0442	5e-05	0.000185415	yes		-2.36456	5.52784	39.0725	4.08e-10	5.26e-09		AT5G51480.1	IPR008972	GO:0005507,GO:0055114,GO:0016491
Peaxi162Scf00002g00815		XLOC_000453	50.3248	26.3972	-0.930882	-2.40704	5e-05	0.000185415	yes		-1.30948	4.42865	19.1102	1.23e-05	6.18e-05		sp|B0UV30|TAL_HISS2	IPR013785,IPR001585	GO:0005975,GO:0003824
Peaxi162Scf00002g00816		XLOC_000454	55.23	11.4694	-2.26766	-5.35092	5e-05	0.000185415	yes		-1.98617	3.11006	43.901	3.45e-11	5.33e-10		AT4G22590.1	IPR006379,IPR023214	GO:0008152,GO:0005992,GO:0003824
Peaxi162Scf00002g00818		XLOC_000452	5.36614	0.906027	-2.56626	-3.47982	5e-05	0.000185415	yes		-2.31991	1.76709	8.18597	0.00422156	0.0107615		sp|P29001|INVA_VIGRR	IPR021792,IPR001362,IPR023296,IPR008985	GO:0004553,GO:0005975,GO:0004575,GO:0004564
Peaxi162Scf00002g02511		XLOC_000485	23.7246	3.1833	-2.89779	-5.50796	5e-05	0.000185415	yes		-3.47671	3.00844	65.1455	6.96e-16	2.37e-14		sp|Q20X96|HIS1_RHOPB	IPR001348	GO:0000287,GO:0003879,GO:0000105,GO:0005737
Peaxi162Scf00002g03712		XLOC_000412	35.7357	22.5195	-0.666188	-1.45994	0.01305	0.0268497	yes		-1.06579	3.84205	13.8572	0.000197241	0.000730555		sp|Q92QG5|RL22_RHIME	IPR001063	GO:0005840,GO:0015934,GO:0006412,GO:0003735
Peaxi162Scf00002g05210		XLOC_000508	7.97798	1.99515	-1.99953	-3.55691	5e-05	0.000185415	yes		-1.74235	4.48057	35.4366	2.63e-09	2.91e-08		AT2G27810.1	IPR006043	GO:0016020,GO:0006810,GO:0055085,GO:0005215
Peaxi162Scf00002g05421		XLOC_000425	7.56091	11.7119	0.631339	1.57423	0.00775	0.0170909	yes		0.833557	5.22542	19.7719	8.73e-06	4.51e-05		ref|XP_007010272.1|	IPR005380	GO:0031047
Peaxi162Scf00002g05423		XLOC_000513	34.7856	13.1669	-1.40157	-2.71426	5e-05	0.000185415	yes		-1.23283	6.668	8.50482	0.00354208	0.00922463		AT5G22580.1	IPR011008
Peaxi162Scf00002g05435		XLOC_000516	2.72148	16.2518	2.57814	5.98934	5e-05	0.000185415	yes		2.54091	3.46291	9.30998	0.00227909	0.00627136		AT2G36380.1	IPR027417,IPR013581,IPR013525	GO:0016020,GO:0005524,GO:0000166,GO:0017111,GO:0016887
Peaxi162Scf00003g00001		XLOC_000518	5.71242	13.674	1.25926	2.20396	0.001	0.00284413	yes		1.47532	3.28353	21.2001	4.14e-06	2.32e-05		ref|XP_007011235.1|
Peaxi162Scf00003g00052		XLOC_000729	111.735	43.5827	-1.35825	-3.02615	5e-05	0.000185415	yes		-1.32688	4.13929	12.7699	0.000352239	0.00121674		AT2G27510.1	IPR010241,IPR012675	GO:0009055,GO:0051537,GO:0022900,GO:0051536
Peaxi162Scf00003g00059		XLOC_000730	227.127	30.6975	-2.88731	-7.09836	5e-05	0.000185415	yes		-2.85139	5.83797	89.9777	2.41e-21	1.8e-19		sp|Q8VZB9|R10A1_ARATH	IPR023674,IPR028364	GO:0003723,GO:0015934,GO:0006412,GO:0003735
Peaxi162Scf00003g00069		XLOC_000528	15.7263	8.32684	-0.917336	-1.84996	0.00285	0.00715063	yes		-1.75664	1.27318	9.19551	0.00242609	0.00662481		AT2G16460.1	IPR024461
Peaxi162Scf00003g00088		XLOC_000736	332.674	2.87419	-6.85481	-8.16658	5e-05	0.000185415	yes		-6.71003	4.6756	77.5063	1.32e-18	6.81e-17
Peaxi162Scf00003g00110		XLOC_000521	6.71753	0.677828	-3.30894	-1.99218	0.02385	0.0452117	yes		-3.08929	2.60789	22.5256	2.07e-06	1.24e-05
Peaxi162Scf00003g00217		XLOC_000720	6.79491	15.3928	1.17973	2.36726	0.00015	0.000513767	yes		1.04913	4.011	8.92025	0.00282025	0.00755277		AT3G03440.1	IPR016024	GO:0005515,GO:0005488
Peaxi162Scf00003g00245		XLOC_000784	23.9228	7.56842	-1.66032	-3.70888	5e-05	0.000185415	yes		-1.92235	6.449	55.0602	1.17e-13	2.72e-12		AT3G19320.1	IPR001611	GO:0005515
Peaxi162Scf00003g00251		XLOC_000584	4.92476	16.4938	1.7438	3.33859	5e-05	0.000185415	yes		1.60551	5.05746	45.4266	1.58e-11	2.61e-10		AT4G15480.1	IPR002213	GO:0008152,GO:0016758
Peaxi162Scf00003g00267		XLOC_000799	9.00735	41.4696	2.20288	4.34341	5e-05	0.000185415	yes		2.57362	3.85025	39.9586	2.59e-10	3.44e-09		AT3G19580.1	IPR013087	GO:0046872,GO:0003676
Peaxi162Scf00003g00367		XLOC_000630	6.75593	28.8943	2.09656	4.94751	5e-05	0.000185415	yes		2.29399	4.67305	82.9937	8.23e-20	4.97e-18		AT5G64550.1
Peaxi162Scf00003g00384		XLOC_000639	48.2203	86.8143	0.848293	2.1027	0.0003	0.000964629	yes		1.06859	5.10236	9.38672	0.00218562	0.00604362		AT1G68140.1	IPR013083,IPR012866
Peaxi162Scf00003g00413		XLOC_000725	7.34752	0.793715	-3.21057	-2.34792	0.00765	0.0168998	yes		-2.58004	2.06254	11.1648	0.000833657	0.00258879		sp|O22929|BL1S1_ARATH	IPR009395
Peaxi162Scf00003g00418		XLOC_000726	46.6805	74.7417	0.679093	1.79457	0.0016	0.00431488	yes		0.757319	7.18265	14.4156	0.000146583	0.000563061		sp|Q9ZQG9|E1314_ARATH	IPR017853,IPR000490	GO:0004553,GO:0005975,GO:0003824
Peaxi162Scf00003g00421		XLOC_000659	213.351	127.481	-0.742941	-1.92281	0.0009	0.00258883	yes		-0.636188	5.88478	7.71666	0.00547136	0.0134908		sp|A2YEZ6|SAP8_ORYSI	IPR000058,IPR002653	GO:0003677,GO:0008270
Peaxi162Scf00003g00427		XLOC_000880	24.1486	8.8149	-1.45392	-3.25216	5e-05	0.000185415	yes		-0.825614	4.07274	10.7515	0.00104192	0.0031541
Peaxi162Scf00003g00428		XLOC_000881	7.86059	2.54817	-1.62518	-2.49905	0.00035	0.00110899	yes		-1.86599	0.610121	9.38649	0.00218591	0.00604362		sp|O24160|TGA21_TOBAC	IPR004827,IPR025422	GO:0006355,GO:0043565,GO:0006351,GO:0003700
Peaxi162Scf00003g00429		XLOC_000882	3.64742	1.08736	-1.74605	-2.52656	0.00045	0.00139113	yes		-1.8236	2.34599	11.6972	0.000625943	0.00201447		AT5G06850.1	IPR013583,IPR000008	GO:0005515
Peaxi162Scf00003g00473		XLOC_000675	3.84766	9.46172	1.29812	2.72169	5e-05	0.000185415	yes		1.58483	3.86034	18.6552	1.57e-05	7.65e-05		AT1G12290.1	IPR027417,IPR000767	GO:0043531,GO:0006952
Peaxi162Scf00003g00514		XLOC_000696	24.6559	10.7539	-1.19707	-2.55692	5e-05	0.000185415	yes		-1.1137	4.74382	24.9074	6.02e-07	4.08e-06		AT3G10760.1	IPR009057	GO:0003677,GO:0003682
Peaxi162Scf00003g00522		XLOC_000525	176.236	104.218	-0.757902	-2.01294	0.001	0.00284413	yes		-0.518984	6.3291	5.10809	0.0238146	0.0483908		AT3G52730.1	IPR008027	GO:0005740,GO:0005750,GO:0006122
Peaxi162Scf00003g01121		XLOC_000742	1.41189	4.82634	1.7733	2.14754	0.0037	0.0089857	yes		1.94225	3.1206	17.205	3.36e-05	0.000151611		ref|XP_007042148.1|
Peaxi162Scf00003g01123		XLOC_000544	321.548	45.5693	-2.8189	-6.89192	5e-05	0.000185415	yes		-3.53264	5.13771	97.5834	5.16e-23	4.65e-21		AT2G21580.1	IPR011991,IPR004977
Peaxi162Scf00003g01220		XLOC_000546	53.3093	22.5152	-1.24349	-3.00321	5e-05	0.000185415	yes		-1.48782	4.14097	34.4426	4.39e-09	4.63e-08		AT4G39220.1	IPR004932	GO:0016021
Peaxi162Scf00003g01335		XLOC_000553	2.88649	1.14967	-1.32809	-1.6908	0.01095	0.0230761	yes		-2.1265	0.626229	6.54011	0.0105469	0.0239236		AT1G47530.1	IPR002528	GO:0016020,GO:0055085,GO:0015238,GO:0015297,GO:0006855
Peaxi162Scf00003g01338		XLOC_000549	32.6173	18.9584	-0.782798	-1.95766	0.0009	0.00258883	yes		-0.894241	4.91947	17.9191	2.3e-05	0.000108523		sp|P52481|CAP2_RAT	IPR018106,IPR017901,IPR001837	GO:0003779,GO:0000902,GO:0007010
Peaxi162Scf00003g01410		XLOC_000753	10.7478	2.01853	-2.41266	-2.15855	0.0115	0.0240713	yes		-2.13207	-0.32181	5.1473	0.0232826	0.0474728			IPR025322
Peaxi162Scf00003g01629		XLOC_000562	44.4596	16.529	-1.4275	-3.32585	5e-05	0.000185415	yes		-1.25311	4.42319	22.6455	1.95e-06	1.17e-05		AT4G27000.1	IPR012677	GO:0000166,GO:0003676
Peaxi162Scf00003g01630		XLOC_000759	42.3252	10.1906	-2.05428	-4.91146	5e-05	0.000185415	yes		-1.92328	4.90098	32.5196	1.18e-08	1.14e-07		prf||1908371A	IPR006067,IPR005117	GO:0020037,GO:0055114,GO:0051536,GO:0016491
Peaxi162Scf00003g01928		XLOC_000770	33.3407	14.224	-1.22895	-1.59535	0.0082	0.0179529	yes		-2.57303	5.70469	46.2906	1.02e-11	1.73e-10
Peaxi162Scf00003g02440		XLOC_000580	40.6118	84.2041	1.05199	2.79024	5e-05	0.000185415	yes		0.869219	3.89044	11.6532	0.000640924	0.00205684		AT1G67980.1	IPR002935	GO:0008171
Peaxi162Scf00003g02441		XLOC_000581	234.004	358.645	0.616024	1.58367	0.0101	0.0215189	yes		0.777509	7.73335	9.51614	0.00203673	0.00568757
Peaxi162Scf00003g02544		XLOC_000587	4.30254	1.74975	-1.29804	-1.64638	0.01195	0.0248847	yes		-1.41437	2.63766	6.26967	0.0122822	0.0273448		gb|ADG46023.1|	IPR016040
Peaxi162Scf00003g02547		XLOC_000791	21.4608	1.94488	-3.46395	-5.38343	5e-05	0.000185415	yes		-3.62943	2.81339	53.6428	2.4e-13	5.32e-12		AT2G15220.1	IPR007541
Peaxi162Scf00003g02550		XLOC_000794	10.7035	27.8103	1.37754	3.06555	5e-05	0.000185415	yes		1.41806	4.86384	15.3625	8.87e-05	0.000361557		AT4G33920.1	IPR001932,IPR015655	GO:0006470,GO:0003824,GO:0004722
Peaxi162Scf00003g02633		XLOC_000796	22.7784	5.65618	-2.00976	-2.99057	5e-05	0.000185415	yes		-2.11862	2.92768	26.1628	3.14e-07	2.26e-06		AT2G14830.2	IPR001607,IPR013083	GO:0008270
Peaxi162Scf00003g02635		XLOC_000590	27.7762	50.1608	0.852711	2.21853	0.0002	0.000667709	yes		0.494626	6.87681	7.65819	0.00565152	0.0138838		sp|Q7NEW1|CLPP2_GLOVI	IPR023562	GO:0004252,GO:0006508
Peaxi162Scf00003g02638		XLOC_000797	25.3712	3.44701	-2.87977	-3.42594	5e-05	0.000185415	yes		-3.8656	3.3062	60.3405	7.98e-15	2.25e-13		AT3G49940.1	IPR004883
Peaxi162Scf00003g02840		XLOC_000595	18.2266	2.29081	-2.99212	-4.89336	5e-05	0.000185415	yes		-4.38138	0.350705	35.7593	2.23e-09	2.51e-08		AT1G60030.1	IPR006043	GO:0016020,GO:0006810,GO:0055085,GO:0005215
Peaxi162Scf00003g02932		XLOC_000819	12.0504	2.60528	-2.20958	-3.37992	5e-05	0.000185415	yes		-2.59048	2.2856	30.154	3.99e-08	3.46e-07		ref|XP_002522056.1|
Peaxi162Scf00003g02933		XLOC_000820	73.0947	18.7442	-1.96332	-4.43145	5e-05	0.000185415	yes		-1.45557	4.72018	15.5131	8.19e-05	0.00033691		sp|Q10L32|MSRB5_ORYSJ	IPR011057	GO:0033743,GO:0055114
Peaxi162Scf00003g03237		XLOC_000833	2.52484	4.44293	0.815319	1.30688	0.02405	0.0455335	yes		1.12238	2.94822	12.9882	0.000313468	0.00109931		ref|XP_007042803.1|	IPR003604,IPR004345	GO:0008270,GO:0003676
Peaxi162Scf00003g03238		XLOC_000834	179.187	56.5408	-1.6641	-4.1292	5e-05	0.000185415	yes		-1.95549	5.12445	39.1249	3.98e-10	5.13e-09		AT5G09570.1	IPR010625,IPR009069
Peaxi162Scf00003g03340		XLOC_000609	21.1437	6.57234	-1.68575	-4.13194	5e-05	0.000185415	yes		-1.68354	4.71705	27.5206	1.55e-07	1.2e-06		AT1G52340.1	IPR003480,IPR002347,IPR023213	GO:0016747
Peaxi162Scf00003g03510		XLOC_000845	3.39279	5.65183	0.736247	1.44817	0.0152	0.0306321	yes		0.801726	2.91638	5.82319	0.0158163	0.0339714		sp|Q8VXV7|LDL1_ARATH	IPR011991,IPR002937,IPR009057,IPR003042	GO:0003677,GO:0008152,GO:0005515,GO:0055114,GO:0016491
Peaxi162Scf00003g03543		XLOC_000625	39.5082	59.0231	0.579127	1.44967	0.01395	0.028439	yes		0.86565	3.72805	9.75631	0.00178708	0.00507219
Peaxi162Scf00003g03546		XLOC_000618	67.9497	106.322	0.645903	1.67413	0.0047	0.0110673	yes		1.27898	5.56074	35.9085	2.07e-09	2.35e-08		AT1G34750.1	IPR001932,IPR015655	GO:0003824
Peaxi162Scf00003g03626		XLOC_000627	8.74382	3.58118	-1.28783	-1.7099	0.0073	0.0162269	yes		-0.908007	3.17472	5.85548	0.0155287	0.0334578		sp|Q8VYI9|NLTL5_ARATH	IPR016140,IPR000528	GO:0008289,GO:0006869
Peaxi162Scf00003g03627		XLOC_000628	23.646	12.1524	-0.960353	-2.27824	0.00025	0.000817896	yes		-0.950319	2.81144	11.7834	0.000597623	0.00193587		sp|P78406|RAE1L_HUMAN	IPR015943,IPR020472	GO:0005515
Peaxi162Scf00003g03631		XLOC_000850	28.8295	6.94763	-2.05295	-4.91507	5e-05	0.000185415	yes		-2.65399	2.78614	27.9538	1.24e-07	9.76e-07		AT1G22150.1	IPR001902	GO:0016020,GO:0055085,GO:0015116,GO:0008272,GO:0016021,GO:0008271
Peaxi162Scf00003g03636		XLOC_000629	11.3899	5.79178	-0.975673	-2.21833	0.0002	0.000667709	yes		-0.832257	3.8125	5.80997	0.0159356	0.0341922		AT5G64570.1	IPR026892,IPR002772,IPR026891,IPR017853	GO:0004553,GO:0005975
Peaxi162Scf00003g03637		XLOC_000848	9.71998	17.1486	0.819068	1.9632	0.0014	0.00383394	yes		0.868221	5.09646	8.7735	0.00305638	0.00810652		ref|XP_007042981.1|
Peaxi162Scf00003g03733		XLOC_000632	8.75955	4.00506	-1.12903	-2.46771	0.00015	0.000513767	yes		-1.7688	4.85827	28.1317	1.13e-07	8.97e-07		ref|XP_002528601.1|	IPR022812,IPR027417,IPR001401	GO:0005525,GO:0003924
Peaxi162Scf00003g03748		XLOC_000638	471.675	130.054	-1.85869	-4.42188	5e-05	0.000185415	yes		-1.46497	7.3288	41.6947	1.07e-10	1.5e-09		sp|P35684|RL3_ORYSJ	IPR000597,IPR009000	GO:0005840,GO:0006412,GO:0005622,GO:0003735
Peaxi162Scf00003g03926		XLOC_000861	224.022	7.19567	-4.96037	-9.64481	5e-05	0.000185415	yes		-3.43289	4.70643	27.7773	1.36e-07	1.06e-06		AT5G05340.1	IPR010255	GO:0006979,GO:0020037,GO:0004601,GO:0055114
Peaxi162Scf00003g03942		XLOC_000864	35.8598	14.5947	-1.29692	-2.48821	0.00015	0.000513767	yes		-1.41896	4.34863	12.1402	0.000493477	0.00162987		AT1G07950.1	IPR027417,IPR009332,IPR013087,IPR000767	GO:0043531,GO:0046872,GO:0006357,GO:0016592,GO:0006952,GO:0001104,GO:0003676
Peaxi162Scf00003g03946		XLOC_000646	78.6092	38.2703	-1.03847	-2.40292	0.0001	0.00035384	yes		-1.04004	3.2484	5.74191	0.0165648	0.0353519		AT4G33940.1	IPR013083	GO:0046872,GO:0005515,GO:0008270
Peaxi162Scf00003g03948		XLOC_000650	20.1796	12.9868	-0.635844	-1.59966	0.00725	0.0161294	yes		-0.644948	5.01111	12.7437	0.000357218	0.00123086		sp|Q9C952|CPSF3_ARATH	IPR022712,IPR011108,IPR001279,IPR021718	GO:0016787
Peaxi162Scf00003g04125		XLOC_000874	26.314	58.41	1.15038	3.03961	5e-05	0.000185415	yes		1.49876	6.0447	33.191	8.35e-09	8.33e-08		AT3G57530.1	IPR011992,IPR011009	GO:0005524,GO:0004674,GO:0005509,GO:0004672,GO:0006468,GO:0016772
Peaxi162Scf00003g04130		XLOC_000657	0.90119	9.25068	3.35966	2.39252	0.02405	0.0455335	yes		3.13741	-0.0535559	13.138	0.00028936	0.001026			IPR001289	GO:0006355,GO:0003700
Peaxi162Scf00003g04316		XLOC_000885	30.3136	11.8398	-1.35631	-2.31754	0.0001	0.00035384	yes		-1.39478	3.38015	12.7251	0.000360788	0.00124233		ref|XP_002532344.1|
Peaxi162Scf00003g04318		XLOC_000664	11.6107	5.24281	-1.14704	-2.00748	0.00195	0.0051377	yes		-1.10905	3.56969	11.9336	0.000551308	0.00179907		sp|Q7F8R0|C3H14_ORYSJ	IPR000571,IPR004087	GO:0046872,GO:0003723
Peaxi162Scf00003g04333		XLOC_000886	5.93153	2.16588	-1.45345	-2.15029	0.00065	0.00193585	yes		-1.47519	2.29754	8.37574	0.00380263	0.00982535		AT5G06800.1	IPR025756,IPR009057	GO:0003677,GO:0003682
Peaxi162Scf00003g04424		XLOC_000895	10.233	0.342687	-4.9002	-2.5903	0.00265	0.0067089	yes		-6.34138	1.20133	36.2244	1.76e-09	2.02e-08		AT1G52820.1	IPR027443,IPR005123	GO:0016706,GO:0055114,GO:0016491
Peaxi162Scf00003g04425		XLOC_000897	3.48911	0	NA	NA	5e-05	0.000185415	yes		-6.99527	-0.235703	22.1224	2.56e-06	1.5e-05		AT1G52820.1	IPR027443,IPR005123	GO:0016706,GO:0055114,GO:0016491
Peaxi162Scf00003g04521		XLOC_000665	34.047	19.2293	-0.824221	-1.92937	0.0012	0.0033442	yes		-1.40426	3.06765	11.8149	0.000587573	0.00190585		sp|Q9H2J4|PDCL3_HUMAN	IPR012336
Peaxi162Scf00003g04618		XLOC_000674	48.0475	25.5157	-0.913077	-1.98409	0.00175	0.00466936	yes		-0.775	3.24297	6.08095	0.0136648	0.0299719
Peaxi162Scf00003g04830		XLOC_000689	55.6938	21.5089	-1.37259	-3.2911	5e-05	0.000185415	yes		-1.42686	4.18933	20.0186	7.67e-06	4.03e-05		sp|Q9ATM2|SIP12_MAIZE	IPR023271,IPR000425	GO:0016020,GO:0006810,GO:0005215
Peaxi162Scf00003g04831		XLOC_000910	27.2487	9.75656	-1.48174	-3.24946	5e-05	0.000185415	yes		-1.33398	8.1233	12.4396	0.000420336	0.0014198		sp|Q8DMN0|RL4_THEEB	IPR023574,IPR002136	GO:0005840,GO:0006412,GO:0003735
Peaxi162Scf00003g04832		XLOC_000911	32.8665	4.52213	-2.86155	-4.50164	5e-05	0.000185415	yes		-3.37934	1.15533	30.5792	3.21e-08	2.82e-07
Peaxi162Scf00003g04834		XLOC_000914	1.11651	4.32996	1.95535	2.39774	0.001	0.00284413	yes		2.45232	4.97804	20.0124	7.69e-06	4.04e-05		sp|Q6NKW9|E138_ARATH	IPR012946,IPR017853,IPR000490	GO:0004553,GO:0005975,GO:0003824
Peaxi162Scf00003g04840		XLOC_000688	16.8683	3.04194	-2.47125	-4.32642	5e-05	0.000185415	yes		-2.30033	3.96845	44.3671	2.72e-11	4.29e-10		AT2G39220.1	IPR016035	GO:0008152
Peaxi162Scf00003g04918		XLOC_000690	2.5775	17.6994	2.77966	4.73851	5e-05	0.000185415	yes		3.2527	2.59301	45.962	1.21e-11	2.02e-10		AT2G26850.1	IPR001810	GO:0005515
Peaxi162Scf00003g04929		XLOC_000924	9.72106	1.16236	-3.06405	-2.82633	0.01045	0.0221608	yes		-2.53732	1.08465	15.1454	9.95e-05	0.000400637		AT2G41130.1	IPR011598	GO:0046983
Peaxi162Scf00003g05132		XLOC_000933	0.744952	3.83289	2.36321	2.52399	0.00225	0.00583316	yes		2.04551	1.11343	11.071	0.000876888	0.0027039		AT5G05140.1	IPR017923	GO:0005634,GO:0003677,GO:0006351
Peaxi162Scf00003g05227		XLOC_000699	9.63846	35.5174	1.88165	4.44719	5e-05	0.000185415	yes		1.97978	2.61462	34.2576	4.83e-09	5.05e-08		AT5G07050.1	IPR000620	GO:0016020
Peaxi162Scf00003g05235		XLOC_000698	15.5801	30.4211	0.965372	2.47875	5e-05	0.000185415	yes		0.911568	5.04377	23.8058	1.07e-06	6.78e-06		gb|EXC30127.1|	IPR004827	GO:0006355,GO:0043565,GO:0003700
Peaxi162Scf00003g05351		XLOC_000707	151.527	89.4608	-0.760245	-1.94111	0.0011	0.00309629	yes		-0.564747	5.51092	5.37183	0.0204646	0.0425095		AT5G13850.1	IPR016641	GO:0005515
Peaxi162Scf00003g05355		XLOC_000712	10.8744	3.15744	-1.7841	-3.19841	5e-05	0.000185415	yes		-1.10579	9.65851	9.53592	0.00201489	0.0056357		sp|Q8YRZ2|ACSF3_NOSS1	IPR008434,IPR003251	GO:0046872,GO:0055114,GO:0048529,GO:0016491,GO:0015995,GO:0015979
Peaxi162Scf00003g05361		XLOC_000941	12.8803	22.584	0.810137	1.95329	0.0005	0.00152937	yes		0.863335	4.86131	9.00853	0.00268723	0.00723675		ref|XP_007028206.1|
Peaxi162Scf00003g05363		XLOC_000948	205.422	63.3106	-1.69807	-4.24526	5e-05	0.000185415	yes		-1.29402	5.43317	20.1569	7.13e-06	3.78e-05		AT2G41090.1	IPR011992	GO:0005509
Peaxi162Scf00003g05364		XLOC_000949	5.54105	8.82965	0.672197	1.59889	0.0064	0.0144727	yes		0.884535	4.44519	8.88741	0.00287144	0.00767298		ref|XP_002530965.1|
Peaxi162Scf00003g05382		XLOC_000940	24.4278	56.2882	1.20431	3.07404	5e-05	0.000185415	yes		1.29303	6.3659	42.5588	6.86e-11	1e-09		AT5G45190.1	IPR015429	GO:0005634,GO:0006355,GO:0019901,GO:0000079
Peaxi162Scf00003g05391		XLOC_000951	42.0807	68.1465	0.695483	1.81554	0.0025	0.00640186	yes		0.684131	6.52712	12.4675	0.000414092	0.00140096		AT1G08680.2	IPR001164	GO:0032312,GO:0008060,GO:0008270
Peaxi162Scf00003g05397		XLOC_000957	27.4887	47.1564	0.778611	1.68759	0.00395	0.0095152	yes		0.744264	2.64157	5.60277	0.0179321	0.0378642		sp|Q91WT8|RBM47_MOUSE	IPR012677	GO:0000166,GO:0003676
Peaxi162Scf00004g00036		XLOC_001024	18.267	6.21385	-1.55568	-3.85778	5e-05	0.000185415	yes		-2.32101	6.04743	49.2478	2.26e-12	4.32e-11		AT1G66950.1	IPR027417,IPR013581,IPR013525	GO:0016020,GO:0005524,GO:0000166,GO:0017111,GO:0016887
Peaxi162Scf00004g00041		XLOC_001025	3.87116	51.9343	3.74585	8.79695	5e-05	0.000185415	yes		4.07043	5.0178	86.8386	1.18e-20	7.97e-19		AT2G36380.1	IPR027417,IPR013581,IPR013525	GO:0016020,GO:0005524,GO:0000166,GO:0017111,GO:0016887
Peaxi162Scf00004g00351		XLOC_001058	11.7674	3.08765	-1.93021	-2.67963	5e-05	0.000185415	yes		-1.56677	2.83247	8.33649	0.00388566	0.0100087		AT4G13310.1	IPR001128	GO:0020037,GO:0016705,GO:0005506,GO:0055114
Peaxi162Scf00004g00419		XLOC_001073	6.47425	17.1088	1.40195	3.23868	5e-05	0.000185415	yes		1.92295	4.30253	43.1238	5.14e-11	7.68e-10		ref|XP_007015308.1|	IPR009057	GO:0003677,GO:0006355,GO:0043565,GO:0003700
Peaxi162Scf00004g00424		XLOC_001009	2.30733	7.70084	1.73879	2.4828	0.00045	0.00139113	yes		2.17581	1.47082	22.9019	1.7e-06	1.04e-05			IPR012442
Peaxi162Scf00004g01611		XLOC_000967	9.43932	30.3421	1.68457	3.72583	5e-05	0.000185415	yes		2.02751	5.76534	53.8887	2.12e-13	4.74e-12		AT1G29700.1	IPR001279	GO:0016787
Peaxi162Scf00004g01813		XLOC_001037	9.05076	3.70745	-1.28761	-1.69643	0.007	0.0156422	yes		-1.29404	1.42725	5.21351	0.022412	0.0459692		AT1G68580.2	IPR014002,IPR008395,IPR001025	GO:0003677
Peaxi162Scf00004g01817		XLOC_001038	9.72199	18.5881	0.935055	2.2347	0.00035	0.00110899	yes		0.934121	4.7279	13.9447	0.000188264	0.000701443		AT1G68580.2	IPR014002,IPR008395,IPR001025	GO:0003677
Peaxi162Scf00004g02221		XLOC_000969	8.17383	33.8051	2.04816	1.99352	0.0055	0.0126897	yes		2.27332	1.90296	29.4889	5.62e-08	4.69e-07		AT4G39670.1	IPR014830	GO:0017089,GO:0051861,GO:0046836,GO:0005737
Peaxi162Scf00004g02316		XLOC_000972	56.6175	31.8356	-0.83061	-2.23445	0.0002	0.000667709	yes		-0.769127	8.3592	6.29652	0.0120975	0.0269917		sp|Q41364|DIT1_SPIOL	IPR001898	GO:0016020,GO:0055085,GO:0006814,GO:0005215
Peaxi162Scf00004g02331		XLOC_000974	17.8225	3.32165	-2.42373	-3.88431	5e-05	0.000185415	yes		-2.63797	2.79002	24.0477	9.4e-07	6.08e-06		AT3G07800.1	IPR001267,IPR027417	GO:0005524,GO:0004797
Peaxi162Scf00004g02340		XLOC_001044	2.47733	8.95866	1.8545	2.39894	0.0014	0.00383394	yes		1.38061	3.6281	7.42173	0.00644409	0.0155578		AT5G19855.1	IPR003435
Peaxi162Scf00004g02521		XLOC_000977	8.70053	13.7696	0.662309	1.41262	0.0139	0.0283498	yes		0.722416	3.94167	6.33131	0.0118624	0.0265702		sp|Q9LXV5|NFYA1_ARATH	IPR001289	GO:0006355,GO:0003700
Peaxi162Scf00004g02626		XLOC_000979	10.4751	21.4385	1.03324	2.42489	5e-05	0.000185415	yes		1.19679	4.33133	30.482	3.37e-08	2.95e-07		AT3G57530.1	IPR011992,IPR011009	GO:0005524,GO:0004674,GO:0005509,GO:0004672,GO:0006468,GO:0016772
Peaxi162Scf00004g02724		XLOC_000981	4.96918	9.44531	0.92659	1.93438	0.00155	0.00419549	yes		1.46903	3.19388	10.5228	0.0011791	0.00351186		sp|O08795|GLU2B_MOUSE	IPR002172,IPR026874,IPR028146	GO:0005515,GO:0006491
Peaxi162Scf00004g03311		XLOC_000990	2.34364	9.50327	2.01967	4.07462	5e-05	0.000185415	yes		2.69764	4.12625	46.5667	8.86e-12	1.52e-10		ref|XP_002513522.1|
Peaxi162Scf00004g03412		XLOC_000991	22.9846	12.1959	-0.914269	-2.32111	0.00015	0.000513767	yes		-0.922416	5.81306	11.0062	0.000908087	0.00279096		sp|Q10M00|C3H22_ORYSJ	IPR000571,IPR012677	GO:0046872,GO:0000166,GO:0003676
Peaxi162Scf00004g03717		XLOC_000996	4.10359	9.71637	1.24353	2.97653	5e-05	0.000185415	yes		1.42786	4.38484	21.8942	2.88e-06	1.68e-05		AT5G12430.1	IPR011990,IPR001623	GO:0005515
Peaxi162Scf00004g03718		XLOC_001062	34.5869	11.6308	-1.57227	-3.03221	5e-05	0.000185415	yes		-1.06376	4.26464	16.1026	6e-05	0.000255029		sp|P23432|E13C_TOBAC	IPR017853,IPR000490	GO:0004553,GO:0005975,GO:0003824
Peaxi162Scf00004g03812		XLOC_001065	10.6609	5.8581	-0.86383	-1.8136	0.00215	0.00560332	yes		-0.696696	3.38958	5.1984	0.0226077	0.0463018		AT1G50460.1	IPR001312	GO:0005524,GO:0016773,GO:0006096,GO:0005975,GO:0004396
Peaxi162Scf00004g03912		XLOC_001001	26.2844	3.88519	-2.75815	-4.4612	5e-05	0.000185415	yes		-3.14254	2.50425	41.1428	1.42e-10	1.96e-09		AT1G50490.1	IPR016135,IPR023313	GO:0016881
Peaxi162Scf00004g03919		XLOC_001069	2.8316	5.29179	0.902137	1.69302	0.0053	0.0122849	yes		1.03926	3.06548	5.89085	0.0152197	0.0328983		ref|XP_007015161.1|	IPR013083	GO:0005515,GO:0008270
Peaxi162Scf00004g03921		XLOC_001071	4.06107	6.68242	0.718512	1.43597	0.0179	0.0352845	yes		1.06261	3.24495	8.16808	0.00426341	0.0108575		ref|XP_007015162.1|	IPR018501,IPR013083	GO:0005515,GO:0008270
Peaxi162Scf00004g04011		XLOC_001002	66.4577	14.91	-2.15616	-4.40774	5e-05	0.000185415	yes		-2.80949	3.10091	48.5452	3.23e-12	5.96e-11		ref|XP_007011062.1|	IPR018450
Peaxi162Scf00004g04116		XLOC_001072	10.0817	15.1424	0.586859	1.49861	0.0101	0.0215189	yes		0.658769	5.15721	8.83719	0.00295154	0.00785559		AT5G19420.1	IPR027988,IPR009091,IPR013083,IPR011993,IPR013591	GO:0046872,GO:0005515,GO:0005543
Peaxi162Scf00004g04126		XLOC_001076	23.5299	105.444	2.16391	5.55738	5e-05	0.000185415	yes		2.28642	5.90918	89.1943	3.58e-21	2.6e-19		sp|O81027|HMGCL_ARATH	IPR027167,IPR013785	GO:0004419,GO:0003824
Peaxi162Scf00004g04217		XLOC_001078	13.4183	31.5972	1.23559	2.9904	5e-05	0.000185415	yes		0.757237	5.18817	8.11612	0.00438735	0.0111334		AT2G32560.1	IPR001810	GO:0005515
Peaxi162Scf00004g04314		XLOC_001011	28.7357	55.6871	0.954496	2.53639	5e-05	0.000185415	yes		0.945506	5.06537	18.2525	1.93e-05	9.26e-05		sp|Q55DL0|DPYS_DICDI	IPR006680,IPR011059	GO:0016787,GO:0016810
Peaxi162Scf00004g04521		XLOC_001086	18.8869	29.4795	0.642327	1.57196	0.0067	0.0150579	yes		0.785556	4.4754	8.08504	0.00446322	0.0112955		AT5G12330.4	IPR007818
Peaxi162Scf00004g04618		XLOC_001014	111.262	38.0577	-1.54771	-4.08317	5e-05	0.000185415	yes		-0.776607	4.32061	6.77873	0.00922507	0.021282		AT2G03120.1	IPR006639	GO:0016021,GO:0004190
Peaxi162Scf00004g10118		XLOC_001029	9.70644	23.2605	1.26087	3.32653	5e-05	0.000185415	yes		1.47026	5.58539	15.4845	8.32e-05	0.000341445		ref|XP_007010386.1|	IPR013083	GO:0005515,GO:0008270
Peaxi162Scf00005g00118		XLOC_001135	10.1458	3.26016	-1.63786	-2.97336	5e-05	0.000185415	yes		-2.14329	2.29478	25.3282	4.84e-07	3.35e-06		AT5G36110.1	IPR001128	GO:0020037,GO:0016705,GO:0005506,GO:0055114
Peaxi162Scf00005g00359		XLOC_001109	20.9986	2.08092	-3.335	-6.01293	5e-05	0.000185415	yes		-3.72071	3.68418	79.158	5.73e-19	3.08e-17		AT2G26710.1	IPR001128	GO:0020037,GO:0016705,GO:0005506,GO:0055114
Peaxi162Scf00005g00439		XLOC_001115	40.7906	12.0326	-1.76129	-4.34048	5e-05	0.000185415	yes		-1.81888	6.35928	30.1491	4e-08	3.46e-07		AT5G03040.1	IPR025064
Peaxi162Scf00005g00505		XLOC_001158	2.57816	63.0246	4.6115	7.1713	5e-05	0.000185415	yes		7.44461	2.25157	69.0758	9.48e-17	3.67e-15		AT3G09640.1	IPR010255	GO:0006979,GO:0020037,GO:0004601,GO:0055114
Peaxi162Scf00005g00506		XLOC_001159	2.64888	9.21932	1.79928	2.96692	5e-05	0.000185415	yes		1.95422	2.41405	16.2627	5.51e-05	0.000236498		sp|Q94AN4|AP2L1_ARATH	IPR016177	GO:0003677,GO:0006355,GO:0003700
Peaxi162Scf00005g00612		XLOC_001093	10.0187	122.726	3.61467	7.81998	5e-05	0.000185415	yes		3.67875	4.92987	106.586	5.49e-25	6.61e-23		sp|Q9VCY8|ADRL_DROME	IPR004254	GO:0016021
Peaxi162Scf00005g03811		XLOC_001142	565.288	111.049	-2.34779	-5.21889	5e-05	0.000185415	yes		-2.0081	7.99944	26.8741	2.17e-07	1.62e-06		sp|B4FUS3|CNR8_MAIZE	IPR006461
Peaxi162Scf00005g04211		XLOC_001112	3.4677	1.72847	-1.00448	-1.44576	0.013	0.0267603	yes		-1.94845	0.773168	8.50069	0.00355011	0.00924092		sp|Q6BP45|ROK1_DEBHA	IPR014014,IPR027417,IPR014001,IPR001650	GO:0005524,GO:0004386,GO:0008026,GO:0003676
Peaxi162Scf00005g04417		XLOC_001148	5.9727	2.54193	-1.23246	-2.04227	0.0029	0.00726086	yes		-1.57909	2.15511	14.2391	0.000160987	0.000611025		AT3G09690.1
Peaxi162Scf00005g04511		XLOC_001120	9.50385	16.595	0.804166	1.7463	0.00425	0.0101422	yes		0.701394	3.76902	8.26985	0.00403089	0.010339		AT2G43190.1	IPR023534	GO:0000172,GO:0003723,GO:0030677,GO:0006379,GO:0006364,GO:0004540,GO:0008033
Peaxi162Scf00005g04610		XLOC_001122	354.799	125.627	-1.49786	-3.85985	5e-05	0.000185415	yes		-1.27593	5.72091	18.8569	1.41e-05	6.96e-05		sp|P46297|RS23_FRAAN	IPR006032	GO:0005840,GO:0006412,GO:0005622,GO:0003735,GO:0015935
Peaxi162Scf00005g04714		XLOC_001152	11.5332	19.6271	0.767058	2.06271	0.0005	0.00152937	yes		0.953746	5.26542	10.0776	0.00150079	0.00434095		AT5G02880.1	IPR016024,IPR000569	GO:0005488,GO:0004842
Peaxi162Scf00005g04811		XLOC_001125	11.9274	16.8306	0.496803	1.29219	0.02615	0.0489216	yes		0.496875	5.23933	5.57835	0.0181838	0.0383098		AT5G19660.1	IPR015500,IPR023828	GO:0004252,GO:0006508
Peaxi162Scf00005g04914		XLOC_001155	10.2122	6.68419	-0.611468	-1.49928	0.01135	0.0238004	yes		-0.587946	4.29415	6.84964	0.00886591	0.020561		AT2G37050.1	IPR024788,IPR013320,IPR011009	GO:0005524,GO:0004674,GO:0004672,GO:0006468,GO:0016772
Peaxi162Scf00005g05111		XLOC_001128	4.84692	9.333	0.945274	2.13233	0.0003	0.000964629	yes		1.14592	6.642	18.4676	1.73e-05	8.38e-05		sp|Q9LYZ9|PP362_ARATH	IPR011990,IPR002885	GO:0005515
Peaxi162Scf00005g05112		XLOC_001160	273.678	124.639	-1.13473	-2.8606	5e-05	0.000185415	yes		-0.850101	8.73712	10.1521	0.00144137	0.00418765		sp|Q9XF97|RL4_PRUAR	IPR023574,IPR002136,IPR025755	GO:0005840,GO:0006412,GO:0003735
Peaxi162Scf00005g05117		XLOC_001161	45.0564	67.2453	0.5777	1.53631	0.0089	0.0192842	yes		0.528483	5.06231	6.46968	0.010973	0.0247736		sp|Q0JHZ2|C3H11_ORYSJ	IPR000571	GO:0046872
Peaxi162Scf00006g00031		XLOC_001166	12.17	0.958313	-3.66669	-3.53728	0.00045	0.00139113	yes		-4.44003	4.57168	54.9064	1.26e-13	2.92e-12		AT5G55730.1	IPR000782
Peaxi162Scf00006g00099		XLOC_001243	32.1977	64.0649	0.992577	2.59956	5e-05	0.000185415	yes		0.776044	4.77321	14.5558	0.000136068	0.000527341		AT3G13340.1	IPR015943	GO:0005515
Peaxi162Scf00006g00139		XLOC_001246	20.1419	7.17368	-1.48941	-3.2972	5e-05	0.000185415	yes		-1.71983	5.42078	30.7721	2.9e-08	2.58e-07		sp|Q3SVF3|HEM3_NITWN	IPR000860	GO:0018160,GO:0033014,GO:0004418
Peaxi162Scf00006g00149		XLOC_001247	3.5472	82.043	4.53163	6.51609	5e-05	0.000185415	yes		5.12112	2.25784	67.6234	1.98e-16	7.29e-15			IPR006814	GO:0009523,GO:0042651,GO:0015979,GO:0009654
Peaxi162Scf00006g00229		XLOC_001253	4.86323	0.551676	-3.14002	-2.45127	0.00675	0.0151532	yes		-3.91419	1.37572	22.6266	1.97e-06	1.18e-05		AT4G10350.1	IPR003441	GO:0003677,GO:0006355
Peaxi162Scf00006g00317		XLOC_001167	312.301	103.581	-1.59217	-3.93877	5e-05	0.000185415	yes		-1.55244	5.93263	34.9823	3.33e-09	3.6e-08		AT5G55850.1	IPR008700
Peaxi162Scf00006g00353		XLOC_001266	0.82868	5.57396	2.74982	3.87339	5e-05	0.000185415	yes		2.78905	2.53978	20.6312	5.57e-06	3.03e-05		AT1G32490.1	IPR007502,IPR011709,IPR027417,IPR014001,IPR001650	GO:0005524,GO:0004386,GO:0008026,GO:0003676
Peaxi162Scf00006g00409		XLOC_001210	23.4195	13.9455	-0.747912	-1.82963	0.0031	0.00769733	yes		-1.65892	3.64773	23.9003	1.01e-06	6.49e-06		sp|P93051|ERDL7_ARATH	IPR005828,IPR016196	GO:0016020,GO:0006810,GO:0055085,GO:0016021,GO:0022891,GO:0022857,GO:0005215
Peaxi162Scf00006g00443		XLOC_001219	8.83856	0.249052	-5.14929	-3.1968	0.00475	0.0111685	yes		-5.47617	2.01582	69.8306	6.46e-17	2.56e-15		AT3G54700.1	IPR005828,IPR016196	GO:0055085,GO:0006817,GO:0005315,GO:0016021,GO:0022857
Peaxi162Scf00006g00445		XLOC_001220	9.37148	0	NA	NA	5e-05	0.000185415	yes		-10.2253	2.25066	113.039	2.12e-26	3.15e-24		AT2G38940.1	IPR005828,IPR016196	GO:0055085,GO:0006817,GO:0005315,GO:0016021,GO:0022857
Peaxi162Scf00006g00507		XLOC_001288	12.1417	4.01587	-1.59619	-2.3056	0.0014	0.00383394	yes		-1.97674	2.41247	19.5226	9.94e-06	5.07e-05
Peaxi162Scf00006g00516		XLOC_001173	16.6541	5.2493	-1.66568	-1.91247	0.00465	0.0109644	yes		-2.3669	2.02753	23.4326	1.29e-06	8.08e-06		AT5G24270.1	IPR001125	GO:0005509
Peaxi162Scf00006g00525		XLOC_001234	10.6241	3.33678	-1.67082	-3.08819	5e-05	0.000185415	yes		-1.54021	3.10586	16.1776	5.77e-05	0.000246242		AT1G60850.2	IPR009025	GO:0003899,GO:0003677,GO:0006351,GO:0046983
Peaxi162Scf00006g00715		XLOC_001175	15.1409	25.2303	0.73671	1.74755	0.00315	0.00780583	yes		0.973747	7.51036	15.5431	8.06e-05	0.000332265		ref|XP_007020372.1|	IPR003808,IPR002634
Peaxi162Scf00006g02613		XLOC_001200	16.6151	5.78027	-1.52328	-3.32573	5e-05	0.000185415	yes		-2.22222	4.38606	81.0834	2.16e-19	1.24e-17		AT1G78880.1
Peaxi162Scf00006g02614		XLOC_001201	18.1269	8.05517	-1.17015	-2.72604	5e-05	0.000185415	yes		-1.56629	4.51984	45.2867	1.7e-11	2.79e-10		AT1G78880.1
Peaxi162Scf00006g03310		XLOC_001262	20.539	4.7363	-2.11653	-3.2554	0.0001	0.00035384	yes		-3.03827	3.82326	58.5957	1.94e-14	5.14e-13			IPR007650
Peaxi162Scf00006g03411		XLOC_001265	24.7953	56.3251	1.18371	3.04832	5e-05	0.000185415	yes		1.29319	6.70744	20.7813	5.15e-06	2.82e-05		sp|F4IXW2|BIG5_ARATH	IPR023394,IPR000904,IPR016024	GO:0032012,GO:0005086,GO:0005488
Peaxi162Scf00006g04217		XLOC_001214	6.80022	1.42933	-2.25024	-2.09489	0.0071	0.0158376	yes		-1.78304	4.89818	8.18896	0.0042146	0.0107464		AT1G32540.2	IPR005735
Peaxi162Scf00006g04222		XLOC_001215	5.07459	1.8718	-1.43887	-2.73533	5e-05	0.000185415	yes		-1.58778	5.5775	14.9165	0.000112377	0.000446031		AT2G36780.1	IPR002213	GO:0008152,GO:0016758
Peaxi162Scf00006g05010		XLOC_001287	18.4885	218.868	3.56536	8.64891	5e-05	0.000185415	yes		3.4828	6.46334	86.703	1.26e-20	8.51e-19		AT2G03200.1	IPR021109,IPR001461	GO:0006508,GO:0004190
Peaxi162Scf00007g00033		XLOC_001381	0.630978	19.933	4.98142	4.281	0.00355	0.00866564	yes		5.8516	2.18156	124.226	7.52e-29	1.54e-26		AT5G55090.1	IPR011009	GO:0005524,GO:0004674,GO:0004672,GO:0006468,GO:0016772
Peaxi162Scf00007g00095		XLOC_001317	9.50299	3.86635	-1.29741	-2.9407	5e-05	0.000185415	yes		-1.45336	3.95524	18.7137	1.52e-05	7.44e-05		AT2G32400.1	IPR001638,IPR028082,IPR002455,IPR017103	GO:0016020,GO:0007186,GO:0006810,GO:0004965,GO:0004970,GO:0005234,GO:0016021,GO:0005215
Peaxi162Scf00007g00102		XLOC_001321	6.34284	0.348423	-4.18622	-2.90619	0.00445	0.0105515	yes		-3.50277	3.72308	25.4435	4.56e-07	3.17e-06		AT1G61800.1	IPR004853,IPR004696	GO:0016020,GO:0006810,GO:0016021,GO:0005215
Peaxi162Scf00007g00125		XLOC_001376	174.748	50.1313	-1.8015	-4.44949	5e-05	0.000185415	yes		-0.974876	5.31511	8.79271	0.00302436	0.00802879
Peaxi162Scf00007g00129		XLOC_001294	3.44795	1.28406	-1.42503	-1.99531	0.00305	0.0075881	yes		-1.90604	2.12344	14.5865	0.000133869	0.000519621		AT3G21890.1	IPR000315	GO:0008270,GO:0005622
Peaxi162Scf00007g00141		XLOC_001335	21.1886	9.35698	-1.17917	-2.59848	5e-05	0.000185415	yes		-1.40664	5.13104	24.9394	5.92e-07	4.01e-06		AT4G00390.1	IPR007592
Peaxi162Scf00007g00164		XLOC_001415	5.65579	0.688801	-3.03757	-3.89444	5e-05	0.000185415	yes		-3.24163	2.85337	41.6694	1.08e-10	1.52e-09		sp|Q9SXB8|Y1133_ARATH	IPR001480,IPR003609,IPR000858,IPR013320,IPR024171,IPR011009	GO:0005524,GO:0004674,GO:0004672,GO:0048544,GO:0006468,GO:0016772
Peaxi162Scf00007g00185		XLOC_001351	19.0425	35.9135	0.915305	2.36778	0.00015	0.000513767	yes		0.973683	5.96097	17.4961	2.88e-05	0.000132248		sp|O64477|Y2913_ARATH	IPR001480,IPR003609,IPR000858,IPR013320,IPR024171,IPR011009	GO:0005524,GO:0004674,GO:0004672,GO:0048544,GO:0006468,GO:0016772
Peaxi162Scf00007g00252		XLOC_001359	6.86941	10.3356	0.589365	1.32875	0.0237	0.0449661	yes		0.876143	3.78884	5.11259	0.0237529	0.0482986		sp|Q7XAB8|THF1_SOLTU	IPR017499	GO:0009523,GO:0015979,GO:0010027
Peaxi162Scf00007g00287		XLOC_001435	10.8595	3.23231	-1.74832	-2.80925	5e-05	0.000185415	yes		-1.80387	4.31406	26.9773	2.06e-07	1.55e-06		gb|ABE01833.1|
Peaxi162Scf00007g00315		XLOC_001300	39.2692	114.069	1.53843	3.9979	5e-05	0.000185415	yes		1.50291	6.85332	47.7724	4.79e-12	8.63e-11		AT1G62300.1	IPR003657	GO:0006355,GO:0043565,GO:0003700
Peaxi162Scf00007g00429		XLOC_001302	0.362603	4.56963	3.65561	3.51374	0.00025	0.000817896	yes		4.28932	1.41381	68.2239	1.46e-16	5.52e-15		AT5G55090.1	IPR011009	GO:0005524,GO:0004674,GO:0004672,GO:0006468,GO:0016772
Peaxi162Scf00007g00638		XLOC_001387	5.41395	2.54588	-1.08852	-2.25376	0.0005	0.00152937	yes		-1.13544	4.11622	10.5791	0.00114373	0.00342028		AT1G76160.1	IPR008972	GO:0005507,GO:0055114,GO:0016491
Peaxi162Scf00007g00718		XLOC_001390	1.06433	5.17665	2.28208	1.96318	0.00645	0.0145713	yes		2.49186	0.712803	8.00812	0.0046568	0.0117323		AT3G48320.1	IPR001128	GO:0020037,GO:0016705,GO:0005506,GO:0055114
Peaxi162Scf00007g00828		XLOC_001392	13.0229	81.371	2.64346	6.29281	5e-05	0.000185415	yes		2.922	4.40599	102.468	4.38e-24	4.61e-22		AT1G05170.2	IPR025298,IPR002659	GO:0016020,GO:0006486,GO:0008378
Peaxi162Scf00007g00929		XLOC_001320	11.0932	2.87382	-1.94863	-2.88661	0.00165	0.00443308	yes		-2.20446	1.79069	17.3468	3.11e-05	0.000141884		AT2G32380.1	IPR016964
Peaxi162Scf00007g00934		XLOC_001318	14.6246	7.37839	-0.987015	-2.38035	5e-05	0.000185415	yes		-1.1494	4.6857	17.4742	2.91e-05	0.000133633		AT1G05200.1	IPR001638,IPR028082,IPR017103	GO:0016020,GO:0006810,GO:0005234,GO:0004970,GO:0005215
Peaxi162Scf00007g00935		XLOC_001319	4.78768	1.71307	-1.48274	-1.76761	0.0086	0.0187147	yes		-2.07984	0.823145	7.03275	0.00800322	0.018792		AT3G21700.3	IPR001806,IPR027417	GO:0007264,GO:0005622,GO:0005525,GO:0015031
Peaxi162Scf00007g01118		XLOC_001324	230.503	35.0183	-2.7186	-6.81703	5e-05	0.000185415	yes		-2.25778	6.49149	71.7245	2.47e-17	1.08e-15		AT1G05260.1	IPR010255	GO:0006979,GO:0020037,GO:0004601,GO:0055114
Peaxi162Scf00007g01230		XLOC_001401	22.8039	14.0636	-0.697317	-1.6523	0.0054	0.0124867	yes		-0.681951	3.47514	5.96027	0.0146318	0.0318066		sp|Q9LSX7|PEX22_ARATH
Peaxi162Scf00007g01310		XLOC_001406	5.98967	0.838839	-2.83601	-1.93761	0.02475	0.0466687	yes		-3.20427	2.05856	18.394	1.8e-05	8.66e-05
Peaxi162Scf00007g01328		XLOC_001327	1.08575	34.5035	4.98997	8.25053	5e-05	0.000185415	yes		4.3208	4.02981	120.596	4.68e-28	8.44e-26		AT4G15240.1	IPR006740
Peaxi162Scf00007g01342		XLOC_001330	86.2731	2.72583	-4.98414	-10.6948	5e-05	0.000185415	yes		-5.04717	6.05944	38.1462	6.56e-10	8.12e-09		gb|EMT21332.1|	IPR008972	GO:0009055,GO:0005507
Peaxi162Scf00007g01347		XLOC_001405	140.79	9.19755	-3.93615	-8.31457	5e-05	0.000185415	yes		-3.85722	5.34134	114.949	8.08e-27	1.27e-24		AT5G54680.1	IPR011598	GO:0046983
Peaxi162Scf00007g01417		XLOC_001410	7.50076	16.3625	1.12528	2.95242	5e-05	0.000185415	yes		1.42962	6.03648	16.0933	6.03e-05	0.000256126		AT4G15180.1	IPR001810,IPR001214	GO:0005515
Peaxi162Scf00007g01418		XLOC_001411	53.2817	1.32554	-5.32899	-5.12646	0.0009	0.00258883	yes		-3.74711	5.25993	33.9889	5.54e-09	5.74e-08
Peaxi162Scf00007g01511		XLOC_001338	96.4723	12.0766	-2.9979	-7.18147	5e-05	0.000185415	yes		-2.68285	7.13487	62.9897	2.08e-15	6.49e-14		AT4G03210.1	IPR016455,IPR008264,IPR008985	GO:0048046,GO:0016762,GO:0004553,GO:0005618,GO:0006073,GO:0005975
Peaxi162Scf00007g01610		XLOC_001414	11.982	4.55581	-1.39509	-1.52218	0.024	0.0454541	yes		-2.65137	3.65415	13.6412	0.000221281	0.000809034		AT4G27280.1	IPR011992	GO:0005509
Peaxi162Scf00007g01730		XLOC_001347	55.0379	34.2963	-0.682373	-1.64641	0.0043	0.0102448	yes		-0.946389	5.47208	13.7259	0.000211519	0.000777459		AT4G27310.1	IPR000315	GO:0008270,GO:0005622
Peaxi162Scf00007g01734		XLOC_001420	9.80935	1.9355	-2.34145	-2.66095	0.00085	0.00246011	yes		-2.36561	1.27918	11.9863	0.000535943	0.00175362		AT4G03240.1	IPR002908	GO:0016226,GO:0004322,GO:0008199,GO:0005739,GO:0055114
Peaxi162Scf00007g01817		XLOC_001348	47.1748	144.266	1.61265	4.13025	5e-05	0.000185415	yes		1.55323	8.53927	47.6768	5.03e-12	9.01e-11		AT4G03260.1	IPR003591,IPR025875,IPR001611	GO:0005515
Peaxi162Scf00007g02412		XLOC_001428	4.24768	0.589327	-2.84954	-2.60257	0.00475	0.0111685	yes		-2.99349	1.99346	29.8628	4.64e-08	3.95e-07		AT1G03495.1	IPR003480,IPR023213	GO:0016747
Peaxi162Scf00007g02414		XLOC_001427	18.2671	132.317	2.85668	6.42038	5e-05	0.000185415	yes		2.95592	5.1127	32.8435	9.99e-09	9.79e-08		AT4G05100.1	IPR009057	GO:0003677,GO:0003682
Peaxi162Scf00007g02726		XLOC_001367	2.8749	0.394828	-2.86422	-2.07568	0.0093	0.0200334	yes		-2.39604	1.19217	11.2945	0.000777368	0.00243215		sp|Q5BIV3|PPR35_ARATH	IPR011990,IPR002885	GO:0005515
Peaxi162Scf00007g02845		XLOC_001373	7.7965	4.20182	-0.891813	-1.81592	0.0018	0.0047873	yes		-0.776698	3.93965	6.74093	0.00942255	0.0216727		AT1G03530.1	IPR007504,IPR009000	GO:0042254,GO:0001522
Peaxi162Scf00007g02852		XLOC_001369	41.9965	114.405	1.44581	3.74482	5e-05	0.000185415	yes		1.7563	6.68021	61.5805	4.25e-15	1.26e-13		AT4G03390.1	IPR001611,IPR011009	GO:0005524,GO:0005515,GO:0004672,GO:0006468,GO:0016772
Peaxi162Scf00007g02853		XLOC_001370	18.4312	3.86921	-2.25204	-3.85772	5e-05	0.000185415	yes		-1.09274	2.29231	7.28569	0.00695062	0.0166122		sp|Q7F613|SCAM2_ORYSJ	IPR007273	GO:0016021,GO:0015031
Peaxi162Scf00008g00025		XLOC_001517	5.63698	10.4837	0.89516	1.94955	0.0015	0.00407526	yes		0.862052	5.66919	12.7115	0.000363418	0.00125035		AT4G16390.1	IPR011990,IPR002885,IPR002625	GO:0005515
Peaxi162Scf00008g00033		XLOC_001518	29.4049	4.80022	-2.61488	-4.33162	5e-05	0.000185415	yes		-2.07266	4.81048	48.6258	3.1e-12	5.74e-11
Peaxi162Scf00008g00097		XLOC_001453	6.94209	1.5662	-2.14811	-1.76423	0.00975	0.0208684	yes		-2.33559	2.20022	8.88463	0.00287581	0.00768267
Peaxi162Scf00008g00386		XLOC_001562	38.1112	15.33	-1.31386	-3.30327	5e-05	0.000185415	yes		-1.69271	4.76767	30.1966	3.9e-08	3.38e-07		AT4G36670.1	IPR005828,IPR016196	GO:0016020,GO:0006810,GO:0055085,GO:0016021,GO:0022891,GO:0022857,GO:0005215
Peaxi162Scf00008g00438		XLOC_001501	17.1458	5.78007	-1.56869	-2.72909	5e-05	0.000185415	yes		-1.37346	4.50327	12.1248	0.000497544	0.00164112		sp|C4XGC2|NQOR_DESMR	IPR010089,IPR005025	GO:0045892,GO:0010181,GO:0016491
Peaxi162Scf00008g00459		XLOC_001568	92.9266	170.827	0.878375	2.35962	5e-05	0.000185415	yes		0.914222	7.05715	12.3851	0.000432765	0.00145527		AT1G19350.3	IPR008540
Peaxi162Scf00008g00498		XLOC_001577	2.70551	0.443467	-2.609	-1.81069	0.0228	0.0434951	yes		-3.09076	-0.214511	6.36344	0.0116495	0.0261414		AT5G42630.1	IPR009057	GO:0003677,GO:0003682
Peaxi162Scf00008g01718		XLOC_001531	4.69782	1.16	-2.01786	-2.56472	0.00075	0.00220004	yes		-2.11134	3.67853	21.9843	2.75e-06	1.6e-05		sp|Q6DW73|DGDG2_LOTJA
Peaxi162Scf00008g02124		XLOC_001477	37.2816	14.9467	-1.31863	-2.47632	0.0001	0.00035384	yes		-1.6601	2.42357	10.0175	0.00155063	0.00446471
Peaxi162Scf00008g02420		XLOC_001485	0.876754	22.5517	4.68492	5.45323	5e-05	0.000185415	yes		5.04881	4.6313	107.348	3.74e-25	4.63e-23		AT1G01610.1	IPR002123,IPR023214	GO:0016746,GO:0008152
Peaxi162Scf00008g02423		XLOC_001538	44.1799	86.061	0.96197	2.54335	5e-05	0.000185415	yes		1.09796	6.23551	31.5345	1.96e-08	1.81e-07		ref|XP_007051772.1|
Peaxi162Scf00008g02527		XLOC_001542	2.19814	7.01001	1.67313	2.53147	0.0002	0.000667709	yes		1.67459	2.20674	16.5045	4.85e-05	0.000210963		AT2G03470.1	IPR000949
Peaxi162Scf00008g03316		XLOC_001547	7.76533	5508.76	9.47046	14.3777	5e-05	0.000185415	yes		9.57488	8.2262	320.769	9.85e-72	2.04e-67
Peaxi162Scf00008g03318		XLOC_001549	246.547	114.475	-1.10683	-2.71803	5e-05	0.000185415	yes		-0.8051	5.28158	11.0031	0.000909605	0.00279522		sp|O82531|PSB1_PETHY	IPR001353	GO:0004175,GO:0051603,GO:0004298,GO:0005839
Peaxi162Scf00008g03414		XLOC_001552	0.811697	12.736	3.97183	3.78788	0.0011	0.00309629	yes		4.39104	3.31788	52.359	4.62e-13	9.85e-12		AT2G47180.1	IPR002495	GO:0016757
Peaxi162Scf00008g03516		XLOC_001494	16.2028	7.72924	-1.06785	-1.92414	0.00225	0.00583316	yes		-1.299	2.02305	8.51098	0.0035301	0.00919574		AT2G18250.1	IPR014729	GO:0009058,GO:0003824
Peaxi162Scf00008g03525		XLOC_001555	14.4956	6.83462	-1.08469	-2.04555	0.00115	0.00322042	yes		-1.32094	3.63983	11.3083	0.000771633	0.00241677		sp|Q9ZPW2|APC10_ARATH	IPR004939,IPR008979
Peaxi162Scf00008g03714		XLOC_001559	0.578487	4.53078	2.9694	3.74126	5e-05	0.000185415	yes		2.92567	1.81615	30.773	2.9e-08	2.58e-07		AT4G34440.1	IPR011009	GO:0005524,GO:0004674,GO:0004672,GO:0006468,GO:0016772
Peaxi162Scf00008g03717		XLOC_001558	5.84399	1.52478	-1.93835	-3.34868	5e-05	0.000185415	yes		-1.55491	2.05431	7.8629	0.00504593	0.0125751		sp|Q9XFH4|DDM1_ARATH	IPR027417,IPR001650,IPR000330	GO:0003677,GO:0005524,GO:0004386,GO:0003676
Peaxi162Scf00008g04010		XLOC_001499	9.35347	15.3085	0.710762	1.71303	0.0035	0.00855716	yes		0.893815	4.2164	14.3865	0.000148869	0.000570783		sp|Q9ZR40|U2A2B_NICPL	IPR012677,IPR006529	GO:0006397,GO:0005634,GO:0003723,GO:0000166,GO:0003676
Peaxi162Scf00008g04011		XLOC_001500	19.1036	44.1678	1.20915	3.16988	5e-05	0.000185415	yes		1.29483	6.1557	37.713	8.2e-10	9.97e-09		AT5G66730.1	IPR013087	GO:0046872,GO:0003676
Peaxi162Scf00008g04311		XLOC_001502	39.5223	63.2462	0.678312	1.80517	0.00175	0.00466936	yes		0.673852	5.55843	13.6232	0.000223403	0.000815642		ref|NP_001233932.1|	IPR000994,IPR000587	GO:0016787,GO:0009987
Peaxi162Scf00008g04614		XLOC_001506	2.79632	0.841983	-1.73167	-2.27293	0.00265	0.0067089	yes		-2.08333	2.36181	34.2599	4.82e-09	5.04e-08		AT4G36790.1	IPR011701,IPR016196	GO:0055085,GO:0016021
Peaxi162Scf00009g00026		XLOC_001581	19.5924	34.485	0.81568	2.1786	0.00025	0.000817896	yes		1.02817	4.77438	25.909	3.58e-07	2.55e-06		AT4G32180.1	IPR004567	GO:0005524,GO:0004594,GO:0015937
Peaxi162Scf00009g00027		XLOC_001660	606.242	169.274	-1.84054	-4.46478	5e-05	0.000185415	yes		-1.58554	5.56022	29.0942	6.89e-08	5.67e-07		AT5G62540.1	IPR016135,IPR023313	GO:0016881
Peaxi162Scf00009g00079		XLOC_001614	49.9476	23.4199	-1.09268	-2.52906	5e-05	0.000185415	yes		-1.02376	4.44043	5.50687	0.0189419	0.0397131		AT2G37330.1	IPR005226
Peaxi162Scf00009g00081		XLOC_001615	1.70395	5.01165	1.5564	2.90536	5e-05	0.000185415	yes		1.67119	3.42985	14.2176	0.000162842	0.000617168		AT1G58807.1	IPR027417,IPR000767	GO:0043531,GO:0006952
Peaxi162Scf00009g00082		XLOC_001617	5.30748	19.6647	1.88951	3.80439	5e-05	0.000185415	yes		2.03389	3.56531	61.091	5.45e-15	1.59e-13		AT4G18700.1	IPR020636	GO:0007165,GO:0005524,GO:0004674,GO:0004672,GO:0006468,GO:0016772
Peaxi162Scf00009g00132		XLOC_001685	121.954	5.50077	-4.47056	-8.34964	5e-05	0.000185415	yes		-4.97266	5.95613	120.455	5.03e-28	8.9e-26		sp|O49686|PYR1_ARATH	IPR019587,IPR023393
Peaxi162Scf00009g00162		XLOC_001628	9.61696	13.9842	0.540148	1.27118	0.02605	0.0487589	yes		0.706685	4.3819	7.80956	0.00519707	0.0128989		AT3G51850.1	IPR011992,IPR011009	GO:0005524,GO:0004674,GO:0005509,GO:0004672,GO:0006468,GO:0016772
Peaxi162Scf00009g00217		XLOC_001587	97.7324	29.8797	-1.70967	-4.32205	5e-05	0.000185415	yes		-1.54494	4.86499	40.2463	2.24e-10	3e-09		sp|Q9STT2|VPS29_ARATH	IPR024654,IPR000979	GO:0016788
Peaxi162Scf00009g00219		XLOC_001590	13.6955	3.50548	-1.96602	-3.57815	5e-05	0.000185415	yes		-1.84076	3.24146	25.4361	4.57e-07	3.18e-06		ref|XP_002511539.1|
Peaxi162Scf00009g00227		XLOC_001589	5.8022	1.68554	-1.78339	-3.37019	5e-05	0.000185415	yes		-1.82245	2.23651	17.1923	3.38e-05	0.000152565		AT3G47730.1	IPR026082,IPR027417	GO:0005524,GO:0000166,GO:0017111,GO:0016887
Peaxi162Scf00009g00245		XLOC_001708	5.88029	12.8871	1.13197	1.69168	0.0069	0.0154459	yes		1.22361	5.98042	11.6384	0.000646038	0.00207164		AT2G37970.1	IPR011256,IPR006917
Peaxi162Scf00009g00310		XLOC_001663	19.4902	51.0805	1.39002	3.41144	5e-05	0.000185415	yes		1.15327	3.47779	20.8664	4.92e-06	2.71e-05		sp|Q8LGU7|RNZN_ARATH	IPR001279	GO:0016787
Peaxi162Scf00009g00342		XLOC_001661	14.9641	7.18183	-1.05908	-2.36491	5e-05	0.000185415	yes		-1.08597	4.69613	11.169	0.000831774	0.00258364		AT4G01720.1	IPR003657	GO:0006355,GO:0043565,GO:0003700
Peaxi162Scf00009g00422		XLOC_001599	92.5139	29.0311	-1.67207	-4.28077	5e-05	0.000185415	yes		-1.50999	6.45054	31.3619	2.14e-08	1.95e-07		AT1G69780.1	IPR009057,IPR003106	GO:0005634,GO:0003677,GO:0006355,GO:0043565,GO:0000976,GO:0003700
Peaxi162Scf00009g00426		XLOC_001669	57.6238	7.17746	-3.00512	-6.53373	5e-05	0.000185415	yes		-3.08084	6.58961	84.0942	4.72e-20	2.98e-18		AT5G62720.1	IPR007065
Peaxi162Scf00009g00431		XLOC_001602	2.95077	10.7178	1.86085	4.1933	5e-05	0.000185415	yes		2.00492	6.58842	32.314	1.31e-08	1.26e-07		sp|Q9LV10|PTR53_ARATH	IPR000109,IPR016196	GO:0016020,GO:0006810,GO:0005215
Peaxi162Scf00009g00433		XLOC_001671	3.13003	0.54015	-2.53474	-2.42085	0.0021	0.00548714	yes		-2.94086	0.705433	14.2081	0.000163668	0.000619838		AT5G62710.1	IPR013210,IPR013320,IPR011009	GO:0005524,GO:0004674,GO:0004672,GO:0006468,GO:0016772
Peaxi162Scf00009g00434		XLOC_001672	27.1208	38.7153	0.513503	1.36952	0.02005	0.0389141	yes		0.716079	4.90783	8.73982	0.00311336	0.0082376		sp|Q08436|PMA3_NICPL	IPR023298,IPR004014,IPR001757,IPR023214	GO:0046872,GO:0019829,GO:0000166,GO:0016021,GO:0006812
Peaxi162Scf00009g00521		XLOC_001673	36.2774	169.707	2.2259	5.86607	5e-05	0.000185415	yes		1.71543	5.59968	70.1493	5.5e-17	2.24e-15		AT1G18890.1	IPR011992,IPR011009	GO:0005524,GO:0004674,GO:0005509,GO:0004672,GO:0006468,GO:0016772
Peaxi162Scf00009g00524		XLOC_001604	5.30398	8.07779	0.606884	1.49525	0.01125	0.0236218	yes		0.941797	4.79815	6.06332	0.0138018	0.0302277		AT3G47890.1	IPR011990,IPR006866,IPR001394,IPR007087,IPR006865	GO:0046872,GO:0006511,GO:0005515,GO:0004221
Peaxi162Scf00009g00526		XLOC_001607	6.02555	3.00434	-1.00405	-1.76747	0.00515	0.0119815	yes		-0.968609	3.12969	8.40269	0.00374667	0.00970012		AT2G34355.1	IPR010658,IPR011701,IPR016196	GO:0055085,GO:0016021
Peaxi162Scf00009g00529		XLOC_001674	20.3462	5.11082	-1.99313	-4.96996	5e-05	0.000185415	yes		-2.284	5.84536	28.3678	1e-07	8.01e-07		AT1G74770.1	IPR017921,IPR008913,IPR013083,IPR012312	GO:0005515,GO:0008270
Peaxi162Scf00009g00620		XLOC_001609	9.73727	20.0715	1.04356	2.55742	5e-05	0.000185415	yes		1.59985	4.68577	32.0945	1.47e-08	1.39e-07		AT1G18950.1	IPR004022
Peaxi162Scf00009g00811		XLOC_001679	279.538	112.478	-1.3134	-3.22068	5e-05	0.000185415	yes		-0.976694	6.32021	21.1216	4.31e-06	2.41e-05		ref|XP_007033574.1|	IPR011001	GO:0006629
Peaxi162Scf00009g00812		XLOC_001680	221.245	49.8483	-2.15003	-5.12931	5e-05	0.000185415	yes		-2.13318	5.17849	25.0804	5.5e-07	3.76e-06		AT5G01750.2	IPR025659
Peaxi162Scf00009g00813		XLOC_001681	63.5961	164.165	1.36814	3.46042	5e-05	0.000185415	yes		1.17005	4.48097	16.901	3.94e-05	0.000174993		AT5G01750.2	IPR025659
Peaxi162Scf00009g01011		XLOC_001619	15.6289	8.50468	-0.87789	-2.04468	0.0002	0.000667709	yes		-0.826687	2.61044	6.28343	0.0121872	0.0271502		AT3G08840.2	IPR016185,IPR011761,IPR005905	GO:0009252,GO:0008716,GO:0046872,GO:0005524,GO:0005737
Peaxi162Scf00009g01232		XLOC_001683	2.71429	0.918991	-1.56245	-1.8373	0.00765	0.0168998	yes		-1.96903	4.5406	16.8496	4.05e-05	0.0001793		AT2G38330.1	IPR002528	GO:0016020,GO:0055085,GO:0015238,GO:0015297,GO:0006855
Peaxi162Scf00009g01523		XLOC_001693	129.051	4.27366	-4.91632	-4.14809	0.0007	0.00206849	yes		-1.41396	4.44282	13.2947	0.000266163	0.000952777
Peaxi162Scf00009g01526		XLOC_001627	1.62123	15.6032	3.26668	3.4589	0.00045	0.00139113	yes		2.84445	1.66512	17.0665	3.61e-05	0.000161846		AT1G58330.1	IPR025422	GO:0043565,GO:0006351
Peaxi162Scf00009g01531		XLOC_001626	4.68347	13.5224	1.5297	3.41497	5e-05	0.000185415	yes		1.35142	3.60635	9.63344	0.00191067	0.00537979		sp|O80452|AMPD_ARATH	IPR006329	GO:0019239,GO:0006188,GO:0003876,GO:0009168
Peaxi162Scf00009g01714		XLOC_001629	13.3467	4.99237	-1.41869	-2.599	0.00015	0.000513767	yes		-1.65428	2.96035	6.99382	0.00817914	0.019129		AT3G11180.1	IPR002283,IPR027443,IPR026992	GO:0016706,GO:0005506,GO:0055114,GO:0016491
Peaxi162Scf00009g02022		XLOC_001701	1.83113	4.21993	1.20448	2.16461	0.0007	0.00206849	yes		1.07903	2.7147	7.26812	0.00701891	0.016758		AT3G09090.1	IPR027295
Peaxi162Scf00009g02317		XLOC_001638	0.725824	15.7138	4.43627	5.04638	5e-05	0.000185415	yes		4.84134	2.61787	60.4774	7.44e-15	2.11e-13		AT2G37980.1	IPR019378
Peaxi162Scf00009g02721		XLOC_001644	11.3952	3.92094	-1.53915	-3.24018	5e-05	0.000185415	yes		-1.76613	3.31293	12.9638	0.000317572	0.00111134		AT1G61120.1	IPR008949,IPR008930	GO:0000287,GO:0016829,GO:0008152,GO:0010333
Peaxi162Scf00009g04013		XLOC_001651	2.83826	1.41111	-1.00818	-1.40127	0.01945	0.0379053	yes		-1.32439	1.68138	5.47248	0.0193181	0.0404118		sp|P0CI03|PTR28_ARATH	IPR000109,IPR016196	GO:0016020,GO:0006810,GO:0006857,GO:0005215
Peaxi162Scf00010g00062		XLOC_001735	10.9179	20.5353	0.911412	2.27858	0.00015	0.000513767	yes		0.68676	4.27591	7.71463	0.00547752	0.0135012		sp|Q5TGY1|TMCO4_HUMAN	IPR007941
Peaxi162Scf00010g00091		XLOC_001775	114.491	36.1502	-1.66316	-3.86802	5e-05	0.000185415	yes		-1.34998	4.91543	16.933	3.87e-05	0.000172369		AT1G75390.1	IPR004827	GO:0006355,GO:0043565,GO:0003700
Peaxi162Scf00010g00269		XLOC_001756	7.04609	3.66719	-0.942147	-1.58972	0.00955	0.0204981	yes		-1.2558	2.82343	6.58378	0.0102912	0.0234207		sp|Q9C635|HSFB4_ARATH	IPR011991,IPR027725	GO:0005634,GO:0006355,GO:0043565,GO:0009408,GO:0003700
Peaxi162Scf00010g00283		XLOC_001790	6.24727	22.5241	1.85017	3.74214	5e-05	0.000185415	yes		2.03211	3.96366	46.6897	8.32e-12	1.43e-10		AT1G45249.3	IPR004827	GO:0006355,GO:0043565,GO:0003700
Peaxi162Scf00010g00351		XLOC_001795	31.7377	7.62948	-2.05654	-2.72507	0.00015	0.000513767	yes		-1.06637	3.77178	9.43134	0.00213309	0.00591835		AT2G27260.1	IPR004864
Peaxi162Scf00010g00362		XLOC_001765	6.80045	0.902118	-2.91424	-3.17313	0.001	0.00284413	yes		-3.08967	2.7603	17.967	2.25e-05	0.000106045		sp|Q9LT79|PUB25_ARATH	IPR013083,IPR016024	GO:0000151,GO:0016567,GO:0005488,GO:0004842
Peaxi162Scf00010g00517		XLOC_001734	14.8833	38.6434	1.37653	3.57109	5e-05	0.000185415	yes		1.415	5.81477	62.6559	2.46e-15	7.58e-14		sp|Q9SD34|C3H44_ARATH	IPR013083,IPR003169	GO:0005515,GO:0008270
Peaxi162Scf00010g00610		XLOC_001736	12.5523	6.35517	-0.981946	-1.67965	0.00535	0.0123868	yes		-1.27139	2.96912	13.2869	0.000267265	0.000955894
Peaxi162Scf00010g01113		XLOC_001780	10.9494	1.2358	-3.14734	-4.58478	5e-05	0.000185415	yes		-3.99275	5.13061	83.3654	6.82e-20	4.17e-18		AT3G50940.1	IPR025753,IPR027417	GO:0005524,GO:0000166,GO:0017111
Peaxi162Scf00010g01919		XLOC_001753	32.8119	65.5676	0.998763	2.62839	5e-05	0.000185415	yes		1.11978	7.29693	42.7018	6.38e-11	9.4e-10		AT3G19400.1	IPR013128,IPR025661,IPR000118,IPR025660	GO:0008234,GO:0006508
Peaxi162Scf00010g03010		XLOC_001791	26.6434	57.8677	1.11898	2.8836	5e-05	0.000185415	yes		1.32814	6.91275	17.1855	3.39e-05	0.00015308		sp|O48724|WEB1_ARATH	IPR008545
Peaxi162Scf00010g03612		XLOC_001796	10.7406	23.7488	1.14478	2.87803	5e-05	0.000185415	yes		1.50002	4.52223	45.0609	1.91e-11	3.1e-10		sp|Q94CD5|ATG7_ARATH	IPR006285,IPR016040	GO:0006914,GO:0003824,GO:0005737
Peaxi162Scf00011g00014		XLOC_001804	45.1959	14.6111	-1.62912	-3.8586	5e-05	0.000185415	yes		-1.36654	2.27759	12.9871	0.000313638	0.00109972		sp|Q9UKD2|MRT4_HUMAN	IPR001790	GO:0042254,GO:0005622
Peaxi162Scf00011g00034		XLOC_001887	3.22365	5.4993	0.770553	1.45586	0.01265	0.0261368	yes		1.33933	3.47552	23.6427	1.16e-06	7.32e-06		ref|XP_002513834.1|
Peaxi162Scf00011g00092		XLOC_001938	14.5069	9.13933	-0.666581	-1.46851	0.01035	0.0219794	yes		-1.20276	2.35329	10.6134	0.00112269	0.00336904		sp|Q5LAZ7|HIS1_BACFN	IPR001348	GO:0000287,GO:0003879,GO:0000105,GO:0005737
Peaxi162Scf00011g00123		XLOC_001855	6.49809	9.96952	0.617508	1.3901	0.01755	0.0346883	yes		0.592086	3.26994	5.08247	0.024169	0.04901		AT1G58025.1	IPR001487	GO:0005515
Peaxi162Scf00011g00136		XLOC_001805	3.02229	0.475752	-2.66736	-2.22252	0.0091	0.0196602	yes		-3.43413	2.251	26.8973	2.15e-07	1.6e-06		ref|XP_007041536.1|	IPR002213	GO:0008152,GO:0016758
Peaxi162Scf00011g00139		XLOC_001889	9.85645	1.7009	-2.53477	-3.26815	0.00015	0.000513767	yes		-2.18762	2.07138	17.9541	2.26e-05	0.00010667		AT1G11400.1	IPR015362	GO:0005515
Peaxi162Scf00011g00155		XLOC_001959	5.27346	0	NA	NA	5e-05	0.000185415	yes		-6.60525	0.120573	17.1439	3.47e-05	0.000156021
Peaxi162Scf00011g00193		XLOC_001878	20.8578	105.27	2.33544	6.03632	5e-05	0.000185415	yes		2.42263	5.88297	19.2097	1.17e-05	5.89e-05		sp|Q93VV5|PTR16_ARATH	IPR000109,IPR016196	GO:0016020,GO:0006810,GO:0005215
Peaxi162Scf00011g00238		XLOC_001893	11.8344	25.6243	1.11453	2.72543	5e-05	0.000185415	yes		1.25129	4.17187	23.4862	1.26e-06	7.86e-06
Peaxi162Scf00011g00321		XLOC_002000	2.3755	8.66944	1.86771	3.17604	0.0003	0.000964629	yes		2.23718	4.45366	23.8116	1.06e-06	6.76e-06		AT1G69600.1	IPR009057,IPR006456	GO:0003677
Peaxi162Scf00011g00323		XLOC_001817	1.0591	3.27831	1.63011	1.4483	0.025	0.0470681	yes		1.87454	0.230266	5.89269	0.0152039	0.0328743		AT1G60360.1	IPR013083	GO:0005515,GO:0008270
Peaxi162Scf00011g00352		XLOC_001819	3.76659	0.366088	-3.363	-2.68741	0.00995	0.02124	yes		-3.35794	0.999748	16.1871	5.74e-05	0.000245197		AT1G10780.1	IPR001810	GO:0005515
Peaxi162Scf00011g00358		XLOC_001816	9.97078	25.1654	1.33567	3.3754	5e-05	0.000185415	yes		1.51509	4.858	27.7404	1.39e-07	1.08e-06		AT1G71240.2	IPR006927
Peaxi162Scf00011g00359		XLOC_001818	12.8208	5.56163	-1.20491	-2.38518	5e-05	0.000185415	yes		-1.45177	2.01194	10.4375	0.00123484	0.00365685		AT1G25290.2	IPR002610	GO:0004252,GO:0006508,GO:0016021
Peaxi162Scf00011g00427		XLOC_001925	8.05616	15.0244	0.899145	2.00386	0.0008	0.002331	yes		1.28732	3.51936	19.3198	1.11e-05	5.59e-05		AT2G17970.1	IPR005123,IPR027450	GO:0016706,GO:0055114,GO:0016491
Peaxi162Scf00011g00511		XLOC_001828	2.8518	5.30018	0.894168	1.56177	0.01255	0.0259586	yes		1.03289	2.55444	9.65124	0.00189223	0.00533838		AT1G11050.1	IPR013320,IPR011009	GO:0005524,GO:0004674,GO:0004672,GO:0006468,GO:0016772
Peaxi162Scf00011g00526		XLOC_001829	13.4963	7.28489	-0.88958	-2.28227	5e-05	0.000185415	yes		-0.950456	4.12616	7.52978	0.00606872	0.0147703		sp|Q0WL80|UGGG_ARATH	IPR009448,IPR002495	GO:0006486,GO:0016757,GO:0003980
Peaxi162Scf00011g00530		XLOC_001826	3.08223	1.2807	-1.26705	-2.16254	0.0013	0.00359078	yes		-1.30355	1.86048	8.63861	0.00329113	0.00865048		sp|P40069|IMB4_YEAST	IPR016024	GO:0006886,GO:0008536,GO:0005515,GO:0005488
Peaxi162Scf00011g00533		XLOC_001830	1.03299	5.19649	2.33071	3.73742	5e-05	0.000185415	yes		2.84282	3.47584	21.0434	4.49e-06	2.49e-05		AT5G46240.1	IPR020683,IPR003938	GO:0016020,GO:0055085,GO:0006813,GO:0005249,GO:0005515,GO:0005216,GO:0006811
Peaxi162Scf00011g00534		XLOC_001927	33.2514	11.8315	-1.49078	-3.30499	5e-05	0.000185415	yes		-0.913652	1.70525	5.05617	0.0245385	0.0497057		AT5G11870.2
Peaxi162Scf00011g00627		XLOC_001832	16.8019	68.4827	2.02712	5.26329	5e-05	0.000185415	yes		2.12458	6.305	54.1687	1.84e-13	4.15e-12		AT1G22930.1	IPR008862
Peaxi162Scf00011g00636		XLOC_001929	18.0816	48.8809	1.43475	3.69139	5e-05	0.000185415	yes		1.47558	4.85667	46.5351	9e-12	1.54e-10		AT1G22020.1	IPR015424,IPR019775,IPR001085	GO:0004372,GO:0006544,GO:0003824,GO:0030170,GO:0006563
Peaxi162Scf00011g00743		XLOC_001834	33.515	17.7239	-0.91911	-2.42249	0.00015	0.000513767	yes		-1.18373	4.97111	32.3718	1.27e-08	1.22e-07		sp|Q9ET30|TM9S3_MOUSE	IPR004240	GO:0016021
Peaxi162Scf00011g00818		XLOC_001845	851.408	217.299	-1.97017	-4.7411	5e-05	0.000185415	yes		-2.54407	6.21681	64.0821	1.19e-15	3.93e-14		sp|Q9XHS0|RS12_HORVU	IPR000530,IPR004038	GO:0005840,GO:0006412,GO:0005622,GO:0003735
Peaxi162Scf00011g00939		XLOC_001849	16.4126	2.94308	-2.4794	-1.29338	0.0152	0.0306321	yes		-2.74882	-0.0482768	8.79882	0.00301425	0.00800399		sp|A8ID74|BOP1_CHLRE	IPR015943,IPR012953	GO:0005515,GO:0006364
Peaxi162Scf00011g01126		XLOC_001944	36.6316	8.82972	-2.05265	-4.2159	5e-05	0.000185415	yes		-2.11979	3.81579	19.1071	1.24e-05	6.18e-05		AT1G80160.1	IPR025870
Peaxi162Scf00011g01324		XLOC_001951	7.25329	2.43823	-1.5728	-3.13237	5e-05	0.000185415	yes		-1.5906	3.75569	29.8271	4.72e-08	4.01e-07		AT4G20270.1	IPR025875,IPR013210,IPR001611,IPR011009	GO:0005524,GO:0005515,GO:0004674,GO:0004672,GO:0006468,GO:0016772
Peaxi162Scf00011g01325		XLOC_001952	3.81575	1.63169	-1.2256	-1.87767	0.0039	0.0094105	yes		-1.50966	3.80538	15.0368	0.000105436	0.00042158		AT4G24290.2	IPR020864
Peaxi162Scf00011g01411		XLOC_001864	3.445	0.570401	-2.59446	-1.33295	0.00955	0.0204981	yes		-2.92035	2.88466	30.1933	3.91e-08	3.39e-07
Peaxi162Scf00011g01426		XLOC_001955	5.61809	1.64943	-1.76811	-2.58164	0.00045	0.00139113	yes		-2.1541	3.05288	43.8869	3.48e-11	5.37e-10		sp|P52421|PUR2_VIGUN	IPR016185,IPR000115	GO:0046872,GO:0005524,GO:0009113,GO:0004637,GO:0003824
Peaxi162Scf00011g01437		XLOC_001956	25.0617	41.411	0.724529	1.86787	0.00145	0.00395485	yes		0.993747	5.152	18.1712	2.02e-05	9.63e-05		AT1G09840.1	IPR011009	GO:0005524,GO:0004674,GO:0004672,GO:0006468,GO:0016772
Peaxi162Scf00011g01513		XLOC_001867	18.0155	1.23323	-3.86872	-4.40315	5e-05	0.000185415	yes		-4.71252	2.34731	55.2142	1.08e-13	2.53e-12		AT1G76690.1	IPR013785	GO:0010181,GO:0003824,GO:0055114,GO:0016491
Peaxi162Scf00011g01522		XLOC_001961	7.94102	14.086	0.826867	1.57771	0.00965	0.0206832	yes		1.08681	3.06326	6.76876	0.00927671	0.0213844		AT1G09610.1	IPR021148
Peaxi162Scf00011g01528		XLOC_001868	36.3086	10.3504	-1.81063	-3.6452	5e-05	0.000185415	yes		-2.28991	3.8302	37.4329	9.46e-10	1.14e-08		sp|Q5ZJN2|RB11A_CHICK	IPR002041,IPR005225,IPR001806,IPR027417	GO:0016020,GO:0007165,GO:0006184,GO:0005622,GO:0003924,GO:0006886,GO:0006913,GO:0007264,GO:0005525,GO:0015031
Peaxi162Scf00011g01530		XLOC_001958	44.8124	15.8318	-1.50108	-2.74302	0.0001	0.00035384	yes		-1.40908	2.91408	9.99578	0.001569	0.00451223
Peaxi162Scf00011g01540		XLOC_001963	1.33244	4.81689	1.85404	2.83845	5e-05	0.000185415	yes		2.32399	3.01297	23.7395	1.1e-06	6.99e-06		sp|Q9SIV5|C3H19_ARATH	IPR003121,IPR004343	GO:0005634,GO:0003677,GO:0005515,GO:0016570,GO:0006352
Peaxi162Scf00011g01619		XLOC_001968	59.342	20.334	-1.54516	-3.9256	5e-05	0.000185415	yes		-1.57654	6.10053	23.7333	1.11e-06	7.02e-06		ref|XP_002528841.1|	IPR016971
Peaxi162Scf00011g01832		XLOC_001875	4.0508	8.71361	1.10506	2.39359	0.0001	0.00035384	yes		1.40925	3.95826	15.4722	8.37e-05	0.000343327		sp|Q09176|U2AF1_SCHPO	IPR012677,IPR009145	GO:0046872,GO:0005634,GO:0003723,GO:0000166,GO:0003676
Peaxi162Scf00011g01833		XLOC_001876	8.78045	13.5873	0.629895	1.62222	0.00635	0.0143753	yes		0.70967	4.3953	6.5317	0.0105969	0.024016		AT1G59760.1	IPR027417,IPR025696,IPR014001,IPR016438	GO:0016817,GO:0005524,GO:0016818,GO:0004386,GO:0008026,GO:0003676
Peaxi162Scf00011g01846		XLOC_001979	49.3999	356.477	2.85123	7.0235	5e-05	0.000185415	yes		3.07512	6.01406	63.33	1.75e-15	5.57e-14		sp|Q9FFY3|VAS_ARATH	IPR016140
Peaxi162Scf00011g01924		XLOC_001877	4.57685	11.4841	1.32721	2.93394	5e-05	0.000185415	yes		0.842345	3.4139	5.40195	0.0201142	0.0418826		ref|NP_199799.1|	IPR008672	GO:0007094
Peaxi162Scf00011g02119		XLOC_001988	40.6179	14.7214	-1.4642	-3.83186	5e-05	0.000185415	yes		-1.9836	6.05259	61.5689	4.28e-15	1.27e-13		AT5G49810.1	IPR015424,IPR025779	GO:0009058,GO:0008168,GO:0003824,GO:0030170
Peaxi162Scf00012g00008		XLOC_002001	16.8927	46.5332	1.46186	3.36186	5e-05	0.000185415	yes		1.4553	3.83412	26.979	2.06e-07	1.55e-06
Peaxi162Scf00012g00036		XLOC_002002	49.5964	0.65504	-6.24251	-5.35135	0.00375	0.00909209	yes		-6.41034	3.164	44.1387	3.06e-11	4.76e-10		AT1G70260.1	IPR000620	GO:0016020
Peaxi162Scf00012g00179		XLOC_002008	35.9854	131.006	1.86415	4.75592	5e-05	0.000185415	yes		1.89346	5.89052	59.0921	1.5e-14	4.08e-13		AT5G09760.1	IPR011050,IPR006501	GO:0005618,GO:0004857,GO:0030599,GO:0042545
Peaxi162Scf00012g00206		XLOC_002012	4.68338	0.883059	-2.40697	-2.04897	0.01445	0.0293197	yes		-3.06815	3.83838	27.8414	1.32e-07	1.03e-06		ref|XP_003630243.1|	IPR008889
Peaxi162Scf00012g00241		XLOC_002014	88.4066	31.7797	-1.47605	-3.54826	5e-05	0.000185415	yes		-1.12541	3.92566	13.2249	0.000276262	0.000985011		sp|P34788|RS18_ARATH	IPR027437,IPR010979,IPR001892	GO:0005840,GO:0003723,GO:0006412,GO:0005622,GO:0003735,GO:0003676
Peaxi162Scf00012g00295		XLOC_002048	4.77847	9.38307	0.973511	1.79536	0.0032	0.00791476	yes		0.910076	3.02996	6.1791	0.0129268	0.0285832		AT3G49950.1	IPR005202
Peaxi162Scf00012g00347		XLOC_002053	6.90357	1.01327	-2.76832	-3.78454	5e-05	0.000185415	yes		-2.43127	2.44188	22.5351	2.06e-06	1.23e-05		AT1G05260.1	IPR010255	GO:0006979,GO:0020037,GO:0004601,GO:0055114
Peaxi162Scf00012g00364		XLOC_002029	265.143	12.3795	-4.42074	-10.1034	5e-05	0.000185415	yes		-4.39868	6.86365	126.731	2.13e-29	4.64e-27		AT1G05260.1	IPR010255	GO:0006979,GO:0020037,GO:0004601,GO:0055114
Peaxi162Scf00012g01813		XLOC_002009	18.0498	50.682	1.48949	3.80749	5e-05	0.000185415	yes		1.52205	4.74727	42.765	6.17e-11	9.12e-10		AT3G18660.2	IPR002495,IPR023210	GO:0016757
Peaxi162Scf00012g02113		XLOC_002041	6.07226	15.0261	1.30716	2.6304	5e-05	0.000185415	yes		1.41421	3.77487	24.4496	7.63e-07	5.04e-06		sp|Q2JS42|PYRH_SYNJA	IPR001048,IPR015963	GO:0006221,GO:0033862,GO:0005737
Peaxi162Scf00012g02716		XLOC_002019	0.506462	3.20332	2.66104	2.85059	0.00045	0.00139113	yes		3.46332	1.00784	34.8849	3.5e-09	3.77e-08		AT1G60160.1	IPR003855	GO:0016020,GO:0071805,GO:0015079
Peaxi162Scf00012g02722		XLOC_002018	75.7808	16.3798	-2.20991	-5.75262	5e-05	0.000185415	yes		-2.22313	5.62544	56.3028	6.21e-14	1.51e-12		AT1G60160.1	IPR003855	GO:0016020,GO:0071805,GO:0015079
Peaxi162Scf00012g03011		XLOC_002049	18.2491	0.97197	-4.23077	-4.14371	0.00145	0.00395485	yes		-4.97181	3.1445	62.709	2.4e-15	7.39e-14		sp|Q41001|BCP_PEA	IPR008972	GO:0009055,GO:0005507
Peaxi162Scf00012g03512		XLOC_002056	42.9369	1.71884	-4.64271	-6.05591	5e-05	0.000185415	yes		-5.40403	3.32514	80.9572	2.31e-19	1.31e-17		AT3G01190.1	IPR010255	GO:0006979,GO:0020037,GO:0004601,GO:0055114
Peaxi162Scf00013g00025		XLOC_002061	13.1678	35.3225	1.42357	3.72102	5e-05	0.000185415	yes		1.31153	5.95917	35.2699	2.87e-09	3.16e-08		AT5G62760.3	IPR027417,IPR026314	GO:0005634
Peaxi162Scf00013g00028		XLOC_002146	10.1202	4.10939	-1.30024	-2.18048	0.00015	0.000513767	yes		-1.43267	5.04352	13.7091	0.000213422	0.000783619		sp|Q3MF94|RL13_ANAVT	IPR023563,IPR023564,IPR005822	GO:0005840,GO:0006412,GO:0003735
Peaxi162Scf00013g00031		XLOC_002060	236.349	43.9632	-2.42655	-5.8374	5e-05	0.000185415	yes		-2.33265	6.71831	44.6102	2.4e-11	3.82e-10		AT5G62740.1	IPR001107	GO:0016020
Peaxi162Scf00013g00037		XLOC_002150	25.2929	38.7078	0.613888	1.61844	0.0068	0.0152509	yes		0.699044	4.56766	8.04489	0.00456322	0.0115148		sp|Q8VZC3|AL121_ARATH	IPR016161	GO:0016620,GO:0008152,GO:0055114,GO:0016491
Peaxi162Scf00013g00069		XLOC_002176	8.6699	16.1187	0.894649	2.35075	5e-05	0.000185415	yes		1.13539	4.92074	12.9146	0.000326037	0.00113595		sp|E9PZJ8|ASCC3_MOUSE	IPR004179,IPR014756,IPR027417,IPR014001,IPR001650	GO:0005524,GO:0000166,GO:0017111,GO:0004386,GO:0008026,GO:0003676
Peaxi162Scf00013g00075		XLOC_002180	17.9697	45.3471	1.33544	3.5037	5e-05	0.000185415	yes		1.35929	7.20993	39.8457	2.75e-10	3.64e-09		sp|Q6YYC0|C3H55_ORYSJ	IPR000571	GO:0046872
Peaxi162Scf00013g00106		XLOC_002196	188.865	40.2425	-2.23056	-5.14909	5e-05	0.000185415	yes		-1.53917	4.70559	11.5077	0.00069308	0.00220373
Peaxi162Scf00013g00124		XLOC_002200	436.871	82.7059	-2.40114	-6.02309	5e-05	0.000185415	yes		-2.42073	4.79314	45.0745	1.9e-11	3.08e-10		sp|Q9SIM4|RL141_ARATH	IPR008991,IPR002784	GO:0005840,GO:0006412,GO:0005622,GO:0003735
Peaxi162Scf00013g00129		XLOC_002151	6.11783	0.65865	-3.21544	-3.14397	0.00105	0.00297038	yes		-3.4938	2.28044	42.1442	8.48e-11	1.21e-09		ref|XP_002511539.1|
Peaxi162Scf00013g00137		XLOC_002152	3.7436	1.37169	-1.44847	-2.52442	0.0001	0.00035384	yes		-1.80179	2.87242	13.5901	0.000227381	0.00082812		AT3G47730.1	IPR026082,IPR027417	GO:0005524,GO:0000166,GO:0017111,GO:0016887
Peaxi162Scf00013g00226		XLOC_002155	3.1289	0	NA	NA	5e-05	0.000185415	yes		-6.67613	0.0448821	24.1001	9.15e-07	5.94e-06		AT5G05600.1	IPR027443,IPR005123,IPR026992	GO:0016706,GO:0055114,GO:0016491
Peaxi162Scf00013g00253		XLOC_002127	48.6694	24.4869	-0.991004	-2.0076	0.00135	0.00371306	yes		-1.00657	3.59968	5.56289	0.0183451	0.0385986		AT3G60690.1	IPR003676
Peaxi162Scf00013g00269		XLOC_002129	4.33107	1.14594	-1.9182	-1.45858	0.0257	0.0481921	yes		-1.76951	0.913642	6.56642	0.0103921	0.0236113
Peaxi162Scf00013g00304		XLOC_002227	29.8466	15.0619	-0.986658	-2.43477	5e-05	0.000185415	yes		-0.922876	5.80764	15.3851	8.77e-05	0.000357758		AT2G45260.1	IPR006943
Peaxi162Scf00013g00332		XLOC_002072	35.9738	1.08696	-5.04858	-4.58458	0.0054	0.0124867	yes		-4.88835	5.74193	47.4491	5.65e-12	1e-10		AT1G74670.1	IPR003854
Peaxi162Scf00013g00333		XLOC_002073	25.1441	4.54421	-2.46812	-4.09877	5e-05	0.000185415	yes		-2.30132	2.75165	34.8072	3.64e-09	3.9e-08		ref|XP_002514753.1|	IPR021602,IPR015801	GO:0005507,GO:0048038,GO:0009308
Peaxi162Scf00013g00429		XLOC_002074	17.1819	28.3868	0.724327	1.81701	0.00215	0.00560332	yes		0.735871	5.5191	8.34249	0.00387284	0.00998063		AT1G69570.1	IPR003851	GO:0003677,GO:0006355
Peaxi162Scf00013g00437		XLOC_002077	13.2351	44.9891	1.7652	3.96638	5e-05	0.000185415	yes		1.46582	4.2754	17.9106	2.32e-05	0.000108963		ref|XP_007037404.1|	IPR003441	GO:0003677,GO:0006355
Peaxi162Scf00013g00510		XLOC_002173	11.1256	21.6776	0.962326	2.30738	0.0002	0.000667709	yes		0.984041	5.25669	23.2944	1.39e-06	8.62e-06		AT2G03470.2	IPR009057	GO:0003677,GO:0003682
Peaxi162Scf00013g00630		XLOC_002090	96.3643	62.7392	-0.619132	-1.68558	0.0045	0.0106537	yes		-0.870713	5.5369	19.817	8.52e-06	4.42e-05		sp|E9PZJ8|ASCC3_MOUSE	IPR004179,IPR014756,IPR027417,IPR014001,IPR001650	GO:0005524,GO:0000166,GO:0017111,GO:0004386,GO:0008026,GO:0003676
Peaxi162Scf00013g00631		XLOC_002175	9.17398	18.249	0.9922	2.58687	5e-05	0.000185415	yes		0.995547	6.10823	12.8864	0.000330981	0.00115215		AT5G07980.1
Peaxi162Scf00013g00725		XLOC_002092	4.70227	9.64054	1.03576	1.80998	0.00305	0.0075881	yes		1.1147	4.00298	6.16672	0.0130176	0.0287595		sp|A2YNI2|MAD18_ORYSI	IPR002100,IPR002487	GO:0005634,GO:0003677,GO:0006355,GO:0003700,GO:0046983
Peaxi162Scf00013g00738		XLOC_002182	91.3494	17.879	-2.35313	-4.86157	5e-05	0.000185415	yes		-1.90505	3.86303	33.6213	6.7e-09	6.78e-08		sp|P30362|ASPG_LUPAR	IPR000864,IPR000246	GO:0009611,GO:0016787,GO:0004867
Peaxi162Scf00013g00829		XLOC_002097	24.9107	41.5929	0.739574	2.02903	0.00115	0.00322042	yes		0.984622	4.82773	24.4918	7.46e-07	4.94e-06		AT5G23090.4	IPR009072	GO:0046982,GO:0043565,GO:0005622
Peaxi162Scf00013g00839		XLOC_002186	2.73388	5.72452	1.06621	1.96043	0.0024	0.00617564	yes		1.43328	2.91178	14.844	0.000116777	0.000460879		AT3G05670.1	IPR013083	GO:0005515,GO:0008270
Peaxi162Scf00013g00933		XLOC_002105	54.6941	99.8648	0.868592	2.26487	5e-05	0.000185415	yes		1.12451	6.2809	19.7573	8.79e-06	4.54e-05		AT1G49050.1	IPR021109,IPR001461	GO:0006508,GO:0004190
Peaxi162Scf00013g00937		XLOC_002098	14.0799	25.5143	0.857671	2.16666	0.00015	0.000513767	yes		0.842924	5.1698	12.929	0.000323536	0.00112887		ref|XP_007036411.1|	IPR025768,IPR019050,IPR025762,IPR010920
Peaxi162Scf00013g00943		XLOC_002192	6.82583	10.7641	0.657154	1.52899	0.0118	0.024615	yes		0.983565	1.86227	5.32017	0.02108	0.0435999		sp|Q9LS42|CASP_ARATH	IPR012955	GO:0030173,GO:0006891
Peaxi162Scf00013g01114		XLOC_002111	51.2438	154.86	1.59551	4.0658	5e-05	0.000185415	yes		1.92599	6.94035	75.8461	3.07e-18	1.52e-16		sp|Q6ZK48|SLU7_ORYSJ	IPR021715
Peaxi162Scf00013g01241		XLOC_002204	25.4477	6.85521	-1.89227	-3.71634	5e-05	0.000185415	yes		-1.13989	5.67539	12.6068	0.000384349	0.00131234		AT2G35240.1
Peaxi162Scf00013g01518		XLOC_002208	1.89388	5.56565	1.5552	2.16256	0.0023	0.00594717	yes		1.77095	4.1828	19.0161	1.3e-05	6.45e-05		AT3G11580.1	IPR015300	GO:0003677
Peaxi162Scf00013g02613		XLOC_002128	5.93687	2.29343	-1.37219	-1.81338	0.00425	0.0101422	yes		-1.44529	2.10751	8.34582	0.00386576	0.00996857		AT3G60720.1	IPR002902
Peaxi162Scf00013g02924		XLOC_002224	7.83019	16.6687	1.09002	2.44282	0.0001	0.00035384	yes		1.10052	3.5588	9.36066	0.00221692	0.00612155		sp|Q9BTW9|TBCD_HUMAN	IPR022577,IPR016024	GO:0005488
Peaxi162Scf00013g03019		XLOC_002228	6.49265	13.2183	1.02566	2.3728	0.0001	0.00035384	yes		1.21763	4.75468	26.3811	2.8e-07	2.04e-06		AT1G02020.1	IPR000415	GO:0016491
Peaxi162Scf00013g03114		XLOC_002134	62.422	271.191	2.11919	5.27497	5e-05	0.000185415	yes		1.75449	6.40803	70.2902	5.12e-17	2.1e-15		sp|P23281|AROA2_TOBAC	IPR023193,IPR006264,IPR013792	GO:0016765,GO:0003866,GO:0003824
Peaxi162Scf00013g03226		XLOC_002232	15.9477	27.1486	0.767525	1.78996	0.00275	0.00692868	yes		0.740906	3.18487	6.74146	0.00941976	0.0216708		sp|Q5EAR5|TRPT1_DANRE	IPR002745	GO:0006388,GO:0016772
Peaxi162Scf00013g03227		XLOC_002233	198.193	60.1062	-1.72132	-4.4473	5e-05	0.000185415	yes		-1.54876	4.55348	29.6719	5.12e-08	4.32e-07		sp|P62302|RS13_SOYBN	IPR012606,IPR000589	GO:0005840,GO:0006412,GO:0005622,GO:0003735
Peaxi162Scf00013g03331		XLOC_002139	3.34035	0.531451	-2.65199	-2.7363	0.001	0.00284413	yes		-2.22335	2.72204	21.3539	3.82e-06	2.16e-05		AT2G45340.1	IPR013210,IPR001611,IPR013320,IPR011009	GO:0005524,GO:0005515,GO:0004672,GO:0006468,GO:0016772
Peaxi162Scf00013g03441		XLOC_002142	16.5252	10.6424	-0.63485	-1.43514	0.0161	0.0322063	yes		-0.866371	3.94776	8.32934	0.00390097	0.0100406		ref|XP_002511720.1|	IPR015943	GO:0005515
Peaxi162Scf00013g03442		XLOC_002143	5.6547	0.494682	-3.51488	-2.36285	0.01995	0.0387453	yes		-3.84657	0.462276	23.2485	1.42e-06	8.81e-06		AT2G47140.1	IPR002347	GO:0008152,GO:0016491
Peaxi162Scf00014g00030		XLOC_002300	1.95186	16.216	3.0545	5.65808	5e-05	0.000185415	yes		2.60294	6.57252	5.3889	0.0202653	0.0421504		AT5G54960.1	IPR001611,IPR012110	GO:0005515,GO:0030976
Peaxi162Scf00014g00041		XLOC_002249	11.6087	44.5955	1.94169	4.5338	5e-05	0.000185415	yes		1.76103	6.38737	16.691	4.4e-05	0.000193116		AT3G11180.2	IPR002283,IPR027443,IPR026992	GO:0016706,GO:0005506,GO:0055114,GO:0016491
Peaxi162Scf00014g00062		XLOC_002253	6.12353	0.830502	-2.88231	-2.40565	0.0072	0.0160325	yes		-3.225	0.946611	22.6948	1.9e-06	1.14e-05		sp|Q67BJ4|A4GAT_MOUSE	IPR007652,IPR007577	GO:0005795,GO:0008378
Peaxi162Scf00014g00107		XLOC_002317	4.01336	13.3871	1.73796	3.44733	5e-05	0.000185415	yes		2.15031	4.12664	44.1829	2.99e-11	4.67e-10
Peaxi162Scf00014g00122		XLOC_002263	26.026	5.98044	-2.12163	-3.69375	5e-05	0.000185415	yes		-2.30324	3.01328	21.4081	3.71e-06	2.1e-05			IPR000008	GO:0005515
Peaxi162Scf00014g00165		XLOC_002273	6.76909	1.65273	-2.03411	-3.07377	0.00025	0.000817896	yes		-2.3117	2.71607	28.9063	7.6e-08	6.2e-07		AT3G53950.1	IPR015916,IPR011043,IPR014756
Peaxi162Scf00014g00234		XLOC_002285	5.06055	0	NA	NA	5e-05	0.000185415	yes		-7.9938	0.860975	30.0852	4.13e-08	3.56e-07		sp|Q38802|KSA_ARATH	IPR008930	GO:0016829,GO:0008152,GO:0010333
Peaxi162Scf00014g00294		XLOC_002340	62.8215	93.9219	0.580203	1.5695	0.00855	0.0186197	yes		0.873855	7.84596	7.62169	0.00576704	0.0141207		ref|XP_002533331.1|
Peaxi162Scf00014g00924		XLOC_002257	133.773	41.5479	-1.68694	-4.48506	5e-05	0.000185415	yes		-1.31792	7.95285	33.1789	8.41e-09	8.36e-08		AT5G62690.1	IPR000217,IPR023123	GO:0051258,GO:0005874,GO:0043234,GO:0006184,GO:0007017,GO:0005525,GO:0005200,GO:0003924
Peaxi162Scf00014g01318		XLOC_002264	38.0898	2.70165	-3.8175	-5.48566	5e-05	0.000185415	yes		-3.80736	1.98247	45.5679	1.47e-11	2.44e-10		AT3G54040.1	IPR009489
Peaxi162Scf00014g01410		XLOC_002269	10.0573	34.1648	1.76426	2.64205	0.00025	0.000817896	yes		2.49711	4.07748	25.2234	5.11e-07	3.52e-06		sp|P27880|HSP12_MEDSA	IPR008978
Peaxi162Scf00014g01420		XLOC_002320	1.94196	13.5565	2.8034	3.20969	0.0003	0.000964629	yes		3.48388	1.37338	12.4693	0.000413695	0.0014		AT3G54020.1	IPR025749
Peaxi162Scf00014g01621		XLOC_002326	62.5524	14.3521	-2.1238	-4.65444	5e-05	0.000185415	yes		-2.11508	1.45708	16.363	5.23e-05	0.000225565		sp|O74690|SNU13_SCHPO	IPR018492,IPR004038	GO:0042254,GO:0003723,GO:0005730,GO:0030529
Peaxi162Scf00014g02122		XLOC_002334	12.0657	4.13169	-1.54611	-2.5377	0.0007	0.00206849	yes		-1.40673	2.39719	13.8753	0.000195348	0.00072458		AT3G48320.1	IPR001128	GO:0020037,GO:0016705,GO:0005506,GO:0055114
Peaxi162Scf00014g02735		XLOC_002337	18.9698	7.33813	-1.37022	-3.35542	5e-05	0.000185415	yes		-1.57586	5.3777	23.7093	1.12e-06	7.09e-06		AT1G53350.1	IPR027417,IPR000767	GO:0043531,GO:0006952
Peaxi162Scf00014g02915		XLOC_002296	18.3375	1.39074	-3.72088	-4.34784	5e-05	0.000185415	yes		-3.77172	1.48557	24.6712	6.8e-07	4.55e-06		AT1G80840.1	IPR003657	GO:0006355,GO:0043565,GO:0003700
Peaxi162Scf00015g00015		XLOC_002352	9.02462	0.823073	-3.45477	-3.21459	0.00275	0.00692868	yes		-3.4354	0.986362	27.3109	1.73e-07	1.32e-06		sp|Q9ZSY8|IAA27_ARATH	IPR003311	GO:0005634,GO:0006355,GO:0046983
Peaxi162Scf00015g00024		XLOC_002341	10.8033	17.796	0.720075	1.66171	0.0051	0.0118794	yes		0.957774	4.18648	13.6855	0.000216113	0.000792376		AT1G52290.1	IPR013320,IPR011009	GO:0005524,GO:0004674,GO:0004672,GO:0006468,GO:0016772
Peaxi162Scf00015g00025		XLOC_002342	22.1403	12.2169	-0.857795	-1.89079	0.0009	0.00258883	yes		-2.16433	2.81771	30.3561	3.6e-08	3.14e-07		AT2G21880.1	IPR002041,IPR005225,IPR001806,IPR027417	GO:0016020,GO:0007165,GO:0006184,GO:0005622,GO:0003924,GO:0006886,GO:0006913,GO:0007264,GO:0005525,GO:0015031
Peaxi162Scf00015g00032		XLOC_002458	5.35261	1.59264	-1.74882	-1.89669	0.00715	0.0159352	yes		-1.79083	10.4299	9.90868	0.00164501	0.00471057		sp|Q9M8L2|FBK30_ARATH	IPR001810,IPR015916	GO:0005515
Peaxi162Scf00015g00033		XLOC_002362	9.38207	2.30049	-2.02797	-2.69948	0.0002	0.000667709	yes		-2.96771	2.15934	13.5564	0.000231498	0.000842223		sp|Q9LMR5|FK126_ARATH	IPR001810,IPR015916	GO:0005515
Peaxi162Scf00015g00039		XLOC_002455	37.6439	7.8398	-2.26353	-4.32229	5e-05	0.000185415	yes		-1.87598	5.50874	40.2136	2.28e-10	3.05e-09		dbj|BAO49701.1|	IPR011993,IPR015007	GO:0046907,GO:0005643
Peaxi162Scf00015g00040		XLOC_002457	44.5029	19.1939	-1.21325	-2.79691	5e-05	0.000185415	yes		-0.712314	5.81681	9.29196	0.00230162	0.00632505		sp|B6YWH0|GYAR_THEON	IPR006139,IPR016040	GO:0016616,GO:0008152,GO:0051287,GO:0048037,GO:0055114
Peaxi162Scf00015g00049		XLOC_002483	5.65982	14.5556	1.36274	2.80583	5e-05	0.000185415	yes		1.63962	3.51076	21.1434	4.26e-06	2.38e-05		AT1G79910.1	IPR005061
Peaxi162Scf00015g00058		XLOC_002378	27.7046	15.8076	-0.809506	-1.99565	0.00115	0.00322042	yes		-1.03607	6.22766	14.4064	0.000147303	0.000565512		AT2G25680.1	IPR011547	GO:0015116,GO:0008272,GO:0016021
Peaxi162Scf00015g00059		XLOC_002379	4.24714	2.3165	-0.874544	-1.73565	0.0044	0.0104501	yes		-1.10209	3.39708	8.24894	0.00407759	0.0104394		ref|XP_002517549.1|	IPR021319
Peaxi162Scf00015g00072		XLOC_002388	8.83156	24.2109	1.45491	3.71561	5e-05	0.000185415	yes		1.78498	6.09394	42.1477	8.46e-11	1.21e-09		sp|Q8LPF0|TAF2_ARATH	IPR014782,IPR016024	GO:0008237,GO:0008270,GO:0005488
Peaxi162Scf00015g00109		XLOC_002408	438.055	99.8175	-2.13375	-5.37246	5e-05	0.000185415	yes		-2.0743	5.9156	59.69	1.11e-14	3.07e-13		sp|Q9C514|RS71_ARATH	IPR000554	GO:0005840,GO:0006412,GO:0005622,GO:0003735
Peaxi162Scf00015g00122		XLOC_002411	3.41852	8.12659	1.24928	1.8029	0.00445	0.0105515	yes		1.23669	4.14624	8.62348	0.00331856	0.00871801			IPR006121	GO:0046872,GO:0030001
Peaxi162Scf00015g00125		XLOC_002349	146.597	18.1461	-3.01412	-5.93198	5e-05	0.000185415	yes		-1.53398	3.87558	8.06045	0.00452419	0.0114288		sp|Q9M815|PCR8_ARATH	IPR006461
Peaxi162Scf00015g00126		XLOC_002350	13.0393	70.6084	2.43698	6.14998	5e-05	0.000185415	yes		2.16502	4.22087	61.1966	5.17e-15	1.51e-13		sp|Q8K339|KIN17_MOUSE	IPR019447
Peaxi162Scf00015g00132		XLOC_002462	19.6431	2.36757	-3.05255	-3.76585	5e-05	0.000185415	yes		-1.35447	2.30432	12.4737	0.000412713	0.00139721		AT5G02460.1	IPR003851	GO:0003677,GO:0006355
Peaxi162Scf00015g00135		XLOC_002466	12.0043	6.06723	-0.984446	-1.99984	0.00125	0.00346795	yes		-0.632669	3.81781	5.83701	0.0156924	0.0337439		ref|XP_002516002.1|
Peaxi162Scf00015g00147		XLOC_002413	84.5445	51.2818	-0.721264	-1.84561	0.0019	0.00502129	yes		-1.62004	3.24219	16.1479	5.86e-05	0.000249772		AT3G46460.1	IPR016135,IPR023313	GO:0016881
Peaxi162Scf00015g00162		XLOC_002418	102.209	51.811	-0.980185	-2.05654	0.00055	0.00166651	yes		-1.31479	5.29153	8.94411	0.00278366	0.00746732		AT1G07660.1	IPR009072,IPR001951	GO:0005634,GO:0003677,GO:0046982,GO:0006334,GO:0000786
Peaxi162Scf00015g00178		XLOC_002423	32.054	51.684	0.689213	1.8178	0.00215	0.00560332	yes		0.877764	6.52549	18.9081	1.37e-05	6.79e-05		sp|Q54JE4|ODO1_DICDI	IPR011603	GO:0006099,GO:0008152,GO:0004591,GO:0055114,GO:0030976,GO:0016624
Peaxi162Scf00015g00228		XLOC_002354	1372.65	24.1344	-5.82973	-12.1099	5e-05	0.000185415	yes		-6.00088	8.42718	154.596	1.72e-35	8.25e-33		sp|Q8CGS5|RNZ2_RAT	IPR023271,IPR001279,IPR000425	GO:0016020,GO:0006810,GO:0016787,GO:0005215
Peaxi162Scf00015g00232		XLOC_002553	29.1774	66.1793	1.18153	3.05056	5e-05	0.000185415	yes		1.60332	5.9918	13.2183	0.000277232	0.00098813		AT2G39430.1	IPR004265
Peaxi162Scf00015g00237		XLOC_002469	3.90914	0.926755	-2.07659	-1.93601	0.01615	0.0322925	yes		-3.75272	1.70841	14.0558	0.000177464	0.000665634		sp|P13088|AUX22_SOYBN	IPR003311	GO:0005634,GO:0006355,GO:0046983
Peaxi162Scf00015g00241		XLOC_002355	6.69773	3.23953	-1.04789	-2.2356	0.0002	0.000667709	yes		-0.940214	4.11001	9.63119	0.00191301	0.00538492		sp|Q8CGS5|RNZ2_RAT	IPR023271,IPR001279,IPR000425	GO:0016020,GO:0006810,GO:0016787,GO:0005215
Peaxi162Scf00015g00248		XLOC_002436	266.111	54.8501	-2.27846	-5.67861	5e-05	0.000185415	yes		-2.45551	5.17801	63.1124	1.95e-15	6.14e-14		sp|Q9M5L0|RL35_EUPES	IPR001854	GO:0005840,GO:0006412,GO:0005622,GO:0003735
Peaxi162Scf00015g00254		XLOC_002557	3.7293	0.666927	-2.4833	-1.76001	0.01625	0.0324612	yes		-2.08345	1.29018	9.296	0.00229655	0.00631353		ref|XP_002526794.1|
Peaxi162Scf00015g00268		XLOC_002442	8.60279	23.2993	1.43741	2.6732	5e-05	0.000185415	yes		1.72587	3.45087	42.9886	5.51e-11	8.2e-10		ref|XP_007009603.1|	IPR013881,IPR027104,IPR010541	GO:0000398,GO:0046540
Peaxi162Scf00015g00308		XLOC_002563	1.53731	9.26259	2.59101	3.22113	0.00035	0.00110899	yes		2.10383	3.85761	30.6198	3.14e-08	2.77e-07		sp|Q91V81|RBM42_MOUSE	IPR012677	GO:0000166,GO:0003676
Peaxi162Scf00015g00309		XLOC_002450	17.305	9.68798	-0.836919	-1.92092	0.0009	0.00258883	yes		-0.719614	5.27056	8.69428	0.00319211	0.00842013		sp|A7MF59|SUFS_CROS8	IPR015424,IPR010970	GO:0006534,GO:0008152,GO:0003824,GO:0030170,GO:0031071
Peaxi162Scf00015g00310		XLOC_002476	24.5037	44.8299	0.871464	2.31534	5e-05	0.000185415	yes		1.06358	5.63325	22.9968	1.62e-06	9.93e-06		AT1G52360.1	IPR006692,IPR015943,IPR020472	GO:0006886,GO:0030117,GO:0005515,GO:0005198,GO:0016192
Peaxi162Scf00015g00334		XLOC_002477	6.45017	1.59806	-2.01301	-1.89594	0.0103	0.0218869	yes		-1.91	1.14206	9.87151	0.00167858	0.00479474		sp|Q55E69|SYS1_DICDI	IPR019185
Peaxi162Scf00015g00341		XLOC_002474	22.1547	35.8563	0.694611	1.80786	0.00195	0.0051377	yes		0.637262	5.65029	10.6622	0.00109345	0.00329229		ref|XP_007024060.1|	IPR018545
Peaxi162Scf00015g00456		XLOC_002485	10.9582	2.9646	-1.8861	-3.84177	5e-05	0.000185415	yes		-1.90746	4.2921	43.2787	4.75e-11	7.15e-10		AT1G15440.1	IPR027145,IPR015943,IPR020472,IPR007148	GO:0005515
Peaxi162Scf00015g00458		XLOC_002487	40.5826	18.501	-1.13325	-2.51214	5e-05	0.000185415	yes		-1.89523	2.42812	19.8245	8.49e-06	4.41e-05		sp|Q9SSB8|CX5B2_ARATH	IPR002124	GO:0005740,GO:0004129
Peaxi162Scf00015g00460		XLOC_002489	6.1739	0.499497	-3.62763	-3.0732	0.0046	0.0108609	yes		-3.84865	1.43208	19.7998	8.6e-06	4.45e-05		AT5G11420.1	IPR006946
Peaxi162Scf00015g00527		XLOC_002374	115.109	175.184	0.60587	1.5803	0.0055	0.0126897	yes		1.00346	6.52686	20.8243	5.03e-06	2.76e-05		AT1G11090.1
Peaxi162Scf00015g00532		XLOC_002492	3.33544	0.874238	-1.93178	-2.76739	0.00015	0.000513767	yes		-1.95771	2.55378	15.2921	9.21e-05	0.000373812		ref|XP_007023978.1|
Peaxi162Scf00015g00623		XLOC_002381	8.39429	4.48038	-0.905787	-1.90643	0.0024	0.00617564	yes		-1.12128	4.64169	22.714	1.88e-06	1.13e-05		ref|XP_007036412.1|	IPR025768,IPR019050,IPR025762,IPR010920
Peaxi162Scf00015g00637		XLOC_002502	21.1086	45.409	1.10515	2.74402	5e-05	0.000185415	yes		1.2301	4.65524	20.261	6.76e-06	3.6e-05		AT1G03280.1	IPR002853,IPR024550	GO:0043565,GO:0006367
Peaxi162Scf00015g00720		XLOC_002391	0.830673	3.19137	1.94182	1.62414	0.02275	0.0434125	yes		2.16155	3.67928	17.1079	3.53e-05	0.000158701		AT1G49010.1	IPR009057	GO:0003677,GO:0003682
Peaxi162Scf00015g00812		XLOC_002516	154.176	97.8778	-0.655526	-1.6475	0.00415	0.00993522	yes		-0.915776	6.1032	7.4648	0.00629171	0.0152307
Peaxi162Scf00015g00816		XLOC_002393	5.38915	28.6269	2.40924	4.8667	5e-05	0.000185415	yes		2.455	6.81694	34.3329	4.64e-09	4.88e-08		AT3G18490.1	IPR021109,IPR001461	GO:0006508,GO:0004190
Peaxi162Scf00015g00824		XLOC_002392	21.7633	50.0597	1.20175	2.82547	5e-05	0.000185415	yes		1.56917	7.45841	40.9689	1.55e-10	2.12e-09		AT1G68660.1	IPR014719	GO:0030163
Peaxi162Scf00015g00825		XLOC_002394	52.9086	5.24138	-3.33548	-7.49753	5e-05	0.000185415	yes		-3.41134	5.6972	35.0288	3.25e-09	3.52e-08		sp|Q9M9A5|PCR6_ARATH	IPR006461
Peaxi162Scf00015g00827		XLOC_002508	16.1895	4.64384	-1.80166	-2.13374	0.0027	0.00681936	yes		-1.3277	2.98915	7.22612	0.00718502	0.0170896
Peaxi162Scf00015g00941		XLOC_002401	0.822287	3.44185	2.06547	1.78182	0.01145	0.0239828	yes		2.18354	1.00702	8.53693	0.00348012	0.00908727		ref|XP_007036530.1|	IPR003441	GO:0003677,GO:0006355
Peaxi162Scf00015g00943		XLOC_002518	4.77326	8.49547	0.831719	1.63739	0.0062	0.0140815	yes		1.03368	3.69046	13.5864	0.000227836	0.000829629		sp|Q0WKY2|CCR4E_ARATH	IPR005135
Peaxi162Scf00015g01034		XLOC_002402	111.421	169.76	0.607471	1.70278	0.00765	0.0168998	yes		0.846632	7.05238	11.3505	0.000754287	0.0023696		AT1G73840.1	IPR026896
Peaxi162Scf00015g01035		XLOC_002403	5.90541	10.0641	0.76911	1.46752	0.01275	0.0263176	yes		1.11367	3.48044	17.5053	2.87e-05	0.000131668		sp|B0BN49|RBMX2_RAT	IPR000571,IPR012677	GO:0046872,GO:0000166,GO:0003676
Peaxi162Scf00015g01041		XLOC_002525	5.71521	12.3279	1.10905	2.48149	5e-05	0.000185415	yes		1.17398	3.90321	20.2069	6.95e-06	3.69e-05		AT1G48840.1	IPR006927
Peaxi162Scf00015g01122		XLOC_002531	81.318	261.558	1.68548	4.3597	5e-05	0.000185415	yes		1.73929	6.9352	45.6737	1.4e-11	2.31e-10		sp|Q9M2U2|ECR_ARATH	IPR001104	GO:0016627,GO:0016021,GO:0005737,GO:0006629
Peaxi162Scf00015g01516		XLOC_002417	99.9295	46.088	-1.11652	-2.95347	5e-05	0.000185415	yes		-2.09339	3.27084	30.016	4.28e-08	3.67e-07		AT5G59290.2	IPR001509,IPR016040	GO:0044237,GO:0003824,GO:0050662
Peaxi162Scf00015g01614		XLOC_002420	76.926	27.6572	-1.47582	-3.85908	5e-05	0.000185415	yes		-1.5315	5.85562	37.2158	1.06e-09	1.27e-08		AT2G39570.1	IPR002912	GO:0016597,GO:0008152
Peaxi162Scf00015g01616		XLOC_002421	6.58656	4.31218	-0.611106	-1.4489	0.0129	0.0265852	yes		-0.998379	4.49024	12.0832	0.000508778	0.00167267		sp|Q9FNA4|ELP1_ARATH	IPR006849,IPR015943	GO:0005515
Peaxi162Scf00015g01919		XLOC_002542	269.788	62.8823	-2.1011	-5.4535	5e-05	0.000185415	yes		-1.65489	6.30197	44.7727	2.21e-11	3.54e-10		sp|Q07761|RL23A_TOBAC	IPR005633,IPR013025	GO:0005840,GO:0000166,GO:0006412,GO:0005622,GO:0003735
Peaxi162Scf00015g02216		XLOC_002427	23.2611	38.7184	0.7351	1.83883	0.00215	0.00560332	yes		0.644333	6.52967	8.42891	0.00369301	0.00957318		sp|Q5NA18|MTP5_ORYSJ	IPR027470,IPR027469,IPR002524	GO:0055085,GO:0016021,GO:0006812,GO:0008324
Peaxi162Scf00015g02222		XLOC_002429	24.2891	10.0672	-1.27064	-1.92834	0.00135	0.00371306	yes		-1.52776	3.06176	9.89569	0.00165667	0.00473934			IPR006476
Peaxi162Scf00015g02513		XLOC_002439	49.5753	141.456	1.51266	3.92984	5e-05	0.000185415	yes		1.57517	7.10955	47.4689	5.59e-12	9.95e-11		AT3G12360.1	IPR027001,IPR026961,IPR020683	GO:0005515
Peaxi162Scf00015g02613		XLOC_002444	20.3083	205.801	3.3411	8.43487	5e-05	0.000185415	yes		3.56728	6.77111	109.793	1.09e-25	1.43e-23		AT3G55090.1	IPR027417,IPR013525	GO:0016020,GO:0005524,GO:0000166,GO:0017111,GO:0016887
Peaxi162Scf00015g02617		XLOC_002445	22.9729	86.6769	1.91572	4.2863	5e-05	0.000185415	yes		1.96849	3.42025	8.35426	0.00384785	0.0099298		gb|AAR15487.1|	IPR008972	GO:0009055,GO:0005507
Peaxi162Scf00015g02711		XLOC_002558	7.46712	18.7684	1.32968	3.33753	5e-05	0.000185415	yes		1.36029	5.12323	24.0421	9.43e-07	6.09e-06		ref|XP_007009612.1|	IPR005062
Peaxi162Scf00015g02916		XLOC_002449	36.6089	20.4787	-0.838069	-1.98654	0.0006	0.00180172	yes		-1.57444	5.37388	40.7805	1.7e-10	2.32e-09
Peaxi162Scf00015g10032		XLOC_002361	39.8654	2.16184	-4.20481	-6.32931	5e-05	0.000185415	yes		-4.24761	3.74176	51.1474	8.57e-13	1.72e-11		sp|Q9M8L2|FBK30_ARATH	IPR001810,IPR015916	GO:0005515
Peaxi162Scf00015g10039		XLOC_002475	17.3151	34.2796	0.985318	2.42518	5e-05	0.000185415	yes		0.97011	5.2883	12.3232	0.000447359	0.00149712		dbj|BAO49701.1|	IPR011993,IPR015007	GO:0046907,GO:0005643
Peaxi162Scf00015g10238		XLOC_002554	64.6435	29.6869	-1.12268	-2.00591	0.0013	0.00359078	yes		-1.27434	4.30374	8.71059	0.00316367	0.00835152		AT1G07660.1	IPR009072,IPR001951
Peaxi162Scf00016g00005		XLOC_002752	6.4864	17.8664	1.46176	2.7672	0.0001	0.00035384	yes		1.56631	3.67453	29.074	6.97e-08	5.72e-07		AT2G21240.1	IPR010409
Peaxi162Scf00016g00008		XLOC_002755	159.494	78.6443	-1.02009	-2.79087	5e-05	0.000185415	yes		-0.827614	6.51848	10.5975	0.0011324	0.00339229		sp|P0DH92|VATL1_ARATH	IPR002379,IPR000245	GO:0033179,GO:0015991,GO:0033177,GO:0015078
Peaxi162Scf00016g00013		XLOC_002571	9.79893	40.9412	2.06286	4.37823	5e-05	0.000185415	yes		2.16693	3.99601	54.2376	1.78e-13	4.02e-12		AT4G38960.1	IPR000315	GO:0008270,GO:0005622
Peaxi162Scf00016g00025		XLOC_002578	51.3101	117.388	1.19397	2.83424	5e-05	0.000185415	yes		1.22784	5.18373	10.5776	0.00114468	0.00342252
Peaxi162Scf00016g00048		XLOC_002757	28.1181	14.1623	-0.989445	-2.15802	0.00035	0.00110899	yes		-0.90477	4.02601	9.9384	0.00161866	0.00464023		AT2G21300.1	IPR021881,IPR027640,IPR027417,IPR013870,IPR001752	GO:0007018,GO:0005524,GO:0003777,GO:0008017,GO:0005871
Peaxi162Scf00016g00049		XLOC_002758	8.50836	53.3617	2.64885	6.52907	5e-05	0.000185415	yes		2.49653	5.7232	102.062	5.38e-24	5.57e-22		AT2G21300.1	IPR021881,IPR027640,IPR027417,IPR013870,IPR001752	GO:0007018,GO:0005524,GO:0003777,GO:0008017,GO:0005871
Peaxi162Scf00016g00087		XLOC_002606	97.3183	41.6324	-1.225	-3.22067	5e-05	0.000185415	yes		-1.09682	6.324	38.7669	4.78e-10	6.07e-09		AT5G25610.1	IPR004873
Peaxi162Scf00016g00102		XLOC_002614	5.06358	15.6559	1.62847	3.11549	0.0002	0.000667709	yes		1.91815	3.96219	28.8431	7.85e-08	6.39e-07		AT4G34320.1	IPR007749
Peaxi162Scf00016g00106		XLOC_002616	0.720104	6.25356	3.1184	3.2217	0.0002	0.000667709	yes		3.53222	1.01536	21.2709	3.99e-06	2.24e-05		sp|Q9XIA4|CCS1_ARATH	IPR007816
Peaxi162Scf00016g00147		XLOC_002575	5.40237	2.70162	-0.999768	-1.67221	0.00695	0.0155433	yes		-1.0168	3.60455	5.16185	0.0230883	0.0471231		AT2G21340.1
Peaxi162Scf00016g00150		XLOC_002763	11.0777	5.5455	-0.998264	-1.60214	0.00735	0.0163241	yes		-1.2774	2.25247	6.283	0.0121902	0.0271516		sp|Q2KI92|IMP2L_BOVIN	IPR015927,IPR000223,IPR028360	GO:0016020,GO:0006508,GO:0008236
Peaxi162Scf00016g00151		XLOC_002764	22.5346	3.6609	-2.62187	-4.16513	5e-05	0.000185415	yes		-2.85298	4.03039	63.0816	1.98e-15	6.22e-14		AT5G66320.1	IPR013088	GO:0006355,GO:0043565,GO:0008270,GO:0003700
Peaxi162Scf00016g00187		XLOC_002842	9.0963	5.37673	-0.758551	-1.69546	0.0058	0.013289	yes		-0.880408	5.18386	13.4263	0.000248124	0.000895009		sp|Q9ZQE5|PP153_ARATH	IPR002885
Peaxi162Scf00016g00195		XLOC_002671	25.9425	15.2721	-0.764419	-2.01694	0.0007	0.00206849	yes		-0.728074	6.22488	11.5132	0.000691037	0.0021979		sp|Q09996|SYLC_CAEEL	IPR004493,IPR009080	GO:0004823,GO:0005524,GO:0002161,GO:0006429,GO:0005737,GO:0000166,GO:0006418,GO:0004812
Peaxi162Scf00016g00202		XLOC_002677	27.434	9.99637	-1.45649	-3.28387	5e-05	0.000185415	yes		-1.53264	5.48366	16.7984	4.16e-05	0.000183618		sp|Q9LT79|PUB25_ARATH	IPR013083,IPR016024	GO:0000151,GO:0016567,GO:0005488,GO:0004842
Peaxi162Scf00016g00233		XLOC_002580	10.2195	4.16969	-1.29331	-2.93953	5e-05	0.000185415	yes		-1.54255	3.4173	15.0746	0.000103342	0.000414248		sp|P30665|MCM4_YEAST	IPR001208,IPR004039,IPR027417,IPR027925	GO:0003677,GO:0005524,GO:0006260,GO:0006270,GO:0000166,GO:0042555,GO:0017111,GO:0003678
Peaxi162Scf00016g00234		XLOC_002699	7.92565	2.11824	-1.90366	-3.03001	5e-05	0.000185415	yes		-2.16647	3.18017	14.1463	0.000169128	0.000637832		AT4G15480.1	IPR002213	GO:0008152,GO:0016758
Peaxi162Scf00016g00239		XLOC_002576	5.0005	12.8129	1.35745	3.33153	5e-05	0.000185415	yes		1.20622	4.02511	12.9429	0.000321131	0.00112163		AT1G18370.1	IPR013083,IPR027640,IPR027417,IPR001752	GO:0007018,GO:0005524,GO:0003777,GO:0008017,GO:0005871
Peaxi162Scf00016g00251		XLOC_002705	27.3276	11.859	-1.20438	-2.19654	0.0003	0.000964629	yes		-0.902707	2.35508	5.95784	0.014652	0.0318471		ref|XP_007042565.1|	IPR007087	GO:0046872
Peaxi162Scf00016g00355		XLOC_002776	222.05	405.536	0.868947	1.85303	0.0016	0.00431488	yes		1.07287	6.59009	10.7018	0.00107029	0.00322912		AT4G36360.1	IPR001944,IPR017853	GO:0004553,GO:0005975,GO:0003824
Peaxi162Scf00016g00411		XLOC_002787	68.9037	130.187	0.917929	2.31154	5e-05	0.000185415	yes		1.26234	5.72987	19.4137	1.05e-05	5.34e-05		gb|AAN61914.1|AF430372_1	IPR004827	GO:0006355,GO:0043565,GO:0003700
Peaxi162Scf00016g00423		XLOC_002585	19.814	35.774	0.852389	2.22981	0.0001	0.00035384	yes		0.838772	5.48308	16.5314	4.79e-05	0.000208348		AT4G34610.1	IPR009057,IPR006563	GO:0003677,GO:0006355,GO:0043565,GO:0003700
Peaxi162Scf00016g00428		XLOC_002784	19.0273	35.0701	0.882169	2.22779	0.0004	0.00125109	yes		0.838667	4.54647	12.9176	0.000325503	0.0011348		AT4G39140.1	IPR013083	GO:0005515,GO:0008270
Peaxi162Scf00016g00430		XLOC_002786	14.918	34.6556	1.21603	2.93566	5e-05	0.000185415	yes		1.93823	3.7418	46.6669	8.41e-12	1.45e-10		AT4G39150.1	IPR026894,IPR001623
Peaxi162Scf00016g00516		XLOC_002588	102.399	208.011	1.02246	2.55899	5e-05	0.000185415	yes		1.10129	7.62511	21.4044	3.72e-06	2.11e-05		AT2G21520.2	IPR001251,IPR011074
Peaxi162Scf00016g00621		XLOC_002593	29.3749	10.0729	-1.5441	-3.26564	5e-05	0.000185415	yes		-1.53282	3.3129	16.1506	5.85e-05	0.000249515		AT4G39220.1	IPR004932	GO:0016021
Peaxi162Scf00016g00624		XLOC_002794	10.1109	24.6157	1.28366	2.68881	5e-05	0.000185415	yes		1.96537	2.14706	20.7645	5.19e-06	2.84e-05		AT5G19730.1	IPR011050	GO:0005618,GO:0030599,GO:0042545
Peaxi162Scf00016g00727		XLOC_002600	157.792	81.8724	-0.946572	-2.41327	5e-05	0.000185415	yes		-1.20355	4.30815	20.3342	6.5e-06	3.47e-05		sp|P80269|NDUS8_SOLTU	IPR010226,IPR017896	GO:0016020,GO:0016651,GO:0051539,GO:0055114,GO:0051536
Peaxi162Scf00016g00739		XLOC_002798	274.522	86.785	-1.66141	-4.12762	5e-05	0.000185415	yes		-1.53591	4.8994	27.0425	1.99e-07	1.5e-06		sp|Q03878|GRP1_DAUCA	IPR012677	GO:0000166,GO:0003676
Peaxi162Scf00016g00836		XLOC_002604	46.1898	11.2057	-2.04334	-5.11873	5e-05	0.000185415	yes		-2.05438	5.08863	106.289	6.37e-25	7.54e-23		sp|Q94G86|ALL9_OLEEU	IPR012946,IPR017853,IPR000490	GO:0004553,GO:0005975,GO:0003824
Peaxi162Scf00016g00930		XLOC_002607	127.938	34.8849	-1.87477	-4.52328	5e-05	0.000185415	yes		-1.76473	5.65764	12.3245	0.000447049	0.00149633		AT5G25610.1	IPR004873
Peaxi162Scf00016g00932		XLOC_002609	3.9572	0.379006	-3.38419	-1.8263	0.0052	0.0120824	yes		-3.51666	0.369908	16.0869	6.05e-05	0.000256839		AT1G47740.1	IPR008580
Peaxi162Scf00016g00938		XLOC_002806	622.703	130.843	-2.2507	-5.54074	5e-05	0.000185415	yes		-2.61467	6.16323	26.5375	2.58e-07	1.89e-06			IPR024489
Peaxi162Scf00016g00939		XLOC_002807	56.0344	30.9378	-0.856941	-2.30315	0.00015	0.000513767	yes		-0.767716	6.05683	13.8242	0.000200729	0.000742014		gb|ABK29439.1|	IPR005828,IPR016196	GO:0016020,GO:0006810,GO:0055085,GO:0016021,GO:0022891,GO:0022857,GO:0005215
Peaxi162Scf00016g00944		XLOC_002611	13.1041	5.65283	-1.21297	-2.49519	5e-05	0.000185415	yes		-1.98149	2.32351	21.831	2.98e-06	1.72e-05		sp|Q6ZLK0|OST48_ORYSJ	IPR005013	GO:0018279,GO:0004579,GO:0005789
Peaxi162Scf00016g01036		XLOC_002617	3.18918	11.2663	1.82076	4.07175	5e-05	0.000185415	yes		2.32413	4.07686	58.2934	2.26e-14	5.94e-13		AT1G47530.1	IPR002528	GO:0016020,GO:0055085,GO:0015238,GO:0015297,GO:0006855
Peaxi162Scf00016g01038		XLOC_002810	13.2307	4.5915	-1.52685	-2.1496	0.00215	0.00560332	yes		-2.02778	2.06056	15.4956	8.27e-05	0.000339654		sp|Q5UPJ7|SYY_MIMIV	IPR002305	GO:0005524,GO:0006418,GO:0000166,GO:0004812
Peaxi162Scf00016g01127		XLOC_002619	14.7901	38.4192	1.3772	3.48935	5e-05	0.000185415	yes		1.68162	5.21623	46.8645	7.61e-12	1.32e-10		AT4G34350.1	IPR003451	GO:0055114,GO:0019288
Peaxi162Scf00016g01128		XLOC_002621	12.039	23.8681	0.98737	1.62859	0.0066	0.0148626	yes		1.44927	1.81979	11.016	0.000903264	0.0027782		AT2G16090.1	IPR002867,IPR013083	GO:0005515,GO:0008270
Peaxi162Scf00016g01129		XLOC_002622	9.35162	17.9467	0.940434	2.12729	0.00025	0.000817896	yes		0.727637	3.66868	7.06586	0.00785666	0.0184833		AT2G16090.1	IPR002867,IPR013083	GO:0005515,GO:0008270
Peaxi162Scf00016g01135		XLOC_002817	115.858	205.662	0.82792	2.16518	0.0004	0.00125109	yes		1.28616	7.22787	14.7258	0.000124336	0.000487184		AT3G50830.1	IPR008892
Peaxi162Scf00016g01140		XLOC_002624	9.78018	4.27894	-1.19261	-2.02759	0.00115	0.00322042	yes		-1.09739	3.72024	10.0672	0.00150929	0.0043617		AT2G16070.2
Peaxi162Scf00016g01220		XLOC_002629	5.26508	10.4033	0.982518	2.29367	0.00015	0.000513767	yes		1.15281	4.22887	7.09881	0.00771349	0.0181899		sp|P93163|GPA2_SOYBN	IPR001019,IPR027417,IPR011011	GO:0031683,GO:0007186,GO:0007165,GO:0019001,GO:0004871,GO:0003924
Peaxi162Scf00016g01230		XLOC_002823	29.1227	4.77623	-2.6082	-2.42247	0.0016	0.00431488	yes		-2.45598	4.25615	7.40291	0.00651186	0.0157012
Peaxi162Scf00016g01337		XLOC_002824	3.08103	5.90032	0.937382	2.44325	5e-05	0.000185415	yes		0.960387	5.11963	5.4879	0.0191485	0.0400812		sp|Q0DJS1|TOR_ORYSJ	IPR016024,IPR011009	GO:0016773,GO:0005488,GO:0016772
Peaxi162Scf00016g01338		XLOC_002826	2.86283	0	NA	NA	0.0005	0.00152937	yes		-3.03569	8.16712	8.48943	0.00357216	0.00929245		ref|XP_007041356.1|	IPR012595,IPR015300	GO:0003677,GO:0009512
Peaxi162Scf00016g01421		XLOC_002637	48.1637	13.6249	-1.8217	-4.34205	5e-05	0.000185415	yes		-1.73109	4.15842	21.6141	3.33e-06	1.91e-05
Peaxi162Scf00016g01532		XLOC_002641	7.4293	2.07482	-1.84024	-2.43025	0.00075	0.00220004	yes		-2.29314	2.50063	20.0001	7.74e-06	4.06e-05		AT1G49510.1
Peaxi162Scf00016g01537		XLOC_002647	92.6102	7.60722	-3.60573	-7.46377	5e-05	0.000185415	yes		-4.27544	3.69581	80.5959	2.77e-19	1.55e-17		AT1G49570.1	IPR010255	GO:0006979,GO:0020037,GO:0004601,GO:0055114
Peaxi162Scf00016g01636		XLOC_002651	14.8313	8.7228	-0.765782	-1.81436	0.00215	0.00560332	yes		-0.934811	4.24301	11.5064	0.000693588	0.002205		AT1G49580.1	IPR011992,IPR011009	GO:0005524,GO:0004674,GO:0005509,GO:0004672,GO:0006468,GO:0016772
Peaxi162Scf00016g01734		XLOC_002660	7.73061	2.92097	-1.40413	-2.56015	5e-05	0.000185415	yes		-1.7622	7.46417	21.8057	3.02e-06	1.74e-05		prf||1908371A	IPR006067,IPR005117	GO:0020037,GO:0055114,GO:0051536,GO:0016491
Peaxi162Scf00016g01737		XLOC_002654	7.6668	35.8886	2.22683	4.88735	5e-05	0.000185415	yes		2.53329	4.30609	69.5985	7.27e-17	2.86e-15		AT1G19190.1	IPR013094	GO:0016787,GO:0008152
Peaxi162Scf00016g01739		XLOC_002656	21.1195	33.9145	0.683324	1.59218	0.0093	0.0200334	yes		0.918485	4.44406	8.12131	0.0043748	0.0111043		AT2G03550.1	IPR013094	GO:0016787,GO:0008152
Peaxi162Scf00016g01820		XLOC_002662	0.594626	2.99036	2.33027	1.91885	0.0128	0.0264063	yes		1.97152	2.15685	7.41379	0.00647259	0.0156156		sp|Q9LJK2|ABAH4_ARATH	IPR001128	GO:0020037,GO:0016705,GO:0005506,GO:0004497,GO:0055114
Peaxi162Scf00016g01821		XLOC_002665	25.1317	50.6153	1.01006	2.68148	5e-05	0.000185415	yes		1.14705	6.31321	31.3104	2.2e-08	2e-07		AT3G19240.1	IPR015943,IPR013863	GO:0005515
Peaxi162Scf00016g01934		XLOC_002670	11.5777	44.5851	1.94521	4.70982	5e-05	0.000185415	yes		2.42772	4.60136	80.6792	2.66e-19	1.49e-17		AT4G34000.1	IPR004827	GO:0006355,GO:0043565,GO:0003700
Peaxi162Scf00016g01935		XLOC_002672	100.227	279.366	1.47889	3.51942	5e-05	0.000185415	yes		1.56328	6.88558	17.4517	2.95e-05	0.000135042		sp|Q9LDD8|MCCB_ARATH	IPR000022	GO:0016874
Peaxi162Scf00016g01936		XLOC_002674	15.8508	41.6998	1.39548	2.80588	5e-05	0.000185415	yes		1.63993	3.32414	29.6042	5.3e-08	4.45e-07		sp|Q9SEU7|TRXM3_ARATH	IPR005746,IPR012336	GO:0015035,GO:0006662,GO:0045454
Peaxi162Scf00016g02120		XLOC_002683	31.8846	21.3395	-0.579336	-1.41328	0.01555	0.0312476	yes		-1.80405	4.44535	31.1719	2.36e-08	2.13e-07		AT4G34120.1	IPR000644	GO:0030554
Peaxi162Scf00016g02223		XLOC_002694	15.9366	3.291	-2.27575	-3.37728	5e-05	0.000185415	yes		-1.87885	4.84312	32.7674	1.04e-08	1.02e-07		AT2G15320.1	IPR013210
Peaxi162Scf00016g02238		XLOC_002695	10.2545	4.20272	-1.28686	-1.6878	0.01195	0.0248847	yes		-1.63909	4.64235	6.25309	0.0123977	0.0275694		AT4G34190.1	IPR023329
Peaxi162Scf00016g02253		XLOC_002859	6.59242	1.68901	-1.96463	-4.07593	5e-05	0.000185415	yes		-2.05824	3.95612	6.67036	0.00980294	0.0224327		AT3G19430.1	IPR009646
Peaxi162Scf00016g02324		XLOC_002696	35.204	14.0343	-1.32679	-2.99762	5e-05	0.000185415	yes		-1.41657	6.40824	22.2334	2.41e-06	1.42e-05		AT2G15290.1	IPR022051
Peaxi162Scf00016g02329		XLOC_002865	213.689	412.391	0.9485	2.31765	5e-05	0.000185415	yes		0.811321	7.35439	14.3041	0.000155528	0.000593022		AT4G34230.1	IPR020843,IPR016040,IPR002085	GO:0008270,GO:0016747,GO:0055114,GO:0016491
Peaxi162Scf00016g02334		XLOC_002863	16.493	6.4018	-1.3653	-2.27658	0.00065	0.00193585	yes		-1.68466	2.2418	11.4788	0.000703934	0.00223344		ref|XP_002518679.1|	IPR009548
Peaxi162Scf00016g02426		XLOC_002701	16.9713	8.50751	-0.996291	-2.28198	0.0003	0.000964629	yes		-1.15758	3.2229	10.2963	0.00133299	0.00391116		sp|Q9C6D2|MTK_ARATH	IPR009212,IPR011009	GO:0046522,GO:0016772,GO:0009086
Peaxi162Scf00016g02428		XLOC_002868	261.262	82.765	-1.6584	-4.23515	5e-05	0.000185415	yes		-1.29235	5.37935	13.8696	0.000195942	0.000726263		AT2G15220.1	IPR007541
Peaxi162Scf00016g02429		XLOC_002869	5.28355	0.695183	-2.92604	-2.71916	0.00185	0.00490454	yes		-3.74852	1.33077	21.4957	3.55e-06	2.02e-05		AT2G15220.1	IPR007541
Peaxi162Scf00016g02527		XLOC_002873	21.8973	5.09831	-2.10266	-4.01142	5e-05	0.000185415	yes		-2.46062	2.61718	27.4036	1.65e-07	1.27e-06		AT4G34270.1	IPR007303
Peaxi162Scf00016g02620		XLOC_002710	5.64949	2.75256	-1.03735	-1.7285	0.0041	0.00983118	yes		-0.828731	2.86744	5.32641	0.0210046	0.0434831		AT3G19540.1	IPR006873
Peaxi162Scf00016g02624		XLOC_002878	5.05973	9.05222	0.839211	1.51366	0.0135	0.0276524	yes		1.57726	2.38049	11.7583	0.00060571	0.00195839		AT4G33920.1	IPR001932,IPR015655	GO:0006470,GO:0003824,GO:0004722
Peaxi162Scf00016g02736		XLOC_002883	131.538	38.788	-1.7618	-4.23553	5e-05	0.000185415	yes		-2.17234	3.89618	33.7915	6.13e-09	6.29e-08		AT5G67420.1	IPR004883
Peaxi162Scf00016g02820		XLOC_002722	13.6585	0	NA	NA	5e-05	0.000185415	yes		-3.27914	2.52339	13.4489	0.000245155	0.000886152
Peaxi162Scf00016g02841		XLOC_002720	31.9626	11.1426	-1.5203	-3.61159	5e-05	0.000185415	yes		-1.49102	4.38224	41.1317	1.42e-10	1.97e-09		sp|A8X2R2|ZFPL1_CAEBR	IPR013083
Peaxi162Scf00016g02846		XLOC_002888	37.8273	96.2199	1.34691	3.60264	5e-05	0.000185415	yes		1.14777	5.79395	21.5806	3.39e-06	1.94e-05		AT2G14720.1	IPR003137,IPR026823,IPR001881,IPR012336	GO:0005509
Peaxi162Scf00016g02933		XLOC_002903	3.68102	7.46741	1.0205	2.05067	0.00075	0.00220004	yes		1.53004	3.19713	16.8223	4.1e-05	0.000181585		AT2G14680.1
Peaxi162Scf00016g03016		XLOC_002726	2.1347	8.5649	2.0044	3.28289	5e-05	0.000185415	yes		2.91739	1.46536	25.0093	5.71e-07	3.89e-06		AT1G60030.1	IPR006043	GO:0016020,GO:0006810,GO:0055085,GO:0005215
Peaxi162Scf00016g03019		XLOC_002906	15.9277	44.554	1.48402	3.74149	5e-05	0.000185415	yes		1.79346	4.90967	79.3823	5.12e-19	2.76e-17		sp|Q9LJN2|MRS23_ARATH	IPR026573,IPR002523	GO:0016020,GO:0015693,GO:0055085,GO:0046873,GO:0015095,GO:0030001
Peaxi162Scf00016g03211		XLOC_002920	13.4336	27.1648	1.01589	2.47923	5e-05	0.000185415	yes		1.32729	4.79763	14.0936	0.000173931	0.000653684		ref|XP_002522077.1|
Peaxi162Scf00016g03241		XLOC_002736	17.9085	4.18422	-2.09761	-4.2724	5e-05	0.000185415	yes		-1.75449	4.55311	9.55458	0.00199451	0.00558624		AT1G10020.1	IPR010410
Peaxi162Scf00016g03253		XLOC_002915	9.29033	29.1921	1.65178	3.9491	5e-05	0.000185415	yes		1.57333	3.84621	20.3596	6.42e-06	3.43e-05		AT3G22960.1	IPR001697	GO:0030955,GO:0000287,GO:0004743,GO:0006096,GO:0003824
Peaxi162Scf00016g03328		XLOC_002926	3.20942	6.9132	1.10704	1.66207	0.0074	0.0164183	yes		1.58052	1.57351	13.3743	0.00025509	0.000917898		ref|XP_002522053.1|
Peaxi162Scf00016g03335		XLOC_002741	2.79066	0.809929	-1.78474	-2.77309	0.0003	0.000964629	yes		-1.76422	2.30329	19.1855	1.19e-05	5.96e-05		ref|XP_002518340.1|	IPR005174
Peaxi162Scf00016g03341		XLOC_002738	8.09444	16.6513	1.04063	2.3644	0.0001	0.00035384	yes		0.947073	2.43587	7.30448	0.00687828	0.0164618		AT2G14520.1	IPR002550
Peaxi162Scf00016g03346		XLOC_002921	32.6564	1.41829	-4.52513	-3.82365	0.02235	0.0427546	yes		-3.36237	1.37059	25.6045	4.19e-07	2.94e-06		AT4G33720.1	IPR001283	GO:0005576
Peaxi162Scf00016g03348		XLOC_002923	715.718	20.8812	-5.09912	-10.3739	5e-05	0.000185415	yes		-4.41984	7.40075	77.9341	1.07e-18	5.57e-17		AT4G33720.1	IPR001283	GO:0005576
Peaxi162Scf00016g03350		XLOC_002925	28.8431	6.86719	-2.07044	-3.97565	5e-05	0.000185415	yes		-2.86955	3.6469	71.3431	3e-17	1.28e-15		ref|NP_569020.1|
Peaxi162Scf00016g03411		XLOC_002932	112.795	228.273	1.01706	2.48681	5e-05	0.000185415	yes		1.18085	6.80536	24.3508	8.03e-07	5.28e-06		AT5G64430.1	IPR000270	GO:0005515
Peaxi162Scf00016g03455		XLOC_002929	4.47402	0.86108	-2.37735	-3.14384	0.0004	0.00125109	yes		-2.93018	1.36599	19.0815	1.25e-05	6.26e-05		AT5G64410.1	IPR004813	GO:0055085
Peaxi162Scf00016g03464		XLOC_002748	12.3021	32.1917	1.38778	3.62491	5e-05	0.000185415	yes		2.09444	4.14854	49.0742	2.46e-12	4.68e-11		sp|B2UMP4|GATA_AKKM8	IPR023631,IPR000120	GO:0016884
Peaxi162Scf00017g00015		XLOC_003023	116.262	168.781	0.537772	1.36362	0.0189	0.0369783	yes		0.517217	5.51386	8.54212	0.0034702	0.00906367		AT3G59920.1	IPR018203	GO:0015031,GO:0005093
Peaxi162Scf00017g00156		XLOC_003046	4.82686	1.48599	-1.69966	-2.29162	0.0008	0.002331	yes		-1.08504	4.84955	7.99506	0.0046905	0.0118015		AT2G36770.1	IPR002213	GO:0008152,GO:0016758
Peaxi162Scf00017g00211		XLOC_002935	11.0287	2.72076	-2.01918	-3.29019	5e-05	0.000185415	yes		-1.56472	4.26099	17.5076	2.86e-05	0.000131592		sp|Q5F3D7|UTP15_CHICK	IPR018983,IPR015943,IPR020472	GO:0005730,GO:0005515,GO:0006364
Peaxi162Scf00017g00216		XLOC_003061	492.372	20.2698	-4.60235	-10.2708	5e-05	0.000185415	yes		-4.72131	6.65565	152.135	5.92e-35	2.5e-32		AT1G18970.1	IPR001929	GO:0045735,GO:0030145
Peaxi162Scf00017g00225		XLOC_002961	1.07836	25.1364	4.54287	6.5145	5e-05	0.000185415	yes		4.90809	3.44119	46.691	8.31e-12	1.43e-10		AT5G19410.1	IPR027417,IPR013525	GO:0016020,GO:0005524,GO:0000166,GO:0017111,GO:0016887
Peaxi162Scf00017g00227		XLOC_002964	1.13769	5.07049	2.15602	2.38942	0.00295	0.00736963	yes		2.38622	1.68184	26.6137	2.48e-07	1.82e-06		AT1G74900.1	IPR011990,IPR002885	GO:0005515
Peaxi162Scf00017g00248		XLOC_003082	9.46162	58.8903	2.63787	6.34051	5e-05	0.000185415	yes		2.77161	6.30645	130.41	3.33e-30	8.12e-28		AT5G62570.2	IPR012416
Peaxi162Scf00017g00256		XLOC_003086	23.814	9.23642	-1.3664	-3.08024	5e-05	0.000185415	yes		-1.31873	4.84402	16.0278	6.24e-05	0.000263844		sp|Q9FJP6|PUB38_ARATH	IPR013083,IPR016024	GO:0005515,GO:0000151,GO:0016567,GO:0005488,GO:0004842
Peaxi162Scf00017g00257		XLOC_003087	1.58116	6.99286	2.1449	2.6992	0.0004	0.00125109	yes		2.03172	2.28464	32.821	1.01e-08	9.89e-08		AT5G50120.1	IPR015943	GO:0005515
Peaxi162Scf00017g00268		XLOC_003088	18.8912	5.6873	-1.7319	-2.26302	0.0011	0.00309629	yes		-1.85594	4.31414	13.9051	0.000192273	0.000714325		ref|XP_007036163.1|
Peaxi162Scf00017g00269		XLOC_003089	46.5425	9.41786	-2.30508	-3.31185	0.0001	0.00035384	yes		-0.866025	3.39391	5.57735	0.0181942	0.0383199		AT1G24450.1	IPR000999	GO:0006396,GO:0003723,GO:0004525
Peaxi162Scf00017g00288		XLOC_003097	6.87276	0.410887	-4.06408	-3.83248	0.00015	0.000513767	yes		-3.27315	3.63878	53.3474	2.79e-13	6.11e-12		AT1G23760.1	IPR004873
Peaxi162Scf00017g00308		XLOC_003102	6.97097	2.64974	-1.39551	-1.90965	0.00395	0.0095152	yes		-1.51974	2.41775	12.3347	0.000444613	0.0014901		AT5G23100.1	IPR006460
Peaxi162Scf00017g00317		XLOC_003027	23.8709	36.8588	0.626755	1.61492	0.0052	0.0120824	yes		0.526462	5.21625	8.72966	0.00313075	0.00827833
Peaxi162Scf00017g00321		XLOC_003111	5.38379	8.94569	0.73257	1.33502	0.02285	0.0435759	yes		0.824869	4.10487	7.23861	0.00713524	0.016996		AT5G08139.1	IPR013083	GO:0005515,GO:0008270
Peaxi162Scf00017g00324		XLOC_003012	8.71923	47.378	2.44194	5.70676	5e-05	0.000185415	yes		2.72595	5.44936	104.938	1.26e-24	1.44e-22		AT5G03490.1	IPR002213	GO:0008152,GO:0016758
Peaxi162Scf00017g00815		XLOC_002944	16.6508	35.0362	1.07326	2.84822	5e-05	0.000185415	yes		1.55731	5.65843	50.0511	1.5e-12	2.93e-11		sp|Q5SP90|PP4R3_DANRE	IPR016024	GO:0005488
Peaxi162Scf00017g02118		XLOC_003063	4.42224	1.3877	-1.67208	-2.16407	0.0023	0.00594717	yes		-2.3296	1.9887	14.3069	0.000155298	0.000592364		sp|Q8VYP6|NOL9_ARATH	IPR010655,IPR027417
Peaxi162Scf00017g02226		XLOC_002962	18.6175	73.4292	1.9797	4.88022	5e-05	0.000185415	yes		1.86758	5.37376	59.6932	1.11e-14	3.07e-13		AT5G62910.1	IPR013083	GO:0005515,GO:0008270
Peaxi162Scf00017g02227		XLOC_002963	1246.7	165.389	-2.91418	-6.0637	5e-05	0.000185415	yes		-2.29092	7.43399	38.7745	4.76e-10	6.05e-09		AT3G48140.1	IPR010530
Peaxi162Scf00017g02231		XLOC_003069	0.99152	2.7996	1.49751	2.29912	0.0004	0.00125109	yes		1.26472	2.41982	5.07123	0.0243262	0.0493046		AT1G70140.1	IPR015425
Peaxi162Scf00017g02232		XLOC_003070	7.59448	0.670437	-3.50178	-2.0316	0.0029	0.00726086	yes		-4.33286	0.869681	32.6565	1.1e-08	1.07e-07		AT1G74890.1	IPR011006	GO:0000160,GO:0006355,GO:0000156
Peaxi162Scf00017g02238		XLOC_003066	8.54709	15.0746	0.81861	2.02274	0.0009	0.00258883	yes		0.926941	4.11128	11.8235	0.000584872	0.00189843		ref|XP_007018372.1|	IPR022122,IPR007751
Peaxi162Scf00017g02310		XLOC_003075	16.9489	29.165	0.783042	2.0692	0.0007	0.00206849	yes		0.795965	6.8445	10.2841	0.00134183	0.0039343		AT3G48050.1	IPR017923,IPR001025	GO:0005634,GO:0003677,GO:0006351
Peaxi162Scf00017g02335		XLOC_002966	3.90165	0.855311	-2.18956	-2.28965	0.0027	0.00681936	yes		-2.62311	0.348494	11.1725	0.000830181	0.00257946		sp|Q8LSZ4|E2FE_ARATH	IPR011991,IPR015633	GO:0006355,GO:0005667,GO:0003700
Peaxi162Scf00017g02339		XLOC_002969	13.8284	3.89972	-1.82619	-3.64642	5e-05	0.000185415	yes		-1.26294	5.51125	13.4235	0.000248485	0.000896001		AT1G60030.1	IPR006043	GO:0016020,GO:0006810,GO:0055085,GO:0005215
Peaxi162Scf00017g02344		XLOC_003076	42.503	15.5971	-1.44629	-3.11808	5e-05	0.000185415	yes		-1.10157	3.50029	14.9301	0.000111567	0.000443271		AT1G07830.1	IPR010729,IPR001854	GO:0005840,GO:0005761,GO:0006412,GO:0005622,GO:0003735
Peaxi162Scf00017g02522		XLOC_003085	9.83687	2.51051	-1.97022	-2.58532	0.00085	0.00246011	yes		-1.81409	2.4248	14.0635	0.000176741	0.000663043		ref|XP_007036109.1|	IPR011257,IPR023170	GO:0006284,GO:0006281,GO:0003824
Peaxi162Scf00017g02623		XLOC_002977	18.0677	7.71477	-1.22771	-2.85779	5e-05	0.000185415	yes		-1.49904	3.76975	18.4408	1.75e-05	8.47e-05		sp|Q86HG0|GMPPA_DICDI	IPR001451,IPR005835	GO:0009058,GO:0016779
Peaxi162Scf00017g02641		XLOC_003091	7.35703	2.15572	-1.77095	-3.62347	5e-05	0.000185415	yes		-1.97594	3.20239	34.3953	4.5e-09	4.74e-08		sp|P40069|IMB4_YEAST	IPR016024	GO:0006886,GO:0008536,GO:0005515,GO:0005488
Peaxi162Scf00017g02715		XLOC_002984	228.9	460.138	1.00735	2.35369	5e-05	0.000185415	yes		1.36454	7.86426	55.7896	8.07e-14	1.92e-12		sp|Q9SU63|AL2B4_ARATH	IPR016161	GO:0016620,GO:0008152,GO:0055114,GO:0016491
Peaxi162Scf00017g02910		XLOC_003099	9.89413	2.34637	-2.07614	-1.82603	0.01725	0.0341782	yes		-2.63174	2.49	12.0755	0.000510894	0.00167856		ref|XP_002511398.1|	IPR012442
Peaxi162Scf00017g02913		XLOC_002995	18.8211	35.4141	0.911975	2.38504	5e-05	0.000185415	yes		1.01503	6.26353	24.3718	7.94e-07	5.23e-06		AT1G27500.1	IPR011990	GO:0005515
Peaxi162Scf00017g02915		XLOC_002997	65.6462	28.8922	-1.18403	-3.0632	5e-05	0.000185415	yes		-1.13711	5.57633	29.5888	5.34e-08	4.48e-07		AT5G62790.1	IPR003821,IPR016040,IPR026877	GO:0008299,GO:0046872,GO:0005515,GO:0055114,GO:0070402,GO:0030604
Peaxi162Scf00017g03010		XLOC_003104	2.65533	0.47908	-2.47055	-1.29263	0.0115	0.0240713	yes		-3.00398	0.640749	10.818	0.00100515	0.00305305
Peaxi162Scf00017g03011		XLOC_003105	5.69633	1.17539	-2.27689	-1.84086	0.0179	0.0352845	yes		-2.68048	0.337016	11.2527	0.000795089	0.00248085		ref|XP_003609147.1|	IPR016177	GO:0003677,GO:0006355,GO:0003700
Peaxi162Scf00017g03030		XLOC_003001	5.95662	2.46014	-1.27575	-2.13369	0.00115	0.00322042	yes		-0.992212	8.46297	6.58019	0.010312	0.0234577		AT5G23060.1	IPR001763
Peaxi162Scf00017g03136		XLOC_003110	3.45224	0.815201	-2.08231	-1.85821	0.0223	0.0426735	yes		-4.20201	1.07899	16.1386	5.89e-05	0.000250842		AT1G13580.2	IPR016439	GO:0016021
Peaxi162Scf00017g03138		XLOC_003003	37.3131	4.4519	-3.06719	-5.3042	5e-05	0.000185415	yes		-2.63652	4.65684	42.3506	7.63e-11	1.1e-09		ref|NP_001275373.1|	IPR021788
Peaxi162Scf00017g03139		XLOC_003004	38.7973	77.0875	0.990541	2.63255	5e-05	0.000185415	yes		0.728559	5.97328	9.82976	0.0017171	0.00489063		AT1G74030.1	IPR000941	GO:0000287,GO:0004634,GO:0006096,GO:0000015
Peaxi162Scf00017g03258		XLOC_003112	2.82026	0.807659	-1.80401	-2.61325	0.0002	0.000667709	yes		-1.92872	2.23193	12.9126	0.000326375	0.00113669		sp|P59328|WDHD1_MOUSE	IPR022100,IPR015943	GO:0005515
Peaxi162Scf00017g03259		XLOC_003113	29.9319	14.5284	-1.04281	-2.6082	5e-05	0.000185415	yes		-0.606159	5.68553	7.17005	0.00741307	0.0175654		AT5G15740.1	IPR019378
Peaxi162Scf00017g03268		XLOC_003013	9.30573	21.7002	1.22152	2.91272	5e-05	0.000185415	yes		1.13663	4.47941	17.5549	2.79e-05	0.000128762		AT5G08130.2	IPR011598	GO:0046983
Peaxi162Scf00017g03274		XLOC_003017	11.1522	0.461885	-4.59366	-3.26596	0.005	0.011677	yes		-5.33555	1.35603	35.3183	2.8e-09	3.08e-08		sp|Q9ZSD6|ASPG_LUPLU	IPR000246	GO:0016787
Peaxi162Scf00017g03281		XLOC_003115	5.88544	0.714479	-3.04219	-2.17782	0.01575	0.0315972	yes		-4.83622	0.430053	25.9248	3.55e-07	2.53e-06
Peaxi162Scf00018g00027		XLOC_003137	10.778	28.5539	1.4056	2.72962	0.0001	0.00035384	yes		1.09103	4.24051	10.5909	0.00113648	0.00340252		ref|XP_002513809.1|
Peaxi162Scf00018g00104		XLOC_003129	77.0398	16.0399	-2.26394	-4.70776	5e-05	0.000185415	yes		-1.27852	2.75809	8.52614	0.00350081	0.00913093
Peaxi162Scf00018g00105		XLOC_003128	152.962	42.6385	-1.84295	-4.59483	5e-05	0.000185415	yes		-1.70075	4.98764	46.2769	1.03e-11	1.73e-10		AT1G16610.2	IPR012677	GO:0000166,GO:0003676
Peaxi162Scf00018g00155		XLOC_003138	3.76728	6.71295	0.833423	1.82794	0.00195	0.0051377	yes		0.965914	4.30325	13.199	0.000280103	0.000996992		ref|XP_007020414.1|	IPR001202	GO:0005515
Peaxi162Scf00018g00238		XLOC_003134	31.8143	1.4522	-4.45337	-4.50519	0.0001	0.00035384	yes		-4.55966	2.62405	51.5557	6.96e-13	1.42e-11		AT1G14220.1	IPR001568	GO:0003723,GO:0033897
Peaxi162Scf00019g00006		XLOC_003155	11.1032	2.52871	-2.13451	-2.17179	0.00375	0.00909209	yes		-2.05444	7.4802	29.474	5.67e-08	4.73e-07		emb|CAC39619.1|	IPR003698,IPR008990	GO:0051539,GO:0009107,GO:0016992,GO:0015979
Peaxi162Scf00019g00010		XLOC_003154	4.05439	0	NA	NA	5e-05	0.000185415	yes		-7.35823	0.823344	24.0112	9.58e-07	6.17e-06		gb|AAG01535.1|AF291179_1	IPR008972	GO:0009055,GO:0005507
Peaxi162Scf00019g00012		XLOC_003157	129.074	34.2166	-1.91543	-4.96294	5e-05	0.000185415	yes		-2.26321	5.69283	63.2247	1.84e-15	5.84e-14		AT3G08030.1	IPR006946,IPR008979
Peaxi162Scf00019g00033		XLOC_003162	14.688	32.3458	1.13894	2.83562	5e-05	0.000185415	yes		1.27779	4.31915	29.8048	4.78e-08	4.05e-07		AT3G02340.1	IPR013083	GO:0005515,GO:0008270
Peaxi162Scf00019g00037		XLOC_003160	1.15069	6.1213	2.41133	2.04031	0.0064	0.0144727	yes		2.80023	3.80324	24.9593	5.86e-07	3.98e-06		AT5G14390.1
Peaxi162Scf00019g00128		XLOC_003169	92.9676	258.548	1.47563	3.62593	5e-05	0.000185415	yes		1.27481	6.88088	20.3941	6.3e-06	3.38e-05		AT2G23790.1	IPR006769
Peaxi162Scf00019g00142		XLOC_003172	27.1345	4.06684	-2.73815	-4.08895	5e-05	0.000185415	yes		-2.34011	5.24012	57.4473	3.47e-14	8.84e-13		sp|Q5ZIR9|RN185_CHICK	IPR013083	GO:0005515,GO:0008270
Peaxi162Scf00019g00174		XLOC_003175	3.56215	1.20505	-1.56366	-2.44278	0.0002	0.000667709	yes		-1.57386	3.46059	14.6076	0.000132383	0.000514914		AT4G36870.1	IPR009057,IPR006563	GO:0003677,GO:0006355
Peaxi162Scf00019g00219		XLOC_003200	29.6002	12.3536	-1.26068	-2.83557	5e-05	0.000185415	yes		-1.40168	11.6332	17.374	3.07e-05	0.000140212		sp|Q40459|PSBO_TOBAC	IPR002628,IPR011250	GO:0009279,GO:0009523,GO:0019898,GO:0009654,GO:0042549,GO:0005509,GO:0016021,GO:0015979
Peaxi162Scf00019g00226		XLOC_003203	0.287843	7.68868	4.73938	3.60466	0.00395	0.0095152	yes		5.44384	1.52701	79.9916	3.76e-19	2.07e-17		ref|XP_007047113.1|	IPR015300	GO:0003677
Peaxi162Scf00019g00284		XLOC_003206	35.794	81.3052	1.18363	3.02688	5e-05	0.000185415	yes		1.40599	7.41006	36.654	1.41e-09	1.64e-08		AT1G04300.1	IPR008974	GO:0005515
Peaxi162Scf00019g00315		XLOC_003161	2.23894	4.55967	1.02611	1.79907	0.0036	0.00877252	yes		1.2557	2.97332	7.85322	0.00507304	0.0126274		AT5G11390.1
Peaxi162Scf00019g01111		XLOC_003168	16.5422	6.97846	-1.24517	-2.36637	0.00045	0.00139113	yes		-1.18278	2.90925	14.3734	0.000149905	0.000574118		AT5G38630.1	IPR004877	GO:0016021
Peaxi162Scf00019g02117		XLOC_003179	9.0237	2.54484	-1.82615	-2.22206	0.0021	0.00548714	yes		-2.11223	1.59041	16.4632	4.96e-05	0.000215094		ref|XP_002522377.1|
Peaxi162Scf00019g02515		XLOC_003181	5.60862	11.2148	0.999693	2.00674	0.00115	0.00322042	yes		1.21596	4.56095	24.8353	6.24e-07	4.22e-06		sp|D2XNQ8|FLOT1_MEDTR	IPR001107
Peaxi162Scf00019g03119		XLOC_003185	24.1953	13.5922	-0.831945	-2.14904	0.00015	0.000513767	yes		-0.977733	4.4519	14.7562	0.000122347	0.000480441		sp|P13676|ACPH_RAT	IPR001375	GO:0004252,GO:0006508,GO:0008236
Peaxi162Scf00019g03125		XLOC_003207	14.377	22.0675	0.61816	1.43615	0.01565	0.0314231	yes		0.877663	4.22596	10.1577	0.00143703	0.00417678		AT5G64560.1	IPR026573	GO:0015693,GO:0015095
Peaxi162Scf00020g00001		XLOC_003276	26.8595	1142.93	5.41116	11.9019	5e-05	0.000185415	yes		5.40233	8.36177	38.9163	4.42e-10	5.66e-09
Peaxi162Scf00020g00011		XLOC_003209	15.6701	38.6125	1.30105	3.34455	5e-05	0.000185415	yes		1.60608	5.16682	26.3339	2.87e-07	2.08e-06		gb|AAF78410.1|AC009273_16	IPR010839
Peaxi162Scf00020g00025		XLOC_003212	323.944	80.5003	-2.00868	-5.23473	5e-05	0.000185415	yes		-1.54057	7.18718	36.9224	1.23e-09	1.45e-08		AT5G44500.1	IPR017131,IPR010920
Peaxi162Scf00020g00076		XLOC_003295	1.39894	41.1474	4.87839	7.49369	5e-05	0.000185415	yes		4.95778	3.94024	144.028	3.5e-33	1.27e-30		AT4G00360.1	IPR001128	GO:0020037,GO:0016705,GO:0005506,GO:0055114
Peaxi162Scf00020g00088		XLOC_003300	179.916	49.295	-1.86781	-4.39684	5e-05	0.000185415	yes		-1.63837	4.4719	25.6724	4.05e-07	2.85e-06		AT1G63800.1	IPR016135,IPR023313	GO:0016881
Peaxi162Scf00020g00152		XLOC_003249	21.2956	31.0974	0.546235	1.35009	0.0226	0.043165	yes		0.860698	4.51321	10.7081	0.00106667	0.00321911		AT4G01250.1	IPR003657	GO:0006355,GO:0043565,GO:0003700
Peaxi162Scf00020g00154		XLOC_003251	42.7885	290.051	2.76101	6.81858	5e-05	0.000185415	yes		2.86943	8.06818	62.9772	2.09e-15	6.52e-14		AT1G01470.1	IPR013783,IPR004864	GO:0009269
Peaxi162Scf00020g00168		XLOC_003252	45.3755	321.951	2.82686	7.03126	5e-05	0.000185415	yes		3.04265	6.19283	59.068	1.52e-14	4.12e-13		AT2G46150.1	IPR013783,IPR004864
Peaxi162Scf00020g00184		XLOC_003328	10.893	27.2038	1.32041	3.54963	5e-05	0.000185415	yes		1.7224	5.73504	27.5916	1.5e-07	1.16e-06		ref|XP_002302027.2|
Peaxi162Scf00020g00192		XLOC_003259	10.5049	3.3789	-1.63644	-3.36764	5e-05	0.000185415	yes		-2.1656	3.95821	54.9798	1.22e-13	2.81e-12		AT3G02490.1	IPR002885
Peaxi162Scf00020g00211		XLOC_003285	22.0694	7.74788	-1.51017	-2.49275	0.0002	0.000667709	yes		-1.41693	1.79681	6.76827	0.00927925	0.0213879		sp|Q9M352|RL362_ARATH	IPR000509	GO:0005840,GO:0006412,GO:0005622,GO:0003735
Peaxi162Scf00020g00235		XLOC_003281	2.2716	4.90953	1.11188	1.68512	0.0095	0.0204057	yes		1.2968	2.26284	9.11027	0.00254178	0.0069016		ref|XP_007032873.1|	IPR001853,IPR012336	GO:0015035
Peaxi162Scf00020g00327		XLOC_003288	11.6142	17.9269	0.626231	1.66945	0.00465	0.0109644	yes		0.7343	6.45572	11.1151	0.000856286	0.00264944		ref|XP_007051802.1|	IPR019035	GO:0006357,GO:0016592,GO:0001104
Peaxi162Scf00020g00328		XLOC_003289	11.4733	19.643	0.77573	1.98509	0.00065	0.00193585	yes		0.667232	5.40645	6.77081	0.00926608	0.0213647		ref|XP_002511864.1|	IPR022212,IPR025486
Peaxi162Scf00020g00516		XLOC_003221	40.8258	12.6536	-1.68993	-3.88438	5e-05	0.000185415	yes		-1.71833	4.48097	27.6048	1.49e-07	1.15e-06		AT4G00430.1	IPR023271,IPR000425	GO:0016020,GO:0006810,GO:0005215
Peaxi162Scf00020g00522		XLOC_003220	26.0406	57.22	1.13576	3.04454	5e-05	0.000185415	yes		1.07511	4.47837	20.5277	5.88e-06	3.18e-05		AT1G01650.1	IPR006639,IPR003137	GO:0016021,GO:0004190
Peaxi162Scf00020g00611		XLOC_003222	43.6123	8.41325	-2.374	-4.47585	5e-05	0.000185415	yes		-2.4544	4.84907	50.2741	1.34e-12	2.63e-11		AT4G23400.1	IPR023271,IPR000425	GO:0016020,GO:0006810,GO:0005215
Peaxi162Scf00020g00718		XLOC_003223	8.81879	71.5999	3.02131	7.10016	5e-05	0.000185415	yes		2.80835	5.76239	101.873	5.92e-24	6.07e-22		AT1G01610.1	IPR002123,IPR023214	GO:0016746,GO:0008152
Peaxi162Scf00020g00728		XLOC_003225	32.9179	15.2676	-1.10839	-2.64846	5e-05	0.000185415	yes		-2.01874	4.34774	37.1676	1.08e-09	1.29e-08
Peaxi162Scf00020g00814		XLOC_003228	18.917	32.0974	0.76277	1.95393	0.00095	0.00271699	yes		0.884551	7.41176	10.9516	0.000935214	0.00286626		sp|Q6EVK6|BRM_ARATH	IPR014978,IPR027417,IPR001650,IPR001487,IPR000330	GO:0005634,GO:0003677,GO:0005524,GO:0005515,GO:0006355,GO:0016818,GO:0004386,GO:0003676
Peaxi162Scf00020g00914		XLOC_003302	2.74174	11.8276	2.10899	4.79386	5e-05	0.000185415	yes		2.19439	3.86049	38.4245	5.69e-10	7.14e-09		sp|O64477|Y2913_ARATH	IPR001480,IPR002528,IPR000858,IPR013320,IPR011009	GO:0016020,GO:0055085,GO:0005524,GO:0006468,GO:0015238,GO:0004674,GO:0004672,GO:0048544,GO:0015297,GO:0006855,GO:0016772
Peaxi162Scf00020g01028		XLOC_003305	5.4924	9.4102	0.776789	1.81674	0.0028	0.00703987	yes		1.12874	3.45035	15.2423	9.46e-05	0.000382914		AT2G46060.1	IPR021910,IPR013032
Peaxi162Scf00020g01031		XLOC_003307	2.98636	0.307355	-3.28041	-3.78984	5e-05	0.000185415	yes		-3.04747	4.10264	14.6403	0.000130103	0.000506808		AT1G01580.1	IPR013121,IPR017938,IPR013130	GO:0055114,GO:0016491
Peaxi162Scf00020g01220		XLOC_003244	3.46208	60.3944	4.12471	8.19664	5e-05	0.000185415	yes		4.28983	3.3142	80.3931	3.07e-19	1.71e-17		AT5G41460.1	IPR006740
Peaxi162Scf00020g01228		XLOC_003245	26.5601	43.094	0.698224	1.82169	0.0017	0.00455124	yes		0.710234	6.4336	13.1565	0.000286526	0.00101747
Peaxi162Scf00020g01234		XLOC_003312	4.68118	13.8297	1.56283	2.94708	5e-05	0.000185415	yes		1.81268	3.07767	16.694	4.39e-05	0.000192845		AT5G52660.1	IPR009057	GO:0003677,GO:0003682
Peaxi162Scf00020g01618		XLOC_003254	156.651	75.0499	-1.06163	-2.77993	5e-05	0.000185415	yes		-0.646216	6.57818	8.46891	0.00361268	0.00939197		AT3G50310.1	IPR003388,IPR011009	GO:0005524,GO:0004672,GO:0006468,GO:0016772
Peaxi162Scf00020g01711		XLOC_003325	782.616	298.373	-1.39119	-2.74381	5e-05	0.000185415	yes		-1.68932	7.00839	6.86217	0.00880396	0.0204265		ref|XP_007017571.1|
Peaxi162Scf00020g01713		XLOC_003322	2.37391	6.06166	1.35245	2.15681	0.00095	0.00271699	yes		1.45834	2.70066	15.7874	7.09e-05	0.000295777		gb|EXB52698.1|
Peaxi162Scf00020g01714		XLOC_003324	42.1874	105.933	1.32827	3.52231	5e-05	0.000185415	yes		0.998757	5.85871	17.8355	2.41e-05	0.000112809		sp|Q9LD12|PILR4_THUPL	IPR016040,IPR008030
Peaxi162Scf00020g01717		XLOC_003321	7.56744	12.4227	0.7151	1.74001	0.00285	0.00715063	yes		0.701133	4.66544	7.67691	0.00559319	0.0137585		ref|XP_007051687.1|
Peaxi162Scf00020g01818		XLOC_003327	2.39869	70.7118	4.88163	7.40494	5e-05	0.000185415	yes		4.84862	2.9636	71.1464	3.32e-17	1.4e-15		AT5G19730.1	IPR011050	GO:0005618,GO:0030599,GO:0042545
Peaxi162Scf00020g01924		XLOC_003260	9.80888	4.69509	-1.06293	-2.32334	0.0002	0.000667709	yes		-0.737916	4.0189	5.6443	0.0175122	0.0370948		AT5G16000.1	IPR013210,IPR001611,IPR013320,IPR011009	GO:0005524,GO:0005515,GO:0004674,GO:0004672,GO:0006468,GO:0016772
Peaxi162Scf00020g01929		XLOC_003262	12.3148	33.5197	1.44461	3.30899	5e-05	0.000185415	yes		1.61429	5.50755	22.6838	1.91e-06	1.15e-05		AT3G02380.1	IPR010402,IPR000315	GO:0005515,GO:0008270,GO:0005622
Peaxi162Scf00020g02019		XLOC_003333	6.53309	1.67599	-1.96276	-1.78566	0.0119	0.0247948	yes		-2.44214	0.994225	9.83001	0.00171687	0.00489063		AT3G30530.1	IPR006886,IPR004827	GO:0003899,GO:0005634,GO:0006355,GO:0043565,GO:0006351,GO:0003700
Peaxi162Scf00020g02020		XLOC_003266	139.784	225.682	0.691092	1.77713	0.0025	0.00640186	yes		0.806673	7.51544	9.31338	0.00227487	0.00626282		AT3G30390.1	IPR013057
Peaxi162Scf00020g02022		XLOC_003265	2.28956	17.191	2.90851	3.50252	0.0001	0.00035384	yes		2.19868	1.93275	9.43658	0.002127	0.00590463
Peaxi162Scf00020g02024		XLOC_003332	10.834	5.62987	-0.94439	-2.12307	0.00065	0.00193585	yes		-1.02774	4.5505	16.1728	5.78e-05	0.00024681		AT3G02350.1	IPR002495	GO:0016757
Peaxi162Scf00020g02126		XLOC_003268	2.83923	6.04298	1.08976	1.87174	0.00255	0.00651426	yes		0.833585	2.99258	8.57379	0.00341037	0.00892992		AT2G04865.1	IPR019557
Peaxi162Scf00020g02131		XLOC_003267	5.62913	14.6653	1.38143	3.17699	5e-05	0.000185415	yes		1.24646	3.81446	16.7696	4.22e-05	0.000186107		AT5G38840.1	IPR008984	GO:0005515
Peaxi162Scf00020g02134		XLOC_003335	84.9787	2.47335	-5.10256	-4.24056	0.00245	0.0062886	yes		-4.39236	5.75445	68.9751	9.97e-17	3.84e-15
Peaxi162Scf00020g02135		XLOC_003336	2.60825	4.24539	0.702817	1.40445	0.01775	0.0350271	yes		1.01788	3.18346	7.46686	0.00628452	0.0152169		sp|Q8L6J2|RPO2A_TOBAC	IPR024075,IPR002092	GO:0003899,GO:0003677,GO:0006351
Peaxi162Scf00020g02136		XLOC_003337	6.12384	14.3752	1.23108	2.45459	5e-05	0.000185415	yes		1.13995	3.44925	11.4465	0.000716269	0.00226563		AT3G30380.2
Peaxi162Scf00020g02234		XLOC_003271	20.3292	7.01554	-1.53493	-2.87573	5e-05	0.000185415	yes		-1.18877	3.14622	17.3885	3.05e-05	0.0001393		ref|XP_002526846.1|	IPR026721
Peaxi162Scf00020g02235		XLOC_003272	0.914424	2.82321	1.6264	1.81693	0.0106	0.0224374	yes		1.84825	1.71163	7.46432	0.00629339	0.015233		AT5G15730.2	IPR011009	GO:0005524,GO:0004674,GO:0004672,GO:0006468,GO:0016772
Peaxi162Scf00020g02342		XLOC_003342	12.3243	25.7921	1.06542	2.83585	5e-05	0.000185415	yes		1.0872	7.12685	9.22827	0.00238306	0.00652021		AT3G02260.1	IPR016024,IPR025704,IPR003126	GO:0008270,GO:0005488,GO:0004842
Peaxi162Scf00020g02344		XLOC_003343	8.69988	30.8188	1.82474	4.68532	5e-05	0.000185415	yes		1.34453	4.75067	7.02701	0.00802893	0.0188351		AT3G02260.1
Peaxi162Scf00020g02349		XLOC_003348	1.2232	48.2375	5.30142	6.1177	0.00025	0.000817896	yes		7.25527	2.92815	122.421	1.87e-28	3.61e-26		AT3G30210.1	IPR009057	GO:0003677,GO:0003682
Peaxi162Scf00021g00010		XLOC_003405	186.783	17.3261	-3.43035	-5.65275	5e-05	0.000185415	yes		-2.97686	3.51866	46.3528	9.88e-12	1.68e-10		sp|Q9XJ60|MAD50_ORYSJ	IPR002100	GO:0003677,GO:0046983
Peaxi162Scf00021g00064		XLOC_003360	32.5248	16.2553	-1.00063	-2.52734	5e-05	0.000185415	yes		-1.0369	5.03988	20.1149	7.29e-06	3.85e-05		AT2G45720.1	IPR016024	GO:0005515,GO:0005488
Peaxi162Scf00021g00116		XLOC_003408	14.5899	9.33906	-0.643618	-1.48399	0.01145	0.0239828	yes		-0.716098	4.77628	8.04949	0.00455164	0.011488		sp|Q8BYI6|PCAT2_MOUSE	IPR002123,IPR011992	GO:0016746,GO:0008152,GO:0005509
Peaxi162Scf00021g00117		XLOC_003407	7.49228	15.4017	1.03961	1.96141	0.0019	0.00502129	yes		1.99849	3.97204	32.3672	1.28e-08	1.22e-07		sp|Q9XJ60|MAD50_ORYSJ	IPR002100,IPR002487	GO:0005634,GO:0003677,GO:0006355,GO:0003700,GO:0046983
Peaxi162Scf00021g00132		XLOC_003372	182.604	32.919	-2.47172	-6.33527	5e-05	0.000185415	yes		-2.26014	9.01149	52.9371	3.44e-13	7.46e-12		AT2G45470.1	IPR000782
Peaxi162Scf00021g00213		XLOC_003446	52.3402	12.2418	-2.09611	-4.22835	5e-05	0.000185415	yes		-1.28996	4.9305	20.9178	4.79e-06	2.65e-05		AT5G23280.1	IPR005333
Peaxi162Scf00021g00235		XLOC_003350	4.2747	8.3454	0.965158	2.37152	5e-05	0.000185415	yes		1.05021	4.639	16.9683	3.8e-05	0.000169699		sp|Q9LLL8|XSP1_ARATH	IPR023827,IPR015500,IPR023828	GO:0004252,GO:0006508,GO:0042802,GO:0043086
Peaxi162Scf00021g00236		XLOC_003351	11.3931	24.2459	1.08958	2.84154	5e-05	0.000185415	yes		1.0367	6.18884	20.477	6.04e-06	3.25e-05		AT3G15730.1	IPR015679,IPR000008,IPR024632	GO:0008152,GO:0005515,GO:0003824
Peaxi162Scf00021g00237		XLOC_003352	35.3315	10.4101	-1.76298	-3.37276	5e-05	0.000185415	yes		-1.12133	2.50763	6.69873	0.00964819	0.0221324		AT3G61113.1	IPR015221,IPR012675	GO:0034227,GO:0005737
Peaxi162Scf00021g00620		XLOC_003361	148.975	85.6595	-0.798382	-2.05108	0.00055	0.00166651	yes		-0.684431	5.82014	7.9653	0.00476825	0.0119738		sp|Q5VRJ8|PX115_ORYSJ	IPR008733	GO:0005779,GO:0016559
Peaxi162Scf00021g00626		XLOC_003422	13.7292	3.1632	-2.11779	-2.65186	0.00085	0.00246011	yes		-1.78058	3.52326	18.4605	1.73e-05	8.4e-05		gb|EXB74433.1|	IPR013083	GO:0005515,GO:0008270
Peaxi162Scf00021g00718		XLOC_003363	8.64054	60.5476	2.80888	6.79094	5e-05	0.000185415	yes		3.01168	5.70603	43.5799	4.07e-11	6.21e-10		AT4G00750.1	IPR004159	GO:0008168
Peaxi162Scf00021g00721		XLOC_003424	31.3743	74.6321	1.25021	2.87671	5e-05	0.000185415	yes		1.55981	4.69575	15.7237	7.33e-05	0.000304789		sp|Q9LEX0|P2A13_ARATH	IPR001810,IPR025886	GO:0005515
Peaxi162Scf00021g00920		XLOC_003365	36.1089	55.6637	0.624381	1.62724	0.0053	0.0122849	yes		0.513895	5.6589	6.97474	0.00826682	0.0193101		sp|P45432|CSN1_ARATH	IPR000717,IPR019585	GO:0005515
Peaxi162Scf00021g00922		XLOC_003367	8.53746	1.01023	-3.07912	-4.78078	5e-05	0.000185415	yes		-3.47447	4.94506	45.0035	1.97e-11	3.17e-10		sp|Q0WV12|ANL2_ARATH	IPR004159,IPR009057,IPR002913	GO:0008289,GO:0005634,GO:0003677,GO:0008168,GO:0006355,GO:0043565,GO:0003700
Peaxi162Scf00021g01017		XLOC_003369	39.4686	24.4405	-0.691433	-1.76496	0.0037	0.0089857	yes		-0.594536	4.86546	6.41192	0.0113357	0.0254951		AT4G11680.1	IPR013083	GO:0005515,GO:0008270
Peaxi162Scf00021g01018		XLOC_003368	20.5204	31.8545	0.634441	1.63744	0.0046	0.0108609	yes		0.687891	4.73375	5.88184	0.0152978	0.0330291		AT4G00720.1	IPR011009	GO:0005524,GO:0004674,GO:0004672,GO:0006468,GO:0016772
Peaxi162Scf00021g01219		XLOC_003433	15.4352	7.93107	-0.960638	-1.82852	0.00355	0.00866564	yes		-1.35403	3.51804	18.5699	1.64e-05	7.97e-05		ref|XP_002302567.1|
Peaxi162Scf00021g01312		XLOC_003373	7.49681	11.8632	0.662144	1.55519	0.00895	0.0193773	yes		0.934305	4.5088	16.2875	5.44e-05	0.000233751		sp|Q9H8Y5|ANKZ1_HUMAN	IPR020683,IPR007087	GO:0046872,GO:0005515
Peaxi162Scf00021g01518		XLOC_003438	30.8426	54.1844	0.812953	2.06904	0.00025	0.000817896	yes		0.912059	7.68523	15.3667	8.85e-05	0.000360968		sp|Q9LZX8|BIG2_ARATH	IPR023394,IPR000904,IPR016024	GO:0032012,GO:0005086,GO:0005488
Peaxi162Scf00021g01723		XLOC_003383	3.04871	6.42413	1.0753	2.15911	0.00075	0.00220004	yes		1.41849	2.29249	10.442	0.00123183	0.00364897		sp|Q9FQ09|KU80_ARATH	IPR005161,IPR024193,IPR016194,IPR014893,IPR002035	GO:0043564,GO:0005634,GO:0003677,GO:0004003,GO:0042162,GO:0016817,GO:0003684,GO:0006303,GO:0006310,GO:0000723
Peaxi162Scf00021g01817		XLOC_003386	0.590385	5.83445	3.30487	3.00171	0.0014	0.00383394	yes		3.50657	1.45096	23.1097	1.53e-06	9.44e-06		AT1G10740.1
Peaxi162Scf00021g01915		XLOC_003442	40.515	100.759	1.31437	3.21049	5e-05	0.000185415	yes		1.16221	6.21187	20.9147	4.8e-06	2.65e-05		AT5G23230.1	IPR000868	GO:0008152,GO:0003824
Peaxi162Scf00021g02117		XLOC_003391	41.8233	7.95615	-2.39416	-5.11921	5e-05	0.000185415	yes		-2.45152	2.7098	24.6683	6.81e-07	4.56e-06		ref|XP_002525985.1|	IPR011992,IPR007736	GO:0005509
Peaxi162Scf00021g02221		XLOC_003447	14.2917	25.2818	0.822924	1.76056	0.0039	0.0094105	yes		1.04865	6.47219	12.6821	0.000369171	0.0012672		AT1G50320.1	IPR005746,IPR012336	GO:0015035,GO:0006662,GO:0045454
Peaxi162Scf00021g02316		XLOC_003396	11.5317	2.54335	-2.18081	-3.86372	5e-05	0.000185415	yes		-2.3492	2.1932	26.9258	2.11e-07	1.58e-06		sp|A8HZX8|PYRD_AZOC5	IPR013785,IPR012135	GO:0016020,GO:0006222,GO:0004158,GO:0004152,GO:0006207,GO:0003824,GO:0055114
Peaxi162Scf00021g02317		XLOC_003395	27.8648	62.2372	1.15933	2.99264	5e-05	0.000185415	yes		1.23517	5.76421	16.5012	4.86e-05	0.000211293		sp|Q2KJ44|PTPA_BOVIN	IPR004327	GO:0019211
Peaxi162Scf00021g02414		XLOC_003398	30.8148	47.5472	0.625736	1.6668	0.00435	0.0103481	yes		0.670722	5.27147	7.86882	0.00502944	0.0125376		sp|Q06862|ACCC_NOSS1	IPR016185,IPR011761,IPR004549	GO:0046872,GO:0004075,GO:0008152,GO:0005524,GO:0003824,GO:0016874
Peaxi162Scf00021g02415		XLOC_003397	4.96302	8.88999	0.840965	1.94061	0.00085	0.00246011	yes		1.09035	3.34777	16.0966	6.02e-05	0.000255727		ref|XP_002325941.1|	IPR004177	GO:0046872
Peaxi162Scf00021g02521		XLOC_003399	24.1812	9.12596	-1.40584	-2.89195	5e-05	0.000185415	yes		-1.56069	2.96484	24.8583	6.17e-07	4.18e-06		AT4G11630.1	IPR008991,IPR001857	GO:0005840,GO:0006412,GO:0005622,GO:0003735
Peaxi162Scf00021g02522		XLOC_003400	51.2774	25.6066	-1.00181	-2.38834	0.0001	0.00035384	yes		-0.879422	4.8067	12.6867	0.000368275	0.00126496		sp|Q9FMP4|PM14_ARATH	IPR012677	GO:0000166,GO:0003676
Peaxi162Scf00022g00175		XLOC_003474	23.8884	0.829488	-4.84795	-5.12779	0.0002	0.000667709	yes		-5.51294	3.46534	60.7198	6.58e-15	1.89e-13		sp|Q9C7N5|GDL14_ARATH	IPR001087	GO:0016787,GO:0016788,GO:0006629
Peaxi162Scf00022g00310		XLOC_003468	33.6933	19.8741	-0.761571	-1.89488	0.001	0.00284413	yes		-0.969932	4.50567	12.2843	0.000456788	0.00152474		sp|A9GP90|UREG_SORC5	IPR027417,IPR012202	GO:0016530,GO:0005524,GO:0006184,GO:0042803,GO:0016151,GO:0005737,GO:0003924
Peaxi162Scf00023g00112		XLOC_003523	280.412	80.8786	-1.79372	-4.3358	5e-05	0.000185415	yes		-1.66725	8.36767	40.5234	1.94e-10	2.63e-09		sp|P29000|INVA_SOLLC	IPR021792,IPR001362,IPR023296,IPR008985	GO:0004553,GO:0005975,GO:0004575,GO:0004564
Peaxi162Scf00023g00718		XLOC_003486	61.4608	30.5136	-1.01022	-2.3613	0.0001	0.00035384	yes		-0.94502	4.63539	12.5823	0.000389416	0.0013268		sp|O49686|PYR1_ARATH	IPR019587,IPR023393
Peaxi162Scf00023g00723		XLOC_003515	19.2807	33.0557	0.777738	1.99187	0.00115	0.00322042	yes		0.914539	4.83401	11.9588	0.000543904	0.00177687		AT4G23740.1	IPR003591,IPR013210,IPR001611,IPR011009	GO:0005524,GO:0005515,GO:0004672,GO:0006468,GO:0016772
Peaxi162Scf00023g00825		XLOC_003490	7.60064	1.3705	-2.47142	-4.23116	5e-05	0.000185415	yes		-1.85517	3.90295	43.4142	4.43e-11	6.71e-10		AT5G52540.1	IPR008537
Peaxi162Scf00023g00925		XLOC_003494	5.65061	12.8251	1.18249	2.92887	5e-05	0.000185415	yes		1.39973	4.93924	23.6382	1.16e-06	7.34e-06		sp|Q8LL04|CPL3_ARATH	IPR004274,IPR023214,IPR001357	GO:0005634,GO:0005515,GO:0004721
Peaxi162Scf00023g00928		XLOC_003492	5.51369	0.227986	-4.596	-3.14552	0.0235	0.044643	yes		-3.60613	1.16433	32.0969	1.47e-08	1.39e-07		AT4G00350.1	IPR002528	GO:0016020,GO:0055085,GO:0015238,GO:0015297,GO:0006855
Peaxi162Scf00023g00929		XLOC_003493	39.791	85.407	1.10191	2.81886	5e-05	0.000185415	yes		1.47315	7.06501	49.2715	2.23e-12	4.27e-11		AT5G61960.1	IPR007201,IPR012677	GO:0000166,GO:0003676
Peaxi162Scf00023g01329		XLOC_003500	19.6219	51.8873	1.40291	3.55361	5e-05	0.000185415	yes		1.4894	5.40004	13.7725	0.000206332	0.000759875		AT5G09880.1	IPR006509	GO:0006397,GO:0005634,GO:0003723,GO:0000166,GO:0003676
Peaxi162Scf00023g01330		XLOC_003501	11.9809	33.2127	1.47099	3.49723	5e-05	0.000185415	yes		1.571	3.54027	26.5578	2.56e-07	1.87e-06		AT2G26000.2	IPR011422,IPR001607,IPR013083	GO:0005515,GO:0008270
Peaxi162Scf00023g02531		XLOC_003510	10.6847	3.80191	-1.49075	-2.09202	0.0021	0.00548714	yes		-1.65722	2.23598	11.5545	0.000675838	0.00215353		AT1G26740.1	IPR011332,IPR002677	GO:0015934,GO:0006412,GO:0003735
Peaxi162Scf00024g00161		XLOC_003607	22.2762	14.4035	-0.629083	-1.40214	0.01615	0.0322925	yes		-0.636311	3.65729	5.94532	0.0147564	0.0320439		AT4G14465.1	IPR014476
Peaxi162Scf00024g01815		XLOC_003571	335.783	177.568	-0.919153	-2.33532	5e-05	0.000185415	yes		-1.34088	5.92073	19.8934	8.19e-06	4.27e-05		gb|AAC49975.1|	IPR008637
Peaxi162Scf00024g01922		XLOC_003573	7.90477	4.68533	-0.754572	-1.82018	0.00155	0.00419549	yes		-0.795019	4.87146	7.88376	0.00498808	0.0124609		AT1G06620.1	IPR027443,IPR005123,IPR026992	GO:0016706,GO:0055114,GO:0016491
Peaxi162Scf00024g02218		XLOC_003583	50.3943	27.4226	-0.877895	-2.20633	0.00025	0.000817896	yes		-0.750341	5.11832	7.79853	0.00522888	0.0129663		AT1G06620.1	IPR027443,IPR005123,IPR026992	GO:0016706,GO:0055114,GO:0016491
Peaxi162Scf00024g02219		XLOC_003615	6.53546	0.407501	-4.00341	-3.3416	0.0076	0.0168035	yes		-4.34596	1.94229	31.0751	2.48e-08	2.23e-07		AT1G06620.1	IPR027443,IPR005123,IPR026992	GO:0016706,GO:0055114,GO:0016491
Peaxi162Scf00024g02221		XLOC_003618	41.5362	9.73114	-2.09369	-4.6927	5e-05	0.000185415	yes		-1.73389	4.21262	42.9431	5.64e-11	8.37e-10		AT1G06620.1	IPR027443,IPR005123,IPR026992	GO:0016706,GO:0055114,GO:0016491
Peaxi162Scf00024g02317		XLOC_003621	16.8853	25.713	0.606725	1.43167	0.01595	0.0319447	yes		0.577429	5.03227	9.13635	0.0025058	0.00681462		AT4G14410.2	IPR011598	GO:0046983
Peaxi162Scf00024g02318		XLOC_003585	11.0711	1.72756	-2.68	-2.68938	0.0082	0.0179529	yes		-2.79167	1.69755	29.6659	5.13e-08	4.34e-07		sp|Q8L7R5|CSPLG_ARATH	IPR006702
Peaxi162Scf00024g02411		XLOC_003622	89.0358	42.5018	-1.06686	-2.55515	5e-05	0.000185415	yes		-0.76425	4.12026	6.32728	0.0118895	0.0266221		sp|Q9HZP6|ETFB_PSEAE	IPR012255	GO:0009055
Peaxi162Scf00025g00291		XLOC_003713	32.8279	12.7048	-1.36955	-4.27787	5e-05	0.000185415	yes		-1.37882	7.4282	9.48293	0.00207393	0.00577354		AT1G62440.1	IPR013210
Peaxi162Scf00025g00313		XLOC_003631	818.101	69.9372	-3.54815	-8.706	5e-05	0.000185415	yes		-3.78285	7.18601	133.483	7.09e-31	1.84e-28
Peaxi162Scf00025g00711		XLOC_003675	15.401	22.3981	0.54035	1.34569	0.0202	0.0391663	yes		1.23803	5.24965	11.8854	0.000565742	0.0018424		sp|Q944C1|PLCD4_ARATH	IPR011992,IPR001192	GO:0008081,GO:0007165,GO:0005515,GO:0004435,GO:0005509,GO:0035556,GO:0006629
Peaxi162Scf00025g01315		XLOC_003635	18.4034	3.892	-2.24138	-2.85177	0.00035	0.00110899	yes		-2.43421	2.22287	25.5022	4.42e-07	3.08e-06		ref|XP_003621619.1|	IPR009025	GO:0003899,GO:0003677,GO:0006351,GO:0046983
Peaxi162Scf00025g02112		XLOC_003695	1066.14	449.751	-1.2452	-2.25175	0.00035	0.00110899	yes		-1.07667	9.64993	11.6737	0.000633912	0.00203781		AT5G09810.1	IPR004000
Peaxi162Scf00025g02218		XLOC_003699	119.376	70.0247	-0.769577	-1.92107	0.001	0.00284413	yes		-1.01086	4.30965	10.7109	0.00106506	0.00321615		sp|Q32PE9|LSM3_BOVIN	IPR010920
Peaxi162Scf00025g02322		XLOC_003642	20.0291	39.4536	0.978062	2.45112	5e-05	0.000185415	yes		1.16846	5.46625	16.4073	5.11e-05	0.000220542		sp|Q39117|TGT2_ARATH	IPR001005	GO:0003682
Peaxi162Scf00025g02430		XLOC_003702	11.9839	4.94496	-1.27707	-2.35715	0.0005	0.00152937	yes		-2.70389	2.43476	31.5494	1.94e-08	1.8e-07		ref|XP_007048232.1|	IPR001623
Peaxi162Scf00025g02432		XLOC_003704	28.0399	5.6856	-2.3021	-3.94933	5e-05	0.000185415	yes		-1.80493	3.59829	36.4557	1.56e-09	1.8e-08
Peaxi162Scf00025g02821		XLOC_003652	5.10945	13.651	1.41776	2.93231	5e-05	0.000185415	yes		1.23517	4.34569	33.4193	7.43e-09	7.48e-08		sp|Q6MEG4|RSMH_PARUW	IPR002903,IPR023397	GO:0008168
Peaxi162Scf00025g02825		XLOC_003711	24.5096	38.4342	0.649044	1.7145	0.00305	0.0075881	yes		0.974391	5.95412	21.0683	4.43e-06	2.47e-05		AT5G09880.1	IPR006509	GO:0006397,GO:0005634,GO:0003723,GO:0000166,GO:0003676
Peaxi162Scf00025g03018		XLOC_003656	9.42682	6.13956	-0.618636	-1.46474	0.0129	0.0265852	yes		-1.4284	2.84706	17.9021	2.33e-05	0.000109325		sp|Q9SJ20|RIR1_ARATH	IPR000788,IPR008926	GO:0004748,GO:0005524,GO:0006260,GO:0055114,GO:0005971
Peaxi162Scf00025g03227		XLOC_003719	14.2213	8.10757	-0.810714	-1.38157	0.01805	0.0355392	yes		-0.806557	2.97232	6.09185	0.0135807	0.0298127		AT4G24630.1	IPR001594	GO:0008270
Peaxi162Scf00026g00013		XLOC_003757	49.819	28.9921	-0.781036	-2.01764	0.0005	0.00152937	yes		-0.596448	5.46255	5.57777	0.0181899	0.038315		AT1G69040.2	IPR002912	GO:0016597,GO:0008152
Peaxi162Scf00026g00055		XLOC_003729	10.6482	24.4465	1.19902	2.80022	5e-05	0.000185415	yes		0.952061	3.53082	11.1611	0.00083532	0.0025931		AT1G69040.2	IPR002912	GO:0016597,GO:0008152
Peaxi162Scf00026g00138		XLOC_003732	2.8743	5.81553	1.0167	1.7931	0.00405	0.00972652	yes		1.0689	2.82302	12.236	0.000468753	0.00155865		AT1G27370.1	IPR004333	GO:0005634,GO:0003677
Peaxi162Scf00026g00178		XLOC_003774	18.8935	7.51367	-1.3303	-3.0258	5e-05	0.000185415	yes		-2.14658	3.3191	42.7392	6.25e-11	9.23e-10		AT2G03590.1	IPR009834
Peaxi162Scf00026g00275		XLOC_003790	8.71075	26.8784	1.62558	3.72818	5e-05	0.000185415	yes		1.87857	4.76522	60.4636	7.5e-15	2.12e-13		AT2G02800.1	IPR013320,IPR011009	GO:0005524,GO:0004674,GO:0004672,GO:0006468,GO:0016772
Peaxi162Scf00026g00312		XLOC_003728	4.97757	7.75514	0.639711	1.34311	0.02175	0.0417573	yes		0.820104	3.58653	5.32484	0.0210235	0.0435047		sp|O23337|PP311_ARATH	IPR011990,IPR002885	GO:0005515
Peaxi162Scf00026g01510		XLOC_003769	101.736	25.6376	-1.9885	-5.08706	5e-05	0.000185415	yes		-1.94903	5.53205	63.6013	1.52e-15	4.88e-14		sp|Q8RU27|UPTG2_SOLTU	IPR004901	GO:0030244,GO:0016866
Peaxi162Scf00026g01610		XLOC_003771	204.011	42.2821	-2.27053	-5.55655	5e-05	0.000185415	yes		-1.98265	6.11408	38.2281	6.29e-10	7.81e-09
Peaxi162Scf00026g01920		XLOC_003780	20.8054	6.89016	-1.59435	-3.77945	5e-05	0.000185415	yes		-1.91594	3.50181	22.8419	1.76e-06	1.07e-05		sp|P49132|TPT_FLATR	IPR004853,IPR004696	GO:0016020,GO:0006810,GO:0016021,GO:0005215
Peaxi162Scf00026g02218		XLOC_003737	12.5272	30.5531	1.28625	3.07881	5e-05	0.000185415	yes		1.50249	5.25281	12.2416	0.000467359	0.00155476		AT1G59710.1	IPR007679,IPR008999
Peaxi162Scf00026g02312		XLOC_003741	20.0929	58.3909	1.53906	3.9201	5e-05	0.000185415	yes		1.25704	5.32642	42.6644	6.5e-11	9.56e-10		AT5G15080.1	IPR013320,IPR011009	GO:0005524,GO:0004674,GO:0004672,GO:0006468,GO:0016772
Peaxi162Scf00026g02513		XLOC_003748	0.938796	14.3174	3.93081	4.3037	0.0001	0.00035384	yes		4.41262	4.19903	57.9388	2.7e-14	7e-13		AT3G48530.1	IPR000644	GO:0030554
Peaxi162Scf00026g02810		XLOC_003750	22.6452	8.86038	-1.35376	-2.74705	5e-05	0.000185415	yes		-0.817681	3.35586	6.97967	0.00824408	0.0192667		AT1G14360.1	IPR013657	GO:0055085
Peaxi162Scf00026g03012		XLOC_003794	218.283	99.6306	-1.13154	-2.87279	5e-05	0.000185415	yes		-1.44318	7.21188	40.4061	2.06e-10	2.78e-09		sp|Q9FLF0|RS92_ARATH	IPR001912,IPR022801	GO:0003723,GO:0006412,GO:0005622,GO:0003735,GO:0015935,GO:0019843
Peaxi162Scf00026g03113		XLOC_003753	13.5028	3.79947	-1.82939	-3.02341	5e-05	0.000185415	yes		-1.72223	3.89445	36.3428	1.65e-09	1.9e-08		AT2G02880.1
Peaxi162Scf00026g03212		XLOC_003756	32.9877	21.794	-0.597995	-1.44256	0.01445	0.0293197	yes		-0.59914	5.86179	5.5462	0.0185208	0.0389129		AT1G69640.1	IPR006694	GO:0005506,GO:0006633,GO:0055114,GO:0016491
Peaxi162Scf00026g03215		XLOC_003755	4.01542	8.95127	1.15654	2.41594	0.00035	0.00110899	yes		1.38079	3.78851	20.6929	5.39e-06	2.94e-05		AT1G26830.1	IPR011991,IPR001373	GO:0006511,GO:0031625,GO:0031461
Peaxi162Scf00026g03217		XLOC_003798	6.42109	2.72568	-1.2362	-1.84081	0.00655	0.0147655	yes		-1.69934	1.44032	6.47766	0.0109238	0.0246814		AT1G14310.1	IPR006439,IPR023214	GO:0016787,GO:0008152
Peaxi162Scf00026g03218		XLOC_003799	9.14922	5.12612	-0.83578	-1.76282	0.00215	0.00560332	yes		-0.719213	4.33066	7.81949	0.00516859	0.012836		AT1G26850.1	IPR004159	GO:0008168
Peaxi162Scf00027g00016		XLOC_003800	182.391	57.1126	-1.67515	-4.06526	5e-05	0.000185415	yes		-1.51469	8.05267	37.5745	8.8e-10	1.06e-08		AT3G14940.1	IPR021135	GO:0006099,GO:0015977,GO:0008964,GO:0003824
Peaxi162Scf00027g00057		XLOC_003827	9.43114	18.0222	0.934268	2.26052	0.0001	0.00035384	yes		0.94981	4.7824	10.819	0.00100465	0.00305241		AT1G06230.1	IPR027353,IPR001487	GO:0005515
Peaxi162Scf00027g00058		XLOC_003805	196.137	61.2496	-1.67909	-4.76984	5e-05	0.000185415	yes		-1.43166	7.91265	46.7067	8.24e-12	1.42e-10		AT3G06790.2
Peaxi162Scf00027g00165		XLOC_003808	27.9488	68.6406	1.29628	3.33386	5e-05	0.000185415	yes		1.66699	5.21043	27.2359	1.8e-07	1.37e-06		AT2G24850.1	IPR021178	GO:0009058,GO:0006520,GO:0008483,GO:0003824,GO:0030170
Peaxi162Scf00027g00184		XLOC_003811	150.34	497.831	1.72743	4.39373	5e-05	0.000185415	yes		1.85379	7.54934	25.6201	4.16e-07	2.92e-06		AT5G53870.1	IPR008972	GO:0009055,GO:0005507
Peaxi162Scf00027g00225		XLOC_003814	17.7366	5.79186	-1.61463	-2.33767	0.0005	0.00152937	yes		-1.34006	2.53056	8.7284	0.00313291	0.00828298		sp|Q9LJQ9|CX171_ARATH	IPR009069,IPR007745	GO:0005507,GO:0005758,GO:0016531,GO:0006825
Peaxi162Scf00027g00311		XLOC_003844	4.18209	6.96201	0.735279	1.56244	0.00875	0.0190006	yes		1.02997	3.80431	13.6573	0.00021939	0.000802827		AT3G15470.1	IPR015943	GO:0005515
Peaxi162Scf00027g01311		XLOC_003835	11.4287	19.1962	0.74816	1.53045	0.0093	0.0200334	yes		1.01125	6.74305	11.8343	0.000581506	0.00188928		ref|XP_002523266.1|	IPR021434
Peaxi162Scf00027g02614		XLOC_003820	26.2891	2.28059	-3.52699	-4.63532	5e-05	0.000185415	yes		-3.25673	8.51087	65.5726	5.6e-16	1.92e-14		AT4G03520.1	IPR005746,IPR012336	GO:0015035,GO:0006662,GO:0045454
Peaxi162Scf00027g02811		XLOC_003842	4.60728	1.02112	-2.17376	-2.31289	0.0035	0.00855716	yes		-2.40391	1.17474	10.595	0.00113395	0.00339595		AT5G53750.1	IPR000644	GO:0030554
Peaxi162Scf00028g00117		XLOC_003856	22.5036	1.27585	-4.14062	-3.17468	0.0028	0.00703987	yes		-4.14675	2.33721	37.3414	9.92e-10	1.19e-08		ref|XP_002315561.1|	IPR000008	GO:0005515
Peaxi162Scf00028g00124		XLOC_003857	34.4045	60.9502	0.825034	2.20802	0.00015	0.000513767	yes		0.917044	6.45657	17.3504	3.11e-05	0.000141681		sp|Q8L838|COG4_ARATH	IPR013167,IPR009976,IPR010326,IPR007528	GO:0000145,GO:0048278,GO:0005737,GO:0006887
Peaxi162Scf00028g00182		XLOC_003858	14.7113	34.5505	1.23178	3.04933	5e-05	0.000185415	yes		1.39051	5.36225	52.9332	3.45e-13	7.47e-12		AT1G10210.1	IPR011009	GO:0005524,GO:0004674,GO:0004672,GO:0006468,GO:0004707,GO:0016772
Peaxi162Scf00028g00189		XLOC_003871	16.0441	31.7392	0.984219	2.462	5e-05	0.000185415	yes		1.27247	4.82153	17.3562	3.1e-05	0.000141341		AT5G45190.1	IPR015429	GO:0005634,GO:0006355,GO:0019901,GO:0000079
Peaxi162Scf00028g00412		XLOC_003864	5.17949	2.23513	-1.21245	-1.66913	0.0066	0.0148626	yes		-1.2497	1.95199	5.21751	0.0223605	0.0458818		AT3G10140.1	IPR023400,IPR027417,IPR013765	GO:0003677,GO:0006281,GO:0005524,GO:0009432,GO:0006259,GO:0003697,GO:0000166,GO:0017111,GO:0008094
Peaxi162Scf00028g00415		XLOC_003847	6.11579	12.6345	1.04676	2.50214	5e-05	0.000185415	yes		1.41555	4.76545	39.5786	3.15e-10	4.14e-09		sp|Q9LTS7|C3H65_ARATH	IPR000571	GO:0046872
Peaxi162Scf00028g02010		XLOC_003874	9.1788	48.7274	2.40836	5.96239	5e-05	0.000185415	yes		2.45116	7.35456	94.6452	2.28e-22	1.86e-20		AT1G19715.3	IPR001229
Peaxi162Scf00029g00015		XLOC_003875	147.183	70.3207	-1.06559	-2.79313	5e-05	0.000185415	yes		-1.25816	8.06164	18.2721	1.91e-05	9.18e-05		sp|Q61171|PRDX2_MOUSE	IPR012336	GO:0016209,GO:0055114,GO:0051920,GO:0016491
Peaxi162Scf00029g00127		XLOC_003905	31.4221	50.3002	0.678786	1.79359	0.0019	0.00502129	yes		1.13355	6.07843	45.1805	1.8e-11	2.93e-10		sp|Q5H9R7|PP6R3_HUMAN	IPR016024,IPR007587	GO:0005488
Peaxi162Scf00029g00171		XLOC_003883	16.1968	8.95607	-0.854769	-1.50702	0.0114	0.023892	yes		-0.986397	2.42486	6.10121	0.013509	0.0296868		AT3G57120.1	IPR011009	GO:0005524,GO:0004672,GO:0006468,GO:0016772
Peaxi162Scf00029g00173		XLOC_003885	5.42177	2.75935	-0.974438	-1.67797	0.0058	0.013289	yes		-1.09994	2.25244	6.30134	0.0120647	0.0269387		sp|Q2JXD4|CH601_SYNJA	IPR002423,IPR027409,IPR027413	GO:0044267,GO:0006457,GO:0005524,GO:0042026,GO:0005737
Peaxi162Scf00029g00238		XLOC_003919	3.51515	0	NA	NA	5e-05	0.000185415	yes		-7.0933	1.29935	22.7556	1.84e-06	1.11e-05		AT3G45060.1	IPR011701,IPR016196	GO:0055085,GO:0016021
Peaxi162Scf00029g00296		XLOC_003897	15.779	42.7583	1.4382	1.8857	0.00575	0.013188	yes		1.8969	3.20065	32.9184	9.61e-09	9.46e-08		AT3G51790.1	IPR004329	GO:0017003,GO:0017004,GO:0005886
Peaxi162Scf00029g01511		XLOC_003911	1.01787	6.43505	2.66039	4.2941	5e-05	0.000185415	yes		2.77794	2.8305	22.1743	2.49e-06	1.47e-05		ref|XP_007016776.1|	IPR001173
Peaxi162Scf00029g02412		XLOC_003920	20.53	30.8244	0.586338	1.51597	0.01035	0.0219794	yes		0.557386	3.39362	6.12675	0.0133152	0.0293106		AT2G26770.1
Peaxi162Scf00029g02515		XLOC_003888	15.1846	6.44013	-1.23744	-2.10228	0.00085	0.00246011	yes		-1.06213	4.37545	9.88355	0.00166763	0.00476808		AT1G08500.1	IPR008972	GO:0009055,GO:0005507
Peaxi162Scf00029g02523		XLOC_003890	8.29954	16.3985	0.982458	1.90265	0.0015	0.00407526	yes		1.42492	1.74166	7.32499	0.00680023	0.0162966		ref|XP_002526067.1|	IPR026827,IPR016024	GO:0005488
Peaxi162Scf00029g02618		XLOC_003893	4.79946	15.923	1.73017	3.22665	5e-05	0.000185415	yes		1.48193	2.9601	19.2885	1.12e-05	5.67e-05		ref|XP_007014999.1|
Peaxi162Scf00029g02619		XLOC_003924	11.894	42.6065	1.84083	4.79564	5e-05	0.000185415	yes		2.11003	5.99415	43.284	4.73e-11	7.14e-10		ref|XP_007042036.1|	IPR000571,IPR003121,IPR013083,IPR004343,IPR003169	GO:0046872,GO:0005634,GO:0003677,GO:0005515,GO:0008270,GO:0016570,GO:0006352
Peaxi162Scf00029g02813		XLOC_003925	907.179	293.578	-1.62764	-3.39644	5e-05	0.000185415	yes		-1.75343	8.98162	39.1834	3.86e-10	5e-09		AT3G08580.1	IPR002067,IPR023395	GO:0006810,GO:0055085,GO:0005743,GO:0005215
Peaxi162Scf00029g02913		XLOC_003896	6.46013	4.19617	-0.622488	-1.30458	0.0251	0.0472325	yes		-1.08728	4.65388	13.5857	0.00022792	0.000829707		sp|Q9C5J8|OEP80_ARATH	IPR000184,IPR010827	GO:0019867
Peaxi162Scf00029g02914		XLOC_003898	26.4104	7.83942	-1.75229	-3.85743	5e-05	0.000185415	yes		-2.5846	2.21996	38.8154	4.66e-10	5.93e-09		sp|A4SE48|ZUPT_PROVI	IPR003689	GO:0016020,GO:0055085,GO:0046873,GO:0030001
Peaxi162Scf00029g03213		XLOC_003932	105.765	50.9736	-1.05304	-2.38145	0.0001	0.00035384	yes		-2.33194	5.42732	20.7444	5.25e-06	2.87e-05		sp|Q9LHJ8|SAP5_ARATH	IPR000058	GO:0008270
Peaxi162Scf00029g03217		XLOC_003930	4.76262	14.7489	1.63078	3.33012	5e-05	0.000185415	yes		2.08501	3.41088	13.6622	0.000218816	0.000801152		AT1G54510.1	IPR011009	GO:0005524,GO:0004674,GO:0004672,GO:0006468,GO:0016772
Peaxi162Scf00030g00043		XLOC_003942	6.00338	0	NA	NA	5e-05	0.000185415	yes		-3.74392	0.861954	17.6641	2.64e-05	0.000122228
Peaxi162Scf00030g00132		XLOC_003950	27.1879	3.3879	-3.0045	-5.01434	5e-05	0.000185415	yes		-3.31084	5.47076	30.2918	3.72e-08	3.24e-07		AT5G64260.1	IPR006766
Peaxi162Scf00030g00133		XLOC_003951	4.82139	0.95654	-2.33355	-2.25467	0.0048	0.0112703	yes		-2.63583	3.96343	8.07126	0.00449729	0.0113706		AT5G64260.1	IPR006766
Peaxi162Scf00030g00192		XLOC_004004	30.9727	15.1657	-1.03019	-2.5713	0.0001	0.00035384	yes		-1.03647	5.47917	11.3653	0.000748273	0.0023525		AT1G78310.1	IPR008889
Peaxi162Scf00030g00224		XLOC_004007	25.8633	14.9526	-0.790514	-1.89001	0.00085	0.00246011	yes		-1.16795	6.13209	25.2327	5.08e-07	3.5e-06		AT4G00390.1	IPR007592
Peaxi162Scf00030g00416		XLOC_003940	8.41976	2.41869	-1.79955	-2.37003	0.00035	0.00110899	yes		-1.59264	2.28628	8.71822	0.00315045	0.00832299		ref|XP_002511597.1|	IPR018881
Peaxi162Scf00030g00816		XLOC_003947	10.5018	1.14714	-3.19453	-3.86662	5e-05	0.000185415	yes		-3.50341	4.0208	22.407	2.21e-06	1.31e-05		AT1G78260.1	IPR012677	GO:0000166,GO:0003676
Peaxi162Scf00030g01110		XLOC_003990	52.8239	102.171	0.951729	2.49683	5e-05	0.000185415	yes		0.957325	6.28581	12.75	0.000356	0.00122707		AT1G22400.1	IPR002213	GO:0008152,GO:0016758
Peaxi162Scf00030g01715		XLOC_003955	597.34	1702.83	1.51131	2.57962	0.0002	0.000667709	yes		1.27226	10.5809	27.8058	1.34e-07	1.04e-06		sp|P27608|AROF_TOBAC	IPR002480	GO:0003849,GO:0009073
Peaxi162Scf00030g01721		XLOC_004002	2.27713	8.84621	1.95784	2.40544	0.00115	0.00322042	yes		2.64557	2.95142	38.4594	5.59e-10	7.03e-09		sp|Q75LR7|SAPK1_ORYSJ	IPR011009	GO:0005524,GO:0004674,GO:0004672,GO:0006468,GO:0016772
Peaxi162Scf00030g01820		XLOC_003958	539.669	269.272	-1.00301	-2.35285	5e-05	0.000185415	yes		-0.642082	9.50067	6.28925	0.0121472	0.0270851		AT1G78300.1	IPR000308,IPR023409,IPR023410	GO:0019904
Peaxi162Scf00030g02011		XLOC_003961	12.3473	24.5996	0.994438	2.37022	5e-05	0.000185415	yes		1.07912	3.75911	14.3634	0.000150707	0.000576977		AT1G77120.1	IPR011032,IPR016040,IPR013149,IPR002085	GO:0008270,GO:0055114,GO:0016491
Peaxi162Scf00030g02219		XLOC_003968	85.3686	27.0284	-1.65923	-4.16362	5e-05	0.000185415	yes		-1.72515	4.80874	39.824	2.78e-10	3.68e-09		sp|Q9S7L9|CX6B1_ARATH	IPR003213	GO:0004129,GO:0005739
Peaxi162Scf00030g02315		XLOC_004010	20.4827	2.55812	-3.00125	-3.29696	0.00015	0.000513767	yes		-2.90088	2.23643	25.2565	5.02e-07	3.47e-06		AT5G40080.1	IPR019189
Peaxi162Scf00030g10015		XLOC_003935	9.2033	2.00348	-2.19964	-3.35487	5e-05	0.000185415	yes		-1.77346	5.14808	26.3477	2.85e-07	2.07e-06		AT1G01300.1	IPR021109,IPR001461	GO:0006508,GO:0004190
Peaxi162Scf00031g00071		XLOC_004015	215.721	96.585	-1.15929	-2.90272	5e-05	0.000185415	yes		-0.94909	6.48031	15.4679	8.39e-05	0.000343838
Peaxi162Scf00031g00241		XLOC_004031	27.1208	103.577	1.93323	4.87323	5e-05	0.000185415	yes		2.01993	6.25194	87.6007	8.01e-21	5.57e-19		AT3G24490.1	IPR017877
Peaxi162Scf00031g00715		XLOC_004041	0.417124	11.4695	4.78118	3.74206	0.01145	0.0239828	yes		5.72148	2.04003	94.2585	2.77e-22	2.24e-20		AT1G11170.1	IPR007877
Peaxi162Scf00031g00822		XLOC_004020	56.7177	5.29342	-3.42153	-2.42957	0.0061	0.0138823	yes		-2.90758	3.0594	35.7726	2.22e-09	2.49e-08
Peaxi162Scf00031g02810		XLOC_004036	4.291	10.8177	1.334	1.6954	0.00835	0.0182379	yes		1.24985	2.50119	8.96041	0.00275893	0.0074096		ref|XP_007047113.1|	IPR015300	GO:0003677
Peaxi162Scf00032g00171		XLOC_004076	18.2558	6.53079	-1.48302	-2.61932	0.00015	0.000513767	yes		-1.89872	3.54638	33.085	8.82e-09	8.73e-08		AT3G48310.1	IPR001128	GO:0020037,GO:0016705,GO:0005506,GO:0055114
Peaxi162Scf00032g00282		XLOC_004092	13.3685	56.4476	2.07807	4.7797	5e-05	0.000185415	yes		1.96372	4.31531	23.5976	1.19e-06	7.47e-06		AT4G37330.1	IPR001128	GO:0020037,GO:0016705,GO:0005506,GO:0055114
Peaxi162Scf00032g00283		XLOC_004093	17.1844	43.7201	1.3472	2.82666	5e-05	0.000185415	yes		1.56218	3.32912	9.42669	0.0021385	0.00593258		AT3G28740.1	IPR001128	GO:0020037,GO:0016705,GO:0005506,GO:0055114
Peaxi162Scf00032g00326		XLOC_004058	1.09623	4.39086	2.00195	2.71594	0.0005	0.00152937	yes		2.27078	1.5463	14.2398	0.000160929	0.000610915		AT1G66920.1	IPR025287,IPR013320,IPR011009	GO:0005524,GO:0004674,GO:0030247,GO:0004672,GO:0006468,GO:0016772
Peaxi162Scf00032g02024		XLOC_004116	4.70295	31.0135	2.72126	5.47472	5e-05	0.000185415	yes		3.95961	2.35061	33.5866	6.82e-09	6.89e-08		AT2G13650.1
Peaxi162Scf00032g02417		XLOC_004121	11.8157	19.103	0.693099	1.68749	0.00385	0.00930537	yes		1.03703	4.68706	20.1444	7.18e-06	3.8e-05		ref|XP_007020947.1|	IPR008984	GO:0005515
Peaxi162Scf00032g02518		XLOC_004085	24.4381	4.98211	-2.2943	-3.74233	5e-05	0.000185415	yes		-2.19006	5.02796	38.4212	5.7e-10	7.15e-09		AT2G28900.1	IPR003397
Peaxi162Scf00032g02619		XLOC_004088	13.5724	19.9143	0.553131	1.34617	0.0189	0.0369783	yes		0.888748	3.39459	9.38751	0.00218469	0.00604291		sp|Q8W207|CSN2_ARATH	IPR000717,IPR011990,IPR013143	GO:0005515
Peaxi162Scf00032g02720		XLOC_004089	6.84988	34.2878	2.32354	5.2411	5e-05	0.000185415	yes		2.7895	4.11196	77.3827	1.41e-18	7.22e-17		AT2G02800.1	IPR011009	GO:0005524,GO:0004674,GO:0004672,GO:0006468,GO:0016772
Peaxi162Scf00033g00092		XLOC_004134	14.9414	24.6232	0.720701	1.7595	0.0023	0.00594717	yes		0.911153	4.4023	17.6507	2.65e-05	0.000123035		AT4G31080.1	IPR019273
Peaxi162Scf00033g00134		XLOC_004172	17.485	4.12118	-2.08499	-1.91486	0.00915	0.0197544	yes		-2.26331	2.59553	29.9656	4.4e-08	3.76e-07
Peaxi162Scf00033g00275		XLOC_004152	5.48279	1.47723	-1.89202	-3.31531	5e-05	0.000185415	yes		-2.49986	2.35853	15.6712	7.54e-05	0.000312685		AT3G23530.1	IPR002937,IPR003333	GO:0055114,GO:0016491,GO:0008610
Peaxi162Scf00033g00293		XLOC_004192	143.122	45.1445	-1.66462	-4.13379	5e-05	0.000185415	yes		-2.12783	5.40268	40.0708	2.45e-10	3.27e-09		AT4G18040.1	IPR023398,IPR001040	GO:0006413,GO:0003743,GO:0003723,GO:0005737
Peaxi162Scf00033g00415		XLOC_004163	35.3558	87.039	1.29971	3.32036	5e-05	0.000185415	yes		1.4764	7.32342	38.9554	4.34e-10	5.56e-09		AT5G62090.1
Peaxi162Scf00033g00919		XLOC_004170	2.453	0.605532	-2.01827	-1.04587	0.0231	0.0439884	yes		-3.06372	0.233354	16.5815	4.66e-05	0.000203598		AT4G14620.1	IPR006502
Peaxi162Scf00033g01321		XLOC_004175	14.3937	20.3924	0.502592	1.31248	0.02255	0.0430825	yes		0.576089	4.90065	5.3073	0.0212363	0.0438749		sp|Q24368|ISWI_DROME	IPR015194,IPR009057,IPR027417,IPR020838,IPR001650,IPR000330	GO:0005634,GO:0003677,GO:0006338,GO:0005524,GO:0004386,GO:0003676,GO:0031491,GO:0016817,GO:0003682,GO:0043044,GO:0016818
Peaxi162Scf00033g01322		XLOC_004137	17.6766	5.77137	-1.61485	-3.44569	5e-05	0.000185415	yes		-1.90613	4.45757	51.4446	7.36e-13	1.5e-11		sp|Q84W91|C3H32_ARATH	IPR000571	GO:0046872
Peaxi162Scf00033g01514		XLOC_004178	2.24459	6.26997	1.48201	1.82838	0.0091	0.0196602	yes		2.13868	2.63447	24.4031	7.81e-07	5.15e-06		ref|XP_007039686.1|	IPR020683
Peaxi162Scf00033g01722		XLOC_004143	1256.71	135.024	-3.21837	-6.77783	5e-05	0.000185415	yes		-2.71727	5.59532	34.6285	3.99e-09	4.24e-08
Peaxi162Scf00033g02833		XLOC_004154	6.23723	2.096	-1.57327	-1.72175	0.0123	0.0255089	yes		-2.06051	2.01955	10.1087	0.00147569	0.00427745
Peaxi162Scf00033g02837		XLOC_004189	21.26	9.7559	-1.1238	-2.15078	0.00035	0.00110899	yes		-1.16454	3.11906	5.38376	0.0203251	0.0422563
Peaxi162Scf00033g03015		XLOC_004193	127.009	28.9195	-2.13482	-5.13898	5e-05	0.000185415	yes		-2.29595	5.899	26.6802	2.4e-07	1.77e-06		AT1G04040.1	IPR005519,IPR023214	GO:0003993
Peaxi162Scf00033g03016		XLOC_004194	42.0977	6.94169	-2.60038	-4.4486	5e-05	0.000185415	yes		-2.69693	2.80552	33.4353	7.37e-09	7.42e-08		sp|Q07760|RL23_TOBAC	IPR023571,IPR000218	GO:0005840,GO:0006412,GO:0003735
Peaxi162Scf00033g03018		XLOC_004196	15.0211	36.1794	1.26818	3.18539	5e-05	0.000185415	yes		1.47922	5.5226	29.9297	4.48e-08	3.83e-07		AT2G33360.1	IPR021916
Peaxi162Scf00034g00003		XLOC_004198	2.62127	0	NA	NA	5e-05	0.000185415	yes		-8.62914	2.60026	76.7745	1.92e-18	9.73e-17		AT4G35160.1	IPR016461	GO:0008171,GO:0008168,GO:0046983
Peaxi162Scf00034g00069		XLOC_004240	35.7241	13.2029	-1.43605	-3.78774	5e-05	0.000185415	yes		-1.75786	3.30569	25.7028	3.98e-07	2.81e-06		AT2G25737.1	IPR002781	GO:0016021
Peaxi162Scf00034g00087		XLOC_004243	14.3246	31.2238	1.12415	2.63337	5e-05	0.000185415	yes		1.30415	5.04194	28.8187	7.95e-08	6.46e-07		AT3G24490.1	IPR009057	GO:0003677
Peaxi162Scf00034g00115		XLOC_004230	3.75966	0.938641	-2.00196	-2.76941	0.0001	0.00035384	yes		-2.76434	1.07787	11.5937	0.000661748	0.00211514		sp|Q8W1L6|MFP_ORYSJ	IPR008927,IPR016040,IPR001753	GO:0016616,GO:0008152,GO:0006631,GO:0003857,GO:0003824,GO:0055114,GO:0050662,GO:0016491
Peaxi162Scf00034g00123		XLOC_004213	9.94387	0.515194	-4.27062	-3.56176	0.00915	0.0197544	yes		-4.50593	1.88717	40.8532	1.64e-10	2.24e-09		AT5G11420.1	IPR006946
Peaxi162Scf00034g00139		XLOC_004215	220.745	108.431	-1.02561	-2.63077	5e-05	0.000185415	yes		-1.14391	6.99016	24.9443	5.9e-07	4.01e-06		sp|Q9SSB8|CX5B2_ARATH	IPR002124	GO:0005740,GO:0004129
Peaxi162Scf00034g00202		XLOC_004254	44.5951	11.923	-1.90315	-3.86399	5e-05	0.000185415	yes		-2.00917	5.02989	22.1522	2.52e-06	1.48e-05		AT1G14890.1	IPR006501	GO:0004857,GO:0030599
Peaxi162Scf00034g00315		XLOC_004234	558.387	181.203	-1.62366	-3.72846	5e-05	0.000185415	yes		-1.77854	7.18312	11.7841	0.000597388	0.00193542		AT5G47450.1	IPR023271,IPR000425	GO:0016020,GO:0006810,GO:0005215
Peaxi162Scf00034g00413		XLOC_004237	7.13584	15.8882	1.1548	2.66494	5e-05	0.000185415	yes		1.0563	2.9823	11.6179	0.000653207	0.00209139		AT3G16170.1	IPR025110,IPR000873	GO:0008152,GO:0003824
Peaxi162Scf00034g00512		XLOC_004239	17.7587	1.63167	-3.44411	-3.16814	0.00065	0.00193585	yes		-3.74503	2.69498	22.9688	1.65e-06	1.01e-05		AT3G16120.1	IPR001372	GO:0005875,GO:0007017
Peaxi162Scf00034g00611		XLOC_004242	276.023	96.288	-1.51936	-3.96096	5e-05	0.000185415	yes		-1.12213	5.33383	14.3604	0.00015094	0.000577763
Peaxi162Scf00034g00825		XLOC_004207	12.6939	18.4776	0.541643	1.41948	0.0146	0.0295846	yes		0.778932	5.67532	12.8103	0.000344721	0.00119376		sp|F4HQD4|HSP7P_ARATH	IPR013126
Peaxi162Scf00034g01012		XLOC_004245	115.248	1.21309	-6.56991	-7.3937	5e-05	0.000185415	yes		-6.26892	5.89193	190.065	3.08e-43	3.98e-40		AT1G52790.1	IPR027443,IPR005123,IPR026992	GO:0016706,GO:0055114,GO:0016491
Peaxi162Scf00034g01612		XLOC_004223	1.44236	20.3258	3.81681	6.04902	5e-05	0.000185415	yes		4.19458	3.28737	75.8564	3.05e-18	1.52e-16		gb|AAC97933.1|
Peaxi162Scf00035g00201		XLOC_004309	12.9901	4.81363	-1.43222	-2.06248	0.0014	0.00383394	yes		-1.66393	1.36399	5.92574	0.0149213	0.0323713		AT1G17180.1	IPR010987,IPR012336	GO:0005515
Peaxi162Scf00035g01816		XLOC_004307	44.1957	2.39071	-4.2084	-5.24057	5e-05	0.000185415	yes		-3.32498	3.69935	52.3134	4.73e-13	1.01e-11		AT1G78380.1	IPR010987,IPR012336	GO:0005515
Peaxi162Scf00035g02519		XLOC_004287	11.0812	1.1214	-3.30474	-2.92355	0.00915	0.0197544	yes		-2.10573	1.64987	10.4091	0.00125395	0.0037076
Peaxi162Scf00035g02717		XLOC_004292	30.7454	95.9858	1.64245	4.19896	5e-05	0.000185415	yes		1.60882	6.6132	71.0462	3.49e-17	1.46e-15		AT1G29400.1	IPR007201,IPR012677	GO:0000166,GO:0003676
Peaxi162Scf00036g00062		XLOC_004374	61.6905	33.2452	-0.891902	-2.0873	0.0003	0.000964629	yes		-0.955031	6.14429	8.46804	0.00361441	0.00939411		AT4G25660.1	IPR008580
Peaxi162Scf00036g00163		XLOC_004347	191.28	54.0562	-1.82316	-4.4082	5e-05	0.000185415	yes		-1.76531	5.64439	40.4604	2.01e-10	2.71e-09		AT5G40190.1	IPR009097	GO:0003824
Peaxi162Scf00036g00178		XLOC_004386	23.084	13.0665	-0.821024	-2.07826	0.00025	0.000817896	yes		-1.14036	3.65578	12.056	0.000516253	0.00169509		AT1G30900.1	IPR001881	GO:0005509
Peaxi162Scf00036g00225		XLOC_004398	83.2857	38.6621	-1.10715	-2.92721	5e-05	0.000185415	yes		-1.07798	7.31306	16.5746	4.68e-05	0.000204165		sp|Q9LD90|CBF5_ARATH	IPR015947,IPR002501	GO:0006396,GO:0003723,GO:0009451,GO:0009982,GO:0001522
Peaxi162Scf00036g00321		XLOC_004369	8.78363	3.81502	-1.20313	-2.65243	5e-05	0.000185415	yes		-1.42935	2.76988	7.58727	0.00587819	0.0143708		sp|Q2KIZ8|MCM6_BOVIN	IPR001208,IPR027417,IPR027925	GO:0005634,GO:0003677,GO:0005524,GO:0042555,GO:0006260,GO:0006270,GO:0003678
Peaxi162Scf00036g01311		XLOC_004383	4.7841	2.01592	-1.24681	-2.57209	5e-05	0.000185415	yes		-1.15185	4.1589	12.1816	0.000482629	0.00159914		sp|Q1RIM1|TOP1_RICBR	IPR023405,IPR000380,IPR023406,IPR025589	GO:0003677,GO:0003917,GO:0005694,GO:0006265,GO:0003916
Peaxi162Scf00036g01621		XLOC_004349	76.4944	122.155	0.675285	1.69494	0.00445	0.0105515	yes		0.790797	8.23994	19.6804	9.15e-06	4.71e-05		AT1G14650.1	IPR000061,IPR022030,IPR000626	GO:0006396,GO:0003723,GO:0005515
Peaxi162Scf00036g02018		XLOC_004389	328.171	101.149	-1.69796	-4.37469	5e-05	0.000185415	yes		-1.29956	6.08884	27.3535	1.69e-07	1.3e-06		sp|P31674|RS15_ORYSJ	IPR023575,IPR002222	GO:0005840,GO:0003723,GO:0006412,GO:0003735,GO:0015935
Peaxi162Scf00036g02019		XLOC_004391	49.355	8.06664	-2.61315	-4.61991	5e-05	0.000185415	yes		-2.74758	4.10165	72.4805	1.69e-17	7.47e-16
Peaxi162Scf00036g02020		XLOC_004353	3.79896	1.01876	-1.89879	-2.51345	0.00075	0.00220004	yes		-1.86914	2.06908	12.7581	0.000354475	0.00122283		AT5G04960.1	IPR011050,IPR006501	GO:0005618,GO:0004857,GO:0030599,GO:0042545
Peaxi162Scf00036g10015		XLOC_004362	11.2619	5.07514	-1.14993	-2.15429	0.0007	0.00206849	yes		-1.27715	2.23714	12.039	0.00052099	0.00170875		AT2G27690.1	IPR001128	GO:0020037,GO:0016705,GO:0005506,GO:0055114
Peaxi162Scf00037g00024		XLOC_004411	4.49624	30.4584	2.76005	3.79607	5e-05	0.000185415	yes		2.98137	2.98391	21.3287	3.87e-06	2.18e-05		AT1G54860.1
Peaxi162Scf00037g00031		XLOC_004414	33.6557	16.2206	-1.05302	-2.7146	5e-05	0.000185415	yes		-0.917453	5.54841	23.8523	1.04e-06	6.64e-06		sp|P0CO79|GEM1_CRYNB	IPR001806,IPR027417,IPR011992	GO:0019725,GO:0007264,GO:0005509,GO:0005622,GO:0005741,GO:0005525,GO:0015031,GO:0003924
Peaxi162Scf00037g00119		XLOC_004405	49.9965	19.2762	-1.37501	-3.15788	5e-05	0.000185415	yes		-0.891412	3.94093	6.3151	0.0119714	0.0267738		AT5G27430.1	IPR007653	GO:0008233,GO:0016021,GO:0006465,GO:0005787
Peaxi162Scf00037g00123		XLOC_004404	24.5222	61.7473	1.33229	3.47336	5e-05	0.000185415	yes		1.13254	6.82916	26.3432	2.86e-07	2.07e-06		AT5G19090.1	IPR006121	GO:0046872,GO:0030001
Peaxi162Scf00037g00191		XLOC_004516	24.4313	5.10505	-2.25873	-3.3093	5e-05	0.000185415	yes		-2.18944	3.40189	27.4394	1.62e-07	1.25e-06
Peaxi162Scf00037g00223		XLOC_004407	14.6129	7.48118	-0.965909	-1.89702	0.00195	0.0051377	yes		-1.58828	3.05179	27.0259	2.01e-07	1.51e-06		AT1G54850.1	IPR002068
Peaxi162Scf00037g00224		XLOC_004408	1.11944	5.36266	2.26018	3.01568	0.0002	0.000667709	yes		2.75636	4.38643	23.67	1.14e-06	7.23e-06		AT5G10250.1	IPR011333,IPR027356	GO:0005515
Peaxi162Scf00037g00230		XLOC_004467	36.1183	11.7661	-1.61809	-3.6485	5e-05	0.000185415	yes		-1.40725	4.03871	29.9936	4.33e-08	3.71e-07		AT5G27490.1	IPR006977	GO:0016020
Peaxi162Scf00037g00231		XLOC_004468	23.8988	38.0207	0.669848	1.64154	0.00515	0.0119815	yes		1.04496	4.22678	13.5924	0.000227107	0.000827703		AT3G05290.1	IPR023395,IPR018108
Peaxi162Scf00037g00236		XLOC_004412	5.03124	9.74315	0.953474	2.29403	0.0003	0.000964629	yes		0.945288	4.38983	11.94	0.000549409	0.00179372		ref|XP_003591103.1|
Peaxi162Scf00037g00238		XLOC_004465	4.64424	74.919	4.01182	7.48691	5e-05	0.000185415	yes		3.81423	3.55012	37.8768	7.54e-10	9.24e-09		sp|Q5KTS5|GRDH_DAUCA	IPR002347	GO:0008152,GO:0016491
Peaxi162Scf00037g00325		XLOC_004416	9.86718	15.8308	0.682024	1.51236	0.0092	0.0198485	yes		0.976941	6.93359	10.8336	0.000996753	0.00303064		ref|XP_007030838.1|	IPR018962
Peaxi162Scf00037g00326		XLOC_004469	23.8537	13.6168	-0.808829	-1.63947	0.0078	0.0171869	yes		-0.849208	3.51618	7.90366	0.00493349	0.0123349		AT3G05327.1	IPR013763,IPR013922	GO:0019901,GO:0000079
Peaxi162Scf00037g00424		XLOC_004417	46.1411	86.9797	0.914625	2.38734	0.0002	0.000667709	yes		0.641889	4.4285	8.90535	0.00284336	0.00760678		AT5G27600.1	IPR000873	GO:0008152,GO:0003824
Peaxi162Scf00037g00425		XLOC_004473	17.5864	1.5363	-3.51693	-7.20968	5e-05	0.000185415	yes		-3.88509	4.96837	144.944	2.21e-33	8.17e-31		sp|Q8RXT9|GDL8_ARATH	IPR001087	GO:0016787,GO:0016788,GO:0006629
Peaxi162Scf00037g00426		XLOC_004474	28.7441	14.6513	-0.972235	-2.37069	5e-05	0.000185415	yes		-1.19934	3.34845	10.2825	0.001343	0.00393662		sp|Q9LZB2|GDL74_ARATH	IPR001087	GO:0016787,GO:0016788,GO:0006629
Peaxi162Scf00037g00515		XLOC_004478	13.9126	28.0577	1.012	2.62157	5e-05	0.000185415	yes		0.836751	5.07994	13.7438	0.000209511	0.000770353		AT3G05350.1	IPR000994,IPR000587	GO:0016787,GO:0009987
Peaxi162Scf00037g00521		XLOC_004479	9.87497	16.0011	0.696322	1.57678	0.0079	0.0173793	yes		0.703921	3.75908	7.1196	0.00762456	0.0179986		sp|Q91ZQ0|VMP1_RAT
Peaxi162Scf00037g00632		XLOC_004481	3.94181	2.08269	-0.920413	-1.3446	0.0217	0.0416739	yes		-1.16104	2.47828	5.09977	0.0239289	0.0486089		AT3G05330.1
Peaxi162Scf00037g00635		XLOC_004421	31.0048	97.7856	1.65713	4.08506	5e-05	0.000185415	yes		1.3052	6.70068	24.991	5.76e-07	3.92e-06		sp|Q41238|LOX16_SOLTU	IPR027433,IPR008976,IPR000907	GO:0016702,GO:0046872,GO:0005515,GO:0005506,GO:0055114,GO:0016165
Peaxi162Scf00037g00921		XLOC_004490	83.2939	28.7408	-1.53511	-3.01554	5e-05	0.000185415	yes		-1.63862	4.13522	16.6602	4.47e-05	0.000195898		AT1G02900.1	IPR008801
Peaxi162Scf00037g00927		XLOC_004489	136.469	23.7249	-2.52409	-6.1721	5e-05	0.000185415	yes		-2.49219	5.30029	54.5929	1.48e-13	3.4e-12		AT5G59870.1	IPR009072	GO:0005634,GO:0003677,GO:0046982,GO:0006334,GO:0000786
Peaxi162Scf00037g01020		XLOC_004436	10.5629	2.00996	-2.39376	-3.23802	5e-05	0.000185415	yes		-1.99184	2.06322	20.8165	5.05e-06	2.78e-05		sp|Q9LVQ5|PP432_ARATH	IPR011990,IPR002885	GO:0005515
Peaxi162Scf00037g01026		XLOC_004496	71.5996	20.4448	-1.80822	-4.53826	5e-05	0.000185415	yes		-1.81894	6.83646	37.0264	1.17e-09	1.38e-08		AT5G13870.1	IPR016455,IPR008264,IPR008985	GO:0048046,GO:0016762,GO:0004553,GO:0005618,GO:0006073,GO:0005975
Peaxi162Scf00037g01127		XLOC_004497	403.858	99.2293	-2.02501	-5.06913	5e-05	0.000185415	yes		-2.053	6.33835	47.4316	5.7e-12	1.01e-10		sp|Q9LTF2|RS103_ARATH	IPR005326
Peaxi162Scf00037g01227		XLOC_004448	2975.48	1708.35	-0.800521	-1.43382	0.0162	0.0323794	yes		-0.803521	9.95255	5.9228	0.0149462	0.0324118
Peaxi162Scf00037g01320		XLOC_004450	210.767	81.5734	-1.36948	-3.5785	5e-05	0.000185415	yes		-1.03542	5.59962	13.8683	0.00019608	0.000726511		sp|Q9M9W1|RL222_ARATH	IPR002671	GO:0005840,GO:0006412,GO:0005622,GO:0003735
Peaxi162Scf00037g01327		XLOC_004452	916.521	285.227	-1.68406	-3.72309	5e-05	0.000185415	yes		-1.30718	8.84977	17.6239	2.69e-05	0.000124558		AT1G56220.1	IPR008406
Peaxi162Scf00037g01328		XLOC_004454	15.7483	6.99142	-1.17154	-2.41351	0.0001	0.00035384	yes		-0.699723	3.25743	5.3151	0.0211414	0.0436962		AT5G27830.1	IPR018143
Peaxi162Scf00037g01329		XLOC_004499	0.958742	52.5181	5.77553	6.45689	0.0001	0.00035384	yes		6.16044	4.10839	117.133	2.68e-27	4.48e-25		ref|XP_007050915.1|	IPR012677	GO:0000166,GO:0003676
Peaxi162Scf00037g01417		XLOC_004504	0.897098	19.5244	4.44387	4.63393	5e-05	0.000185415	yes		4.80236	4.4761	117.016	2.85e-27	4.72e-25		AT4G15920.1	IPR004316	GO:0016021
Peaxi162Scf00037g01418		XLOC_004505	168.767	75.6845	-1.15696	-2.99252	5e-05	0.000185415	yes		-0.820128	6.9686	10.509	0.00118793	0.00353561		sp|Q9H6B9|EPHX3_HUMAN	IPR000639	GO:0003824
Peaxi162Scf00037g01419		XLOC_004455	55.1581	26.4271	-1.06155	-2.60878	5e-05	0.000185415	yes		-1.65889	2.59621	17.6084	2.71e-05	0.000125555		sp|Q5PPY1|MCS1A_XENLA	IPR015947,IPR016437	GO:0003723
Peaxi162Scf00037g01420		XLOC_004456	351.129	176.04	-0.996099	-2.56067	5e-05	0.000185415	yes		-0.745836	6.44593	11.6127	0.000655019	0.00209687		sp|P42791|RL182_ARATH	IPR021131,IPR000039	GO:0005840,GO:0006412,GO:0005622,GO:0003735
Peaxi162Scf00037g01515		XLOC_004507	109.749	62.8279	-0.804724	-2.09742	0.0004	0.00125109	yes		-0.863248	5.89626	17.5289	2.83e-05	0.000130362
Peaxi162Scf00037g01715		XLOC_004458	58.6643	9.86741	-2.57174	-3.14475	5e-05	0.000185415	yes		-2.74734	3.00401	26.6691	2.41e-07	1.78e-06		sp|P32518|DUT_SOLLC	IPR008180	GO:0016787,GO:0046080
Peaxi162Scf00037g01815		XLOC_004459	24.8189	72.533	1.5472	3.95936	5e-05	0.000185415	yes		1.73786	5.9002	49.0447	2.5e-12	4.74e-11		AT5G27030.1	IPR027728,IPR015943,IPR006595,IPR006594,IPR011047	GO:0005515,GO:0006355
Peaxi162Scf00037g01816		XLOC_004460	23.8547	82.1158	1.78339	4.47598	5e-05	0.000185415	yes		1.20388	4.19822	23.5628	1.21e-06	7.59e-06		sp|Q8HXH6|PR38A_MACFA	IPR024767,IPR005037
Peaxi162Scf00038g00014		XLOC_004655	41.8866	23.4371	-0.837694	-1.62268	0.0056	0.012888	yes		-0.855369	4.10633	8.05487	0.00453816	0.0114599
Peaxi162Scf00038g00036		XLOC_004659	0.713344	7.17619	3.33055	3.71309	5e-05	0.000185415	yes		4.01682	3.33523	47.9757	4.32e-12	7.83e-11		sp|P35614|ERF1Z_ARATH	IPR004403	GO:0006415,GO:0016149,GO:0005737
Peaxi162Scf00038g00043		XLOC_004529	4.10947	1.13316	-1.8586	-1.94948	0.00835	0.0182379	yes		-2.20988	2.58642	11.437	0.00071996	0.00227592		sp|Q0JC10|DCAM_ORYSJ	IPR016067,IPR001985,IPR018167	GO:0004014,GO:0006597,GO:0008295
Peaxi162Scf00038g00063		XLOC_004665	35.6482	14.778	-1.27038	-2.9747	5e-05	0.000185415	yes		-1.36544	5.61063	21.3119	3.9e-06	2.2e-05		sp|O49213|FCL1_ARATH	IPR001509,IPR016040	GO:0044237,GO:0003824,GO:0050662
Peaxi162Scf00038g00118		XLOC_004520	5.00339	183.104	5.19361	9.98779	5e-05	0.000185415	yes		6.70726	5.5269	160.63	8.24e-37	4.38e-34		AT4G30470.1	IPR016040	GO:0006694,GO:0016616,GO:0003854,GO:0055114
Peaxi162Scf00038g00172		XLOC_004579	24.2295	14.6767	-0.723233	-1.7296	0.0028	0.00703987	yes		-0.523242	4.73935	6.22488	0.0125967	0.0279579		sp|Q9LTR9|NMT1_ARATH	IPR000903	GO:0006499,GO:0004379
Peaxi162Scf00038g00176		XLOC_004584	5.54837	14.7676	1.4123	3.25492	5e-05	0.000185415	yes		1.38073	5.53646	8.67927	0.00321851	0.00848329		ref|XP_007024556.1|	IPR008480
Peaxi162Scf00038g00179		XLOC_004734	40.0045	7.6929	-2.37856	-3.84473	5e-05	0.000185415	yes		-3.43588	4.93227	73.908	8.18e-18	3.83e-16		AT1G17530.1	IPR003397
Peaxi162Scf00038g00203		XLOC_004600	9.61467	14.5508	0.597784	1.41328	0.0151	0.0304588	yes		1.03268	4.16322	16.8015	4.15e-05	0.00018335		AT3G14075.1	IPR002921,IPR005592	GO:0016042,GO:0004091,GO:0004806,GO:0006629
Peaxi162Scf00038g00204		XLOC_004601	99.5208	37.0118	-1.42701	-3.29683	5e-05	0.000185415	yes		-1.15843	5.22863	18.3853	1.8e-05	8.69e-05		AT1G72510.1	IPR012876
Peaxi162Scf00038g00217		XLOC_004757	12.8052	4.78507	-1.42012	-3.0555	5e-05	0.000185415	yes		-1.42243	3.42505	17.1974	3.37e-05	0.000152187		sp|Q4VYC8|NSP1_MEDTR	IPR005202
Peaxi162Scf00038g00218		XLOC_004758	2.7062	0	NA	NA	5e-05	0.000185415	yes		-6.42239	9.16217	23.3114	1.38e-06	8.56e-06		AT5G20630.1	IPR001929	GO:0045735,GO:0030145
Peaxi162Scf00038g00222		XLOC_004521	27.9559	57.0236	1.02841	2.59672	5e-05	0.000185415	yes		0.960048	4.42606	18.6323	1.59e-05	7.74e-05		sp|Q91Z38|TTC1_MOUSE	IPR011990	GO:0005515
Peaxi162Scf00038g00265		XLOC_004646	25.7499	2.05236	-3.64921	-3.75982	0.0001	0.00035384	yes		-3.79493	3.41019	25.5308	4.35e-07	3.04e-06			IPR003676
Peaxi162Scf00038g00318		XLOC_004528	5.32083	16.9287	1.66975	3.50623	5e-05	0.000185415	yes		1.56605	3.87305	16.0738	6.09e-05	0.000258305		AT2G26710.1	IPR001128	GO:0020037,GO:0016705,GO:0005506,GO:0055114
Peaxi162Scf00038g00324		XLOC_004527	32.7602	8.71732	-1.90999	-3.71558	5e-05	0.000185415	yes		-1.64129	2.49356	16.6128	4.58e-05	0.000200429		AT2G23940.1	IPR008506
Peaxi162Scf00038g00519		XLOC_004530	4.69215	23.4459	2.32102	5.457	5e-05	0.000185415	yes		2.22108	3.85904	32.3875	1.26e-08	1.21e-07		sp|Q8L751|ORP1C_ARATH	IPR011993,IPR000648	GO:0005515,GO:0005543
Peaxi162Scf00038g00523		XLOC_004664	5.69192	0.378251	-3.9115	-3.61793	0.00025	0.000817896	yes		-3.99028	1.77038	20.7377	5.27e-06	2.88e-05		AT4G30550.1	IPR017926
Peaxi162Scf00038g00721		XLOC_004532	3.27292	21.7008	2.72909	4.43258	5e-05	0.000185415	yes		3.17043	3.43472	37.9453	7.28e-10	8.94e-09		AT4G30850.1	IPR004254	GO:0016021
Peaxi162Scf00038g00722		XLOC_004533	6.68119	14.1573	1.08337	2.6927	5e-05	0.000185415	yes		1.17351	5.17502	17.1327	3.49e-05	0.000156814		AT1G15240.3	IPR013937,IPR001683,IPR003114	GO:0005515,GO:0007154,GO:0035091
Peaxi162Scf00038g00824		XLOC_004673	11.9353	2.48097	-2.26626	-2.60135	0.00045	0.00139113	yes		-2.78633	1.80721	28.0289	1.2e-07	9.41e-07		AT1G69750.1	IPR010625
Peaxi162Scf00038g00838		XLOC_004675	18.568	40.4554	1.12352	2.97395	5e-05	0.000185415	yes		1.43496	6.41075	40.4718	1.99e-10	2.7e-09		sp|Q119S1|CH601_TRIEI	IPR002423,IPR027409,IPR027413	GO:0044267,GO:0006457,GO:0005524,GO:0042026,GO:0005737
Peaxi162Scf00038g00844		XLOC_004680	74.8032	23.2493	-1.68591	-4.265	5e-05	0.000185415	yes		-1.57263	6.00079	45.8047	1.31e-11	2.17e-10		dbj|BAO49725.1|	IPR007846,IPR017389	GO:0055085,GO:0031965
Peaxi162Scf00038g00845		XLOC_004682	25.6597	3.7585	-2.77127	-4.95822	5e-05	0.000185415	yes		-2.84715	4.83582	38.9145	4.43e-10	5.66e-09		AT5G25830.1	IPR013088	GO:0006355,GO:0043565,GO:0008270,GO:0003700
Peaxi162Scf00038g00910		XLOC_004539	33.9683	128.316	1.91744	4.90426	5e-05	0.000185415	yes		1.86019	5.63532	52.1702	5.09e-13	1.07e-11		gb|AAG43551.1|AF211533_1	IPR008480
Peaxi162Scf00038g00917		XLOC_004686	8.27849	3.09784	-1.4181	-1.97127	0.00145	0.00395485	yes		-1.55027	1.27013	7.06031	0.00788105	0.0185323
Peaxi162Scf00038g00918		XLOC_004687	3.13281	0.739895	-2.08206	-1.93983	0.0103	0.0218869	yes		-3.06273	1.30186	19.6865	9.12e-06	4.69e-05		ref|XP_007024292.1|	IPR027443,IPR026992
Peaxi162Scf00038g01029		XLOC_004544	22.8585	56.1733	1.29716	3.16422	5e-05	0.000185415	yes		1.16732	5.05045	13.6496	0.000220286	0.000805538		sp|Q9LIG0|Y3136_ARATH	IPR003819	GO:0055114,GO:0016491
Peaxi162Scf00038g01034		XLOC_004691	49.8976	108.481	1.1204	2.9883	5e-05	0.000185415	yes		1.37228	6.49765	71.7898	2.39e-17	1.04e-15		AT4G29130.1	IPR001312	GO:0005524,GO:0016773,GO:0006096,GO:0005975,GO:0004396
Peaxi162Scf00038g01035		XLOC_004540	104.312	195.901	0.909225	2.03385	0.0006	0.00180172	yes		0.921179	8.23577	10.5757	0.00114586	0.00342519		AT1G15210.1	IPR027417,IPR013581,IPR013525	GO:0016020,GO:0005524,GO:0000166,GO:0017111,GO:0016887
Peaxi162Scf00038g01036		XLOC_004541	18.9663	26.9693	0.507877	1.3173	0.0245	0.0462656	yes		0.729381	2.74794	7.01879	0.00806587	0.0189089		sp|P51615|MAOX_VITVI	IPR001891	GO:0016619,GO:0016616,GO:0004470,GO:0051287,GO:0055114,GO:0006108
Peaxi162Scf00038g01039		XLOC_004545	30.4658	95.4598	1.6477	4.35059	5e-05	0.000185415	yes		1.80981	5.22629	26.469	2.68e-07	1.95e-06		gb|AAC99772.1|	IPR003311	GO:0005634,GO:0006355,GO:0046983
Peaxi162Scf00038g01124		XLOC_004698	38.3746	0	NA	NA	5e-05	0.000185415	yes		-8.64679	0.576916	46.007	1.18e-11	1.97e-10
Peaxi162Scf00038g01132		XLOC_004693	33.4906	5.31841	-2.65469	-5.01138	5e-05	0.000185415	yes		-2.804	2.4776	49.749	1.75e-12	3.39e-11		AT4G25150.1	IPR005519,IPR023214	GO:0003993
Peaxi162Scf00038g01136		XLOC_004697	33.1445	4.42035	-2.90654	-3.90935	0.00015	0.000513767	yes		-4.11228	-0.0511189	30.9159	2.69e-08	2.41e-07
Peaxi162Scf00038g01146		XLOC_004695	3.17321	1.33078	-1.25367	-1.80676	0.0042	0.0100406	yes		-2.17102	2.2837	13.0597	0.000301726	0.00106462		sp|Q92F42|RADA_LISIN	IPR004504,IPR027417	GO:0006281,GO:0005524,GO:0003684,GO:0000166,GO:0017111
Peaxi162Scf00038g01227		XLOC_004553	10.6624	5.59269	-0.930913	-1.85935	0.002	0.00525425	yes		-1.10122	4.09363	14.9825	0.000108514	0.00043255		sp|O04373|ILL4_ARATH	IPR002933	GO:0016787,GO:0008152
Peaxi162Scf00038g01239		XLOC_004554	4.7405	10.9026	1.20157	2.47423	5e-05	0.000185415	yes		1.37742	4.06844	24.1749	8.8e-07	5.73e-06		ref|XP_003597650.1|	IPR001810	GO:0005515
Peaxi162Scf00038g01242		XLOC_004557	203.244	40.8164	-2.31599	-5.85361	5e-05	0.000185415	yes		-2.04529	6.44307	51.0832	8.85e-13	1.77e-11		AT2G19730.1	IPR002672	GO:0005840,GO:0006412,GO:0005622,GO:0003735
Peaxi162Scf00038g01316		XLOC_004709	6.98611	42.1266	2.59217	3.74603	5e-05	0.000185415	yes		2.36249	2.77813	38.247	6.23e-10	7.75e-09		AT5G65590.1	IPR003851	GO:0003677,GO:0006355
Peaxi162Scf00038g01321		XLOC_004707	39.9449	10.8737	-1.87717	-3.9112	5e-05	0.000185415	yes		-1.98386	3.33055	29.5958	5.32e-08	4.46e-07		sp|O82205|R15A2_ARATH	IPR000630	GO:0005840,GO:0006412,GO:0003735
Peaxi162Scf00038g01441		XLOC_004562	10.0197	5.74422	-0.802656	-1.78945	0.0024	0.00617564	yes		-0.824598	4.42735	7.7198	0.00546185	0.0134738		AT5G56790.1	IPR014729,IPR013320,IPR011009	GO:0004713,GO:0005524,GO:0004672,GO:0006468,GO:0016772
Peaxi162Scf00038g01442		XLOC_004563	1.33989	4.20109	1.64865	2.63449	0.00025	0.000817896	yes		1.59284	2.43936	12.9587	0.000318445	0.00111394		AT1G55180.1	IPR015679,IPR024632	GO:0016020,GO:0004630,GO:0046470,GO:0008152,GO:0005515,GO:0005509,GO:0003824
Peaxi162Scf00038g01451		XLOC_004719	3.55445	0.843474	-2.07521	-2.32257	0.00275	0.00692868	yes		-3.20889	1.72585	19.8632	8.32e-06	4.33e-05		AT4G36380.1	IPR001128	GO:0020037,GO:0016705,GO:0005506,GO:0055114
Peaxi162Scf00038g01521		XLOC_004567	98.1572	187.859	0.936485	2.29043	0.00015	0.000513767	yes		1.07325	7.56509	36.8637	1.27e-09	1.49e-08		sp|P93042|RHD3_ARATH	IPR027417,IPR008803
Peaxi162Scf00038g01525		XLOC_004722	14.9226	5.50248	-1.43934	-3.12809	5e-05	0.000185415	yes		-1.85958	2.30913	18.6206	1.59e-05	7.78e-05		sp|Q09028|RBBP4_HUMAN	IPR022052,IPR015943	GO:0005515
Peaxi162Scf00038g01535		XLOC_004723	23.6236	101.403	2.1018	5.37576	5e-05	0.000185415	yes		2.16844	5.96476	88.8926	4.17e-21	2.99e-19		AT5G56890.1	IPR013320,IPR011009	GO:0005524,GO:0004672,GO:0006468,GO:0016772
Peaxi162Scf00038g01644		XLOC_004572	19.2069	39.3183	1.03358	2.64769	5e-05	0.000185415	yes		1.6107	3.92613	37.6449	8.49e-10	1.03e-08		AT1G17640.1	IPR012677	GO:0000166,GO:0003676
Peaxi162Scf00038g01649		XLOC_004725	7.16871	21.0605	1.55475	3.43243	5e-05	0.000185415	yes		1.75603	4.2127	29.8026	4.78e-08	4.06e-07		AT1G76320.2	IPR007527,IPR004330	GO:0008270
Peaxi162Scf00038g01712		XLOC_004736	74.3882	34.6288	-1.1031	-2.82966	5e-05	0.000185415	yes		-1.05388	6.54114	14.958	0.00010993	0.000437692		sp|Q58860|THRC_METJA	IPR004450,IPR001926	GO:0006520,GO:0030170
Peaxi162Scf00038g01732		XLOC_004577	0.527505	11.6848	4.46931	6.33707	5e-05	0.000185415	yes		5.08542	2.67894	64.2877	1.08e-15	3.57e-14		AT1G17500.1	IPR001757,IPR023214	GO:0000287,GO:0005524,GO:0019829,GO:0006812,GO:0046872,GO:0000166,GO:0015914,GO:0016021,GO:0004012
Peaxi162Scf00038g01736		XLOC_004583	9.65682	95.1901	3.30119	7.82235	5e-05	0.000185415	yes		2.85889	6.03414	152.938	3.95e-35	1.74e-32		AT5G57050.1	IPR001932,IPR015655	GO:0006470,GO:0003824,GO:0004722
Peaxi162Scf00038g01829		XLOC_004740	15.1954	26.8241	0.819895	2.0923	0.0005	0.00152937	yes		0.981765	5.87265	17.9849	2.23e-05	0.00010517		AT5G13640.1	IPR003386	GO:0008374,GO:0006629
Peaxi162Scf00038g01936		XLOC_004589	13.6581	24.5895	0.848291	2.06881	0.0008	0.002331	yes		1.11919	4.50337	17.3612	3.09e-05	0.00014103		AT1G17440.1	IPR009072	GO:0046982,GO:0005669,GO:0006352
Peaxi162Scf00038g01949		XLOC_004747	39.9424	10.5562	-1.91983	-4.73668	5e-05	0.000185415	yes		-1.66928	5.45197	46.9694	7.21e-12	1.25e-10		AT1G72480.1	IPR009637	GO:0016021
Peaxi162Scf00038g01961		XLOC_004746	0.815349	7.03033	3.1081	2.66679	0.0033	0.0081304	yes		1.69898	4.04409	7.38132	0.00659047	0.0158636		gb|AGU37280.1|	IPR010399,IPR018467
Peaxi162Scf00038g02025		XLOC_004603	3.6919	11.5487	1.6453	3.67864	5e-05	0.000185415	yes		1.91162	6.04276	29.8748	4.61e-08	3.93e-07		AT1G17420.1	IPR027433,IPR008976,IPR000907	GO:0016702,GO:0046872,GO:0005515,GO:0005506,GO:0055114,GO:0016165
Peaxi162Scf00038g02028		XLOC_004750	17.8533	38.9073	1.12385	2.36678	0.00035	0.00110899	yes		1.50013	5.5621	21.1615	4.22e-06	2.36e-05
Peaxi162Scf00038g02031		XLOC_004754	115.052	561.447	2.28687	5.36823	5e-05	0.000185415	yes		2.16607	6.1346	45.8897	1.25e-11	2.08e-10		sp|Q9ZPB7|AL7A1_MALDO	IPR016161	GO:0016620,GO:0008152,GO:0055114,GO:0016491
Peaxi162Scf00038g02032		XLOC_004755	55.4636	17.0593	-1.70099	-3.79662	5e-05	0.000185415	yes		-0.75493	4.24257	7.58759	0.00587714	0.0143699		AT5G20570.1	IPR013083	GO:0005515,GO:0008270
Peaxi162Scf00038g02114		XLOC_004605	34.4612	78.7058	1.1915	3.10311	5e-05	0.000185415	yes		1.21539	7.31836	31.5307	1.96e-08	1.81e-07		AT1G54130.1	IPR003607,IPR007685	GO:0015969,GO:0003824
Peaxi162Scf00038g02137		XLOC_004606	19.6378	5.2223	-1.91088	-3.78105	5e-05	0.000185415	yes		-1.97406	4.69683	13.1952	0.00028067	0.000998666		AT1G72620.1
Peaxi162Scf00038g02224		XLOC_004763	5.55053	58.2878	3.3925	4.54963	5e-05	0.000185415	yes		4.06187	2.46913	43.0335	5.38e-11	8.03e-10		sp|Q9SYG1|HS174_ARATH	IPR008978
Peaxi162Scf00038g02230		XLOC_004612	2.815	0.916304	-1.61924	-1.67818	0.01225	0.0254199	yes		-1.62026	1.18662	6.07931	0.0136774	0.0299965		sp|Q9SSA7|GLIP5_ARATH	IPR001087	GO:0016787,GO:0016788,GO:0006629
Peaxi162Scf00038g02240		XLOC_004619	0.957854	2.93521	1.61559	1.75471	0.0088	0.0190955	yes		2.07326	0.765318	9.10164	0.0025538	0.0069297		AT1G53860.1	IPR005516
Peaxi162Scf00038g02243		XLOC_004766	105.032	21.2268	-2.30686	-5.41365	5e-05	0.000185415	yes		-2.37732	3.55825	22.2363	2.41e-06	1.42e-05
Peaxi162Scf00038g02246		XLOC_004613	10.2485	14.9216	0.541989	1.3735	0.01975	0.0384099	yes		0.666861	4.46338	7.73593	0.00541325	0.0133698		AT3G14205.1	IPR002013	GO:0042578
Peaxi162Scf00038g02250		XLOC_004618	9.29074	22.5112	1.27678	3.34212	5e-05	0.000185415	yes		1.22683	6.19618	25.6759	4.04e-07	2.84e-06		AT3G14270.1	IPR002423,IPR027483,IPR027409,IPR013083,IPR027484,IPR002498	GO:0044267,GO:0016307,GO:0046872,GO:0046488,GO:0005524
Peaxi162Scf00038g02334		XLOC_004770	3.20107	32.2175	3.33122	3.88176	0.00035	0.00110899	yes		3.23034	2.08701	36.8526	1.27e-09	1.5e-08
Peaxi162Scf00038g02337		XLOC_004621	41.2044	22.7155	-0.859124	-2.00102	0.0007	0.00206849	yes		-1.37305	3.9607	16.8536	4.04e-05	0.000178963		AT1G17280.1	IPR016135	GO:0016881
Peaxi162Scf00038g02341		XLOC_004626	26.0834	39.235	0.589006	1.52798	0.0081	0.0177616	yes		0.961819	4.04806	16.9388	3.86e-05	0.000171952		sp|O64982|PRS7_PRUPE	IPR027417,IPR005937	GO:0016787,GO:0005524,GO:0000166,GO:0017111,GO:0030163,GO:0005737
Peaxi162Scf00038g02342		XLOC_004767	18.6461	40.3651	1.11423	2.88985	5e-05	0.000185415	yes		1.56948	3.42689	6.12285	0.0133445	0.0293659		AT1G72330.1	IPR015424	GO:0009058,GO:0003824,GO:0030170
Peaxi162Scf00038g02343		XLOC_004768	31.5725	9.83644	-1.68246	-4.39119	5e-05	0.000185415	yes		-1.67749	7.69503	40.5263	1.94e-10	2.63e-09		AT5G04960.1	IPR011050,IPR006501	GO:0005618,GO:0004857,GO:0030599,GO:0042545
Peaxi162Scf00038g02344		XLOC_004769	1.90958	5.16352	1.4351	1.47247	0.0189	0.0369783	yes		3.32072	1.81294	51.6972	6.48e-13	1.34e-11			IPR013083	GO:0005515,GO:0008270
Peaxi162Scf00038g02432		XLOC_004630	32.0369	7.62204	-2.07149	-4.96995	5e-05	0.000185415	yes		-1.85757	6.01209	39.985	2.56e-10	3.4e-09		AT1G17745.1	IPR006236,IPR016040,IPR015878	GO:0016616,GO:0016597,GO:0008152,GO:0051287,GO:0048037,GO:0006564,GO:0055114,GO:0004617
Peaxi162Scf00038g02442		XLOC_004778	426.421	207.74	-1.0375	-2.59956	5e-05	0.000185415	yes		-0.796101	7.39534	8.33787	0.00388271	0.0100023		sp|Q96253|ATP5E_ARATH	IPR006721	GO:0015986,GO:0000275,GO:0046961,GO:0046933
Peaxi162Scf00038g02520		XLOC_004635	50.3226	26.8687	-0.905283	-2.34076	0.0001	0.00035384	yes		-1.07575	5.15166	14.1596	0.000167941	0.000634049		AT3G21190.1	IPR019378
Peaxi162Scf00038g02541		XLOC_004783	31.5599	13.6011	-1.21437	-3.14942	5e-05	0.000185415	yes		-1.12336	5.78642	34.1047	5.22e-09	5.43e-08		AT1G16860.1
Peaxi162Scf00038g02542		XLOC_004784	229.536	46.1858	-2.3132	-5.47858	5e-05	0.000185415	yes		-1.38168	8.05459	23.6253	1.17e-06	7.38e-06
Peaxi162Scf00038g02642		XLOC_004641	13.3183	1.70498	-2.96559	-2.60196	0.00435	0.0103481	yes		-2.65887	2.19732	19.8078	8.56e-06	4.44e-05		AT3G20270.1	IPR001810	GO:0005515
Peaxi162Scf00038g02643		XLOC_004642	25.6635	43.2208	0.752005	1.98503	0.0009	0.00258883	yes		0.800766	6.11227	16.5088	4.84e-05	0.000210526		AT3G20250.1	IPR016024	GO:0003723,GO:0005488
Peaxi162Scf00038g02661		XLOC_004645	6.49394	15.6291	1.26707	3.24718	5e-05	0.000185415	yes		1.5909	5.57082	16.566	4.7e-05	0.000204939		AT1G16800.1	IPR027417,IPR026852
Peaxi162Scf00039g00007		XLOC_004830	0.439957	10.3654	4.55827	3.46988	0.00515	0.0119815	yes		5.17556	1.24833	46.9369	7.33e-12	1.27e-10		AT3G52820.1	IPR004843,IPR025733,IPR008963	GO:0046872,GO:0016787,GO:0003993
Peaxi162Scf00039g00054		XLOC_004834	2.27798	10.2193	2.16547	3.71292	5e-05	0.000185415	yes		2.22309	2.8966	30.3328	3.64e-08	3.18e-07		AT3G09520.1	IPR004140,IPR016159	GO:0000145,GO:0006887
Peaxi162Scf00039g00072		XLOC_004837	3.37653	10.747	1.67032	3.71924	5e-05	0.000185415	yes		2.03848	3.92245	56.386	5.96e-14	1.45e-12		AT4G28760.1	IPR022212,IPR025486
Peaxi162Scf00039g00093		XLOC_004807	63.6329	22.6359	-1.49116	-3.81651	5e-05	0.000185415	yes		-1.54195	5.02938	39.9691	2.58e-10	3.43e-09		AT3G53580.1	IPR001653	GO:0009089,GO:0008837,GO:0005737
Peaxi162Scf00039g00123		XLOC_004815	23.0799	0	NA	NA	5e-05	0.000185415	yes		-8.85082	1.14694	57.6537	3.13e-14	8.01e-13
Peaxi162Scf00039g00159		XLOC_004854	28.4778	7.29232	-1.96539	-4.07198	5e-05	0.000185415	yes		-2.31019	2.88413	36.3022	1.69e-09	1.94e-08		AT5G02540.1	IPR002347	GO:0008152,GO:0016491
Peaxi162Scf00039g00233		XLOC_004826	17.7271	2.07441	-3.09519	-3.9245	0.0002	0.000667709	yes		-3.61982	4.80005	32.9557	9.43e-09	9.29e-08		emb|CAF74935.1|	IPR013087	GO:0046872,GO:0003676
Peaxi162Scf00039g00420		XLOC_004795	11.2124	16.4652	0.55432	1.42106	0.01485	0.0300202	yes		0.942676	5.25231	17.3317	3.14e-05	0.000142896		sp|Q9BQK8|LPIN3_HUMAN	IPR013209,IPR007651,IPR023214
Peaxi162Scf00039g00913		XLOC_004806	673.744	122.535	-2.45901	-5.86567	5e-05	0.000185415	yes		-2.19759	7.51895	50.4799	1.2e-12	2.38e-11		sp|Q07761|RL23A_TOBAC	IPR005633,IPR013025	GO:0005840,GO:0000166,GO:0006412,GO:0005622,GO:0003735
Peaxi162Scf00039g01012		XLOC_004808	4.38296	20.4478	2.22197	4.74429	5e-05	0.000185415	yes		1.79801	3.33575	17.1524	3.45e-05	0.000155399		AT1G34120.2	IPR005135	GO:0046856
Peaxi162Scf00039g01013		XLOC_004809	7.18332	27.5532	1.9395	3.3979	5e-05	0.000185415	yes		2.23559	4.82489	75.7023	3.3e-18	1.63e-16		AT2G37460.1	IPR000620	GO:0016020
Peaxi162Scf00039g01221		XLOC_004813	190.048	32.4981	-2.54794	-6.37551	5e-05	0.000185415	yes		-2.56661	6.83288	114.77	8.84e-27	1.37e-24		AT5G02560.1	IPR009072	GO:0005634,GO:0003677,GO:0046982,GO:0006334,GO:0000786
Peaxi162Scf00039g01223		XLOC_004816	275.073	149.665	-0.878079	-2.19688	0.0001	0.00035384	yes		-0.659845	6.96417	5.96055	0.0146295	0.0318066		AT5G59890.1	IPR002108,IPR017904	GO:0003779,GO:0015629,GO:0005622,GO:0030042
Peaxi162Scf00039g01233		XLOC_004818	12.7465	7.00789	-0.863051	-1.69789	0.0051	0.0118794	yes		-1.16549	3.87657	14.7758	0.000121079	0.000476134		AT3G09470.2	IPR010291,IPR016196
Peaxi162Scf00039g01234		XLOC_004849	13.6328	6.11968	-1.15556	-2.51012	0.0002	0.000667709	yes		-2.77009	2.50164	31.1898	2.34e-08	2.12e-07		sp|Q8YVA8|ARGJ1_NOSS1	IPR002813	GO:0004358,GO:0006526
Peaxi162Scf00039g01625		XLOC_004859	4.65851	14.1561	1.60348	3.47978	5e-05	0.000185415	yes		1.37346	1.92584	9.97082	0.0015904	0.00456871		AT5G02540.1	IPR002347	GO:0008152,GO:0016491
Peaxi162Scf00040g00018		XLOC_004865	31.7013	10.5568	-1.58637	-2.85475	5e-05	0.000185415	yes		-1.14593	4.54787	14.07	0.000176135	0.000661129		AT2G27470.1	IPR009072	GO:0046982,GO:0043565,GO:0005622
Peaxi162Scf00040g00020		XLOC_004901	18.1384	44.2155	1.2855	3.35031	5e-05	0.000185415	yes		1.64929	5.73259	67.2099	2.44e-16	8.88e-15		AT2G27460.1	IPR006900,IPR006896,IPR006895,IPR002035	GO:0006886,GO:0030127,GO:0008270,GO:0006888
Peaxi162Scf00040g00113		XLOC_004903	26.1078	51.1341	0.969806	2.48338	5e-05	0.000185415	yes		1.3341	4.63784	44.3488	2.75e-11	4.32e-10		sp|Q3HVN1|AGUB_SOLTU	IPR017755	GO:0006807,GO:0050126,GO:0016810,GO:0006596
Peaxi162Scf00040g00192		XLOC_004924	6.70928	1.74216	-1.94528	-2.37764	0.001	0.00284413	yes		-1.67833	0.940278	5.8694	0.0154063	0.0332321		sp|Q08891|FACR2_ARATH	IPR026055,IPR016040	GO:0080019
Peaxi162Scf00040g00245		XLOC_004925	55.4804	8.48324	-2.70929	-6.07617	5e-05	0.000185415	yes		-2.85168	4.60396	40.657	1.81e-10	2.46e-09		AT2G36290.1
Peaxi162Scf00040g00314		XLOC_004898	29.4544	6.20976	-2.24587	-3.32216	5e-05	0.000185415	yes		-2.74845	3.2089	51.387	7.58e-13	1.54e-11			IPR000911	GO:0005840,GO:0006412,GO:0003735
Peaxi162Scf00040g00315		XLOC_004899	24.3192	15.9947	-0.604498	-1.56929	0.0217	0.0416739	yes		-0.921948	5.08193	13.1564	0.000286545	0.00101747		AT2G42005.1	IPR013057
Peaxi162Scf00040g00420		XLOC_004911	6.23945	0.85789	-2.86256	-3.97811	5e-05	0.000185415	yes		-3.26535	3.19701	25.5521	4.31e-07	3.01e-06		AT4G00750.1	IPR004159,IPR016140	GO:0008168
Peaxi162Scf00040g00423		XLOC_004877	19.2701	7.5786	-1.34636	-2.67185	5e-05	0.000185415	yes		-1.41866	4.50078	18.6368	1.58e-05	7.72e-05		sp|O64900|C80B2_ESCCA	IPR001128	GO:0020037,GO:0016705,GO:0005506,GO:0055114
Peaxi162Scf00040g03015		XLOC_004894	8.42365	0.738878	-3.51104	-3.06747	0.0022	0.0057185	yes		-3.20572	1.94365	15.1155	0.000101131	0.000406329		AT4G32480.1	IPR006502
Peaxi162Scf00040g03134		XLOC_004896	8.60891	15.5415	0.852224	2.14006	0.0002	0.000667709	yes		0.985801	5.19186	18.7396	1.5e-05	7.35e-05		sp|P32361|IRE1_YEAST	IPR010513,IPR006567,IPR011047,IPR011009	GO:0006397,GO:0005524,GO:0005515,GO:0004674,GO:0004672,GO:0006468,GO:0004540,GO:0016772
Peaxi162Scf00040g03136		XLOC_004929	20.062	39.4182	0.974397	2.27563	0.00015	0.000513767	yes		1.18152	5.32567	22.266	2.37e-06	1.4e-05		sp|A2RV18|DI3L1_DANRE	IPR012340,IPR022966,IPR002716
Peaxi162Scf00041g00054		XLOC_004935	7.93724	25.9732	1.71032	3.80844	5e-05	0.000185415	yes		1.68701	4.2284	19.7262	8.94e-06	4.61e-05		AT1G78070.1	IPR015943	GO:0005515
Peaxi162Scf00041g00128		XLOC_004943	12.9756	20.2316	0.640804	1.54656	0.0094	0.0202203	yes		1.05888	4.74148	15.9717	6.43e-05	0.000270684		AT1G78130.1	IPR011701,IPR016196	GO:0055085,GO:0016021
Peaxi162Scf00041g00179		XLOC_004983	22.7215	3.84552	-2.56281	-2.92059	0.0052	0.0120824	yes		-2.56084	1.84786	17.625	2.69e-05	0.000124516			IPR005651
Peaxi162Scf00041g00213		XLOC_004933	32.9704	100.974	1.61474	4.18812	5e-05	0.000185415	yes		1.91065	5.73005	51.2476	8.14e-13	1.64e-11		sp|Q6MEW4|GPMA_PARUW	IPR005952	GO:0008152,GO:0004619,GO:0006096,GO:0003824,GO:0016868
Peaxi162Scf00041g00217		XLOC_004964	26.8885	13.4856	-0.995574	-2.21479	5e-05	0.000185415	yes		-1.20141	4.02684	13.9573	0.000187015	0.000697541		AT1G22180.2	IPR001251,IPR011074
Peaxi162Scf00041g00314		XLOC_004966	17.0878	8.85659	-0.948146	-2.29713	5e-05	0.000185415	yes		-0.829017	6.04895	8.83813	0.00295002	0.00785256		AT1G78060.1	IPR026892,IPR002772,IPR026891,IPR017853	GO:0004553,GO:0005975
Peaxi162Scf00041g00810		XLOC_004938	19.6082	9.74928	-1.00809	-2.20065	0.00055	0.00166651	yes		-1.01285	2.75799	7.21818	0.00721687	0.0171516		AT5G10100.2	IPR006379,IPR023214	GO:0008152,GO:0005992,GO:0003824
Peaxi162Scf00041g01015		XLOC_004940	2.62619	5.1632	0.975292	1.39686	0.02245	0.0429165	yes		1.26102	2.79095	8.5651	0.00342669	0.0089647
Peaxi162Scf00041g01016		XLOC_004974	6.26878	19.4331	1.63226	3.7101	5e-05	0.000185415	yes		1.87647	3.71202	28.3902	9.92e-08	7.94e-07		AT2G42580.1	IPR011990	GO:0005515
Peaxi162Scf00041g01317		XLOC_004977	199.429	384.171	0.94587	2.34943	0.0001	0.00035384	yes		1.1997	8.30278	34.0454	5.38e-09	5.59e-08		AT1G35720.1	IPR001464	GO:0005544,GO:0005509
Peaxi162Scf00041g01416		XLOC_004947	141.289	76.4449	-0.886161	-2.31629	5e-05	0.000185415	yes		-0.540504	5.10556	7.23915	0.00713309	0.0169954		gb|EXC06736.1|	IPR012677	GO:0000166,GO:0003676
Peaxi162Scf00041g01724		XLOC_004957	21.2621	5.24437	-2.01945	-2.15383	0.0024	0.00617564	yes		-2.16591	2.70473	14.767	0.000121646	0.000478179
Peaxi162Scf00041g01736		XLOC_004954	3.03992	0.961214	-1.66111	-1.84576	0.0078	0.0171869	yes		-1.7398	3.5577	14.0206	0.000180818	0.000676866		AT5G64970.1	IPR002067,IPR023395	GO:0055085
Peaxi162Scf00041g01811		XLOC_004958	1.42063	6.91862	2.28395	2.57651	0.0013	0.00359078	yes		2.46067	1.8767	16.3464	5.28e-05	0.00022722		AT1G34670.1	IPR009057	GO:0003677,GO:0003682
Peaxi162Scf00041g02617		XLOC_004988	33.4299	52.8047	0.659529	1.71961	0.00315	0.00780583	yes		0.64894	5.12369	10.5774	0.00114481	0.00342252		AT4G14340.1	IPR011009	GO:0005524,GO:0004674,GO:0004672,GO:0006468,GO:0016772
Peaxi162Scf00041g02619		XLOC_004991	46.3941	23.189	-1.0005	-2.61665	0.0001	0.00035384	yes		-0.823822	6.56592	12.9688	0.000316729	0.00110887		AT1G04430.1	IPR004159	GO:0008168
Peaxi162Scf00041g02621		XLOC_004990	22.4284	39.1363	0.803182	2.10197	0.0002	0.000667709	yes		1.01432	5.34589	28.088	1.16e-07	9.16e-07		AT1G03920.1	IPR011993,IPR011009,IPR000961	GO:0005524,GO:0004674,GO:0004672,GO:0006468,GO:0016772
Peaxi162Scf00041g10112		XLOC_004942	9.60032	62.1973	2.6957	6.28829	5e-05	0.000185415	yes		2.70449	5.01612	77.2304	1.52e-18	7.76e-17		ref|XP_002307385.1|	IPR008889
Peaxi162Scf00042g00059		XLOC_004995	45.6703	22.7923	-1.00271	-2.38483	5e-05	0.000185415	yes		-0.889614	3.57298	6.30476	0.0120414	0.0269013		ref|XP_002522509.1|	IPR019380
Peaxi162Scf00042g00232		XLOC_005009	15.3919	25.3981	0.722549	1.7458	0.0028	0.00703987	yes		1.21305	4.01927	25.5263	4.36e-07	3.05e-06		sp|Q28G05|SYF2_XENTR	IPR013260
Peaxi162Scf00042g00273		XLOC_005017	67.328	24.2846	-1.47116	-3.31558	5e-05	0.000185415	yes		-1.00952	4.8225	13.1231	0.000291678	0.00103269		AT2G21060.1	IPR012340,IPR001878	GO:0003677,GO:0006355,GO:0008270,GO:0003676
Peaxi162Scf00042g00274		XLOC_005018	48.0205	3.64687	-3.71892	-5.1816	5e-05	0.000185415	yes		-3.84517	3.47275	44.4263	2.64e-11	4.18e-10		AT1G65870.1	IPR004265
Peaxi162Scf00042g01210		XLOC_004999	42.9858	22.9068	-0.908086	-2.38313	0.0001	0.00035384	yes		-0.93876	5.29902	10.8944	0.00096454	0.00294307		AT4G31170.1	IPR002912,IPR011009	GO:0016597,GO:0008152,GO:0005524,GO:0004674,GO:0004672,GO:0006468,GO:0016772
Peaxi162Scf00042g02210		XLOC_005031	22.577	14.7774	-0.611457	-1.47555	0.01105	0.0232579	yes		-0.65852	5.34257	8.75129	0.00309383	0.00819221		AT4G38520.1	IPR001932,IPR015655	GO:0006470,GO:0003824,GO:0004722
Peaxi162Scf00042g02314		XLOC_005033	283.196	481.328	0.76522	1.76726	0.00305	0.0075881	yes		1.03929	8.38568	8.27789	0.00401307	0.0103023		AT4G35100.1	IPR023271,IPR000425	GO:0016020,GO:0006810,GO:0005215
Peaxi162Scf00042g02520		XLOC_005038	44.8767	7.84129	-2.5168	-4.23442	5e-05	0.000185415	yes		-4.18049	0.476588	18.2655	1.92e-05	9.21e-05		AT1G75840.1	IPR005225,IPR001806,IPR027417	GO:0016020,GO:0007165,GO:0007264,GO:0006184,GO:0005622,GO:0005525,GO:0015031,GO:0003924
Peaxi162Scf00042g02726		XLOC_005016	8.00488	0.574468	-3.80058	-3.79426	0.00035	0.00110899	yes		-3.79659	1.5407	28.1472	1.12e-07	8.92e-07		sp|Q9S836|LAX2_ARATH	IPR013057
Peaxi162Scf00042g02728		XLOC_005044	15.7662	31.8038	1.01237	2.33962	0.00015	0.000513767	yes		1.14367	4.33378	7.736	0.00541306	0.0133698		AT1G65870.1	IPR004265
Peaxi162Scf00042g02729		XLOC_005045	36.8434	1.43289	-4.68441	-6.26873	5e-05	0.000185415	yes		-4.84045	3.31844	55.8611	7.78e-14	1.86e-12		AT1G65870.1	IPR004265
Peaxi162Scf00043g00068		XLOC_005074	11.3704	28.8008	1.34082	3.00172	5e-05	0.000185415	yes		1.72376	5.63626	42.4817	7.13e-11	1.04e-09		ref|XP_002521162.1|	IPR021883
Peaxi162Scf00043g00098		XLOC_005076	3.21288	0.65369	-2.29719	-2.11117	0.01385	0.0282627	yes		-2.85961	1.532	19.8026	8.59e-06	4.45e-05		AT4G28720.1	IPR013027,IPR020946	GO:0050661,GO:0050660,GO:0004499,GO:0055114,GO:0016491
Peaxi162Scf00043g00189		XLOC_005089	10.3419	6.32618	-0.709087	-1.57259	0.00695	0.0155433	yes		-0.960794	4.18311	15.7439	7.25e-05	0.00030198		AT2G20300.1	IPR013320,IPR011009	GO:0005524,GO:0004674,GO:0004672,GO:0006468,GO:0016772
Peaxi162Scf00043g00204		XLOC_005059	3.56229	8.49944	1.25456	2.31926	0.00015	0.000513767	yes		1.31604	2.62338	14.1004	0.000173303	0.000651798		sp|Q28D01|WDR26_XENTR	IPR015943,IPR006595,IPR006594	GO:0005515
Peaxi162Scf00043g00215		XLOC_005060	109.811	49.4296	-1.15158	-3.01185	5e-05	0.000185415	yes		-1.35484	7.25279	30.4548	3.42e-08	2.99e-07		sp|Q96533|ADHX_ARATH	IPR011032,IPR016040,IPR002085	GO:0006069,GO:0008270,GO:0055114,GO:0051903,GO:0016491
Peaxi162Scf00043g00247		XLOC_005062	16.687	51.6743	1.63072	4.29761	5e-05	0.000185415	yes		1.79371	6.70907	59.2568	1.38e-14	3.78e-13		AT1G04120.1	IPR027417,IPR011527	GO:0006810,GO:0055085,GO:0005524,GO:0000166,GO:0042626,GO:0017111,GO:0016021,GO:0016887
Peaxi162Scf00043g00272		XLOC_005066	21.3871	60.7131	1.50527	4.01326	5e-05	0.000185415	yes		1.42288	5.21926	60.531	7.24e-15	2.06e-13		AT5G32470.1	IPR016084,IPR023214
Peaxi162Scf00043g02712		XLOC_005067	5.09249	0.510145	-3.31939	-4.39852	5e-05	0.000185415	yes		-3.72107	3.39572	33.275	8e-09	8e-08		AT1G08590.1	IPR003591,IPR025875,IPR013210,IPR001611,IPR011009	GO:0005524,GO:0005515,GO:0004674,GO:0004672,GO:0006468,GO:0016772
Peaxi162Scf00044g00112		XLOC_005118	3.92668	2.14113	-0.874939	-1.5069	0.01335	0.0273853	yes		-1.15759	1.93783	6.05752	0.0138472	0.0303046		sp|Q08J23|NSUN2_HUMAN	IPR001678,IPR023267	GO:0016428,GO:0003723,GO:0008168
Peaxi162Scf00044g01215		XLOC_005122	985.731	276.509	-1.83387	-4.26189	5e-05	0.000185415	yes		-1.34271	8.07158	19.1698	1.2e-05	6e-05		AT4G40030.2	IPR000164,IPR009072	GO:0003677,GO:0046982,GO:0006334,GO:0000786
Peaxi162Scf00044g01218		XLOC_005106	8.82502	20.6162	1.22411	2.98633	5e-05	0.000185415	yes		1.58839	4.28507	53.8922	2.12e-13	4.73e-12		sp|Q54Q92|LMD2A_DICDI	IPR006876
Peaxi162Scf00044g01613		XLOC_005125	56.6021	23.4764	-1.26964	-3.26805	5e-05	0.000185415	yes		-1.16415	6.19716	16.3585	5.24e-05	0.000226		AT1G69780.1	IPR009057,IPR003106	GO:0005634,GO:0003677,GO:0006355,GO:0043565,GO:0000976,GO:0003700
Peaxi162Scf00044g02317		XLOC_005114	3.2401	5.85157	0.852786	1.49238	0.01305	0.0268497	yes		0.983485	2.16138	5.58469	0.0181181	0.0381869		AT5G65470.1	IPR019378
Peaxi162Scf00045g00004		XLOC_005137	8.60583	4.27406	-1.00971	-1.33961	0.0255	0.0478783	yes		-0.990748	2.63059	5.2185	0.0223478	0.0458602
Peaxi162Scf00045g00011		XLOC_005265	4.73159	2.70215	-0.808218	-1.44645	0.0163	0.0325469	yes		-0.952222	6.29801	9.12899	0.0025159	0.0068367		sp|Q39204|MYC2_ARATH	IPR025610,IPR011598	GO:0046983
Peaxi162Scf00045g00024		XLOC_005136	63.587	37.8295	-0.749221	-1.97287	0.00055	0.00166651	yes		-0.583036	5.87685	6.42087	0.0112787	0.0253752		sp|Q8I5R7|SYP_PLAF7	IPR017449,IPR002316	GO:0006433,GO:0005524,GO:0006418,GO:0000166,GO:0004812,GO:0005737,GO:0004827
Peaxi162Scf00045g00028		XLOC_005261	21.1465	39.9033	0.916089	2.28638	5e-05	0.000185415	yes		1.42499	7.16874	31.1151	2.43e-08	2.19e-07		ref|XP_002519822.1|	IPR003675	GO:0016020
Peaxi162Scf00045g00034		XLOC_005153	3.01115	6.6899	1.15167	2.38168	0.0002	0.000667709	yes		1.21787	3.80325	17.5731	2.76e-05	0.000127676		AT2G35540.1	IPR024593,IPR001623
Peaxi162Scf00045g00047		XLOC_005161	5.38692	2.11976	-1.34556	-2.70283	5e-05	0.000185415	yes		-1.58195	2.89988	16.0091	6.3e-05	0.000266247		sp|Q9AXT8|CMT1_MAIZE	IPR001525,IPR001025	GO:0003677,GO:0008168,GO:0006306
Peaxi162Scf00045g00052		XLOC_005165	202.052	428.31	1.08393	2.65088	5e-05	0.000185415	yes		1.41059	8.19911	47.9467	4.38e-12	7.94e-11		ref|XP_002532850.1|	IPR001878	GO:0008270,GO:0003676
Peaxi162Scf00045g00112		XLOC_005270	16.8269	26.129	0.634884	1.50115	0.013	0.0267603	yes		0.695884	4.70096	10.1672	0.00142961	0.00415873		sp|Q84Y01|ITPK1_MAIZE	IPR008656	GO:0000287,GO:0052725,GO:0005524,GO:0005622,GO:0052726,GO:0047325,GO:0032957
Peaxi162Scf00045g00131		XLOC_005144	11.3916	20.3996	0.840574	2.0131	0.00055	0.00166651	yes		0.990697	4.54753	23.8781	1.03e-06	6.55e-06		AT2G26150.1	IPR011991,IPR027725	GO:0005634,GO:0006355,GO:0043565,GO:0009408,GO:0003700
Peaxi162Scf00045g00139		XLOC_005142	8.97072	13.8341	0.624938	1.43641	0.01555	0.0312476	yes		0.789876	3.74061	6.69885	0.00964749	0.0221324		AT4G01240.1	IPR004159	GO:0008168
Peaxi162Scf00045g00142		XLOC_005269	1.17351	7.293	2.63568	2.70942	0.00165	0.00443308	yes		1.92969	2.11565	8.49042	0.00357022	0.00928975		AT2G23910.1	IPR013083,IPR016040	GO:0006694,GO:0016616,GO:0005515,GO:0008270,GO:0003854,GO:0055114
Peaxi162Scf00045g00144		XLOC_005328	27.3649	2.86476	-3.25584	-4.88501	5e-05	0.000185415	yes		-2.40695	2.59207	31.6225	1.87e-08	1.73e-07		AT1G68000.1	IPR014387
Peaxi162Scf00045g00147		XLOC_005200	6.34801	1.4154	-2.16509	-2.1558	0.00505	0.0117781	yes		-2.59354	3.69981	17.7766	2.48e-05	0.000115909		AT2G24390.1	IPR013024
Peaxi162Scf00045g00156		XLOC_005208	3.35587	10.5726	1.65557	2.9868	0.0001	0.00035384	yes		1.57433	3.40252	18.744	1.49e-05	7.34e-05		AT2G36240.1	IPR011990,IPR002885	GO:0005515
Peaxi162Scf00045g00173		XLOC_005218	3.37215	6.84653	1.0217	2.60775	5e-05	0.000185415	yes		1.16023	4.96552	5.27822	0.0215939	0.0445337		ref|XP_007011617.1|
Peaxi162Scf00045g00175		XLOC_005220	17.8359	37.9187	1.08813	2.74816	5e-05	0.000185415	yes		1.18295	5.30927	32.8382	1e-08	9.81e-08		ref|XP_002515338.1|	IPR013083	GO:0005515,GO:0008270
Peaxi162Scf00045g00216		XLOC_005147	14.2648	3.8084	-1.90521	-2.11634	0.00265	0.0067089	yes		-1.80206	1.22071	6.0002	0.0143042	0.0311829
Peaxi162Scf00045g00323		XLOC_005152	18.0876	3.83105	-2.23919	-4.17013	5e-05	0.000185415	yes		-3.23784	2.39939	31.537	1.96e-08	1.8e-07		AT4G29510.1	IPR025799,IPR010456	GO:0008168,GO:0008276,GO:0006479,GO:0005737
Peaxi162Scf00045g00327		XLOC_005279	55.6065	6.11579	-3.18464	-5.74087	5e-05	0.000185415	yes		-2.55829	3.82238	52.9043	3.5e-13	7.56e-12		AT5G42850.1	IPR012336,IPR010357
Peaxi162Scf00045g00455		XLOC_005163	4.0793	0.71369	-2.51495	-2.26746	0.00725	0.0161294	yes		-2.78717	1.88744	25.0998	5.44e-07	3.72e-06		AT3G13960.1	IPR014978,IPR014977	GO:0005634,GO:0005524,GO:0005515,GO:0006355,GO:0016818
Peaxi162Scf00045g00533		XLOC_005288	98.4846	50.3917	-0.966713	-2.52828	5e-05	0.000185415	yes		-0.894728	7.90592	20.8724	4.91e-06	2.7e-05		AT4G19120.1	IPR004159	GO:0008168
Peaxi162Scf00045g00541		XLOC_005168	3.66028	0.728317	-2.32931	-1.70197	0.01445	0.0293197	yes		-2.47954	1.96573	18.0297	2.17e-05	0.000103011		AT5G35450.1	IPR027417,IPR005570,IPR000767	GO:0043531,GO:0006952,GO:0006351
Peaxi162Scf00045g00542		XLOC_005287	65.0725	162.053	1.31634	3.38745	5e-05	0.000185415	yes		1.02685	5.98293	20.9108	4.81e-06	2.65e-05		AT4G19110.1	IPR011009	GO:0005524,GO:0004674,GO:0004672,GO:0006468,GO:0016772
Peaxi162Scf00045g00722		XLOC_005173	62.5575	6.58924	-3.247	-5.8937	5e-05	0.000185415	yes		-3.72394	4.96454	112.564	2.69e-26	3.92e-24		AT2G35605.1	IPR003121	GO:0005515
Peaxi162Scf00045g00729		XLOC_005172	5.82365	10.13	0.798632	1.75621	0.00425	0.0101422	yes		0.848987	3.7157	7.0315	0.00800884	0.0188008		AT3G45890.1	IPR006968
Peaxi162Scf00045g00731		XLOC_005174	3.62344	5.95543	0.716846	1.31393	0.02455	0.0463468	yes		1.15921	2.80374	9.08882	0.00257176	0.00697295			IPR010264
Peaxi162Scf00045g00824		XLOC_005180	3.43303	0.287061	-3.58005	-2.71162	0.00455	0.0107576	yes		-3.93723	0.0767186	8.42686	0.00369718	0.00958159		sp|Q38802|KSA_ARATH	IPR008949,IPR008930	GO:0016829,GO:0008152,GO:0010333
Peaxi162Scf00045g00826		XLOC_005301	5.34582	2.11644	-1.33677	-2.28104	0.00015	0.000513767	yes		-2.27472	3.02047	15.3986	8.71e-05	0.000355409		AT1G61120.1	IPR008949,IPR008930	GO:0000287,GO:0016829,GO:0008152,GO:0010333
Peaxi162Scf00045g00916		XLOC_005182	8.60726	1.48659	-2.53354	-4.19472	5e-05	0.000185415	yes		-2.71766	2.90821	31.9576	1.58e-08	1.49e-07		sp|Q38802|KSA_ARATH	IPR008949,IPR008930	GO:0000287,GO:0016829,GO:0008152,GO:0010333
Peaxi162Scf00045g00917		XLOC_005305	11.0241	1.23821	-3.15434	-5.46806	5e-05	0.000185415	yes		-3.88771	3.78317	58.2799	2.27e-14	5.97e-13		AT1G61120.1	IPR008949,IPR008930	GO:0000287,GO:0016829,GO:0008152,GO:0010333
Peaxi162Scf00045g01020		XLOC_005311	5.87405	0.435869	-3.75239	-4.10737	5e-05	0.000185415	yes		-3.92457	2.8693	38.7021	4.94e-10	6.26e-09		sp|B5WWZ8|FAO1_LOTJA	IPR012400	GO:0016614,GO:0046577,GO:0050660,GO:0055114
Peaxi162Scf00045g01021		XLOC_005183	2.00612	12.6758	2.6596	2.97404	0.00085	0.00246011	yes		2.81956	1.62809	39.2844	3.66e-10	4.76e-09			IPR003480	GO:0016747
Peaxi162Scf00045g01230		XLOC_005192	108.339	38.1902	-1.50427	-3.63319	5e-05	0.000185415	yes		-0.96047	5.39312	10.6465	0.00110281	0.00331466		ref|XP_002519888.1|	IPR026939,IPR007087	GO:0046872
Peaxi162Scf00045g01239		XLOC_005318	26.9929	15.576	-0.793251	-2.05954	0.00045	0.00139113	yes		-0.951683	5.66619	19.3536	1.09e-05	5.49e-05		AT1G31420.2	IPR025875,IPR013210,IPR011009	GO:0005524,GO:0004674,GO:0004672,GO:0006468,GO:0016772
Peaxi162Scf00045g01313		XLOC_005326	163.796	7.00934	-4.54648	-7.79141	5e-05	0.000185415	yes		-4.30314	7.42184	32.6892	1.08e-08	1.05e-07		AT2G45180.1	IPR016140
Peaxi162Scf00045g01323		XLOC_005324	10.3126	4.17784	-1.30358	-2.09456	0.00075	0.00220004	yes		-1.63001	3.25011	11.6273	0.000649912	0.00208277		AT1G31350.1	IPR015916
Peaxi162Scf00045g01332		XLOC_005321	3.40371	6.413	0.913892	1.35603	0.02465	0.0465095	yes		0.852852	2.90492	6.52061	0.0106631	0.0241397		sp|Q9SDW0|TGT3A_ARATH	IPR001005,IPR027775	GO:0005634,GO:0006355,GO:0003682,GO:0043565,GO:0006351,GO:0003700
Peaxi162Scf00045g01334		XLOC_005325	14.4046	4.07891	-1.82028	-2.50602	0.00045	0.00139113	yes		-2.1344	1.37469	12.5645	0.000393153	0.00133755			IPR015898	GO:0007186,GO:0005834,GO:0004871
Peaxi162Scf00045g01341		XLOC_005320	3.98468	0.496412	-3.00485	-3.6765	5e-05	0.000185415	yes		-3.01708	2.68185	53.2589	2.92e-13	6.38e-12		AT5G67160.1	IPR003480,IPR023213	GO:0016747
Peaxi162Scf00045g01440		XLOC_005329	214.132	80.465	-1.41207	-3.45444	5e-05	0.000185415	yes		-1.56479	5.53555	21.8391	2.96e-06	1.72e-05		ref|XP_007011485.1|	IPR009606
Peaxi162Scf00045g01446		XLOC_005197	23.8324	5.45264	-2.1279	-4.26145	5e-05	0.000185415	yes		-2.3171	4.96632	62.5879	2.55e-15	7.81e-14		AT2G16800.1	IPR011541	GO:0015087,GO:0055085,GO:0046872,GO:0015675,GO:0006824,GO:0015099,GO:0016021
Peaxi162Scf00045g01447		XLOC_005198	6.38208	20.2443	1.66541	3.40613	5e-05	0.000185415	yes		1.97373	4.01751	48.1705	3.91e-12	7.12e-11		sp|Q640T2|WIPI3_XENTR	IPR015943	GO:0005515
Peaxi162Scf00045g01452		XLOC_005327	29.9388	8.11832	-1.88276	-4.62594	5e-05	0.000185415	yes		-2.03134	3.04717	37.633	8.54e-10	1.03e-08		sp|Q8GWT4|ANM15_ARATH	IPR025799	GO:0008168,GO:0006479
Peaxi162Scf00045g01455		XLOC_005331	9.5748	17.5015	0.870166	2.03695	0.0009	0.00258883	yes		1.48465	3.639	35.2	2.98e-09	3.26e-08		AT2G24420.1
Peaxi162Scf00045g01456		XLOC_005332	404.262	127.985	-1.65932	-4.0315	5e-05	0.000185415	yes		-1.49129	6.93387	32.3137	1.31e-08	1.26e-07		sp|Q9M3V8|RS6_ASPOF	IPR001377	GO:0005840,GO:0006412,GO:0005622,GO:0003735
Peaxi162Scf00045g01523		XLOC_005205	61.9504	29.4622	-1.07225	-2.58732	5e-05	0.000185415	yes		-1.7083	5.80807	16.6904	4.4e-05	0.000193137		sp|Q9CQG1|CHAC2_MOUSE	IPR013024,IPR006840
Peaxi162Scf00045g01530		XLOC_005335	5.27263	0.628896	-3.06763	-2.29016	0.01265	0.0261368	yes		-3.03822	6.14463	26.9422	2.1e-07	1.57e-06		AT5G19940.1	IPR006843	GO:0005198,GO:0009507
Peaxi162Scf00045g01535		XLOC_005207	7.44273	0.656302	-3.5034	-2.53077	0.0226	0.043165	yes		-3.6379	1.01471	11.0547	0.000884642	0.00272538		AT1G14550.1	IPR010255	GO:0006979,GO:0020037,GO:0004601,GO:0055114
Peaxi162Scf00045g01628		XLOC_005338	6.2606	1.43349	-2.12677	-2.26517	0.00265	0.0067089	yes		-2.19091	0.796534	11.1213	0.000853437	0.00264182		AT4G31550.2	IPR003657,IPR018872	GO:0006355,GO:0043565,GO:0003700
Peaxi162Scf00045g01645		XLOC_005216	6.65385	3.96129	-0.748217	-1.46411	0.0122	0.025331	yes		-1.17245	4.93567	12.353	0.000440272	0.00147771		AT4G31590.1
Peaxi162Scf00045g01734		XLOC_005219	54.7563	9.85194	-2.47454	-5.89361	5e-05	0.000185415	yes		-1.42389	6.44623	31.5147	1.98e-08	1.82e-07		sp|B5F947|MTOX_SALA4	IPR006076	GO:0055114,GO:0016491
Peaxi162Scf00045g01736		XLOC_005221	2.16271	11.4939	2.40996	1.77751	0.0256	0.0480316	yes		3.0299	2.38975	16.8647	4.01e-05	0.000178028
Peaxi162Scf00045g01740		XLOC_005341	10.1035	22.543	1.15783	2.40544	5e-05	0.000185415	yes		0.903251	4.0365	14.4012	0.000147707	0.000566643
Peaxi162Scf00045g01820		XLOC_005346	5.83714	1.85333	-1.65514	-2.04864	0.0056	0.012888	yes		-2.0579	3.76133	12.0317	0.000523033	0.00171463		AT5G10750.1	IPR009769
Peaxi162Scf00045g01824		XLOC_005227	105.086	35.1415	-1.58032	-3.98439	5e-05	0.000185415	yes		-1.44484	7.28137	23.0727	1.56e-06	9.58e-06		sp|Q940T9|COL4_ARATH	IPR010402,IPR000315	GO:0005515,GO:0008270,GO:0005622
Peaxi162Scf00045g01947		XLOC_005354	5.01595	1.4067	-1.83421	-1.97472	0.0053	0.0122849	yes		-2.54406	3.09108	8.75275	0.00309135	0.00818668		AT4G31870.1	IPR012336,IPR000889	GO:0006979,GO:0004602,GO:0055114
Peaxi162Scf00045g02025		XLOC_005235	35.6467	579.471	4.0229	9.69719	5e-05	0.000185415	yes		3.63066	6.15621	18.5259	1.68e-05	8.14e-05		sp|P54772|DCHS_SOLLC	IPR015424,IPR002129	GO:0019752,GO:0016831,GO:0003824,GO:0030170
Peaxi162Scf00045g02031		XLOC_005358	26.3276	6.56534	-2.00364	-3.85888	5e-05	0.000185415	yes		-1.73271	3.45483	18.969	1.33e-05	6.6e-05		AT4G31840.1	IPR008972	GO:0009055,GO:0005507
Peaxi162Scf00045g02037		XLOC_005355	37.0335	271.763	2.87545	6.0454	5e-05	0.000185415	yes		2.25075	7.08199	8.42027	0.0037106	0.00961274		gb|AHJ78616.1|	IPR016181	GO:0008080
Peaxi162Scf00045g02038		XLOC_005356	73.0094	1533.04	4.39217	9.51741	5e-05	0.000185415	yes		4.52851	8.6294	31.9539	1.58e-08	1.49e-07		sp|P54772|DCHS_SOLLC	IPR015424,IPR002129	GO:0019752,GO:0016831,GO:0003824,GO:0030170
Peaxi162Scf00045g02127		XLOC_005240	11.1861	4.56763	-1.29219	-2.36761	0.00035	0.00110899	yes		-1.7753	4.17138	27.8122	1.34e-07	1.04e-06		AT1G15810.1	IPR000589	GO:0005840,GO:0006412,GO:0005622,GO:0003735
Peaxi162Scf00045g02130		XLOC_005360	22.1767	8.58216	-1.36963	-3.26407	5e-05	0.000185415	yes		-1.38959	5.1502	29.9958	4.33e-08	3.71e-07		sp|A5D7E2|TM9S4_BOVIN	IPR016196,IPR004240	GO:0016021
Peaxi162Scf00045g02238		XLOC_005244	2396.26	488.445	-2.29452	-3.99692	5e-05	0.000185415	yes		-2.27795	11.1923	62.6383	2.48e-15	7.62e-14		AT1G04820.1	IPR000217,IPR023123	GO:0051258,GO:0005874,GO:0043234,GO:0006184,GO:0007017,GO:0005525,GO:0005200,GO:0003924
Peaxi162Scf00045g02241		XLOC_005365	102.987	19.1686	-2.42565	-5.78592	5e-05	0.000185415	yes		-2.51313	4.58272	57.1979	3.94e-14	9.92e-13		sp|P49211|RL321_ARATH	IPR001515	GO:0005840,GO:0006412,GO:0005622,GO:0003735
Peaxi162Scf00045g02262		XLOC_005371	41.3628	22.2053	-0.897433	-2.33598	5e-05	0.000185415	yes		-1.31912	5.70297	31.1705	2.36e-08	2.13e-07		AT1G80560.1	IPR001804,IPR024084	GO:0009098,GO:0000287,GO:0016616,GO:0003862,GO:0051287,GO:0055114,GO:0005737
Peaxi162Scf00045g02428		XLOC_005254	8.89001	16.3658	0.880432	2.01745	0.00055	0.00166651	yes		1.20814	4.34024	19.055	1.27e-05	6.34e-05		AT1G30320.1	IPR005516
Peaxi162Scf00045g02525		XLOC_005259	4.25372	2.43084	-0.807269	-1.52672	0.0141	0.0287042	yes		-1.01545	3.47661	7.00043	0.00814902	0.0190736		AT5G05500.1	IPR006041
Peaxi162Scf00046g00121		XLOC_005408	4.68347	0.504571	-3.21445	-3.07734	0.011	0.0231671	yes		-3.88805	1.53973	26.2747	2.96e-07	2.14e-06		AT3G26040.1	IPR003480,IPR023213	GO:0016747
Peaxi162Scf00046g00148		XLOC_005410	17.9323	9.63431	-0.896305	-2.07027	0.00065	0.00193585	yes		-0.852175	3.59301	9.46235	0.00209732	0.00583162		sp|Q55141|ILVH_SYNY3	IPR004789	GO:0009082,GO:0003984
Peaxi162Scf00046g00168		XLOC_005431	0.944161	3.23896	1.77843	1.53201	0.0184	0.036134	yes		2.46684	3.50542	21.0453	4.49e-06	2.49e-05		AT5G16990.1	IPR020843,IPR016040,IPR002085	GO:0008270,GO:0016747,GO:0055114,GO:0016491
Peaxi162Scf00046g00171		XLOC_005432	0.866013	56.712	6.03312	6.36582	5e-05	0.000185415	yes		6.86569	3.89915	86.2424	1.59e-20	1.05e-18		AT2G43870.1	IPR011050,IPR000743	GO:0005975,GO:0004650
Peaxi162Scf00046g00417		XLOC_005394	17.073	11.359	-0.587883	-1.39249	0.0187	0.0366415	yes		-1.38714	3.87466	15.5313	8.11e-05	0.000334078		ref|XP_003610031.1|	IPR006594,IPR007718	GO:0005515
Peaxi162Scf00046g00418		XLOC_005419	167.924	85.1061	-0.980474	-2.58729	5e-05	0.000185415	yes		-0.819574	6.22668	14.2654	0.000158758	0.000604114		sp|Q9LHP1|RL74_ARATH	IPR005998
Peaxi162Scf00046g00524		XLOC_005400	63.6215	26.7106	-1.2521	-2.51688	0.0001	0.00035384	yes		-2.73792	4.38152	35.6816	2.32e-09	2.6e-08
Peaxi162Scf00046g00529		XLOC_005397	0.641139	7.19868	3.48902	3.21658	0.0007	0.00206849	yes		3.40524	2.59335	42.1302	8.54e-11	1.22e-09		sp|Q56YN8|SMC3_ARATH	IPR027417,IPR003395
Peaxi162Scf00046g00622		XLOC_005401	67.833	23.3484	-1.53866	-3.32364	5e-05	0.000185415	yes		-1.27347	4.19211	14.3523	0.000151591	0.000580114		AT5G20180.1	IPR000473	GO:0005840,GO:0006412,GO:0005622,GO:0003735
Peaxi162Scf00046g02010		XLOC_005434	3.42499	0	NA	NA	5e-05	0.000185415	yes		-4.98058	0.37153	19.2676	1.14e-05	5.73e-05		AT2G43870.1	IPR011050,IPR000743	GO:0005975,GO:0004650
Peaxi162Scf00046g02619		XLOC_005416	8.64784	0.931612	-3.21454	-3.66262	0.0001	0.00035384	yes		-3.08475	2.05216	17.6904	2.6e-05	0.000120633		AT2G43880.1	IPR011050,IPR000743	GO:0005975,GO:0004650
Peaxi162Scf00046g02622		XLOC_005415	8.11779	3.96668	-1.03315	-1.65449	0.0065	0.0146688	yes		-1.46093	2.88298	12.4915	0.000408813	0.00138582		sp|Q8H1Q2|NBP35_ARATH	IPR027417,IPR019591	GO:0005524
Peaxi162Scf00047g00011		XLOC_005541	1252.18	680.447	-0.879881	-1.7641	0.00255	0.00651426	yes		-0.627149	10.1043	5.20152	0.0225672	0.0462372		AT3G23820.1	IPR001509,IPR008089	GO:0005975,GO:0044237,GO:0016857,GO:0003824,GO:0050662
Peaxi162Scf00047g00053		XLOC_005466	9.84847	93.5189	3.24729	7.99222	5e-05	0.000185415	yes		3.43823	5.92577	182.919	1.12e-41	1.16e-38		AT5G01560.1	IPR013320,IPR011009	GO:0005524,GO:0004674,GO:0004672,GO:0006468,GO:0016772
Peaxi162Scf00047g00103		XLOC_005486	10.5178	6.04216	-0.799695	-1.84289	0.00195	0.0051377	yes		-0.93664	6.42141	11.5656	0.000671822	0.00214304		AT3G24190.1	IPR011009	GO:0016772
Peaxi162Scf00047g00110		XLOC_005545	2.9135	9.37303	1.68576	2.75464	5e-05	0.000185415	yes		1.74587	3.15986	38.1015	6.72e-10	8.29e-09		ref|XP_007034250.1|
Peaxi162Scf00047g00132		XLOC_005542	131.655	26.6751	-2.3032	-5.68981	5e-05	0.000185415	yes		-2.33909	2.88077	31.6002	1.89e-08	1.75e-07		AT4G13850.1	IPR012677	GO:0000166,GO:0003676
Peaxi162Scf00047g00141		XLOC_005543	14.4587	24.5258	0.762362	1.9532	0.00065	0.00193585	yes		0.971189	6.10515	16.9652	3.81e-05	0.000169914		AT1G64295.1	IPR001810	GO:0005515
Peaxi162Scf00047g00174		XLOC_005511	2.3086	3.96742	0.781186	1.41823	0.0182	0.0357944	yes		-1.19396	2.09755	6.12951	0.0132943	0.0292785
Peaxi162Scf00047g00185		XLOC_005618	3.91475	1.88039	-1.05789	-1.83297	0.0027	0.00681936	yes		-1.58362	2.55576	12.9568	0.00031877	0.00111451		AT5G63540.1	IPR013894
Peaxi162Scf00047g00186		XLOC_005512	24.4428	2.53448	-3.26965	-2.31328	0.00665	0.01496	yes		-2.74182	0.346399	6.09545	0.013553	0.0297583
Peaxi162Scf00047g00217		XLOC_005529	1.3655	3.87536	1.5049	2.07912	0.00375	0.00909209	yes		1.9865	2.45714	24.5319	7.31e-07	4.85e-06		ref|XP_002524602.1|
Peaxi162Scf00047g00218		XLOC_005550	32.1262	13.4166	-1.25973	-2.76476	5e-05	0.000185415	yes		-1.40652	4.95141	8.61941	0.003326	0.00873162		sp|Q9M1V1|SOT6_ARATH	IPR000863,IPR027417	GO:0008146
Peaxi162Scf00047g00221		XLOC_005453	4.0706	49.8338	3.61381	4.95918	5e-05	0.000185415	yes		3.72793	2.36945	41.0418	1.49e-10	2.05e-09		AT1G07900.1	IPR004883
Peaxi162Scf00047g00226		XLOC_005450	10.9483	16.7985	0.617621	1.59024	0.0061	0.0138823	yes		0.834435	4.04685	8.54769	0.00345961	0.00904056		AT2G32810.1	IPR001944,IPR001280,IPR000922,IPR017853	GO:0003824,GO:0009579,GO:0004553,GO:0030246,GO:0005975,GO:0016021,GO:0009522,GO:0015979
Peaxi162Scf00047g00327		XLOC_005457	31.5597	13.3268	-1.24375	-2.59121	0.00015	0.000513767	yes		-1.15459	3.69076	14.1319	0.000170427	0.00064238		AT4G22330.1	IPR008901	GO:0016811,GO:0016021,GO:0006672
Peaxi162Scf00047g00334		XLOC_005454	0.992617	3.60951	1.8625	2.19548	0.0058	0.013289	yes		1.98412	2.12945	14.5015	0.000140049	0.00054057			IPR011991	GO:0005634,GO:0003677,GO:0006334,GO:0000786
Peaxi162Scf00047g00336		XLOC_005456	0.787077	4.28059	2.44323	3.74981	5e-05	0.000185415	yes		3.49645	4.53417	64.1544	1.15e-15	3.8e-14		AT1G04920.1	IPR012819	GO:0009058,GO:0005985,GO:0046524
Peaxi162Scf00047g00340		XLOC_005551	3.29867	1.26085	-1.38748	-2.11223	0.00175	0.00466936	yes		-1.60129	2.0197	11.7587	0.000605601	0.00195835		sp|A5PK19|MET13_BOVIN	IPR001045,IPR013216	GO:0008152,GO:0008168,GO:0003824
Peaxi162Scf00047g00440		XLOC_005561	23.8198	10.5671	-1.17258	-2.65828	5e-05	0.000185415	yes		-1.03747	1.89528	5.72699	0.0167061	0.0356093		AT1G29330.1	IPR000133	GO:0046923,GO:0016021,GO:0006621
Peaxi162Scf00047g00517		XLOC_005464	227.85	74.6368	-1.61013	-3.99557	5e-05	0.000185415	yes		-1.87376	3.0767	32.2246	1.37e-08	1.31e-07
Peaxi162Scf00047g00522		XLOC_005568	7.97968	1.00201	-2.99343	-2.77857	0.00185	0.00490454	yes		-2.68932	2.416	26.5644	2.55e-07	1.87e-06		AT3G24120.1	IPR025756,IPR009057	GO:0003677,GO:0003682
Peaxi162Scf00047g00637		XLOC_005571	131.312	63.2708	-1.05338	-2.74203	5e-05	0.000185415	yes		-1.35428	4.70131	20.044	7.57e-06	3.98e-05		sp|Q9FKC0|R13A4_ARATH	IPR023564,IPR005822	GO:0005840,GO:0015934,GO:0006412,GO:0003735
Peaxi162Scf00047g00721		XLOC_005576	54.1931	119.548	1.14141	2.98983	5e-05	0.000185415	yes		1.30607	4.87436	30.9799	2.61e-08	2.33e-07		AT3G54660.1	IPR016156,IPR013027,IPR006324,IPR023753	GO:0050660,GO:0055114,GO:0045454,GO:0050661,GO:0006749,GO:0016668,GO:0004362,GO:0016491
Peaxi162Scf00047g00732		XLOC_005578	9.9272	23.7762	1.26006	3.20483	5e-05	0.000185415	yes		1.2975	4.44926	35.1098	3.12e-09	3.39e-08		AT3G24180.1	IPR024462,IPR014551	GO:0016020,GO:0006665,GO:0016021,GO:0006680,GO:0003824,GO:0004348
Peaxi162Scf00047g00842		XLOC_005475	2.8492	6.63907	1.22042	2.25475	0.00025	0.000817896	yes		1.31782	2.72279	11.7028	0.000624066	0.00200958		AT3G45750.1
Peaxi162Scf00047g00922		XLOC_005483	59.4792	21.251	-1.48485	-3.28354	5e-05	0.000185415	yes		-1.14142	3.74493	14.8009	0.000119476	0.000470364		AT4G18930.1	IPR009097,IPR012386	GO:0004112,GO:0003824
Peaxi162Scf00047g01040		XLOC_005591	11.1905	27.3343	1.28844	3.21532	5e-05	0.000185415	yes		1.41508	4.94631	57.9773	2.65e-14	6.88e-13		AT1G04780.1	IPR020683,IPR021832	GO:0005515
Peaxi162Scf00047g01234		XLOC_005597	154.876	104.869	-0.562527	-1.3768	0.0161	0.0322063	yes		-0.597272	5.61962	5.26054	0.0218142	0.044921		AT2G33150.1	IPR016039,IPR002155	GO:0008152,GO:0016747,GO:0003824
Peaxi162Scf00047g01322		XLOC_005491	66.7788	47.4016	-0.494455	-1.27096	0.02675	0.0498816	yes		-0.820746	5.70041	8.12341	0.00436973	0.0110928		AT4G13710.1	IPR011050,IPR018082
Peaxi162Scf00047g01535		XLOC_005612	430.721	72.3301	-2.57409	-6.09966	5e-05	0.000185415	yes		-2.76556	4.92222	24.4983	7.44e-07	4.93e-06
Peaxi162Scf00047g01540		XLOC_005604	14.4265	9.83671	-0.552471	-1.41091	0.0141	0.0287042	yes		-0.549684	5.19621	7.20014	0.0072898	0.0172991		AT3G12280.1	IPR028309,IPR013763,IPR024599	GO:0006357,GO:0005634,GO:0051726
Peaxi162Scf00047g01619		XLOC_005501	111.442	47.1865	-1.23984	-3.01199	5e-05	0.000185415	yes		-1.50327	5.29621	25.5168	4.39e-07	3.06e-06		sp|O49313|NDADB_ARATH	IPR009346
Peaxi162Scf00047g01629		XLOC_005506	4.20932	0	NA	NA	5e-05	0.000185415	yes		-5.19821	0.86729	25.1081	5.42e-07	3.71e-06		AT3G09270.1	IPR010987,IPR010264,IPR012336	GO:0005515
Peaxi162Scf00047g01633		XLOC_005613	22.7212	13.7618	-0.723372	-1.82192	0.0021	0.00548714	yes		-1.09311	2.85594	8.50034	0.0035508	0.00924155		sp|Q2RY28|CH601_RHORT	IPR002423,IPR027409,IPR027413	GO:0044267,GO:0006457,GO:0005524,GO:0042026,GO:0005737
Peaxi162Scf00047g01927		XLOC_005622	173.143	624.923	1.85172	4.26897	5e-05	0.000185415	yes		1.89934	8.33245	34.6556	3.94e-09	4.19e-08		sp|Q08506|ACCO1_PETHY	IPR027443,IPR005123,IPR026992	GO:0016706,GO:0055114,GO:0016491
Peaxi162Scf00047g01929		XLOC_005623	13.7735	36.742	1.41553	3.60331	5e-05	0.000185415	yes		1.26034	4.94084	19.8811	8.24e-06	4.3e-05		sp|P43254|COP1_ARATH	IPR013083,IPR015943,IPR020472	GO:0005515,GO:0008270
Peaxi162Scf00047g02033		XLOC_005517	20.419	9.15995	-1.1565	-2.36291	0.00015	0.000513767	yes		-1.36583	3.45061	20.7841	5.14e-06	2.82e-05		AT2G04550.1	IPR024950,IPR000340	GO:0008138,GO:0006470,GO:0016311,GO:0004725,GO:0016791
Peaxi162Scf00047g02034		XLOC_005519	1.55936	24.4532	3.97099	6.34173	5e-05	0.000185415	yes		4.00324	4.5858	110.332	8.29e-26	1.14e-23		sp|Q9LVE0|PTR33_ARATH	IPR000109,IPR016196	GO:0016020,GO:0006810,GO:0005215
Peaxi162Scf00047g02114		XLOC_005629	4.29118	1.77316	-1.27505	-1.42446	0.017	0.033752	yes		-1.73338	0.846768	7.35165	0.00670012	0.0160915		sp|Q9SFC7|FB135_ARATH	IPR001810,IPR017451	GO:0005515
Peaxi162Scf00047g02126		XLOC_005635	10.6764	25.9734	1.28261	2.54741	5e-05	0.000185415	yes		1.37337	3.72116	13.1291	0.000290751	0.00102976		AT2G04240.1	IPR013083	GO:0005515,GO:0008270
Peaxi162Scf00047g02128		XLOC_005630	20.1748	6.6732	-1.5961	-2.94454	5e-05	0.000185415	yes		-1.62587	13.3805	7.55683	0.00597832	0.0145839		sp|P12062|CB26_PETSP	IPR022796,IPR023329	GO:0016020,GO:0009765
Peaxi162Scf00047g02131		XLOC_005633	9.17373	19.7793	1.10841	2.58338	5e-05	0.000185415	yes		1.23063	4.1012	14.6611	0.000128675	0.000502093		AT4G26440.1	IPR003657	GO:0006355,GO:0043565,GO:0003700
Peaxi162Scf00047g02135		XLOC_005631	26.7583	12.2618	-1.12582	-2.23062	0.0003	0.000964629	yes		-0.834433	3.53674	5.84485	0.0156227	0.033629		AT3G07760.1	IPR013761	GO:0005515
Peaxi162Scf00047g02136		XLOC_005632	22.5253	43.2053	0.939665	2.34775	5e-05	0.000185415	yes		0.527939	4.55517	6.67535	0.00977556	0.0223824		ref|XP_007008802.1|	IPR019191
Peaxi162Scf00047g02223		XLOC_005531	15.4453	4.17801	-1.88628	-3.19102	5e-05	0.000185415	yes		-1.62432	2.7744	15.6436	7.65e-05	0.000316807		AT4G26550.1	IPR007305	GO:0006810,GO:0016021,GO:0016192
Peaxi162Scf00047g02230		XLOC_005641	23.282	65.0826	1.48306	3.91001	5e-05	0.000185415	yes		1.59493	6.32424	64.5847	9.25e-16	3.1e-14		sp|Q9H7D7|WDR26_HUMAN	IPR015943,IPR006595,IPR006594,IPR020472	GO:0005515
Peaxi162Scf00047g02240		XLOC_005642	9.94906	3.00627	-1.72658	-3.39271	5e-05	0.000185415	yes		-1.82339	6.40883	48.5141	3.28e-12	6.04e-11		sp|Q0D8N0|RH53_ORYSJ	IPR014014,IPR027417,IPR014001,IPR001650	GO:0005524,GO:0004386,GO:0008026,GO:0003676
Peaxi162Scf00047g02318		XLOC_005646	87.5343	23.783	-1.87991	-4.58589	5e-05	0.000185415	yes		-2.2033	6.06737	32.2589	1.35e-08	1.29e-07		AT1G06620.1	IPR027443,IPR005123,IPR026992	GO:0016706,GO:0055114,GO:0016491
Peaxi162Scf00047g02423		XLOC_005654	67.6841	44.4426	-0.606872	-1.53931	0.0099	0.0211473	yes		-0.750583	5.81148	7.24008	0.00712937	0.0169884		AT3G06040.1	IPR015608,IPR014719	GO:0005840,GO:0006412,GO:0005622,GO:0003735
Peaxi162Scf00047g02451		XLOC_005652	25.8596	16.5387	-0.644852	-1.6602	0.0045	0.0106537	yes		-1.06513	5.6409	17.3743	3.07e-05	0.000140212		sp|Q84P54|GATP1_SOLLC	IPR015424,IPR005814,IPR014719	GO:0005840,GO:0008483,GO:0006412,GO:0005622,GO:0003824,GO:0003735,GO:0030170
Peaxi162Scf00047g10011		XLOC_005442	144.701	71.3814	-1.01945	-2.64158	5e-05	0.000185415	yes		-1.03824	8.72155	10.8993	0.00096199	0.00293788		AT3G23820.1	IPR001509,IPR008089	GO:0005975,GO:0044237,GO:0016857,GO:0003824,GO:0050662
Peaxi162Scf00047g10144		XLOC_005602	2.86439	0	NA	NA	5e-05	0.000185415	yes		-6.96326	0.0112686	24.4992	7.43e-07	4.93e-06		sp|Q9FZ80|SOT17_ARATH	IPR000863,IPR027417	GO:0008146
Peaxi162Scf00048g00171		XLOC_005672	81.8232	122.172	0.578329	1.51219	0.0077	0.0169943	yes		0.582228	7.40333	11.6097	0.000656073	0.00209992			IPR007019
Peaxi162Scf00048g01413		XLOC_005669	42.5272	66.2394	0.639304	1.79143	0.0037	0.0089857	yes		0.785576	5.96003	15.7162	7.36e-05	0.000305754		sp|O43670|ZN207_HUMAN	IPR015880,IPR003656	GO:0046872,GO:0003677
Peaxi162Scf00048g01725		XLOC_005698	4.50525	2.73745	-0.718773	-1.34268	0.0197	0.0383261	yes		-1.46823	2.59243	8.7547	0.00308805	0.00818003		sp|Q9ZPV5|NOC2L_ARATH	IPR005343
Peaxi162Scf00048g02225		XLOC_005706	23.7579	1.86587	-3.67049	-4.94968	5e-05	0.000185415	yes		-4.39422	3.01043	95.6681	1.36e-22	1.14e-20		AT2G39040.1	IPR010255	GO:0006979,GO:0020037,GO:0004601,GO:0055114
Peaxi162Scf00048g02227		XLOC_005704	100.415	26.1576	-1.94067	-5.00683	5e-05	0.000185415	yes		-2.07047	6.30374	38.2338	6.28e-10	7.79e-09		AT2G39040.1	IPR010255	GO:0006979,GO:0020037,GO:0004601,GO:0055114
Peaxi162Scf00049g00042		XLOC_005733	50.111	5.34981	-3.22757	-6.32286	5e-05	0.000185415	yes		-3.34977	4.00454	87.4919	8.46e-21	5.82e-19		AT2G45550.1	IPR001128	GO:0020037,GO:0016705,GO:0005506,GO:0055114
Peaxi162Scf00049g00075		XLOC_005708	3.23346	13.4775	2.05941	3.16584	5e-05	0.000185415	yes		1.6964	2.45647	14.7556	0.00012238	0.000480441		AT2G45550.1	IPR001128	GO:0020037,GO:0016705,GO:0005506,GO:0055114
Peaxi162Scf00049g01318		XLOC_005718	13.6845	7.28413	-0.909717	-2.14856	0.00055	0.00166651	yes		-1.29803	4.76797	36.8249	1.29e-09	1.51e-08		AT1G49580.1	IPR011992,IPR011009	GO:0005524,GO:0004674,GO:0005509,GO:0004672,GO:0006468,GO:0016772
Peaxi162Scf00049g01719		XLOC_005720	3.47106	0.478475	-2.85886	-2.83864	0.0021	0.00548714	yes		-3.7235	2.23418	33.5976	6.78e-09	6.86e-08		sp|Q9M1E2|PTR37_ARATH	IPR000109,IPR016196	GO:0016020,GO:0006810,GO:0006857,GO:0005215
Peaxi162Scf00049g01720		XLOC_005746	2.73594	24.305	3.15115	5.87486	5e-05	0.000185415	yes		3.68797	3.61207	99.0173	2.5e-23	2.34e-21		AT1G06800.1	IPR002921	GO:0004806,GO:0006629
Peaxi162Scf00049g02221		XLOC_005725	69.8287	27.8895	-1.3241	-3.42672	5e-05	0.000185415	yes		-1.57669	4.53916	37.1633	1.09e-09	1.29e-08		AT4G02580.1	IPR002023,IPR012336	GO:0055114,GO:0016491
Peaxi162Scf00049g02223		XLOC_005748	47.0249	152.499	1.69731	4.41071	5e-05	0.000185415	yes		1.63105	6.17499	64.6124	9.12e-16	3.06e-14		AT4G02590.1	IPR011598	GO:0046983
Peaxi162Scf00050g00042		XLOC_005757	4.86971	1.85844	-1.38974	-2.77142	5e-05	0.000185415	yes		-1.70292	4.87501	20.6498	5.51e-06	3.01e-05			IPR012340
Peaxi162Scf00050g00068		XLOC_005793	36.1617	19.092	-0.921497	-2.30032	0.0002	0.000667709	yes		-0.86086	5.68716	7.63472	0.00572551	0.0140373		AT2G18570.1	IPR002213	GO:0008152,GO:0016758
Peaxi162Scf00050g00086		XLOC_005795	24.5659	40.3557	0.716117	1.64889	0.0047	0.0110673	yes		0.929271	4.67074	19.802	8.59e-06	4.45e-05			IPR016177	GO:0003677,GO:0006355,GO:0003700
Peaxi162Scf00050g00169		XLOC_005769	51.6761	20.7526	-1.3162	-3.44176	5e-05	0.000185415	yes		-1.71254	5.11579	57.9846	2.64e-14	6.87e-13		AT2G27040.1	IPR014811,IPR012337,IPR003100	GO:0005515,GO:0003676
Peaxi162Scf00050g00207		XLOC_005772	80.7584	45.4731	-0.828599	-2.14507	0.0003	0.000964629	yes		-0.655263	6.0038	5.79871	0.016038	0.0343799		AT3G56580.2	IPR013083	GO:0005515,GO:0008270
Peaxi162Scf00050g00512		XLOC_005789	5.4035	19.6733	1.86427	3.8447	5e-05	0.000185415	yes		2.15267	3.3096	41.4581	1.2e-10	1.68e-09		AT5G57620.1	IPR009057	GO:0003677,GO:0003682
Peaxi162Scf00050g00513		XLOC_005790	7.96846	16.2662	1.02951	2.61738	5e-05	0.000185415	yes		1.05073	5.90064	18.712	1.52e-05	7.45e-05		AT1G08720.1	IPR000270,IPR011009	GO:0005524,GO:0005515,GO:0004674,GO:0004672,GO:0006468,GO:0016772
Peaxi162Scf00050g00632		XLOC_005791	0.290308	3.81102	3.71452	3.20269	0.0059	0.0134872	yes		3.28185	2.22448	25.3208	4.85e-07	3.36e-06		AT2G33170.1	IPR003591,IPR025875,IPR013210,IPR001611	GO:0005515
Peaxi162Scf00050g02022		XLOC_005773	7.26324	1.89443	-1.93885	-3.00045	5e-05	0.000185415	yes		-2.90009	2.97751	24.5765	7.14e-07	4.75e-06		sp|Q6MAT6|ISPE_PARUW	IPR004424	GO:0005524,GO:0016114,GO:0050515
Peaxi162Scf00050g02219		XLOC_005779	8.19236	3.02079	-1.43935	-2.71657	5e-05	0.000185415	yes		-1.86685	2.40341	15.8484	6.86e-05	0.000287084		AT5G06150.1	IPR014400	GO:0005634,GO:0051726,GO:0019901,GO:0000079
Peaxi162Scf00050g02227		XLOC_005806	14.8421	26.6247	0.843065	2.2051	0.0004	0.00125109	yes		0.959232	5.61792	18.6781	1.55e-05	7.56e-05		sp|P12281|MOEA_ECOLI	IPR005110,IPR005111,IPR001453	GO:0006777,GO:0032324
Peaxi162Scf00050g02418		XLOC_005780	10.0515	15.672	0.640786	1.4055	0.01875	0.0367255	yes		0.648044	3.21699	5.97343	0.014523	0.0316066		AT3G03740.1	IPR008974,IPR011333	GO:0005515
Peaxi162Scf00051g00001		XLOC_005809	133.061	5.80001	-4.51989	-6.47651	5e-05	0.000185415	yes		-3.7602	3.78204	61.4783	4.48e-15	1.32e-13		gb|ACM78616.1|	IPR016140
Peaxi162Scf00051g00055		XLOC_005842	4.14691	0	NA	NA	5e-05	0.000185415	yes		-5.23935	1.62925	25.263	5e-07	3.46e-06		ref|XP_002306685.1|	IPR008889
Peaxi162Scf00051g00088		XLOC_005849	21.7198	7.08337	-1.6165	-3.0175	5e-05	0.000185415	yes		-1.42855	1.53581	9.63896	0.00190493	0.0053673		AT1G44760.1	IPR014729	GO:0006950
Peaxi162Scf00051g00207		XLOC_005837	60.9826	6.1393	-3.31225	-6.72333	5e-05	0.000185415	yes		-3.10215	3.83292	72.8334	1.41e-17	6.32e-16		sp|Q0WPW4|ACCO5_ARATH	IPR027443,IPR005123,IPR026992	GO:0016706,GO:0055114,GO:0016491
Peaxi162Scf00051g00211		XLOC_005810	8.50301	2.65126	-1.6813	-2.3235	0.0007	0.00206849	yes		-4.97827	0.900053	24.3517	8.03e-07	5.28e-06		sp|B8AYH1|SWT1B_ORYSI	IPR004316	GO:0016021
Peaxi162Scf00051g00212		XLOC_005812	10.9845	2.29503	-2.25888	-3.22748	0.00045	0.00139113	yes		-3.52284	1.96057	38.3313	5.97e-10	7.44e-09		AT1G12390.1	IPR003377	GO:0016020,GO:0035556
Peaxi162Scf00051g00316		XLOC_005813	44.4364	17.3574	-1.35619	-2.78019	5e-05	0.000185415	yes		-1.15392	3.72142	13.6817	0.00021656	0.000793875		AT1G12400.1	IPR009400	GO:0006355,GO:0006289,GO:0000439
Peaxi162Scf00051g00625		XLOC_005844	10.3464	36.7244	1.82761	4.34128	5e-05	0.000185415	yes		1.91191	4.52897	51.4479	7.35e-13	1.5e-11		AT1G21920.1	IPR003409
Peaxi162Scf00051g00721		XLOC_005820	242.16	86.3446	-1.48778	-3.88883	5e-05	0.000185415	yes		-1.4581	6.34697	37.6458	8.48e-10	1.03e-08		sp|O82528|RL15_PETHY	IPR000439	GO:0005840,GO:0006412,GO:0005622,GO:0003735
Peaxi162Scf00051g00722		XLOC_005846	6.84274	14.3556	1.06896	2.6391	5e-05	0.000185415	yes		1.18207	5.18637	21.6949	3.2e-06	1.84e-05		sp|P0DM58|DI3L2_ARATH	IPR012340,IPR022966
Peaxi162Scf00051g00911		XLOC_005850	2.62394	4.41189	0.749659	1.61284	0.00625	0.0141776	yes		1.10176	3.37018	9.62638	0.00191802	0.00539536		AT1G77620.1	IPR027417
Peaxi162Scf00051g01111		XLOC_005826	43.8697	26.3529	-0.73526	-1.93718	0.0005	0.00152937	yes		-0.657473	5.41349	6.5951	0.010226	0.0232925		sp|Q9XF61|PDI_DATGL	IPR005746,IPR005792,IPR012336	GO:0015035,GO:0006662,GO:0005783,GO:0016853,GO:0045454
Peaxi162Scf00051g01311		XLOC_005827	40.8691	72.3202	0.823388	2.16852	0.0002	0.000667709	yes		0.533226	5.65823	6.95621	0.00835289	0.0194913		sp|Q8VXQ2|ALDH_CRAPL	IPR016161,IPR012394	GO:0016620,GO:0006081,GO:0008152,GO:0055114,GO:0016491,GO:0004030
Peaxi162Scf00051g01410		XLOC_005830	44.4551	199.497	2.16595	5.48633	5e-05	0.000185415	yes		2.41506	7.04164	86.9251	1.13e-20	7.65e-19		ref|XP_007019132.1|	IPR003441	GO:0003677,GO:0006355
Peaxi162Scf00051g01715		XLOC_005833	25.5187	50.8133	0.993652	2.61509	5e-05	0.000185415	yes		1.11861	6.33271	33.4052	7.48e-09	7.52e-08		sp|Q9XI07|SWI3C_ARATH	IPR011991,IPR009057	GO:0003677,GO:0005515,GO:0003682
Peaxi162Scf00051g01815		XLOC_005835	134.953	198.538	0.556955	1.42432	0.01425	0.0289692	yes		0.567621	7.19919	8.26121	0.00405012	0.0103794		AT1G77380.1	IPR013057
Peaxi162Scf00052g00015		XLOC_005865	19.4932	0.386211	-5.65744	-4.03131	0.0199	0.0386617	yes		-8.57338	1.50968	67.0999	2.58e-16	9.31e-15		AT1G64970.1	IPR013216	GO:0008152,GO:0008168
Peaxi162Scf00052g00324		XLOC_005873	28.9541	58.2835	1.00932	2.6446	5e-05	0.000185415	yes		1.72081	5.00156	57.4074	3.54e-14	9e-13		ref|XP_002520206.1|	IPR005916	GO:0005524
Peaxi162Scf00052g00329		XLOC_005899	115.634	37.728	-1.61585	-3.9041	5e-05	0.000185415	yes		-1.55661	4.52254	30.2706	3.76e-08	3.27e-07		ref|XP_007040744.1|
Peaxi162Scf00052g00333		XLOC_005875	134.645	36.933	-1.86618	-3.20359	5e-05	0.000185415	yes		-1.54809	3.45135	14.3272	0.000153633	0.000587093
Peaxi162Scf00052g00819		XLOC_005905	33.4908	65.3219	0.963801	2.53866	5e-05	0.000185415	yes		1.5065	4.38675	32.1243	1.45e-08	1.37e-07		AT2G33150.1	IPR016039,IPR002155	GO:0008152,GO:0016747,GO:0003824
Peaxi162Scf00052g01611		XLOC_005910	11.7662	3.56105	-1.72427	-2.68578	5e-05	0.000185415	yes		-1.28168	10.0514	12.7533	0.000355385	0.00122577
Peaxi162Scf00052g01813		XLOC_005912	52.1416	33.3069	-0.646614	-1.73769	0.0035	0.00855716	yes		-0.722004	5.55883	13.0547	0.00030252	0.00106652		sp|P46466|PRS4_ORYSJ	IPR027417,IPR005937	GO:0016787,GO:0005524,GO:0000166,GO:0017111,GO:0030163,GO:0005737
Peaxi162Scf00052g02011		XLOC_005915	17.8542	10.7058	-0.737874	-1.96099	0.00085	0.00246011	yes		-0.694746	5.68152	5.67354	0.0172227	0.0365536		sp|A1A5G0|CLAP1_XENTR	IPR024395,IPR016024	GO:0005515,GO:0005488
Peaxi162Scf00053g00062		XLOC_005929	29.6797	85.5114	1.52664	4.05212	5e-05	0.000185415	yes		1.91039	5.43606	60.0158	9.41e-15	2.63e-13		ref|XP_002519952.1|
Peaxi162Scf00053g00082		XLOC_005956	52.5742	11.8645	-2.1477	-3.72677	5e-05	0.000185415	yes		-1.98643	3.33897	10.3158	0.00131899	0.00387778		ref|XP_007017008.1|	IPR025322
Peaxi162Scf00053g00315		XLOC_005919	8.64361	32.5768	1.91414	4.325	5e-05	0.000185415	yes		2.20502	4.94207	17.481	2.9e-05	0.000133182		sp|Q949P1|ABAH1_ARATH	IPR001128	GO:0020037,GO:0016705,GO:0005506,GO:0055114
Peaxi162Scf00053g00316		XLOC_005950	34.1592	57.9495	0.762524	1.98284	0.00045	0.00139113	yes		0.624051	6.77401	7.44675	0.0063551	0.0153698		sp|Q8I8U2|AP1G_DICDI	IPR017109,IPR016024	GO:0006886,GO:0030117,GO:0005488,GO:0016192
Peaxi162Scf00053g00524		XLOC_005928	55.898	83.2367	0.574423	1.50995	0.00865	0.01881	yes		0.633868	7.13757	8.36435	0.00382653	0.00988095		sp|O03376|AOX3_SOYBN	IPR002680	GO:0055114,GO:0009916
Peaxi162Scf00053g00528		XLOC_005927	8.14958	2.05516	-1.98747	-2.62633	0.0004	0.00125109	yes		-1.7405	2.07774	8.19675	0.00419654	0.0107043		sp|O03376|AOX3_SOYBN	IPR002680	GO:0055114,GO:0009916
Peaxi162Scf00053g00716		XLOC_005953	4.89899	27.9286	2.51119	4.7168	5e-05	0.000185415	yes		2.9486	6.86306	109.832	1.07e-25	1.42e-23		AT5G27320.1	IPR013094	GO:0016787,GO:0008152
Peaxi162Scf00053g02216		XLOC_005966	43.1227	22.2217	-0.95648	-2.28866	0.0001	0.00035384	yes		-0.761296	6.32655	7.44239	0.00637052	0.0154053		AT5G01580.1	IPR012336,IPR004911
Peaxi162Scf00054g00071		XLOC_005975	4.34874	10.3401	1.24958	1.98876	0.0028	0.00703987	yes		1.3475	2.83226	11.1789	0.000827307	0.00257169		AT3G07350.1	IPR006502
Peaxi162Scf00054g00098		XLOC_005976	12.3382	20.5584	0.736593	1.71754	0.00355	0.00866564	yes		1.11577	6.30375	27.8971	1.28e-07	1e-06		sp|Q9SRT0|PUB9_ARATH	IPR013083,IPR016024	GO:0005515,GO:0000151,GO:0016567,GO:0005488,GO:0004842
Peaxi162Scf00054g00142		XLOC_005978	90.8929	24.5668	-1.88746	-4.50245	5e-05	0.000185415	yes		-1.95443	5.6571	35.6728	2.33e-09	2.61e-08			IPR017214,IPR005018
Peaxi162Scf00054g00191		XLOC_005983	34.2105	7.54443	-2.18096	-4.13421	5e-05	0.000185415	yes		-2.24657	3.57378	20.7725	5.17e-06	2.83e-05		sp|Q9LV60|CRR55_ARATH	IPR002902
Peaxi162Scf00054g01110		XLOC_005994	6.21529	2.19403	-1.50224	-2.10277	0.00185	0.00490454	yes		-1.22305	1.66736	5.19564	0.0226436	0.046357		sp|Q9SRS9|CHIP_ARATH	IPR011990,IPR013083	GO:0005515,GO:0000151,GO:0016567,GO:0004842
Peaxi162Scf00054g02115		XLOC_006002	14.2122	4.44798	-1.67591	-3.14007	5e-05	0.000185415	yes		-1.24838	4.37705	12.9987	0.000311707	0.00109388		sp|Q68EV0|PGAP3_XENLA	IPR007217
Peaxi162Scf00054g02318		XLOC_006006	146.386	73.3572	-0.996769	-2.59617	5e-05	0.000185415	yes		-0.84697	8.17409	6.55867	0.0104374	0.023704		AT5G62350.1	IPR006501	GO:0004857,GO:0030599
Peaxi162Scf00055g00109		XLOC_006031	5.05585	172.121	5.08932	10.7375	5e-05	0.000185415	yes		5.34273	5.77864	73.6499	9.33e-18	4.32e-16		AT2G30210.1	IPR017761	GO:0046274,GO:0048046,GO:0052716,GO:0005507,GO:0055114,GO:0016491
Peaxi162Scf00055g00149		XLOC_006016	34.6489	87.4554	1.33574	3.43831	5e-05	0.000185415	yes		1.37605	6.72954	29.3565	6.02e-08	5e-07		AT5G07120.1	IPR015404,IPR001683	GO:0005515,GO:0007154,GO:0035091
Peaxi162Scf00055g01910		XLOC_006038	84.4533	274.38	1.69995	4.13854	5e-05	0.000185415	yes		1.83276	8.06304	24.6906	6.73e-07	4.51e-06		AT2G38470.1	IPR003657	GO:0006355,GO:0043565,GO:0003700
Peaxi162Scf00056g00025		XLOC_006049	80.2544	54.5181	-0.557844	-1.43294	0.0147	0.0297579	yes		0.958885	5.97134	12.1472	0.00049161	0.001625		AT5G23750.1	IPR005516,IPR005518
Peaxi162Scf00057g00011		XLOC_006079	4.03519	1.59975	-1.33479	-1.96523	0.005	0.011677	yes		-1.30569	3.24459	6.40368	0.0113884	0.0256025		AT5G52860.1	IPR027417,IPR013525	GO:0016020,GO:0005524,GO:0000166,GO:0017111,GO:0016887
Peaxi162Scf00057g00024		XLOC_006126	168.768	75.2724	-1.16485	-3.07239	5e-05	0.000185415	yes		-0.484511	6.14915	5.18083	0.0228374	0.0466891		AT2G46170.1	IPR003388
Peaxi162Scf00057g00027		XLOC_006077	41.7575	12.6249	-1.72576	-3.37951	5e-05	0.000185415	yes		-1.33241	3.99192	14.531	0.000137872	0.000533359		sp|Q94G16|TATB_PEA	IPR003369	GO:0009306,GO:0008565,GO:0016021,GO:0015031,GO:0005886
Peaxi162Scf00057g00074		XLOC_006100	28.1238	15.2149	-0.886307	-2.07033	0.0003	0.000964629	yes		-0.948915	5.32122	5.48863	0.0191405	0.0400686		AT4G36810.1	IPR017446	GO:0008299
Peaxi162Scf00057g00095		XLOC_006102	18.4118	9.00476	-1.03187	-2.2545	0.0003	0.000964629	yes		-0.787798	3.65283	8.72569	0.00313757	0.00829423		ref|XP_002510343.1|	IPR024145,IPR025718	GO:0005515
Peaxi162Scf00057g00207		XLOC_006111	53.3459	35.8067	-0.575149	-1.52952	0.00975	0.0208684	yes		-0.625409	6.31233	10.5793	0.00114364	0.00342028		AT4G23640.1	IPR003855	GO:0016020,GO:0071805,GO:0015079
Peaxi162Scf00057g00317		XLOC_006086	21.6282	35.9842	0.734452	1.89093	0.0014	0.00383394	yes		0.705905	6.13086	11.5643	0.000672306	0.00214393		AT5G52430.1
Peaxi162Scf00057g00322		XLOC_006087	74.9572	17.5171	-2.0973	-5.00599	5e-05	0.000185415	yes		-1.3599	3.44036	20.1066	7.32e-06	3.87e-05		sp|P22232|FBRL_XENLA	IPR000692	GO:0003723,GO:0008168,GO:0006364,GO:0008033
Peaxi162Scf00057g00420		XLOC_006092	36.3158	22.8491	-0.668462	-1.72156	0.00505	0.0117781	yes		-0.729013	5.40676	12.0755	0.000510892	0.00167856		AT1G19360.1	IPR003388,IPR005069
Peaxi162Scf00057g00427		XLOC_006094	4.23783	2.14772	-0.980521	-1.87141	0.00145	0.00395485	yes		-1.37409	5.56659	12.5813	0.000389635	0.00132732		AT1G75100.1	IPR001623
Peaxi162Scf00057g00623		XLOC_006144	43.6082	101.483	1.21856	3.20829	5e-05	0.000185415	yes		1.35351	6.36386	32.3722	1.27e-08	1.22e-07		AT1G75080.1	IPR008540
Peaxi162Scf00057g00625		XLOC_006141	25.9707	12.1391	-1.09723	-2.59318	5e-05	0.000185415	yes		-1.33744	4.95132	25.8608	3.67e-07	2.61e-06		sp|Q8BYI6|PCAT2_MOUSE	IPR002123	GO:0016746,GO:0008152
Peaxi162Scf00057g01112		XLOC_006104	14.9657	56.7186	1.92216	4.99366	5e-05	0.000185415	yes		1.87135	5.23188	60.9702	5.79e-15	1.68e-13		sp|Q06031|GP63_CRIFA	IPR020067,IPR000742,IPR001577	GO:0016020,GO:0007155,GO:0006508,GO:0005515,GO:0004222
Peaxi162Scf00057g02232		XLOC_006164	14.6806	3.10641	-2.24059	-3.21004	5e-05	0.000185415	yes		-1.52411	3.85368	30.4731	3.39e-08	2.97e-07		AT5G49010.1	IPR021151
Peaxi162Scf00057g02524		XLOC_006172	9.99223	23.9323	1.26008	3.03557	5e-05	0.000185415	yes		1.2864	5.69678	30.0065	4.31e-08	3.69e-07		AT2G31820.1	IPR026961,IPR020683	GO:0005515
Peaxi162Scf00057g02525		XLOC_006118	5.20599	26.8506	2.36671	4.26993	5e-05	0.000185415	yes		2.31355	3.8685	41.462	1.2e-10	1.68e-09		sp|A0Q549|UBIE_FRATN	IPR023576,IPR004033	GO:0008168
Peaxi162Scf00058g00011		XLOC_006175	24.1471	3.64833	-2.72654	-2.78342	0.0012	0.0033442	yes		-3.35146	3.10504	40.8729	1.62e-10	2.22e-09		AT1G09200.1	IPR000164,IPR009072	GO:0003677,GO:0046982,GO:0006334,GO:0000786
Peaxi162Scf00058g00013		XLOC_006211	13.0315	2.2778	-2.5163	-2.34023	0.0125	0.0258687	yes		-1.18061	4.21497	7.63172	0.00573506	0.0140524		AT1G09200.1	IPR000164,IPR009072	GO:0003677,GO:0046982,GO:0006334,GO:0000786
Peaxi162Scf00058g00014		XLOC_006212	23.2126	4.47921	-2.37359	-2.69121	0.00125	0.00346795	yes		-3.19287	2.86574	37.6607	8.42e-10	1.02e-08		AT1G09200.1	IPR000164,IPR009072	GO:0003677,GO:0046982,GO:0006334,GO:0000786
Peaxi162Scf00058g00026		XLOC_006214	36.0559	3.84206	-3.23028	-3.4924	0.00015	0.000513767	yes		-2.40628	3.57383	40.6953	1.78e-10	2.42e-09		AT1G09200.1	IPR000164,IPR009072
Peaxi162Scf00058g00031		XLOC_006178	2.58058	5.6669	1.13486	2.3804	0.00015	0.000513767	yes		1.29923	3.29952	14.6163	0.000131771	0.000512727		AT5G48060.1	IPR013583,IPR000008	GO:0005515
Peaxi162Scf00058g00138		XLOC_006235	10.6487	44.2258	2.05421	4.63745	5e-05	0.000185415	yes		2.35946	4.54136	25.8671	3.66e-07	2.6e-06		AT1G48100.1	IPR011050,IPR000743	GO:0005975,GO:0004650
Peaxi162Scf00058g00175		XLOC_006237	321.018	113.824	-1.49585	-3.94519	5e-05	0.000185415	yes		-1.39061	6.84089	25.5778	4.25e-07	2.98e-06		sp|P34788|RS18_ARATH	IPR027437,IPR010979,IPR001892	GO:0005840,GO:0003723,GO:0006412,GO:0005622,GO:0003735,GO:0003676
Peaxi162Scf00058g00202		XLOC_006197	7.20981	3.55135	-1.02159	-1.52976	0.01805	0.0355392	yes		-1.15027	3.46325	12.0714	0.000512005	0.00168194		AT1G02510.1	IPR003280	GO:0016020,GO:0005267,GO:0071805
Peaxi162Scf00058g00219		XLOC_006241	16.1432	7.86371	-1.03765	-2.11151	0.0005	0.00152937	yes		-0.715776	4.67789	6.28059	0.0122068	0.0271857
Peaxi162Scf00058g00512		XLOC_006180	28.9553	3.64164	-2.99117	-5.40654	5e-05	0.000185415	yes		-3.49396	5.31641	110.138	9.14e-26	1.22e-23		sp|Q87ZT0|CYSG_PSESM	IPR000878	GO:0008152,GO:0008168,GO:0043115,GO:0055114,GO:0006779
Peaxi162Scf00058g00514		XLOC_006220	24.3169	40.7062	0.74329	1.96962	0.0012	0.0033442	yes		0.887802	5.33761	6.78156	0.00921045	0.0212554		AT2G44500.1	IPR019378
Peaxi162Scf00058g00820		XLOC_006183	17.4147	30.7502	0.82029	2.12331	0.0003	0.000964629	yes		0.729485	5.84526	12.3271	0.000446434	0.00149499		AT2G32850.2	IPR011009	GO:0005524,GO:0004674,GO:0004672,GO:0006468,GO:0016772
Peaxi162Scf00058g01219		XLOC_006234	258.415	134.45	-0.942624	-2.46279	0.0002	0.000667709	yes		-1.01017	3.70252	9.39278	0.00217841	0.00602796
Peaxi162Scf00058g02630		XLOC_006207	18.0033	26.0881	0.535132	1.39722	0.0162	0.0323794	yes		0.925689	5.57546	21.8433	2.96e-06	1.71e-05		AT4G02030.1
Peaxi162Scf00058g03014		XLOC_006258	18.1068	46.2998	1.35447	3.35474	5e-05	0.000185415	yes		1.4334	3.15641	24.7361	6.57e-07	4.42e-06		AT5G22060.1	IPR002939,IPR001623	GO:0006457,GO:0051082
Peaxi162Scf00059g00016		XLOC_006282	14.8005	27.055	0.870249	2.32078	0.0001	0.00035384	yes		1.13637	5.50536	16.2834	5.45e-05	0.000234127		sp|Q9LFQ3|SNL2_ARATH	IPR013194,IPR003822	GO:0005634,GO:0006355
Peaxi162Scf00059g00192		XLOC_006280	3.28854	0.961944	-1.77342	-1.81472	0.01885	0.0368943	yes		-1.89838	1.4064	5.98239	0.0144494	0.0314696		sp|Q8RXT9|GDL8_ARATH	IPR001087	GO:0016787,GO:0016788,GO:0006629
Peaxi162Scf00059g00194		XLOC_006306	27.4712	4.98384	-2.46259	-3.80837	5e-05	0.000185415	yes		-2.63209	3.82102	38.2459	6.24e-10	7.75e-09		ref|XP_007043602.1|
Peaxi162Scf00059g00318		XLOC_006292	227.608	71.6173	-1.66817	-4.33664	5e-05	0.000185415	yes		-1.48973	6.29348	49.1567	2.36e-12	4.5e-11		sp|Q9SRH5|VDAC1_ARATH	IPR023614,IPR027246	GO:0006820,GO:0055085,GO:0008308,GO:0005741,GO:0044070
Peaxi162Scf00059g00714		XLOC_006268	10.1932	3.43679	-1.56847	-2.86004	5e-05	0.000185415	yes		-1.53387	4.06551	16.4579	4.97e-05	0.000215623		AT5G15130.1	IPR003657	GO:0006355,GO:0043565,GO:0003700
Peaxi162Scf00059g00918		XLOC_006270	35.7703	50.1552	0.487635	1.28799	0.0257	0.0481921	yes		0.459354	5.32112	5.91198	0.0150382	0.0325705		AT2G20580.1	IPR016643	GO:0000502,GO:0042176,GO:0030234,GO:0005488
Peaxi162Scf00059g00919		XLOC_006294	57.1296	11.7897	-2.2767	-4.92365	5e-05	0.000185415	yes		-2.43459	4.40973	75.1677	4.32e-18	2.09e-16		AT2G33845.1	IPR012340
Peaxi162Scf00059g01716		XLOC_006301	9.04376	24.5955	1.4434	3.53634	5e-05	0.000185415	yes		1.61912	4.66628	21.9172	2.85e-06	1.66e-05		AT1G53050.1	IPR011009	GO:0005524,GO:0004674,GO:0004672,GO:0006468,GO:0016772
Peaxi162Scf00059g01918		XLOC_006307	4.4389	72.9935	4.03949	5.21536	5e-05	0.000185415	yes		4.52711	2.43816	97.0043	6.92e-23	6.07e-21		ref|XP_007043599.1|	IPR023393,IPR000916	GO:0006952,GO:0009607
Peaxi162Scf00059g01919		XLOC_006308	55.9869	146.221	1.38499	3.88304	5e-05	0.000185415	yes		1.46493	7.48583	43.2457	4.83e-11	7.27e-10		ref|XP_002325597.2|	IPR010820
Peaxi162Scf00059g02110		XLOC_006311	44.0499	20.5753	-1.09823	-2.86144	5e-05	0.000185415	yes		-0.928825	4.59852	16.8137	4.12e-05	0.000182298		AT1G58030.1	IPR002293	GO:0016020,GO:0003333,GO:0015171
Peaxi162Scf00060g00017		XLOC_006348	84.9788	31.8018	-1.41799	-3.62357	5e-05	0.000185415	yes		-1.22774	5.22967	20.6554	5.5e-06	3e-05		AT3G46010.1	IPR002108,IPR017904	GO:0003779,GO:0015629,GO:0005622,GO:0030042
Peaxi162Scf00060g00020		XLOC_006313	277.604	731.388	1.39761	3.18364	5e-05	0.000185415	yes		1.03096	4.33152	19.7948	8.62e-06	4.46e-05		AT5G59290.2	IPR001509,IPR016040	GO:0044237,GO:0003824,GO:0050662
Peaxi162Scf00060g00061		XLOC_006328	218.106	59.1799	-1.88185	-4.79115	5e-05	0.000185415	yes		-1.73185	5.43537	54.2855	1.73e-13	3.93e-12		sp|Q9M5L0|RL35_EUPES	IPR001854	GO:0005840,GO:0006412,GO:0005622,GO:0003735
Peaxi162Scf00060g00123		XLOC_006367	1.8221	10.0537	2.46405	4.09925	5e-05	0.000185415	yes		3.13509	5.68682	37.3077	1.01e-09	1.21e-08
Peaxi162Scf00060g00124		XLOC_006350	64.2532	12.0102	-2.41951	-5.04493	5e-05	0.000185415	yes		-2.30759	5.23037	55.6849	8.51e-14	2.02e-12		AT3G46010.2	IPR002108,IPR017904	GO:0003779,GO:0015629,GO:0005622,GO:0030042
Peaxi162Scf00060g00127		XLOC_006319	43.1021	16.8432	-1.3556	-3.16447	5e-05	0.000185415	yes		-1.28606	3.38578	17.7957	2.46e-05	0.00011491		sp|P20790|RAB8A_DICDI	IPR024156,IPR002041,IPR005225,IPR001806,IPR027417	GO:0016020,GO:0007165,GO:0006184,GO:0005622,GO:0003924,GO:0006886,GO:0006913,GO:0007264,GO:0005525,GO:0015031
Peaxi162Scf00060g00211		XLOC_006352	4.36838	14.9762	1.7775	2.34746	0.0004	0.00125109	yes		2.04651	2.7434	13.1434	0.000288533	0.00102365		AT2G28710.1	IPR015880	GO:0046872
Peaxi162Scf00060g00512		XLOC_006360	22.3441	12.782	-0.805779	-1.80046	0.0019	0.00502129	yes		-0.652833	3.88266	5.80246	0.0160038	0.0343173		AT2G39420.1	IPR000073,IPR022742
Peaxi162Scf00060g00711		XLOC_006330	4.32036	60.0417	3.79674	8.54594	5e-05	0.000185415	yes		4.18547	5.20454	85.8505	1.94e-20	1.27e-18		AT3G55090.1	IPR027417,IPR013525	GO:0016020,GO:0005524,GO:0016887
Peaxi162Scf00060g01215		XLOC_006334	28.6531	55.3285	0.94933	2.44028	5e-05	0.000185415	yes		0.696928	3.22109	5.56747	0.0182972	0.038511		AT3G03800.1	IPR010989	GO:0016020,GO:0006886,GO:0005484,GO:0005515,GO:0016192
Peaxi162Scf00060g01414		XLOC_006369	38.2986	18.5487	-1.04598	-2.50865	5e-05	0.000185415	yes		-1.26413	3.12023	18.375	1.81e-05	8.74e-05		AT3G58460.2	IPR022764,IPR009060	GO:0004252,GO:0005515,GO:0016021
Peaxi162Scf00061g00093		XLOC_006395	12.6599	31.1289	1.29799	2.40595	0.00035	0.00110899	yes		1.47826	3.64807	14.1532	0.000168509	0.000635961		AT1G20823.1	IPR013083	GO:0005515,GO:0008270
Peaxi162Scf00061g00119		XLOC_006397	5.42517	9.01528	0.732704	1.36465	0.0229	0.0436594	yes		0.972786	3.81252	14.8361	0.000117271	0.000462652		AT4G38040.1	IPR004263
Peaxi162Scf00061g00155		XLOC_006398	25.9346	7.47854	-1.79405	-3.10477	5e-05	0.000185415	yes		-1.54954	6.85731	19.1921	1.18e-05	5.94e-05		sp|Q9LP37|RK34_ARATH	IPR000271	GO:0005840,GO:0006412,GO:0005622,GO:0003735
Peaxi162Scf00061g00228		XLOC_006390	7.54113	15.2605	1.01695	2.29533	5e-05	0.000185415	yes		1.28414	4.52026	14.324	0.000153892	0.000587432		AT2G34660.1	IPR027417,IPR011527	GO:0006810,GO:0055085,GO:0005524,GO:0000166,GO:0042626,GO:0017111,GO:0016021,GO:0016887
Peaxi162Scf00061g03010		XLOC_006404	16.0055	26.4458	0.724469	1.77965	0.00255	0.00651426	yes		1.04403	4.6736	13.024	0.000307517	0.00108119		AT3G62800.1	IPR014720
Peaxi162Scf00062g00013		XLOC_006406	13.878	6.5007	-1.09413	-2.27964	0.00015	0.000513767	yes		-0.878357	3.82999	9.09166	0.00256777	0.00696304		sp|Q9LX65|VATH_ARATH	IPR018506,IPR004908	GO:0020037,GO:0015991,GO:0016820,GO:0005488,GO:0000221,GO:0046961
Peaxi162Scf00062g00073		XLOC_006432	9.07992	4.24941	-1.09542	-2.0559	0.00175	0.00466936	yes		-1.29028	3.37941	13.548	0.00023254	0.000845423		AT1G50420.1	IPR005202
Peaxi162Scf00062g00086		XLOC_006434	11.2019	27.6183	1.30188	3.49364	5e-05	0.000185415	yes		1.27562	5.61547	21.928	2.83e-06	1.65e-05		sp|O14647|CHD2_HUMAN	IPR027417,IPR016197,IPR001650,IPR025260,IPR000330	GO:0003677,GO:0005524,GO:0004386,GO:0003676
Peaxi162Scf00062g00099		XLOC_006438	9.66865	2.76671	-1.80514	-2.17758	0.00175	0.00466936	yes		-1.56727	1.67656	7.50848	0.00614091	0.0149232		ref|XP_002315368.1|
Peaxi162Scf00062g00102		XLOC_006443	7.29225	30.7665	2.07693	4.66561	5e-05	0.000185415	yes		2.19827	4.23988	65.0628	7.25e-16	2.46e-14		AT3G10040.1
Peaxi162Scf00062g00107		XLOC_006490	6.02734	2.0202	-1.57703	-2.26473	0.00085	0.00246011	yes		-1.89993	2.31339	12.7586	0.000354383	0.00122279		sp|Q05B21|VGLU1_XENTR	IPR011701,IPR016196	GO:0055085,GO:0016021
Peaxi162Scf00062g00110		XLOC_006472	17.9309	5.87559	-1.60964	-3.41769	5e-05	0.000185415	yes		-1.6117	3.7422	29.89	4.57e-08	3.9e-07		AT2G36770.1	IPR002213	GO:0008152,GO:0016758
Peaxi162Scf00062g00113		XLOC_006491	6.07486	20.5621	1.75907	4.25852	5e-05	0.000185415	yes		1.72143	4.57875	26.9323	2.11e-07	1.58e-06		ref|XP_007014957.1|	IPR007934,IPR012878	GO:0046556,GO:0046373,GO:0003824
Peaxi162Scf00062g00138		XLOC_006449	468.161	99.3796	-2.23598	-4.48455	5e-05	0.000185415	yes		-2.38329	10.8098	20.6982	5.38e-06	2.94e-05		gb|ACM68460.1|	IPR000058	GO:0008270
Peaxi162Scf00062g00162		XLOC_006455	207.672	18.4175	-3.49516	-8.46979	5e-05	0.000185415	yes		-3.42839	6.9135	110.261	8.59e-26	1.17e-23		AT3G12120.1	IPR021863,IPR005804	GO:0055114,GO:0016717,GO:0006629
Peaxi162Scf00062g00201		XLOC_006463	15.513	3.32518	-2.22198	-4.96964	5e-05	0.000185415	yes		-2.96415	3.95799	46.3225	1e-11	1.7e-10		sp|Q8LPU5|CMT3_MAIZE	IPR001525,IPR023779,IPR016197,IPR001025	GO:0003677,GO:0008168,GO:0006306
Peaxi162Scf00062g00219		XLOC_006418	79.0504	135.837	0.781038	1.99085	0.00055	0.00166651	yes		1.2289	6.8445	32.0567	1.5e-08	1.42e-07		AT4G30600.1	IPR013822,IPR007222,IPR027417,IPR011012	GO:0006810,GO:0006184,GO:0005047,GO:0003924,GO:0006886,GO:0006614,GO:0000166,GO:0017111,GO:0005525,GO:0005785
Peaxi162Scf00062g00222		XLOC_006422	4.47627	1.69204	-1.40353	-1.67208	0.0093	0.0200334	yes		-1.11652	1.9654	5.19031	0.0227132	0.0464811		AT5G57970.1	IPR005019	GO:0008725,GO:0006284,GO:0006281,GO:0003824
Peaxi162Scf00062g00230		XLOC_006474	70.0355	37.8171	-0.889045	-1.80818	0.0026	0.00660917	yes		-0.698249	6.76189	16.9293	3.88e-05	0.00017267		sp|P30184|AMPL1_ARATH	IPR011356	GO:0006508,GO:0004177,GO:0019538,GO:0005622,GO:0005737,GO:0030145,GO:0008235
Peaxi162Scf00062g00313		XLOC_006423	12.8329	24.6948	0.944361	2.44446	5e-05	0.000185415	yes		1.01928	6.02804	10.3747	0.00127755	0.00377093		AT1G31810.1	IPR027643,IPR015425,IPR000008	GO:0005884,GO:0005515,GO:0045010
Peaxi162Scf00062g00419		XLOC_006426	25.1724	14.1115	-0.834971	-1.52326	0.0141	0.0287042	yes		-1.17986	1.45478	6.11901	0.0133735	0.0294266		AT5G58005.1	IPR003213	GO:0004129,GO:0005739
Peaxi162Scf00062g00420		XLOC_006427	3.59233	17.8166	2.31023	4.741	5e-05	0.000185415	yes		2.35909	3.17901	37.1961	1.07e-09	1.28e-08		AT1G06780.1	IPR002495	GO:0016757
Peaxi162Scf00062g00421		XLOC_006477	4.31907	18.367	2.08832	3.98123	5e-05	0.000185415	yes		2.32827	2.254	23.3099	1.38e-06	8.56e-06		AT2G24260.1	IPR011598	GO:0046983
Peaxi162Scf00062g00612		XLOC_006428	1.17571	4.30957	1.87402	1.94703	0.01215	0.0252432	yes		2.26206	0.674151	11.429	0.00072305	0.00228325		AT5G07990.1	IPR001128	GO:0020037,GO:0016705,GO:0005506,GO:0055114
Peaxi162Scf00062g00921		XLOC_006439	193.41	67.7505	-1.51336	-2.51348	5e-05	0.000185415	yes		-1.55315	6.1964	21.6461	3.28e-06	1.88e-05		AT5G21170.1	IPR014756,IPR006828	GO:0005515
Peaxi162Scf00062g00922		XLOC_006440	23.0925	33.9957	0.557927	1.48424	0.01025	0.021797	yes		0.636907	5.92819	8.18111	0.00423288	0.010785		sp|O22193|PUB4_ARATH	IPR013083,IPR016024	GO:0005515,GO:0000151,GO:0016567,GO:0005488,GO:0004842
Peaxi162Scf00062g00930		XLOC_006485	262.81	130.954	-1.00496	-1.66833	0.0055	0.0126897	yes		-1.3541	7.28523	20.8763	4.9e-06	2.7e-05		AT2G41090.1	IPR011992	GO:0005509
Peaxi162Scf00062g01420		XLOC_006499	13.7194	42.1055	1.61779	3.99892	5e-05	0.000185415	yes		0.887015	5.41423	13.7645	0.000207217	0.000762593		AT1G51140.1	IPR011598	GO:0046983
Peaxi162Scf00062g01613		XLOC_006500	214.935	80.1634	-1.42289	-3.69113	5e-05	0.000185415	yes		-0.979353	7.23176	12.5407	0.00039818	0.00135265		AT2G45600.1	IPR013094	GO:0016787,GO:0008152
Peaxi162Scf00062g01914		XLOC_006461	5.73802	14.787	1.36571	2.43053	0.0003	0.000964629	yes		1.24606	3.23022	11.5971	0.000660551	0.00211176		sp|Q86MW9|SINA_SCHMA	IPR013083,IPR004162	GO:0005634,GO:0006511,GO:0005515,GO:0007275,GO:0016567,GO:0008270,GO:0004842
Peaxi162Scf00062g02212		XLOC_006505	19.237	8.01629	-1.26287	-2.91911	5e-05	0.000185415	yes		-1.15638	5.05635	16.3048	5.39e-05	0.00023192		sp|Q84W89|RH37_ARATH	IPR014014,IPR027417,IPR014001,IPR001650	GO:0005524,GO:0004386,GO:0008026,GO:0003676
Peaxi162Scf00062g02214		XLOC_006468	14.8053	9.1028	-0.701734	-1.70404	0.00385	0.00930537	yes		-0.63711	5.19668	7.12209	0.007614	0.0179819		ref|XP_002530877.1|	IPR007493
Peaxi162Scf00062g02216		XLOC_006506	23.2439	10.3653	-1.16508	-2.21046	0.0004	0.00125109	yes		-1.58209	4.98851	23.0175	1.61e-06	9.84e-06		AT3G12260.1
Peaxi162Scf00062g02315		XLOC_006508	2.78916	0	NA	NA	5e-05	0.000185415	yes		-8.32266	0.7935	26.7955	2.26e-07	1.68e-06		AT1G55290.1	IPR027443,IPR005123,IPR026992	GO:0016706,GO:0055114,GO:0016491
Peaxi162Scf00063g00115		XLOC_006529	28.0184	41.232	0.557388	1.47671	0.0114	0.023892	yes		0.784422	5.12486	12.4049	0.000428219	0.00144263		AT3G20300.1	IPR021924
Peaxi162Scf00063g02219		XLOC_006522	1.46651	15.9995	3.44757	3.01376	0.00245	0.0062886	yes		4.59035	1.09081	56.0135	7.2e-14	1.73e-12
Peaxi162Scf00063g02322		XLOC_006523	10.9484	22.8429	1.06102	2.58476	5e-05	0.000185415	yes		0.795274	2.96548	6.45693	0.011052	0.0249248		sp|P50218|IDHC_TOBAC	IPR004790,IPR024084	GO:0004450,GO:0000287,GO:0016616,GO:0006102,GO:0051287,GO:0055114
Peaxi162Scf00064g00008		XLOC_006620	8.54948	1.47566	-2.53448	-2.67361	0.00125	0.00346795	yes		-2.01484	1.68961	14.6379	0.000130268	0.000507355		ref|XP_003589218.1|
Peaxi162Scf00064g00059		XLOC_006645	254.31	30.445	-3.06231	-7.29029	5e-05	0.000185415	yes		-2.55176	5.12334	71.6023	2.63e-17	1.14e-15		sp|P0DH92|VATL1_ARATH	IPR002379,IPR000245	GO:0033179,GO:0015991,GO:0033177,GO:0015078
Peaxi162Scf00064g00081		XLOC_006571	12.6626	4.20942	-1.58888	-2.334	0.00035	0.00110899	yes		-1.24179	2.7925	5.83009	0.0157544	0.033863		ref|XP_002510598.1|
Peaxi162Scf00064g00122		XLOC_006621	27.0576	9.47734	-1.51348	-3.29344	5e-05	0.000185415	yes		-1.63975	3.7438	29.4968	5.6e-08	4.68e-07		AT4G33360.1	IPR001509,IPR016040	GO:0044237,GO:0003824,GO:0050662
Peaxi162Scf00064g00164		XLOC_006609	11.8133	0	NA	NA	5e-05	0.000185415	yes		-5.73077	5.22975	70.0451	5.8e-17	2.34e-15
Peaxi162Scf00064g00193		XLOC_006614	11.5004	0.93903	-3.61437	-1.97335	0.00465	0.0109644	yes		-4.11966	3.07947	42.6327	6.6e-11	9.68e-10		ref|XP_002523690.1|
Peaxi162Scf00064g00199		XLOC_006695	1952.68	159.703	-3.61199	-8.78126	5e-05	0.000185415	yes		-3.05144	7.9511	33.2491	8.11e-09	8.1e-08
Peaxi162Scf00064g00217		XLOC_006627	6.60698	2.26642	-1.54358	-3.0338	5e-05	0.000185415	yes		-2.73062	2.34525	35.6498	2.36e-09	2.64e-08		sp|Q28FY5|TM147_XENTR	IPR019164
Peaxi162Scf00064g00220		XLOC_006625	12.7642	23.6443	0.889389	2.35384	0.00015	0.000513767	yes		1.33308	5.14264	7.43305	0.00640367	0.0154692		AT4G11800.1	IPR004843	GO:0016787
Peaxi162Scf00064g00324		XLOC_006629	8.89873	16.8238	0.918829	2.29578	0.00025	0.000817896	yes		1.48561	2.91788	15.5056	8.23e-05	0.000337913		AT1G47550.1	IPR019160,IPR028258
Peaxi162Scf00064g00328		XLOC_006552	27.7565	11.5682	-1.26266	-2.32534	0.0004	0.00125109	yes		-1.23894	1.8269	6.05171	0.0138928	0.0304013		AT2G18600.1	IPR016135,IPR023313	GO:0016881
Peaxi162Scf00064g00329		XLOC_006553	29.9709	81.3267	1.44017	3.73249	5e-05	0.000185415	yes		1.52347	5.68478	30.4726	3.39e-08	2.97e-07		AT3G50750.1	IPR008540
Peaxi162Scf00064g00332		XLOC_006632	12.2713	5.14741	-1.25337	-2.1364	0.00065	0.00193585	yes		-1.04671	3.9795	10.092	0.00148913	0.00431309		AT1G47740.1	IPR008580
Peaxi162Scf00064g00333		XLOC_006633	9.29925	1.45786	-2.67326	-3.61213	5e-05	0.000185415	yes		-2.92991	1.91393	24.6627	6.83e-07	4.57e-06		AT1G19360.1	IPR003388,IPR005069
Peaxi162Scf00064g00427		XLOC_006637	23.5298	100.065	2.08838	5.1631	5e-05	0.000185415	yes		3.12992	6.74132	181.233	2.61e-41	2.57e-38		AT1G75180.1
Peaxi162Scf00064g00436		XLOC_006639	1.41183	2.73582	0.954411	1.51976	0.016	0.032032	yes		1.07385	4.43629	5.23455	0.0221425	0.0455021		AT2G16250.1	IPR003591,IPR013210,IPR013320,IPR011009	GO:0005524,GO:0004672,GO:0006468,GO:0016772
Peaxi162Scf00064g00531		XLOC_006560	73.4153	119.421	0.701905	1.89154	0.00125	0.00346795	yes		0.920982	5.34354	10.4258	0.00124265	0.00367683		AT4G39070.1	IPR000315	GO:0008270,GO:0005622
Peaxi162Scf00064g00534		XLOC_006643	31.1719	16.7911	-0.892551	-2.19836	0.00065	0.00193585	yes		-0.901723	5.34642	14.1037	0.000173005	0.000650795		AT1G75330.1	IPR006130	GO:0016743,GO:0016597,GO:0006520,GO:0004585,GO:0006591
Peaxi162Scf00064g00722		XLOC_006569	1.17372	25.7176	4.4536	4.72697	5e-05	0.000185415	yes		4.44272	1.82702	40.3337	2.14e-10	2.88e-09		sp|Q8LD23|GDL4_ARATH	IPR001087	GO:0016787,GO:0016788,GO:0006629
Peaxi162Scf00064g00728		XLOC_006651	15.6576	3.16622	-2.30603	-3.47897	5e-05	0.000185415	yes		-2.60931	1.89898	19.6339	9.38e-06	4.81e-05		AT1G20190.1	IPR007118	GO:0009664,GO:0005576
Peaxi162Scf00064g00737		XLOC_006649	2.0871	11.5199	2.46456	3.87795	5e-05	0.000185415	yes		2.69397	4.11112	61.3792	4.71e-15	1.39e-13
Peaxi162Scf00064g00740		XLOC_006652	5.59276	0.716691	-2.96414	-2.88471	0.00195	0.0051377	yes		-1.69066	0.518413	10.4308	0.00123928	0.00366843		AT5G05320.1	IPR008671,IPR003042	GO:0016705,GO:0008152,GO:0016117,GO:0016491
Peaxi162Scf00064g00825		XLOC_006574	3.26768	0.3044	-3.42423	-2.73409	0.00995	0.02124	yes		-5.8876	0.111399	14.243	0.000160658	0.000609998		AT4G31170.1	IPR002912,IPR011009	GO:0016597,GO:0008152,GO:0005524,GO:0004674,GO:0004672,GO:0006468,GO:0016772
Peaxi162Scf00064g00828		XLOC_006653	81.8234	9.43423	-3.11654	-6.4678	5e-05	0.000185415	yes		-2.91191	3.70216	55.6613	8.61e-14	2.04e-12		AT1G20225.1	IPR012336
Peaxi162Scf00064g00911		XLOC_006657	40.1007	6.79362	-2.56137	-5.94365	5e-05	0.000185415	yes		-2.40734	4.74459	28.3989	9.87e-08	7.91e-07		AT1G76160.1	IPR008972	GO:0005507,GO:0055114,GO:0016491
Peaxi162Scf00064g01012		XLOC_006579	9.67925	3.11785	-1.63434	-2.00511	0.0119	0.0247948	yes		-1.85213	1.34779	8.59489	0.00337107	0.00883595			IPR027387
Peaxi162Scf00064g01131		XLOC_006662	8.97616	2.2481	-1.99739	-3.06235	5e-05	0.000185415	yes		-1.71448	3.00787	21.8187	3e-06	1.73e-05		ref|XP_002510655.1|
Peaxi162Scf00064g01133		XLOC_006665	10.0064	6.67027	-0.585103	-1.29679	0.0255	0.0478783	yes		-0.865122	2.92412	6.29361	0.0121174	0.0270272		AT1G76270.1	IPR019378
Peaxi162Scf00064g01324		XLOC_006594	31.8408	48.1198	0.595753	1.51106	0.01175	0.0245242	yes		0.832456	4.40576	7.0692	0.00784201	0.018458		AT5G50260.1	IPR013128	GO:0008234,GO:0006508
Peaxi162Scf00064g01426		XLOC_006676	21.1696	29.9248	0.499351	1.30621	0.0234	0.044478	yes		0.571102	7.2726	5.59336	0.0180287	0.0380178		AT1G20960.1	IPR004179,IPR014756,IPR027417,IPR014001,IPR001650	GO:0005524,GO:0000166,GO:0017111,GO:0004386,GO:0008026,GO:0003676
Peaxi162Scf00064g01427		XLOC_006677	23.6761	8.35303	-1.50306	-3.48171	5e-05	0.000185415	yes		-1.72613	5.90828	58.6132	1.92e-14	5.1e-13		ref|XP_002510760.1|
Peaxi162Scf00064g01429		XLOC_006597	1.81414	24.4389	3.75182	6.1694	5e-05	0.000185415	yes		3.92644	3.1787	97.0089	6.9e-23	6.07e-21		AT1G20925.1	IPR004776	GO:0055085,GO:0016021
Peaxi162Scf00064g01432		XLOC_006675	32.7741	19.3471	-0.760439	-1.99039	0.00105	0.00297038	yes		-0.907398	3.89992	9.82313	0.00172331	0.00490561		sp|P21342|PFPA_SOLTU	IPR011183,IPR000023	GO:0003872,GO:0005524,GO:0006096,GO:0005945,GO:0047334
Peaxi162Scf00064g01525		XLOC_006605	6.54259	1.67708	-1.96391	-2.58293	0.0006	0.00180172	yes		-3.19306	-0.233109	7.40303	0.00651143	0.0157012		sp|Q91820|AURAA_XENLA	IPR011009	GO:0005524,GO:0004674,GO:0004672,GO:0006468,GO:0016772
Peaxi162Scf00064g01526		XLOC_006678	36.7519	15.4991	-1.24563	-2.96105	5e-05	0.000185415	yes		-1.03763	4.45589	14.4409	0.000144624	0.000556464		AT1G76670.1	IPR004853
Peaxi162Scf00064g01528		XLOC_006680	13.6601	28.0073	1.03583	2.60156	5e-05	0.000185415	yes		1.41917	4.16309	34.8336	3.59e-09	3.86e-08		AT2G25740.1	IPR003111,IPR015947	GO:0006508,GO:0004176
Peaxi162Scf00064g01529		XLOC_006681	22.7502	53.0376	1.22113	3.13772	5e-05	0.000185415	yes		1.11849	4.50041	17.023	3.69e-05	0.000165276		AT4G26270.1	IPR012004,IPR022953,IPR000023	GO:0003872,GO:0006002,GO:0005524,GO:0006096,GO:0005945
Peaxi162Scf00064g01530		XLOC_006601	2.10445	6.52354	1.63221	2.67719	0.0004	0.00125109	yes		2.23966	3.85205	34.6946	3.86e-09	4.12e-08		sp|Q9M817|PTR6_ARATH	IPR000109,IPR016196	GO:0016020,GO:0006810,GO:0005215
Peaxi162Scf00064g01532		XLOC_006603	4.89212	27.9824	2.51599	5.89853	5e-05	0.000185415	yes		2.46206	3.59295	85.5431	2.27e-20	1.48e-18		AT2G19470.1	IPR011009	GO:0005524,GO:0004674,GO:0004672,GO:0006468,GO:0016772
Peaxi162Scf00064g01624		XLOC_006608	18.4515	5.91675	-1.64086	-3.64929	5e-05	0.000185415	yes		-1.73318	3.35384	25.6338	4.13e-07	2.9e-06		AT4G32520.1	IPR015424,IPR001085	GO:0004372,GO:0006544,GO:0003824,GO:0030170,GO:0006563
Peaxi162Scf00064g01629		XLOC_006683	138.086	94.0789	-0.553629	-1.43568	0.0125	0.0258687	yes		-0.80844	6.34699	12.024	0.000525195	0.00172009		sp|Q99PF5|FUBP2_RAT	IPR004087	GO:0003723
Peaxi162Scf00064g01633		XLOC_006607	39.4214	27.6624	-0.511052	-1.33244	0.02465	0.0465095	yes		-0.608307	5.79969	8.66732	0.00323968	0.00852933		sp|O24325|VPE1_PHAVU	IPR001096	GO:0006508,GO:0004197
Peaxi162Scf00064g01636		XLOC_006682	7.81276	1.47087	-2.40916	-2.46777	0.00275	0.00692868	yes		-2.73299	3.34114	22.9879	1.63e-06	9.98e-06		ref|XP_002516469.1|	IPR026126	GO:0045739,GO:0070552,GO:0070531
Peaxi162Scf00064g01718		XLOC_006686	343.008	113.816	-1.59154	-3.95879	5e-05	0.000185415	yes		-1.3095	8.05711	26.7727	2.29e-07	1.69e-06		sp|P41382|IF410_TOBAC	IPR014014,IPR027417,IPR014001,IPR001650	GO:0005524,GO:0004386,GO:0008026,GO:0003676
Peaxi162Scf00064g01818		XLOC_006689	10.3993	17.2499	0.730103	1.72035	0.0037	0.0089857	yes		0.874432	5.03502	13.6691	0.000218017	0.000798649		AT5G57050.1	IPR001932,IPR015655	GO:0006470,GO:0003824,GO:0004722
Peaxi162Scf00064g01826		XLOC_006693	96.6606	30.8408	-1.64809	-3.94831	5e-05	0.000185415	yes		-1.93045	3.98643	38.4141	5.72e-10	7.17e-09		sp|Q8GYX0|MOB1_ARATH	IPR005301
Peaxi162Scf00064g10024		XLOC_006626	4.18086	21.8766	2.38752	5.45625	5e-05	0.000185415	yes		2.51062	5.10248	61.8255	3.75e-15	1.13e-13		AT5G66850.1	IPR011009	GO:0005524,GO:0004672,GO:0006468,GO:0016772
Peaxi162Scf00065g00029		XLOC_006701	358.099	1690.69	2.23918	3.46021	5e-05	0.000185415	yes		2.12586	9.42361	22.6199	1.97e-06	1.19e-05		AT5G49360.1	IPR026892,IPR002772,IPR026891,IPR017853	GO:0004553,GO:0005975
Peaxi162Scf00065g00099		XLOC_006740	25.6192	67.3423	1.39429	3.63949	5e-05	0.000185415	yes		1.5814	5.72416	68.8779	1.05e-16	4.03e-15		AT4G16070.1	IPR002921,IPR005592	GO:0016042,GO:0004091,GO:0004806,GO:0006629
Peaxi162Scf00065g00111		XLOC_006730	4.17325	10.4508	1.32437	2.98559	5e-05	0.000185415	yes		1.73271	3.40551	20.4953	5.98e-06	3.22e-05
Peaxi162Scf00065g00116		XLOC_006698	64.0065	24.098	-1.4093	-3.06781	5e-05	0.000185415	yes		-0.752788	3.87674	7.73092	0.00542832	0.0134054		sp|Q4WJS7|SAR1_ASPFU	IPR027417,IPR006689	GO:0006886,GO:0007264,GO:0005622,GO:0005525
Peaxi162Scf00065g00120		XLOC_006732	19.2901	47.2247	1.29168	3.36094	5e-05	0.000185415	yes		1.48603	5.57805	54.0978	1.91e-13	4.29e-12		sp|O23463|CMTA5_ARATH	IPR020683,IPR014756,IPR005559,IPR000048	GO:0005634,GO:0003677,GO:0005515
Peaxi162Scf00065g00138		XLOC_006719	8.37771	0.932447	-3.16746	-2.58228	0.01245	0.0257785	yes		-4.10542	0.875074	22.3653	2.25e-06	1.34e-05		ref|XP_002516955.1|
Peaxi162Scf00065g00322		XLOC_006703	3.40454	27.0421	2.98967	4.58277	5e-05	0.000185415	yes		2.36905	2.62017	16.0334	6.22e-05	0.000263226		AT5G49350.1
Peaxi162Scf00065g00327		XLOC_006708	10.0526	1.43888	-2.80455	-2.85408	0.0049	0.0114741	yes		-2.33557	1.9387	19.5803	9.65e-06	4.93e-05			IPR013088	GO:0006355,GO:0043565,GO:0008270,GO:0003700
Peaxi162Scf00065g00514		XLOC_006710	47.2244	23.0037	-1.03767	-2.45904	5e-05	0.000185415	yes		-1.72362	4.66603	22.6239	1.97e-06	1.18e-05		sp|Q8VXU6|DI194_ARATH	IPR027935,IPR008598
Peaxi162Scf00065g00519		XLOC_006735	11.8211	20.1804	0.771589	1.91871	0.0008	0.002331	yes		0.82522	4.93743	13.0747	0.000299315	0.00105756		AT3G16857.2	IPR017053,IPR011006,IPR009057	GO:0003677,GO:0000160,GO:0006355,GO:0003682,GO:0000156
Peaxi162Scf00065g00521		XLOC_006739	14.4911	5.25643	-1.46301	-2.79975	5e-05	0.000185415	yes		-1.33087	3.48195	17.5121	2.85e-05	0.000131369		AT4G16100.1	IPR008507
Peaxi162Scf00065g01018		XLOC_006741	8.60034	3.26468	-1.39745	-2.83253	5e-05	0.000185415	yes		-1.58958	3.29034	11.7875	0.000596307	0.00193221		sp|Q9UU76|PUF6_SCHPO	IPR012337,IPR016024	GO:0003723,GO:0004523,GO:0005488,GO:0003676
Peaxi162Scf00065g01019		XLOC_006742	20.271	31.39	0.630891	1.69517	0.00865	0.01881	yes		1.13644	4.67023	14.2738	0.000158046	0.000601738		ref|XP_007035685.1|	IPR006121	GO:0046872,GO:0030001
Peaxi162Scf00065g01020		XLOC_006743	84.1315	168.359	1.00083	2.58878	5e-05	0.000185415	yes		0.954096	6.11878	15.1898	9.72e-05	0.00039232		AT3G05640.1	IPR001932,IPR015655	GO:0003824
Peaxi162Scf00065g01031		XLOC_006745	3.86918	9.66122	1.32018	3.05543	5e-05	0.000185415	yes		1.36032	4.07165	17.523	2.84e-05	0.000130675		AT3G16785.1	IPR011993,IPR015679,IPR025202	GO:0008152,GO:0005515,GO:0003824,GO:0005543
Peaxi162Scf00065g01127		XLOC_006748	10.096	0.46561	-4.43851	-2.37338	0.00265	0.0067089	yes		-4.29417	1.54163	40.8678	1.63e-10	2.23e-09		AT4G37850.1	IPR011598	GO:0046983
Peaxi162Scf00065g01511		XLOC_006724	14	6.11701	-1.19453	-2.48468	5e-05	0.000185415	yes		-1.28967	3.65508	10.7121	0.00106437	0.00321453		AT5G49130.1	IPR002528	GO:0016020,GO:0055085,GO:0015238,GO:0015297,GO:0006855
Peaxi162Scf00065g01524		XLOC_006759	100.428	238.874	1.25008	3.08321	5e-05	0.000185415	yes		1.64604	7.35823	26.6987	2.38e-07	1.75e-06		sp|Q6GAB9|ODP2_STAAS	IPR015761,IPR023213	GO:0016746,GO:0008152,GO:0046949,GO:0048037,GO:0043754
Peaxi162Scf00065g01531		XLOC_006760	11.2819	6.23105	-0.856468	-1.43197	0.02185	0.0419243	yes		-1.43697	3.04345	19.544	9.83e-06	5.02e-05			IPR001372	GO:0005875,GO:0007017
Peaxi162Scf00066g00009		XLOC_006764	372.72	67.7006	-2.46085	-6.10457	5e-05	0.000185415	yes		-2.6395	6.62529	88.3601	5.46e-21	3.84e-19		sp|Q0WPW4|ACCO5_ARATH	IPR027443,IPR005123,IPR026992	GO:0016706,GO:0055114,GO:0016491
Peaxi162Scf00066g00043		XLOC_006771	131.613	64.0477	-1.03908	-2.68892	5e-05	0.000185415	yes		-1.88222	4.51158	39.0735	4.08e-10	5.26e-09		sp|P42798|R15A1_ARATH	IPR000630	GO:0005840,GO:0006412,GO:0003735
Peaxi162Scf00066g00082		XLOC_006835	16.4961	9.55369	-0.787991	-1.94217	0.00115	0.00322042	yes		-0.851569	6.79889	10.5981	0.00113207	0.00339227		AT5G64030.1	IPR004159	GO:0008168
Peaxi162Scf00066g00164		XLOC_006810	40.9078	27.0667	-0.595856	-1.50706	0.0111	0.0233493	yes		-0.97199	4.96968	19.598	9.56e-06	4.89e-05		AT1G43900.1	IPR001932,IPR015655	GO:0006470,GO:0003824,GO:0004722
Peaxi162Scf00066g00179		XLOC_006857	191.961	115.404	-0.734116	-1.77413	0.00305	0.0075881	yes		-1.16301	5.8752	5.97103	0.0145428	0.0316431		ref|XP_002520252.1|
Peaxi162Scf00066g00191		XLOC_006815	41.9523	130.02	1.63191	4.23504	5e-05	0.000185415	yes		1.66261	7.3245	63.9731	1.26e-15	4.13e-14		AT1G21450.1	IPR005202
Peaxi162Scf00066g00224		XLOC_006825	16.5551	9.11307	-0.861267	-1.78705	0.0027	0.00681936	yes		-0.66446	4.27826	5.70224	0.0169433	0.0360224		AT1G77290.1	IPR010987,IPR012336	GO:0005515
Peaxi162Scf00066g00314		XLOC_006769	8.87899	5.49665	-0.691843	-1.55198	0.00815	0.0178576	yes		-0.724016	4.48398	7.01436	0.00808584	0.0189429		AT4G35030.3	IPR014729,IPR013320,IPR011009	GO:0005524,GO:0004674,GO:0004672,GO:0006950,GO:0006468,GO:0016772
Peaxi162Scf00066g00423		XLOC_006826	98.3708	36.544	-1.4286	-3.78967	5e-05	0.000185415	yes		-1.97444	3.12763	25.4478	4.55e-07	3.17e-06		sp|P42798|R15A1_ARATH	IPR000630	GO:0005840,GO:0006412,GO:0003735
Peaxi162Scf00066g00427		XLOC_006772	7.05826	13.5286	0.938633	2.44938	5e-05	0.000185415	yes		1.0403	6.27565	10.8547	0.00098546	0.00300027		sp|Q3ED78|C3H7_ARATH	IPR000571	GO:0046872
Peaxi162Scf00066g00526		XLOC_006775	5.57564	8.66422	0.635932	1.52434	0.00955	0.0204981	yes		0.711186	4.3617	6.06894	0.013758	0.0301412		AT5G08470.1	IPR027417,IPR025653,IPR015342	GO:0007031,GO:0005524,GO:0005777,GO:0042623,GO:0000166,GO:0017111,GO:0006625,GO:0005778
Peaxi162Scf00066g00614		XLOC_006779	1193.92	382.787	-1.64109	-2.83608	5e-05	0.000185415	yes		-2.14066	5.60346	27.1735	1.86e-07	1.41e-06		sp|B7GIR2|OBG_ANOFW	IPR000347,IPR006073,IPR027417	GO:0046872,GO:0005525
Peaxi162Scf00066g00717		XLOC_006832	3.78351	8.94257	1.24097	2.46522	0.00025	0.000817896	yes		1.47113	3.59662	24.162	8.86e-07	5.76e-06		AT1G77250.1	IPR013083	GO:0005515,GO:0008270
Peaxi162Scf00066g00810		XLOC_006833	24.3685	0	NA	NA	5e-05	0.000185415	yes		-7.36214	1.85881	39.2768	3.68e-10	4.77e-09
Peaxi162Scf00066g00911		XLOC_006783	25.3247	8.10274	-1.64406	-3.40822	5e-05	0.000185415	yes		-1.95222	4.02238	12.4818	0.000410931	0.00139254		AT5G05340.1	IPR010255	GO:0006979,GO:0020037,GO:0004601,GO:0055114
Peaxi162Scf00066g01127		XLOC_006787	349.887	84.8031	-2.0447	-5.04434	5e-05	0.000185415	yes		-1.94161	7.84756	57.182	3.97e-14	9.99e-13		sp|P49688|RS23_ARATH	IPR014720,IPR000851	GO:0005840,GO:0003723,GO:0006412,GO:0003735,GO:0015935
Peaxi162Scf00066g01129		XLOC_006794	13.1774	82.658	2.64909	6.39128	5e-05	0.000185415	yes		2.80057	4.90883	50.5189	1.18e-12	2.33e-11
Peaxi162Scf00066g01714		XLOC_006813	8.70636	3.76311	-1.21014	-1.45219	0.0207	0.0400059	yes		-1.52137	2.74572	12.0825	0.000508972	0.00167304
Peaxi162Scf00066g01813		XLOC_006858	2.84619	7.99738	1.4905	2.09528	0.0016	0.00431488	yes		1.6947	1.68793	9.53078	0.00202055	0.00564848		AT1G17950.1	IPR009057	GO:0003677,GO:0003682
Peaxi162Scf00066g01930		XLOC_006817	11.7631	18.6064	0.661532	1.50169	0.00935	0.020126	yes		0.747776	3.51366	6.75024	0.00937353	0.021586		sp|Q3SWZ6|SBDS_BOVIN	IPR003604,IPR002140	GO:0042254,GO:0008270,GO:0003676
Peaxi162Scf00066g02017		XLOC_006862	24.1366	45.3338	0.909365	2.36937	5e-05	0.000185415	yes		1.1177	6.83836	31.4478	2.05e-08	1.88e-07		AT5G62090.1
Peaxi162Scf00067g00235		XLOC_006929	3.46546	1.76584	-0.972692	-1.39539	0.0167	0.0332345	yes		-1.58956	2.73912	15.3241	9.06e-05	0.000368125		AT1G02970.1	IPR011009	GO:0005524,GO:0004674,GO:0004672,GO:0006468,GO:0016772
Peaxi162Scf00067g00252		XLOC_006904	167.976	44.4595	-1.91769	-4.3766	5e-05	0.000185415	yes		-1.29686	5.44502	13.5293	0.000234862	0.000853115		ref|XP_002531878.1|	IPR008801
Peaxi162Scf00067g00254		XLOC_006906	0.972426	26.9876	4.79456	3.54892	0.0236	0.0448025	yes		6.39301	5.51756	35.4248	2.65e-09	2.93e-08		emb|CAH10765.1|	IPR004307	GO:0016021
Peaxi162Scf00067g00313		XLOC_006912	5.88369	1.63268	-1.84948	-1.57305	0.0162	0.0323794	yes		-2.45704	0.771648	15.7213	7.34e-05	0.000305104
Peaxi162Scf00067g00620		XLOC_006877	20.4218	10.4912	-0.960939	-2.34231	0.00015	0.000513767	yes		-0.930095	5.69225	24.1431	8.94e-07	5.81e-06		sp|Q570C0|TIR1_ARATH	IPR001810,IPR006553	GO:0005515
Peaxi162Scf00067g00621		XLOC_006914	5.11452	1.21191	-2.07732	-1.9739	0.00515	0.0119815	yes		-1.76427	1.33601	9.15303	0.00248306	0.00675988		AT1G03470.1	IPR011684
Peaxi162Scf00067g01920		XLOC_006924	14.1561	25.2543	0.835107	2.16505	5e-05	0.000185415	yes		0.881423	6.76534	7.53108	0.00606437	0.0147615		AT3G62900.1	IPR011124	GO:0008270
Peaxi162Scf00067g01926		XLOC_006925	6.4969	15.3322	1.23874	3.00337	5e-05	0.000185415	yes		1.45539	4.21171	26.6302	2.46e-07	1.81e-06		ref|XP_007050818.1|	IPR024705,IPR008928,IPR012336	GO:0003824
Peaxi162Scf00067g02527		XLOC_006931	233.589	138.37	-0.755438	-2.00517	0.0011	0.00309629	yes		-3.46704	4.26001	80.7349	2.58e-19	1.46e-17		AT1G15120.2	IPR023184,IPR003422	GO:0008121,GO:0006122
Peaxi162Scf00067g02528		XLOC_006932	21.8341	60.7542	1.4764	3.90562	5e-05	0.000185415	yes		1.73193	5.31896	52.6103	4.07e-13	8.74e-12		sp|O82244|ALG3_ARATH	IPR007873	GO:0005783,GO:0016758,GO:0016021
Peaxi162Scf00068g00198		XLOC_006944	115.48	43.0775	-1.42264	-3.95303	5e-05	0.000185415	yes		-0.874999	5.95772	15.624	7.73e-05	0.000319761		AT3G25160.1	IPR000133	GO:0046923,GO:0016021,GO:0006621
Peaxi162Scf00068g02114		XLOC_006946	89.9134	36.5495	-1.29868	-3.35842	5e-05	0.000185415	yes		-1.05912	5.93707	24.6843	6.75e-07	4.52e-06		AT3G25150.2	IPR002075,IPR012677	GO:0006810,GO:0000166,GO:0005622
Peaxi162Scf00068g02521		XLOC_006973	9.32418	43.1638	2.21077	5.32843	5e-05	0.000185415	yes		2.29373	3.96903	42.1597	8.41e-11	1.2e-09		AT4G27860.2	IPR008217
Peaxi162Scf00069g00043		XLOC_006985	17.214	8.70338	-0.983933	-1.61015	0.0078	0.0171869	yes		-1.33817	2.67245	11.1638	0.000834079	0.00258963		AT3G11530.1	IPR007262
Peaxi162Scf00069g00091		XLOC_006993	34.6168	66.7749	0.947834	2.46817	5e-05	0.000185415	yes		1.08176	6.0982	6.07575	0.013705	0.0300538		AT2G36780.1	IPR002213	GO:0008152,GO:0016758
Peaxi162Scf00069g00161		XLOC_007009	3.64884	0.680142	-2.42353	-3.1546	0.00015	0.000513767	yes		-2.73668	1.89884	25.3469	4.79e-07	3.32e-06		AT1G53140.1	IPR022812,IPR027417,IPR001401	GO:0005525,GO:0003924
Peaxi162Scf00069g00162		XLOC_007010	55.6464	148.604	1.41711	3.60319	5e-05	0.000185415	yes		1.17118	6.22619	22.303	2.33e-06	1.38e-05		AT1G28280.1	IPR008889
Peaxi162Scf00069g00163		XLOC_007011	3.11996	13.6534	2.12967	4.53038	5e-05	0.000185415	yes		2.11195	4.21713	27.4	1.65e-07	1.27e-06		sp|Q9LJF3|BRL3_ARATH	IPR003591,IPR025875,IPR013210,IPR013320,IPR011009	GO:0005524,GO:0004674,GO:0004672,GO:0006468,GO:0016772
Peaxi162Scf00069g00202		XLOC_007082	5.92134	2.48852	-1.25063	-1.95077	0.0014	0.00383394	yes		-1.35102	5.11035	17.8045	2.45e-05	0.000114432		AT3G15030.1	IPR005333
Peaxi162Scf00069g00212		XLOC_007034	0.581031	11.1173	4.25805	4.42592	5e-05	0.000185415	yes		4.47015	2.43119	53.8524	2.16e-13	4.81e-12		AT3G56860.3	IPR012677	GO:0000166,GO:0003676
Peaxi162Scf00069g00214		XLOC_006980	45.4355	29.116	-0.64201	-1.5814	0.00715	0.0159352	yes		-0.998224	3.54306	10.9365	0.0009429	0.0028864		sp|Q9D0W5|PPIL1_MOUSE	IPR024936,IPR002130	GO:0006457,GO:0003755
Peaxi162Scf00069g00215		XLOC_007040	31.6171	3.62703	-3.12385	-4.70488	5e-05	0.000185415	yes		-4.00711	2.17878	27.8641	1.3e-07	1.02e-06		sp|P0DI50|CASP_TOBAC	IPR006702
Peaxi162Scf00069g00313		XLOC_006982	437.519	28.3101	-3.94996	-8.37586	5e-05	0.000185415	yes		-3.58305	5.59826	55.585	8.95e-14	2.11e-12
Peaxi162Scf00069g00320		XLOC_007043	15.6525	23.971	0.614899	1.61447	0.0056	0.012888	yes		0.966499	5.23484	11.5993	0.000659768	0.00210979		sp|P81436|OGT1_RABIT	IPR011990	GO:0005515
Peaxi162Scf00069g00611		XLOC_006986	45.7915	112.891	1.30179	3.41965	5e-05	0.000185415	yes		1.57102	5.45683	76.8098	1.88e-18	9.58e-17		AT5G06140.1	IPR015404,IPR001683	GO:0005515,GO:0007154,GO:0035091
Peaxi162Scf00069g01325		XLOC_007001	38.3801	116.666	1.60395	3.93011	5e-05	0.000185415	yes		1.64426	4.74201	10.6857	0.00107967	0.0032555		ref|XP_007021423.1|	IPR001372	GO:0005875,GO:0007017
Peaxi162Scf00069g01330		XLOC_007055	25.4233	6.26265	-2.02131	-3.20163	5e-05	0.000185415	yes		-1.48621	6.8512	19.3189	1.11e-05	5.59e-05		AT4G03520.1	IPR005746,IPR012336	GO:0015035,GO:0006662,GO:0045454
Peaxi162Scf00069g01334		XLOC_007000	8.29705	3.62773	-1.19353	-2.36491	0.00035	0.00110899	yes		-1.31108	3.92116	16.0814	6.07e-05	0.000257442		AT5G58720.1	IPR013899
Peaxi162Scf00069g01337		XLOC_007051	8.344	3.74039	-1.15755	-2.44536	5e-05	0.000185415	yes		-1.3871	4.04884	14.2005	0.000164327	0.00062188		sp|Q8BY89|CTL2_MOUSE	IPR007603
Peaxi162Scf00069g01511		XLOC_007061	12.4082	71.7407	2.5315	6.13367	5e-05	0.000185415	yes		2.63649	5.6833	164.466	1.2e-37	7.08e-35		AT3G15350.1	IPR003406	GO:0016020,GO:0008375
Peaxi162Scf00069g01513		XLOC_007006	58.7877	108.88	0.889153	2.28706	5e-05	0.000185415	yes		1.07449	7.39376	22.5431	2.05e-06	1.23e-05		AT4G27500.1
Peaxi162Scf00069g01735		XLOC_007069	6.23483	10.4977	0.751645	1.64836	0.00615	0.0139822	yes		0.937849	4.24963	9.60463	0.00194088	0.00545077
Peaxi162Scf00069g01736		XLOC_007070	9.28809	1.68137	-2.46574	-2.38807	0.00715	0.0159352	yes		-2.76221	2.56571	16.9593	3.82e-05	0.000170363		sp|Q9FN32|YIPL7_ARATH	IPR004910
Peaxi162Scf00069g01737		XLOC_007071	13.3064	6.32242	-1.07358	-1.82835	0.0024	0.00617564	yes		-1.56849	6.90619	17.9113	2.31e-05	0.000108944		ref|XP_002532240.1|	IPR002583	GO:0005840,GO:0003723,GO:0006412,GO:0005622,GO:0003735
Peaxi162Scf00069g01835		XLOC_007078	3.4493	0.563897	-2.6128	-1.59819	0.0125	0.0258687	yes		-3.25016	2.30169	22.6611	1.93e-06	1.16e-05		AT3G15140.1	IPR012337	GO:0003676
Peaxi162Scf00069g01842		XLOC_007077	1.9854	5.09271	1.359	2.62321	5e-05	0.000185415	yes		1.47787	3.05716	14.2496	0.000160091	0.000608404		sp|Q9ULI0|ATD2B_HUMAN	IPR027417	GO:0005524,GO:0000166,GO:0017111
Peaxi162Scf00069g01927		XLOC_007025	6.3186	0.495688	-3.6721	-2.87624	0.0044	0.0104501	yes		-2.72634	4.64899	19.0106	1.3e-05	6.47e-05		AT3G58120.1	IPR004827	GO:0006355,GO:0043565,GO:0003700
Peaxi162Scf00069g02021		XLOC_007083	141.231	47.7205	-1.56538	-4.05514	5e-05	0.000185415	yes		-2.32607	6.64698	75.8912	3e-18	1.5e-16		AT3G47520.1	IPR001557	GO:0016616,GO:0044262,GO:0003824,GO:0055114,GO:0006108,GO:0016615,GO:0005975,GO:0030060,GO:0016491
Peaxi162Scf00069g02130		XLOC_007037	13.0341	6.54176	-0.994535	-2.26476	0.0001	0.00035384	yes		-0.973054	4.42421	15.3494	8.93e-05	0.000363861		AT1G53300.1	IPR011990,IPR012336	GO:0005515,GO:0045454
Peaxi162Scf00069g02131		XLOC_007086	21.3016	37.3195	0.808972	2.02861	0.00075	0.00220004	yes		0.909936	5.06655	13.2896	0.000266886	0.000955034		AT1G56140.1	IPR013320,IPR011009	GO:0005524,GO:0004674,GO:0004672,GO:0006468,GO:0016772
Peaxi162Scf00069g02132		XLOC_007087	59.0925	91.2086	0.626195	1.66067	0.00415	0.00993522	yes		0.616106	6.58548	14.5211	0.0001386	0.000535616		AT1G53280.1	IPR006287
Peaxi162Scf00069g02139		XLOC_007088	122.285	37.8579	-1.69158	-4.20016	5e-05	0.000185415	yes		-1.27424	4.87112	24.6287	6.95e-07	4.64e-06		AT1G16890.2	IPR016135,IPR023313	GO:0016881
Peaxi162Scf00069g02244		XLOC_007093	13.7828	30.9787	1.16841	3.05193	5e-05	0.000185415	yes		1.11677	5.4919	21.8423	2.96e-06	1.71e-05		AT3G14940.1	IPR021135	GO:0006099,GO:0015977,GO:0008964,GO:0003824
Peaxi162Scf00069g02247		XLOC_007095	8.99671	25.7787	1.51871	3.75125	5e-05	0.000185415	yes		1.19235	5.55049	16.099	6.01e-05	0.000255466		AT2G26710.1	IPR001128	GO:0020037,GO:0016705,GO:0005506,GO:0055114
Peaxi162Scf00069g02248		XLOC_007097	741.08	96.7758	-2.93691	-5.60533	5e-05	0.000185415	yes		-2.89061	7.99014	19.732	8.91e-06	4.6e-05		sp|Q39688|EP1G_DAUCA	IPR001480
Peaxi162Scf00070g00025		XLOC_007117	6.7175	13.7209	1.03037	1.61067	0.0095	0.0204057	yes		1.3813	2.44863	13.6777	0.00021702	0.00079514
Peaxi162Scf00070g00121		XLOC_007102	59.2288	40.4794	-0.549112	-1.40388	0.0154	0.0309868	yes		-1.15944	4.58658	20.2602	6.76e-06	3.6e-05		AT5G58590.1	IPR011993	GO:0046907
Peaxi162Scf00070g00123		XLOC_007115	9.5356	14.6449	0.619004	1.46837	0.01215	0.0252432	yes		0.799068	3.99654	8.38353	0.00378637	0.00979068		sp|Q9Y2H1|ST38L_HUMAN	IPR011009,IPR000961	GO:0005524,GO:0004674,GO:0004672,GO:0006468,GO:0016772
Peaxi162Scf00070g10021		XLOC_007116	15.7664	69.3008	2.13602	5.30911	5e-05	0.000185415	yes		2.03483	6.97277	21.5643	3.42e-06	1.95e-05		ref|XP_002516097.1|	IPR026103,IPR027806
Peaxi162Scf00071g00002		XLOC_007123	7.69659	21.7791	1.50065	3.621	5e-05	0.000185415	yes		1.95303	2.80631	40.0643	2.46e-10	3.28e-09		AT5G49820.1	IPR006968
Peaxi162Scf00071g00016		XLOC_007132	4.53497	1.53056	-1.56703	-1.98305	0.0041	0.00983118	yes		-1.6503	1.00677	8.93052	0.00280444	0.00751527		ref|XP_002533395.1|	IPR027001,IPR026961,IPR020683	GO:0005515
Peaxi162Scf00071g00017		XLOC_007133	61.2725	14.8044	-2.04921	-3.71866	5e-05	0.000185415	yes		-0.999335	4.34348	9.63964	0.00190422	0.00536675
Peaxi162Scf00071g00018		XLOC_007122	20.6401	1.62476	-3.66715	-3.67992	0.001	0.00284413	yes		-3.3658	0.489128	13.4835	0.000240673	0.000871929			IPR000892	GO:0005840,GO:0006412,GO:0005622,GO:0003735
Peaxi162Scf00071g00031		XLOC_007126	49.3454	18.323	-1.42926	-3.6478	5e-05	0.000185415	yes		-1.38363	6.80184	32.5275	1.18e-08	1.14e-07		gb|AAP83128.1|	IPR008928,IPR001701	GO:0004553,GO:0005975,GO:0003824
Peaxi162Scf00071g00035		XLOC_007235	7.76982	1.52206	-2.35185	-2.10595	0.00945	0.0203127	yes		-2.21918	2.33723	9.81889	0.00172729	0.00491625		ref|XP_002512524.1|	IPR011598	GO:0046983
Peaxi162Scf00071g00068		XLOC_007245	123.081	9.22475	-3.73796	-7.26469	5e-05	0.000185415	yes		-3.92672	4.54242	63.6969	1.45e-15	4.67e-14		AT2G21100.1	IPR004265
Peaxi162Scf00071g00114		XLOC_007210	38.0548	4.40194	-3.11187	-3.54105	0.00015	0.000513767	yes		-2.31626	5.61083	29.1726	6.62e-08	5.46e-07		AT1G09200.1	IPR000164,IPR009072	GO:0003677,GO:0046982,GO:0006334,GO:0000786
Peaxi162Scf00071g00135		XLOC_007134	11.0897	4.59001	-1.27266	-2.20302	0.0004	0.00125109	yes		-1.20466	3.11263	7.36452	0.00665235	0.0159978		AT1G09540.1	IPR009057	GO:0003677,GO:0003682
Peaxi162Scf00071g00258		XLOC_007219	1.43513	4.16291	1.53641	2.53371	0.0002	0.000667709	yes		2.02503	4.18241	37.4707	9.28e-10	1.12e-08		ref|XP_007030296.1|	IPR003034,IPR002885	GO:0003676
Peaxi162Scf00071g00313		XLOC_007234	5.44217	31.5248	2.53424	3.50503	5e-05	0.000185415	yes		3.20244	5.62827	68.7228	1.13e-16	4.33e-15		AT1G56580.1	IPR007493
Peaxi162Scf00071g00424		XLOC_007142	11.1367	24.7191	1.15031	2.77279	5e-05	0.000185415	yes		1.53338	4.7105	36.9149	1.23e-09	1.46e-08		AT5G17900.1	IPR009730
Peaxi162Scf00071g00429		XLOC_007149	162.244	52.753	-1.62084	-4.15012	5e-05	0.000185415	yes		-1.21217	6.3705	23.5864	1.19e-06	7.51e-06		sp|Q96321|IMA1_ARATH	IPR002652,IPR024931,IPR016024	GO:0005634,GO:0005515,GO:0008565,GO:0006606,GO:0005737,GO:0005488
Peaxi162Scf00071g00430		XLOC_007150	228.69	368.737	0.689197	1.75963	0.00375	0.00909209	yes		0.779584	7.5263	11.1288	0.000849976	0.00263228		AT3G05700.1	IPR027935,IPR008598
Peaxi162Scf00071g00435		XLOC_007145	557.594	165.905	-1.74886	-3.7891	5e-05	0.000185415	yes		-1.3909	5.47578	6.30178	0.0120617	0.0269363		gb|AAA17739.1|	IPR003465	GO:0004867
Peaxi162Scf00071g00529		XLOC_007155	353.324	59.7177	-2.56476	-6.27847	5e-05	0.000185415	yes		-1.95979	5.39152	36.8223	1.29e-09	1.52e-08		sp|Q9LTF2|RS103_ARATH	IPR005326
Peaxi162Scf00071g00532		XLOC_007238	343.478	85.1923	-2.01142	-5.17808	5e-05	0.000185415	yes		-2.00556	5.22672	40.9703	1.55e-10	2.12e-09		sp|P42791|RL182_ARATH	IPR021131,IPR000039	GO:0005840,GO:0006412,GO:0005622,GO:0003735
Peaxi162Scf00071g00533		XLOC_007239	216.503	54.2718	-1.99611	-5.15498	5e-05	0.000185415	yes		-1.52617	5.76633	32.034	1.51e-08	1.43e-07		sp|Q9M9W1|RL222_ARATH	IPR002671	GO:0005840,GO:0006412,GO:0005622,GO:0003735
Peaxi162Scf00071g00634		XLOC_007162	43.6354	6.24703	-2.80426	-5.09643	5e-05	0.000185415	yes		-3.40238	3.43182	47.069	6.85e-12	1.2e-10		AT5G59870.1	IPR009072	GO:0005634,GO:0003677,GO:0046982,GO:0006334,GO:0000786
Peaxi162Scf00071g00649		XLOC_007246	22.9913	8.02777	-1.51801	-3.88483	5e-05	0.000185415	yes		-1.9379	5.6552	34.273	4.79e-09	5.02e-08		sp|Q41238|LOX16_SOLTU	IPR027433,IPR008976,IPR000907	GO:0016702,GO:0046872,GO:0005515,GO:0005506,GO:0055114,GO:0016165
Peaxi162Scf00071g00719		XLOC_007169	34.5605	19.2053	-0.847621	-2.04702	0.00035	0.00110899	yes		-0.998458	3.89989	14.1706	0.000166955	0.000630557		AT2G44040.1	IPR011770	GO:0009089,GO:0055114,GO:0070402,GO:0009507,GO:0008839
Peaxi162Scf00071g00729		XLOC_007167	6.24136	1.92403	-1.69773	-1.55292	0.0182	0.0357944	yes		-2.24172	1.93159	13.3829	0.000253934	0.000914057		ref|XP_002512329.1|	IPR010471
Peaxi162Scf00071g00744		XLOC_007255	54.9634	13.519	-2.02349	-4.38099	5e-05	0.000185415	yes		-1.79623	3.24658	36.188	1.79e-09	2.05e-08		sp|Q32L78|TPC6B_BOVIN	IPR007194,IPR024096
Peaxi162Scf00071g00829		XLOC_007174	318.69	104.54	-1.6081	-4.06317	5e-05	0.000185415	yes		-1.20566	6.1196	15.6705	7.54e-05	0.000312743		sp|P49200|RS201_ARATH	IPR027486,IPR001848	GO:0005840,GO:0006412,GO:0003735,GO:0015935
Peaxi162Scf00071g00835		XLOC_007258	5.63603	26.3195	2.22338	4.69399	5e-05	0.000185415	yes		2.61729	5.96256	45.0069	1.96e-11	3.17e-10		AT5G67150.1	IPR003480,IPR023213	GO:0016747
Peaxi162Scf00071g00918		XLOC_007185	528.262	161.772	-1.7073	-4.2999	5e-05	0.000185415	yes		-1.53525	7.33516	33.4574	7.28e-09	7.35e-08		sp|P46293|RS16_GOSHI	IPR020568,IPR000754	GO:0005840,GO:0006412,GO:0003735
Peaxi162Scf00071g00943		XLOC_007261	383.296	209.979	-0.868216	-2.24601	0.00015	0.000513767	yes		-0.648049	6.48961	5.94494	0.0147596	0.0320474			IPR006846	GO:0005840,GO:0006412,GO:0005622,GO:0003735
Peaxi162Scf00071g01032		XLOC_007190	119.594	63.0082	-0.924536	-2.3967	5e-05	0.000185415	yes		-0.814607	5.64398	11.0978	0.000864285	0.0026722		sp|Q3UX61|NAA11_MOUSE	IPR016181	GO:0008080
Peaxi162Scf00071g01034		XLOC_007193	24.8598	3.05478	-3.02468	-3.76132	5e-05	0.000185415	yes		-2.99796	3.96762	33.9714	5.59e-09	5.78e-08		AT4G10300.1	IPR014710
Peaxi162Scf00071g01137		XLOC_007269	9.48594	0.869096	-3.4482	-2.88147	0.0028	0.00703987	yes		-4.2218	1.62845	17.6298	2.68e-05	0.00012426		AT4G08850.1	IPR003591,IPR001611	GO:0005515
Peaxi162Scf00071g01140		XLOC_007206	14.7402	3.47179	-2.08601	-2.11859	0.01615	0.0322925	yes		-3.24229	2.38671	22.2322	2.42e-06	1.42e-05
Peaxi162Scf00071g01142		XLOC_007209	0.502082	3.7996	2.91985	2.34301	0.0056	0.012888	yes		2.16903	1.03609	9.59646	0.00194953	0.0054721		ref|XP_007045385.1|	IPR027417,IPR001611,IPR000767	GO:0043531,GO:0005515,GO:0006952
Peaxi162Scf00071g01143		XLOC_007211	12.5117	3.63637	-1.7827	-3.50594	5e-05	0.000185415	yes		-2.52932	3.30934	29.1448	6.72e-08	5.53e-07		AT2G44480.1	IPR001360,IPR017853	GO:0004553,GO:0005975,GO:0003824
Peaxi162Scf00071g01213		XLOC_007272	1.75644	7.83303	2.15692	3.14165	5e-05	0.000185415	yes		2.52307	1.54409	7.50815	0.00614204	0.0149242		AT2G44480.1	IPR001360,IPR017853	GO:0004553,GO:0005975,GO:0003824
Peaxi162Scf00071g01413		XLOC_007274	3.55374	9.22881	1.37681	3.06356	5e-05	0.000185415	yes		1.38549	4.37973	16.4394	5.02e-05	0.000217509		ref|XP_007030254.1|	IPR022776
Peaxi162Scf00071g02312		XLOC_007279	45.06	18.3759	-1.29403	-3.23737	5e-05	0.000185415	yes		-1.36506	5.55859	16.2467	5.56e-05	0.00023835		sp|Q9Y2X3|NOP58_HUMAN	IPR002687,IPR012974,IPR012976
Peaxi162Scf00072g00011		XLOC_007304	33.8653	4.44214	-2.93048	-2.7498	0.02005	0.0389141	yes		-3.15316	2.47042	18.6865	1.54e-05	7.53e-05
Peaxi162Scf00072g00024		XLOC_007302	16.2174	100.726	2.63483	6.31902	5e-05	0.000185415	yes		2.93193	5.70665	96.4117	9.33e-23	8.09e-21		AT1G07870.2	IPR011009	GO:0005524,GO:0004674,GO:0004672,GO:0006468,GO:0016772
Peaxi162Scf00072g00039		XLOC_007293	16.921	38.8023	1.19733	2.87287	5e-05	0.000185415	yes		1.30303	4.64391	19.0696	1.26e-05	6.29e-05		ref|XP_007015499.1|
Peaxi162Scf00072g00059		XLOC_007296	42.5948	26.3591	-0.692374	-1.57537	0.0089	0.0192842	yes		-1.55372	3.75497	33.2182	8.24e-09	8.22e-08		AT1G52820.1	IPR027443,IPR005123	GO:0016706,GO:0055114,GO:0016491
Peaxi162Scf00072g00087		XLOC_007299	17.0729	29.5336	0.790647	2.03865	0.00055	0.00166651	yes		0.680934	4.06169	6.10151	0.0135067	0.0296848		sp|Q0WQF4|VP53A_ARATH	IPR007234
Peaxi162Scf00072g00222		XLOC_007289	1275.46	377.375	-1.75695	-3.59261	5e-05	0.000185415	yes		-1.70647	7.82399	35.241	2.91e-09	3.2e-08		AT1G07890.3	IPR010255	GO:0006979,GO:0020037,GO:0004601,GO:0055114
Peaxi162Scf00072g00224		XLOC_007291	0	5.02432	Inf	NA	5e-05	0.000185415	yes		8.59993	0.74012	57.8703	2.8e-14	7.23e-13		sp|Q9M1E2|PTR37_ARATH	IPR000109,IPR016196	GO:0016020,GO:0006810,GO:0005215
Peaxi162Scf00072g00229		XLOC_007288	8.52756	19.9118	1.22342	2.69274	5e-05	0.000185415	yes		1.46317	3.52952	19.9989	7.75e-06	4.06e-05		sp|Q94AN4|AP2L1_ARATH	IPR016177	GO:0003677,GO:0006355,GO:0003700
Peaxi162Scf00072g00628		XLOC_007320	14.6289	4.92146	-1.57166	-2.87796	5e-05	0.000185415	yes		-1.95162	5.76336	38.5578	5.32e-10	6.72e-09		AT5G19290.1	IPR000073
Peaxi162Scf00072g01015		XLOC_007326	15.9059	7.71143	-1.0445	-2.17152	0.00055	0.00166651	yes		-0.927639	4.10084	9.40491	0.00216405	0.00599462		sp|Q57N57|PGSA_SALCH	IPR000462	GO:0016020,GO:0008654,GO:0016780,GO:0016021,GO:0008444
Peaxi162Scf00073g00003		XLOC_007383	22.8191	37.0647	0.699805	1.82586	0.0021	0.00548714	yes		0.60257	5.46463	6.38779	0.0114908	0.0258187		AT1G09160.2	IPR001932,IPR015655	GO:0003824
Peaxi162Scf00073g00011		XLOC_007327	17.0946	43.7924	1.35714	3.58155	5e-05	0.000185415	yes		1.5439	6.79815	58.6755	1.86e-14	4.95e-13		AT3G05670.1	IPR013083	GO:0005515,GO:0008270
Peaxi162Scf00073g00037		XLOC_007336	2.82548	5.35376	0.922058	1.41707	0.01875	0.0367255	yes		1.51072	2.46584	11.6057	0.000657492	0.00210414		AT1G14560.1	IPR002067,IPR023395	GO:0055085
Peaxi162Scf00073g00173		XLOC_007423	13.2641	174.268	3.71571	6.13617	5e-05	0.000185415	yes		4.20216	5.81063	83.3927	6.73e-20	4.12e-18
Peaxi162Scf00073g00223		XLOC_007390	36.1385	5.5949	-2.69135	-5.15514	5e-05	0.000185415	yes		-2.99191	4.77059	45.0433	1.93e-11	3.12e-10		AT3G62660.1	IPR002495	GO:0016757
Peaxi162Scf00073g00226		XLOC_007395	6.34598	21.6496	1.77043	3.38119	5e-05	0.000185415	yes		1.88863	5.90998	29.6298	5.23e-08	4.4e-07		AT1G56300.1	IPR001623
Peaxi162Scf00073g00231		XLOC_007393	14.2622	4.89493	-1.54283	-3.32606	5e-05	0.000185415	yes		-1.75111	3.19387	28.2535	1.06e-07	8.46e-07		sp|Q96321|IMA1_ARATH	IPR002652,IPR024931,IPR016024	GO:0005634,GO:0005515,GO:0008565,GO:0006606,GO:0005737,GO:0005488
Peaxi162Scf00073g00235		XLOC_007396	7.92032	22.3021	1.49355	3.37234	5e-05	0.000185415	yes		1.46995	3.42062	11.0091	0.00090667	0.00278743		sp|Q9FGS8|C2GR2_ARATH	IPR012340,IPR004182,IPR000008	GO:0005515
Peaxi162Scf00073g00239		XLOC_007382	104.637	2.18826	-5.57947	-8.20394	5e-05	0.000185415	yes		-5.6878	4.61993	171.077	4.3e-39	3.07e-36		AT1G52820.1	IPR027443,IPR005123	GO:0016706,GO:0055114,GO:0016491
Peaxi162Scf00073g00720		XLOC_007402	106.747	159.758	0.581695	1.52465	0.00885	0.0191898	yes		0.644367	6.45756	10.5554	0.00115851	0.00345801		sp|P60024|DX39B_PANTR	IPR027417,IPR014001,IPR001650	GO:0005524,GO:0004386,GO:0008026,GO:0003676
Peaxi162Scf00073g00810		XLOC_007403	4.3724	2.03634	-1.10244	-1.65499	0.00795	0.0174749	yes		-1.00819	1.84342	5.23991	0.0220744	0.0453757		sp|Q9SZY4|PTR27_ARATH	IPR000109,IPR016196	GO:0016020,GO:0006810,GO:0005215
Peaxi162Scf00073g00919		XLOC_007406	8.32822	1.81005	-2.20198	-2.35212	0.00705	0.0157397	yes		-2.07461	0.594366	8.98406	0.00272344	0.0073238		ref|XP_007023861.1|	IPR009009
Peaxi162Scf00073g01310		XLOC_007345	74.8632	46.1478	-0.697996	-2.01114	0.00235	0.00606142	yes		-0.795644	5.95115	13.7932	0.000204069	0.000753285		AT4G32390.1	IPR004853
Peaxi162Scf00073g01325		XLOC_007344	0.235657	3.11551	3.72471	2.86252	0.0127	0.0262269	yes		4.29085	1.03704	29.6232	5.25e-08	4.41e-07		AT2G37710.1	IPR013320,IPR008985,IPR011009	GO:0030246,GO:0005524,GO:0004674,GO:0004672,GO:0006468,GO:0016772
Peaxi162Scf00073g01724		XLOC_007428	17.3456	9.3236	-0.89561	-2.05742	0.00065	0.00193585	yes		-0.86447	3.65591	7.83325	0.00512937	0.0127584		AT5G51150.1	IPR026749,IPR003397
Peaxi162Scf00073g01825		XLOC_007431	59.3544	41.3006	-0.523191	-1.31184	0.02255	0.0430825	yes		-1.0212	5.41478	14.3413	0.000152487	0.000583359		AT5G51120.1	IPR012677	GO:0000166,GO:0003676
Peaxi162Scf00073g01932		XLOC_007436	5.5275	10.0843	0.867413	2.15648	0.00015	0.000513767	yes		1.05667	4.57247	20.0215	7.66e-06	4.02e-05		AT5G55390.1	IPR013083,IPR022702	GO:0005515,GO:0008270
Peaxi162Scf00073g02028		XLOC_007362	13.6866	2.42041	-2.49944	-4.4872	5e-05	0.000185415	yes		-2.50818	4.00706	38.2798	6.13e-10	7.62e-09		AT5G24910.1	IPR001128,IPR001374	GO:0020037,GO:0016705,GO:0005506,GO:0055114,GO:0003676
Peaxi162Scf00073g02032		XLOC_007440	10.6098	5.29084	-1.00382	-2.40692	5e-05	0.000185415	yes		-1.06476	5.34548	18.7337	1.5e-05	7.37e-05
Peaxi162Scf00073g02123		XLOC_007445	23.0706	57.4732	1.31683	3.45778	5e-05	0.000185415	yes		0.862657	4.65682	14.6798	0.000127404	0.000497792		AT3G17850.1	IPR011009,IPR000961	GO:0005524,GO:0004674,GO:0004672,GO:0006468,GO:0016772
Peaxi162Scf00073g02129		XLOC_007444	14.2441	5.37861	-1.40506	-2.90018	5e-05	0.000185415	yes		-2.32997	3.27353	42.6203	6.65e-11	9.73e-10		sp|Q96EX2|RNFT2_HUMAN	IPR013083	GO:0005515,GO:0008270
Peaxi162Scf00073g02224		XLOC_007448	6.47515	10.9377	0.756326	1.66769	0.0053	0.0122849	yes		0.787142	5.77683	9.58077	0.00196626	0.00551458		AT5G05200.1	IPR011009	GO:0016772
Peaxi162Scf00073g02225		XLOC_007449	12.9515	4.22021	-1.61773	-2.48087	0.0003	0.000964629	yes		-2.70369	2.15674	24.2719	8.36e-07	5.47e-06		AT2G40780.1	IPR001253	GO:0006413,GO:0003743,GO:0003723
Peaxi162Scf00073g02324		XLOC_007374	5.72485	11.2085	0.969281	1.72117	0.00585	0.0133884	yes		1.3791	2.77879	19.0159	1.3e-05	6.45e-05		ref|XP_007011378.1|	IPR027417,IPR001650	GO:0005524,GO:0004386,GO:0003676
Peaxi162Scf00073g02339		XLOC_007381	12.7638	5.023	-1.34544	-2.22683	0.0002	0.000667709	yes		-3.84185	2.45107	21.4533	3.63e-06	2.06e-05		AT3G56400.1	IPR003657	GO:0006355,GO:0043565,GO:0003700
Peaxi162Scf00073g02342		XLOC_007451	297.346	145.376	-1.03236	-2.66804	5e-05	0.000185415	yes		-0.842311	7.40937	13.1315	0.000290367	0.00102875
Peaxi162Scf00074g00020		XLOC_007563	11.1788	1.20462	-3.21411	-3.40422	0.0002	0.000667709	yes		-3.62963	7.17302	49.5133	1.97e-12	3.8e-11		sp|A5GWK2|RL11_SYNR3	IPR000911	GO:0005840,GO:0006412,GO:0003735
Peaxi162Scf00074g00025		XLOC_007466	0	18.1527	Inf	NA	5e-05	0.000185415	yes		9.29634	4.10058	49.5485	1.94e-12	3.74e-11		AT2G46680.1	IPR009057,IPR003106	GO:0005634,GO:0003677,GO:0006355,GO:0043565,GO:0000976,GO:0003700
Peaxi162Scf00074g00076		XLOC_007494	12.989	4.87206	-1.41468	-1.92512	0.0034	0.00834304	yes		-1.48686	2.93366	9.47031	0.00208824	0.00580792		AT4G23930.1	IPR004864
Peaxi162Scf00074g00101		XLOC_007504	5.36345	13.3463	1.3152	2.25185	0.0006	0.00180172	yes		1.75583	3.33315	21.6146	3.33e-06	1.91e-05		sp|Q9C7W2|ERF61_ARATH	IPR016177	GO:0003677,GO:0006355,GO:0003700
Peaxi162Scf00074g00113		XLOC_007571	8.47037	3.19144	-1.40822	-2.24996	0.00055	0.00166651	yes		-1.30032	3.01232	10.1091	0.00147543	0.00427745		AT1G14570.3	IPR006577,IPR010433,IPR001012,IPR003903,IPR012336,IPR009060	GO:0005515
Peaxi162Scf00074g00117		XLOC_007458	33.0111	67.1872	1.02524	2.64715	5e-05	0.000185415	yes		1.06427	6.3209	12.7594	0.000354222	0.00122257		sp|Q8L868|E1311_ARATH	IPR017853,IPR000490	GO:0004553,GO:0005975,GO:0003824
Peaxi162Scf00074g00131		XLOC_007456	170.605	55.5896	-1.61778	-4.08125	5e-05	0.000185415	yes		-1.45502	6.02799	23.463	1.27e-06	7.95e-06
Peaxi162Scf00074g00138		XLOC_007564	20.1187	42.4674	1.07782	2.83922	5e-05	0.000185415	yes		1.13749	5.65082	32.5471	1.16e-08	1.13e-07		sp|Q93Y01|UBP9_ARATH	IPR006615,IPR001394,IPR028134	GO:0006511,GO:0016579,GO:0004221
Peaxi162Scf00074g00140		XLOC_007566	48.7825	20.1209	-1.27767	-3.22705	5e-05	0.000185415	yes		-1.18439	5.8918	13.5906	0.000227322	0.00082812		AT1G77120.1	IPR011032,IPR016040,IPR013149,IPR002085	GO:0008270,GO:0055114,GO:0016491
Peaxi162Scf00074g00151		XLOC_007565	9.80613	14.1544	0.529491	1.30555	0.02475	0.0466687	yes		0.56499	5.17253	8.06421	0.00451481	0.0114093		ref|XP_007039355.1|	IPR013083	GO:0005515,GO:0008270
Peaxi162Scf00074g00153		XLOC_007568	3.55933	0.358585	-3.31122	-2.62025	0.011	0.0231671	yes		-3.73609	1.39696	27.4197	1.64e-07	1.26e-06		AT1G64160.1	IPR004265
Peaxi162Scf00074g00224		XLOC_007573	51.7508	10.6076	-2.28649	-4.19515	5e-05	0.000185415	yes		-2.16711	2.57688	17.3228	3.15e-05	0.000143468
Peaxi162Scf00074g00227		XLOC_007465	3.87717	31.713	3.032	6.04881	5e-05	0.000185415	yes		2.80004	4.44278	43.4337	4.39e-11	6.65e-10		AT4G24140.1	IPR000073
Peaxi162Scf00074g00353		XLOC_007473	47.3433	13.807	-1.77775	-3.91433	5e-05	0.000185415	yes		-1.72811	3.17321	22.6168	1.98e-06	1.19e-05		sp|Q9CPZ6|ORML3_MOUSE	IPR007203	GO:0016021
Peaxi162Scf00074g00354		XLOC_007474	11.1874	18.6404	0.736562	1.84692	0.00155	0.00419549	yes		1.12546	4.72377	34.6129	4.02e-09	4.28e-08		AT5G24320.1	IPR015943,IPR020472	GO:0005515
Peaxi162Scf00074g00358		XLOC_007579	11.3813	5.68182	-1.00225	-1.91937	0.0015	0.00407526	yes		-0.785413	2.73657	7.19444	0.00731298	0.0173521		AT5G63830.1	IPR007529
Peaxi162Scf00074g00435		XLOC_007585	2.90907	5.9484	1.03194	1.88785	0.00255	0.00651426	yes		2.41923	1.58544	13.4654	0.000243005	0.000878995		AT4G24040.1	IPR001661	GO:0004555,GO:0003824,GO:0005991
Peaxi162Scf00074g00537		XLOC_007595	5.50026	1.04732	-2.3928	-3.77929	5e-05	0.000185415	yes		-2.63654	2.14445	26.6088	2.49e-07	1.83e-06		AT4G23980.1	IPR015300,IPR010525,IPR003311	GO:0005634,GO:0003677,GO:0006355,GO:0009725,GO:0046983
Peaxi162Scf00074g00538		XLOC_007481	37.8474	12.0313	-1.6534	-3.24659	5e-05	0.000185415	yes		-1.8419	2.04539	15.3302	9.03e-05	0.000367138		sp|Q943Z6|SRP19_ARATH	IPR002778	GO:0006614,GO:0048500,GO:0008312
Peaxi162Scf00074g00540		XLOC_007483	11.0979	2.99376	-1.89026	-2.29449	0.00095	0.00271699	yes		-1.64724	5.32516	14.7966	0.000119749	0.000471258		sp|Q8VY91|RR6_ARATH	IPR014717,IPR000529	GO:0005840,GO:0006412,GO:0003735,GO:0019843
Peaxi162Scf00074g00542		XLOC_007589	242.465	51.9499	-2.22259	-5.40301	5e-05	0.000185415	yes		-2.99905	4.85687	71.1405	3.33e-17	1.4e-15		sp|Q9Y5U8|MPC1_HUMAN	IPR005336	GO:0006850,GO:0005743
Peaxi162Scf00074g00546		XLOC_007593	113.042	46.2637	-1.2889	-3.35445	5e-05	0.000185415	yes		-1.02527	5.24276	22.6224	1.97e-06	1.18e-05		sp|Q9SGW3|PSD8A_ARATH	IPR005062	GO:0006508,GO:0005838
Peaxi162Scf00074g00622		XLOC_007596	3.49312	16.5422	2.24356	4.37979	5e-05	0.000185415	yes		2.79515	2.75249	39.1491	3.93e-10	5.08e-09		sp|Q9KQH9|FABF_VIBCH	IPR020841,IPR017568	GO:0008152,GO:0016747,GO:0006633,GO:0003824
Peaxi162Scf00074g00634		XLOC_007598	10.0484	3.60993	-1.47693	-2.081	0.00105	0.00297038	yes		-1.90263	2.78399	17.3273	3.15e-05	0.000143164		AT4G10920.1	IPR009044,IPR009057,IPR017415	GO:0003677,GO:0003713,GO:0006355
Peaxi162Scf00074g00737		XLOC_007608	159.791	24.9835	-2.67714	-6.57482	5e-05	0.000185415	yes		-1.68204	5.42771	39.0336	4.17e-10	5.36e-09		AT4G23900.1	IPR001564	GO:0006228,GO:0005524,GO:0006241,GO:0006165,GO:0004550,GO:0006183
Peaxi162Scf00074g00745		XLOC_007607	6.76762	39.6716	2.55139	5.65558	5e-05	0.000185415	yes		3.20432	3.36989	76.7699	1.92e-18	9.73e-17		sp|Q9SN58|UGE5_ARATH	IPR001509,IPR005886,IPR008089,IPR025308	GO:0005975,GO:0044237,GO:0016857,GO:0006012,GO:0003824,GO:0003978,GO:0050662
Peaxi162Scf00074g00821		XLOC_007610	8.80933	25.3514	1.52496	3.93657	5e-05	0.000185415	yes		1.69319	5.94309	46.4489	9.4e-12	1.6e-10
Peaxi162Scf00074g00927		XLOC_007500	27.6894	53.2841	0.944369	2.40733	5e-05	0.000185415	yes		1.32981	4.76922	24.7315	6.59e-07	4.43e-06		AT5G53110.1	IPR013083	GO:0005515,GO:0008270
Peaxi162Scf00074g00928		XLOC_007501	14.4609	3.31188	-2.12644	-3.83301	5e-05	0.000185415	yes		-1.16134	3.21822	13.6158	0.000224295	0.000818609		sp|Q42191|OXA1_ARATH	IPR028055,IPR001708	GO:0016021,GO:0051205
Peaxi162Scf00074g01024		XLOC_007506	33.1678	14.1518	-1.22879	-2.97252	5e-05	0.000185415	yes		-0.949382	5.99531	8.08671	0.00445911	0.0112865		AT4G23820.1	IPR011050,IPR000743	GO:0005975,GO:0004650
Peaxi162Scf00074g01028		XLOC_007618	4.25504	2.00496	-1.0856	-1.71614	0.0116	0.0242508	yes		-1.59984	1.41906	5.76734	0.0163267	0.0349301		sp|P20664|PRI1_MOUSE	IPR002755	GO:0006269,GO:0003896
Peaxi162Scf00074g01125		XLOC_007510	22.4736	4.93124	-2.18821	-3.77723	5e-05	0.000185415	yes		-2.29291	3.52458	13.8439	0.00019864	0.000735079		gb|AGQ04248.1|	IPR003657	GO:0006355,GO:0043565,GO:0003700
Peaxi162Scf00074g01127		XLOC_007514	28.5955	51.1984	0.840309	2.1801	0.00015	0.000513767	yes		1.28522	4.19681	29.4081	5.86e-08	4.89e-07		AT5G51050.1	IPR002067,IPR023395	GO:0055085
Peaxi162Scf00074g01141		XLOC_007621	9.39656	2.86709	-1.71255	-2.46436	0.0007	0.00206849	yes		-1.20773	2.71906	11.2154	0.000811214	0.00252622		sp|Q5U4Y8|SEH1_XENTR	IPR015943	GO:0005515
Peaxi162Scf00074g01143		XLOC_007624	3.24023	0.481085	-2.75173	-2.73254	0.001	0.00284413	yes		-2.74796	1.75446	15.4336	8.55e-05	0.000349593		sp|Q9T012|HMG13_ARATH	IPR009071
Peaxi162Scf00074g01321		XLOC_007631	8.53695	3.00381	-1.50693	-2.86069	5e-05	0.000185415	yes		-1.43689	4.94445	27.2108	1.82e-07	1.38e-06		AT4G23740.1	IPR025875,IPR013210,IPR001611,IPR011009	GO:0005524,GO:0005515,GO:0004672,GO:0006468,GO:0016772
Peaxi162Scf00074g01332		XLOC_007634	9.96443	3.14752	-1.66257	-2.30195	0.0007	0.00206849	yes		-1.84681	1.23877	13.8516	0.000197831	0.000732277		AT5G40080.1	IPR019189
Peaxi162Scf00074g01418		XLOC_007637	3.55842	12.1274	1.76897	3.57737	5e-05	0.000185415	yes		2.22288	3.07409	36.5475	1.49e-09	1.73e-08		ref|XP_007040408.1|
Peaxi162Scf00074g01513		XLOC_007529	343.239	32.1096	-3.41814	-7.81953	5e-05	0.000185415	yes		-3.39184	5.74162	36.9438	1.22e-09	1.44e-08		sp|Q9SUQ8|DIR6_ARATH	IPR004265
Peaxi162Scf00074g01528		XLOC_007533	0.19195	4.89757	4.67327	3.4011	0.00475	0.0111685	yes		5.86425	1.58398	29.6569	5.16e-08	4.35e-07		AT1G64110.3	IPR027417	GO:0005524,GO:0000166,GO:0017111
Peaxi162Scf00074g01629		XLOC_007642	9.0688	1.34366	-2.75475	-2.3648	0.0049	0.0114741	yes		-2.27798	0.386393	7.90775	0.00492234	0.0123085		ref|XP_007040371.1|
Peaxi162Scf00074g01630		XLOC_007644	3.6169	8.23075	1.18627	2.61066	5e-05	0.000185415	yes		1.92324	2.48259	27.7444	1.38e-07	1.08e-06		AT1G64060.1	IPR000778,IPR017938,IPR011992	GO:0016020,GO:0050664,GO:0005509,GO:0004601,GO:0055114,GO:0016491
Peaxi162Scf00074g01720		XLOC_007540	4.62194	9.28829	1.00691	2.46171	5e-05	0.000185415	yes		1.36919	4.71848	24.4102	7.79e-07	5.14e-06		AT4G11270.1	IPR015943,IPR016024	GO:0005515,GO:0005488
Peaxi162Scf00074g01724		XLOC_007544	19.3537	3.56854	-2.4392	-3.94781	5e-05	0.000185415	yes		-2.46679	4.07722	35.8121	2.17e-09	2.45e-08		sp|Q1LLZ4|ISPF_RALME	IPR003526	GO:0008685,GO:0016114
Peaxi162Scf00074g01725		XLOC_007545	12.9727	2.94726	-2.13804	-3.78265	5e-05	0.000185415	yes		-2.69283	3.23497	31.1295	2.41e-08	2.18e-07		sp|P27486|1A1C_DIACA
Peaxi162Scf00074g01736		XLOC_007648	15.9403	4.75471	-1.74525	-2.86658	5e-05	0.000185415	yes		-1.17378	2.58342	5.09106	0.0240494	0.0488153			IPR003657	GO:0006355,GO:0043565,GO:0003700
Peaxi162Scf00074g01737		XLOC_007649	41.7643	17.3754	-1.26522	-3.13918	5e-05	0.000185415	yes		-1.98667	4.17153	34.6441	3.96e-09	4.22e-08		ref|XP_007040352.1|	IPR000467	GO:0003676
Peaxi162Scf00074g01819		XLOC_007547	57.9492	12.9189	-2.16531	-5.41907	5e-05	0.000185415	yes		-3.00389	4.58055	77.3225	1.45e-18	7.43e-17		AT1G63940.2	IPR013027,IPR023753	GO:0050660,GO:0055114,GO:0016491
Peaxi162Scf00074g01824		XLOC_007652	35.2158	141.026	2.00166	5.19374	5e-05	0.000185415	yes		2.23082	5.5479	75.1237	4.42e-18	2.13e-16		AT4G23500.1	IPR011050,IPR000743	GO:0005975,GO:0004650
Peaxi162Scf00074g01825		XLOC_007653	5.4153	17.8809	1.72331	1.58693	0.0219	0.0420074	yes		2.81259	0.719303	15.2351	9.49e-05	0.000383993
Peaxi162Scf00074g01923		XLOC_007658	4.25798	1.98572	-1.10051	-1.74202	0.00405	0.00972652	yes		-0.891697	3.52647	7.8145	0.00518286	0.0128668		AT1G63850.1	IPR011333	GO:0005515
Peaxi162Scf00074g02032		XLOC_007660	12.3607	20.7928	0.750323	1.93014	0.0007	0.00206849	yes		0.889709	4.25431	16.8615	4.02e-05	0.000178291		sp|P49135|ERCC3_MOUSE	IPR027417,IPR014001,IPR001161,IPR001650	GO:0003677,GO:0016787,GO:0005524,GO:0004386,GO:0006289,GO:0004003,GO:0003676
Peaxi162Scf00074g02036		XLOC_007555	57.7395	33.376	-0.790745	-2.07446	0.0004	0.00125109	yes		-0.826725	6.54102	26.1873	3.1e-07	2.23e-06		sp|Q54X82|AP1B_DICDI	IPR015151,IPR012295,IPR026739,IPR016024,IPR009028,IPR013041	GO:0006886,GO:0030117,GO:0008565,GO:0030131,GO:0015031,GO:0005488,GO:0016192
Peaxi162Scf00074g10153		XLOC_007527	109.52	9.02907	-3.60048	-7.61473	5e-05	0.000185415	yes		-4.10801	4.95084	62.3936	2.81e-15	8.58e-14		AT1G64160.1	IPR004265
Peaxi162Scf00075g00021		XLOC_007706	49.1314	24.5336	-1.00189	-2.42316	5e-05	0.000185415	yes		-0.800667	4.14039	9.43508	0.00212874	0.00590788		AT1G76940.1	IPR024888,IPR012677	GO:0000398,GO:0000166,GO:0017069,GO:0003676
Peaxi162Scf00075g00133		XLOC_007679	4.62672	8.30899	0.844682	1.76422	0.00995	0.02124	yes		0.772795	3.39335	8.10819	0.00440657	0.0111726		AT1G18480.1	IPR004843	GO:0016787
Peaxi162Scf00075g00171		XLOC_007693	19.9435	42.0917	1.07762	2.89379	5e-05	0.000185415	yes		1.12491	6.78443	14.546	0.00013678	0.000529826		AT3G14270.1	IPR002423,IPR027483,IPR027409,IPR027484,IPR002498	GO:0044267,GO:0016307,GO:0046488,GO:0005524
Peaxi162Scf00075g00211		XLOC_007709	15.8008	0	NA	NA	5e-05	0.000185415	yes		-7.75919	0.937472	38.4751	5.55e-10	6.98e-09
Peaxi162Scf00075g00617		XLOC_007713	2.00503	4.58729	1.19402	1.93734	0.0024	0.00617564	yes		1.45496	2.62661	12.6459	0.00037639	0.00128835		sp|Q9ZU29|PP139_ARATH	IPR011990,IPR002885	GO:0005515
Peaxi162Scf00075g00618		XLOC_007715	1.50422	3.59367	1.25644	1.83293	0.00395	0.0095152	yes		1.44633	2.6513	12.0279	0.000524088	0.0017176		sp|Q9ZU29|PP139_ARATH	IPR011990,IPR002885	GO:0005515
Peaxi162Scf00075g01322		XLOC_007727	19.9063	36.3872	0.870208	2.19783	0.0003	0.000964629	yes		0.884596	5.14879	12.9349	0.000322521	0.00112554		AT3G59690.1	IPR025064,IPR000048	GO:0005515
Peaxi162Scf00075g01328		XLOC_007725	15.4734	3.4086	-2.18254	-3.78773	5e-05	0.000185415	yes		-2.03265	2.80378	17.5095	2.86e-05	0.000131517		AT1G23820.1	IPR001045	GO:0003824
Peaxi162Scf00075g01331		XLOC_007728	12.9978	3.30013	-1.97768	-4.8148	5e-05	0.000185415	yes		-1.8976	5.18667	48.5233	3.26e-12	6.02e-11		AT1G74040.1	IPR005671	GO:0019752,GO:0009098,GO:0003852,GO:0046912,GO:0003824
Peaxi162Scf00075g01418		XLOC_007731	33.7139	9.58764	-1.8141	-3.6758	5e-05	0.000185415	yes		-0.82064	3.97986	8.23715	0.00410415	0.0104945		AT1G05710.1	IPR011598	GO:0046983
Peaxi162Scf00075g01421		XLOC_007730	3.89686	1.77936	-1.13095	-1.76665	0.0064	0.0144727	yes		-1.94269	1.56891	11.962	0.000542967	0.00177418		AT1G74040.1	IPR013785,IPR013709	GO:0019752,GO:0009098,GO:0003852,GO:0046912,GO:0003824
Peaxi162Scf00075g01544		XLOC_007683	12.9898	5.55163	-1.2264	-2.49775	5e-05	0.000185415	yes		-1.33504	2.92676	18.459	1.74e-05	8.4e-05		sp|O74965|EIF2A_SCHPO	IPR015943	GO:0005515
Peaxi162Scf00075g01545		XLOC_007685	59.9101	13.3054	-2.17079	-5.42178	5e-05	0.000185415	yes		-2.3275	5.48774	50.1386	1.43e-12	2.81e-11
Peaxi162Scf00075g01546		XLOC_007686	185.243	95.8967	-0.949863	-2.44082	5e-05	0.000185415	yes		-1.252	3.93511	10.726	0.00105639	0.00319461
Peaxi162Scf00075g01548		XLOC_007734	15.048	2.86061	-2.39518	-5.15908	5e-05	0.000185415	yes		-2.5878	4.9163	47.6711	5.04e-12	9.02e-11		AT4G15480.1	IPR002213	GO:0008152,GO:0016758
Peaxi162Scf00075g01551		XLOC_007739	2.48997	5.09457	1.03283	1.58266	0.0101	0.0215189	yes		2.28202	0.861066	10.4273	0.00124168	0.00367449		ref|XP_002533839.1|
Peaxi162Scf00075g01616		XLOC_007688	37.4387	8.43502	-2.15007	-4.3247	5e-05	0.000185415	yes		-2.51719	3.17669	27.645	1.46e-07	1.13e-06		AT5G24070.1	IPR010255	GO:0006979,GO:0020037,GO:0004601,GO:0055114
Peaxi162Scf00075g01627		XLOC_007743	3.12488	9.65251	1.62711	2.60423	0.0001	0.00035384	yes		1.89582	5.80633	31.2892	2.22e-08	2.02e-07		sp|Q9ZVJ5|SGGP_ARATH	IPR006439,IPR023214	GO:0016787,GO:0008152
Peaxi162Scf00075g01928		XLOC_007750	207.523	106.461	-0.962951	-2.55045	5e-05	0.000185415	yes		-0.677783	6.06105	8.2665	0.00403834	0.010353		AT1G29970.2	IPR023573,IPR021138	GO:0005840,GO:0006412,GO:0003735
Peaxi162Scf00075g01933		XLOC_007749	48.8314	33.3625	-0.549582	-1.45387	0.01305	0.0268497	yes		-0.871441	5.91449	23.7947	1.07e-06	6.81e-06		AT3G27190.1	IPR026008,IPR027417,IPR000764	GO:0008152,GO:0005524,GO:0004849,GO:0016301,GO:0016773
Peaxi162Scf00076g00020		XLOC_007752	9.07878	3.43036	-1.40414	-2.33226	0.00035	0.00110899	yes		-1.50754	3.70305	20.591	5.69e-06	3.08e-05		AT1G12990.1	IPR006813	GO:0016020,GO:0003830,GO:0006487
Peaxi162Scf00076g00074		XLOC_007806	42.762	133.868	1.64641	4.11801	5e-05	0.000185415	yes		2.02653	6.12309	23.2153	1.45e-06	8.95e-06		AT1G30700.1	IPR016166,IPR012951	GO:0016614,GO:0008762,GO:0050660,GO:0003824,GO:0055114,GO:0016491
Peaxi162Scf00076g00107		XLOC_007818	57.3958	16.3161	-1.81465	-4.14675	5e-05	0.000185415	yes		-1.45744	6.59014	12.7033	0.000365009	0.0012552		sp|P73574|FABG1_SYNY3	IPR002347	GO:0008152,GO:0016491
Peaxi162Scf00076g00111		XLOC_007754	5.09777	2.9126	-0.807559	-1.31518	0.0252	0.0473944	yes		-0.908915	2.4042	5.11077	0.0237778	0.048335		sp|Q54GB2|CTSL2_DICDI	IPR004274,IPR023214	GO:0005515,GO:0016791
Peaxi162Scf00076g00117		XLOC_007755	1.61988	24.4167	3.91391	6.51545	5e-05	0.000185415	yes		4.75068	3.14916	99.298	2.17e-23	2.06e-21		AT1G34340.1
Peaxi162Scf00076g00210		XLOC_007757	28.9046	3.09918	-3.22134	-4.247	5e-05	0.000185415	yes		-2.03448	3.30583	20.1624	7.11e-06	3.77e-05		AT1G72170.1	IPR007512
Peaxi162Scf00076g00320		XLOC_007791	4.52873	23.6659	2.38563	5.0756	5e-05	0.000185415	yes		2.53783	7.0389	67.9873	1.65e-16	6.2e-15		sp|Q9SX20|PTR18_ARATH	IPR000109,IPR016196	GO:0016020,GO:0006810,GO:0005215
Peaxi162Scf00076g00325		XLOC_007796	13.3076	30.1312	1.17901	2.92978	5e-05	0.000185415	yes		1.58834	5.05064	38.9148	4.43e-10	5.66e-09			IPR028124
Peaxi162Scf00076g00328		XLOC_007792	8.78891	26.7932	1.60811	4.02423	5e-05	0.000185415	yes		1.73104	5.18477	54.5072	1.55e-13	3.54e-12		sp|Q4IJ84|RAD5_GIBZE	IPR013083,IPR027417,IPR001650,IPR014905,IPR000330	GO:0003677,GO:0005524,GO:0005515,GO:0016818,GO:0008270,GO:0004386,GO:0003676
Peaxi162Scf00076g00330		XLOC_007794	7.07408	3.57323	-0.985315	-1.40563	0.02475	0.0466687	yes		-1.6135	1.37143	10.4027	0.00125828	0.00371883		AT3G56740.1	IPR022764,IPR009060	GO:0004252,GO:0005515,GO:0016021
Peaxi162Scf00076g00331		XLOC_007795	2.97775	47.9966	4.01064	6.94304	5e-05	0.000185415	yes		3.77911	2.83343	69.4716	7.75e-17	3.04e-15		AT2G26850.1	IPR001810	GO:0005515
Peaxi162Scf00076g00413		XLOC_007762	7.67186	2.75727	-1.47634	-2.75629	5e-05	0.000185415	yes		-1.38498	3.39742	14.6726	0.000127893	0.00049942		AT1G80270.1	IPR011990,IPR002885	GO:0005515
Peaxi162Scf00076g00528		XLOC_007764	6.97667	22.1222	1.66488	4.14219	5e-05	0.000185415	yes		1.64444	5.01728	50.1214	1.45e-12	2.83e-11		sp|Q8YM56|CLPB2_NOSS1	IPR023150,IPR001270,IPR027417,IPR028299	GO:0005524,GO:0019538,GO:0016485,GO:0000166,GO:0017111,GO:0009408,GO:0005737
Peaxi162Scf00076g00615		XLOC_007768	0.342479	6.11095	4.15731	3.24605	0.0052	0.0120824	yes		4.18362	0.88441	31.1906	2.34e-08	2.12e-07		AT2G41190.1	IPR013057
Peaxi162Scf00076g00715		XLOC_007805	41.9161	18.4681	-1.18247	-2.76885	5e-05	0.000185415	yes		-1.56134	4.32702	26.9489	2.09e-07	1.57e-06		sp|Q9ATM2|SIP12_MAIZE	IPR023271,IPR000425	GO:0016020,GO:0006810,GO:0005215
Peaxi162Scf00076g00717		XLOC_007804	272.474	1021.15	1.906	4.36783	5e-05	0.000185415	yes		2.15771	9.78777	52.6096	4.07e-13	8.74e-12		ref|NP_001265987.1|	IPR000772
Peaxi162Scf00076g00818		XLOC_007810	23.0691	5.79671	-1.99266	-3.32435	5e-05	0.000185415	yes		-1.1573	1.53166	8.77868	0.00304772	0.00808665		ref|XP_002525451.1|
Peaxi162Scf00076g00821		XLOC_007807	53.9539	38.3772	-0.491478	-1.29341	0.0258	0.048352	yes		-1.03685	4.93489	30.2778	3.74e-08	3.26e-07		AT1G43190.1	IPR006536,IPR012677	GO:0006397,GO:0005634,GO:0003723,GO:0000166,GO:0003676
Peaxi162Scf00076g00923		XLOC_007815	26.0141	1.92253	-3.75822	-5.97853	5e-05	0.000185415	yes		-3.58455	4.08917	63.4875	1.61e-15	5.17e-14		AT2G41970.1	IPR011009	GO:0004713,GO:0005524,GO:0004672,GO:0006468,GO:0016772
Peaxi162Scf00076g01042		XLOC_007824	247.767	405.445	0.710522	1.65817	0.00425	0.0101422	yes		0.919011	7.63662	7.97099	0.00475329	0.0119391		AT5G18170.1	IPR006095,IPR016040	GO:0006520,GO:0055114,GO:0016639,GO:0016491
Peaxi162Scf00076g01047		XLOC_007780	28.3542	60.6962	1.09804	2.90021	5e-05	0.000185415	yes		0.632844	5.44086	11.5643	0.000672308	0.00214393		AT4G26100.1	IPR011009	GO:0005524,GO:0004674,GO:0004672,GO:0006468,GO:0016772
Peaxi162Scf00076g01048		XLOC_007781	17.5513	0.963261	-4.1875	-3.58068	0.00415	0.00993522	yes		-4.25708	2.36924	59.6723	1.12e-14	3.09e-13		sp|Q9FK53|NLAL2_ARATH	IPR007504,IPR009000	GO:0042254,GO:0001522,GO:0031429
Peaxi162Scf00076g01054		XLOC_007822	13.602	25.0187	0.879182	2.19395	0.0002	0.000667709	yes		1.15393	5.07482	17.7254	2.55e-05	0.000118699		AT3G13460.4	IPR007275
Peaxi162Scf00077g00034		XLOC_007826	7.03287	2.21995	-1.66359	-2.45218	0.0008	0.002331	yes		-1.97628	3.66686	21.7108	3.17e-06	1.82e-05		AT1G52820.1	IPR027443,IPR005123	GO:0016706,GO:0055114,GO:0016491
Peaxi162Scf00077g00094		XLOC_007828	6.74015	14.7863	1.13341	2.56687	5e-05	0.000185415	yes		1.15285	4.02689	19.6836	9.14e-06	4.7e-05		AT5G32470.1	IPR016084,IPR023214
Peaxi162Scf00077g00125		XLOC_007837	143.233	15.0042	-3.25493	-8.34942	5e-05	0.000185415	yes		-3.24192	6.81135	69.3787	8.13e-17	3.18e-15		AT1G64780.1	IPR001905,IPR024041	GO:0016020,GO:0008519,GO:0072488,GO:0015696
Peaxi162Scf00077g00146		XLOC_007841	17.247	4.50537	-1.93663	-3.3209	5e-05	0.000185415	yes		-1.45467	2.92949	20.8711	4.91e-06	2.7e-05		sp|Q9Y3B2|EXOS1_HUMAN	IPR025721,IPR012340,IPR019495	GO:0003723,GO:0000178
Peaxi162Scf00078g00061		XLOC_007935	18.5945	2.66995	-2.79999	-2.54478	0.01655	0.0329784	yes		-2.05552	1.95417	12.9072	0.000327321	0.0011396		AT2G39725.1	IPR008011
Peaxi162Scf00078g00078		XLOC_007946	9.84204	3.78707	-1.37787	-2.56444	0.00015	0.000513767	yes		-1.77853	3.92204	27.7058	1.41e-07	1.1e-06
Peaxi162Scf00078g00099		XLOC_007955	139.43	38.3407	-1.8626	-4.57103	5e-05	0.000185415	yes		-1.318	6.70703	22.9861	1.63e-06	9.98e-06		sp|Q5ZJV9|CNOT7_CHICK	IPR006941,IPR012337	GO:0005634,GO:0003676
Peaxi162Scf00078g00114		XLOC_007891	4.81239	1.54933	-1.63511	-1.74408	0.00615	0.0139822	yes		-1.33792	4.32797	10.874	0.000975252	0.00297225		AT4G38160.2	IPR003690
Peaxi162Scf00078g00137		XLOC_007969	1.47729	5.01721	1.76393	1.02427	0.0147	0.0297579	yes		3.98468	2.56135	20.0247	7.65e-06	4.02e-05
Peaxi162Scf00078g00146		XLOC_007980	3.79891	10.469	1.46247	2.7293	5e-05	0.000185415	yes		1.70975	3.62228	27.564	1.52e-07	1.17e-06		sp|Q55BF2|NMD3_DICDI	IPR007064
Peaxi162Scf00078g00178		XLOC_007981	35.5586	56.4221	0.666061	1.65747	0.0056	0.012888	yes		0.8233	5.26891	9.41211	0.00215557	0.00597594		ref|NP_001061840.1|
Peaxi162Scf00078g00181		XLOC_007982	3.09315	0	NA	NA	5e-05	0.000185415	yes		-6.55397	0.901522	20.3711	6.38e-06	3.42e-05		sp|Q8LDC8|ERF92_ARATH	IPR016177	GO:0003677,GO:0006355,GO:0003700
Peaxi162Scf00078g00195		XLOC_007983	9.50058	2.27731	-2.06069	-1.90747	0.01035	0.0219794	yes		-2.51292	1.47177	19.4871	1.01e-05	5.16e-05		dbj|BAN45686.1|	IPR016177	GO:0003677,GO:0006355,GO:0003700
Peaxi162Scf00078g00339		XLOC_007852	87.8099	161.892	0.882572	2.1181	0.00015	0.000513767	yes		1.17583	7.20479	32.2062	1.39e-08	1.32e-07		AT1G17010.1	IPR027443,IPR005123,IPR026992	GO:0016706,GO:0055114,GO:0016491
Peaxi162Scf00078g00341		XLOC_007926	3.68421	1.60712	-1.19688	-1.41786	0.0243	0.0459383	yes		-1.11942	7.81398	8.34046	0.00387718	0.00998932		AT1G71500.1	IPR017941,IPR023329	GO:0051537,GO:0055114,GO:0016491
Peaxi162Scf00078g00421		XLOC_007857	329.537	140.254	-1.2324	-3.14054	5e-05	0.000185415	yes		-1.13945	5.14249	15.0312	0.000105749	0.000422506		AT4G10040.1	IPR002327,IPR009056	GO:0009055,GO:0020037,GO:0005506
Peaxi162Scf00078g00422		XLOC_007929	91.236	57.1706	-0.674328	-1.76191	0.003	0.0074794	yes		-0.670687	4.73884	5.91625	0.0150019	0.0325155		sp|O65731|RS5_CICAR	IPR000235,IPR023798	GO:0003723,GO:0006412,GO:0003735,GO:0015935
Peaxi162Scf00078g00424		XLOC_007855	11.0191	3.49629	-1.65611	-2.68769	5e-05	0.000185415	yes		-2.4138	1.14061	20.4734	6.05e-06	3.26e-05		sp|Q8VCG3|WDR74_MOUSE	IPR015943,IPR011047	GO:0005515
Peaxi162Scf00078g00529		XLOC_007863	480.831	133.651	-1.84706	-4.34358	5e-05	0.000185415	yes		-2.12825	6.64825	63.7767	1.39e-15	4.53e-14		AT4G37850.1	IPR011598	GO:0046983
Peaxi162Scf00078g00533		XLOC_007865	13.194	4.78603	-1.46298	-2.89038	5e-05	0.000185415	yes		-1.24829	2.52447	12.2186	0.000473165	0.0015718		sp|Q5U378|TBCE_DANRE	IPR025875,IPR001611,IPR000938	GO:0005515
Peaxi162Scf00078g00541		XLOC_007861	347.827	83.327	-2.06151	-5.3475	5e-05	0.000185415	yes		-2.176	6.79265	72.5582	1.62e-17	7.22e-16		sp|O82528|RL15_PETHY	IPR000439	GO:0005840,GO:0006412,GO:0005622,GO:0003735
Peaxi162Scf00078g00548		XLOC_007933	95.8563	140.102	0.54753	1.38594	0.0211	0.0406709	yes		0.680293	8.30232	12.2877	0.000455954	0.00152245		AT4G10070.1	IPR004087	GO:0003723
Peaxi162Scf00078g00710		XLOC_007948	66.5044	11.0836	-2.58503	-6.13919	5e-05	0.000185415	yes		-2.51535	5.9794	59.6922	1.11e-14	3.07e-13		AT1G33590.1	IPR013210,IPR001611	GO:0005515
Peaxi162Scf00078g00736		XLOC_007941	29.0043	15.4745	-0.906375	-2.39796	5e-05	0.000185415	yes		-0.73078	6.77605	10.0181	0.00155007	0.00446444		sp|P27725|AK1H_SERMA	IPR001342,IPR016040,IPR001341,IPR005106	GO:0050661,GO:0008652,GO:0016597,GO:0008152,GO:0004072,GO:0006520,GO:0055114,GO:0016491
Peaxi162Scf00078g00825		XLOC_007873	55.5029	14.1602	-1.97072	-4.91162	5e-05	0.000185415	yes		-1.91689	4.59433	29.8259	4.73e-08	4.01e-07		sp|Q9C9H5|GUN9_ARATH	IPR008928,IPR001701	GO:0004553,GO:0005975,GO:0003824
Peaxi162Scf00078g00836		XLOC_007876	21.0451	2.75451	-2.93362	-6.2018	5e-05	0.000185415	yes		-3.19072	5.21377	45.5541	1.48e-11	2.45e-10		AT4G35160.1	IPR016461	GO:0008171,GO:0008168,GO:0046983
Peaxi162Scf00078g00919		XLOC_007952	31.4862	4.7333	-2.7338	-4.9378	5e-05	0.000185415	yes		-3.07067	3.49617	56.8366	4.74e-14	1.18e-12		AT5G07990.1	IPR001128	GO:0020037,GO:0016705,GO:0005506,GO:0055114
Peaxi162Scf00078g01013		XLOC_007882	195.577	95.9656	-1.02715	-2.67841	5e-05	0.000185415	yes		-1.57746	6.40154	38.8204	4.65e-10	5.92e-09		sp|P35685|RL7A_ORYSJ	IPR018492,IPR004038
Peaxi162Scf00078g01131		XLOC_007892	11.653	92.5787	2.98998	7.5028	5e-05	0.000185415	yes		3.19591	5.7931	159.975	1.15e-36	5.93e-34		sp|Q56XQ6|PTR15_ARATH	IPR000109,IPR016196	GO:0016020,GO:0006810,GO:0005215
Peaxi162Scf00078g01140		XLOC_007888	22.8558	117.823	2.366	5.94498	5e-05	0.000185415	yes		2.57093	6.30853	71.5082	2.76e-17	1.19e-15		AT1G33480.1	IPR013083	GO:0005515,GO:0008270
Peaxi162Scf00078g01141		XLOC_007890	11.7649	7.68437	-0.614493	-1.44475	0.01405	0.0286174	yes		-1.17969	4.07586	15.2199	9.57e-05	0.000386708		sp|Q94KD3|VP52A_ARATH	IPR007258
Peaxi162Scf00078g01145		XLOC_007959	16.7011	1.99587	-3.06486	-4.10671	5e-05	0.000185415	yes		-2.18655	0.470608	8.57869	0.00340119	0.00890813		sp|Q8VYF7|WHY2_ARATH	IPR013742	GO:0003677,GO:0006355
Peaxi162Scf00078g01222		XLOC_007966	20.4773	6.30927	-1.69848	-2.75261	5e-05	0.000185415	yes		-2.19918	1.6477	11.3412	0.000758076	0.00238006
Peaxi162Scf00078g01316		XLOC_007898	43.6924	27.255	-0.680863	-1.76036	0.0025	0.00640186	yes		-0.84441	4.82296	16.2389	5.58e-05	0.000239236		sp|Q9LNU4|PSD3A_ARATH	IPR000717,IPR011990,IPR013143,IPR013586	GO:0005515,GO:0000502,GO:0042176,GO:0030234
Peaxi162Scf00078g01330		XLOC_007971	72.2303	126.114	0.804054	2.09443	0.0006	0.00180172	yes		0.515669	6.28243	10.2472	0.00136891	0.00400087		sp|Q9SZN1|VATB2_ARATH	IPR000793,IPR027417,IPR022879	GO:0046034,GO:0033178,GO:0015991,GO:0016820,GO:0005524,GO:0033180,GO:0015992
Peaxi162Scf00078g01331		XLOC_007972	0.705399	11.0584	3.97055	2.20429	0.0026	0.00660917	yes		2.64525	2.56645	9.21642	0.00239854	0.00655824
Peaxi162Scf00078g01414		XLOC_007899	8.96404	19.3683	1.11147	2.71553	5e-05	0.000185415	yes		1.11856	4.25824	14.2469	0.000160327	0.000609079		sp|Q9CAL2|CRK3_ARATH	IPR002902,IPR013320,IPR011009	GO:0005524,GO:0004674,GO:0004672,GO:0006468,GO:0016772
Peaxi162Scf00078g01420		XLOC_007900	36.6673	57.7506	0.655342	1.68673	0.0038	0.00919907	yes		0.944546	5.7809	17.2516	3.27e-05	0.000148265		AT5G67230.1	IPR005027	GO:0016020,GO:0015018
Peaxi162Scf00079g00103		XLOC_008027	17.1479	7.60846	-1.17235	-1.93606	0.00135	0.00371306	yes		-0.863384	2.98883	5.17013	0.0229785	0.0469406		AT4G21560.1	IPR007143
Peaxi162Scf00079g00248		XLOC_008021	22.7955	10.9836	-1.0534	-1.78019	0.00335	0.00823683	yes		-0.994627	3.3589	7.91686	0.00489761	0.012257		ref|XP_002513762.1|
Peaxi162Scf00079g00614		XLOC_008025	19.5698	9.15687	-1.0957	-2.31264	5e-05	0.000185415	yes		-1.26972	5.62577	17.842	2.4e-05	0.00011249		AT1G11545.1	IPR016455,IPR008264,IPR008985	GO:0048046,GO:0016762,GO:0004553,GO:0005618,GO:0006073,GO:0005975
Peaxi162Scf00079g01415		XLOC_007995	152.979	86.2194	-0.827245	-2.06791	0.0005	0.00152937	yes		-0.75334	7.07296	10.4808	0.00120623	0.00358595		AT1G11650.2	IPR012677	GO:0000166,GO:0003676
Peaxi162Scf00079g01510		XLOC_007999	14.1564	54.0657	1.93326	4.89842	5e-05	0.000185415	yes		2.17192	6.75212	91.5201	1.1e-21	8.57e-20		sp|P77522|SUFB_ECOLI	IPR000825	GO:0016226
Peaxi162Scf00079g01614		XLOC_008030	123.565	41.4295	-1.57655	-3.97036	5e-05	0.000185415	yes		-1.47695	4.12717	29.5385	5.48e-08	4.59e-07		sp|O23290|RL36A_ARATH	IPR000552,IPR011332	GO:0005840,GO:0006412,GO:0005622,GO:0003735
Peaxi162Scf00079g01915		XLOC_008034	281.635	62.6636	-2.16812	-5.44651	5e-05	0.000185415	yes		-2.2861	7.40371	24.6093	7.02e-07	4.67e-06		AT1G71695.1	IPR010255	GO:0006979,GO:0020037,GO:0004601,GO:0055114
Peaxi162Scf00079g02119		XLOC_008037	20.5379	174.828	3.08958	7.44567	5e-05	0.000185415	yes		3.27825	6.66568	23.2384	1.43e-06	8.85e-06			IPR016177	GO:0003677,GO:0006355,GO:0003700
Peaxi162Scf00079g02321		XLOC_008010	23.6918	14.01	-0.757932	-1.77332	0.00385	0.00930537	yes		-1.0706	3.55016	12.7509	0.00035584	0.00122672		AT1G43130.1	IPR007462
Peaxi162Scf00079g02332		XLOC_008038	3.41775	5.93062	0.795136	1.30706	0.02405	0.0455335	yes		1.08964	4.20604	11.7364	0.000612891	0.00197852		sp|Q2KI24|MTHSD_BOVIN	IPR024185,IPR002698	GO:0005524,GO:0030272,GO:0009396
Peaxi162Scf00079g02433		XLOC_008042	72.1697	27.9091	-1.37066	-3.54952	5e-05	0.000185415	yes		-1.73789	7.17894	40.8627	1.63e-10	2.23e-09		AT5G64740.1	IPR005150,IPR013083	GO:0016760,GO:0016020,GO:0005515,GO:0030244,GO:0008270
Peaxi162Scf00080g00104		XLOC_008063	5.22379	0	NA	NA	0.00065	0.00193585	yes		-4.04377	-0.478594	12.9542	0.0003192	0.00111545
Peaxi162Scf00080g00211		XLOC_008093	4.8193	2.02136	-1.2535	-2.10205	0.00085	0.00246011	yes		-1.11466	4.73655	10.3118	0.00132185	0.00388507		AT5G14260.3	IPR015353
Peaxi162Scf00080g01212		XLOC_008065	65.2466	134.592	1.04462	2.74283	5e-05	0.000185415	yes		1.29686	6.87206	44.9569	2.01e-11	3.24e-10		AT3G27570.1	IPR009737
Peaxi162Scf00080g01215		XLOC_008064	6.17521	2.52038	-1.29285	-2.39561	0.00015	0.000513767	yes		-1.1018	3.72119	11.8492	0.000576867	0.00187538		AT3G27580.1	IPR011009	GO:0005524,GO:0004674,GO:0004672,GO:0006468,GO:0016772
Peaxi162Scf00080g01316		XLOC_008067	0.382143	3.06666	3.00448	3.11194	0.00065	0.00193585	yes		3.41837	1.17937	42.4636	7.2e-11	1.05e-09		sp|P27028|PPCE_ELIME	IPR020568,IPR023302,IPR002470	GO:0004252,GO:0006508,GO:0005524,GO:0070008,GO:0008236
Peaxi162Scf00080g01411		XLOC_008080	10.2583	4.59871	-1.15749	-2.38655	0.00015	0.000513767	yes		-0.601132	3.83522	5.27657	0.0216143	0.0445626		AT5G14430.1	IPR004159	GO:0008168
Peaxi162Scf00080g01515		XLOC_008069	9.14731	2.55632	-1.83928	-2.98953	5e-05	0.000185415	yes		-1.79034	3.26616	31.1219	2.42e-08	2.19e-07		AT5G14390.1
Peaxi162Scf00080g01715		XLOC_008087	8.48576	2.74887	-1.62621	-1.86715	0.006	0.013686	yes		-2.24029	1.34312	11.6214	0.00065199	0.00208847		AT3G27340.1	IPR010376
Peaxi162Scf00081g00011		XLOC_008095	17.3887	0.676193	-4.68457	-2.86145	0.00475	0.0111685	yes		-4.63859	1.27889	30.7982	2.86e-08	2.55e-07		AT5G22060.1	IPR002939	GO:0006457,GO:0051082
Peaxi162Scf00081g00017		XLOC_008137	5.89234	0	NA	NA	5e-05	0.000185415	yes		-6.50329	2.85235	47.9369	4.4e-12	7.97e-11		AT2G44380.1	IPR011424	GO:0047134,GO:0055114
Peaxi162Scf00081g00049		XLOC_008099	247.919	23.5341	-3.39704	-8.00091	5e-05	0.000185415	yes		-3.86319	6.5276	107.608	3.28e-25	4.11e-23		AT2G44480.1	IPR001360,IPR017853	GO:0004553,GO:0005975,GO:0003824
Peaxi162Scf00081g00127		XLOC_008146	35.3673	3.69738	-3.25784	-7.24161	5e-05	0.000185415	yes		-3.28729	5.90438	82.781	9.17e-20	5.49e-18		AT5G67360.1	IPR015500,IPR023828	GO:0004252,GO:0006508,GO:0042802,GO:0043086
Peaxi162Scf00081g00151		XLOC_008152	50.7293	145.745	1.52256	3.72771	5e-05	0.000185415	yes		1.44069	7.57911	6.3742	0.0115792	0.0259975		AT3G19580.1	IPR013087	GO:0046872,GO:0003676
Peaxi162Scf00081g00620		XLOC_008100	9.05577	14.824	0.711026	1.83207	0.0016	0.00431488	yes		0.945297	5.63495	11.6559	0.000639994	0.00205417		AT3G28740.1	IPR001128	GO:0020037,GO:0016705,GO:0005506,GO:0055114
Peaxi162Scf00081g00917		XLOC_008110	21.8182	39.9157	0.871426	2.21204	0.0002	0.000667709	yes		0.560713	4.59455	5.27031	0.0216922	0.0446967		AT3G19540.1	IPR006873
Peaxi162Scf00081g01230		XLOC_008147	26.5899	69.1653	1.37917	3.40596	5e-05	0.000185415	yes		1.77943	4.73365	27.3235	1.72e-07	1.31e-06		AT4G24230.2	IPR014352	GO:0000062
Peaxi162Scf00081g01515		XLOC_008121	193.904	99.8322	-0.957769	-2.49304	5e-05	0.000185415	yes		-1.06173	6.29885	32.3195	1.31e-08	1.25e-07		AT5G11160.1	IPR000836	GO:0009116
Peaxi162Scf00081g01617		XLOC_008123	12.2886	34.1897	1.47624	3.89256	5e-05	0.000185415	yes		1.52201	6.54576	36.7067	1.37e-09	1.6e-08		ref|XP_007018519.1|	IPR012921,IPR016194,IPR012677	GO:0000166,GO:0003676
Peaxi162Scf00081g02114		XLOC_008131	9.84154	16.4794	0.743705	1.60341	0.0063	0.0142763	yes		0.669599	4.48439	8.49181	0.00356748	0.00928379		ref|XP_007018485.1|
Peaxi162Scf00081g02227		XLOC_008157	3.34299	0.94623	-1.82088	-2.5757	5e-05	0.000185415	yes		-1.84137	2.21749	13.7152	0.000212728	0.000781347		sp|O24617|MSH2_ARATH	IPR007696,IPR000432,IPR027417,IPR004130	GO:0005524,GO:0006298,GO:0000166,GO:0030983
Peaxi162Scf00081g02733		XLOC_008163	10.612	5.26011	-1.01253	-2.01164	0.00075	0.00220004	yes		-2.05715	1.75315	21.484	3.57e-06	2.03e-05		AT2G22980.1	IPR001563	GO:0006508,GO:0004185
Peaxi162Scf00081g02735		XLOC_008165	3.34594	5.92928	0.825445	1.61022	0.01255	0.0259586	yes		1.53539	3.79636	15.0859	0.000102726	0.000411939		sp|Q95L05|FKBP5_CHLAE	IPR011990,IPR023114,IPR023566,IPR001179	GO:0006457,GO:0005515
Peaxi162Scf00082g00016		XLOC_008194	85.1926	27.7302	-1.61927	-3.9138	5e-05	0.000185415	yes		-1.41172	4.67979	25.1463	5.31e-07	3.65e-06		sp|Q5ZI57|TPPC3_CHICK	IPR007194,IPR024096
Peaxi162Scf00082g00019		XLOC_008193	4.03428	1.84413	-1.12937	-1.79261	0.00695	0.0155433	yes		-1.33822	2.15338	8.57285	0.00341212	0.00893224		AT3G12270.1	IPR025799	GO:0008168,GO:0006479
Peaxi162Scf00082g00107		XLOC_008204	3.26901	1.32606	-1.30171	-1.48051	0.0242	0.0457739	yes		-1.68746	1.53561	7.21658	0.00722332	0.0171649		AT4G27240.1	IPR007087,IPR012317	GO:0046872,GO:0003950
Peaxi162Scf00082g00118		XLOC_008170	127.732	31.328	-2.02759	-5.36414	5e-05	0.000185415	yes		-1.91771	7.59139	38.3179	6.01e-10	7.48e-09		AT5G07030.1	IPR021109,IPR001461	GO:0006508,GO:0004190
Peaxi162Scf00082g00122		XLOC_008169	11.8819	28.3499	1.25458	3.29577	5e-05	0.000185415	yes		1.3602	5.91551	41.9497	9.37e-11	1.33e-09		sp|Q9FY48|KEG_ARATH	IPR020683,IPR013083,IPR011009	GO:0046872,GO:0005524,GO:0005515,GO:0004672,GO:0008270,GO:0006468,GO:0016772
Peaxi162Scf00082g00216		XLOC_008175	89.7128	7.90957	-3.50364	-6.73342	5e-05	0.000185415	yes		-3.22935	3.78275	54.582	1.49e-13	3.41e-12		sp|Q9VXT2|DJC25_DROME	IPR001623
Peaxi162Scf00082g00217		XLOC_008176	64.0454	15.7431	-2.02438	-4.58586	5e-05	0.000185415	yes		-1.9067	4.24603	29.8408	4.69e-08	3.99e-07		sp|O70333|CRIPT_MOUSE	IPR019367
Peaxi162Scf00082g01211		XLOC_008180	210.853	79.9914	-1.39832	-3.32345	5e-05	0.000185415	yes		-1.15645	5.75538	9.49953	0.00205524	0.00573181		sp|Q8LDI5|CXXS1_ARATH	IPR005746,IPR012336	GO:0015035,GO:0006662,GO:0045454
Peaxi162Scf00082g01216		XLOC_008206	4.84743	2.00799	-1.27147	-1.46676	0.01415	0.0287935	yes		-1.12658	11.0911	6.76384	0.00930233	0.0214364		sp|P12301|PSBQ_SPIOL	IPR023222,IPR008797	GO:0009523,GO:0019898,GO:0005509,GO:0015979,GO:0009654
Peaxi162Scf00083g00023		XLOC_008217	8.94938	1.83139	-2.28885	-2.48615	0.0023	0.00594717	yes		-2.39088	2.28425	29.6882	5.07e-08	4.29e-07
Peaxi162Scf00083g00033		XLOC_008254	9.06459	18.4656	1.02652	2.47659	5e-05	0.000185415	yes		0.852292	4.46219	11.178	0.000827747	0.00257267		sp|Q84TH5|AB25G_ARATH	IPR027417,IPR013525	GO:0016020,GO:0005524,GO:0000166,GO:0017111,GO:0016887
Peaxi162Scf00083g00065		XLOC_008227	2.29221	9.23933	2.01105	1.97245	0.0065	0.0146688	yes		2.1573	6.87999	27.9195	1.26e-07	9.91e-07		ref|XP_002530737.1|
Peaxi162Scf00083g00082		XLOC_008232	62.8686	313.66	2.31879	5.71579	5e-05	0.000185415	yes		2.66321	7.88724	94.4984	2.45e-22	1.99e-20
Peaxi162Scf00083g00156		XLOC_008272	8.64057	23.1477	1.42167	3.30846	5e-05	0.000185415	yes		1.10825	4.35275	14.2999	0.000155873	0.000594118		AT5G04330.1	IPR001128	GO:0020037,GO:0016705,GO:0005506,GO:0055114
Peaxi162Scf00083g00169		XLOC_008275	9.47352	3.11882	-1.6029	-2.48788	0.0003	0.000964629	yes		-2.14268	3.12605	19.6518	9.29e-06	4.77e-05		AT5G66320.1	IPR016679	GO:0005634,GO:0003677,GO:0006355,GO:0043565,GO:0008270,GO:0003700,GO:0045893
Peaxi162Scf00083g00176		XLOC_008280	8.16903	2.28564	-1.83757	-2.66101	0.00025	0.000817896	yes		-1.12493	3.85469	11.7357	0.000613121	0.00197865		AT5G66330.1	IPR003591,IPR025875,IPR001611	GO:0005515
Peaxi162Scf00083g00319		XLOC_008219	3.22042	14.6936	2.18986	3.74086	5e-05	0.000185415	yes		1.97195	2.80138	25.2591	5.01e-07	3.47e-06		AT4G36160.1	IPR003441	GO:0003677,GO:0006355
Peaxi162Scf00083g00320		XLOC_008220	28.5348	12.4836	-1.19269	-2.74599	5e-05	0.000185415	yes		-0.960704	4.82569	5.32371	0.0210372	0.0435287		AT5G66230.1
Peaxi162Scf00083g00426		XLOC_008256	27.3203	8.79901	-1.63456	-3.87015	5e-05	0.000185415	yes		-1.36756	3.26097	23.8532	1.04e-06	6.64e-06		sp|Q09028|RBBP4_HUMAN	IPR022052,IPR015943	GO:0005515
Peaxi162Scf00083g00623		XLOC_008259	18.7334	27.4011	0.548621	1.3849	0.01745	0.0345178	yes		0.564314	4.9284	7.01545	0.00808092	0.0189338		AT2G17970.1	IPR005123,IPR027450	GO:0016706,GO:0055114,GO:0016491
Peaxi162Scf00083g00821		XLOC_008231	11.7744	6.19929	-0.925481	-1.72356	0.00415	0.00993522	yes		-1.1664	3.14023	12.6584	0.000373873	0.00128126		sp|Q6LYY1|MSRA_METMP	IPR002569	GO:0008113,GO:0055114
Peaxi162Scf00083g01117		XLOC_008238	85.9336	50.3137	-0.772271	-1.92476	0.00115	0.00322042	yes		-0.784366	4.82012	8.63771	0.00329275	0.00865366		AT3G18760.1	IPR014717,IPR000529	GO:0005840,GO:0006412,GO:0003735,GO:0019843
Peaxi162Scf00083g01223		XLOC_008268	3.11921	0.551253	-2.5004	-2.23577	0.0061	0.0138823	yes		-4.17295	10.543	30.7596	2.92e-08	2.59e-07		AT4G38970.1	IPR013785,IPR000741	GO:0004332,GO:0006096,GO:0003824
Peaxi162Scf00083g01229		XLOC_008244	13.0833	30.1603	1.20493	3.14162	5e-05	0.000185415	yes		1.28223	6.44553	26.645	2.44e-07	1.8e-06		sp|Q9SD34|C3H44_ARATH	IPR000571,IPR003121,IPR013083,IPR004343,IPR003169	GO:0046872,GO:0005634,GO:0003677,GO:0005515,GO:0008270,GO:0016570,GO:0006352
Peaxi162Scf00083g01233		XLOC_008270	69.9635	111.149	0.667825	1.72417	0.00255	0.00651426	yes		1.05152	4.72514	23.7998	1.07e-06	6.79e-06		sp|Q9SD33|U183_ARATH	IPR005373
Peaxi162Scf00083g01311		XLOC_008271	6.11538	3.25806	-0.908429	-1.57114	0.00735	0.0163241	yes		-2.18965	2.23477	21.0281	4.53e-06	2.51e-05		AT5G04330.1	IPR001128	GO:0020037,GO:0016705,GO:0005506,GO:0055114
Peaxi162Scf00083g01720		XLOC_008279	11.2692	6.08488	-0.889084	-1.85913	0.0027	0.00681936	yes		-1.26768	3.79082	13.5902	0.000227374	0.00082812		AT5G46330.1	IPR003591,IPR013210,IPR001611	GO:0005515
Peaxi162Scf00083g01811		XLOC_008281	4.71174	8.27659	0.812775	1.84985	0.0011	0.00309629	yes		0.821577	4.35764	9.86517	0.00168437	0.00480666		AT3G54350.1	IPR008984,IPR025999	GO:0005515
Peaxi162Scf00083g01924		XLOC_008283	8.73041	2.45236	-1.83188	-2.73483	0.00015	0.000513767	yes		-2.39929	1.64131	12.8282	0.000341432	0.00118455		sp|Q8LFJ8|RFA2B_ARATH	IPR014646	GO:0003676
Peaxi162Scf00083g01925		XLOC_008284	55.0168	22.6926	-1.27765	-2.84988	5e-05	0.000185415	yes		-1.23005	4.57612	13.2682	0.00026995	0.00096454		emb|CAJ77501.1|
Peaxi162Scf00083g02015		XLOC_008252	4.41798	8.16912	0.886793	1.89219	0.00135	0.00371306	yes		0.870619	4.79054	7.78765	0.00526045	0.0130359		ref|XP_002524081.1|	IPR019448
Peaxi162Scf00084g00007		XLOC_008287	5.19581	2.22094	-1.22618	-1.71457	0.00585	0.0133884	yes		-1.52576	1.464	7.04891	0.00793135	0.01864		AT5G10710.2	IPR018464	GO:0034508,GO:0000776
Peaxi162Scf00084g00027		XLOC_008289	53.234	139.781	1.39275	3.81279	5e-05	0.000185415	yes		1.60904	6.84714	36.474	1.55e-09	1.79e-08		ref|XP_007039620.1|	IPR013083,IPR017066	GO:0005515,GO:0008270
Peaxi162Scf00084g00077		XLOC_008293	0.930733	5.48347	2.55865	2.24032	0.00685	0.0153483	yes		1.84528	1.66198	10.5125	0.00118571	0.00353005		AT4G18210.1	IPR004853
Peaxi162Scf00084g00118		XLOC_008315	6.03602	18.7449	1.63483	4.32022	5e-05	0.000185415	yes		1.66634	6.9337	36.8515	1.27e-09	1.5e-08		ref|XP_007039624.1|	IPR026847,IPR011993,IPR009543,IPR009291,IPR000008	GO:0005515,GO:0005543
Peaxi162Scf00084g00119		XLOC_008316	2.25561	8.82514	1.9681	3.44055	5e-05	0.000185415	yes		2.98973	2.19506	23.9271	1e-06	6.41e-06		AT4G17140.3	IPR026847,IPR026854
Peaxi162Scf00084g00126		XLOC_008336	9.87824	23.331	1.23992	2.84056	5e-05	0.000185415	yes		1.29185	3.85507	18.1389	2.05e-05	9.78e-05		AT5G49690.1	IPR002213	GO:0008152,GO:0016758
Peaxi162Scf00084g00168		XLOC_008313	11.1703	31.4296	1.49245	3.7278	5e-05	0.000185415	yes		1.68685	5.64241	62.2721	2.99e-15	9.11e-14		AT1G77740.1	IPR027483,IPR023610,IPR027484	GO:0016307,GO:0046488,GO:0005524,GO:0016308
Peaxi162Scf00084g00410		XLOC_008290	19.124	47.1633	1.30228	3.4118	5e-05	0.000185415	yes		1.34783	5.86951	33.1724	8.43e-09	8.39e-08		AT5G47040.1	IPR015947,IPR027417,IPR027065	GO:0004252,GO:0006508,GO:0005524,GO:0000166,GO:0017111,GO:0006515,GO:0004176,GO:0030163
Peaxi162Scf00084g00716		XLOC_008295	5.42724	23.1203	2.09087	3.88889	5e-05	0.000185415	yes		2.45273	2.95176	14.3248	0.000153826	0.000587432		AT4G17030.1	IPR007118	GO:0005576
Peaxi162Scf00084g00818		XLOC_008327	15.6285	30.7723	0.977454	2.54497	5e-05	0.000185415	yes		1.25919	6.20982	29.2395	6.4e-08	5.29e-07		ref|XP_006372488.1|	IPR012677,IPR000467,IPR001876	GO:0000166,GO:0008270,GO:0003676
Peaxi162Scf00084g00922		XLOC_008328	16.3116	29.1182	0.836023	2.02852	0.0013	0.00359078	yes		1.19474	4.78502	32.9153	9.63e-09	9.47e-08		sp|P57750|AGM1_ARATH	IPR016657	GO:0005975,GO:0004610,GO:0016868
Peaxi162Scf00084g01014		XLOC_008305	8.79193	3.56298	-1.3031	-2.00891	0.00115	0.00322042	yes		-0.931071	3.15427	6.94974	0.00838314	0.0195509		AT1G08845.2	IPR005484,IPR022617	GO:0005840,GO:0006412,GO:0005622,GO:0003735
Peaxi162Scf00084g01017		XLOC_008331	94.8627	27.9891	-1.76097	-4.3302	5e-05	0.000185415	yes		-0.64325	4.12274	7.27298	0.00699994	0.0167204		AT5G42990.1	IPR016135,IPR023313	GO:0016881
Peaxi162Scf00084g01113		XLOC_008308	17.6887	40.2445	1.18597	3.06614	5e-05	0.000185415	yes		1.2046	6.02163	21.1782	4.18e-06	2.34e-05		AT4G36380.1	IPR001128	GO:0020037,GO:0016705,GO:0005506,GO:0004497,GO:0055114
Peaxi162Scf00084g01116		XLOC_008333	63.5992	28.7781	-1.14404	-2.55626	0.0001	0.00035384	yes		-1.11928	4.55745	7.59147	0.00586452	0.0143407		AT3G51030.1	IPR005746,IPR012336	GO:0015035,GO:0006662,GO:0045454
Peaxi162Scf00085g00114		XLOC_008339	43.2523	67.3366	0.638613	1.6984	0.0034	0.00834304	yes		0.826521	5.74174	13.3057	0.000264604	0.000947686		AT4G37970.1	IPR020843,IPR016040,IPR002085	GO:0008270,GO:0016747,GO:0055114,GO:0016491
Peaxi162Scf00085g00141		XLOC_008361	123.531	44.4157	-1.47573	-3.79936	5e-05	0.000185415	yes		-1.32349	6.22782	25.5348	4.34e-07	3.04e-06		AT2G22590.1	IPR002213	GO:0008152,GO:0016758
Peaxi162Scf00085g00152		XLOC_008362	22.4644	14.674	-0.614383	-1.49841	0.01355	0.0277406	yes		-1.65121	1.99615	10.2023	0.00140265	0.00408948		AT2G22590.1	IPR002213	GO:0008152,GO:0016758
Peaxi162Scf00085g00166		XLOC_008363	9.30754	2.50404	-1.89414	-3.21619	5e-05	0.000185415	yes		-2.45848	3.22415	31.9214	1.61e-08	1.51e-07		AT2G22590.1	IPR002213	GO:0008152,GO:0016758
Peaxi162Scf00085g00530		XLOC_008352	18.5863	39.3766	1.0831	2.30856	0.0003	0.000964629	yes		1.26954	3.36478	13.1784	0.000283194	0.00100661		AT4G24960.1	IPR004345
Peaxi162Scf00085g01213		XLOC_008357	2.65284	4.93409	0.895245	1.63373	0.009	0.0194724	yes		1.1356	3.05918	9.79332	0.00175147	0.00497893		AT5G21274.1	IPR027417,IPR011992,IPR000767	GO:0043531,GO:0006952,GO:0005509
Peaxi162Scf00085g01214		XLOC_008343	8.49028	4.53049	-0.906144	-1.79793	0.00235	0.00606142	yes		-0.8874	3.34814	9.49123	0.00206456	0.00575211		AT4G38040.1	IPR004263
Peaxi162Scf00085g02210		XLOC_008348	4.85662	25.2356	2.37743	4.89207	5e-05	0.000185415	yes		2.33965	3.10528	39.7959	2.82e-10	3.72e-09		AT5G65530.1	IPR013320,IPR011009	GO:0004713,GO:0005524,GO:0004672,GO:0006468,GO:0016772
Peaxi162Scf00085g02316		XLOC_008370	9.39449	25.3057	1.42958	3.42465	5e-05	0.000185415	yes		1.47278	4.29212	16.9891	3.76e-05	0.000168001		sp|Q94AN4|AP2L1_ARATH	IPR016177	GO:0003677,GO:0006355,GO:0003700
Peaxi162Scf00086g00036		XLOC_008375	17.8358	4.45144	-2.00243	-2.62512	0.00015	0.000513767	yes		-2.03075	3.10802	12.8357	0.00034006	0.00118018		AT5G24860.1
Peaxi162Scf00086g00062		XLOC_008399	9.47518	19.8425	1.06637	2.53463	5e-05	0.000185415	yes		1.07737	4.8293	15.6792	7.5e-05	0.000311489		AT5G35450.1	IPR002182,IPR027417	GO:0043531
Peaxi162Scf00086g00063		XLOC_008379	28.306	11.0985	-1.35075	-2.90991	5e-05	0.000185415	yes		-1.27153	3.75097	16.3154	5.36e-05	0.000230728		sp|Q9C6P5|RAVL2_ARATH	IPR016177,IPR015300	GO:0003677,GO:0006355,GO:0003700
Peaxi162Scf00086g00079		XLOC_008402	93.1277	33.8431	-1.46035	-3.86486	5e-05	0.000185415	yes		-1.32696	8.24662	17.9445	2.27e-05	0.000107161		AT1G53350.1	IPR027417,IPR000767	GO:0043531,GO:0006952
Peaxi162Scf00086g00081		XLOC_008403	18.6381	3.83946	-2.27928	-4.5419	5e-05	0.000185415	yes		-1.83783	4.66655	23.3125	1.38e-06	8.56e-06		AT5G35450.1	IPR027417,IPR000767	GO:0043531,GO:0006952
Peaxi162Scf00086g00101		XLOC_008410	98.3614	24.0995	-2.02909	-4.32685	5e-05	0.000185415	yes		-2.33351	6.0412	24.6238	6.97e-07	4.64e-06
Peaxi162Scf00086g00133		XLOC_008382	76.4303	39.9711	-0.935186	-2.39948	5e-05	0.000185415	yes		-1.11083	4.21657	10.7856	0.00102291	0.00309926		sp|Q54XX1|SRPRB_DICDI	IPR024156,IPR027417,IPR019009	GO:0007264,GO:0005622,GO:0005525
Peaxi162Scf00086g00328		XLOC_008390	4.30409	7.9886	0.892235	1.80033	0.0024	0.00617564	yes		1.10713	3.11075	9.83491	0.00171231	0.00488033		ref|XP_007014031.1|	IPR002172,IPR026874,IPR009011,IPR028146	GO:0005515,GO:0006491
Peaxi162Scf00086g00329		XLOC_008391	18.0815	7.17724	-1.33301	-2.43552	0.00025	0.000817896	yes		-0.901671	2.82597	6.74568	0.00939752	0.021634		gb|EXB82566.1|	IPR027417,IPR019009
Peaxi162Scf00086g00428		XLOC_008392	6.30763	1.69097	-1.89925	-2.69909	0.0002	0.000667709	yes		-1.92733	5.5416	15.6372	7.67e-05	0.000317718		AT3G16560.1	IPR001932,IPR015655	GO:0003824
Peaxi162Scf00086g00431		XLOC_008377	12.0382	4.47419	-1.42792	-2.98808	5e-05	0.000185415	yes		-1.06063	2.52355	7.75488	0.00535676	0.0132477		sp|Q29B63|CARM1_DROPS	IPR025799	GO:0008168,GO:0006479
Peaxi162Scf00086g01318		XLOC_008380	16.8875	28.3105	0.745384	1.85324	0.00195	0.0051377	yes		1.61174	4.58001	27.9179	1.27e-07	9.92e-07		AT2G28110.1	IPR004263
Peaxi162Scf00086g01321		XLOC_008419	4.1386	6.82474	0.721631	1.41312	0.0144	0.0292321	yes		0.715056	3.92061	5.76602	0.016339	0.0349529		sp|Q9LDA9|CAF2P_ARATH	IPR001890	GO:0003723
Peaxi162Scf00087g00014		XLOC_008427	0.751408	2.82757	1.9119	2.13934	0.00515	0.0119815	yes		2.22998	2.90842	14.3379	0.000152761	0.000584192		ref|XP_006368583.1|	IPR025064,IPR000048	GO:0005515
Peaxi162Scf00087g00125		XLOC_008429	4.49885	12.7051	1.49778	2.85356	5e-05	0.000185415	yes		1.66482	3.60789	37.9971	7.09e-10	8.71e-09		ref|XP_002513116.1|
Peaxi162Scf00087g00126		XLOC_008430	3.04208	5.305	0.802294	1.5171	0.0145	0.0294069	yes		0.980508	3.4883	7.23825	0.00713663	0.016996		AT4G20740.1	IPR011990,IPR002885	GO:0005515
Peaxi162Scf00087g00128		XLOC_008432	17.116	24.876	0.539409	1.35719	0.0201	0.0389986	yes		0.536582	5.23688	6.22084	0.0126255	0.0280099		sp|Q9FPS3|UBP24_ARATH	IPR001394	GO:0006511,GO:0004221
Peaxi162Scf00087g00129		XLOC_008445	15.2563	5.68166	-1.42502	-2.23215	0.00025	0.000817896	yes		-1.60576	4.5043	11.5013	0.000695479	0.00221
Peaxi162Scf00087g00149		XLOC_008439	1.34045	22.3482	4.05937	3.5935	0.00085	0.00246011	yes		4.46728	2.98623	64.11	1.18e-15	3.88e-14		AT1G69780.1	IPR009057,IPR003106	GO:0005634,GO:0003677,GO:0006355,GO:0043565,GO:0000976,GO:0003700
Peaxi162Scf00087g00213		XLOC_008459	101.864	57.1688	-0.833342	-1.80196	0.0023	0.00594717	yes		-0.994193	5.992	6.82663	0.00898087	0.020809		AT2G46600.1	IPR011992	GO:0005509
Peaxi162Scf00087g00513		XLOC_008436	5.46859	293.618	5.74663	12.2008	5e-05	0.000185415	yes		5.89284	6.80877	170.693	5.22e-39	3.6e-36		AT1G01120.1	IPR016039,IPR012392	GO:0016020,GO:0008152,GO:0016747,GO:0006633,GO:0003824,GO:0008610
Peaxi162Scf00087g01610		XLOC_008441	3.23189	0.68886	-2.23009	-2.3028	0.0025	0.00640186	yes		-2.15797	3.15394	16.0486	6.17e-05	0.000261391		AT2G46660.1	IPR001128	GO:0020037,GO:0016705,GO:0005506,GO:0055114
Peaxi162Scf00087g02224		XLOC_008462	35.9289	64.4482	0.842996	2.14496	0.00025	0.000817896	yes		0.907495	4.60883	14.8604	0.000115766	0.0004575		AT3G61850.4	IPR003851	GO:0003677,GO:0006355
Peaxi162Scf00087g02228		XLOC_008463	3.97144	0.781475	-2.34539	-1.95592	0.01445	0.0293197	yes		-2.50782	1.8536	12.4389	0.000420473	0.00142
Peaxi162Scf00088g00042		XLOC_008469	68.8133	16.8	-2.03423	-4.18971	5e-05	0.000185415	yes		-2.49221	5.47897	33.853	5.94e-09	6.11e-08		AT5G11090.1
Peaxi162Scf00088g00106		XLOC_008524	4.97123	12.9182	1.37773	2.3345	0.0001	0.00035384	yes		1.06663	4.57521	5.27773	0.0215999	0.0445416		ref|XP_002530764.1|	IPR016024	GO:0005488
Peaxi162Scf00088g00119		XLOC_008527	0	9.25008	Inf	NA	5e-05	0.000185415	yes		6.83087	-0.360388	39.3181	3.6e-10	4.69e-09		sp|Q40901.1|DEF_PETIN	IPR008176	GO:0006952
Peaxi162Scf00088g00218		XLOC_008466	8.20772	1.44768	-2.50324	-2.57592	0.00125	0.00346795	yes		-1.84034	0.78301	7.47408	0.00625934	0.0151772		AT2G12646.1	IPR006734
Peaxi162Scf00088g00520		XLOC_008515	23.8233	48.7656	1.03349	2.62912	5e-05	0.000185415	yes		1.1661	4.70792	20.318	6.56e-06	3.5e-05		ref|XP_002532311.1|	IPR009011
Peaxi162Scf00088g00521		XLOC_008471	8.18726	23.6628	1.53117	3.64718	5e-05	0.000185415	yes		2.12444	4.10223	45.6488	1.41e-11	2.34e-10		sp|Q9Y5A7|NUB1_HUMAN	IPR009060	GO:0005515
Peaxi162Scf00088g00614		XLOC_008474	6.7	30.1561	2.17022	5.17931	5e-05	0.000185415	yes		2.38755	5.83446	56.2694	6.32e-14	1.53e-12		AT2G25290.1	IPR000270,IPR011990	GO:0005515
Peaxi162Scf00088g00618		XLOC_008517	1.11854	4.78207	2.09601	2.84855	0.00095	0.00271699	yes		3.30584	1.77295	9.49502	0.0020603	0.00574179		AT1G15740.1	IPR006553
Peaxi162Scf00088g00817		XLOC_008478	12.9839	84.2409	2.69779	6.76314	5e-05	0.000185415	yes		3.09165	4.93309	99.3628	2.1e-23	2.01e-21		sp|Q9FZP1|HPSE3_ARATH	IPR005199	GO:0016020,GO:0005975,GO:0003824,GO:0016798
Peaxi162Scf00088g00819		XLOC_008520	4.45758	12.9803	1.54199	3.20181	5e-05	0.000185415	yes		1.79153	6.07791	27.2635	1.78e-07	1.35e-06		AT5G20380.1	IPR011701,IPR016196	GO:0055085,GO:0016021
Peaxi162Scf00088g00918		XLOC_008482	17.8489	9.81238	-0.863157	-1.62036	0.00745	0.0165147	yes		-0.66803	3.19828	5.35049	0.0207165	0.042973		sp|Q1ECJ7|ARPC3_ARATH	IPR007204	GO:0030833,GO:0005856,GO:0005885,GO:0034314
Peaxi162Scf00088g01026		XLOC_008486	25.7735	40.0086	0.63442	1.65086	0.00475	0.0111685	yes		0.861707	6.3293	19.8633	8.32e-06	4.33e-05		AT5G34850.1	IPR004843,IPR025733,IPR008963	GO:0046872,GO:0016787,GO:0003993
Peaxi162Scf00088g01029		XLOC_008525	8.71304	19.2186	1.14125	2.75348	5e-05	0.000185415	yes		1.30352	3.91894	21.6811	3.22e-06	1.85e-05		AT1G05500.1	IPR000008	GO:0005515
Peaxi162Scf00088g01217		XLOC_008489	4.77506	27.9159	2.5475	6.21636	5e-05	0.000185415	yes		3.1243	6.18894	124.586	6.27e-29	1.31e-26		AT5G20280.1	IPR012819	GO:0009058,GO:0005985,GO:0046524
Peaxi162Scf00088g01218		XLOC_008490	4.66168	67.8194	3.86278	7.37036	5e-05	0.000185415	yes		4.22898	4.27529	89.3983	3.23e-21	2.35e-19		sp|Q9VCY8|ADRL_DROME	IPR004254	GO:0016021
Peaxi162Scf00088g01328		XLOC_008536	103.363	446.235	2.11008	4.84088	5e-05	0.000185415	yes		2.18823	8.60727	29.2163	6.47e-08	5.34e-07		AT5G20250.4	IPR013785,IPR008811	GO:0003824
Peaxi162Scf00088g01510		XLOC_008539	44.9608	25.6945	-0.807209	-2.0541	0.00035	0.00110899	yes		-0.735108	5.60424	10.2975	0.00133208	0.00390904		AT5G32440.3	IPR009060	GO:0005515
Peaxi162Scf00088g01622		XLOC_008502	4.55902	1.48002	-1.62311	-2.14897	0.00235	0.00606142	yes		-2.37982	2.76377	39.8068	2.8e-10	3.71e-09		AT5G15080.1	IPR013320,IPR011009	GO:0005524,GO:0004674,GO:0004672,GO:0006468,GO:0016772
Peaxi162Scf00088g01714		XLOC_008505	25.7127	8.91291	-1.52851	-2.19427	0.0016	0.00431488	yes		-0.997204	2.32074	5.74415	0.0165437	0.0353214
Peaxi162Scf00089g00023		XLOC_008553	142.445	280.891	0.979603	2.43488	5e-05	0.000185415	yes		1.22778	7.32299	12.5105	0.000404661	0.00137264		sp|Q9FMV5|NFYC4_ARATH	IPR009072,IPR027170	GO:0016602,GO:0006355,GO:0046982,GO:0043565,GO:0005622,GO:0003700
Peaxi162Scf00089g00038		XLOC_008650	0	10.4425	Inf	NA	5e-05	0.000185415	yes		8.33552	4.11199	83.6703	5.85e-20	3.65e-18		ref|XP_002511226.1|
Peaxi162Scf00089g00063		XLOC_008570	30.5932	62.9217	1.04034	2.79395	5e-05	0.000185415	yes		0.984299	6.38992	19.405	1.06e-05	5.36e-05		AT5G50380.1	IPR004140,IPR016159	GO:0000145,GO:0006887
Peaxi162Scf00089g00072		XLOC_008576	11.3654	24.6212	1.11526	2.69651	5e-05	0.000185415	yes		1.16562	3.81133	10.6809	0.00108249	0.00326259		dbj|BAB09401.1|	IPR006043	GO:0016020,GO:0006810,GO:0055085,GO:0005215
Peaxi162Scf00089g00084		XLOC_008581	55.6621	16.0534	-1.79381	-4.22892	5e-05	0.000185415	yes		-1.71497	5.64328	27.1377	1.89e-07	1.43e-06		AT2G45600.1	IPR013094	GO:0016787,GO:0008152
Peaxi162Scf00089g00119		XLOC_008689	9.7655	22.4565	1.20137	3.09175	5e-05	0.000185415	yes		1.02127	4.08406	21.5682	3.41e-06	1.95e-05		sp|Q09221|CPNA2_CAEEL	IPR015916,IPR011043,IPR014756,IPR010734,IPR002035
Peaxi162Scf00089g00122		XLOC_008637	131.933	37.1163	-1.82968	-4.47945	5e-05	0.000185415	yes		-0.901496	6.59626	9.96707	0.00159365	0.00457551		AT3G48680.1	IPR011004
Peaxi162Scf00089g00131		XLOC_008640	4.13233	1.14285	-1.85432	-2.27519	0.0014	0.00383394	yes		-1.88285	4.08748	22.9908	1.63e-06	9.96e-06		sp|Q9FGH4|E139_ARATH	IPR012946,IPR017853,IPR000490	GO:0004553,GO:0005975,GO:0003824
Peaxi162Scf00089g00142		XLOC_008604	9.10406	15.0996	0.729926	1.72228	0.00335	0.00823683	yes		1.0565	4.60773	27.194	1.84e-07	1.4e-06		AT2G37710.1	IPR013320,IPR008985,IPR011009	GO:0030246,GO:0005524,GO:0004674,GO:0004672,GO:0006468,GO:0016772
Peaxi162Scf00089g00145		XLOC_008607	474.277	227.359	-1.06076	-2.75513	5e-05	0.000185415	yes		-0.715538	8.52061	8.27156	0.00402709	0.0103306		sp|P49637|R27A3_ARATH	IPR021131	GO:0005840,GO:0006412,GO:0005622,GO:0003735
Peaxi162Scf00089g00175		XLOC_008626	5.80171	2.62901	-1.14196	-2.23178	0.0003	0.000964629	yes		-1.47755	3.70299	13.7601	0.000207697	0.00076409		AT5G46330.1	IPR003591,IPR025875,IPR013210,IPR001611	GO:0005515
Peaxi162Scf00089g00228		XLOC_008555	4.69929	1.02054	-2.2031	-1.98901	0.0146	0.0295846	yes		-1.25522	1.72732	6.23199	0.0125462	0.0278638			IPR001911	GO:0005840,GO:0006412,GO:0005622,GO:0003735
Peaxi162Scf00089g00231		XLOC_008642	79.9814	17.6878	-2.17691	-4.54334	5e-05	0.000185415	yes		-2.76701	2.84763	27.6239	1.47e-07	1.14e-06		sp|P0DI75|S61G2_ARATH	IPR023391,IPR001901	GO:0016020,GO:0006886,GO:0006605,GO:0015450,GO:0015031
Peaxi162Scf00089g00241		XLOC_008644	45.4639	81.4196	0.840654	2.14029	0.00025	0.000817896	yes		0.541962	6.32497	7.34416	0.0067281	0.0161456		AT4G24860.1	IPR008984,IPR027417	GO:0005524,GO:0005515,GO:0000166,GO:0017111
Peaxi162Scf00089g00242		XLOC_008645	33.1238	80.43	1.27987	3.22083	5e-05	0.000185415	yes		1.30374	5.22223	31.801	1.71e-08	1.6e-07		sp|Q93ZR1|ELP3_ARATH	IPR016181	GO:0008080
Peaxi162Scf00089g00311		XLOC_008647	8.36778	3.29746	-1.34349	-2.52966	0.0001	0.00035384	yes		-1.51935	3.61884	26.9942	2.04e-07	1.53e-06
Peaxi162Scf00089g00323		XLOC_008559	31.345	64.8342	1.04852	2.71683	5e-05	0.000185415	yes		1.44479	4.37415	22.5292	2.07e-06	1.24e-05		sp|P26520|G3PC_PETHY	IPR020831	GO:0016620,GO:0055114
Peaxi162Scf00089g00329		XLOC_008558	12.4772	3.33883	-1.90188	-2.98562	5e-05	0.000185415	yes		-1.97401	4.37408	16.9081	3.92e-05	0.000174417		AT5G63310.1	IPR001564	GO:0006228,GO:0005524,GO:0006241,GO:0006165,GO:0004550,GO:0006183
Peaxi162Scf00089g00520		XLOC_008564	554.537	133.973	-2.04934	-5.21318	5e-05	0.000185415	yes		-1.67222	6.67985	55.0415	1.18e-13	2.73e-12		sp|Q93VI3|RL171_ARATH	IPR001063	GO:0005840,GO:0015934,GO:0006412,GO:0005622,GO:0003735
Peaxi162Scf00089g00627		XLOC_008660	4.20645	0.571161	-2.88064	-2.09062	0.012	0.0249745	yes		-2.54621	0.0248379	6.44521	0.0111252	0.0250707		sp|Q5RC69|DCTD_PONAB	IPR015517	GO:0016787,GO:0008270,GO:0003824
Peaxi162Scf00089g00635		XLOC_008659	15.7816	25.4047	0.686853	1.76236	0.00155	0.00419549	yes		0.875374	6.84129	9.26161	0.00234008	0.00641956		AT1G80070.1	IPR000555,IPR019581,IPR012591,IPR019580,IPR012592,IPR027652,IPR012337,IPR012984,IPR021983,IPR019582	GO:0003723,GO:0005681,GO:0005515,GO:0000398,GO:0030623,GO:0017070,GO:0003676
Peaxi162Scf00089g00717		XLOC_008577	2.77574	13.3158	2.2622	2.97617	0.00045	0.00139113	yes		1.79834	0.461341	8.36747	0.00381997	0.00986646		AT1G13195.1	IPR013083	GO:0005515,GO:0008270
Peaxi162Scf00089g00933		XLOC_008585	12.5219	3.57678	-1.80772	-3.81794	5e-05	0.000185415	yes		-1.77063	5.57258	26.0938	3.25e-07	2.33e-06		AT2G45600.1	IPR013094	GO:0016787,GO:0008152
Peaxi162Scf00089g01019		XLOC_008588	90.5748	46.3954	-0.965127	-2.55684	5e-05	0.000185415	yes		-1.63749	6.49669	20.3175	6.56e-06	3.5e-05		AT1G67750.1	IPR011050,IPR018082
Peaxi162Scf00089g01020		XLOC_008589	59.501	33.9868	-0.807937	-2.06183	0.0004	0.00125109	yes		-1.05334	5.94068	13.3282	0.00026145	0.000938177		AT3G48360.1	IPR000197,IPR011333	GO:0005634,GO:0005515,GO:0006355,GO:0004402,GO:0008270,GO:0003712
Peaxi162Scf00089g01021		XLOC_008590	487.17	64.3913	-2.91949	-6.49397	5e-05	0.000185415	yes		-2.71414	7.19109	35.3768	2.72e-09	3e-08		sp|P54153|MSRA_SOLLC	IPR002569	GO:0008113,GO:0055114
Peaxi162Scf00089g01022		XLOC_008675	2.84664	10.1859	1.83924	2.96321	5e-05	0.000185415	yes		2.16524	2.61584	23.6	1.19e-06	7.46e-06		AT5G50260.1	IPR013128,IPR025661,IPR025660	GO:0008234,GO:0006508
Peaxi162Scf00089g01023		XLOC_008676	4.50446	7.69261	0.772118	1.45675	0.0168	0.0334073	yes		0.892656	2.829	6.37188	0.0115943	0.0260259		sp|Q54KL5|WDR5_DICDI	IPR015943,IPR013923,IPR020472	GO:0005515
Peaxi162Scf00089g01110		XLOC_008690	3.76839	0.634316	-2.57068	-1.86715	0.0242	0.0457739	yes		-3.73183	0.705169	25.1638	5.27e-07	3.62e-06		AT3G48310.1	IPR001128	GO:0020037,GO:0016705,GO:0005506,GO:0055114
Peaxi162Scf00089g01126		XLOC_008682	37.7669	71.2536	0.91584	2.41156	5e-05	0.000185415	yes		0.819067	6.4785	14.9141	0.00011252	0.000446457		ref|XP_002515051.1|	IPR027942,IPR027944
Peaxi162Scf00089g01131		XLOC_008687	19.3288	6.67561	-1.53378	-2.2513	0.00105	0.00297038	yes		-2.96498	2.71692	23.0025	1.62e-06	9.91e-06
Peaxi162Scf00089g01220		XLOC_008596	5.51926	12.0618	1.1279	2.01958	0.0015	0.00407526	yes		0.992413	3.47884	8.3652	0.00382475	0.00987759		sp|Q8H5F8|ADPRM_ORYSJ	IPR004843	GO:0016787
Peaxi162Scf00089g01241		XLOC_008695	283.309	87.2081	-1.69984	-4.32919	5e-05	0.000185415	yes		-2.22924	6.24797	31.8406	1.67e-08	1.57e-07		sp|Q9FGS5|NRT31_ARATH	IPR016605
Peaxi162Scf00089g01330		XLOC_008599	5.2831	19.1068	1.85463	4.41958	5e-05	0.000185415	yes		1.88944	4.5036	47.5185	5.45e-12	9.73e-11		AT3G48260.1	IPR011009	GO:0005524,GO:0004674,GO:0004672,GO:0006468,GO:0016772
Peaxi162Scf00089g01432		XLOC_008704	51.2574	13.8066	-1.8924	-3.91969	5e-05	0.000185415	yes		-1.83043	3.70205	31.746	1.76e-08	1.64e-07		AT3G48240.1	IPR000270	GO:0005515
Peaxi162Scf00089g01520		XLOC_008709	2.21557	4.50695	1.02447	1.58933	0.00995	0.02124	yes		1.33784	3.24183	13.1061	0.000294343	0.00104123		AT4G24670.1	IPR015424	GO:0016846,GO:0003824,GO:0030170
Peaxi162Scf00089g01521		XLOC_008710	1.0339	3.39614	1.71579	2.43381	0.00075	0.00220004	yes		1.88113	1.92336	10.5898	0.00113711	0.00340394		AT5G40390.1	IPR013785,IPR008811	GO:0003824
Peaxi162Scf00089g01623		XLOC_008614	5.90193	13.4622	1.18966	2.34247	0.0001	0.00035384	yes		1.13738	2.72418	14.1368	0.000169984	0.000640827		AT5G50130.1	IPR002347	GO:0008152,GO:0016491
Peaxi162Scf00089g01625		XLOC_008617	4.20166	1.89265	-1.15055	-2.26229	0.0005	0.00152937	yes		-1.39351	4.19164	20.5545	5.8e-06	3.14e-05		AT5G56040.2	IPR003591,IPR025875,IPR013210,IPR001611,IPR011009	GO:0005524,GO:0005515,GO:0004674,GO:0004672,GO:0006468,GO:0016772
Peaxi162Scf00089g01727		XLOC_008621	12.8266	21.1596	0.722171	1.82585	0.00175	0.00466936	yes		0.842305	4.86172	17.0859	3.57e-05	0.000160344		sp|Q8BIQ5|CSTF2_MOUSE	IPR012677,IPR025742,IPR026896	GO:0000166,GO:0003676
Peaxi162Scf00089g01729		XLOC_008623	43.7231	23.1392	-0.918057	-2.05562	0.00065	0.00193585	yes		-0.951284	3.38628	6.10073	0.0135126	0.0296916		AT1G17100.1	IPR011256,IPR006917
Peaxi162Scf00089g01742		XLOC_008718	9.18584	63.4124	2.78728	6.64188	5e-05	0.000185415	yes		2.87895	4.98447	122.606	1.7e-28	3.32e-26		sp|Q6GQ69|FAF2B_XENLA	IPR006577,IPR001012,IPR012336	GO:0005515
Peaxi162Scf00089g01810		XLOC_008725	23.4871	4.52645	-2.37541	-3.48161	5e-05	0.000185415	yes		-2.1211	2.74523	26.235	3.02e-07	2.18e-06		AT3G46550.1	IPR000782
Peaxi162Scf00089g01842		XLOC_008635	64.0469	17.8103	-1.84642	-4.74146	5e-05	0.000185415	yes		-1.92812	5.64105	49.9874	1.55e-12	3.02e-11		sp|P21727|TPT_PEA	IPR004853,IPR004696	GO:0016020,GO:0006810,GO:0016021,GO:0005215
Peaxi162Scf00089g01846		XLOC_008724	229.271	90.4472	-1.34191	-3.50177	5e-05	0.000185415	yes		-0.814777	5.11646	7.90206	0.00493785	0.0123428		sp|O23290|RL36A_ARATH	IPR000552,IPR011332	GO:0005840,GO:0006412,GO:0005622,GO:0003735
Peaxi162Scf00089g01848		XLOC_008629	49.1094	16.079	-1.61082	-3.53635	5e-05	0.000185415	yes		-1.88682	4.03899	38.0174	7.01e-10	8.64e-09		AT5G40370.1	IPR012336	GO:0015035,GO:0009055,GO:0045454
Peaxi162Scf00090g00126		XLOC_008735	6.1693	10.7299	0.798465	2.00341	0.00085	0.00246011	yes		1.23088	4.92203	14.4337	0.000145185	0.000558415		AT4G00990.1	IPR003347	GO:0005515
Peaxi162Scf00090g00194		XLOC_008742	58.7776	31.2084	-0.913336	-2.43089	5e-05	0.000185415	yes		-2.06808	4.35605	59.8455	1.03e-14	2.85e-13		AT5G25770.2
Peaxi162Scf00090g02115		XLOC_008752	8.80451	2.92607	-1.58928	-1.93141	0.00585	0.0133884	yes		-1.67564	2.10063	9.93883	0.00161829	0.00463981		AT5G63640.1	IPR004152,IPR008942	GO:0006886,GO:0005622
Peaxi162Scf00091g00064		XLOC_008768	3.4864	16.0254	2.20055	3.89984	5e-05	0.000185415	yes		2.29503	3.3336	44.2254	2.93e-11	4.58e-10		sp|Q43503|LCYB_SOLLC	IPR008671	GO:0016705,GO:0016117
Peaxi162Scf00091g00074		XLOC_008773	1.87731	19.0084	3.3399	5.45168	5e-05	0.000185415	yes		3.73743	3.41198	97.8176	4.59e-23	4.19e-21		ref|XP_007015733.1|	IPR003441	GO:0003677,GO:0006355
Peaxi162Scf00091g00114		XLOC_008776	16.4467	9.75635	-0.753383	-1.61506	0.0069	0.0154459	yes		-1.01517	3.65264	14.6942	0.000126433	0.000494371		AT3G44510.2
Peaxi162Scf00091g00120		XLOC_008781	4.65868	18.7325	2.00755	3.71601	5e-05	0.000185415	yes		1.84929	2.73814	28.9533	7.41e-08	6.06e-07		AT1G13290.1	IPR013087	GO:0046872,GO:0003676
Peaxi162Scf00091g00515		XLOC_008760	19.258	7.7569	-1.31191	-3.0613	5e-05	0.000185415	yes		-1.06956	4.22935	19.5434	9.83e-06	5.02e-05		sp|Q9DBU0|TM9S1_MOUSE	IPR004240	GO:0016021
Peaxi162Scf00091g00615		XLOC_008762	764.244	311.567	-1.29449	-3.00271	5e-05	0.000185415	yes		-1.05986	7.80089	13.9674	0.000186011	0.000694548		sp|Q8VZB9|R10A1_ARATH	IPR023674,IPR016095,IPR028364,IPR016094	GO:0003723
Peaxi162Scf00091g00617		XLOC_008767	27.6155	46.3189	0.746123	1.61252	0.0073	0.0162269	yes		0.967051	3.27681	7.75534	0.00535538	0.0132458		AT5G22360.1	IPR011012,IPR001388	GO:0006810,GO:0016021,GO:0016192
Peaxi162Scf00091g01816		XLOC_008779	257.441	82.8564	-1.63556	-4.24126	5e-05	0.000185415	yes		-1.66369	4.98612	23.6566	1.15e-06	7.28e-06		ref|XP_007027672.1|	IPR001813	GO:0005840,GO:0005622,GO:0006414,GO:0003735
Peaxi162Scf00092g00020		XLOC_008796	29.2418	65.4457	1.16226	3.10143	5e-05	0.000185415	yes		1.14176	4.949	22.7343	1.86e-06	1.12e-05		AT3G22750.1	IPR011009	GO:0005524,GO:0004674,GO:0004672,GO:0006468,GO:0016772
Peaxi162Scf00092g00025		XLOC_008797	0.990252	3.64191	1.87883	1.94751	0.005	0.011677	yes		1.89031	2.01882	7.98816	0.00470842	0.0118379		AT3G22740.1	IPR003726	GO:0008898
Peaxi162Scf00092g00099		XLOC_008846	602.662	335.943	-0.84313	-1.96918	0.00095	0.00271699	yes		-1.79264	7.81918	69.0892	9.41e-17	3.65e-15		AT3G04940.1	IPR005856	GO:0006535,GO:0004124
Peaxi162Scf00092g00123		XLOC_008854	0.531733	4.42645	3.05738	3.03151	0.00135	0.00371306	yes		3.81163	1.74091	22.4914	2.11e-06	1.26e-05		sp|Q9SKY8|HSP7H_ARATH	IPR013126
Peaxi162Scf00092g00145		XLOC_008855	73.0185	17.9756	-2.02223	-4.30741	5e-05	0.000185415	yes		-1.85543	11.4362	12.7929	0.000347945	0.00120391		sp|O78502|PSAD_GUITH	IPR003685	GO:0009538,GO:0015979,GO:0009522
Peaxi162Scf00092g00152		XLOC_008827	33.0473	9.85979	-1.7449	-3.01819	5e-05	0.000185415	yes		-1.49605	4.28777	12.4051	0.000428156	0.00144263
Peaxi162Scf00092g00324		XLOC_008806	277.483	573.896	1.04839	2.58386	5e-05	0.000185415	yes		1.29082	6.94501	14.87	0.000115183	0.000455535		AT2G32030.1	IPR016181	GO:0008080
Peaxi162Scf00092g00338		XLOC_008838	12.9218	249.325	4.27015	8.93253	5e-05	0.000185415	yes		4.60233	4.46764	69.6763	6.99e-17	2.77e-15		AT2G48140.1	IPR016140
Peaxi162Scf00092g00339		XLOC_008837	31.9909	200.609	2.64865	6.13012	5e-05	0.000185415	yes		3.25255	5.08582	23.0602	1.57e-06	9.64e-06		AT2G48140.1	IPR016140
Peaxi162Scf00092g00515		XLOC_008808	63.8551	17.1047	-1.90041	-4.7424	5e-05	0.000185415	yes		-2.09911	5.90119	69.3151	8.39e-17	3.27e-15		ref|XP_007034795.1|	IPR007650
Peaxi162Scf00092g00516		XLOC_008809	6.93791	4.24179	-0.709828	-1.38028	0.0185	0.0363033	yes		-1.04243	4.56501	12.1909	0.00048024	0.00159199		AT2G32040.1	IPR016196,IPR004324
Peaxi162Scf00092g00717		XLOC_008814	25.5399	8.96656	-1.51013	-3.00884	5e-05	0.000185415	yes		-1.20515	3.88405	16.7146	4.34e-05	0.000191045		AT2G32090.1	IPR025870
Peaxi162Scf00092g01019		XLOC_008848	25.9753	16.4198	-0.661709	-1.70089	0.0046	0.0108609	yes		-0.676602	5.70699	8.58054	0.00339775	0.00890023		ref|XP_002517137.1|	IPR005380	GO:0031047
Peaxi162Scf00092g01022		XLOC_008850	8.26796	15.9247	0.945666	2.51011	5e-05	0.000185415	yes		1.05758	5.70838	13.3444	0.000259197	0.000930574		AT1G05380.1	IPR013083,IPR016181	GO:0005515,GO:0008270
Peaxi162Scf00092g01117		XLOC_008853	7.88684	2.01183	-1.97094	-2.19615	0.00325	0.00802203	yes		-1.87344	1.6791	6.7185	0.00954181	0.0219151
Peaxi162Scf00092g01118		XLOC_008819	21.6595	87.9224	2.02123	5.15133	5e-05	0.000185415	yes		2.17195	4.76216	89.1673	3.63e-21	2.63e-19		sp|A6LL96|SURE_THEM4	IPR002828	GO:0016787
Peaxi162Scf00092g01119		XLOC_008852	5.81781	15.6275	1.42554	3.26844	5e-05	0.000185415	yes		2.13151	6.44515	65.0488	7.31e-16	2.46e-14		AT3G04910.1	IPR011009	GO:0005524,GO:0004674,GO:0004672,GO:0006468,GO:0016772
Peaxi162Scf00092g01413		XLOC_008825	19.8241	4.17893	-2.24605	-4.43021	5e-05	0.000185415	yes		-3.55417	1.69781	33.1868	8.37e-09	8.34e-08		AT1G23820.2	IPR001045	GO:0003824
Peaxi162Scf00092g01415		XLOC_008823	6.73155	1.85019	-1.86326	-3.27142	5e-05	0.000185415	yes		-1.40936	3.3344	9.62968	0.00191458	0.00538788		AT1G31690.1	IPR000269	GO:0008131,GO:0005507,GO:0048038,GO:0055114,GO:0009308
Peaxi162Scf00092g01516		XLOC_008856	11.7886	1.08736	-3.4385	-5.79455	5e-05	0.000185415	yes		-4.02584	4.05321	88.6172	4.79e-21	3.39e-19		sp|Q41238|LOX16_SOLTU	IPR027433,IPR008976,IPR000907	GO:0016702,GO:0046872,GO:0005515,GO:0005506,GO:0055114,GO:0016165
Peaxi162Scf00092g01519		XLOC_008859	55.8145	80.419	0.526895	1.35922	0.01995	0.0387453	yes		0.692632	8.64252	7.2229	0.00719793	0.0171183		gb|AFA35964.1|
Peaxi162Scf00093g00056		XLOC_008865	10.5006	2.70753	-1.95542	-2.88157	5e-05	0.000185415	yes		-1.94792	0.984084	12.2634	0.000461921	0.00153914		sp|Q9CA25|LAX3_ARATH	IPR013057
Peaxi162Scf00094g00045		XLOC_008871	5.71927	0	NA	NA	5e-05	0.000185415	yes		-5.27426	-0.172535	20.3084	6.59e-06	3.51e-05			IPR013087	GO:0046872,GO:0003676
Peaxi162Scf00094g00125		XLOC_008888	17.7174	0.673708	-4.7169	-4.0395	0.0076	0.0168035	yes		-5.20339	2.55135	52.4192	4.48e-13	9.57e-12		AT5G02260.1	IPR007118	GO:0009664,GO:0005576
Peaxi162Scf00094g00138		XLOC_008889	7.68976	15.399	1.00182	2.45438	5e-05	0.000185415	yes		1.03422	4.5413	7.77556	0.00529577	0.0131109
Peaxi162Scf00094g00911		XLOC_008878	8.24389	4.34671	-0.923402	-1.44723	0.01735	0.0343479	yes		-1.30156	1.57372	5.90674	0.0150831	0.0326437		ref|XP_002323514.1|	IPR018618
Peaxi162Scf00095g00001		XLOC_008918	13.1823	23.6747	0.844745	2.17618	0.00065	0.00193585	yes		0.564767	5.22358	7.01074	0.00810221	0.0189748		AT5G18830.2	IPR004333	GO:0005634,GO:0003677
Peaxi162Scf00095g00034		XLOC_008927	204.357	24.3796	-3.06735	-6.97618	5e-05	0.000185415	yes		-3.17409	7.16006	66.714	3.14e-16	1.11e-14			IPR028322
Peaxi162Scf00095g00072		XLOC_008937	20.0785	61.767	1.62118	4.08178	5e-05	0.000185415	yes		1.82643	5.38597	89.8456	2.57e-21	1.9e-19		AT1G03350.1	IPR005607
Peaxi162Scf00095g00087		XLOC_008938	22.4437	38.2463	0.769013	1.98602	0.00045	0.00139113	yes		0.607814	5.39313	10.3254	0.00131214	0.00385929		AT4G14290.1
Peaxi162Scf00095g00117		XLOC_008967	14.663	27.5953	0.912236	2.29041	0.00025	0.000817896	yes		1.39164	3.25823	27.6293	1.47e-07	1.14e-06		AT4G14240.1	IPR002550,IPR000644	GO:0030554
Peaxi162Scf00095g00130		XLOC_008920	10.0873	17.3488	0.782301	1.79269	0.00225	0.00583316	yes		0.642722	4.13433	5.69297	0.017033	0.0361981		sp|Q5M9G8|DCA11_RAT	IPR015943,IPR020472	GO:0005515
Peaxi162Scf00095g00133		XLOC_008924	3.24634	9.56595	1.5591	3.36188	5e-05	0.000185415	yes		1.82229	2.84137	15.018	0.000106488	0.000425228		AT5G18860.1	IPR001910,IPR023186
Peaxi162Scf00095g00168		XLOC_008943	17.3161	27.1709	0.64995	1.71223	0.0029	0.00726086	yes		0.65769	6.74051	10.1814	0.00141865	0.00413089		AT1G06950.1
Peaxi162Scf00095g00213		XLOC_008945	78.898	14.7742	-2.41691	-5.49018	5e-05	0.000185415	yes		-1.50875	2.88783	18.9856	1.32e-05	6.55e-05		AT1G80100.1	IPR008207	GO:0000160,GO:0004871
Peaxi162Scf00095g00214		XLOC_008946	37.7893	23.3306	-0.695755	-1.73449	0.003	0.0074794	yes		-0.982906	4.82005	16.7048	4.37e-05	0.000191956		sp|P54001|P4HA1_RAT	IPR005123	GO:0016705,GO:0016706,GO:0005506,GO:0055114,GO:0031418,GO:0016491
Peaxi162Scf00095g00411		XLOC_008930	3.8045	0	NA	NA	5e-05	0.000185415	yes		-4.02427	0.0535631	13.5427	0.000233202	0.000847531
Peaxi162Scf00095g00522		XLOC_008952	5.72833	1.32066	-2.11686	-1.71251	0.0251	0.0472325	yes		-2.51485	4.39103	6.17815	0.0129338	0.0285957		sp|Q10L32|MSRB5_ORYSJ	IPR011057	GO:0033743,GO:0055114
Peaxi162Scf00095g00528		XLOC_008953	4.94374	8.11168	0.714397	1.3883	0.01975	0.0384099	yes		0.761789	3.81748	7.14348	0.00752371	0.017795		AT3G06270.1	IPR001932,IPR015655	GO:0006470,GO:0003824,GO:0004722
Peaxi162Scf00095g00610		XLOC_008955	9.24348	15.0132	0.699728	1.64579	0.00545	0.0125885	yes		0.730317	3.9604	9.90114	0.00165176	0.00472663		AT2G20790.1	IPR008968	GO:0006886,GO:0005515,GO:0030131,GO:0016192
Peaxi162Scf00095g00719		XLOC_008959	26.2451	11.1798	-1.23115	-2.36889	0.0003	0.000964629	yes		-1.09939	2.65284	12.8395	0.000339384	0.00117823		AT5G18970.1	IPR008390
Peaxi162Scf00095g00720		XLOC_008960	34.7471	3.60614	-3.26837	-6.64684	5e-05	0.000185415	yes		-3.60185	9.04856	50.2568	1.35e-12	2.65e-11		AT5G35630.1	IPR027302,IPR008147,IPR014746,IPR027303	GO:0006807,GO:0004356,GO:0006542,GO:0003824
Peaxi162Scf00095g00912		XLOC_008940	24.1208	45.1811	0.905445	2.27655	0.0003	0.000964629	yes		1.19818	5.81852	23.0877	1.55e-06	9.53e-06		AT3G06190.2	IPR008974,IPR011333	GO:0005515
Peaxi162Scf00095g00920		XLOC_008963	66.626	43.2929	-0.621955	-1.59331	0.0065	0.0146688	yes		-0.723289	2.84086	6.29998	0.0120739	0.0269536		AT3G23600.1	IPR002925	GO:0016787
Peaxi162Scf00095g01014		XLOC_008941	3.32699	0.338526	-3.29688	-1.86418	0.0063	0.0142763	yes		-6.39982	0.581517	20.5105	5.93e-06	3.2e-05		sp|P79733|RIR2_DANRE	IPR000358,IPR009078	GO:0009186,GO:0055114,GO:0016491
Peaxi162Scf00096g00026		XLOC_009013	7.83468	3.51037	-1.15825	-2.05506	0.0008	0.002331	yes		-1.45656	5.01582	25.2277	5.09e-07	3.51e-06		AT3G58480.1	IPR000048	GO:0005515
Peaxi162Scf00096g00157		XLOC_009026	19.4125	48.2465	1.31344	3.44031	5e-05	0.000185415	yes		1.50112	7.07931	16.9234	3.89e-05	0.000173091		ref|XP_007047645.1|
Peaxi162Scf00096g00716		XLOC_008981	53.3564	180.686	1.75975	4.47495	5e-05	0.000185415	yes		1.85037	7.26473	30.6035	3.17e-08	2.79e-07		ref|NP_001275327.1|	IPR001362,IPR023296,IPR008985	GO:0004553,GO:0005975
Peaxi162Scf00096g00825		XLOC_009020	3.57026	15.8625	2.15151	4.17815	5e-05	0.000185415	yes		2.58795	2.64277	34.8695	3.53e-09	3.8e-08		ref|NP_001275327.1|	IPR001362,IPR023296,IPR008985	GO:0004553,GO:0005975
Peaxi162Scf00096g01116		XLOC_008989	5.21678	0.286871	-4.18469	-2.05328	0.00265	0.0067089	yes		-4.38408	0.688192	19.3751	1.07e-05	5.44e-05		AT1G52340.1	IPR002347	GO:0008152,GO:0016491
Peaxi162Scf00096g01311		XLOC_008992	36.1969	18.9564	-0.933179	-2.50814	0.0001	0.00035384	yes		-1.15667	7.03597	29.316	6.15e-08	5.1e-07		AT5G65700.1	IPR003591,IPR013210,IPR001611,IPR013320,IPR011009	GO:0005524,GO:0005515,GO:0004674,GO:0004672,GO:0006468,GO:0016772
Peaxi162Scf00096g01526		XLOC_009000	50.9383	125.276	1.29829	3.34167	5e-05	0.000185415	yes		1.20806	6.41076	28.1378	1.13e-07	8.95e-07		sp|A8EYH9|ISCS_RICCK	IPR015424	GO:0008152,GO:0003824,GO:0030170
Peaxi162Scf00096g01719		XLOC_009030	74.1397	24.7827	-1.58091	-4.0149	5e-05	0.000185415	yes		-0.957218	4.6178	14.3355	0.000152956	0.000584829		sp|Q9LPM9|BCAT6_ARATH	IPR001544	GO:0004084,GO:0008152,GO:0009081,GO:0003824
Peaxi162Scf00096g01837		XLOC_009034	22.5681	8.92178	-1.33888	-2.84774	5e-05	0.000185415	yes		-1.37269	4.75612	22.8857	1.72e-06	1.05e-05		ref|XP_002522056.1|
Peaxi162Scf00096g01846		XLOC_009033	0	10.6903	Inf	NA	5e-05	0.000185415	yes		9.64187	3.23841	142.177	8.89e-33	2.97e-30		AT3G49700.1	IPR015424	GO:0009058,GO:0003824,GO:0030170
Peaxi162Scf00097g00108		XLOC_009044	1919.68	506.072	-1.92345	-4.54594	5e-05	0.000185415	yes		-1.03237	7.74024	14.3855	0.000148949	0.000570984		sp|P56336|IF5A4_SOLTU	IPR001884	GO:0043022,GO:0003723,GO:0006452,GO:0003746,GO:0045905,GO:0008612,GO:0045901
Peaxi162Scf00097g00139		XLOC_009050	193.615	122.854	-0.656245	-1.67552	0.0027	0.00681936	yes		-0.550477	8.6078	6.97747	0.00825422	0.0192872		sp|Q4PJW3|CP51A_BOVIN	IPR001128	GO:0020037,GO:0016705,GO:0005506,GO:0004497,GO:0055114
Peaxi162Scf00097g00159		XLOC_009052	5.95101	17.5503	1.56029	3.59443	5e-05	0.000185415	yes		1.40673	4.20078	14.6477	0.000129595	0.000505398		ref|XP_002518810.1|	IPR011991,IPR012336,IPR006869	GO:0015035,GO:0009055,GO:0035556,GO:0045454
[truncated: 5,447 more rows]
