# Supplementary material for: Dissecting Tissue-Specific Transcriptomic Responses from Leaf and Roots under Salt Stress in Petunia hybrida Mitchell
Source: Genes (Basel). 2017 Aug 3;8(8):195. doi: 10.3390/genes8080195 (PMC5575659; doi:10.3390/genes8080195)
Supplement: Supplementary file 1 [file genes-08-00195-s001.zip › Supplementary Figures and Tables/SupplementaryTables/Supplemental_Table_S17_RT_48h.xlsx]

## Sheet: RT48
		Cufflinks									edgeR
gene_short_name		tracking_id	RT_CTR_48h	RT_STR_48h	log2_fold_change	test_stat	p_value	q_value	significant		logFC	logCPM	LR	PValue	FDR		Arabidopsis Homolg	IPR	GO
Peaxi162Scf00000g00067		XLOC_000083	9.45738	20.7263	1.13195	2.55737	5e-05	0.000185415	yes		1.83413	3.11603	27.1825	1.85e-07	3.5e-06		AT5G49820.1	IPR006968
Peaxi162Scf00000g00071		XLOC_000084	6.50431	13.8231	1.08761	2.38323	5e-05	0.000185415	yes		1.34136	4.86363	26.774	2.29e-07	4.26e-06		sp|Q93VV5|PTR16_ARATH	IPR000109,IPR016196	GO:0016020,GO:0006810,GO:0005215
Peaxi162Scf00000g00252		XLOC_000012	19.2769	0.832347	-4.53355	-5.36796	5e-05	0.000185415	yes		-4.36917	4.9937	129.821	4.48e-30	3.57e-27		AT3G15030.1	IPR005333
Peaxi162Scf00000g00262		XLOC_000094	80.5481	116.428	0.53151	1.42042	0.01675	0.0333215	yes		0.633445	7.14402	6.49387	0.0108247	0.0443085		AT5G54080.1	IPR005708,IPR014710	GO:0004411,GO:0055114,GO:0006570,GO:0006559
Peaxi162Scf00000g00481		XLOC_000036	2.66931	34.1752	3.67841	5.45523	5e-05	0.000185415	yes		4.17251	5.4865	38.7881	4.72e-10	1.54e-08		AT3G15500.1	IPR003441	GO:0003677,GO:0006355
Peaxi162Scf00000g00507		XLOC_000113	142.044	79.6854	-0.833952	-2.18483	0.0001	0.00035384	yes		-0.817221	6.55542	10.4433	0.00123096	0.0077707
Peaxi162Scf00000g00682		XLOC_000051	22.3412	101.418	2.18253	5.41184	5e-05	0.000185415	yes		2.13575	5.47853	58.8883	1.67e-14	1.12e-12		gb|AGW81768.1|
Peaxi162Scf00000g00776		XLOC_000154	0.901007	3.15937	1.81002	1.94703	0.00575	0.013188	yes		3.08834	-0.0369601	9.26372	0.00233737	0.0131589		AT2G20900.3	IPR001206,IPR016064,IPR000756	GO:0004143,GO:0007205,GO:0003951,GO:0008152
Peaxi162Scf00000g00783		XLOC_000064	2.27732	4.31361	0.921561	1.56466	0.0152	0.0306321	yes		1.1283	3.628	7.58889	0.0058729	0.0273901		sp|F6H2F8|TRM51_VITVI	IPR003402	GO:0009019,GO:0030488,GO:0016740
Peaxi162Scf00000g00812		XLOC_000067	819.549	439.539	-0.898839	-2.09309	0.0005	0.00152937	yes		-0.893808	8.06162	10.6279	0.00111395	0.00715412		sp|P29766|RL8_SOLLC	IPR002171	GO:0005840,GO:0006412,GO:0005622,GO:0003735
Peaxi162Scf00000g01611		XLOC_000086	37.8721	55.7876	0.558809	1.50476	0.0114	0.023892	yes		0.646291	6.88689	8.14533	0.00431722	0.0215258		AT5G49890.1	IPR001807	GO:0016020,GO:0055085,GO:0006821,GO:0005216,GO:0030554,GO:0005247
Peaxi162Scf00000g02614		XLOC_000014	2.67175	4.97539	0.897024	1.58413	0.0094	0.0202203	yes		1.18387	2.35773	9.21559	0.00239963	0.0134389
Peaxi162Scf00000g04013		XLOC_000028	2.63412	6.68136	1.34282	2.51859	5e-05	0.000185415	yes		1.70426	5.08407	17.9132	2.31e-05	0.0002637		AT3G15355.1	IPR016135	GO:0016881
Peaxi162Scf00000g08412		XLOC_000159	14.478	3.54127	-2.03153	-2.7905	0.00055	0.00166651	yes		-2.07825	4.03491	18.0845	2.11e-05	0.000243836		AT3G20570.1	IPR008972	GO:0009055,GO:0005507
Peaxi162Scf00000g08420		XLOC_000160	25.7545	39.9148	0.632099	1.52345	0.0123	0.0255089	yes		1.32406	5.16793	11.3182	0.000767491	0.00528994		AT1G54290.1	IPR005874	GO:0006413,GO:0003743
Peaxi162Scf00001g00028		XLOC_000163	68.7577	9.6265	-2.83644	-7.0509	5e-05	0.000185415	yes		-2.91667	7.2379	96.8069	7.64e-23	2.08e-20		AT5G64080.1	IPR016140,IPR000528	GO:0008289,GO:0006869
Peaxi162Scf00001g00057		XLOC_000187	55.8509	21.5462	-1.37414	-2.70205	0.0001	0.00035384	yes		-1.31578	4.2607	22.0698	2.63e-06	3.89e-05		sp|Q03250|RBG7_ARATH	IPR012677	GO:0000166,GO:0003676
Peaxi162Scf00001g00104		XLOC_000192	6.68969	0.535091	-3.64408	-2.70692	0.02065	0.0399223	yes		-4.01705	0.631304	18.8004	1.45e-05	0.00017579		AT5G11590.1	IPR016177	GO:0003677,GO:0006355,GO:0003700
Peaxi162Scf00001g00201		XLOC_000206	10.2501	2.48544	-2.04407	-4.17192	5e-05	0.000185415	yes		-2.24837	3.66844	38.43	5.68e-10	1.81e-08		AT1G02640.1	IPR026892,IPR002772,IPR026891,IPR017853	GO:0004553,GO:0005975
Peaxi162Scf00001g00217		XLOC_000175	45.5531	239.596	2.39498	5.8234	5e-05	0.000185415	yes		2.40071	5.97838	14.9052	0.00011305	0.00104624		AT4G02100.1	IPR011990,IPR001623	GO:0005515
Peaxi162Scf00001g00222		XLOC_000291	7.42848	21.6452	1.54291	3.62509	5e-05	0.000185415	yes		1.88242	6.57036	17.1576	3.44e-05	0.0003717		AT1G02660.1	IPR002921	GO:0004806,GO:0006629
Peaxi162Scf00001g00306		XLOC_000220	8.9549	4.2888	-1.0621	-1.97975	0.00185	0.00490454	yes		-1.10069	4.60736	8.70786	0.0031684	0.0168008		AT3G62660.1	IPR002495	GO:0016757
Peaxi162Scf00001g00322		XLOC_000278	32.0882	20.9367	-0.616013	-1.64528	0.0062	0.0140815	yes		-0.550372	5.22045	8.47209	0.00360636	0.0186458		AT1G34210.1	IPR013210,IPR001611,IPR013320,IPR011009	GO:0005524,GO:0005515,GO:0004674,GO:0004672,GO:0006468,GO:0016772
Peaxi162Scf00001g00333		XLOC_000302	56.7598	15.87	-1.83857	-4.31602	5e-05	0.000185415	yes		-1.73842	6.20593	24.6065	7.03e-07	1.19e-05		AT3G16850.1	IPR011050,IPR000743	GO:0005975,GO:0004650
Peaxi162Scf00001g00369		XLOC_000230	10.9377	61.1259	2.48248	6.23903	5e-05	0.000185415	yes		2.4292	6.53174	33.2111	8.27e-09	2.12e-07		AT4G02280.1	IPR012820	GO:0009058,GO:0016157,GO:0005985
Peaxi162Scf00001g00412		XLOC_000315	920.481	476.804	-0.948991	-2.24618	5e-05	0.000185415	yes		-0.980659	8.98942	7.9221	0.00488345	0.0236876		gb|ADW66129.1|	IPR004926	GO:0006950
Peaxi162Scf00001g00418		XLOC_000316	0.978386	3.4159	1.80379	2.04209	0.00885	0.0191898	yes		2.41698	1.67124	10.3599	0.00128781	0.00805593		gb|ACH87163.1|	IPR001810,IPR011043,IPR017451	GO:0005515
Peaxi162Scf00001g00433		XLOC_000240	14.3375	67.1406	2.22739	5.1028	5e-05	0.000185415	yes		2.68002	3.98941	38.276	6.14e-10	1.95e-08		AT3G62860.1	IPR022742
Peaxi162Scf00001g00492		XLOC_000250	152.874	92.2582	-0.728598	-1.86326	0.001	0.00284413	yes		-0.527486	6.78898	6.36128	0.0116637	0.046824		ref|XP_007050893.1|	IPR008978
Peaxi162Scf00001g00530		XLOC_000284	3.56873	0.744777	-2.26053	-1.88459	0.02215	0.0424241	yes		-2.01731	-0.402218	6.80803	0.00907486	0.038524		sp|Q9M2C0|VITH4_ARATH	IPR008217
Peaxi162Scf00001g03910		XLOC_000232	43.2791	16.2162	-1.41623	-3.50964	5e-05	0.000185415	yes		-1.32806	4.69435	15.064	0.000103925	0.000973095		AT1G02810.1	IPR011050,IPR006501	GO:0005618,GO:0004857,GO:0030599,GO:0042545
Peaxi162Scf00001g04320		XLOC_000326	158.173	92.9575	-0.766859	-1.97684	0.00085	0.00246011	yes		-0.664805	6.32639	9.04642	0.0026321	0.0145338		AT3G53520.1	IPR001509,IPR016040	GO:0044237,GO:0003824,GO:0050662
Peaxi162Scf00001g10028		XLOC_000178	35.3674	66.5889	0.912863	2.22585	0.0004	0.00125109	yes		2.33901	2.93466	20.5596	5.78e-06	7.85e-05		AT5G64080.1	IPR016140,IPR000528	GO:0008289,GO:0006869
Peaxi162Scf00002g00047		XLOC_000444	432.801	122.427	-1.82179	-4.33031	5e-05	0.000185415	yes		-2.37013	6.14079	22.1409	2.53e-06	3.77e-05		ref|XP_007052129.1|	IPR016140
Peaxi162Scf00002g00048		XLOC_000445	489.267	75.3059	-2.69979	-5.36208	5e-05	0.000185415	yes		-2.79153	6.87886	15.0918	0.000102409	0.000961515		dbj|BAB16428.1|	IPR016140
Peaxi162Scf00002g00111		XLOC_000372	87.5412	45.2295	-0.952699	-2.41486	5e-05	0.000185415	yes		-1.1271	5.53977	11.0041	0.000909082	0.00606993		AT4G12520.1	IPR016140
Peaxi162Scf00002g00372		XLOC_000410	4.57988	0.972746	-2.23517	-3.15503	5e-05	0.000185415	yes		-2.48288	6.87062	35.3807	2.71e-09	7.64e-08		AT5G46800.1	IPR002067,IPR023395	GO:0055085
Peaxi162Scf00002g00383		XLOC_000495	31.2502	3.97406	-2.97518	-4.55675	5e-05	0.000185415	yes		-3.30061	5.09018	45.2936	1.7e-11	7.14e-10
Peaxi162Scf00002g00413		XLOC_000358	24.8754	3.57691	-2.79794	-2.56391	0.0043	0.0102448	yes		-3.25589	2.31545	17.4718	2.92e-05	0.000322455			IPR016140
Peaxi162Scf00002g00534		XLOC_000511	13.8827	51.0975	1.87997	3.93596	5e-05	0.000185415	yes		1.82278	3.20085	16.5258	4.8e-05	0.000500008		AT5G22580.1	IPR011008
Peaxi162Scf00002g00813		XLOC_000451	43.4166	20.9568	-1.05083	-2.70447	5e-05	0.000185415	yes		-0.930433	5.52784	7.03373	0.00799885	0.0348473		AT5G51480.1	IPR008972	GO:0005507,GO:0055114,GO:0016491
Peaxi162Scf00002g00816		XLOC_000454	28.3876	6.72375	-2.07792	-4.40038	5e-05	0.000185415	yes		-1.56849	3.11006	22.5733	2.02e-06	3.09e-05		AT4G22590.1	IPR006379,IPR023214	GO:0008152,GO:0005992,GO:0003824
Peaxi162Scf00002g02511		XLOC_000485	24.3987	7.09614	-1.7817	-4.10605	5e-05	0.000185415	yes		-1.57408	3.00844	18.8415	1.42e-05	0.00017255		sp|Q20X96|HIS1_RHOPB	IPR001348	GO:0000287,GO:0003879,GO:0000105,GO:0005737
Peaxi162Scf00002g05210		XLOC_000508	6.96971	3.09308	-1.17205	-2.33666	5e-05	0.000185415	yes		-1.03899	4.48057	13.4755	0.000241696	0.00200884		AT2G27810.1	IPR006043	GO:0016020,GO:0006810,GO:0055085,GO:0005215
Peaxi162Scf00002g05425		XLOC_000515	15.4239	5.25018	-1.55473	-2.66261	0.0001	0.00035384	yes		-1.79106	2.06429	16.209	5.67e-05	0.000578746		AT2G27740.1	IPR007033
Peaxi162Scf00002g05435		XLOC_000516	0.856778	6.55929	2.93655	4.87109	5e-05	0.000185415	yes		2.75437	3.46291	9.93517	0.0016215	0.00972902		AT2G36380.1	IPR027417,IPR013581,IPR013525	GO:0016020,GO:0005524,GO:0000166,GO:0017111,GO:0016887
Peaxi162Scf00003g00088		XLOC_000736	106.401	2.61255	-5.34791	-6.44881	5e-05	0.000185415	yes		-5.00786	4.6756	52.5481	4.2e-13	2.29e-11
Peaxi162Scf00003g00110		XLOC_000521	5.94265	1.32414	-2.16605	-1.58181	0.0236	0.0448025	yes		-3.42741	2.60789	28.6318	8.75e-08	1.8e-06
Peaxi162Scf00003g00218		XLOC_000721	4.30567	0.73654	-2.5474	-2.30846	0.0083	0.018143	yes		-2.60777	-0.0454248	12.7492	0.000356154	0.00280375		ref|XP_002887043.1|	IPR011598	GO:0046983
Peaxi162Scf00003g00245		XLOC_000784	24.1245	8.21088	-1.55489	-3.38725	5e-05	0.000185415	yes		-1.72244	6.449	43.8971	3.46e-11	1.38e-09		AT3G19320.1	IPR001611	GO:0005515
Peaxi162Scf00003g00251		XLOC_000584	6.62731	14.0645	1.08556	2.19777	0.00045	0.00139113	yes		1.4227	5.05746	30.4455	3.43e-08	7.71e-07		AT4G15480.1	IPR002213	GO:0008152,GO:0016758
Peaxi162Scf00003g00267		XLOC_000799	2.69802	19.7183	2.86956	3.77109	0.0001	0.00035384	yes		3.29136	3.85025	46.8012	7.86e-12	3.48e-10		AT3G19580.1	IPR013087	GO:0046872,GO:0003676
Peaxi162Scf00003g00367		XLOC_000630	12.6552	20.5575	0.699929	1.76636	0.0029	0.00726086	yes		0.910487	4.67305	13.6877	0.000215865	0.00182341		AT5G64550.1
Peaxi162Scf00003g00384		XLOC_000639	25.9603	42.2297	0.701951	1.76324	0.0028	0.00703987	yes		0.909884	5.10236	6.4341	0.011195	0.045358		AT1G68140.1	IPR013083,IPR012866
Peaxi162Scf00003g00421		XLOC_000659	169.351	98.6387	-0.779791	-2.08376	0.00025	0.000817896	yes		-0.630605	5.88478	7.31429	0.00684083	0.0308754		sp|A2YEZ6|SAP8_ORYSI	IPR000058,IPR002653	GO:0003677,GO:0008270
Peaxi162Scf00003g00497		XLOC_000923	10.7141	19.5545	0.867986	2.15711	0.0005	0.00152937	yes		1.14473	4.82005	15.3707	8.83e-05	0.000842865		AT1G49580.1	IPR011992,IPR011009	GO:0005524,GO:0004674,GO:0005509,GO:0004672,GO:0006468,GO:0016772
Peaxi162Scf00003g00514		XLOC_000696	37.3529	18.6885	-0.999071	-2.36375	5e-05	0.000185415	yes		-1.0438	4.74382	24.4504	7.62e-07	1.28e-05		AT3G10760.1	IPR009057	GO:0003677,GO:0003682
Peaxi162Scf00003g00523		XLOC_000527	47.3666	22.0861	-1.10073	-2.91671	5e-05	0.000185415	yes		-1.01113	5.37094	10.9482	0.000936966	0.00621802		AT1G08320.1	IPR004827,IPR025422	GO:0006355,GO:0043565,GO:0006351,GO:0003700
Peaxi162Scf00003g01226		XLOC_000745	224.914	145.835	-0.625037	-1.59385	0.0071	0.0158376	yes		-0.728944	6.97636	7.87352	0.00501638	0.0241964		AT4G13850.1	IPR012677	GO:0000166,GO:0003676
Peaxi162Scf00003g01629		XLOC_000562	39.3236	20.713	-0.92486	-2.21611	0.00015	0.000513767	yes		-0.733668	4.42319	7.71298	0.00548251	0.025967		AT4G27000.1	IPR012677	GO:0000166,GO:0003676
Peaxi162Scf00003g01630		XLOC_000759	85.6123	14.6265	-2.54924	-6.51033	5e-05	0.000185415	yes		-2.54503	4.90098	57.105	4.13e-14	2.63e-12		prf||1908371A	IPR006067,IPR005117	GO:0020037,GO:0055114,GO:0051536,GO:0016491
Peaxi162Scf00003g01632		XLOC_000561	5.44407	2.46838	-1.14112	-1.76885	0.00555	0.01279	yes		-1.90838	1.41035	11.5674	0.000671176	0.00472998		AT2G15730.1	IPR027417
Peaxi162Scf00003g01928		XLOC_000770	26.0051	9.47522	-1.45656	-1.75468	0.00895	0.0193773	yes		-1.08921	5.70469	8.23637	0.00410591	0.0206964
Peaxi162Scf00003g02311		XLOC_000575	6.42109	11.0453	0.782548	1.56678	0.01	0.021334	yes		1.21964	3.66311	9.93238	0.00162396	0.00973812		sp|Q38899|ORC2_ARATH	IPR007220	GO:0005634,GO:0000808,GO:0006260
Peaxi162Scf00003g02427		XLOC_000788	28.4944	62.5839	1.13511	2.97151	5e-05	0.000185415	yes		1.12702	4.54726	12.6446	0.00037666	0.00293395		AT1G44542.1	IPR007325
Peaxi162Scf00003g02441		XLOC_000581	829.734	357.879	-1.21318	-2.53514	5e-05	0.000185415	yes		-1.49994	7.73335	34.5088	4.24e-09	1.15e-07
Peaxi162Scf00003g02547		XLOC_000791	23.6386	2.14037	-3.46521	-5.40946	5e-05	0.000185415	yes		-3.50609	2.81339	53.2407	2.95e-13	1.64e-11		AT2G15220.1	IPR007541
Peaxi162Scf00003g02638		XLOC_000797	33.4565	2.62436	-3.67225	-4.32892	5e-05	0.000185415	yes		-3.28547	3.3062	47.786	4.75e-12	2.21e-10		AT3G49940.1	IPR004883
Peaxi162Scf00003g02840		XLOC_000595	13.5438	0.805379	-4.07182	-4.40541	0.00025	0.000817896	yes		-3.97393	0.350705	29.2644	6.31e-08	1.33e-06		AT1G60030.1	IPR006043	GO:0016020,GO:0006810,GO:0055085,GO:0005215
Peaxi162Scf00003g02933		XLOC_000820	42.2139	17.1637	-1.29836	-2.941	5e-05	0.000185415	yes		-1.37978	4.72018	13.5939	0.000226927	0.0019052		sp|Q10L32|MSRB5_ORYSJ	IPR011057	GO:0033743,GO:0055114
Peaxi162Scf00003g03340		XLOC_000609	29.9556	5.12676	-2.54671	-6.39506	5e-05	0.000185415	yes		-2.33787	4.71705	50.793	1.03e-12	5.24e-11		AT1G52340.1	IPR003480,IPR002347,IPR023213	GO:0016747
Peaxi162Scf00003g03546		XLOC_000618	105.55	62.0973	-0.765325	-2.03841	0.0005	0.00152937	yes		-0.682007	5.56074	10.4545	0.00122349	0.00773531		AT1G34750.1	IPR001932,IPR015655	GO:0003824
Peaxi162Scf00003g03631		XLOC_000850	17.4864	5.37833	-1.701	-3.9966	5e-05	0.000185415	yes		-1.96576	2.78614	15.4838	8.32e-05	0.000802791		AT1G22150.1	IPR001902	GO:0016020,GO:0055085,GO:0015116,GO:0008272,GO:0016021,GO:0008271
Peaxi162Scf00003g03748		XLOC_000638	198.748	126.603	-0.650628	-1.65925	0.00385	0.00930537	yes		-0.653347	7.3288	8.46563	0.00361921	0.0186889		sp|P35684|RL3_ORYSJ	IPR000597,IPR009000	GO:0005840,GO:0006412,GO:0005622,GO:0003735
Peaxi162Scf00003g04333		XLOC_000886	7.04932	0.88968	-2.98613	-3.32435	0.00025	0.000817896	yes		-3.13263	2.29754	30.6796	3.04e-08	6.92e-07		AT5G06800.1	IPR025756,IPR009057	GO:0003677,GO:0003682
Peaxi162Scf00003g04424		XLOC_000895	4.7832	0.797615	-2.58421	-2.31776	0.00815	0.0178576	yes		-2.85155	1.20133	12.4172	0.000425391	0.00324981		AT1G52820.1	IPR027443,IPR005123	GO:0016706,GO:0055114,GO:0016491
Peaxi162Scf00003g04538		XLOC_000900	3.10118	8.26801	1.41472	1.99994	0.00375	0.00909209	yes		1.09358	4.2879	10.1307	0.00145822	0.00891721		AT5G49340.1	IPR026057
Peaxi162Scf00003g04711		XLOC_000683	543.661	280.885	-0.952728	-2.49907	5e-05	0.000185415	yes		-0.863677	6.2715	8.73719	0.00311784	0.0165964
Peaxi162Scf00003g04712		XLOC_000684	1473.58	807.978	-0.866937	-1.78864	0.00195	0.0051377	yes		-0.798271	8.08637	11.8164	0.000587121	0.00425042		sp|O65731|RS5_CICAR	IPR000235,IPR023798	GO:0003723,GO:0006412,GO:0003735,GO:0015935
Peaxi162Scf00003g04831		XLOC_000910	44.2525	17.7625	-1.31692	-3.17061	5e-05	0.000185415	yes		-1.66465	8.1233	20.1102	7.31e-06	9.57e-05		sp|Q8DMN0|RL4_THEEB	IPR023574,IPR002136	GO:0005840,GO:0006412,GO:0003735
Peaxi162Scf00003g04840		XLOC_000688	9.30649	3.19216	-1.54371	-2.65018	0.00025	0.000817896	yes		-1.34813	3.96845	15.0849	0.000102784	0.000963719		AT2G39220.1	IPR016035	GO:0008152
Peaxi162Scf00003g04918		XLOC_000690	0.557841	10.0852	4.17625	4.62787	0.00715	0.0159352	yes		8.77889	2.59301	58.5955	1.94e-14	1.28e-12		AT2G26850.1	IPR001810	GO:0005515
Peaxi162Scf00003g05135		XLOC_000935	1.0865	2.53658	1.2232	1.44373	0.0233	0.0443169	yes		1.62832	1.23302	6.73326	0.00946314	0.0398006		AT5G05140.1	IPR017923	GO:0005634,GO:0003677,GO:0006351
Peaxi162Scf00003g05227		XLOC_000699	4.3366	45.3604	3.3868	6.82094	5e-05	0.000185415	yes		3.59804	2.61462	80.4231	3.02e-19	4.29e-17		AT5G07050.1	IPR000620	GO:0016020
Peaxi162Scf00003g05355		XLOC_000712	7.38355	3.75926	-0.973866	-1.78563	0.0054	0.0124867	yes		-1.05279	9.65851	7.61649	0.00578369	0.0270916		sp|Q8YRZ2|ACSF3_NOSS1	IPR008434,IPR003251	GO:0046872,GO:0055114,GO:0048529,GO:0016491,GO:0015995,GO:0015979
Peaxi162Scf00003g05363		XLOC_000948	137.008	65.7259	-1.05973	-2.7913	5e-05	0.000185415	yes		-0.962419	5.43317	11.2057	0.000815451	0.00555579		AT2G41090.1	IPR011992	GO:0005509
Peaxi162Scf00003g05364		XLOC_000949	4.74295	10.3889	1.13119	2.60686	5e-05	0.000185415	yes		1.23123	4.44519	15.9897	6.37e-05	0.00063876		ref|XP_002530965.1|
Peaxi162Scf00003g05369		XLOC_000954	49.5407	25.7919	-0.941697	-2.42915	0.0001	0.00035384	yes		-1.05276	3.94021	15.8156	6.98e-05	0.000692631		AT5G32450.1	IPR012677	GO:0000166,GO:0003676
Peaxi162Scf00004g00041		XLOC_001025	3.4743	27.6788	2.99399	7.07667	5e-05	0.000185415	yes		3.42046	5.0178	60.181	8.65e-15	6.07e-13		AT2G36380.1	IPR027417,IPR013581,IPR013525	GO:0016020,GO:0005524,GO:0000166,GO:0017111,GO:0016887
Peaxi162Scf00004g00319		XLOC_001053	2.6425	0.479372	-2.46269	-2.13546	0.0103	0.0218869	yes		-2.57018	0.0658539	7.29968	0.0068967	0.0310734		AT5G12460.1	IPR006740
Peaxi162Scf00004g00424		XLOC_001009	3.10705	7.89066	1.3446	2.14888	0.00145	0.00395485	yes		1.55802	1.47082	11.3374	0.000759629	0.00525054			IPR012442
Peaxi162Scf00004g01611		XLOC_000967	7.20745	25.1014	1.80021	3.77614	5e-05	0.000185415	yes		2.26423	5.76534	54.2341	1.78e-13	1.03e-11		AT1G29700.1	IPR001279	GO:0016787
Peaxi162Scf00004g02221		XLOC_000969	2.92207	22.3831	2.93735	2.2747	0.00695	0.0155433	yes		3.45121	1.90296	38.6327	5.12e-10	1.65e-08		AT4G39670.1	IPR014830	GO:0017089,GO:0051861,GO:0046836,GO:0005737
Peaxi162Scf00004g02521		XLOC_000977	7.21213	12.796	0.827192	1.71706	0.0046	0.0108609	yes		0.99173	3.94167	9.64875	0.0018948	0.0110846		sp|Q9LXV5|NFYA1_ARATH	IPR001289	GO:0006355,GO:0003700
Peaxi162Scf00004g02625		XLOC_001050	59.1018	35.5775	-0.732238	-1.93104	0.0005	0.00152937	yes		-0.677761	6.81077	10.6024	0.0011294	0.00723315		AT5G04590.1	IPR011787	GO:0020037,GO:0051539,GO:0050311,GO:0055114,GO:0051536,GO:0016491
Peaxi162Scf00004g03311		XLOC_000990	3.47912	11.7288	1.75326	3.74372	5e-05	0.000185415	yes		1.74022	4.12625	20.6005	5.66e-06	7.69e-05		ref|XP_002513522.1|
Peaxi162Scf00004g03812		XLOC_001065	19.3005	5.23444	-1.88253	-4.18105	5e-05	0.000185415	yes		-1.90544	3.38958	40.3505	2.12e-10	7.31e-09		AT1G50460.1	IPR001312	GO:0005524,GO:0016773,GO:0006096,GO:0005975,GO:0004396
Peaxi162Scf00004g04124		XLOC_001074	56.8625	19.1846	-1.56753	-3.83063	5e-05	0.000185415	yes		-1.33864	3.4272	31.9215	1.61e-08	3.89e-07		sp|Q3SWX0|NIPA2_BOVIN	IPR008521	GO:0016020,GO:0015693,GO:0015095
Peaxi162Scf00004g04126		XLOC_001076	40.4171	65.734	0.701674	1.84842	0.0025	0.00640186	yes		0.953735	5.90918	15.901	6.67e-05	0.000665899		sp|O81027|HMGCL_ARATH	IPR027167,IPR013785	GO:0004419,GO:0003824
Peaxi162Scf00004g04217		XLOC_001078	16.9261	29.7716	0.81469	1.9406	0.0005	0.00152937	yes		1.07171	5.18817	13.8312	0.000199985	0.00170526		AT2G32560.1	IPR001810	GO:0005515
Peaxi162Scf00004g04521		XLOC_001086	19.9319	31.0707	0.640475	1.57825	0.0064	0.0144727	yes		0.769246	4.4754	7.45819	0.00631486	0.0289815		AT5G12330.4	IPR007818
Peaxi162Scf00005g00118		XLOC_001135	9.84509	3.63804	-1.43624	-2.7	0.0001	0.00035384	yes		-1.44771	2.29478	12.3141	0.000449556	0.00339949		AT5G36110.1	IPR001128	GO:0020037,GO:0016705,GO:0005506,GO:0055114
Peaxi162Scf00005g00439		XLOC_001115	42.0106	22.192	-0.920715	-2.29096	0.0003	0.000964629	yes		-1.0527	6.35928	10.7263	0.00105621	0.00685132		AT5G03040.1	IPR025064
Peaxi162Scf00005g00505		XLOC_001158	2.7424	48.5219	4.14513	6.64997	5e-05	0.000185415	yes		4.49464	2.25157	34.1037	5.23e-09	1.39e-07		AT3G09640.1	IPR010255	GO:0006979,GO:0020037,GO:0004601,GO:0055114
Peaxi162Scf00005g00506		XLOC_001159	3.74434	6.74366	0.848821	1.52553	0.01025	0.021797	yes		1.97514	2.41405	12.4809	0.000411139	0.00316091		sp|Q94AN4|AP2L1_ARATH	IPR016177	GO:0003677,GO:0006355,GO:0003700
Peaxi162Scf00005g00612		XLOC_001093	9.42455	92.7998	3.29963	7.33753	5e-05	0.000185415	yes		3.5634	4.92987	93.4356	4.2e-22	9.66e-20		sp|Q9VCY8|ADRL_DROME	IPR004254	GO:0016021
Peaxi162Scf00005g00618		XLOC_001132	21.0402	10.6227	-0.985992	-1.66826	0.0049	0.0114741	yes		-3.03314	1.03178	20.9548	4.7e-06	6.53e-05		AT2G01540.1	IPR000008	GO:0005515
Peaxi162Scf00005g01017		XLOC_001095	6.63263	12.1369	0.871741	1.81964	0.0019	0.00502129	yes		1.29681	3.37443	16.6287	4.55e-05	0.000475753		AT5G36110.1	IPR001128	GO:0020037,GO:0016705,GO:0005506,GO:0055114
Peaxi162Scf00005g01018		XLOC_001134	2.09401	8.62325	2.04197	3.23743	5e-05	0.000185415	yes		2.35756	3.85615	33.9554	5.64e-09	1.49e-07		AT2G42850.1	IPR001128	GO:0020037,GO:0016705,GO:0005506,GO:0055114
Peaxi162Scf00005g02513		XLOC_001102	3338.94	1415.83	-1.23774	-2.48575	5e-05	0.000185415	yes		-1.13183	8.65118	6.64197	0.00996037	0.0415005		AT1G70830.1	IPR023393,IPR000916	GO:0006952,GO:0009607
Peaxi162Scf00005g04511		XLOC_001120	12.0339	20.8079	0.790032	1.83001	0.00205	0.00537075	yes		0.723188	3.76902	8.62288	0.00331967	0.0174688		AT2G43190.1	IPR023534	GO:0000172,GO:0003723,GO:0030677,GO:0006379,GO:0006364,GO:0004540,GO:0008033
Peaxi162Scf00005g05111		XLOC_001128	5.30012	8.77524	0.727414	1.6392	0.0044	0.0104501	yes		0.90286	6.642	10.4666	0.00121553	0.00769441		sp|Q9LYZ9|PP362_ARATH	IPR011990,IPR002885	GO:0005515
Peaxi162Scf00006g00031		XLOC_001166	33.7441	4.77711	-2.82042	-5.01481	5e-05	0.000185415	yes		-2.79099	4.57168	30.48	3.37e-08	7.6e-07		AT5G55730.1	IPR000782
Peaxi162Scf00006g00149		XLOC_001247	6.30817	50.2073	2.9926	5.35514	5e-05	0.000185415	yes		2.84558	2.25784	22.8789	1.73e-06	2.68e-05			IPR006814	GO:0009523,GO:0042651,GO:0015979,GO:0009654
Peaxi162Scf00006g00353		XLOC_001266	0.828077	3.57421	2.10979	2.81848	0.0002	0.000667709	yes		2.81245	2.53978	17.3045	3.18e-05	0.000347125		AT1G32490.1	IPR007502,IPR011709,IPR027417,IPR014001,IPR001650	GO:0005524,GO:0004386,GO:0008026,GO:0003676
Peaxi162Scf00006g00414		XLOC_001231	10.2826	20.1308	0.969195	1.95326	0.00195	0.0051377	yes		1.42035	2.39272	15.4238	8.59e-05	0.000824466		AT3G07680.1	IPR009038	GO:0006810,GO:0016021
Peaxi162Scf00006g01613		XLOC_001189	11.0056	0	NA	NA	5e-05	0.000185415	yes		-9.69557	0.629702	39.5413	3.21e-10	1.08e-08		sp|Q0WU02|MTP10_ARATH	IPR027470,IPR027469,IPR002524	GO:0055085,GO:0016021,GO:0006812,GO:0008324
Peaxi162Scf00006g03310		XLOC_001262	7.55609	2.8391	-1.41221	-1.60117	0.0133	0.0272974	yes		-1.28934	3.82326	8.1016	0.00442261	0.0219614			IPR007650
Peaxi162Scf00006g03910		XLOC_001277	3.15532	10.7367	1.76669	2.96481	5e-05	0.000185415	yes		1.68969	2.7157	11.0251	0.000898858	0.00601135		AT5G35960.1	IPR011009	GO:0005524,GO:0004674,GO:0004672,GO:0006468,GO:0016772
Peaxi162Scf00006g04217		XLOC_001214	8.06403	3.33681	-1.27303	-1.59838	0.0137	0.0280056	yes		-1.78354	4.89818	11.623	0.000651411	0.00461897		AT1G32540.2	IPR005735
Peaxi162Scf00006g04222		XLOC_001215	31.7569	4.33987	-2.87134	-6.56037	5e-05	0.000185415	yes		-2.92204	5.5775	51.5042	7.14e-13	3.74e-11		AT2G36780.1	IPR002213	GO:0008152,GO:0016758
Peaxi162Scf00006g05010		XLOC_001287	51.3019	429.6	3.06591	6.52139	5e-05	0.000185415	yes		3.19142	6.46334	74.8282	5.14e-18	5.91e-16		AT2G03200.1	IPR021109,IPR001461	GO:0006508,GO:0004190
Peaxi162Scf00006g10316		XLOC_001258	32.8256	2.2098	-3.89283	-5.74313	5e-05	0.000185415	yes		-3.94907	2.79274	47.9621	4.35e-12	2.02e-10		AT4G36430.1	IPR010255	GO:0006979,GO:0020037,GO:0004601,GO:0055114
Peaxi162Scf00007g00011		XLOC_001290	121.806	11.1948	-3.44369	-8.02726	5e-05	0.000185415	yes		-3.4705	5.26578	46.882	7.54e-12	3.36e-10		AT5G17540.1	IPR003480,IPR023213	GO:0016747
Peaxi162Scf00007g00012		XLOC_001291	96.2462	7.4906	-3.68358	-8.44853	5e-05	0.000185415	yes		-3.69077	4.49818	53.2484	2.94e-13	1.64e-11		AT5G17540.1	IPR003480,IPR023213	GO:0016747
Peaxi162Scf00007g00033		XLOC_001381	1.2986	8.52924	2.71546	3.18475	0.00015	0.000513767	yes		2.6832	2.18156	29.2176	6.47e-08	1.36e-06		AT5G55090.1	IPR011009	GO:0005524,GO:0004674,GO:0004672,GO:0006468,GO:0016772
Peaxi162Scf00007g00095		XLOC_001317	8.57019	2.31691	-1.88712	-3.8682	5e-05	0.000185415	yes		-1.69671	3.95524	22.4607	2.14e-06	3.25e-05		AT2G32400.1	IPR001638,IPR028082,IPR002455,IPR017103	GO:0016020,GO:0007186,GO:0006810,GO:0004965,GO:0004970,GO:0005234,GO:0016021,GO:0005215
Peaxi162Scf00007g00125		XLOC_001376	89.8589	37.4254	-1.26364	-3.19083	5e-05	0.000185415	yes		-1.50038	5.31511	19.9611	7.9e-06	0.000102632
Peaxi162Scf00007g00164		XLOC_001415	9.83402	0.481345	-4.35264	-5.3209	5e-05	0.000185415	yes		-4.11078	2.85337	66.713	3.14e-16	2.8e-14		sp|Q9SXB8|Y1133_ARATH	IPR001480,IPR003609,IPR000858,IPR013320,IPR024171,IPR011009	GO:0005524,GO:0004674,GO:0004672,GO:0048544,GO:0006468,GO:0016772
Peaxi162Scf00007g00287		XLOC_001435	12.7385	6.32536	-1.00998	-2.06963	0.00215	0.00560332	yes		-1.15861	4.31406	11.7435	0.00061057	0.00437885		gb|ABE01833.1|
Peaxi162Scf00007g00638		XLOC_001387	10.331	4.72155	-1.12965	-2.68188	5e-05	0.000185415	yes		-1.02568	4.11622	9.28097	0.00231546	0.013064		AT1G76160.1	IPR008972	GO:0005507,GO:0055114,GO:0016491
Peaxi162Scf00007g00935		XLOC_001319	33.0119	2.61146	-3.66006	-5.43047	5e-05	0.000185415	yes		-4.15232	0.823145	44.0694	3.17e-11	1.27e-09		AT3G21700.3	IPR001806,IPR027417	GO:0007264,GO:0005622,GO:0005525,GO:0015031
Peaxi162Scf00007g01118		XLOC_001324	96.3324	16.0977	-2.58116	-6.69024	5e-05	0.000185415	yes		-2.33961	6.49149	74.1932	7.08e-18	7.97e-16		AT1G05260.1	IPR010255	GO:0006979,GO:0020037,GO:0004601,GO:0055114
Peaxi162Scf00007g01328		XLOC_001327	1.70237	19.164	3.49278	6.7048	5e-05	0.000185415	yes		2.42113	4.02981	41.2041	1.37e-10	4.91e-09		AT4G15240.1	IPR006740
Peaxi162Scf00007g01342		XLOC_001330	139.25	12.3904	-3.49038	-7.89832	5e-05	0.000185415	yes		-4.20149	6.05944	29.4179	5.83e-08	1.24e-06		gb|EMT21332.1|	IPR008972	GO:0009055,GO:0005507
Peaxi162Scf00007g01347		XLOC_001405	116.105	11.3821	-3.35058	-7.46377	5e-05	0.000185415	yes		-3.35621	5.34134	93.5014	4.06e-22	9.45e-20		AT5G54680.1	IPR011598	GO:0046983
Peaxi162Scf00007g01511		XLOC_001338	240.574	55.9706	-2.10374	-5.1849	5e-05	0.000185415	yes		-2.05556	7.13487	41.8101	1.01e-10	3.69e-09		AT4G03210.1	IPR016455,IPR008264,IPR008985	GO:0048046,GO:0016762,GO:0004553,GO:0005618,GO:0006073,GO:0005975
Peaxi162Scf00007g01617		XLOC_001341	3.24993	6.67368	1.03807	1.85685	0.00245	0.0062886	yes		1.09364	3.25615	7.70646	0.00550236	0.0260491		AT5G54510.1	IPR004993
Peaxi162Scf00007g02310		XLOC_001426	450.664	155.345	-1.53658	-3.7845	5e-05	0.000185415	yes		-1.49274	7.30126	34.6113	4.03e-09	1.1e-07		ref|XP_002518003.1|
Peaxi162Scf00007g02412		XLOC_001428	4.80988	0.376055	-3.67698	-2.78194	0.0103	0.0218869	yes		-4.06348	1.99346	45.2093	1.77e-11	7.41e-10		AT1G03495.1	IPR003480,IPR023213	GO:0016747
Peaxi162Scf00007g02414		XLOC_001427	2.89455	61.6862	4.41354	7.23763	5e-05	0.000185415	yes		4.99617	5.1127	65.2	6.77e-16	5.74e-14		AT4G05100.1	IPR009057	GO:0003677,GO:0003682
Peaxi162Scf00007g02541		XLOC_001363	0.619674	2.56002	2.04657	2.24552	0.0032	0.00791476	yes		3.00543	2.85616	6.69388	0.00967443	0.0404965		ref|XP_007021244.1|	IPR022251
Peaxi162Scf00007g02848		XLOC_001434	0.876764	2.94179	1.74643	1.97661	0.0099	0.0211473	yes		1.89012	3.6832	18.9443	1.35e-05	0.000164365		ref|XP_003597650.1|	IPR001810,IPR013101	GO:0005515
Peaxi162Scf00007g02853		XLOC_001370	9.54457	4.25588	-1.16522	-2.08775	0.0016	0.00431488	yes		-1.56856	2.29231	9.38732	0.00218491	0.0124735		sp|Q7F613|SCAM2_ORYSJ	IPR007273	GO:0016021,GO:0015031
Peaxi162Scf00008g01718		XLOC_001531	5.73033	2.10586	-1.44421	-2.29278	0.00075	0.00220004	yes		-1.20544	3.67853	7.23131	0.00716428	0.0319661		sp|Q6DW73|DGDG2_LOTJA
Peaxi162Scf00008g02420		XLOC_001485	3.41464	51.9819	3.9282	7.38662	5e-05	0.000185415	yes		4.23837	4.6313	87.1159	1.02e-20	1.89e-18		AT1G01610.1	IPR002123,IPR023214	GO:0016746,GO:0008152
Peaxi162Scf00008g03316		XLOC_001547	5.61416	2456.62	8.77339	14.5576	5e-05	0.000185415	yes		9.12321	8.2262	276.903	3.55e-62	7.36e-58
Peaxi162Scf00008g03414		XLOC_001552	1.22685	33.9732	4.79136	5.36225	5e-05	0.000185415	yes		5.39622	3.31788	69.3973	8.05e-17	7.72e-15		AT2G47180.1	IPR002495	GO:0016757
Peaxi162Scf00008g03415		XLOC_001553	45.3235	30.9564	-0.550021	-1.40862	0.0168	0.0334073	yes		-0.720355	4.58251	9.6554	0.00188796	0.0110649		AT1G19580.1	IPR011004
Peaxi162Scf00009g00026		XLOC_001581	18.2094	25.9015	0.508349	1.36364	0.0231	0.0439884	yes		0.602419	4.77438	8.35413	0.00384811	0.0196504		AT4G32180.1	IPR004567	GO:0005524,GO:0004594,GO:0015937
Peaxi162Scf00009g00027		XLOC_001660	327.895	124.62	-1.3957	-3.62241	5e-05	0.000185415	yes		-1.21329	5.56022	16.407	5.11e-05	0.000527911		AT5G62540.1	IPR016135,IPR023313	GO:0016881
Peaxi162Scf00009g00061		XLOC_001608	7.84277	12.0934	0.624786	1.59685	0.0064	0.0144727	yes		0.82811	5.84243	9.94721	0.00161093	0.00968805		AT5G62630.1	IPR011042	GO:0016901,GO:0005975,GO:0048038,GO:0003824
Peaxi162Scf00009g00082		XLOC_001617	3.3037	9.31839	1.496	2.54994	0.0003	0.000964629	yes		1.90219	3.56531	33.1055	8.73e-09	2.22e-07		AT4G18700.1	IPR020636	GO:0007165,GO:0005524,GO:0004674,GO:0004672,GO:0006468,GO:0016772
Peaxi162Scf00009g00102		XLOC_001620	6.88594	1.53189	-2.16834	-2.61024	0.00125	0.00346795	yes		-2.38853	2.24834	16.7373	4.29e-05	0.000452956		AT3G51680.1	IPR002347	GO:0008152,GO:0016491
Peaxi162Scf00009g00132		XLOC_001685	108.119	12.8172	-3.07646	-6.84707	5e-05	0.000185415	yes		-3.15822	5.95613	58.7371	1.8e-14	1.2e-12		sp|O49686|PYR1_ARATH	IPR019587,IPR023393
Peaxi162Scf00009g00227		XLOC_001589	3.78397	1.44966	-1.38418	-2.45702	0.0003	0.000964629	yes		-1.4803	2.23651	9.15159	0.00248503	0.0138434		AT3G47730.1	IPR026082,IPR027417	GO:0005524,GO:0000166,GO:0017111,GO:0016887
Peaxi162Scf00009g00342		XLOC_001661	15.2221	6.08202	-1.32354	-2.91954	5e-05	0.000185415	yes		-1.32984	4.69613	15.7898	7.08e-05	0.000700457		AT4G01720.1	IPR003657	GO:0006355,GO:0043565,GO:0003700
Peaxi162Scf00009g00343		XLOC_001662	6.09572	20.9336	1.77995	3.16734	5e-05	0.000185415	yes		2.32026	1.78079	11.1423	0.000843809	0.0057264		AT5G39890.1	IPR014710,IPR012864	GO:0047800,GO:0055114
Peaxi162Scf00009g00426		XLOC_001669	33.8913	7.44655	-2.18627	-4.91494	5e-05	0.000185415	yes		-1.85039	6.58961	30.9599	2.63e-08	6.08e-07		AT5G62720.1	IPR007065
Peaxi162Scf00009g00431		XLOC_001602	3.63546	16.6203	2.19273	5.1584	5e-05	0.000185415	yes		2.6589	6.58842	51.7705	6.24e-13	3.3e-11		sp|Q9LV10|PTR53_ARATH	IPR000109,IPR016196	GO:0016020,GO:0006810,GO:0005215
Peaxi162Scf00009g00434		XLOC_001672	13.1496	32.3648	1.29941	3.42155	5e-05	0.000185415	yes		1.74293	4.90783	42.3537	7.62e-11	2.85e-09		sp|Q08436|PMA3_NICPL	IPR023298,IPR004014,IPR001757,IPR023214	GO:0046872,GO:0019829,GO:0000166,GO:0016021,GO:0006812
Peaxi162Scf00009g00529		XLOC_001674	47.5017	5.11773	-3.2144	-8.00802	5e-05	0.000185415	yes		-3.00935	5.84536	47.5788	5.28e-12	2.43e-10		AT1G74770.1	IPR017921,IPR008913,IPR013083,IPR012312	GO:0005515,GO:0008270
Peaxi162Scf00009g00624		XLOC_001675	18.4136	9.17166	-1.00552	-2.5011	5e-05	0.000185415	yes		-0.843797	4.17448	7.27718	0.0069836	0.0313762		AT5G62620.1	IPR002659,IPR013320,IPR008985	GO:0016020,GO:0030246,GO:0006486,GO:0008378
Peaxi162Scf00009g00811		XLOC_001679	167.87	108.011	-0.636171	-1.69977	0.0036	0.00877252	yes		-0.589748	6.32021	7.64062	0.00570684	0.0267967		ref|XP_007033574.1|	IPR011001	GO:0006629
Peaxi162Scf00009g00812		XLOC_001680	170.958	34.2121	-2.32107	-5.8633	5e-05	0.000185415	yes		-2.21478	5.17849	26.7229	2.35e-07	4.35e-06		AT5G01750.2	IPR025659
Peaxi162Scf00009g01233		XLOC_001684	34.0541	5.52112	-2.6248	-5.64694	5e-05	0.000185415	yes		-2.3106	4.62792	49.26	2.24e-12	1.08e-10		AT5G01620.3	IPR026057,IPR025846
Peaxi162Scf00009g01526		XLOC_001627	1.34963	10.0286	2.89348	2.77488	0.0014	0.00383394	yes		3.69018	1.66512	18.7209	1.51e-05	0.000182109		AT1G58330.1	IPR025422	GO:0043565,GO:0006351
Peaxi162Scf00009g01813		XLOC_001630	32.1786	20.0331	-0.683718	-1.64213	0.006	0.013686	yes		-0.685915	4.83956	6.98363	0.00822586	0.035673		AT5G01470.3	IPR019410
Peaxi162Scf00009g01927		XLOC_001699	20.8601	7.96518	-1.38897	-3.29371	5e-05	0.000185415	yes		-1.03391	4.53399	10.6851	0.00108001	0.00696476		AT5G01190.1	IPR017761	GO:0046274,GO:0048046,GO:0052716,GO:0005507,GO:0055114,GO:0016491
Peaxi162Scf00009g02317		XLOC_001638	2.41808	11.0308	2.1896	3.86898	5e-05	0.000185415	yes		2.3143	2.61787	16.8714	4e-05	0.000425945		AT2G37980.1	IPR019378
Peaxi162Scf00009g02527		XLOC_001642	199.206	136.889	-0.541258	-1.47186	0.0137	0.0280056	yes		-0.541211	8.00702	7.03117	0.00801031	0.0348843		AT5G62690.1	IPR000217,IPR023123	GO:0051258,GO:0005874,GO:0043234,GO:0006184,GO:0007017,GO:0005525,GO:0005200,GO:0003924
Peaxi162Scf00010g00091		XLOC_001775	109.827	34.0456	-1.6897	-4.00582	5e-05	0.000185415	yes		-1.68274	4.91543	25.7394	3.91e-07	6.98e-06		AT1G75390.1	IPR004827	GO:0006355,GO:0043565,GO:0003700
Peaxi162Scf00010g00342		XLOC_001763	1.1675	4.24749	1.86319	2.06237	0.0038	0.00919907	yes		2.20425	3.34091	16.8967	3.95e-05	0.000421478		AT3G52500.1	IPR021109,IPR001461	GO:0006508,GO:0004190
Peaxi162Scf00010g00362		XLOC_001765	8.00066	1.56212	-2.35662	-3.15678	0.00025	0.000817896	yes		-2.55108	2.7603	13.556	0.000231549	0.00193817		sp|Q9LT79|PUB25_ARATH	IPR013083,IPR016024	GO:0000151,GO:0016567,GO:0005488,GO:0004842
Peaxi162Scf00010g01113		XLOC_001780	5.35079	0.433035	-3.6272	-3.43499	0.00215	0.00560332	yes		-3.43239	5.13061	53.3837	2.74e-13	1.54e-11		AT3G50940.1	IPR025753,IPR027417	GO:0005524,GO:0000166,GO:0017111
Peaxi162Scf00011g00016		XLOC_001806	144.304	48.7546	-1.5655	-4.0959	5e-05	0.000185415	yes		-1.50658	3.9568	13.2789	0.000268405	0.00220167		sp|Q8LG89|BABL_ARATH	IPR008972	GO:0009055,GO:0005507
Peaxi162Scf00011g00033		XLOC_001886	4.29598	0.621937	-2.78815	-2.81708	0.0012	0.0033442	yes		-2.38858	0.367186	11.5909	0.000662753	0.00468496		AT1G68150.1	IPR003657	GO:0006355,GO:0043565,GO:0003700
Peaxi162Scf00011g00193		XLOC_001878	8.67565	46.0329	2.40762	5.83498	5e-05	0.000185415	yes		2.81053	5.88297	23.6335	1.17e-06	1.87e-05		sp|Q93VV5|PTR16_ARATH	IPR000109,IPR016196	GO:0016020,GO:0006810,GO:0005215
Peaxi162Scf00011g00355		XLOC_001919	112.165	78.7231	-0.510759	-1.34444	0.01915	0.0374038	yes		-0.670008	5.55385	8.5785	0.00340155	0.0178001		sp|Q9D1D4|TMEDA_MOUSE	IPR009038	GO:0006810,GO:0016021
Peaxi162Scf00011g00533		XLOC_001830	1.68558	7.94359	2.23655	4.14075	5e-05	0.000185415	yes		2.80964	3.47584	20.1909	7.01e-06	9.26e-05		AT5G46240.1	IPR020683,IPR003938	GO:0016020,GO:0055085,GO:0006813,GO:0005249,GO:0005515,GO:0005216,GO:0006811
Peaxi162Scf00011g00627		XLOC_001832	18.9111	43.005	1.18527	3.09881	5e-05	0.000185415	yes		1.29409	6.305	20.5418	5.83e-06	7.91e-05		AT1G22930.1	IPR008862
Peaxi162Scf00011g00742		XLOC_001935	9.94254	15.9068	0.677954	1.4468	0.014	0.0285279	yes		1.02033	3.44049	10.7844	0.0010236	0.0066774		sp|Q8W3M6|UBCP_ARATH	IPR000626,IPR004274,IPR023214	GO:0005634,GO:0005515,GO:0004721
Peaxi162Scf00011g00940		XLOC_001850	3.43009	5.06538	0.562425	1.28697	0.0246	0.0464277	yes		1.21409	3.22897	8.24672	0.00408258	0.020607		AT1G58060.1	IPR007502,IPR011709,IPR027417,IPR014001,IPR001650	GO:0005524,GO:0004386,GO:0008026,GO:0003676
Peaxi162Scf00011g01324		XLOC_001951	7.01959	2.72424	-1.36553	-2.80929	5e-05	0.000185415	yes		-1.21334	3.75569	17.4096	3.01e-05	0.00033088		AT4G20270.1	IPR025875,IPR013210,IPR001611,IPR011009	GO:0005524,GO:0005515,GO:0004674,GO:0004672,GO:0006468,GO:0016772
Peaxi162Scf00011g01513		XLOC_001867	16.0582	0.517583	-4.95537	-3.56473	0.0052	0.0120824	yes		-5.06001	2.34731	55.6472	8.67e-14	5.21e-12		AT1G76690.1	IPR013785	GO:0010181,GO:0003824,GO:0055114,GO:0016491
Peaxi162Scf00011g01540		XLOC_001963	2.16489	7.20806	1.73532	3.10762	5e-05	0.000185415	yes		1.92822	3.01297	17.1551	3.44e-05	0.000371797		sp|Q9SIV5|C3H19_ARATH	IPR003121,IPR004343	GO:0005634,GO:0003677,GO:0005515,GO:0016570,GO:0006352
Peaxi162Scf00011g01619		XLOC_001968	52.8897	15.9741	-1.72725	-4.40471	5e-05	0.000185415	yes		-1.42889	6.10053	19.3309	1.1e-05	0.000137554		ref|XP_002528841.1|	IPR016971
Peaxi162Scf00011g01832		XLOC_001875	5.83166	8.72551	0.581334	1.34229	0.02165	0.0415897	yes		0.912769	3.95826	6.59367	0.0102342	0.042388		sp|Q09176|U2AF1_SCHPO	IPR012677,IPR009145	GO:0046872,GO:0005634,GO:0003723,GO:0000166,GO:0003676
Peaxi162Scf00011g01846		XLOC_001979	125.567	307.057	1.29005	3.43373	5e-05	0.000185415	yes		1.44187	6.01406	15.6181	7.75e-05	0.00075513		sp|Q9FFY3|VAS_ARATH	IPR016140
Peaxi162Scf00011g02119		XLOC_001988	41.7306	19.0025	-1.13491	-3.04055	5e-05	0.000185415	yes		-1.18429	6.05259	22.6331	1.96e-06	3e-05		AT5G49810.1	IPR015424,IPR025779	GO:0009058,GO:0008168,GO:0003824,GO:0030170
Peaxi162Scf00011g02911		XLOC_001999	1.53188	3.43145	1.16351	2.26945	0.00035	0.00110899	yes		2.60797	0.865578	11.465	0.000709175	0.00496567		sp|Q9FJL0|SMC4_ARATH	IPR010935,IPR027417,IPR003395,IPR024704	GO:0030261,GO:0006281,GO:0005524,GO:0005515,GO:0007062,GO:0051276,GO:0005694,GO:0006310
Peaxi162Scf00012g00036		XLOC_002002	58.2743	0.642343	-6.50337	-5.21574	0.0032	0.00791476	yes		-6.95623	3.164	50.5048	1.19e-12	6.01e-11		AT1G70260.1	IPR000620	GO:0016020
Peaxi162Scf00012g00347		XLOC_002053	5.48645	1.14044	-2.26629	-3.33414	5e-05	0.000185415	yes		-1.9584	2.44188	15.3664	8.86e-05	0.000844406		AT1G05260.1	IPR010255	GO:0006979,GO:0020037,GO:0004601,GO:0055114
Peaxi162Scf00012g00364		XLOC_002029	166.914	6.81599	-4.61404	-9.32824	5e-05	0.000185415	yes		-4.57672	6.86365	132.693	1.06e-30	8.74e-28		AT1G05260.1	IPR010255	GO:0006979,GO:0020037,GO:0004601,GO:0055114
Peaxi162Scf00012g02722		XLOC_002018	47.1797	13.3725	-1.8189	-4.71187	5e-05	0.000185415	yes		-1.88953	5.62544	41.0427	1.49e-10	5.29e-09		AT1G60160.1	IPR003855	GO:0016020,GO:0071805,GO:0015079
Peaxi162Scf00012g03216		XLOC_002050	0	6.73733	Inf	NA	5e-05	0.000185415	yes		9.763	1.72096	88.5413	4.98e-21	9.73e-19		AT4G15240.1	IPR006740
Peaxi162Scf00012g03512		XLOC_002056	40.4119	2.42527	-4.05856	-6.42301	5e-05	0.000185415	yes		-4.68769	3.32514	71.4265	2.88e-17	2.95e-15		AT3G01190.1	IPR010255	GO:0006979,GO:0020037,GO:0004601,GO:0055114
Peaxi162Scf00013g00031		XLOC_002060	63.4944	28.8741	-1.13685	-2.87663	5e-05	0.000185415	yes		-1.11982	6.71831	10.8631	0.000980997	0.0064626		AT5G62740.1	IPR001107	GO:0016020
Peaxi162Scf00013g00037		XLOC_002150	15.6531	42.4712	1.44004	3.69537	5e-05	0.000185415	yes		1.56117	4.56766	33.8846	5.85e-09	1.54e-07		sp|Q8VZC3|AL121_ARATH	IPR016161	GO:0016620,GO:0008152,GO:0055114,GO:0016491
Peaxi162Scf00013g00137		XLOC_002152	4.77511	1.52449	-1.6472	-2.88831	5e-05	0.000185415	yes		-1.31036	2.87242	7.8766	0.00500785	0.0241665		AT3G47730.1	IPR026082,IPR027417	GO:0005524,GO:0000166,GO:0017111,GO:0016887
Peaxi162Scf00013g00202		XLOC_002122	26.3833	13.1934	-0.999809	-2.29123	0.0001	0.00035384	yes		-1.02286	3.57381	10.3412	0.00130092	0.00811095		AT3G19330.1	IPR007749
Peaxi162Scf00013g00229		XLOC_002159	154.472	82.0745	-0.912336	-2.56272	5e-05	0.000185415	yes		-0.897863	5.97694	10.978	0.000922001	0.00613838		ref|XP_007009539.1|	IPR007750
Peaxi162Scf00013g00288		XLOC_002222	38.9462	9.83419	-1.98561	-4.69431	5e-05	0.000185415	yes		-1.63529	5.55054	6.49129	0.0108405	0.0443555		AT2G45220.1	IPR011050,IPR006501	GO:0005618,GO:0004857,GO:0030599,GO:0042545
Peaxi162Scf00013g00303		XLOC_002226	9.28341	1.56751	-2.56618	-2.58254	0.0075	0.0166118	yes		-2.81236	1.76512	14.7502	0.000122737	0.00112335		AT4G00080.1	IPR006501	GO:0004857,GO:0030599
Peaxi162Scf00013g00332		XLOC_002072	41.1961	11.8305	-1.8	-3.52977	5e-05	0.000185415	yes		-1.79346	5.74193	12.5473	0.000396784	0.00306999		AT1G74670.1	IPR003854
Peaxi162Scf00013g00429		XLOC_002074	9.18599	21.7601	1.24418	2.85554	5e-05	0.000185415	yes		1.43041	5.5191	25.9776	3.45e-07	6.24e-06		AT1G69570.1	IPR003851	GO:0003677,GO:0006355
Peaxi162Scf00013g00437		XLOC_002077	8.08917	35.0127	2.11381	4.54175	5e-05	0.000185415	yes		2.57976	4.2754	45.88	1.26e-11	5.37e-10		ref|XP_007037404.1|	IPR003441	GO:0003677,GO:0006355
Peaxi162Scf00013g00440		XLOC_002165	36.5726	80.2082	1.13299	2.66595	5e-05	0.000185415	yes		1.28444	4.57355	6.66536	0.00983046	0.0410915		ref|XP_002514739.1|	IPR005746,IPR012336	GO:0015035,GO:0006662,GO:0045454
Peaxi162Scf00013g00511		XLOC_002174	31.7204	15.529	-1.03045	-2.54227	5e-05	0.000185415	yes		-0.930001	4.49767	8.29157	0.00398296	0.0202194		AT3G29360.1	IPR017476	GO:0016616,GO:0003979,GO:0051287,GO:0055114
Peaxi162Scf00013g00531		XLOC_002171	96.4458	60.9336	-0.662479	-1.7909	0.0023	0.00594717	yes		-0.627227	6.25001	6.79823	0.00912481	0.0387043		sp|Q9S7P9|SNP33_ARATH	IPR000727	GO:0005515
Peaxi162Scf00013g00631		XLOC_002175	9.05429	13.1826	0.541959	1.43186	0.01345	0.0275624	yes		0.739797	6.10823	6.92897	0.00848106	0.0365056		AT5G07980.1
Peaxi162Scf00013g00839		XLOC_002186	2.14334	5.08934	1.24762	2.1193	0.001	0.00284413	yes		1.36727	2.91178	11.2644	0.000790076	0.00541677		AT3G05670.1	IPR013083	GO:0005515,GO:0008270
Peaxi162Scf00013g01518		XLOC_002208	2.10703	4.49458	1.09297	1.66225	0.01095	0.0230761	yes		1.35551	4.1828	8.7197	0.00314789	0.0167349		AT3G11580.1	IPR015300	GO:0003677
Peaxi162Scf00013g02116		XLOC_002211	32.4092	19.0364	-0.767643	-1.82136	0.00205	0.00537075	yes		-0.849152	4.74149	10.5355	0.00117104	0.00745146		sp|Q8H3C9|ILL7_ORYSJ	IPR002933	GO:0016787,GO:0008152
Peaxi162Scf00013g03114		XLOC_002134	88.7947	167.287	0.913781	2.32864	0.0002	0.000667709	yes		1.22864	6.40803	33.5279	7.03e-09	1.82e-07		sp|P23281|AROA2_TOBAC	IPR023193,IPR006264,IPR013792	GO:0016765,GO:0003866,GO:0003824
Peaxi162Scf00013g03442		XLOC_002143	11.3369	3.08837	-1.87611	-2.78532	5e-05	0.000185415	yes		-2.50805	0.462276	16.3129	5.37e-05	0.00055168		AT2G47140.1	IPR002347	GO:0008152,GO:0016491
Peaxi162Scf00014g00030		XLOC_002300	7.7067	51.4004	2.7376	5.74962	5e-05	0.000185415	yes		3.03552	6.57252	7.08573	0.00777003	0.0340455		AT5G54960.1	IPR001611,IPR012110	GO:0005515,GO:0030976
Peaxi162Scf00014g00041		XLOC_002249	6.80415	18.3762	1.43335	3.15285	5e-05	0.000185415	yes		1.60444	6.38737	12.9568	0.000318765	0.00255408		AT3G11180.2	IPR002283,IPR027443,IPR026992	GO:0016706,GO:0005506,GO:0055114,GO:0016491
Peaxi162Scf00014g00122		XLOC_002263	37.2271	4.32633	-3.10514	-5.13605	5e-05	0.000185415	yes		-3.02126	3.01328	34.4304	4.42e-09	1.19e-07			IPR000008	GO:0005515
Peaxi162Scf00014g00165		XLOC_002273	10.9964	1.9307	-2.50983	-3.91459	5e-05	0.000185415	yes		-2.67163	2.71607	40.5814	1.89e-10	6.61e-09		AT3G53950.1	IPR015916,IPR011043,IPR014756
Peaxi162Scf00014g00174		XLOC_002277	0.921011	4.2363	2.20151	2.22114	0.00355	0.00866564	yes		3.77645	0.374854	10.195	0.0014082	0.00866509		AT3G26040.1	IPR003480,IPR023213	GO:0016747
Peaxi162Scf00014g00219		XLOC_002307	19.8541	10.0794	-0.978035	-2.32856	5e-05	0.000185415	yes		-1.08417	2.91026	8.08024	0.00447506	0.0221423		sp|Q43776|SYK_SOLLC	IPR018150	GO:0006430,GO:0005524,GO:0006418,GO:0000166,GO:0004824,GO:0004812,GO:0005737,GO:0003676
Peaxi162Scf00014g00924		XLOC_002257	182.516	100.176	-0.865491	-2.32766	0.00015	0.000513767	yes		-0.745932	7.95285	11.0798	0.000872748	0.00588513		AT5G62690.1	IPR000217,IPR023123	GO:0051258,GO:0005874,GO:0043234,GO:0006184,GO:0007017,GO:0005525,GO:0005200,GO:0003924
Peaxi162Scf00014g01318		XLOC_002264	18.1354	1.40959	-3.68547	-4.13551	5e-05	0.000185415	yes		-3.62028	1.98247	33.1182	8.67e-09	2.21e-07		AT3G54040.1	IPR009489
Peaxi162Scf00014g01410		XLOC_002269	12.7165	41.9122	1.72066	2.72766	0.0001	0.00035384	yes		1.72521	4.07748	12.5428	0.000397739	0.00307501		sp|P27880|HSP12_MEDSA	IPR008978
Peaxi162Scf00014g01420		XLOC_002320	1.95559	9.3469	2.25689	2.48428	0.00135	0.00371306	yes		6.36253	1.37338	13.2248	0.000276264	0.00225654		AT3G54020.1	IPR025749
Peaxi162Scf00014g02122		XLOC_002334	11.4493	3.42278	-1.74202	-2.64761	0.00025	0.000817896	yes		-1.50948	2.39719	12.494	0.000408258	0.00314227		AT3G48320.1	IPR001128	GO:0020037,GO:0016705,GO:0005506,GO:0055114
Peaxi162Scf00014g02735		XLOC_002337	23.5754	6.63648	-1.82879	-4.51698	5e-05	0.000185415	yes		-1.69042	5.3777	27.0235	2.01e-07	3.77e-06		AT1G53350.1	IPR027417,IPR000767	GO:0043531,GO:0006952
Peaxi162Scf00014g02915		XLOC_002296	14.2501	1.02682	-3.79472	-3.94267	0.0001	0.00035384	yes		-3.96316	1.48557	27.0055	2.03e-07	3.8e-06		AT1G80840.1	IPR003657	GO:0006355,GO:0043565,GO:0003700
Peaxi162Scf00015g00024		XLOC_002341	7.10265	19.4985	1.45693	3.15707	5e-05	0.000185415	yes		1.61355	4.18648	32.6391	1.11e-08	2.79e-07		AT1G52290.1	IPR013320,IPR011009	GO:0005524,GO:0004674,GO:0004672,GO:0006468,GO:0016772
Peaxi162Scf00015g00039		XLOC_002455	55.369	20.3939	-1.44094	-3.35324	5e-05	0.000185415	yes		-1.47058	5.50874	26.7741	2.29e-07	4.26e-06		dbj|BAO49701.1|	IPR011993,IPR015007	GO:0046907,GO:0005643
Peaxi162Scf00015g00058		XLOC_002378	33.6619	11.5401	-1.54446	-3.86378	5e-05	0.000185415	yes		-1.32993	6.22766	23.1443	1.5e-06	2.36e-05		AT2G25680.1	IPR011547	GO:0015116,GO:0008272,GO:0016021
Peaxi162Scf00015g00072		XLOC_002388	14.9136	23.0869	0.630451	1.66339	0.00395	0.0095152	yes		0.755667	6.09394	7.86841	0.00503058	0.0242479		sp|Q8LPF0|TAF2_ARATH	IPR014782,IPR016024	GO:0008237,GO:0008270,GO:0005488
Peaxi162Scf00015g00126		XLOC_002350	8.41113	42.2407	2.32826	5.63166	5e-05	0.000185415	yes		2.38534	4.22087	60.8401	6.19e-15	4.48e-13		sp|Q8K339|KIN17_MOUSE	IPR019447
Peaxi162Scf00015g00132		XLOC_002462	8.44432	2.75071	-1.61818	-2.05	0.0027	0.00681936	yes		-1.75114	2.30432	25.672	4.05e-07	7.21e-06		AT5G02460.1	IPR003851	GO:0003677,GO:0006355
Peaxi162Scf00015g00141		XLOC_002460	7.51385	4.65018	-0.692265	-1.66083	0.00505	0.0117781	yes		-0.774322	4.38875	6.32613	0.0118972	0.0475795		sp|Q9M817|PTR6_ARATH	IPR000109,IPR016196	GO:0016020,GO:0006810,GO:0006857,GO:0005215
Peaxi162Scf00015g00152		XLOC_002416	26.4885	41.9364	0.66284	1.71585	0.00335	0.00823683	yes		0.587862	6.17542	8.07214	0.00449511	0.0222195		ref|XP_007016473.1|	IPR001251
Peaxi162Scf00015g00178		XLOC_002423	33.8843	54.5084	0.685863	1.77549	0.00245	0.0062886	yes		0.883395	6.52549	18.777	1.47e-05	0.000177647		sp|Q54JE4|ODO1_DICDI	IPR011603	GO:0006099,GO:0008152,GO:0004591,GO:0055114,GO:0030976,GO:0016624
Peaxi162Scf00015g00208		XLOC_002426	22.3464	0	NA	NA	5e-05	0.000185415	yes		-10.0505	4.11938	17.8455	2.4e-05	0.000272505		AT5G39190.1	IPR001929	GO:0045735,GO:0030145
Peaxi162Scf00015g00228		XLOC_002354	519.132	29.5738	-4.13371	-9.40279	5e-05	0.000185415	yes		-4.21588	8.42718	90.3429	2e-21	4.19e-19		sp|Q8CGS5|RNZ2_RAT	IPR023271,IPR001279,IPR000425	GO:0016020,GO:0006810,GO:0016787,GO:0005215
Peaxi162Scf00015g00272		XLOC_002446	301.173	195.721	-0.621797	-1.5908	0.00775	0.0170909	yes		-0.535133	6.94871	6.80089	0.00911122	0.0386704		ref|XP_007009622.1|	IPR012677,IPR001878	GO:0000166,GO:0008270,GO:0003676
Peaxi162Scf00015g00308		XLOC_002563	1.23312	6.51916	2.40237	2.96327	0.00355	0.00866564	yes		2.38984	3.85761	21.724	3.15e-06	4.56e-05		sp|Q91V81|RBM42_MOUSE	IPR012677	GO:0000166,GO:0003676
Peaxi162Scf00015g00816		XLOC_002393	2.34676	28.5313	3.60381	5.69976	5e-05	0.000185415	yes		3.78775	6.81694	64.506	9.62e-16	7.97e-14		AT3G18490.1	IPR021109,IPR001461	GO:0006508,GO:0004190
Peaxi162Scf00015g00825		XLOC_002394	90.2952	11.5403	-2.96797	-6.13512	5e-05	0.000185415	yes		-3.27907	5.6972	33.4158	7.44e-09	1.92e-07		sp|Q9M9A5|PCR6_ARATH	IPR006461
Peaxi162Scf00015g00941		XLOC_002401	2.1085	12.8066	2.6026	3.88478	0.0001	0.00035384	yes		3.12435	1.00702	18.2511	1.94e-05	0.000225543		ref|XP_007036530.1|	IPR003441	GO:0003677,GO:0006355
Peaxi162Scf00015g00942		XLOC_002517	71.3562	10.4425	-2.77258	-5.5906	5e-05	0.000185415	yes		-2.52012	4.71733	25.3892	4.69e-07	8.24e-06
Peaxi162Scf00015g00944		XLOC_002520	21.5026	13.694	-0.650965	-1.65142	0.00455	0.0107576	yes		-1.02656	7.23552	15.7231	7.33e-05	0.000720758		sp|Q9FJV0|M2K6_ARATH	IPR011009	GO:0005524,GO:0004674,GO:0004672,GO:0006468,GO:0016772
Peaxi162Scf00015g01118		XLOC_002530	11.5872	3.1377	-1.88476	-3.42172	5e-05	0.000185415	yes		-1.71647	4.11124	22.6445	1.95e-06	2.99e-05		AT3G12110.1	IPR004000
Peaxi162Scf00015g01122		XLOC_002531	69.5342	171.191	1.29981	3.5068	5e-05	0.000185415	yes		1.37165	6.9352	28.1472	1.12e-07	2.25e-06		sp|Q9M2U2|ECR_ARATH	IPR001104	GO:0016627,GO:0016021,GO:0005737,GO:0006629
Peaxi162Scf00015g01614		XLOC_002420	84.6625	24.0012	-1.81862	-4.70782	5e-05	0.000185415	yes		-1.67506	5.85562	43.8398	3.56e-11	1.41e-09		AT2G39570.1	IPR002912	GO:0016597,GO:0008152
Peaxi162Scf00015g01916		XLOC_002543	6.84413	0	NA	NA	5e-05	0.000185415	yes		-8.46423	2.54439	25.3713	4.73e-07	8.31e-06		AT5G39160.1	IPR001929	GO:0045735,GO:0030145
Peaxi162Scf00015g02216		XLOC_002427	57.8907	37.9125	-0.610661	-1.59511	0.00625	0.0141776	yes		-0.721483	6.52967	11.0633	0.000880519	0.00592505		sp|Q5NA18|MTP5_ORYSJ	IPR027470,IPR027469,IPR002524	GO:0055085,GO:0016021,GO:0006812,GO:0008324
Peaxi162Scf00015g02613		XLOC_002444	17.3503	153.658	3.14669	7.90702	5e-05	0.000185415	yes		3.40918	6.77111	99.1641	2.32e-23	6.88e-21		AT3G55090.1	IPR027417,IPR013525	GO:0016020,GO:0005524,GO:0000166,GO:0017111,GO:0016887
Peaxi162Scf00015g02617		XLOC_002445	7.81867	38.7039	2.30748	4.08891	5e-05	0.000185415	yes		2.65096	3.42025	13.0585	0.000301918	0.00243604		gb|AAR15487.1|	IPR008972	GO:0009055,GO:0005507
Peaxi162Scf00015g10032		XLOC_002361	17.7209	3.72738	-2.24921	-4.03351	5e-05	0.000185415	yes		-1.93926	3.74176	13.4865	0.00024029	0.00199955		sp|Q9M8L2|FBK30_ARATH	IPR001810,IPR015916	GO:0005515
Peaxi162Scf00015g10039		XLOC_002475	22.863	32.5985	0.511793	1.30119	0.0251	0.0472325	yes		0.726114	5.2883	6.75366	0.00935553	0.0394889		dbj|BAO49701.1|	IPR011993,IPR015007	GO:0046907,GO:0005643
Peaxi162Scf00016g00013		XLOC_002571	6.61681	29.8992	2.1759	4.22684	5e-05	0.000185415	yes		2.73074	3.99601	63.6354	1.5e-15	1.18e-13		AT4G38960.1	IPR000315	GO:0008270,GO:0005622
Peaxi162Scf00016g00044		XLOC_002751	2.49748	7.0224	1.49149	2.59156	0.0001	0.00035384	yes		1.6055	2.40038	11.6285	0.000649478	0.00460843		AT4G38900.2	IPR004827	GO:0006355,GO:0043565,GO:0003700
Peaxi162Scf00016g00049		XLOC_002758	15.0732	46.1161	1.61329	4.18506	5e-05	0.000185415	yes		1.74108	5.7232	50.4569	1.22e-12	6.14e-11		AT2G21300.1	IPR021881,IPR027640,IPR027417,IPR013870,IPR001752	GO:0007018,GO:0005524,GO:0003777,GO:0008017,GO:0005871
Peaxi162Scf00016g00062		XLOC_002592	5.02752	12.6794	1.33456	2.92354	5e-05	0.000185415	yes		1.86193	1.72097	9.327	0.00225802	0.0128045		sp|Q00081|GLGL1_SOLTU	IPR011831	GO:0005978,GO:0009058,GO:0008878,GO:0016779
Peaxi162Scf00016g00102		XLOC_002614	3.63038	10.8897	1.58476	2.57856	0.0002	0.000667709	yes		1.55609	3.96219	16.5535	4.73e-05	0.000493014		AT4G34320.1	IPR007749
Peaxi162Scf00016g00202		XLOC_002677	23.9647	7.80944	-1.61762	-3.54593	5e-05	0.000185415	yes		-1.60021	5.48366	17.8889	2.34e-05	0.000266801		sp|Q9LT79|PUB25_ARATH	IPR013083,IPR016024	GO:0000151,GO:0016567,GO:0005488,GO:0004842
Peaxi162Scf00016g00234		XLOC_002699	7.28171	0.90631	-3.0062	-3.49637	0.0011	0.00309629	yes		-3.22606	3.18017	25.8984	3.6e-07	6.48e-06		AT4G15480.1	IPR002213	GO:0008152,GO:0016758
Peaxi162Scf00016g00246		XLOC_002768	5.42041	12.0364	1.15093	1.44143	0.02115	0.0407536	yes		2.0037	3.34624	13.4271	0.000248015	0.00205311			IPR024888,IPR012677	GO:0000398,GO:0000166,GO:0017069
Peaxi162Scf00016g00250		XLOC_002771	21.0933	9.82438	-1.10235	-2.07786	0.0011	0.00309629	yes		-1.20969	3.35139	12.3161	0.000449065	0.00339826		AT5G07930.3	IPR007201,IPR012677	GO:0000166,GO:0003676
Peaxi162Scf00016g00288		XLOC_002885	8.73835	20.3024	1.21622	2.39403	0.00015	0.000513767	yes		1.45273	4.02945	9.17614	0.0024519	0.0136884		dbj|BAA05076.1|	IPR013087	GO:0046872,GO:0003676
Peaxi162Scf00016g00358		XLOC_002779	6.23868	11.8251	0.922536	2.1812	0.0003	0.000964629	yes		1.41859	3.70952	18.0377	2.17e-05	0.000249204		sp|Q9NW13|RBM28_HUMAN	IPR012677	GO:0000166,GO:0003676
Peaxi162Scf00016g00411		XLOC_002787	41.7512	135.325	1.69653	3.97435	5e-05	0.000185415	yes		1.69653	5.72987	32.0968	1.47e-08	3.59e-07		gb|AAN61914.1|AF430372_1	IPR004827	GO:0006355,GO:0043565,GO:0003700
Peaxi162Scf00016g00423		XLOC_002585	14.9847	25.1459	0.746835	1.88178	0.0015	0.00407526	yes		0.997853	5.48308	20.2382	6.84e-06	9.05e-05		AT4G34610.1	IPR009057,IPR006563	GO:0003677,GO:0006355,GO:0043565,GO:0003700
Peaxi162Scf00016g00428		XLOC_002784	10.4549	23.356	1.15962	2.73129	5e-05	0.000185415	yes		1.48531	4.54647	30.8806	2.74e-08	6.3e-07		AT4G39140.1	IPR013083	GO:0005515,GO:0008270
Peaxi162Scf00016g00526		XLOC_002789	9.08945	1.47969	-2.6189	-4.30597	5e-05	0.000185415	yes		-3.68981	0.885045	22.1302	2.55e-06	3.78e-05		AT2G18180.1	IPR001251,IPR011074
Peaxi162Scf00016g00624		XLOC_002794	11.8092	28.0056	1.2458	2.72069	5e-05	0.000185415	yes		1.50288	2.14706	12.1518	0.000490417	0.00365812		AT5G19730.1	IPR011050	GO:0005618,GO:0030599,GO:0042545
Peaxi162Scf00016g00739		XLOC_002798	164.855	67.0672	-1.29752	-3.29168	5e-05	0.000185415	yes		-1.41168	4.8994	22.9501	1.66e-06	2.59e-05		sp|Q03878|GRP1_DAUCA	IPR012677	GO:0000166,GO:0003676
Peaxi162Scf00016g00836		XLOC_002604	33.6719	12.3188	-1.45068	-3.65049	5e-05	0.000185415	yes		-1.25703	5.08863	38.4526	5.61e-10	1.8e-08		sp|Q94G86|ALL9_OLEEU	IPR012946,IPR017853,IPR000490	GO:0004553,GO:0005975,GO:0003824
Peaxi162Scf00016g00930		XLOC_002607	7.3795	17.9907	1.28566	2.36558	5e-05	0.000185415	yes		1.42599	5.65764	6.90175	0.00861115	0.0369531		AT5G25610.1	IPR004873
Peaxi162Scf00016g01135		XLOC_002817	45.8756	123.033	1.42324	3.91424	5e-05	0.000185415	yes		1.70013	7.22787	23.2041	1.46e-06	2.29e-05		AT3G50830.1	IPR008892
Peaxi162Scf00016g01334		XLOC_002633	12.0668	28.2965	1.22959	2.62813	5e-05	0.000185415	yes		1.59794	6.2633	7.78743	0.00526109	0.0251193		AT2G15890.1
Peaxi162Scf00016g01348		XLOC_002636	13.2516	38.1278	1.52467	3.62227	5e-05	0.000185415	yes		1.72617	4.51925	18.0896	2.11e-05	0.000243319		AT3G19000.1	IPR027443,IPR005123,IPR026992	GO:0016706,GO:0055114,GO:0016491
Peaxi162Scf00016g01537		XLOC_002647	83.9093	17.2756	-2.28009	-5.39152	5e-05	0.000185415	yes		-2.07888	3.69581	24.5618	7.2e-07	1.21e-05		AT1G49570.1	IPR010255	GO:0006979,GO:0020037,GO:0004601,GO:0055114
Peaxi162Scf00016g01636		XLOC_002651	22.496	8.12542	-1.46916	-3.58149	5e-05	0.000185415	yes		-1.27252	4.24301	19.259	1.14e-05	0.000142315		AT1G49580.1	IPR011992,IPR011009	GO:0005524,GO:0004674,GO:0005509,GO:0004672,GO:0006468,GO:0016772
Peaxi162Scf00016g01731		XLOC_002657	10.4088	15.6972	0.592702	1.54889	0.0085	0.0185238	yes		0.741663	6.94182	10.4591	0.00122046	0.00772087		sp|Q7ZVZ6|PREP_DANRE	IPR013578,IPR011249	GO:0046872,GO:0006508,GO:0003824
Peaxi162Scf00016g01734		XLOC_002660	19.8787	3.08384	-2.68842	-5.38652	5e-05	0.000185415	yes		-2.30773	7.46417	41.0572	1.48e-10	5.27e-09		prf||1908371A	IPR006067,IPR005117	GO:0020037,GO:0055114,GO:0051536,GO:0016491
Peaxi162Scf00016g01737		XLOC_002654	4.39182	31.5333	2.84399	5.35533	5e-05	0.000185415	yes		2.61789	4.30609	60.7481	6.49e-15	4.68e-13		AT1G19190.1	IPR013094	GO:0016787,GO:0008152
Peaxi162Scf00016g01934		XLOC_002670	16.4485	26.8566	0.707319	1.76636	0.0034	0.00834304	yes		0.848415	4.60136	10.0955	0.00148635	0.00905715		AT4G34000.1	IPR004827	GO:0006355,GO:0043565,GO:0003700
Peaxi162Scf00016g01935		XLOC_002672	77.8573	150.133	0.947333	2.36858	0.0001	0.00035384	yes		1.02207	6.88558	7.58747	0.00587753	0.0274056		sp|Q9LDD8|MCCB_ARATH	IPR000022	GO:0016874
Peaxi162Scf00016g02037		XLOC_002853	6.21927	2.71115	-1.19784	-2.39542	0.0001	0.00035384	yes		-1.45842	3.42341	13.2246	0.000276294	0.00225654		AT2G23360.1	IPR008587
Peaxi162Scf00016g02244		XLOC_002861	5.36223	10.5378	0.974671	2.22227	0.00025	0.000817896	yes		1.30492	4.20812	12.8858	0.000331083	0.00263543		AT4G37250.1	IPR013210,IPR011009	GO:0005524,GO:0004672,GO:0006468,GO:0016772
Peaxi162Scf00016g02249		XLOC_002691	145.338	92.2021	-0.656536	-1.68322	0.00375	0.00909209	yes		-0.971677	6.96892	8.3285	0.00390279	0.0198757		AT4G34150.1	IPR000008	GO:0005515
Peaxi162Scf00016g02428		XLOC_002868	162.041	69.7868	-1.21534	-3.15506	5e-05	0.000185415	yes		-1.22635	5.37935	12.4706	0.000413412	0.00317368		AT2G15220.1	IPR007541
Peaxi162Scf00016g02429		XLOC_002869	5.36708	0.38239	-3.81102	-2.98272	0.0113	0.0237114	yes		-3.72172	1.33077	24.0086	9.59e-07	1.57e-05		AT2G15220.1	IPR007541
Peaxi162Scf00016g02523		XLOC_002706	27.9003	13.9291	-1.00217	-2.51897	5e-05	0.000185415	yes		-0.956125	4.29579	9.07269	0.00259454	0.0143455		AT2G14960.1	IPR004993
Peaxi162Scf00016g02611		XLOC_002712	1.41523	2.86738	1.0187	1.43218	0.0161	0.0322063	yes		1.65486	3.69688	14.9185	0.000112256	0.00103982		sp|Q9LYZ9|PP362_ARATH	IPR011990,IPR002885	GO:0005515
Peaxi162Scf00016g02620		XLOC_002710	4.525	2.00366	-1.17528	-1.88802	0.00205	0.00537075	yes		-1.15224	2.86744	9.05339	0.00262209	0.0144862		AT3G19540.1	IPR006873
Peaxi162Scf00016g02621		XLOC_002711	7.0261	1.98877	-1.82085	-1.81642	0.01225	0.0254199	yes		-1.26895	5.07925	18.3596	1.83e-05	0.000214508		AT4G34290.1	IPR003121	GO:0005515
Peaxi162Scf00016g02624		XLOC_002878	3.0456	7.11131	1.22339	1.94091	0.00195	0.0051377	yes		1.67834	2.38049	9.91947	0.00163539	0.00978966		AT4G33920.1	IPR001932,IPR015655	GO:0006470,GO:0003824,GO:0004722
Peaxi162Scf00016g02736		XLOC_002883	66.9232	21.5345	-1.63586	-3.64945	5e-05	0.000185415	yes		-1.20739	3.89618	9.74453	0.00179857	0.0106131		AT5G67420.1	IPR004883
Peaxi162Scf00016g02742		XLOC_002717	4.23226	0.260323	-4.02305	-5.57089	5e-05	0.000185415	yes		-5.40152	3.77568	47.5884	5.26e-12	2.43e-10		sp|P05414|GOX_SPIOL	IPR013785,IPR012133	GO:0010181,GO:0003824,GO:0055114,GO:0016491
Peaxi162Scf00016g02933		XLOC_002903	3.98484	6.86158	0.784019	1.59635	0.0083	0.018143	yes		2.00518	3.19713	21.9867	2.75e-06	4.05e-05		AT2G14680.1
Peaxi162Scf00016g03016		XLOC_002726	1.46475	20.7341	3.82328	5.86324	5e-05	0.000185415	yes		4.2857	1.46536	46.2477	1.04e-11	4.53e-10		AT1G60030.1	IPR006043	GO:0016020,GO:0006810,GO:0055085,GO:0005215
Peaxi162Scf00016g03241		XLOC_002736	13.6753	2.57949	-2.40642	-4.39408	5e-05	0.000185415	yes		-2.24855	4.55311	15.0572	0.000104303	0.000975753		AT1G10020.1	IPR010410
Peaxi162Scf00016g03346		XLOC_002921	12.8462	2.71612	-2.24172	-2.18556	0.0047	0.0110673	yes		-2.85465	1.37059	20.6731	5.45e-06	7.45e-05		AT4G33720.1	IPR001283	GO:0005576
Peaxi162Scf00016g03348		XLOC_002923	152.805	14.0827	-3.4397	-7.59564	5e-05	0.000185415	yes		-3.57102	7.40075	54.6671	1.43e-13	8.38e-12		AT4G33720.1	IPR001283	GO:0005576
Peaxi162Scf00016g03411		XLOC_002932	95.9211	134.846	0.49139	1.28229	0.02455	0.0463468	yes		0.695075	6.80536	8.39477	0.00376302	0.0193111		AT5G64430.1	IPR000270	GO:0005515
Peaxi162Scf00017g00156		XLOC_003046	6.14033	2.05769	-1.57729	-2.47436	0.00035	0.00110899	yes		-1.48543	4.84955	16.1871	5.74e-05	0.00058434		AT2G36770.1	IPR002213	GO:0008152,GO:0016758
Peaxi162Scf00017g00216		XLOC_003061	303.722	15.2994	-4.31121	-9.6903	5e-05	0.000185415	yes		-4.1219	6.65565	123.247	1.23e-28	7.73e-26		AT1G18970.1	IPR001929	GO:0045735,GO:0030145
Peaxi162Scf00017g00225		XLOC_002961	1.18653	21.8613	4.20356	5.67632	5e-05	0.000185415	yes		4.66892	3.44119	39.2839	3.66e-10	1.22e-08		AT5G19410.1	IPR027417,IPR013525	GO:0016020,GO:0005524,GO:0000166,GO:0017111,GO:0016887
Peaxi162Scf00017g00248		XLOC_003082	18.3595	45.7746	1.31802	3.40274	5e-05	0.000185415	yes		1.46226	6.30645	38.149	6.55e-10	2.06e-08		AT5G62570.2	IPR012416
Peaxi162Scf00017g00257		XLOC_003087	3.46122	7.30314	1.07723	1.76723	0.00395	0.0095152	yes		1.42782	2.28464	15.7523	7.22e-05	0.000711438		AT5G50120.1	IPR015943	GO:0005515
Peaxi162Scf00017g00268		XLOC_003088	16.6201	5.30764	-1.64678	-2.35055	0.00055	0.00166651	yes		-1.43343	4.31414	8.98247	0.00272581	0.0149595		ref|XP_007036163.1|
Peaxi162Scf00017g00272		XLOC_002985	0	6.15914	Inf	NA	5e-05	0.000185415	yes		9.41616	4.08299	60.9323	5.91e-15	4.29e-13		sp|O80742|PUB19_ARATH	IPR013083,IPR016024	GO:0005515,GO:0000151,GO:0016567,GO:0005488,GO:0004842
Peaxi162Scf00017g00288		XLOC_003097	6.3042	0.880511	-2.8399	-3.94294	5e-05	0.000185415	yes		-2.83802	3.63878	44.0907	3.14e-11	1.26e-09		AT1G23760.1	IPR004873
Peaxi162Scf00017g00308		XLOC_003102	9.39201	3.0944	-1.60177	-2.50458	0.0003	0.000964629	yes		-1.46723	2.41775	12.6379	0.000378005	0.00294332		AT5G23100.1	IPR006460
Peaxi162Scf00017g00324		XLOC_003012	14.0757	38.4983	1.45159	3.48219	5e-05	0.000185415	yes		1.59672	5.44936	37.5574	8.88e-10	2.74e-08		AT5G03490.1	IPR002213	GO:0008152,GO:0016758
Peaxi162Scf00017g00617		XLOC_003032	17.1147	40.2273	1.23294	3.11768	5e-05	0.000185415	yes		1.41198	5.22196	46.4043	9.62e-12	4.19e-10		AT2G17650.1	IPR025110,IPR000873	GO:0008152,GO:0003824
Peaxi162Scf00017g02115		XLOC_002956	15.3615	4.76572	-1.68855	-3.27323	5e-05	0.000185415	yes		-1.69328	2.15622	18.4766	1.72e-05	0.000203809		AT5G62610.1	IPR011598	GO:0046983
Peaxi162Scf00017g02219		XLOC_003067	3.97819	7.47497	0.909957	1.75281	0.00465	0.0109644	yes		1.11907	3.04369	8.00441	0.00466636	0.0228649		AT1G27210.1	IPR016024	GO:0005488
Peaxi162Scf00017g02231		XLOC_003069	1.77656	10.3683	2.54503	4.78648	5e-05	0.000185415	yes		2.65349	2.41982	21.7665	3.08e-06	4.48e-05		AT1G70140.1	IPR015425
Peaxi162Scf00017g02232		XLOC_003070	12.9627	1.56533	-3.04983	-2.93014	0.0016	0.00431488	yes		-4.1211	0.869681	41.2119	1.37e-10	4.89e-09		AT1G74890.1	IPR011006	GO:0000160,GO:0006355,GO:0000156
Peaxi162Scf00017g02337		XLOC_002967	16.3293	9.18296	-0.830429	-1.70963	0.0041	0.00983118	yes		-1.82005	2.95053	7.399	0.00652602	0.0297201		AT1G75840.1	IPR002041,IPR005225,IPR001806,IPR027417	GO:0016020,GO:0007165,GO:0006184,GO:0005622,GO:0003924,GO:0006886,GO:0006913,GO:0007264,GO:0005525,GO:0015031
Peaxi162Scf00017g02339		XLOC_002969	15.5011	6.49384	-1.25523	-2.73619	5e-05	0.000185415	yes		-1.26944	5.51125	15.3066	9.14e-05	0.000868336		AT1G60030.1	IPR006043	GO:0016020,GO:0006810,GO:0055085,GO:0005215
Peaxi162Scf00017g02520		XLOC_003083	7.32481	2.0079	-1.86711	-2.13548	0.00515	0.0119815	yes		-2.27122	5.87447	20.1665	7.1e-06	9.34e-05		ref|XP_002511453.1|	IPR003854
Peaxi162Scf00017g02524		XLOC_002974	6.69888	1.16692	-2.52121	-4.17597	5e-05	0.000185415	yes		-3.11535	-0.278376	12.5067	0.000405485	0.00312673		sp|P54802|ANAG_HUMAN	IPR007781,IPR024733,IPR024240,IPR024732
Peaxi162Scf00017g02623		XLOC_002977	16.5257	9.62917	-0.779231	-1.85346	0.00165	0.00443308	yes		-0.91139	3.76975	7.20806	0.00725771	0.0323133		sp|Q86HG0|GMPPA_DICDI	IPR001451,IPR005835	GO:0009058,GO:0016779
Peaxi162Scf00017g03242		XLOC_003117	4.55068	0.814763	-2.48163	-2.17819	0.00595	0.0135877	yes		-2.78786	0.549676	12.3231	0.000447381	0.00338799		sp|Q9C9D0|SOT16_ARATH	IPR000863,IPR027417	GO:0008146
Peaxi162Scf00017g03259		XLOC_003113	37.6672	18.5438	-1.02237	-2.66787	5e-05	0.000185415	yes		-0.959118	5.68553	18.613	1.6e-05	0.000191488		AT5G15740.1	IPR019378
Peaxi162Scf00017g03274		XLOC_003017	9.39571	2.6878	-1.80558	-2.86489	5e-05	0.000185415	yes		-2.02308	1.35603	8.75141	0.00309362	0.0164929		sp|Q9ZSD6|ASPG_LUPLU	IPR000246	GO:0016787
Peaxi162Scf00018g00027		XLOC_003137	6.13112	12.942	1.07784	1.74417	0.00485	0.0113716	yes		1.09134	4.24051	7.95918	0.00478442	0.0233165		ref|XP_002513809.1|
Peaxi162Scf00018g00238		XLOC_003134	8.43053	1.21641	-2.79299	-2.63802	0.00415	0.00993522	yes		-4.28705	2.62405	45.5691	1.47e-11	6.25e-10		AT1G14220.1	IPR001568	GO:0003723,GO:0033897
Peaxi162Scf00018g00311		XLOC_003125	2.97299	4.86709	0.711144	1.43871	0.01435	0.029143	yes		1.06467	3.07465	6.21249	0.0126852	0.0499498		sp|Q8RXD6|BRE1A_ARATH	IPR013083	GO:0005515,GO:0008270
Peaxi162Scf00019g00174		XLOC_003175	3.89685	1.54194	-1.33757	-2.27216	0.0006	0.00180172	yes		-1.55876	3.46059	14.1218	0.000171351	0.00149476		AT4G36870.1	IPR009057,IPR006563	GO:0003677,GO:0006355
Peaxi162Scf00019g00226		XLOC_003203	0.267352	4.8069	4.16829	3.07996	0.0047	0.0110673	yes		4.12881	1.52701	39.121	3.98e-10	1.31e-08		ref|XP_007047113.1|	IPR015300	GO:0003677
Peaxi162Scf00019g00315		XLOC_003161	2.42802	5.59224	1.20365	2.22316	0.001	0.00284413	yes		1.44224	2.97332	9.63528	0.00190876	0.0111458		AT5G11390.1
Peaxi162Scf00019g02516		XLOC_003205	3.62165	0	NA	NA	5e-05	0.000185415	yes		-4.15343	1.92585	20.9233	4.78e-06	6.63e-05		AT4G30270.1	IPR008264,IPR013320,IPR008985	GO:0004553,GO:0005975
Peaxi162Scf00020g00001		XLOC_003276	5.69735	585.334	6.68283	12.4567	5e-05	0.000185415	yes		6.69757	8.36177	52.3305	4.69e-13	2.54e-11
Peaxi162Scf00020g00025		XLOC_003212	122.774	64.9209	-0.919255	-2.48627	5e-05	0.000185415	yes		-0.734377	7.18718	8.52303	0.0035068	0.0182311		AT5G44500.1	IPR017131,IPR010920
Peaxi162Scf00020g00032		XLOC_003216	3.04807	0.302207	-3.33429	-2.62924	0.00945	0.0203127	yes		-3.54269	0.0452189	10.928	0.000947231	0.00628277		AT5G05940.1	IPR005512	GO:0005089
Peaxi162Scf00020g00076		XLOC_003295	1.04988	21.0368	4.32462	5.83987	5e-05	0.000185415	yes		4.67225	3.94024	96.698	8.08e-23	2.16e-20		AT4G00360.1	IPR001128	GO:0020037,GO:0016705,GO:0005506,GO:0055114
Peaxi162Scf00020g00131		XLOC_003247	2262.05	790.191	-1.51736	-3.4908	5e-05	0.000185415	yes		-1.41395	8.31134	32.1741	1.41e-08	3.47e-07
Peaxi162Scf00020g00154		XLOC_003251	27.5574	223.872	3.02217	7.31953	5e-05	0.000185415	yes		2.96032	8.06818	64.9314	7.76e-16	6.48e-14		AT1G01470.1	IPR013783,IPR004864	GO:0009269
Peaxi162Scf00020g00168		XLOC_003252	50.6307	158.614	1.64744	4.15753	5e-05	0.000185415	yes		1.6799	6.19283	19.4834	1.01e-05	0.000127922		AT2G46150.1	IPR013783,IPR004864
Peaxi162Scf00020g00516		XLOC_003221	34.9619	11.7618	-1.57167	-3.63328	5e-05	0.000185415	yes		-1.7552	4.48097	27.1497	1.88e-07	3.56e-06		AT4G00430.1	IPR023271,IPR000425	GO:0016020,GO:0006810,GO:0005215
Peaxi162Scf00020g00611		XLOC_003222	20.7083	9.5479	-1.11696	-2.06146	0.0014	0.00383394	yes		-1.08262	4.84907	9.64991	0.00189361	0.0110846		AT4G23400.1	IPR023271,IPR000425	GO:0016020,GO:0006810,GO:0005215
Peaxi162Scf00020g00718		XLOC_003223	6.93585	53.9259	2.95883	6.72592	5e-05	0.000185415	yes		3.21249	5.76239	104.568	1.52e-24	5.52e-22		AT1G01610.1	IPR002123,IPR023214	GO:0016746,GO:0008152
Peaxi162Scf00020g00728		XLOC_003225	79.2521	18.335	-2.11185	-5.2742	5e-05	0.000185415	yes		-2.20227	4.34774	46.8022	7.85e-12	3.48e-10
Peaxi162Scf00020g01031		XLOC_003307	26.6453	0.89244	-4.89998	-8.60321	5e-05	0.000185415	yes		-5.02273	4.10264	36.6044	1.45e-09	4.33e-08		AT1G01580.1	IPR013121,IPR017938,IPR013130	GO:0055114,GO:0016491
Peaxi162Scf00020g01220		XLOC_003244	3.17473	32.8832	3.37265	6.5009	5e-05	0.000185415	yes		3.72183	3.3142	53.7104	2.32e-13	1.33e-11		AT5G41460.1	IPR006740
Peaxi162Scf00020g01234		XLOC_003312	6.54896	10.9169	0.73722	1.49308	0.01205	0.0250653	yes		1.26316	3.07767	6.87489	0.00874154	0.0373617		AT5G52660.1	IPR009057	GO:0003677,GO:0003682
Peaxi162Scf00020g01714		XLOC_003324	29.0589	103.057	1.8264	4.66148	5e-05	0.000185415	yes		2.3311	5.85871	75.3686	3.91e-18	4.65e-16		sp|Q9LD12|PILR4_THUPL	IPR016040,IPR008030
Peaxi162Scf00020g01818		XLOC_003327	2.36516	34.04	3.84722	6.06412	5e-05	0.000185415	yes		4.31305	2.9636	47.4027	5.78e-12	2.63e-10		AT5G19730.1	IPR011050	GO:0005618,GO:0030599,GO:0042545
Peaxi162Scf00020g01924		XLOC_003260	9.74256	4.77408	-1.02908	-2.22276	0.0005	0.00152937	yes		-0.885693	4.0189	8.38129	0.00379104	0.0194164		AT5G16000.1	IPR013210,IPR001611,IPR013320,IPR011009	GO:0005524,GO:0005515,GO:0004674,GO:0004672,GO:0006468,GO:0016772
Peaxi162Scf00020g02020		XLOC_003266	61.2477	129.358	1.07865	2.93425	5e-05	0.000185415	yes		1.13641	7.51544	17.7519	2.52e-05	0.000284844		AT3G30390.1	IPR013057
Peaxi162Scf00020g02131		XLOC_003267	8.28057	13.5483	0.710311	1.736	0.00325	0.00802203	yes		1.1235	3.81446	12.7384	0.000358219	0.00281786		AT5G38840.1	IPR008984	GO:0005515
Peaxi162Scf00020g02134		XLOC_003335	15.8721	6.33533	-1.325	-1.56574	0.0147	0.0297579	yes		-2.09529	5.75445	19.7052	9.04e-06	0.000115666
Peaxi162Scf00020g02349		XLOC_003348	0.561945	37.8755	6.07469	4.90189	0.01855	0.0363876	yes		6.94146	2.92815	90.56	1.79e-21	3.83e-19		AT3G30210.1	IPR009057	GO:0003677,GO:0003682
Peaxi162Scf00020g10235		XLOC_003345	28.039	16.9263	-0.728172	-1.74235	0.0029	0.00726086	yes		-0.663502	3.59013	6.25958	0.0123523	0.048993		ref|XP_007032873.1|	IPR001853,IPR012336	GO:0015035
Peaxi162Scf00021g00081		XLOC_003364	9.32717	1.89101	-2.30228	-2.91539	0.00045	0.00139113	yes		-2.63417	0.949372	19.9696	7.87e-06	0.000102304		AT2G47140.1	IPR002347	GO:0008152,GO:0016491
Peaxi162Scf00021g00132		XLOC_003372	302.027	66.8603	-2.17546	-5.21898	5e-05	0.000185415	yes		-2.52504	9.01149	65.5085	5.79e-16	4.95e-14		AT2G45470.1	IPR000782
Peaxi162Scf00021g00213		XLOC_003446	23.9993	10.3916	-1.20757	-2.27363	0.0003	0.000964629	yes		-1.11546	4.9305	15.3975	8.71e-05	0.000833289		AT5G23280.1	IPR005333
Peaxi162Scf00021g00313		XLOC_003416	69.4372	21.9245	-1.66316	-4.1022	5e-05	0.000185415	yes		-1.68578	4.30657	36.7342	1.35e-09	4.08e-08		sp|Q5R831|S35B3_PONAB	IPR013657	GO:0055085
Peaxi162Scf00021g00922		XLOC_003367	11.4847	1.63415	-2.8131	-5.06465	5e-05	0.000185415	yes		-3.07555	4.94506	40.1557	2.35e-10	8.01e-09		sp|Q0WV12|ANL2_ARATH	IPR004159,IPR009057,IPR002913	GO:0008289,GO:0005634,GO:0003677,GO:0008168,GO:0006355,GO:0043565,GO:0003700
Peaxi162Scf00021g01411		XLOC_003436	163.038	64.5417	-1.3369	-3.52604	5e-05	0.000185415	yes		-1.13118	6.49081	34.4207	4.44e-09	1.2e-07		AT2G45430.1	IPR014476
Peaxi162Scf00021g01915		XLOC_003442	34.165	83.5818	1.29067	3.19281	5e-05	0.000185415	yes		1.56445	6.21187	33.8759	5.87e-09	1.55e-07		AT5G23230.1	IPR000868	GO:0008152,GO:0003824
Peaxi162Scf00021g01916		XLOC_003443	149.845	80.0977	-0.903642	-2.36948	0.0001	0.00035384	yes		-0.774435	6.58938	10.2591	0.00136015	0.00842697		sp|Q1RH56|SUCD_RICBR	IPR005810,IPR016040,IPR016102	GO:0004775,GO:0003878,GO:0008152,GO:0048037,GO:0003824
Peaxi162Scf00021g02221		XLOC_003447	29.4652	16.555	-0.831749	-1.96325	0.0023	0.00594717	yes		-0.76484	6.47219	6.75641	0.00934115	0.0394603		AT1G50320.1	IPR005746,IPR012336	GO:0015035,GO:0006662,GO:0045454
Peaxi162Scf00021g02415		XLOC_003397	4.60756	7.01971	0.607409	1.39048	0.0175	0.034603	yes		0.750849	3.34777	6.89416	0.00864778	0.0370604		ref|XP_002325941.1|	IPR004177	GO:0046872
Peaxi162Scf00022g00037		XLOC_003454	52.8416	23.264	-1.18358	-2.81552	5e-05	0.000185415	yes		-1.30271	3.79547	12.016	0.000527467	0.00389202		AT4G18930.1	IPR009097,IPR012386	GO:0004112,GO:0003824
Peaxi162Scf00022g00175		XLOC_003474	41.635	1.16297	-5.16191	-6.07921	5e-05	0.000185415	yes		-5.7169	3.46534	75.2609	4.12e-18	4.88e-16		sp|Q9C7N5|GDL14_ARATH	IPR001087	GO:0016787,GO:0016788,GO:0006629
Peaxi162Scf00023g00112		XLOC_003523	479.632	64.2077	-2.90111	-6.69835	5e-05	0.000185415	yes		-2.88731	8.36767	111.425	4.78e-26	2.3e-23		sp|P29000|INVA_SOLLC	IPR021792,IPR001362,IPR023296,IPR008985	GO:0004553,GO:0005975,GO:0004575,GO:0004564
Peaxi162Scf00023g00928		XLOC_003492	7.08894	0.958704	-2.88641	-3.77966	0.0002	0.000667709	yes		-2.30599	1.16433	15.7613	7.19e-05	0.00070838		AT4G00350.1	IPR002528	GO:0016020,GO:0055085,GO:0015238,GO:0015297,GO:0006855
Peaxi162Scf00023g01330		XLOC_003501	14.6789	28.4219	0.953262	2.36193	0.0001	0.00035384	yes		1.1088	3.54027	12.1806	0.000482903	0.00361079		AT2G26000.2	IPR011422,IPR001607,IPR013083	GO:0005515,GO:0008270
Peaxi162Scf00023g02023		XLOC_003535	6.8011	15.4203	1.18099	1.99387	0.00125	0.00346795	yes		1.36892	1.52327	6.94478	0.00840643	0.0362737
Peaxi162Scf00023g02024		XLOC_003536	699.268	422.074	-0.72835	-1.57236	0.00805	0.0176667	yes		-0.670814	9.23246	6.25445	0.0123881	0.0491256		AT5G09810.1	IPR004000
Peaxi162Scf00024g00617		XLOC_003557	3.39759	0.519039	-2.7106	-3.11686	0.00155	0.00419549	yes		-2.46973	0.485789	10.7435	0.00104647	0.00680092		AT4G24010.1	IPR005150	GO:0016760,GO:0016020,GO:0030244
Peaxi162Scf00024g01815		XLOC_003571	473.459	189.545	-1.3207	-3.40677	5e-05	0.000185415	yes		-0.939209	5.92073	9.91311	0.00164105	0.00982073		gb|AAC49975.1|	IPR008637
Peaxi162Scf00024g02218		XLOC_003583	63.5081	28.4894	-1.15651	-2.88617	5e-05	0.000185415	yes		-1.03638	5.11832	14.7901	0.000120163	0.00110319		AT1G06620.1	IPR027443,IPR005123,IPR026992	GO:0016706,GO:0055114,GO:0016491
Peaxi162Scf00025g00059		XLOC_003673	237.095	126.562	-0.905624	-2.37155	0.00015	0.000513767	yes		-0.941887	6.45523	15.988	6.37e-05	0.00063876		sp|Q9SKC9|NDUB7_ARATH	IPR008698	GO:0003954,GO:0005739,GO:0008137
Peaxi162Scf00025g00166		XLOC_003638	11.0466	4.8029	-1.20163	-1.87471	0.00355	0.00866564	yes		-1.31877	3.21955	10.5741	0.00114682	0.00732886		AT1G49230.1	IPR013083	GO:0005515,GO:0008270
Peaxi162Scf00025g00276		XLOC_003650	5.21395	9.03307	0.792841	1.86408	0.0012	0.0033442	yes		1.03196	5.06196	14.6933	0.000126496	0.00115417		AT5G64740.1	IPR005150,IPR013083	GO:0016760,GO:0016020,GO:0005515,GO:0030244,GO:0008270
Peaxi162Scf00025g00283		XLOC_003709	4.57347	0.26438	-4.1126	-2.08169	0.00265	0.0067089	yes		-4.68965	3.04262	44.3622	2.73e-11	1.11e-09		AT5G23730.1	IPR015943	GO:0005515
Peaxi162Scf00025g00312		XLOC_003672	0.59927	3.21712	2.42449	2.0119	0.01205	0.0250653	yes		2.32843	-0.748141	9.08254	0.00258061	0.0142913		sp|Q9FIB6|PS12A_ARATH	IPR000717	GO:0005515
Peaxi162Scf00025g00313		XLOC_003631	195.223	92.6529	-1.07521	-2.86526	5e-05	0.000185415	yes		-1.16664	7.18601	14.9329	0.000111403	0.00103238
Peaxi162Scf00025g02112		XLOC_003695	881.52	373.35	-1.23946	-2.5313	0.00015	0.000513767	yes		-1.16359	9.64993	13.5737	0.000229383	0.00192269		AT5G09810.1	IPR004000
Peaxi162Scf00025g02821		XLOC_003652	7.62435	13.6487	0.840079	1.87447	0.00175	0.00466936	yes		0.997856	4.34569	20.0448	7.56e-06	9.87e-05		sp|Q6MEG4|RSMH_PARUW	IPR002903,IPR023397	GO:0008168
Peaxi162Scf00026g00013		XLOC_003757	87.0911	18.9849	-2.19767	-5.61357	5e-05	0.000185415	yes		-2.41407	5.46255	84.061	4.8e-20	7.95e-18		AT1G69040.2	IPR002912	GO:0016597,GO:0008152
Peaxi162Scf00026g00275		XLOC_003790	8.59326	21.444	1.3193	3.02219	5e-05	0.000185415	yes		1.47991	4.76522	33.827	6.02e-09	1.59e-07		AT2G02800.1	IPR013320,IPR011009	GO:0005524,GO:0004674,GO:0004672,GO:0006468,GO:0016772
Peaxi162Scf00026g00312		XLOC_003728	4.97815	9.32911	0.906129	1.94507	0.0014	0.00383394	yes		1.07018	3.58653	8.37149	0.00381154	0.0194829		sp|O23337|PP311_ARATH	IPR011990,IPR002885	GO:0005515
Peaxi162Scf00026g01510		XLOC_003769	98.8754	36.9099	-1.4216	-3.67561	5e-05	0.000185415	yes		-1.24275	5.53205	27.2197	1.82e-07	3.46e-06		sp|Q8RU27|UPTG2_SOLTU	IPR004901	GO:0030244,GO:0016866
Peaxi162Scf00026g01610		XLOC_003771	77.683	39.5732	-0.973073	-2.42848	5e-05	0.000185415	yes		-0.861618	6.11408	7.32069	0.00681654	0.0307926
Peaxi162Scf00026g01920		XLOC_003780	52.8578	6.01592	-3.13526	-7.05516	5e-05	0.000185415	yes		-3.08085	3.50181	56.2884	6.26e-14	3.86e-12		sp|P49132|TPT_FLATR	IPR004853,IPR004696	GO:0016020,GO:0006810,GO:0016021,GO:0005215
Peaxi162Scf00026g02512		XLOC_003747	2.68449	0.553609	-2.27771	-2.29866	0.0045	0.0106537	yes		-2.17911	0.220347	9.35385	0.00222518	0.0126511		AT2G24000.2	IPR001563	GO:0006508,GO:0004185
Peaxi162Scf00026g02513		XLOC_003748	1.38659	11.8556	3.09596	4.18248	5e-05	0.000185415	yes		3.22088	4.19903	30.8176	2.83e-08	6.49e-07		AT3G48530.1	IPR000644	GO:0030554
Peaxi162Scf00026g02810		XLOC_003750	16.468	8.34501	-0.980677	-1.86764	0.0021	0.00548714	yes		-0.815572	3.35586	6.47474	0.0109418	0.044638		AT1G14360.1	IPR013657	GO:0055085
Peaxi162Scf00027g00016		XLOC_003800	235.815	57.3984	-2.03857	-4.82221	5e-05	0.000185415	yes		-1.97772	8.05267	62.4431	2.74e-15	2.07e-13		AT3G14940.1	IPR021135	GO:0006099,GO:0015977,GO:0008964,GO:0003824
Peaxi162Scf00027g00021		XLOC_003801	56.2843	11.1308	-2.33818	-5.62033	5e-05	0.000185415	yes		-2.2953	5.87995	45.5671	1.48e-11	6.25e-10		AT3G50940.1	IPR025753,IPR027417	GO:0005524,GO:0000166,GO:0017111
Peaxi162Scf00027g00165		XLOC_003808	22.433	77.1073	1.78125	4.35886	5e-05	0.000185415	yes		1.72874	5.21043	28.3177	1.03e-07	2.09e-06		AT2G24850.1	IPR021178	GO:0009058,GO:0006520,GO:0008483,GO:0003824,GO:0030170
Peaxi162Scf00027g02614		XLOC_003820	7.42124	2.54928	-1.54157	-1.92306	0.005	0.011677	yes		-1.56619	8.51087	13.5149	0.00023668	0.00197269		AT4G03520.1	IPR005746,IPR012336	GO:0015035,GO:0006662,GO:0045454
Peaxi162Scf00028g00117		XLOC_003856	13.6113	0.880963	-3.94958	-2.67168	0.02515	0.0473134	yes		-4.60745	2.33721	39.7861	2.83e-10	9.62e-09		ref|XP_002315561.1|	IPR000008	GO:0005515
Peaxi162Scf00028g00183		XLOC_003859	8.129	2.29776	-1.82285	-1.67306	0.01465	0.0296708	yes		-1.74188	3.02921	8.64416	0.00328111	0.0173058		AT1G75390.1	IPR004827	GO:0006355,GO:0043565,GO:0003700
Peaxi162Scf00028g02010		XLOC_003874	11.6014	27.7967	1.26062	3.16313	5e-05	0.000185415	yes		1.34653	7.35456	27.7881	1.35e-07	2.66e-06		AT1G19715.3	IPR001229
Peaxi162Scf00029g00318		XLOC_003899	10.4794	3.41399	-1.61803	-2.84372	5e-05	0.000185415	yes		-1.79265	3.97935	16.8981	3.94e-05	0.000421478		AT5G12890.1	IPR002213	GO:0008152,GO:0016758
Peaxi162Scf00029g01511		XLOC_003911	1.04508	3.72932	1.8353	2.89633	0.00015	0.000513767	yes		2.06677	2.8305	11.385	0.000740403	0.00514301		ref|XP_007016776.1|	IPR001173
Peaxi162Scf00029g02618		XLOC_003893	7.74314	26.229	1.76017	3.71295	5e-05	0.000185415	yes		2.72491	2.9601	49.452	2.03e-12	9.91e-11		ref|XP_007014999.1|
Peaxi162Scf00030g00052		XLOC_003982	3.4591	1.55701	-1.15162	-1.9478	0.0016	0.00431488	yes		-1.34214	2.61695	8.49189	0.00356734	0.0184809		gb|EXB37626.1|	IPR008480
Peaxi162Scf00030g00816		XLOC_003947	26.7399	3.9658	-2.75331	-5.19816	5e-05	0.000185415	yes		-2.77771	4.0208	17.0644	3.61e-05	0.000388575		AT1G78260.1	IPR012677	GO:0000166,GO:0003676
Peaxi162Scf00030g01517		XLOC_003954	7.00429	0.517528	-3.75853	-2.73	0.00545	0.0125885	yes		-4.00345	3.22226	18.5995	1.61e-05	0.00019251		AT5G64260.1	IPR006766
Peaxi162Scf00030g01715		XLOC_003955	579.231	983.971	0.764477	1.4518	0.01265	0.0261368	yes		0.81124	10.5809	11.4717	0.000706633	0.00495121		sp|P27608|AROF_TOBAC	IPR002480	GO:0003849,GO:0009073
Peaxi162Scf00030g01721		XLOC_004002	1.26477	10.2096	3.01298	2.87285	0.0007	0.00206849	yes		4.0988	2.95142	64.1084	1.18e-15	9.45e-14		sp|Q75LR7|SAPK1_ORYSJ	IPR011009	GO:0005524,GO:0004674,GO:0004672,GO:0006468,GO:0016772
Peaxi162Scf00030g01820		XLOC_003958	669.173	341.094	-0.97221	-2.31687	0.0001	0.00035384	yes		-0.85795	9.50067	11.1812	0.000826287	0.00561669		AT1G78300.1	IPR000308,IPR023409,IPR023410	GO:0019904
Peaxi162Scf00030g02219		XLOC_003968	42.0557	24.2421	-0.794788	-1.98079	0.0006	0.00180172	yes		-0.733461	4.80874	6.72188	0.0095237	0.0400193		sp|Q9S7L9|CX6B1_ARATH	IPR003213	GO:0004129,GO:0005739
Peaxi162Scf00030g02223		XLOC_004009	16.0027	7.95755	-1.00792	-2.29564	0.00015	0.000513767	yes		-1.09731	3.98652	14.535	0.000137581	0.00123948		AT1G22460.1	IPR019378
Peaxi162Scf00031g00042		XLOC_004014	13.163	4.8082	-1.45292	-2.39017	0.00025	0.000817896	yes		-1.24165	2.91919	6.95241	0.00837064	0.0361668		sp|O80337|EF100_ARATH	IPR016177	GO:0003677,GO:0006355,GO:0003700
Peaxi162Scf00031g00715		XLOC_004041	0.879559	6.07361	2.7877	2.94058	0.00075	0.00220004	yes		2.97611	2.04003	31.0924	2.46e-08	5.72e-07		AT1G11170.1	IPR007877
Peaxi162Scf00031g02716		XLOC_004035	27.1025	11.3676	-1.2535	-3.18976	5e-05	0.000185415	yes		-1.45617	7.07447	21.6832	3.22e-06	4.64e-05		AT4G34440.1	IPR011009	GO:0005524,GO:0004674,GO:0004672,GO:0006468,GO:0016772
Peaxi162Scf00032g00282		XLOC_004092	21.589	52.9848	1.29528	3.10383	5e-05	0.000185415	yes		1.3082	4.31531	10.5639	0.00115316	0.00736032		AT4G37330.1	IPR001128	GO:0020037,GO:0016705,GO:0005506,GO:0055114
Peaxi162Scf00032g00283		XLOC_004093	11.2478	30.9275	1.45925	2.83397	5e-05	0.000185415	yes		1.73195	3.32912	10.6258	0.00111519	0.00715988		AT3G28740.1	IPR001128	GO:0020037,GO:0016705,GO:0005506,GO:0055114
Peaxi162Scf00032g02024		XLOC_004116	2.55442	11.5075	2.1715	3.44956	5e-05	0.000185415	yes		1.94203	2.35061	7.82874	0.0051422	0.0246711		AT2G13650.1
Peaxi162Scf00032g02617		XLOC_004086	4.61882	8.11174	0.812487	1.4796	0.01975	0.0384099	yes		1.78005	1.60455	9.25684	0.00234617	0.0131977		AT2G03120.1	IPR006639	GO:0016021,GO:0004190
Peaxi162Scf00032g02720		XLOC_004089	4.67281	18.4273	1.97948	4.03494	5e-05	0.000185415	yes		1.48103	4.11196	18.3478	1.84e-05	0.000215465		AT2G02800.1	IPR011009	GO:0005524,GO:0004674,GO:0004672,GO:0006468,GO:0016772
Peaxi162Scf00033g00275		XLOC_004152	10.6075	1.01632	-3.38366	-5.47195	5e-05	0.000185415	yes		-3.84631	2.35853	34.9279	3.42e-09	9.49e-08		AT3G23530.1	IPR002937,IPR003333	GO:0055114,GO:0016491,GO:0008610
Peaxi162Scf00033g01321		XLOC_004175	14.3601	24.6032	0.77678	2.01641	0.00045	0.00139113	yes		1.04373	4.90065	16.3796	5.18e-05	0.000534752		sp|Q24368|ISWI_DROME	IPR015194,IPR009057,IPR027417,IPR020838,IPR001650,IPR000330	GO:0005634,GO:0003677,GO:0006338,GO:0005524,GO:0004386,GO:0003676,GO:0031491,GO:0016817,GO:0003682,GO:0043044,GO:0016818
Peaxi162Scf00033g01322		XLOC_004137	9.54928	4.48103	-1.09156	-2.14361	0.00035	0.00110899	yes		-0.816983	4.45757	7.92687	0.0048706	0.0236363		sp|Q84W91|C3H32_ARATH	IPR000571	GO:0046872
Peaxi162Scf00033g01722		XLOC_004143	230.165	93.7687	-1.29549	-3.43563	5e-05	0.000185415	yes		-1.18651	5.59532	7.08021	0.00779397	0.0341287
Peaxi162Scf00033g02833		XLOC_004154	11.2469	5.80567	-0.953989	-1.52471	0.01145	0.0239828	yes		-1.4477	2.01955	6.3251	0.0119041	0.0475981
Peaxi162Scf00033g02911		XLOC_004157	8.92321	2.87619	-1.63341	-1.81232	0.00975	0.0208684	yes		-1.36171	7.37549	14.7274	0.000124225	0.00113546		AT2G05620.1
Peaxi162Scf00033g03015		XLOC_004193	96.9185	20.4364	-2.24563	-5.70839	5e-05	0.000185415	yes		-1.92296	5.899	18.7759	1.47e-05	0.000177647		AT1G04040.1	IPR005519,IPR023214	GO:0003993
Peaxi162Scf00033g03018		XLOC_004196	24.8055	41.8884	0.755893	1.95041	0.00055	0.00166651	yes		0.816376	5.5226	9.28635	0.00230867	0.0130306		AT2G33360.1	IPR021916
Peaxi162Scf00034g00123		XLOC_004213	17.2659	3.21239	-2.42621	-4.13561	5e-05	0.000185415	yes		-2.56399	1.88717	22.1679	2.5e-06	3.73e-05		AT5G11420.1	IPR006946
Peaxi162Scf00034g00139		XLOC_004215	203.914	120.388	-0.760266	-2.01391	0.00075	0.00220004	yes		-0.774502	6.99016	11.4512	0.000714481	0.00498786		sp|Q9SSB8|CX5B2_ARATH	IPR002124	GO:0005740,GO:0004129
Peaxi162Scf00034g00141		XLOC_004251	10.8351	5.9267	-0.870413	-1.81038	0.0015	0.00407526	yes		-1.59811	5.05357	20.9636	4.68e-06	6.5e-05		AT3G25910.1	IPR012866
Peaxi162Scf00034g00202		XLOC_004254	133.97	53.1244	-1.33447	-3.25591	5e-05	0.000185415	yes		-1.21239	5.02989	8.78737	0.00303322	0.0162462		AT1G14890.1	IPR006501	GO:0004857,GO:0030599
Peaxi162Scf00034g00315		XLOC_004234	333.409	73.7917	-2.17576	-5.09384	5e-05	0.000185415	yes		-2.221	7.18312	17.7305	2.55e-05	0.000287425		AT5G47450.1	IPR023271,IPR000425	GO:0016020,GO:0006810,GO:0005215
Peaxi162Scf00034g00821		XLOC_004208	7.61065	11.1057	0.545209	1.34404	0.02245	0.0429165	yes		0.70761	5.17396	12.9684	0.000316797	0.00254124		AT1G79930.1	IPR013126
Peaxi162Scf00034g01012		XLOC_004245	83.0776	1.50136	-5.79012	-7.48263	5e-05	0.000185415	yes		-5.94256	5.89193	185.169	3.6e-42	1.24e-38		AT1G52790.1	IPR027443,IPR005123,IPR026992	GO:0016706,GO:0055114,GO:0016491
Peaxi162Scf00034g01612		XLOC_004223	1.44172	12.4392	3.10904	5.14541	5e-05	0.000185415	yes		3.16703	3.28737	41.6047	1.12e-10	4.08e-09		gb|AAC97933.1|
Peaxi162Scf00035g00018		XLOC_004299	11.3484	4.20673	-1.43171	-3.07828	5e-05	0.000185415	yes		-1.31013	4.10306	14.0899	0.00017428	0.0015154		sp|Q93VV5|PTR16_ARATH	IPR000109,IPR016196	GO:0016020,GO:0006810,GO:0005215
Peaxi162Scf00035g00291		XLOC_004293	7.42885	15.0021	1.01395	1.99669	0.00185	0.00490454	yes		1.36978	3.25754	13.2749	0.000268988	0.00220557
Peaxi162Scf00035g00414		XLOC_004264	25.1275	57.6825	1.19887	2.74572	5e-05	0.000185415	yes		1.19292	5.9762	12.3012	0.000452657	0.00342044		AT3G62020.1	IPR001929	GO:0045735,GO:0030145
Peaxi162Scf00035g01816		XLOC_004307	28.2997	4.46362	-2.6645	-4.40201	5e-05	0.000185415	yes		-3.13058	3.69935	51.5653	6.93e-13	3.64e-11		AT1G78380.1	IPR010987,IPR012336	GO:0005515
Peaxi162Scf00035g02519		XLOC_004287	9.27409	1.32201	-2.81047	-2.34003	0.0059	0.0134872	yes		-1.93193	1.64987	7.07697	0.00780811	0.0341834
Peaxi162Scf00036g00163		XLOC_004347	80.6659	52.1078	-0.63046	-1.55865	0.0087	0.0189057	yes		-0.697966	5.64439	6.31674	0.0119603	0.0477952		AT5G40190.1	IPR009097	GO:0003824
Peaxi162Scf00036g00178		XLOC_004386	58.519	9.59457	-2.60861	-6.47198	5e-05	0.000185415	yes		-2.51078	3.65578	56.6108	5.31e-14	3.34e-12		AT1G30900.1	IPR001881	GO:0005509
Peaxi162Scf00036g00320		XLOC_004366	8.17458	19.0199	1.2183	2.57115	0.00015	0.000513767	yes		1.37092	3.27032	12.9558	0.000318936	0.00255408		AT5G56460.1	IPR011009	GO:0005524,GO:0004674,GO:0004672,GO:0006468,GO:0016772
Peaxi162Scf00036g02020		XLOC_004353	4.50888	0.647095	-2.80072	-3.09062	0.00065	0.00193585	yes		-2.38626	2.06908	19.7165	8.98e-06	0.000115052		AT5G04960.1	IPR011050,IPR006501	GO:0005618,GO:0004857,GO:0030599,GO:0042545
Peaxi162Scf00036g02120		XLOC_004355	22.349	11.2788	-0.986595	-2.34736	0.00015	0.000513767	yes		-0.692481	4.41285	10.135	0.00145478	0.00890144		ref|XP_002309784.2|	IPR003399
Peaxi162Scf00037g00096		XLOC_004432	5.18217	17.2189	1.73236	3.03969	5e-05	0.000185415	yes		2.07385	7.82968	11.273	0.000786445	0.00539723		gb|ABE98328.1|	IPR000008	GO:0005515
Peaxi162Scf00037g00185		XLOC_004515	0.909648	12.4837	3.7786	4.18302	0.00025	0.000817896	yes		4.19429	0.792314	29.1284	6.77e-08	1.42e-06
Peaxi162Scf00037g00191		XLOC_004516	16.7675	6.12197	-1.4536	-2.21154	0.0009	0.00258883	yes		-1.67357	3.40189	15.4196	8.61e-05	0.00082551
Peaxi162Scf00037g00238		XLOC_004465	2.62188	26.3957	3.33163	5.24477	5e-05	0.000185415	yes		3.94898	3.55012	31.6263	1.87e-08	4.45e-07		sp|Q5KTS5|GRDH_DAUCA	IPR002347	GO:0008152,GO:0016491
Peaxi162Scf00037g00425		XLOC_004473	13.1007	0.97027	-3.75511	-6.91296	5e-05	0.000185415	yes		-2.75687	4.96837	74.403	6.37e-18	7.25e-16		sp|Q8RXT9|GDL8_ARATH	IPR001087	GO:0016787,GO:0016788,GO:0006629
Peaxi162Scf00037g00636		XLOC_004422	46.9705	13.0837	-1.84398	-4.65699	5e-05	0.000185415	yes		-1.69558	5.93246	29.8928	4.57e-08	9.94e-07		sp|Q41238|LOX16_SOLTU	IPR027433,IPR008976,IPR000907	GO:0016702,GO:0046872,GO:0005515,GO:0005506,GO:0055114,GO:0016165
Peaxi162Scf00037g00921		XLOC_004490	92.0179	21.3666	-2.10656	-4.25646	5e-05	0.000185415	yes		-2.05052	4.13522	25.0167	5.68e-07	9.79e-06		AT1G02900.1	IPR008801
Peaxi162Scf00037g01024		XLOC_004494	153.332	99.1922	-0.628359	-1.72419	0.0054	0.0124867	yes		-0.492864	7.55618	7.82091	0.00516452	0.0247381		ref|XP_002512423.1|	IPR006121	GO:0046872,GO:0030001
Peaxi162Scf00037g01227		XLOC_004448	3816.38	1751.57	-1.12355	-1.98778	0.0011	0.00309629	yes		-0.941121	9.95255	8.08561	0.0044618	0.022103
Peaxi162Scf00037g01327		XLOC_004452	363.029	212.559	-0.772222	-1.97929	0.00065	0.00193585	yes		-0.789961	8.84977	6.52908	0.0106125	0.0435691		AT1G56220.1	IPR008406
Peaxi162Scf00037g01329		XLOC_004499	0.55241	31.8543	5.84961	5.42549	0.00155	0.00419549	yes		8.43881	4.10839	67.262	2.38e-16	2.14e-14		ref|XP_007050915.1|	IPR012677	GO:0000166,GO:0003676
Peaxi162Scf00037g01416		XLOC_004503	6.03158	0	NA	NA	5e-05	0.000185415	yes		-5.85031	-0.513378	13.7715	0.00020644	0.00175309		AT4G15920.1	IPR004316	GO:0016021
Peaxi162Scf00037g01417		XLOC_004504	0	18.4227	Inf	NA	5e-05	0.000185415	yes		8.94957	4.4761	95.3852	1.57e-22	3.99e-20		AT4G15920.1	IPR004316	GO:0016021
Peaxi162Scf00037g01418		XLOC_004505	110.43	72.1062	-0.614939	-1.59099	0.00635	0.0143753	yes		-0.697821	6.9686	7.55779	0.00597511	0.0277294		sp|Q9H6B9|EPHX3_HUMAN	IPR000639	GO:0003824
Peaxi162Scf00037g01515		XLOC_004507	111.093	59.7342	-0.895145	-2.36853	5e-05	0.000185415	yes		-1.08742	5.89626	27.3334	1.71e-07	3.29e-06
Peaxi162Scf00037g01523		XLOC_004509	1.66377	4.21133	1.33982	2.09399	0.0054	0.0124867	yes		1.54443	1.65804	11.4635	0.000709765	0.00496811		sp|Q8RWU5|FBL3_ARATH	IPR001810,IPR006553	GO:0005515
Peaxi162Scf00037g01815		XLOC_004459	23.926	38.1685	0.673803	1.75729	0.0019	0.00502129	yes		0.854688	5.9002	11.7116	0.00062111	0.00444367		AT5G27030.1	IPR027728,IPR015943,IPR006595,IPR006594,IPR011047	GO:0005515,GO:0006355
Peaxi162Scf00038g00036		XLOC_004659	1.25716	6.29536	2.32412	3.37249	5e-05	0.000185415	yes		2.98755	3.33523	26.6409	2.45e-07	4.52e-06		sp|P35614|ERF1Z_ARATH	IPR004403	GO:0006415,GO:0016149,GO:0005737
Peaxi162Scf00038g00043		XLOC_004529	4.41424	0.923989	-2.25622	-2.22256	0.0043	0.0102448	yes		-2.35674	2.58642	12.104	0.000503125	0.0037377		sp|Q0JC10|DCAM_ORYSJ	IPR016067,IPR001985,IPR018167	GO:0004014,GO:0006597,GO:0008295
Peaxi162Scf00038g00118		XLOC_004520	3.84068	86.371	4.49112	8.66346	5e-05	0.000185415	yes		4.35696	5.5269	83.4412	6.56e-20	1.05e-17		AT4G30470.1	IPR016040	GO:0006694,GO:0016616,GO:0003854,GO:0055114
Peaxi162Scf00038g00154		XLOC_004569	67.7833	13.6798	-2.30888	-4.44664	5e-05	0.000185415	yes		-1.92769	4.57455	37.2163	1.06e-09	3.23e-08		ref|XP_007024508.1|	IPR013783,IPR004864
Peaxi162Scf00038g00204		XLOC_004601	90.6381	28.7855	-1.65478	-3.74808	5e-05	0.000185415	yes		-2.08207	5.22863	56.4748	5.69e-14	3.55e-12		AT1G72510.1	IPR012876
Peaxi162Scf00038g00211		XLOC_004604	42.3807	14.4121	-1.55613	-3.59795	5e-05	0.000185415	yes		-1.68322	6.39851	19.0085	1.3e-05	0.000159396		AT5G07990.1	IPR001128	GO:0020037,GO:0016705,GO:0005506,GO:0055114
Peaxi162Scf00038g00217		XLOC_004757	18.698	3.56335	-2.39158	-5.02921	5e-05	0.000185415	yes		-2.46921	3.42505	48.9606	2.61e-12	1.26e-10		sp|Q4VYC8|NSP1_MEDTR	IPR005202
Peaxi162Scf00038g00222		XLOC_004521	31.5044	46.1758	0.551583	1.39619	0.016	0.032032	yes		0.67339	4.42606	8.17168	0.00425494	0.0213128		sp|Q91Z38|TTC1_MOUSE	IPR011990	GO:0005515
Peaxi162Scf00038g00247		XLOC_004774	126.403	81.4724	-0.633647	-1.66281	0.00585	0.0133884	yes		-0.841605	7.60839	6.9559	0.00835434	0.0361167		AT1G51660.1	IPR011009	GO:0005524,GO:0004674,GO:0004672,GO:0006468,GO:0016772
Peaxi162Scf00038g00265		XLOC_004646	15.1832	1.60318	-3.24347	-3.17674	0.00195	0.0051377	yes		-3.04313	3.41019	17.3282	3.14e-05	0.000343549			IPR003676
Peaxi162Scf00038g00519		XLOC_004530	6.98384	12.5951	0.850774	2.00261	0.00065	0.00193585	yes		1.37474	3.85904	11.8212	0.000585614	0.0042419		sp|Q8L751|ORP1C_ARATH	IPR011993,IPR000648	GO:0005515,GO:0005543
Peaxi162Scf00038g00523		XLOC_004664	3.76163	0.281133	-3.74203	-3.16045	0.0017	0.00455124	yes		-3.77326	1.77038	18.2083	1.98e-05	0.000229889		AT4G30550.1	IPR017926
Peaxi162Scf00038g00722		XLOC_004533	7.2295	11.7334	0.698649	1.76045	0.003	0.0074794	yes		0.787998	5.17502	7.4232	0.00643883	0.029433		AT1G15240.3	IPR013937,IPR001683,IPR003114	GO:0005515,GO:0007154,GO:0035091
Peaxi162Scf00038g00842		XLOC_004679	1.3763	4.21154	1.61355	1.7381	0.01805	0.0355392	yes		2.31903	-0.0352237	6.65274	0.00990036	0.0413253		sp|Q5JM57|CSPLC_ORYSJ	IPR006702
Peaxi162Scf00038g00845		XLOC_004682	55.4423	12.2173	-2.18206	-4.68336	5e-05	0.000185415	yes		-2.41098	4.83582	32.9727	9.35e-09	2.38e-07		AT5G25830.1	IPR013088	GO:0006355,GO:0043565,GO:0008270,GO:0003700
Peaxi162Scf00038g00910		XLOC_004539	57.3798	111.669	0.960609	2.51321	5e-05	0.000185415	yes		0.903869	5.63532	12.5029	0.000406325	0.00313085		gb|AAG43551.1|AF211533_1	IPR008480
Peaxi162Scf00038g01039		XLOC_004545	31.5731	81.7584	1.37267	3.40663	5e-05	0.000185415	yes		1.42162	5.22629	16.1556	5.83e-05	0.000591972		gb|AAC99772.1|	IPR003311	GO:0005634,GO:0006355,GO:0046983
Peaxi162Scf00038g01118		XLOC_004692	10.6603	30.714	1.52664	2.403	0.00085	0.00246011	yes		1.05655	6.8669	10.8575	0.000983954	0.0064759
Peaxi162Scf00038g01132		XLOC_004693	20.9155	4.20283	-2.31514	-4.12579	5e-05	0.000185415	yes		-1.86897	2.4776	21.5339	3.48e-06	4.95e-05		AT4G25150.1	IPR005519,IPR023214	GO:0003993
Peaxi162Scf00038g01136		XLOC_004697	24.8387	10.7284	-1.21116	-1.79401	0.00365	0.00887902	yes		-2.1805	-0.0511189	10.1399	0.00145096	0.00888331
Peaxi162Scf00038g01151		XLOC_004700	7.36726	13.2691	0.84887	1.71787	0.00395	0.0095152	yes		0.928469	3.32519	7.65991	0.00564613	0.0265658		sp|F4IXJ7|MED6_ARATH	IPR007018	GO:0006357,GO:0016592,GO:0001104
Peaxi162Scf00038g01239		XLOC_004554	4.7413	9.35328	0.980188	2.02302	0.00105	0.00297038	yes		1.1227	4.06844	14.1388	0.000169803	0.0014827		ref|XP_003597650.1|	IPR001810	GO:0005515
Peaxi162Scf00038g01316		XLOC_004709	13.119	50.069	1.93226	3.5867	5e-05	0.000185415	yes		2.16013	2.77813	28.8466	7.83e-08	1.62e-06		AT5G65590.1	IPR003851	GO:0003677,GO:0006355
Peaxi162Scf00038g01325		XLOC_004561	9.91009	4.28883	-1.20832	-2.46742	5e-05	0.000185415	yes		-0.96633	4.32108	7.5194	0.00610378	0.0282128		AT1G17710.1	IPR006383,IPR023214	GO:0008152,GO:0016791
Peaxi162Scf00038g01446		XLOC_004715	2.44675	4.90362	1.00298	2.21962	0.0004	0.00125109	yes		0.911323	3.79663	7.59402	0.00585623	0.0273678		AT5G55390.1	IPR013083,IPR022702	GO:0005515,GO:0008270
Peaxi162Scf00038g01451		XLOC_004719	7.69914	1.69091	-2.1869	-3.26602	0.0001	0.00035384	yes		-1.90084	1.72585	13.8927	0.000193545	0.00166061		AT4G36380.1	IPR001128	GO:0020037,GO:0016705,GO:0005506,GO:0055114
Peaxi162Scf00038g01535		XLOC_004723	50.2349	90.3772	0.84727	2.18014	0.00015	0.000513767	yes		0.844813	5.96476	14.2986	0.000155977	0.00137941		AT5G56890.1	IPR013320,IPR011009	GO:0005524,GO:0004672,GO:0006468,GO:0016772
Peaxi162Scf00038g01732		XLOC_004577	0.703006	8.52287	3.59973	5.74095	5e-05	0.000185415	yes		4.15162	2.67894	41.2498	1.34e-10	4.82e-09		AT1G17500.1	IPR001757,IPR023214	GO:0000287,GO:0005524,GO:0019829,GO:0006812,GO:0046872,GO:0000166,GO:0015914,GO:0016021,GO:0004012
Peaxi162Scf00038g01736		XLOC_004583	13.3886	56.4908	2.07701	5.19874	5e-05	0.000185415	yes		2.61053	6.03414	108.498	2.09e-25	9.21e-23		AT5G57050.1	IPR001932,IPR015655	GO:0006470,GO:0003824,GO:0004722
Peaxi162Scf00038g01961		XLOC_004746	2.47811	6.25779	1.33641	1.84268	0.0056	0.012888	yes		1.80295	4.04409	6.4976	0.010802	0.0442331		gb|AGU37280.1|	IPR010399,IPR018467
Peaxi162Scf00038g02026		XLOC_004748	38.6399	15.5666	-1.31164	-2.68251	5e-05	0.000185415	yes		-1.71725	1.19071	7.13619	0.00755434	0.033241		AT3G14080.1	IPR010920
Peaxi162Scf00038g02031		XLOC_004754	163.597	360.681	1.14058	2.81732	5e-05	0.000185415	yes		1.83491	6.1346	32.4929	1.2e-08	2.98e-07		sp|Q9ZPB7|AL7A1_MALDO	IPR016161	GO:0016620,GO:0008152,GO:0055114,GO:0016491
Peaxi162Scf00038g02137		XLOC_004606	28.2748	6.61972	-2.09467	-4.45358	5e-05	0.000185415	yes		-2.17445	4.69683	16.1396	5.88e-05	0.000595935		AT1G72620.1
Peaxi162Scf00038g02224		XLOC_004763	11.4281	65.1008	2.51009	4.73387	5e-05	0.000185415	yes		2.65513	2.46913	20.7937	5.12e-06	7.05e-05		sp|Q9SYG1|HS174_ARATH	IPR008978
Peaxi162Scf00038g02225		XLOC_004764	31.0396	7.41147	-2.06628	-2.57156	0.0004	0.00125109	yes		-1.7071	2.97512	13.5226	0.000235705	0.00196535			IPR003676
Peaxi162Scf00038g02329		XLOC_004625	42.3044	23.8038	-0.829615	-2.15716	0.0004	0.00125109	yes		-0.718301	5.8064	8.32235	0.00391603	0.0199285		AT5G50420.1	IPR019378
Peaxi162Scf00038g02334		XLOC_004770	4.93614	15.3832	1.6399	2.17463	0.00285	0.00715063	yes		1.68536	2.08701	7.58949	0.00587097	0.0273901
Peaxi162Scf00038g02335		XLOC_004771	206.02	95.4141	-1.11051	-2.65818	5e-05	0.000185415	yes		-1.03028	6.60813	25.6206	4.16e-07	7.37e-06		AT1G53730.1	IPR013210,IPR013320,IPR011009	GO:0005524,GO:0004672,GO:0006468,GO:0016772
Peaxi162Scf00038g02342		XLOC_004767	13.1669	44.5512	1.75855	4.31074	5e-05	0.000185415	yes		1.91919	3.42689	8.51543	0.00352147	0.0182936		AT1G72330.1	IPR015424	GO:0009058,GO:0003824,GO:0030170
Peaxi162Scf00038g02343		XLOC_004768	44.9466	18.2634	-1.29926	-3.36522	5e-05	0.000185415	yes		-1.02083	7.69503	15.8315	6.92e-05	0.000687477		AT5G04960.1	IPR011050,IPR006501	GO:0005618,GO:0004857,GO:0030599,GO:0042545
Peaxi162Scf00038g02432		XLOC_004630	36.6977	15.9418	-1.20288	-3.10397	5e-05	0.000185415	yes		-1.2337	6.01209	19.1867	1.19e-05	0.000147547		AT1G17745.1	IPR006236,IPR016040,IPR015878	GO:0016616,GO:0016597,GO:0008152,GO:0051287,GO:0048037,GO:0006564,GO:0055114,GO:0004617
Peaxi162Scf00038g02436		XLOC_004772	13.9775	6.22613	-1.1667	-2.86891	5e-05	0.000185415	yes		-1.1059	5.33297	24.0679	9.3e-07	1.53e-05		AT1G72300.1	IPR003591,IPR025875,IPR013210,IPR001611,IPR011009	GO:0005524,GO:0005515,GO:0004674,GO:0004672,GO:0006468,GO:0016772
Peaxi162Scf00038g02522		XLOC_004637	315.051	182.254	-0.789635	-2.07602	0.00035	0.00110899	yes		-0.805333	7.6121	7.3002	0.00689471	0.0310712		ref|XP_007023710.1|
Peaxi162Scf00038g02542		XLOC_004784	117.736	52.712	-1.15935	-2.85728	5e-05	0.000185415	yes		-1.36256	8.05459	23.0143	1.61e-06	2.51e-05
Peaxi162Scf00038g02654		XLOC_004791	19.5561	12.3547	-0.66256	-1.61591	0.00685	0.0153483	yes		-0.667584	4.51084	7.51473	0.00611966	0.0282609		sp|Q66J54|S226A_XENLA	IPR005828,IPR016196	GO:0055085,GO:0016021,GO:0022857
Peaxi162Scf00039g00007		XLOC_004830	0.401712	8.36039	4.37934	3.64541	0.00685	0.0153483	yes		4.69945	1.24833	33.495	7.14e-09	1.85e-07		AT3G52820.1	IPR004843,IPR025733,IPR008963	GO:0046872,GO:0016787,GO:0003993
Peaxi162Scf00039g00054		XLOC_004834	1.58903	5.99189	1.91486	2.95379	0.0001	0.00035384	yes		1.95901	2.8966	18.7586	1.48e-05	0.000178953		AT3G09520.1	IPR004140,IPR016159	GO:0000145,GO:0006887
Peaxi162Scf00039g00072		XLOC_004837	5.61828	9.06404	0.690026	1.59835	0.0061	0.0138823	yes		0.922965	3.92245	11.7822	0.000598	0.00430361		AT4G28760.1	IPR022212,IPR025486
Peaxi162Scf00039g00093		XLOC_004807	48.9308	23.2547	-1.07322	-2.74782	5e-05	0.000185415	yes		-1.08439	5.02938	19.5324	9.89e-06	0.000124838		AT3G53580.1	IPR001653	GO:0009089,GO:0008837,GO:0005737
Peaxi162Scf00039g00233		XLOC_004826	4.17997	0.857765	-2.28484	-1.75259	0.0198	0.0384932	yes		-2.31414	4.80005	12.8377	0.000339701	0.00269368		emb|CAF74935.1|	IPR013087	GO:0046872,GO:0003676
Peaxi162Scf00039g01017		XLOC_004847	35.1959	15.3653	-1.19574	-1.89367	0.0021	0.00548714	yes		-1.45384	3.77048	13.7809	0.000205414	0.00174653		AT2G37460.1	IPR000620	GO:0016020
Peaxi162Scf00039g01233		XLOC_004818	11.6504	6.36135	-0.872969	-1.75229	0.0047	0.0110673	yes		-0.84891	3.87657	6.42538	0.0112501	0.0455367		AT3G09470.2	IPR010291,IPR016196
Peaxi162Scf00040g00004		XLOC_004900	431.416	286.632	-0.589881	-1.4272	0.0158	0.0316848	yes		-0.95924	4.26845	7.31805	0.00682654	0.0308311		AT5G55125.1	IPR002150	GO:0005840,GO:0006412,GO:0005622,GO:0003735
Peaxi162Scf00040g00012		XLOC_004868	0	2.73654	Inf	NA	5e-05	0.000185415	yes		7.10757	4.05955	31.3866	2.11e-08	4.97e-07		ref|XP_002523822.1|	IPR021410
Peaxi162Scf00040g00023		XLOC_004866	334.364	178.445	-0.905944	-2.37919	5e-05	0.000185415	yes		-1.0147	5.64267	25.1797	5.22e-07	9.08e-06		AT3G62020.1	IPR001929	GO:0045735,GO:0030145
Peaxi162Scf00040g00245		XLOC_004925	52.4065	11.1661	-2.23063	-5.22269	5e-05	0.000185415	yes		-1.87812	4.60396	19.0777	1.26e-05	0.000155005		AT2G36290.1
Peaxi162Scf00040g00420		XLOC_004911	11.7783	2.49553	-2.23872	-4.0965	5e-05	0.000185415	yes		-1.99923	3.19701	11.7727	0.000601052	0.00432107		AT4G00750.1	IPR004159,IPR016140	GO:0008168
Peaxi162Scf00040g00423		XLOC_004877	19.8904	7.94396	-1.32415	-2.74456	5e-05	0.000185415	yes		-1.42237	4.50078	19.0018	1.31e-05	0.000159861		sp|O64900|C80B2_ESCCA	IPR001128	GO:0020037,GO:0016705,GO:0005506,GO:0055114
Peaxi162Scf00040g00620		XLOC_004879	108.796	31.8333	-1.77302	-4.64092	5e-05	0.000185415	yes		-1.70572	5.44877	34.3238	4.67e-09	1.25e-07		sp|Q0WUQ1|BAG1_ARATH	IPR003103	GO:0051087
Peaxi162Scf00041g00016		XLOC_004931	502.059	155.345	-1.69238	-3.88279	5e-05	0.000185415	yes		-1.75906	7.95398	21.2403	4.05e-06	5.7e-05		AT1G78020.1	IPR007650
Peaxi162Scf00041g00054		XLOC_004935	13.5304	26.4181	0.965315	2.33928	0.00025	0.000817896	yes		1.22092	4.2284	9.98509	0.00157813	0.00951838		AT1G78070.1	IPR015943	GO:0005515
Peaxi162Scf00041g00091		XLOC_004939	48.7922	22.3693	-1.12513	-2.85981	5e-05	0.000185415	yes		-0.874229	5.07523	9.90954	0.00164424	0.00983135		AT1G78100.1	IPR001810	GO:0005515
Peaxi162Scf00041g00112		XLOC_004932	4.11485	7.62746	0.890364	1.67629	0.00475	0.0111685	yes		0.962089	3.59547	11.3635	0.000749002	0.00519014		ref|XP_002307385.1|	IPR008889
Peaxi162Scf00041g00434		XLOC_004971	2.9363	0.740775	-1.98689	-2.76529	5e-05	0.000185415	yes		-1.87873	1.40681	11.6523	0.000641239	0.00456247		AT1G78060.1	IPR026892,IPR002772,IPR026891,IPR017853	GO:0004553,GO:0005975
Peaxi162Scf00041g00810		XLOC_004938	13.5275	7.38502	-0.873218	-1.76165	0.0034	0.00834304	yes		-1.0797	2.75799	7.29604	0.00691068	0.0311229		AT5G10100.2	IPR006379,IPR023214	GO:0008152,GO:0005992,GO:0003824
Peaxi162Scf00041g01016		XLOC_004974	11.6106	17.388	0.582648	1.41439	0.0151	0.0304588	yes		0.894608	3.71202	6.59299	0.0102381	0.0423933		AT2G42580.1	IPR011990	GO:0005515
Peaxi162Scf00041g01317		XLOC_004977	292.509	579.711	0.986854	2.31247	0.00015	0.000513767	yes		1.03568	8.30278	25.566	4.28e-07	7.55e-06		AT1G35720.1	IPR001464	GO:0005544,GO:0005509
Peaxi162Scf00041g01811		XLOC_004958	2.58176	22.4773	3.12204	4.90484	5e-05	0.000185415	yes		3.9979	1.8767	36.4095	1.6e-09	4.73e-08		AT1G34670.1	IPR009057	GO:0003677,GO:0003682
Peaxi162Scf00041g02619		XLOC_004991	96.0051	45.5621	-1.07528	-2.81172	5e-05	0.000185415	yes		-0.974095	6.56592	18.8075	1.45e-05	0.000175244		AT1G04430.1	IPR004159	GO:0008168
Peaxi162Scf00041g10112		XLOC_004942	13.3922	38.5388	1.52492	3.61614	5e-05	0.000185415	yes		1.69583	5.01612	30.0482	4.21e-08	9.26e-07		ref|XP_002307385.1|	IPR008889
Peaxi162Scf00042g00215		XLOC_005030	21.8918	5.96945	-1.87472	-4.39557	5e-05	0.000185415	yes		-1.85495	4.1621	33.3487	7.7e-09	1.98e-07		AT5G45480.1	IPR007658,IPR025315
Peaxi162Scf00042g00274		XLOC_005018	41.2987	1.91167	-4.43319	-4.37233	5e-05	0.000185415	yes		-4.50529	3.47275	57.0852	4.17e-14	2.65e-12		AT1G65870.1	IPR004265
Peaxi162Scf00042g01313		XLOC_005003	12.3778	5.72149	-1.1133	-2.61836	5e-05	0.000185415	yes		-1.05241	4.4397	7.39857	0.00652756	0.0297206		AT1G53350.1	IPR027417,IPR000767	GO:0043531,GO:0006952
Peaxi162Scf00042g02519		XLOC_005011	3.76033	11.3003	1.58743	2.41353	0.00035	0.00110899	yes		1.75456	1.63041	10.1172	0.00146889	0.00897451		AT4G38620.1	IPR009057	GO:0003677,GO:0003682
Peaxi162Scf00042g02728		XLOC_005044	4.27583	13.8111	1.69155	3.05206	5e-05	0.000185415	yes		1.81121	4.33378	15.8165	6.98e-05	0.000692631		AT1G65870.1	IPR004265
Peaxi162Scf00042g02729		XLOC_005045	13.6631	1.57257	-3.11909	-4.20634	5e-05	0.000185415	yes		-3.15381	3.31844	27.58	1.51e-07	2.93e-06		AT1G65870.1	IPR004265
Peaxi162Scf00043g00067		XLOC_005050	6.15437	31.0612	2.33543	4.05776	5e-05	0.000185415	yes		1.79755	11.7426	22.7506	1.84e-06	2.85e-05		sp|Q41229|PSAEB_NICSY	IPR003375	GO:0009538,GO:0015979,GO:0009522
Peaxi162Scf00043g00247		XLOC_005062	23.5045	39.3012	0.741634	1.9506	0.001	0.00284413	yes		0.93415	6.70907	16.46	4.97e-05	0.000516282		AT1G04120.1	IPR027417,IPR011527	GO:0006810,GO:0055085,GO:0005524,GO:0000166,GO:0042626,GO:0017111,GO:0016021,GO:0016887
Peaxi162Scf00043g01711		XLOC_005086	50.1729	31.8246	-0.656767	-1.6897	0.0043	0.0102448	yes		-1.46532	2.36246	10.7123	0.00106423	0.00689471		AT4G28706.1	IPR002139	GO:0016773,GO:0004747,GO:0006014
Peaxi162Scf00043g02712		XLOC_005067	5.57781	1.75247	-1.67031	-3.19435	5e-05	0.000185415	yes		-1.45457	3.39572	6.61245	0.0101268	0.0420251		AT1G08590.1	IPR003591,IPR025875,IPR013210,IPR001611,IPR011009	GO:0005524,GO:0005515,GO:0004674,GO:0004672,GO:0006468,GO:0016772
Peaxi162Scf00044g01112		XLOC_005103	75.3227	27.8356	-1.43616	-3.43896	5e-05	0.000185415	yes		-1.26642	6.78512	7.64512	0.00569262	0.0267481		AT3G21090.1	IPR027417,IPR013525	GO:0016020,GO:0005524,GO:0000166,GO:0017111,GO:0016887
Peaxi162Scf00044g01613		XLOC_005125	15.9409	26.7067	0.744467	1.73755	0.00325	0.00802203	yes		0.771434	6.19716	6.67076	0.00980072	0.0409755		AT1G69780.1	IPR009057,IPR003106	GO:0005634,GO:0003677,GO:0006355,GO:0043565,GO:0000976,GO:0003700
Peaxi162Scf00045g00011		XLOC_005265	6.82691	2.8912	-1.23957	-2.38911	0.0001	0.00035384	yes		-0.951355	6.29801	9.40912	0.00215909	0.0123533		sp|Q39204|MYC2_ARATH	IPR025610,IPR011598	GO:0046983
Peaxi162Scf00045g00088		XLOC_005303	3.62515	0	NA	NA	5e-05	0.000185415	yes		-7.42604	-0.809453	32.4712	1.21e-08	3.01e-07		AT1G52340.1	IPR002347	GO:0008152,GO:0016491
Peaxi162Scf00045g00142		XLOC_005269	4.31504	19.6197	2.18486	3.65012	5e-05	0.000185415	yes		2.71554	2.11565	16.677	4.43e-05	0.000465925		AT2G23910.1	IPR013083,IPR016040	GO:0006694,GO:0016616,GO:0005515,GO:0008270,GO:0003854,GO:0055114
Peaxi162Scf00045g00147		XLOC_005200	9.62974	3.85889	-1.31931	-2.05078	0.00225	0.00583316	yes		-1.60091	3.69981	10.3224	0.00131423	0.00818658		AT2G24390.1	IPR013024
Peaxi162Scf00045g00173		XLOC_005218	3.01305	6.27962	1.05945	2.57685	5e-05	0.000185415	yes		1.4534	4.96552	8.00561	0.00466326	0.0228551		ref|XP_007011617.1|
Peaxi162Scf00045g00175		XLOC_005220	12.9948	23.7234	0.86838	2.15294	0.00045	0.00139113	yes		1.0755	5.30927	23.3333	1.36e-06	2.16e-05		ref|XP_002515338.1|	IPR013083	GO:0005515,GO:0008270
Peaxi162Scf00045g00203		XLOC_005234	11.33	87.4972	2.94908	2.92737	0.0008	0.002331	yes		3.87054	5.50425	17.7097	2.57e-05	0.000290111		gb|AHJ78616.1|	IPR016181
Peaxi162Scf00045g00226		XLOC_005149	1.50051	2.8209	0.910706	1.52157	0.0151	0.0304588	yes		1.24139	2.47534	9.32028	0.00226632	0.0128427		AT1G52340.1	IPR002347	GO:0008152,GO:0016491
Peaxi162Scf00045g00455		XLOC_005163	4.33302	0.97847	-2.14677	-2.10244	0.0039	0.0094105	yes		-1.94563	1.88744	15.0941	0.000102283	0.00096076		AT3G13960.1	IPR014978,IPR014977	GO:0005634,GO:0005524,GO:0005515,GO:0006355,GO:0016818
Peaxi162Scf00045g00533		XLOC_005288	105.433	68.8049	-0.615742	-1.61029	0.00635	0.0143753	yes		-0.541987	7.90592	7.70433	0.00550887	0.026074		AT4G19120.1	IPR004159	GO:0008168
Peaxi162Scf00045g00541		XLOC_005168	6.63317	1.27162	-2.38303	-2.16425	0.0179	0.0352845	yes		-2.42347	1.96573	19.5848	9.62e-06	0.000121906		AT5G35450.1	IPR027417,IPR005570,IPR000767	GO:0043531,GO:0006952,GO:0006351
Peaxi162Scf00045g00811		XLOC_005178	20.0014	3.71934	-2.42698	-2.55584	0.00065	0.00193585	yes		-2.36689	2.32509	22.8761	1.73e-06	2.68e-05		AT1G61120.1	IPR008949,IPR008930	GO:0000287,GO:0016829,GO:0008152,GO:0010333
Peaxi162Scf00045g00826		XLOC_005301	8.8822	3.3526	-1.40564	-2.8593	5e-05	0.000185415	yes		-1.42233	3.02047	6.29636	0.0120986	0.0482084		AT1G61120.1	IPR008949,IPR008930	GO:0000287,GO:0016829,GO:0008152,GO:0010333
Peaxi162Scf00045g00916		XLOC_005182	18.5188	4.2586	-2.12054	-4.59035	5e-05	0.000185415	yes		-2.23315	2.90821	29.4048	5.87e-08	1.25e-06		sp|Q38802|KSA_ARATH	IPR008949,IPR008930	GO:0000287,GO:0016829,GO:0008152,GO:0010333
Peaxi162Scf00045g00917		XLOC_005305	12.4575	3.64086	-1.77466	-3.91869	5e-05	0.000185415	yes		-1.96756	3.78317	20.3959	6.3e-06	8.45e-05		AT1G61120.1	IPR008949,IPR008930	GO:0000287,GO:0016829,GO:0008152,GO:0010333
Peaxi162Scf00045g01020		XLOC_005311	5.96358	0.941401	-2.6633	-3.85218	5e-05	0.000185415	yes		-2.79796	2.8693	24.1958	8.7e-07	1.44e-05		sp|B5WWZ8|FAO1_LOTJA	IPR012400	GO:0016614,GO:0046577,GO:0050660,GO:0055114
Peaxi162Scf00045g01021		XLOC_005183	5.42885	12.6095	1.21579	1.88344	0.0015	0.00407526	yes		1.30773	1.62809	9.23996	0.00236791	0.0132911			IPR003480	GO:0016747
Peaxi162Scf00045g01230		XLOC_005192	70.9208	38.6144	-0.87707	-2.15048	0.00015	0.000513767	yes		-0.853316	5.39312	8.46351	0.00362342	0.0187013		ref|XP_002519888.1|	IPR026939,IPR007087	GO:0046872
Peaxi162Scf00045g01239		XLOC_005318	34.0631	21.2367	-0.681649	-1.79975	0.00225	0.00583316	yes		-0.701504	5.66619	10.7227	0.00105831	0.0068628		AT1G31420.2	IPR025875,IPR013210,IPR011009	GO:0005524,GO:0004674,GO:0004672,GO:0006468,GO:0016772
Peaxi162Scf00045g01313		XLOC_005326	184.473	29.5589	-2.64175	-5.14929	5e-05	0.000185415	yes		-2.35897	7.42184	11.8648	0.000572055	0.00416464		AT2G45180.1	IPR016140
Peaxi162Scf00045g01323		XLOC_005324	10.2495	3.54508	-1.53166	-2.51732	5e-05	0.000185415	yes		-1.44518	3.25011	8.79992	0.00301244	0.01616		AT1G31350.1	IPR015916
Peaxi162Scf00045g01341		XLOC_005320	4.42555	1.16946	-1.92001	-3.41945	0.0001	0.00035384	yes		-2.28358	2.68185	35.0657	3.19e-09	8.89e-08		AT5G67160.1	IPR003480,IPR023213	GO:0016747
Peaxi162Scf00045g01440		XLOC_005329	116.922	45.2619	-1.36918	-3.52349	5e-05	0.000185415	yes		-1.39176	5.53555	16.7486	4.27e-05	0.000450491		ref|XP_007011485.1|	IPR009606
Peaxi162Scf00045g01447		XLOC_005198	4.27975	13.8352	1.69275	3.10683	5e-05	0.000185415	yes		1.42946	4.01751	23.0484	1.58e-06	2.47e-05		sp|Q640T2|WIPI3_XENTR	IPR015943	GO:0005515
Peaxi162Scf00045g01455		XLOC_005331	6.32664	17.6929	1.48366	3.30443	5e-05	0.000185415	yes		1.87984	3.639	44.1875	2.98e-11	1.2e-09		AT2G24420.1
Peaxi162Scf00045g01644		XLOC_005212	2.94802	0.380321	-2.95446	-4.64584	5e-05	0.000185415	yes		-3.69307	3.94744	46.1793	1.08e-11	4.69e-10		sp|Q9C523|DIR19_ARATH	IPR004265,IPR015300	GO:0003677
Peaxi162Scf00045g01645		XLOC_005216	7.73319	3.97916	-0.958599	-1.99458	0.0009	0.00258883	yes		-1.36235	4.93567	16.646	4.5e-05	0.000472786		AT4G31590.1
Peaxi162Scf00045g01732		XLOC_005217	4.33656	8.69595	1.00379	2.5526	5e-05	0.000185415	yes		0.988318	4.9514	8.87417	0.00289234	0.015625		AT2G43840.2	IPR002213	GO:0008152,GO:0016758
Peaxi162Scf00045g01734		XLOC_005219	17.5698	9.78095	-0.845051	-2.12572	0.0005	0.00152937	yes		-1.20664	6.44623	22.263	2.38e-06	3.56e-05		sp|B5F947|MTOX_SALA4	IPR006076	GO:0055114,GO:0016491
Peaxi162Scf00045g01939		XLOC_005232	6.51204	3.6928	-0.818394	-1.45438	0.0193	0.037655	yes		-0.972189	3.77867	15.8321	6.92e-05	0.000687477		AT5G25050.1	IPR006501,IPR016196,IPR004324	GO:0004857,GO:0030599
Peaxi162Scf00045g02025		XLOC_005235	49.8616	388.868	2.96328	6.98372	5e-05	0.000185415	yes		3.39045	6.15621	16.4067	5.11e-05	0.000527911		sp|P54772|DCHS_SOLLC	IPR015424,IPR002129	GO:0019752,GO:0016831,GO:0003824,GO:0030170
Peaxi162Scf00045g02031		XLOC_005358	107.676	36.2862	-1.56921	-3.84946	5e-05	0.000185415	yes		-1.5583	3.45483	19.6465	9.32e-06	0.000118437		AT4G31840.1	IPR008972	GO:0009055,GO:0005507
Peaxi162Scf00045g02037		XLOC_005355	28.3945	186.917	2.71872	7.39686	5e-05	0.000185415	yes		2.81683	7.08199	12.5536	0.000395443	0.00306184		gb|AHJ78616.1|	IPR016181	GO:0008080
Peaxi162Scf00045g02038		XLOC_005356	86.6519	731.428	3.07741	7.27016	5e-05	0.000185415	yes		3.20773	8.6294	18.0961	2.1e-05	0.000242619		sp|P54772|DCHS_SOLLC	IPR015424,IPR002129	GO:0019752,GO:0016831,GO:0003824,GO:0030170
Peaxi162Scf00045g02119		XLOC_005241	0	5.13569	Inf	NA	5e-05	0.000185415	yes		8.28416	0.261759	15.2921	9.21e-05	0.000873047		AT4G37060.1	IPR016035,IPR001128	GO:0020037,GO:0016705,GO:0008152,GO:0005506,GO:0055114,GO:0006629
Peaxi162Scf00045g02130		XLOC_005360	21.2322	11.8205	-0.844955	-2.09177	0.0004	0.00125109	yes		-0.861699	5.1502	11.8309	0.000582557	0.00422476		sp|A5D7E2|TM9S4_BOVIN	IPR016196,IPR004240	GO:0016021
Peaxi162Scf00045g02238		XLOC_005244	2530.09	1064.28	-1.24931	-2.02512	0.00115	0.00322042	yes		-1.25104	11.1923	20.1429	7.19e-06	9.44e-05		AT1G04820.1	IPR000217,IPR023123	GO:0051258,GO:0005874,GO:0043234,GO:0006184,GO:0007017,GO:0005525,GO:0005200,GO:0003924
Peaxi162Scf00045g02324		XLOC_005374	26.1531	40.6969	0.637937	1.77198	0.0045	0.0106537	yes		0.843935	8.04434	9.99451	0.00157008	0.00948367		AT4G02900.1	IPR027815,IPR003864	GO:0016020
Peaxi162Scf00045g02428		XLOC_005254	9.62971	18.7364	0.960278	2.33786	0.0002	0.000667709	yes		1.09504	4.34024	15.2275	9.53e-05	0.000901752		AT1G30320.1	IPR005516
Peaxi162Scf00045g02430		XLOC_005377	33.9151	19.689	-0.784535	-1.71887	0.0028	0.00703987	yes		-0.901244	3.66312	8.2941	0.00397742	0.0202012
Peaxi162Scf00045g02438		XLOC_005378	10.8886	20.8096	0.934428	2.19133	0.00035	0.00110899	yes		1.16658	4.42299	11.5348	0.000683067	0.00480233		sp|Q9C7S7|ERO1_ARATH	IPR007266	GO:0005783,GO:0016671,GO:0003756,GO:0055114
Peaxi162Scf00046g00119		XLOC_005386	205.183	115.429	-0.829901	-2.04173	0.00045	0.00139113	yes		-0.769155	6.08804	9.07091	0.00259707	0.0143556		AT5G50400.1	IPR004843,IPR025733,IPR008963	GO:0046872,GO:0016787,GO:0003993
Peaxi162Scf00046g00121		XLOC_005408	5.84097	1.52416	-1.93819	-2.64431	0.0012	0.0033442	yes		-1.80606	1.53973	7.45067	0.00634127	0.029064		AT3G26040.1	IPR003480,IPR023213	GO:0016747
Peaxi162Scf00046g00161		XLOC_005430	0.778819	3.66291	2.23363	2.20611	0.005	0.011677	yes		2.12914	2.78719	12.5449	0.000397281	0.00307262		AT5G16990.1	IPR020843,IPR016040,IPR002085	GO:0008270,GO:0016747,GO:0055114,GO:0016491
Peaxi162Scf00046g00171		XLOC_005432	1.12794	32.8001	4.86194	5.94025	5e-05	0.000185415	yes		5.95795	3.89915	64.279	1.08e-15	8.81e-14		AT2G43870.1	IPR011050,IPR000743	GO:0005975,GO:0004650
Peaxi162Scf00046g00524		XLOC_005400	59.9777	14.2077	-2.07775	-3.8033	5e-05	0.000185415	yes		-1.57401	4.38152	10.6461	0.00110301	0.0070905
Peaxi162Scf00046g00529		XLOC_005397	0.969306	5.26603	2.44169	2.83777	0.00025	0.000817896	yes		2.98799	2.59335	26.0082	3.4e-07	6.15e-06		sp|Q56YN8|SMC3_ARATH	IPR027417,IPR003395
Peaxi162Scf00046g00533		XLOC_005420	6.2312	10.0025	0.682777	1.40689	0.01835	0.0360488	yes		1.16858	4.2212	6.84285	0.00889966	0.0378967		sp|Q9SZR0|CHMO_ARATH	IPR001663,IPR015879	GO:0051537,GO:0019439,GO:0016708,GO:0005506,GO:0006725,GO:0055114,GO:0016491
Peaxi162Scf00046g02619		XLOC_005416	11.5224	2.26955	-2.34397	-3.86968	5e-05	0.000185415	yes		-2.6447	2.05216	14.2271	0.000162021	0.00142677		AT2G43880.1	IPR011050,IPR000743	GO:0005975,GO:0004650
Peaxi162Scf00047g00053		XLOC_005466	11.1716	60.5794	2.439	6.14476	5e-05	0.000185415	yes		2.62913	5.92577	107.405	3.63e-25	1.39e-22		AT5G01560.1	IPR013320,IPR011009	GO:0005524,GO:0004674,GO:0004672,GO:0006468,GO:0016772
Peaxi162Scf00047g00218		XLOC_005550	55.657	6.30593	-3.14178	-6.28667	5e-05	0.000185415	yes		-3.05121	4.95141	35.6114	2.41e-09	6.83e-08		sp|Q9M1V1|SOT6_ARATH	IPR000863,IPR027417	GO:0008146
Peaxi162Scf00047g00221		XLOC_005453	10.7204	52.0396	2.27925	4.25747	5e-05	0.000185415	yes		2.14772	2.36945	15.4007	8.7e-05	0.000832267		AT1G07900.1	IPR004883
Peaxi162Scf00047g00336		XLOC_005456	0.668476	5.02302	2.90961	4.40124	5e-05	0.000185415	yes		3.13524	4.53417	49.438	2.05e-12	9.95e-11		AT1G04920.1	IPR012819	GO:0009058,GO:0005985,GO:0046524
Peaxi162Scf00047g00521		XLOC_005567	7.74859	2.76533	-1.48648	-1.81598	0.0066	0.0148626	yes		-1.89867	0.250132	10.9817	0.000920149	0.00612802		ref|XP_007034374.1|	IPR011992	GO:0005509
Peaxi162Scf00047g00522		XLOC_005568	4.1823	1.61994	-1.36836	-1.56106	0.0181	0.0356252	yes		-1.36809	2.416	8.05594	0.00453547	0.022377		AT3G24120.1	IPR025756,IPR009057	GO:0003677,GO:0003682
Peaxi162Scf00047g00721		XLOC_005576	62.8929	88.9301	0.499774	1.26603	0.02325	0.0442362	yes		0.638925	4.87436	7.09934	0.00771125	0.0338237		AT3G54660.1	IPR016156,IPR013027,IPR006324,IPR023753	GO:0050660,GO:0055114,GO:0045454,GO:0050661,GO:0006749,GO:0016668,GO:0004362,GO:0016491
Peaxi162Scf00047g00922		XLOC_005483	59.9714	26.9069	-1.1563	-2.7394	5e-05	0.000185415	yes		-1.29543	3.74493	19.9465	7.96e-06	0.000103222		AT4G18930.1	IPR009097,IPR012386	GO:0004112,GO:0003824
Peaxi162Scf00047g01535		XLOC_005612	679.287	37.8194	-4.16682	-9.32968	5e-05	0.000185415	yes		-3.64578	4.92222	39.5927	3.13e-10	1.05e-08
Peaxi162Scf00047g01542		XLOC_005606	83.4595	40.7345	-1.03482	-2.71465	5e-05	0.000185415	yes		-0.985014	5.81646	13.3512	0.000258264	0.00212944		AT3G24050.1	IPR013088	GO:0006355,GO:0043565,GO:0008270,GO:0003700
Peaxi162Scf00047g01924		XLOC_005515	6.90974	16.1706	1.22667	2.39202	5e-05	0.000185415	yes		0.961538	4.99411	12.2329	0.000469537	0.00352868		AT5G42570.1	IPR008417	GO:0006886,GO:0005783,GO:0016021
Peaxi162Scf00047g01927		XLOC_005622	148.155	373.228	1.33296	3.27814	5e-05	0.000185415	yes		1.43821	8.33245	20.2326	6.86e-06	9.08e-05		sp|Q08506|ACCO1_PETHY	IPR027443,IPR005123,IPR026992	GO:0016706,GO:0055114,GO:0016491
Peaxi162Scf00047g02040		XLOC_005627	45.6208	0.621275	-6.19831	-5.33009	0.00165	0.00443308	yes		-7.3219	2.6928	85.3051	2.56e-20	4.49e-18		AT4G12730.1	IPR008700,IPR000782
Peaxi162Scf00047g02126		XLOC_005635	12.9927	34.635	1.41453	2.94851	5e-05	0.000185415	yes		1.53526	3.72116	15.7509	7.23e-05	0.000711601		AT2G04240.1	IPR013083	GO:0005515,GO:0008270
Peaxi162Scf00047g02228		XLOC_005639	4.32753	12.0476	1.47713	2.48387	0.0016	0.00431488	yes		2.19843	4.64897	24.7539	6.51e-07	1.11e-05		AT3G10260.3	IPR003388
Peaxi162Scf00047g02454		XLOC_005655	62.3259	137.47	1.14121	2.93685	5e-05	0.000185415	yes		1.34318	6.61515	23.9131	1.01e-06	1.64e-05		sp|Q1XDM0|ODPA_PYRYE	IPR017597	GO:0043231,GO:0008152,GO:0006096,GO:0004739,GO:0055114,GO:0016624
Peaxi162Scf00047g10011		XLOC_005442	443.899	121.942	-1.86404	-4.07307	5e-05	0.000185415	yes		-1.86046	8.72155	33.7987	6.11e-09	1.6e-07		AT3G23820.1	IPR001509,IPR008089	GO:0005975,GO:0044237,GO:0016857,GO:0003824,GO:0050662
Peaxi162Scf00047g10144		XLOC_005602	3.50897	0	NA	NA	5e-05	0.000185415	yes		-7.19539	0.0112686	29.6885	5.07e-08	1.09e-06		sp|Q9FZ80|SOT17_ARATH	IPR000863,IPR027417	GO:0008146
Peaxi162Scf00048g00815		XLOC_005667	22.7022	52.8452	1.21894	2.98913	5e-05	0.000185415	yes		1.34711	5.69497	28.4424	9.65e-08	1.97e-06		sp|O48965|IDI2_CAMAC	IPR015797,IPR011876	GO:0008299,GO:0016787,GO:0004452
Peaxi162Scf00048g02225		XLOC_005706	17.6599	1.49861	-3.55878	-4.34626	5e-05	0.000185415	yes		-4.4053	3.01043	82.9847	8.27e-20	1.32e-17		AT2G39040.1	IPR010255	GO:0006979,GO:0020037,GO:0004601,GO:0055114
Peaxi162Scf00048g02227		XLOC_005704	94.4149	18.28	-2.36875	-5.95788	5e-05	0.000185415	yes		-2.4654	6.30374	52.3342	4.68e-13	2.54e-11		AT2G39040.1	IPR010255	GO:0006979,GO:0020037,GO:0004601,GO:0055114
Peaxi162Scf00049g00042		XLOC_005733	46.5426	13.0477	-1.83475	-4.38273	5e-05	0.000185415	yes		-1.70536	4.00454	27.5078	1.56e-07	3.03e-06		AT2G45550.1	IPR001128	GO:0020037,GO:0016705,GO:0005506,GO:0055114
Peaxi162Scf00049g00075		XLOC_005708	1.21921	6.57045	2.43005	2.55047	0.00235	0.00606142	yes		2.53269	2.45647	17.9807	2.23e-05	0.00025621		AT2G45550.1	IPR001128	GO:0020037,GO:0016705,GO:0005506,GO:0055114
Peaxi162Scf00049g01318		XLOC_005718	20.6254	9.21294	-1.16269	-2.81011	5e-05	0.000185415	yes		-0.69827	4.76797	10.245	0.00137052	0.0084811		AT1G49580.1	IPR011992,IPR011009	GO:0005524,GO:0004674,GO:0005509,GO:0004672,GO:0006468,GO:0016772
Peaxi162Scf00049g01320		XLOC_005740	31.7626	5.42328	-2.55009	-5.12955	5e-05	0.000185415	yes		-2.65248	3.3271	15.4908	8.29e-05	0.000800179		AT4G37060.1	IPR016035	GO:0008152,GO:0006629
Peaxi162Scf00049g01719		XLOC_005720	3.42831	0.353527	-3.2776	-2.58712	0.00545	0.0125885	yes		-4.22812	2.23418	45.1349	1.84e-11	7.64e-10		sp|Q9M1E2|PTR37_ARATH	IPR000109,IPR016196	GO:0016020,GO:0006810,GO:0006857,GO:0005215
Peaxi162Scf00049g01720		XLOC_005746	7.22153	19.6234	1.4422	3.28852	5e-05	0.000185415	yes		1.85283	3.61207	28.1531	1.12e-07	2.25e-06		AT1G06800.1	IPR002921	GO:0004806,GO:0006629
Peaxi162Scf00049g02223		XLOC_005748	88.5492	147.261	0.733822	1.94837	0.00085	0.00246011	yes		0.81655	6.17499	16.5888	4.64e-05	0.000485133		AT4G02590.1	IPR011598	GO:0046983
Peaxi162Scf00050g00042		XLOC_005757	6.66527	1.93113	-1.78722	-3.67582	5e-05	0.000185415	yes		-2.19414	4.87501	36.5219	1.51e-09	4.49e-08			IPR012340
Peaxi162Scf00050g00068		XLOC_005793	13.24	6.58164	-1.00839	-2.16214	0.0002	0.000667709	yes		-1.05025	5.68716	10.0012	0.0015644	0.00945762		AT2G18570.1	IPR002213	GO:0008152,GO:0016758
Peaxi162Scf00050g00146		XLOC_005802	476.945	276.539	-0.786341	-2.0319	0.0006	0.00180172	yes		-0.694522	7.62441	8.76779	0.00306596	0.016389		AT2G41090.1	IPR011992	GO:0005509
Peaxi162Scf00050g00512		XLOC_005789	8.21686	21.0312	1.35587	2.91265	5e-05	0.000185415	yes		1.58553	3.3096	21.8245	2.99e-06	4.35e-05		AT5G57620.1	IPR009057	GO:0003677,GO:0003682
Peaxi162Scf00050g00513		XLOC_005790	7.093	10.556	0.573597	1.43812	0.0129	0.0265852	yes		0.648549	5.90064	6.53173	0.0105967	0.0435301		AT1G08720.1	IPR000270,IPR011009	GO:0005524,GO:0005515,GO:0004674,GO:0004672,GO:0006468,GO:0016772
Peaxi162Scf00051g00001		XLOC_005809	36.4646	4.06061	-3.16673	-3.7955	0.0001	0.00035384	yes		-3.51508	3.78204	51.5095	7.13e-13	3.74e-11		gb|ACM78616.1|	IPR016140
Peaxi162Scf00051g00088		XLOC_005849	20.7614	8.21215	-1.33807	-2.70089	5e-05	0.000185415	yes		-1.44964	1.53581	10.9896	0.000916243	0.0061079		AT1G44760.1	IPR014729	GO:0006950
Peaxi162Scf00051g00207		XLOC_005837	31.6457	4.51862	-2.80805	-5.30669	5e-05	0.000185415	yes		-2.6781	3.83292	53.513	2.57e-13	1.47e-11		sp|Q0WPW4|ACCO5_ARATH	IPR027443,IPR005123,IPR026992	GO:0016706,GO:0055114,GO:0016491
Peaxi162Scf00051g00211		XLOC_005810	9.84765	2.88445	-1.77148	-2.68226	0.00035	0.00110899	yes		-2.05491	0.900053	6.27572	0.0122404	0.0486234		sp|B8AYH1|SWT1B_ORYSI	IPR004316	GO:0016021
Peaxi162Scf00051g00625		XLOC_005844	15.4402	30.4147	0.978083	2.45088	0.0002	0.000667709	yes		1.20524	4.52897	20.3996	6.28e-06	8.44e-05		AT1G21920.1	IPR003409
Peaxi162Scf00051g00721		XLOC_005820	186.875	115.472	-0.694525	-1.84713	0.00215	0.00560332	yes		-0.601323	6.34697	6.53751	0.0105623	0.0434301		sp|O82528|RL15_PETHY	IPR000439	GO:0005840,GO:0006412,GO:0005622,GO:0003735
Peaxi162Scf00051g01311		XLOC_005827	57.2708	83.0887	0.536852	1.42898	0.0143	0.0290561	yes		0.722705	5.65823	12.4038	0.000428471	0.00326748		sp|Q8VXQ2|ALDH_CRAPL	IPR016161,IPR012394	GO:0016620,GO:0006081,GO:0008152,GO:0055114,GO:0016491,GO:0004030
Peaxi162Scf00051g01410		XLOC_005830	33.321	119.824	1.84642	4.79051	5e-05	0.000185415	yes		1.91202	7.04164	53.7424	2.29e-13	1.32e-11		ref|XP_007019132.1|	IPR003441	GO:0003677,GO:0006355
Peaxi162Scf00051g02115		XLOC_005863	2.00118	3.27567	0.710936	1.36734	0.02475	0.0466687	yes		1.16525	6.15735	10.7009	0.00107086	0.00692466		AT1G21640.1	IPR002504	GO:0003951,GO:0008152,GO:0006741,GO:0019674
Peaxi162Scf00052g00014		XLOC_005870	16.6037	26.7569	0.688401	1.82662	0.00245	0.0062886	yes		0.836034	6.65415	20.7381	5.27e-06	7.23e-05		AT3G03050.1	IPR005150,IPR013083	GO:0016760,GO:0016020,GO:0030244
Peaxi162Scf00052g00015		XLOC_005865	19.4994	1.75682	-3.47239	-4.58403	5e-05	0.000185415	yes		-5.00033	1.50968	55.7671	8.16e-14	4.94e-12		AT1G64970.1	IPR013216	GO:0008152,GO:0008168
Peaxi162Scf00052g00333		XLOC_005875	123.012	34.3719	-1.83949	-3.06379	5e-05	0.000185415	yes		-1.9384	3.45135	22.0767	2.62e-06	3.88e-05
Peaxi162Scf00052g01611		XLOC_005910	10.7709	5.0598	-1.08999	-1.87174	0.00225	0.00583316	yes		-1.09254	10.0514	9.3516	0.00222791	0.0126631
Peaxi162Scf00053g00006		XLOC_005949	70.3686	38.3989	-0.873867	-2.35184	5e-05	0.000185415	yes		-0.802572	5.30578	12.8059	0.000345522	0.00273043		dbj|BAH19600.1|	IPR003388,IPR005069
Peaxi162Scf00053g00258		XLOC_005945	280.785	182.564	-0.621065	-1.61098	0.0057	0.0130882	yes		-0.556096	6.47784	8.09124	0.00444797	0.0220609		sp|P46300|RS4_SOLTU	IPR000876	GO:0005840,GO:0003723,GO:0006412,GO:0005622,GO:0003735
Peaxi162Scf00053g00715		XLOC_005930	13.101	5.85765	-1.16129	-2.20915	0.0005	0.00152937	yes		-1.42824	3.34686	16.8094	4.13e-05	0.000438734		AT3G45880.1	IPR003347	GO:0005515
Peaxi162Scf00054g00071		XLOC_005975	2.1941	6.9654	1.66658	2.27428	0.0093	0.0200334	yes		2.04157	2.83226	16.3388	5.3e-05	0.000545262		AT3G07350.1	IPR006502
Peaxi162Scf00054g00191		XLOC_005983	53.4191	12.7156	-2.07076	-4.25051	5e-05	0.000185415	yes		-2.08718	3.57378	19.119	1.23e-05	0.000152232		sp|Q9LV60|CRR55_ARATH	IPR002902
Peaxi162Scf00055g00109		XLOC_006031	19.8904	113.482	2.51231	6.10239	5e-05	0.000185415	yes		2.57546	5.77864	22.0718	2.63e-06	3.89e-05		AT2G30210.1	IPR017761	GO:0046274,GO:0048046,GO:0052716,GO:0005507,GO:0055114,GO:0016491
Peaxi162Scf00056g00128		XLOC_006064	3.08892	0.84919	-1.86294	-2.79293	5e-05	0.000185415	yes		-1.8822	1.74046	10.3429	0.00129976	0.00810909		AT5G23850.1	IPR006598
Peaxi162Scf00056g00313		XLOC_006067	4.82591	23.1017	2.25913	5.03828	5e-05	0.000185415	yes		2.59314	3.67889	28.4382	9.67e-08	1.97e-06		sp|Q117H3|ACCA_TRIEI	IPR001095,IPR011763	GO:0003989,GO:0009317,GO:0006633,GO:0016874
Peaxi162Scf00057g00020		XLOC_006075	60.7798	30.4931	-0.99511	-2.62503	5e-05	0.000185415	yes		-0.817851	6.12711	14.5956	0.000133224	0.00120547		AT4G28000.1	IPR027417	GO:0005524,GO:0000166,GO:0017111
Peaxi162Scf00057g00027		XLOC_006077	35.3072	5.89317	-2.58285	-4.33034	5e-05	0.000185415	yes		-2.68952	3.99192	50.3009	1.32e-12	6.63e-11		sp|Q94G16|TATB_PEA	IPR003369	GO:0009306,GO:0008565,GO:0016021,GO:0015031,GO:0005886
Peaxi162Scf00057g00095		XLOC_006102	23.3232	14.6143	-0.674385	-1.56728	0.00725	0.0161294	yes		-0.759416	3.65283	9.24212	0.00236511	0.0132835		ref|XP_002510343.1|	IPR024145,IPR025718	GO:0005515
Peaxi162Scf00057g00622		XLOC_006142	3.0437	0.281046	-3.43695	-2.28009	0.02085	0.0402563	yes		-4.1294	3.19465	30.0167	4.28e-08	9.39e-07		AT4G01070.1	IPR002213	GO:0008152,GO:0016758
Peaxi162Scf00057g02524		XLOC_006172	16.1939	23.7241	0.550903	1.37875	0.01735	0.0343479	yes		0.726285	5.69678	9.59791	0.00194798	0.0113436		AT2G31820.1	IPR026961,IPR020683	GO:0005515
Peaxi162Scf00058g00031		XLOC_006178	4.19751	1.61354	-1.37931	-2.62989	0.00015	0.000513767	yes		-1.36526	3.29952	14.3982	0.000147946	0.0013174		AT5G48060.1	IPR013583,IPR000008	GO:0005515
Peaxi162Scf00058g00138		XLOC_006235	16.6914	67.6859	2.01975	4.8698	5e-05	0.000185415	yes		2.1066	4.54136	20.9104	4.81e-06	6.66e-05		AT1G48100.1	IPR011050,IPR000743	GO:0005975,GO:0004650
Peaxi162Scf00058g00218		XLOC_006200	60.852	33.7484	-0.850488	-2.0727	0.00075	0.00220004	yes		-0.795798	6.5571	8.26277	0.00404663	0.0204624		sp|Q6AUR2|GLNB_ORYSJ	IPR002187,IPR011322	GO:0030234,GO:0006808
Peaxi162Scf00058g00512		XLOC_006180	25.5383	3.58528	-2.83251	-5.09018	5e-05	0.000185415	yes		-3.17662	5.31641	97.6677	4.95e-23	1.4e-20		sp|Q87ZT0|CYSG_PSESM	IPR000878	GO:0008152,GO:0008168,GO:0043115,GO:0055114,GO:0006779
Peaxi162Scf00059g00192		XLOC_006280	7.04425	1.04795	-2.74888	-2.74724	0.0007	0.00206849	yes		-2.29456	1.4064	8.96634	0.00274998	0.0150363		sp|Q8RXT9|GDL8_ARATH	IPR001087	GO:0016787,GO:0016788,GO:0006629
Peaxi162Scf00059g00317		XLOC_006265	39.7729	23.5432	-0.756474	-1.84932	0.0019	0.00502129	yes		-0.726968	4.71742	7.16276	0.00744328	0.0328921		AT5G62740.1	IPR001107	GO:0016020
Peaxi162Scf00059g00318		XLOC_006292	182.57	96.9114	-0.91371	-2.36883	5e-05	0.000185415	yes		-0.960342	6.29348	21.2308	4.07e-06	5.72e-05		sp|Q9SRH5|VDAC1_ARATH	IPR023614,IPR027246	GO:0006820,GO:0055085,GO:0008308,GO:0005741,GO:0044070
Peaxi162Scf00059g00714		XLOC_006268	9.74505	3.29205	-1.56569	-2.88511	5e-05	0.000185415	yes		-1.39009	4.06551	13.3375	0.000260156	0.00214334		AT5G15130.1	IPR003657	GO:0006355,GO:0043565,GO:0003700
Peaxi162Scf00059g00716		XLOC_006293	14.8454	0.910676	-4.02693	-4.0484	0.00045	0.00139113	yes		-4.58975	2.12015	53.5455	2.53e-13	1.45e-11		AT1G69780.1	IPR009057,IPR003106	GO:0005634,GO:0003677,GO:0006355,GO:0043565,GO:0000976,GO:0003700
Peaxi162Scf00059g01918		XLOC_006307	9.45387	75.7581	3.00242	5.31728	5e-05	0.000185415	yes		2.88134	2.43816	46.0822	1.13e-11	4.88e-10		ref|XP_007043599.1|	IPR023393,IPR000916	GO:0006952,GO:0009607
Peaxi162Scf00059g01920		XLOC_006310	10.0106	139.243	3.79801	7.64177	5e-05	0.000185415	yes		4.00829	2.97109	59.3723	1.3e-14	8.92e-13		sp|A7PJ32|CSPL2_VITVI	IPR006702
Peaxi162Scf00059g02110		XLOC_006311	33.2928	14.3331	-1.21586	-3.07316	5e-05	0.000185415	yes		-0.999005	4.59852	18.2401	1.95e-05	0.000226579		AT1G58030.1	IPR002293	GO:0016020,GO:0003333,GO:0015171
Peaxi162Scf00060g00123		XLOC_006367	0.847428	4.68291	2.46624	3.57459	0.0001	0.00035384	yes		3.59404	5.68682	36.859	1.27e-09	3.85e-08
Peaxi162Scf00060g00129		XLOC_006321	0	9.09965	Inf	NA	5e-05	0.000185415	yes		7.98844	0.180183	12.8294	0.00034121	0.00270461		AT2G39510.1	IPR000620	GO:0016020
Peaxi162Scf00060g00211		XLOC_006352	1.63215	6.88594	2.07688	2.15893	0.01445	0.0293197	yes		2.78545	2.7434	17.32	3.16e-05	0.000344671		AT2G28710.1	IPR015880	GO:0046872
Peaxi162Scf00060g00711		XLOC_006330	6.31341	67.2308	3.41263	7.91272	5e-05	0.000185415	yes		3.86652	5.20454	73.248	1.14e-17	1.23e-15		AT3G55090.1	IPR027417,IPR013525	GO:0016020,GO:0005524,GO:0016887
Peaxi162Scf00061g00093		XLOC_006395	12.7748	23.7422	0.894157	1.67133	0.0065	0.0146688	yes		1.02392	3.64807	6.3771	0.0115602	0.0465383		AT1G20823.1	IPR013083	GO:0005515,GO:0008270
Peaxi162Scf00061g00155		XLOC_006398	45.3929	9.15914	-2.30918	-4.36984	5e-05	0.000185415	yes		-2.53653	6.85731	52.3264	4.7e-13	2.54e-11		sp|Q9LP37|RK34_ARATH	IPR000271	GO:0005840,GO:0006412,GO:0005622,GO:0003735
Peaxi162Scf00061g00917		XLOC_006396	42.0815	22.1395	-0.926565	-2.42026	5e-05	0.000185415	yes		-0.749158	4.90485	9.31018	0.00227884	0.0128925		sp|O22757|MLO8_ARATH	IPR004326	GO:0006952,GO:0016021
Peaxi162Scf00062g00073		XLOC_006432	10.8376	3.99597	-1.43943	-2.75902	0.0001	0.00035384	yes		-1.32775	3.37941	14.1087	0.000172548	0.00150287		AT1G50420.1	IPR005202
Peaxi162Scf00062g00110		XLOC_006472	13.5303	6.60012	-1.03563	-2.1553	0.0005	0.00152937	yes		-1.04646	3.7422	12.8138	0.000344077	0.00272421		AT2G36770.1	IPR002213	GO:0008152,GO:0016758
Peaxi162Scf00062g00113		XLOC_006491	8.44897	16.1204	0.932044	2.2306	0.00015	0.000513767	yes		1.3163	4.57875	14.7518	0.000122632	0.00112288		ref|XP_007014957.1|	IPR007934,IPR012878	GO:0046556,GO:0046373,GO:0003824
Peaxi162Scf00062g00162		XLOC_006455	325.461	21.6306	-3.91134	-9.10574	5e-05	0.000185415	yes		-4.0596	6.9135	147.806	5.23e-34	5.42e-31		AT3G12120.1	IPR021863,IPR005804	GO:0055114,GO:0016717,GO:0006629
Peaxi162Scf00062g00612		XLOC_006428	0.82799	4.14677	2.3243	2.21646	0.0065	0.0146688	yes		2.92715	0.674151	12.8585	0.000335942	0.00266898		AT5G07990.1	IPR001128	GO:0020037,GO:0016705,GO:0005506,GO:0055114
Peaxi162Scf00062g00919		XLOC_006436	107.193	40.1873	-1.4154	-3.6138	5e-05	0.000185415	yes		-1.34482	9.62538	9.75121	0.00179205	0.0105807		AT2G13360.1	IPR015424,IPR024169	GO:0008152,GO:0003824,GO:0030170
Peaxi162Scf00062g01212		XLOC_006493	7.68021	0.998642	-2.94311	-2.9979	0.0024	0.00617564	yes		-3.11401	0.372386	9.04532	0.00263369	0.0145386		ref|NP_001234828.1|
Peaxi162Scf00062g01216		XLOC_006495	4.66268	0.31699	-3.87865	-1.9864	0.00265	0.0067089	yes		-4.85522	-0.154962	23.8861	1.02e-06	1.66e-05		ref|NP_001234828.1|
Peaxi162Scf00062g01420		XLOC_006499	19.9487	43.4811	1.12409	2.92621	5e-05	0.000185415	yes		1.49392	5.41423	30.1582	3.98e-08	8.79e-07		AT1G51140.1	IPR011598	GO:0046983
Peaxi162Scf00062g01613		XLOC_006500	321.147	64.3327	-2.31961	-5.96535	5e-05	0.000185415	yes		-2.0106	7.23176	50.1	1.46e-12	7.27e-11		AT2G45600.1	IPR013094	GO:0016787,GO:0008152
Peaxi162Scf00062g02212		XLOC_006505	18.3247	8.23056	-1.15473	-2.73728	5e-05	0.000185415	yes		-1.16229	5.05635	16.0708	6.1e-05	0.000615273		sp|Q84W89|RH37_ARATH	IPR014014,IPR027417,IPR014001,IPR001650	GO:0005524,GO:0004386,GO:0008026,GO:0003676
Peaxi162Scf00062g02214		XLOC_006468	5.41423	8.69269	0.683045	1.55091	0.0181	0.0356252	yes		1.06583	5.19668	15.9063	6.66e-05	0.000664342		ref|XP_002530877.1|	IPR007493
Peaxi162Scf00062g02314		XLOC_006470	55.7485	34.3829	-0.697244	-1.8443	0.0012	0.0033442	yes		-0.706019	6.58935	7.42013	0.00644981	0.0294767		AT1G28680.1	IPR003480,IPR023213	GO:0016747
Peaxi162Scf00063g02219		XLOC_006522	1.19811	13.3853	3.48182	2.93539	0.00165	0.00443308	yes		4.51436	1.09081	42.7489	6.22e-11	2.37e-09
Peaxi162Scf00064g00059		XLOC_006645	86.9356	33.3198	-1.38357	-3.53943	5e-05	0.000185415	yes		-1.26841	5.12334	17.9308	2.29e-05	0.000261696		sp|P0DH92|VATL1_ARATH	IPR002379,IPR000245	GO:0033179,GO:0015991,GO:0033177,GO:0015078
Peaxi162Scf00064g00181		XLOC_006613	14.6349	1.93836	-2.9165	-4.03342	5e-05	0.000185415	yes		-3.04821	1.63394	21.6507	3.27e-06	4.71e-05		AT1G72820.1	IPR002067,IPR023395	GO:0055085
Peaxi162Scf00064g00199		XLOC_006695	4677.6	221.393	-4.40109	-9.21842	5e-05	0.000185415	yes		-4.14833	7.9511	55.8382	7.87e-14	4.79e-12
Peaxi162Scf00064g00332		XLOC_006632	14.9365	6.85572	-1.12346	-2.06159	0.0007	0.00206849	yes		-1.25188	3.9795	16.3734	5.2e-05	0.000536207		AT1G47740.1	IPR008580
Peaxi162Scf00064g00333		XLOC_006633	6.46145	1.26807	-2.34923	-2.87576	0.00025	0.000817896	yes		-2.59652	1.91393	18.5317	1.67e-05	0.000198455		AT1G19360.1	IPR003388,IPR005069
Peaxi162Scf00064g00422		XLOC_006555	15.0192	25.6266	0.770832	1.82196	0.00185	0.00490454	yes		0.998889	4.03052	12.1105	0.0005014	0.0037289		AT1G75170.1	IPR001251,IPR011074
Peaxi162Scf00064g00427		XLOC_006637	42.5261	66.8614	0.652824	1.70974	0.00355	0.00866564	yes		0.937007	6.74132	18.5521	1.65e-05	0.000196454		AT1G75180.1
Peaxi162Scf00064g00535		XLOC_006644	3.0006	5.39896	0.84743	1.47019	0.01595	0.0319447	yes		1.65047	6.14417	8.76736	0.00306669	0.016389		sp|Q9FWS6|BBD1_ARATH	IPR003729	GO:0004518
Peaxi162Scf00064g00722		XLOC_006569	0.957772	29.6089	4.9502	4.84261	0.0002	0.000667709	yes		5.15282	1.82702	41.5831	1.13e-10	4.12e-09		sp|Q8LD23|GDL4_ARATH	IPR001087	GO:0016787,GO:0016788,GO:0006629
Peaxi162Scf00064g00728		XLOC_006651	33.1148	7.30348	-2.18082	-4.42351	5e-05	0.000185415	yes		-2.32999	1.89898	20.2794	6.69e-06	8.88e-05		AT1G20190.1	IPR007118	GO:0009664,GO:0005576
Peaxi162Scf00064g00738		XLOC_006650	16.7522	5.49092	-1.60923	-2.99131	5e-05	0.000185415	yes		-1.94515	2.27281	20.6872	5.41e-06	7.41e-05		AT5G42180.1	IPR010255	GO:0006979,GO:0020037,GO:0004601,GO:0055114
Peaxi162Scf00064g00825		XLOC_006574	2.85238	0.599197	-2.25106	-2.32795	0.00365	0.00887902	yes		-2.20006	0.111399	6.59736	0.010213	0.0423232		AT4G31170.1	IPR002912,IPR011009	GO:0016597,GO:0008152,GO:0005524,GO:0004674,GO:0004672,GO:0006468,GO:0016772
Peaxi162Scf00064g00828		XLOC_006653	16.4843	7.45192	-1.14541	-2.19332	0.00065	0.00193585	yes		-1.21784	3.70216	7.66493	0.00563045	0.0265041		AT1G20225.1	IPR012336
Peaxi162Scf00064g01212		XLOC_006588	220.185	500.201	1.18379	2.72585	5e-05	0.000185415	yes		1.39248	8.60998	18.0387	2.16e-05	0.000249204		AT4G35090.1	IPR020835,IPR018028,IPR002226,IPR024708,IPR011614,IPR010582	GO:0006979,GO:0020037,GO:0004096,GO:0055114
Peaxi162Scf00064g01427		XLOC_006677	23.4355	13.9108	-0.752486	-1.82782	0.0015	0.00407526	yes		-0.736916	5.90828	11.4458	0.000716542	0.00499698		ref|XP_002510760.1|
Peaxi162Scf00064g01429		XLOC_006597	2.29803	11.7982	2.3601	3.90035	5e-05	0.000185415	yes		2.06697	3.1787	22.692	1.9e-06	2.92e-05		AT1G20925.1	IPR004776	GO:0055085,GO:0016021
Peaxi162Scf00064g01430		XLOC_006599	3.15586	7.29224	1.20833	1.69666	0.00785	0.0172839	yes		2.93469	3.83377	13.1087	0.000293921	0.00238079		sp|P0AF48|YJBQ_ECOLI	IPR001602
Peaxi162Scf00064g01530		XLOC_006601	4.81938	7.73288	0.682157	1.3467	0.0234	0.044478	yes		1.01539	3.85205	7.99095	0.00470117	0.0229919		sp|Q9M817|PTR6_ARATH	IPR000109,IPR016196	GO:0016020,GO:0006810,GO:0005215
Peaxi162Scf00064g01532		XLOC_006603	13.4345	23.5624	0.810549	2.09186	0.00035	0.00110899	yes		1.28233	3.59295	23.6963	1.13e-06	1.82e-05		AT2G19470.1	IPR011009	GO:0005524,GO:0004674,GO:0004672,GO:0006468,GO:0016772
Peaxi162Scf00064g01718		XLOC_006686	205.365	94.2823	-1.12313	-2.95533	5e-05	0.000185415	yes		-0.928126	8.05711	13.5946	0.000226842	0.0019052		sp|P41382|IF410_TOBAC	IPR014014,IPR027417,IPR014001,IPR001650	GO:0005524,GO:0004386,GO:0008026,GO:0003676
Peaxi162Scf00064g10024		XLOC_006626	6.19353	13.8362	1.15962	2.70599	5e-05	0.000185415	yes		1.64643	5.10248	25.1258	5.37e-07	9.3e-06		AT5G66850.1	IPR011009	GO:0005524,GO:0004672,GO:0006468,GO:0016772
Peaxi162Scf00065g00029		XLOC_006701	485.643	1139.43	1.23035	1.89354	0.00195	0.0051377	yes		1.31775	9.42361	9.1213	0.00252651	0.0140518		AT5G49360.1	IPR026892,IPR002772,IPR026891,IPR017853	GO:0004553,GO:0005975
Peaxi162Scf00065g00099		XLOC_006740	32.5667	46.3014	0.507659	1.34322	0.01935	0.0377376	yes		0.763679	5.72416	15.6675	7.55e-05	0.000738752		AT4G16070.1	IPR002921,IPR005592	GO:0016042,GO:0004091,GO:0004806,GO:0006629
Peaxi162Scf00065g00101		XLOC_006713	0	2.69794	Inf	NA	5e-05	0.000185415	yes		6.36	-0.894127	11.0448	0.000889361	0.00597678		sp|Q9UU76|PUF6_SCHPO	IPR012337,IPR016024	GO:0003723,GO:0004523,GO:0005488,GO:0003676
Peaxi162Scf00065g00111		XLOC_006730	6.27194	10.4689	0.739124	1.73073	0.00335	0.00823683	yes		1.22917	3.40551	9.77023	0.00177361	0.0104867
Peaxi162Scf00065g00214		XLOC_006702	45.4573	118.743	1.38526	3.6375	5e-05	0.000185415	yes		1.38162	3.15581	10.4059	0.00125616	0.00789847			IPR006760
Peaxi162Scf00065g00322		XLOC_006703	17.8299	252.366	3.82315	8.40661	5e-05	0.000185415	yes		3.76672	2.62017	42.2144	8.18e-11	3.04e-09		AT5G49350.1
Peaxi162Scf00065g01031		XLOC_006745	3.9612	6.03123	0.606514	1.37677	0.0201	0.0389986	yes		1.30729	4.07165	12.3621	0.000438136	0.00332772		AT3G16785.1	IPR011993,IPR015679,IPR025202	GO:0008152,GO:0005515,GO:0003824,GO:0005543
Peaxi162Scf00065g01123		XLOC_006749	45.5035	25.9209	-0.811859	-2.09113	0.00045	0.00139113	yes		-0.764288	5.75026	7.63757	0.0057165	0.0268359		AT3G06790.2
Peaxi162Scf00065g01430		XLOC_006721	24.5659	14.4952	-0.761083	-1.96252	0.00095	0.00271699	yes		-0.689289	4.98133	8.71752	0.00315167	0.0167401		AT4G02340.1	IPR000639,IPR000073	GO:0003824
Peaxi162Scf00065g01511		XLOC_006724	20.1257	5.25244	-1.93798	-4.04784	5e-05	0.000185415	yes		-1.9752	3.65508	24.8918	6.06e-07	1.04e-05		AT5G49130.1	IPR002528	GO:0016020,GO:0055085,GO:0015238,GO:0015297,GO:0006855
Peaxi162Scf00065g01524		XLOC_006759	78.4822	155.324	0.984848	2.47251	5e-05	0.000185415	yes		1.01056	7.35823	10.2924	0.00133581	0.00829853		sp|Q6GAB9|ODP2_STAAS	IPR015761,IPR023213	GO:0016746,GO:0008152,GO:0046949,GO:0048037,GO:0043754
Peaxi162Scf00065g01529		XLOC_006726	6.05003	0.817858	-2.88702	-3.53729	0.00015	0.000513767	yes		-1.98312	0.577486	12.2331	0.000469493	0.00352868		sp|A3CYJ4|FADB_SHEB5	IPR008927,IPR016040,IPR001753	GO:0016616,GO:0008152,GO:0006631,GO:0003857,GO:0003824,GO:0055114,GO:0050662,GO:0016491
Peaxi162Scf00066g00009		XLOC_006764	180.59	32.9371	-2.45493	-6.29647	5e-05	0.000185415	yes		-2.37031	6.62529	70.6014	4.37e-17	4.31e-15		sp|Q0WPW4|ACCO5_ARATH	IPR027443,IPR005123,IPR026992	GO:0016706,GO:0055114,GO:0016491
Peaxi162Scf00066g00042		XLOC_006770	3.70384	0.621511	-2.57517	-4.26819	5e-05	0.000185415	yes		-2.52583	2.67233	24.7324	6.59e-07	1.12e-05		sp|D1FP57.1|LIN2_LOTJA	IPR013083,IPR015943,IPR016024	GO:0005515,GO:0000151,GO:0016567,GO:0005488,GO:0004842
Peaxi162Scf00066g00043		XLOC_006771	176.853	78.8483	-1.1654	-3.12524	5e-05	0.000185415	yes		-0.911819	4.51158	9.30042	0.00229101	0.0129488		sp|P42798|R15A1_ARATH	IPR000630	GO:0005840,GO:0006412,GO:0003735
Peaxi162Scf00066g00179		XLOC_006857	228.587	93.3338	-1.29227	-2.91293	5e-05	0.000185415	yes		-1.29473	5.8752	7.29253	0.00692418	0.0311565		ref|XP_002520252.1|
Peaxi162Scf00066g00224		XLOC_006825	17.9502	9.32234	-0.945238	-1.90962	0.00105	0.00297038	yes		-1.12094	4.27826	16.1804	5.76e-05	0.000586108		AT1G77290.1	IPR010987,IPR012336	GO:0005515
Peaxi162Scf00066g00427		XLOC_006772	6.81719	11.2427	0.721746	1.86076	0.00205	0.00537075	yes		1.01468	6.27565	10.0803	0.00149865	0.00911068		sp|Q3ED78|C3H7_ARATH	IPR000571	GO:0046872
Peaxi162Scf00066g00614		XLOC_006779	739.225	314.63	-1.23236	-2.6379	5e-05	0.000185415	yes		-1.1163	5.60346	7.80168	0.00521976	0.0249489		sp|B7GIR2|OBG_ANOFW	IPR000347,IPR006073,IPR027417	GO:0046872,GO:0005525
Peaxi162Scf00066g00717		XLOC_006832	4.40066	7.38891	0.74764	1.50598	0.01505	0.0303725	yes		0.933629	3.59662	8.91506	0.00282828	0.0153417		AT1G77250.1	IPR013083	GO:0005515,GO:0008270
Peaxi162Scf00066g01129		XLOC_006794	13.7049	52.8183	1.94634	4.73403	5e-05	0.000185415	yes		2.06379	4.90883	27.2863	1.75e-07	3.36e-06
Peaxi162Scf00067g00193		XLOC_006893	8.25002	43.1587	2.38718	3.79078	5e-05	0.000185415	yes		2.44531	4.73498	36.205	1.78e-09	5.2e-08		AT5G46230.1	IPR007493
Peaxi162Scf00067g00219		XLOC_006870	88.2461	43.0759	-1.03465	-2.67804	5e-05	0.000185415	yes		-1.04738	6.32957	14.7702	0.000121437	0.00111341		AT4G03140.1	IPR002347	GO:0008152,GO:0016491
Peaxi162Scf00067g00252		XLOC_006904	72.0512	20.5726	-1.8083	-3.69208	5e-05	0.000185415	yes		-2.28423	5.44502	38.6302	5.12e-10	1.65e-08		ref|XP_002531878.1|	IPR008801
Peaxi162Scf00067g00254		XLOC_006906	1.52978	15.0946	3.30263	3.0182	0.0051	0.0118794	yes		5.48496	5.51756	27.6209	1.48e-07	2.88e-06		emb|CAH10765.1|	IPR004307	GO:0016021
Peaxi162Scf00067g01119		XLOC_006918	1.83851	4.36888	1.24872	1.78358	0.00545	0.0125885	yes		1.75019	4.77217	10.9054	0.000958835	0.00634416		sp|O82256|COL13_ARATH	IPR010402,IPR000315	GO:0005515,GO:0008270,GO:0005622
Peaxi162Scf00067g01926		XLOC_006925	5.64386	10.4756	0.892273	2.08222	0.0005	0.00152937	yes		1.78894	4.21171	30.5176	3.31e-08	7.48e-07		ref|XP_007050818.1|	IPR024705,IPR008928,IPR012336	GO:0003824
Peaxi162Scf00067g02114		XLOC_006894	3.36346	9.60325	1.51358	2.7987	5e-05	0.000185415	yes		1.74705	5.0324	28.2944	1.04e-07	2.1e-06		sp|Q84W91|C3H32_ARATH	IPR000571	GO:0046872
Peaxi162Scf00067g02427		XLOC_006900	144.009	430.22	1.57892	4.18943	5e-05	0.000185415	yes		1.67605	7.15663	18.7416	1.5e-05	0.000180454		AT1G02950.1	IPR010987,IPR012336	GO:0005515
Peaxi162Scf00068g00198		XLOC_006944	75.598	39.2858	-0.944341	-2.60825	5e-05	0.000185415	yes		-0.828567	5.95772	13.6298	0.000222627	0.00187593		AT3G25160.1	IPR000133	GO:0046923,GO:0016021,GO:0006621
Peaxi162Scf00068g01810		XLOC_006964	4776.76	2012.68	-1.24691	-1.67327	0.00755	0.0167087	yes		-1.30171	10.6972	20.3867	6.33e-06	8.48e-05		AT4G38970.1	IPR013785,IPR000741	GO:0004332,GO:0006096,GO:0003824
Peaxi162Scf00068g01814		XLOC_006965	15.311	8.28602	-0.885817	-2.00378	0.0007	0.00206849	yes		-0.706467	4.96543	6.37504	0.0115736	0.0465594
Peaxi162Scf00068g02114		XLOC_006946	70.4899	38.0682	-0.88883	-2.34524	0.0001	0.00035384	yes		-0.862864	5.93707	16.1169	5.95e-05	0.000601886		AT3G25150.2	IPR002075,IPR012677	GO:0006810,GO:0000166,GO:0005622
Peaxi162Scf00068g02513		XLOC_006974	8.60807	33.0137	1.9393	2.39958	0.00125	0.00346795	yes		1.79662	1.4378	10.0824	0.00149692	0.00910845		AT4G27860.2	IPR008217
Peaxi162Scf00068g02521		XLOC_006973	12.0011	44.0673	1.87654	4.6905	5e-05	0.000185415	yes		2.11039	3.96903	34.1773	5.03e-09	1.34e-07		AT4G27860.2	IPR008217
Peaxi162Scf00069g00011		XLOC_006979	31.7334	16.3279	-0.958666	-2.03095	0.0007	0.00206849	yes		-0.881493	3.75469	10.9861	0.00091798	0.0061175		AT4G13870.1	IPR012337	GO:0008408,GO:0006139,GO:0003676
Peaxi162Scf00069g00162		XLOC_007010	106.48	196.894	0.886831	2.25557	0.0001	0.00035384	yes		0.85145	6.22619	11.7932	0.000594483	0.00428723		AT1G28280.1	IPR008889
Peaxi162Scf00069g00163		XLOC_007011	4.10527	9.72223	1.24381	2.78095	5e-05	0.000185415	yes		1.58444	4.21713	15.0461	0.000104919	0.000978869		sp|Q9LJF3|BRL3_ARATH	IPR003591,IPR025875,IPR013210,IPR013320,IPR011009	GO:0005524,GO:0004674,GO:0004672,GO:0006468,GO:0016772
Peaxi162Scf00069g00212		XLOC_007034	1.58061	16.4416	3.3788	5.40908	5e-05	0.000185415	yes		4.0999	2.43119	46.7862	7.92e-12	3.5e-10		AT3G56860.3	IPR012677	GO:0000166,GO:0003676
Peaxi162Scf00069g00215		XLOC_007040	17.2888	1.98002	-3.12625	-3.37393	0.00015	0.000513767	yes		-3.07078	2.17878	15.1738	9.81e-05	0.000924402		sp|P0DI50|CASP_TOBAC	IPR006702
Peaxi162Scf00069g00313		XLOC_006982	195.778	12.171	-4.0077	-7.43517	5e-05	0.000185415	yes		-4.26213	5.59826	71.6581	2.56e-17	2.65e-15
Peaxi162Scf00069g01511		XLOC_007061	18.2206	41.9908	1.2045	2.97209	5e-05	0.000185415	yes		1.28049	5.6833	37.6168	8.61e-10	2.66e-08		AT3G15350.1	IPR003406	GO:0016020,GO:0008375
Peaxi162Scf00069g01724		XLOC_007065	1.4217	20.734	3.86631	5.08378	5e-05	0.000185415	yes		4.22744	2.42237	61.313	4.87e-15	3.56e-13		AT3G15260.1	IPR001932,IPR015655	GO:0003824
Peaxi162Scf00069g01735		XLOC_007069	4.6162	8.67907	0.910834	1.91343	0.0018	0.0047873	yes		1.29422	4.24963	15.6237	7.73e-05	0.000753946
Peaxi162Scf00069g01925		XLOC_007022	0.595877	3.54303	2.5719	2.12926	0.0104	0.0220707	yes		3.7535	3.02376	25.2729	4.98e-07	8.7e-06		ref|XP_007021600.1|
Peaxi162Scf00069g01927		XLOC_007025	16.4951	3.61879	-2.18846	-3.57613	5e-05	0.000185415	yes		-1.99953	4.64899	12.8955	0.00032938	0.00262289		AT3G58120.1	IPR004827	GO:0006355,GO:0043565,GO:0003700
Peaxi162Scf00069g02244		XLOC_007093	20.4763	36.6131	0.838407	2.21621	5e-05	0.000185415	yes		1.01463	5.4919	17.7594	2.51e-05	0.00028402		AT3G14940.1	IPR021135	GO:0006099,GO:0015977,GO:0008964,GO:0003824
Peaxi162Scf00069g02248		XLOC_007097	361.775	92.6584	-1.9651	-4.8955	5e-05	0.000185415	yes		-1.77694	7.99014	8.09719	0.00443341	0.0220006		sp|Q39688|EP1G_DAUCA	IPR001480
Peaxi162Scf00070g00013		XLOC_007103	217.122	2208.77	3.34667	7.21926	5e-05	0.000185415	yes		3.42657	6.58134	34.2997	4.72e-09	1.27e-07
Peaxi162Scf00070g00025		XLOC_007117	6.47987	13.6626	1.07619	1.70242	0.0058	0.013289	yes		1.35452	2.44863	11.9117	0.000557814	0.00408393
Peaxi162Scf00070g10021		XLOC_007116	16.026	36.4791	1.18665	2.9001	5e-05	0.000185415	yes		1.45654	6.97277	11.104	0.000861431	0.00583071		ref|XP_002516097.1|	IPR026103,IPR027806
Peaxi162Scf00071g00016		XLOC_007132	2.87487	0.645867	-2.15419	-1.87233	0.0121	0.0251542	yes		-2.57178	1.00677	13.781	0.000205404	0.00174653		ref|XP_002533395.1|	IPR027001,IPR026961,IPR020683	GO:0005515
Peaxi162Scf00071g00031		XLOC_007126	61.2231	31.1139	-0.976518	-2.5298	5e-05	0.000185415	yes		-1.09863	6.80184	21.3026	3.92e-06	5.52e-05		gb|AAP83128.1|	IPR008928,IPR001701	GO:0004553,GO:0005975,GO:0003824
Peaxi162Scf00071g00034		XLOC_007224	0.538618	3.83659	2.83249	2.55785	0.00545	0.0125885	yes		2.07514	3.99711	8.53061	0.00349222	0.0181873		AT5G39190.1	IPR001929	GO:0045735,GO:0030145
Peaxi162Scf00071g00068		XLOC_007245	129.286	11.8198	-3.45129	-7.12044	5e-05	0.000185415	yes		-3.68149	4.54242	58.7427	1.8e-14	1.2e-12		AT2G21100.1	IPR004265
Peaxi162Scf00071g00135		XLOC_007134	20.3968	4.43775	-2.20045	-3.96671	5e-05	0.000185415	yes		-2.20925	3.11263	24.4518	7.62e-07	1.28e-05		AT1G09540.1	IPR009057	GO:0003677,GO:0003682
Peaxi162Scf00071g00138		XLOC_007227	6.21132	14.7753	1.25022	2.48454	0.0003	0.000964629	yes		1.25447	3.08794	7.28994	0.00693418	0.031188		sp|Q9SRT0|PUB9_ARATH	IPR013083,IPR016024	GO:0005515,GO:0000151,GO:0016567,GO:0005488,GO:0004842
Peaxi162Scf00071g00212		XLOC_007231	1.46922	6.16219	2.0684	2.51605	0.0007	0.00206849	yes		4.23747	0.321591	11.905	0.000559836	0.00409729		AT3G05910.1	IPR004963
Peaxi162Scf00071g00313		XLOC_007234	2.28967	31.496	3.78195	3.73613	0.00075	0.00220004	yes		4.29754	5.62827	84.8059	3.29e-20	5.68e-18		AT1G56580.1	IPR007493
Peaxi162Scf00071g00324		XLOC_007233	664.719	340.77	-0.963945	-2.14889	0.00035	0.00110899	yes		-0.927449	9.30231	7.01276	0.00809306	0.0351854		sp|Q9SBQ7|METK3_PETHY	IPR002133	GO:0005524,GO:0004478,GO:0006556
Peaxi162Scf00071g00424		XLOC_007142	18.3836	26.9258	0.550566	1.45059	0.0167	0.0332345	yes		0.849227	4.7105	11.6385	0.00064599	0.00458839		AT5G17900.1	IPR009730
Peaxi162Scf00071g00426		XLOC_007146	80.2214	41.543	-0.94938	-2.50997	5e-05	0.000185415	yes		-1.16542	4.36533	19.154	1.21e-05	0.000149825		AT1G09210.1	IPR001580,IPR008985	GO:0006457,GO:0005783,GO:0005515,GO:0051082,GO:0005509
Peaxi162Scf00071g00532		XLOC_007238	172.01	98.8878	-0.798629	-2.10591	0.00025	0.000817896	yes		-0.797376	5.22672	6.86719	0.00877925	0.0374842		sp|P42791|RL182_ARATH	IPR021131,IPR000039	GO:0005840,GO:0006412,GO:0005622,GO:0003735
Peaxi162Scf00071g00536		XLOC_007152	8.95533	2.10041	-2.09208	-4.46123	5e-05	0.000185415	yes		-2.80273	3.25392	57.5421	3.31e-14	2.14e-12		AT5G27870.1	IPR011050,IPR006501	GO:0005618,GO:0004857,GO:0030599,GO:0042545
Peaxi162Scf00071g00649		XLOC_007246	31.5153	9.81448	-1.68307	-4.28433	5e-05	0.000185415	yes		-1.56747	5.6552	22.7738	1.82e-06	2.82e-05		sp|Q41238|LOX16_SOLTU	IPR027433,IPR008976,IPR000907	GO:0016702,GO:0046872,GO:0005515,GO:0005506,GO:0055114,GO:0016165
Peaxi162Scf00071g00829		XLOC_007174	241.34	118.078	-1.03133	-2.70237	5e-05	0.000185415	yes		-1.14624	6.1196	14.1875	0.000165466	0.00145034		sp|P49200|RS201_ARATH	IPR027486,IPR001848	GO:0005840,GO:0006412,GO:0003735,GO:0015935
Peaxi162Scf00071g00943		XLOC_007261	806.699	328.135	-1.29774	-3.24656	5e-05	0.000185415	yes		-1.24601	6.48961	21.8398	2.96e-06	4.33e-05			IPR006846	GO:0005840,GO:0006412,GO:0005622,GO:0003735
Peaxi162Scf00071g01032		XLOC_007190	103.778	59.009	-0.814499	-2.04606	0.0003	0.000964629	yes		-0.724011	5.64398	8.70252	0.0031777	0.0168415		sp|Q3UX61|NAA11_MOUSE	IPR016181	GO:0008080
Peaxi162Scf00072g00024		XLOC_007302	30.0875	81.3952	1.43578	3.69886	5e-05	0.000185415	yes		1.51769	5.70665	28.2862	1.05e-07	2.11e-06		AT1G07870.2	IPR011009	GO:0005524,GO:0004674,GO:0004672,GO:0006468,GO:0016772
Peaxi162Scf00072g00054		XLOC_007314	433.648	217.893	-0.992904	-2.36502	0.00025	0.000817896	yes		-1.01258	8.69063	8.02173	0.00462195	0.0227063		AT5G01980.1	IPR013083	GO:0005515,GO:0008270
Peaxi162Scf00072g00059		XLOC_007296	58.2816	24.3671	-1.25811	-2.97767	5e-05	0.000185415	yes		-0.948048	3.75497	10.7265	0.00105613	0.00685132		AT1G52820.1	IPR027443,IPR005123	GO:0016706,GO:0055114,GO:0016491
Peaxi162Scf00072g00224		XLOC_007291	0	7.63868	Inf	NA	5e-05	0.000185415	yes		9.29346	0.74012	51.1856	8.4e-13	4.36e-11		sp|Q9M1E2|PTR37_ARATH	IPR000109,IPR016196	GO:0016020,GO:0006810,GO:0005215
Peaxi162Scf00072g00229		XLOC_007288	32.0675	14.1365	-1.18169	-2.90508	5e-05	0.000185415	yes		-1.13115	3.52952	12.8517	0.000337169	0.00267674		sp|Q94AN4|AP2L1_ARATH	IPR016177	GO:0003677,GO:0006355,GO:0003700
Peaxi162Scf00072g00619		XLOC_007315	4.15819	1.93691	-1.1022	-1.79493	0.0044	0.0104501	yes		-1.20622	2.96161	6.97487	0.00826624	0.035818		AT3G11950.1	IPR008974	GO:0005515,GO:0016567,GO:0008270,GO:0004842
Peaxi162Scf00072g01012		XLOC_007301	26.3431	5.84845	-2.1713	-2.92824	5e-05	0.000185415	yes		-2.13232	1.26841	6.59422	0.010231	0.042388
Peaxi162Scf00072g01015		XLOC_007326	8.90738	5.28918	-0.751957	-1.40524	0.01695	0.0336651	yes		-0.886381	4.10084	7.36012	0.00666864	0.0302366		sp|Q57N57|PGSA_SALCH	IPR000462	GO:0016020,GO:0008654,GO:0016780,GO:0016021,GO:0008444
Peaxi162Scf00073g00173		XLOC_007423	12.1724	178.716	3.87598	6.48779	5e-05	0.000185415	yes		3.97315	5.81063	74.1402	7.28e-18	8.15e-16
Peaxi162Scf00073g00239		XLOC_007382	39.0066	8.05191	-2.27631	-4.83564	5e-05	0.000185415	yes		-2.08139	4.61993	31.1413	2.4e-08	5.59e-07		AT1G52820.1	IPR027443,IPR005123	GO:0016706,GO:0055114,GO:0016491
Peaxi162Scf00073g00918		XLOC_007405	3.36949	12.0622	1.83989	1.82973	0.0083	0.018143	yes		2.85999	1.11409	12.1769	0.000483859	0.00361663		ref|XP_007023861.1|	IPR009009
Peaxi162Scf00073g01124		XLOC_007408	341.951	190.528	-0.843783	-1.77067	0.00245	0.0062886	yes		-0.604106	8.68179	6.75429	0.00935226	0.0394857		AT4G32410.1	IPR005150,IPR013083	GO:0016760,GO:0016020,GO:0005515,GO:0030244,GO:0008270
Peaxi162Scf00073g01611		XLOC_007349	49.7467	28.3284	-0.812352	-1.98892	0.00065	0.00193585	yes		-0.727627	5.22572	8.26021	0.00405234	0.0204812			IPR025124
Peaxi162Scf00073g01928		XLOC_007354	40.8147	17.965	-1.1839	-2.91752	5e-05	0.000185415	yes		-1.19101	4.21487	16.4354	5.03e-05	0.000522316		AT1G02170.1	IPR011600,IPR005735	GO:0006508,GO:0004197
Peaxi162Scf00073g01929		XLOC_007355	10.0237	3.23096	-1.63338	-2.73988	5e-05	0.000185415	yes		-1.20617	4.18738	6.63093	0.0100223	0.0417083		AT1G02170.1	IPR011600,IPR005735	GO:0006508,GO:0004197
Peaxi162Scf00073g01932		XLOC_007436	6.19604	8.93476	0.528084	1.30842	0.0245	0.0462656	yes		0.628164	4.57247	6.75759	0.00933499	0.0394423		AT5G55390.1	IPR013083,IPR022702	GO:0005515,GO:0008270
Peaxi162Scf00073g02028		XLOC_007362	14.1446	5.63663	-1.32735	-2.89585	5e-05	0.000185415	yes		-1.15705	4.00706	9.40485	0.00216412	0.0123753		AT5G24910.1	IPR001128,IPR001374	GO:0020037,GO:0016705,GO:0005506,GO:0055114,GO:0003676
Peaxi162Scf00073g02333		XLOC_007373	2.88034	4.3415	0.591953	1.27888	0.02555	0.0479592	yes		1.20412	3.68233	7.87815	0.00500356	0.0241606		ref|XP_007011377.1|	IPR013083,IPR027417,IPR000330	GO:0003677,GO:0005524,GO:0005515,GO:0008270
Peaxi162Scf00073g02335		XLOC_007376	6.56128	1.95188	-1.74911	-2.18281	0.00335	0.00823683	yes		-3.24299	2.09458	10.6311	0.00111202	0.00714399		AT3G56400.1	IPR003657	GO:0006355,GO:0043565,GO:0003700
Peaxi162Scf00074g00005		XLOC_007561	33.2162	12.6685	-1.39064	-3.37579	5e-05	0.000185415	yes		-1.45824	5.32943	28.1167	1.14e-07	2.28e-06		AT1G25560.1	IPR015300	GO:0003677
Peaxi162Scf00074g00023		XLOC_007572	3.04818	9.01011	1.5636	2.8074	0.0001	0.00035384	yes		1.99218	1.63857	16.6359	4.53e-05	0.000474678		sp|P05522|GUN1_PERAE	IPR008928,IPR001701	GO:0004553,GO:0005975,GO:0003824
Peaxi162Scf00074g00101		XLOC_007504	0.563561	7.89346	3.80802	3.24334	0.0072	0.0160325	yes		4.21943	3.33315	42.6674	6.49e-11	2.46e-09		sp|Q9C7W2|ERF61_ARATH	IPR016177	GO:0003677,GO:0006355,GO:0003700
Peaxi162Scf00074g00108		XLOC_007619	231.508	56.4013	-2.03726	-5.28123	5e-05	0.000185415	yes		-1.95471	9.1041	34.8609	3.54e-09	9.81e-08
Peaxi162Scf00074g00113		XLOC_007571	7.49715	1.77326	-2.07994	-2.8645	0.00015	0.000513767	yes		-2.28632	3.01232	25.9185	3.56e-07	6.41e-06		AT1G14570.3	IPR006577,IPR010433,IPR001012,IPR003903,IPR012336,IPR009060	GO:0005515
Peaxi162Scf00074g00131		XLOC_007456	235.421	73.8911	-1.67177	-4.44515	5e-05	0.000185415	yes		-1.73861	6.02799	33.8054	6.09e-09	1.6e-07
Peaxi162Scf00074g00140		XLOC_007566	91.5963	22.3577	-2.03452	-5.26859	5e-05	0.000185415	yes		-1.90538	5.8918	35.3043	2.82e-09	7.93e-08		AT1G77120.1	IPR011032,IPR016040,IPR013149,IPR002085	GO:0008270,GO:0055114,GO:0016491
Peaxi162Scf00074g00156		XLOC_007531	93.0615	44.1024	-1.07733	-2.81383	5e-05	0.000185415	yes		-0.914185	7.56056	15.9323	6.56e-05	0.000656539		AT5G64550.1
Peaxi162Scf00074g00182		XLOC_007546	8.00356	1.82791	-2.13044	-2.98423	0.00015	0.000513767	yes		-1.6684	2.71521	16.0011	6.33e-05	0.000636505		AT4G11300.1	IPR008511
Peaxi162Scf00074g00227		XLOC_007465	11.3575	93.3124	3.03842	7.06465	5e-05	0.000185415	yes		3.21872	4.44278	56.5889	5.37e-14	3.36e-12		AT4G24140.1	IPR000073
Peaxi162Scf00074g00232		XLOC_007575	2.39136	11.2361	2.23224	4.02213	5e-05	0.000185415	yes		3.07594	4.36322	46.0284	1.17e-11	5e-10		AT4G24120.1	IPR004813	GO:0055085
Peaxi162Scf00074g00344		XLOC_007580	7.22888	0.98429	-2.87662	-3.60883	5e-05	0.000185415	yes		-2.35397	1.35902	15.1451	9.96e-05	0.00093729		AT1G08430.1	IPR020966	GO:0015743
Peaxi162Scf00074g00347		XLOC_007582	3.463	7.69786	1.15244	1.81796	0.0047	0.0110673	yes		1.36055	2.34776	6.74751	0.00938785	0.0395815		AT4G24060.1	IPR003851	GO:0003677,GO:0006355
Peaxi162Scf00074g00351		XLOC_007470	0	22.8481	Inf	NA	5e-05	0.000185415	yes		9.96249	2.22816	77.0239	1.69e-18	2.2e-16		sp|Q9HB07|MYG1_HUMAN	IPR003226
Peaxi162Scf00074g00435		XLOC_007585	1.74592	4.22914	1.27638	1.95597	0.0031	0.00769733	yes		1.8696	1.58544	7.20659	0.00726363	0.0323258		AT4G24040.1	IPR001661	GO:0004555,GO:0003824,GO:0005991
Peaxi162Scf00074g00537		XLOC_007595	5.58803	1.30587	-2.09733	-3.59066	5e-05	0.000185415	yes		-1.85778	2.14445	17.5216	2.84e-05	0.000316155		AT4G23980.1	IPR015300,IPR010525,IPR003311	GO:0005634,GO:0003677,GO:0006355,GO:0009725,GO:0046983
Peaxi162Scf00074g00621		XLOC_007485	74.4706	178.448	1.26076	3.28616	5e-05	0.000185415	yes		1.203	7.16998	17.5157	2.85e-05	0.00031696		AT5G42050.1	IPR013989
Peaxi162Scf00074g00622		XLOC_007596	5.56316	34.305	2.62444	5.68091	5e-05	0.000185415	yes		2.85305	2.75249	40.6923	1.78e-10	6.27e-09		sp|Q9KQH9|FABF_VIBCH	IPR020841,IPR017568	GO:0008152,GO:0016747,GO:0006633,GO:0003824
Peaxi162Scf00074g00745		XLOC_007607	3.51972	24.492	2.79878	5.08457	5e-05	0.000185415	yes		2.74851	3.36989	45.6312	1.43e-11	6.07e-10		sp|Q9SN58|UGE5_ARATH	IPR001509,IPR005886,IPR008089,IPR025308	GO:0005975,GO:0044237,GO:0016857,GO:0006012,GO:0003824,GO:0003978,GO:0050662
Peaxi162Scf00074g00926		XLOC_007616	80.8708	119.257	0.560384	1.44985	0.01295	0.0266707	yes		0.888928	6.19583	7.5902	0.00586864	0.0273901		sp|Q42059|GUN6_ARATH	IPR008928,IPR001701,IPR019028	GO:0030246,GO:0004553,GO:0005975,GO:0003824
Peaxi162Scf00074g00931		XLOC_007614	2.89181	5.381	0.895902	1.44094	0.0157	0.0315106	yes		1.27467	1.85462	6.88088	0.00871225	0.0372596		AT4G23860.1	IPR013083,IPR003126	GO:0008270,GO:0004842
Peaxi162Scf00074g01024		XLOC_007506	43.9243	20.5426	-1.0964	-2.66489	5e-05	0.000185415	yes		-0.816928	5.99531	6.24546	0.0124512	0.0492914		AT4G23820.1	IPR011050,IPR000743	GO:0005975,GO:0004650
Peaxi162Scf00074g01038		XLOC_007620	55.8703	28.3478	-0.978845	-2.59286	5e-05	0.000185415	yes		-1.11664	6.72448	20.2882	6.66e-06	8.86e-05
Peaxi162Scf00074g01125		XLOC_007510	11.2023	3.74156	-1.58208	-2.37424	0.00085	0.00246011	yes		-1.62415	3.52458	6.87963	0.00871834	0.0372702		gb|AGQ04248.1|	IPR003657	GO:0006355,GO:0043565,GO:0003700
Peaxi162Scf00074g01127		XLOC_007514	20.4203	43.6887	1.09726	2.75792	5e-05	0.000185415	yes		1.24947	4.19681	25.503	4.42e-07	7.8e-06		AT5G51050.1	IPR002067,IPR023395	GO:0055085
Peaxi162Scf00074g01129		XLOC_007623	12.4701	21.6158	0.793615	1.90385	0.00135	0.00371306	yes		1.00866	4.26911	8.57345	0.003411	0.0178315		AT5G40780.2	IPR013057
Peaxi162Scf00074g01141		XLOC_007621	13.1144	6.46787	-1.01978	-1.8775	0.00195	0.0051377	yes		-0.904407	2.71906	8.06664	0.00450876	0.0222664		sp|Q5U4Y8|SEH1_XENTR	IPR015943	GO:0005515
Peaxi162Scf00074g01321		XLOC_007631	9.09008	4.33154	-1.06941	-2.2287	0.0004	0.00125109	yes		-0.954569	4.94445	12.4204	0.000424662	0.00324561		AT4G23740.1	IPR025875,IPR013210,IPR001611,IPR011009	GO:0005524,GO:0005515,GO:0004672,GO:0006468,GO:0016772
Peaxi162Scf00074g01330		XLOC_007632	13.8093	8.01808	-0.784314	-1.58503	0.0072	0.0160325	yes		-0.891924	3.65385	7.17842	0.00737855	0.0327154		AT4G23730.1	IPR011013,IPR008183	GO:0030246,GO:0016853,GO:0005975,GO:0003824
Peaxi162Scf00074g01513		XLOC_007529	233.357	18.2055	-3.68009	-7.88555	5e-05	0.000185415	yes		-3.56727	5.74162	39.7705	2.86e-10	9.68e-09		sp|Q9SUQ8|DIR6_ARATH	IPR004265
Peaxi162Scf00074g01523		XLOC_007641	42.9927	66.1769	0.622238	1.67173	0.00445	0.0105515	yes		0.753907	5.54079	8.46812	0.00361424	0.0186706		AT2G46170.1	IPR003388
Peaxi162Scf00074g01528		XLOC_007533	0	4.35913	Inf	NA	5e-05	0.000185415	yes		8.66941	1.58398	29.4418	5.76e-08	1.23e-06		AT1G64110.3	IPR027417	GO:0005524,GO:0000166,GO:0017111
Peaxi162Scf00074g01630		XLOC_007644	2.56028	7.07323	1.46607	3.00943	5e-05	0.000185415	yes		1.36923	2.48259	11.934	0.000551178	0.00404106		AT1G64060.1	IPR000778,IPR017938,IPR011992	GO:0016020,GO:0050664,GO:0005509,GO:0004601,GO:0055114,GO:0016491
Peaxi162Scf00074g01735		XLOC_007647	1.39226	19.0863	3.77704	3.72989	0.00585	0.0133884	yes		3.71098	0.966357	19.7655	8.76e-06	0.00011242		AT5G41570.1	IPR003657	GO:0006355,GO:0043565,GO:0003700
Peaxi162Scf00074g01736		XLOC_007648	1.94682	6.37727	1.71182	1.99142	0.0082	0.0179529	yes		1.85273	2.58342	8.67507	0.00322592	0.0170577			IPR003657	GO:0006355,GO:0043565,GO:0003700
Peaxi162Scf00074g01819		XLOC_007547	49.2969	18.7928	-1.39132	-3.64231	5e-05	0.000185415	yes		-1.05692	4.58055	8.37927	0.00379525	0.0194284		AT1G63940.2	IPR013027,IPR023753	GO:0050660,GO:0055114,GO:0016491
Peaxi162Scf00074g01824		XLOC_007652	57.974	100.229	0.789823	2.11707	0.00035	0.00110899	yes		0.870889	5.5479	12.1542	0.000489766	0.0036555		AT4G23500.1	IPR011050,IPR000743	GO:0005975,GO:0004650
Peaxi162Scf00074g01913		XLOC_007551	1.14472	3.30449	1.52944	1.86178	0.00475	0.0111685	yes		1.90624	2.54746	13.3165	0.000263075	0.00216223		AT5G41460.1	IPR006740
Peaxi162Scf00074g01922		XLOC_007657	2.42253	4.16919	0.783254	1.286	0.02525	0.0474769	yes		1.13541	4.27123	8.45078	0.00364886	0.0188185		AT4G36870.1	IPR006563
Peaxi162Scf00075g00031		XLOC_007711	3.79545	0.534405	-2.82826	-3.34586	0.00015	0.000513767	yes		-3.08587	0.844843	9.28991	0.00230419	0.0130146		ref|NP_001234828.1|
Peaxi162Scf00075g00107		XLOC_007718	46.9916	69.9144	0.573186	1.40494	0.01815	0.0357106	yes		1.01033	5.91454	13.1472	0.00028795	0.00234067		sp|Q6H7P8|SAP4_ORYSJ	IPR000058,IPR002653	GO:0003677,GO:0008270
Peaxi162Scf00075g00171		XLOC_007693	19.9004	31.9496	0.683002	1.82087	0.0018	0.0047873	yes		0.932164	6.78443	9.88081	0.00167011	0.00996251		AT3G14270.1	IPR002423,IPR027483,IPR027409,IPR027484,IPR002498	GO:0044267,GO:0016307,GO:0046488,GO:0005524
Peaxi162Scf00075g01212		XLOC_007724	53.8128	22.7857	-1.23982	-3.11494	5e-05	0.000185415	yes		-1.21237	5.5215	20.4323	6.18e-06	8.32e-05		AT2G44380.1	IPR002219,IPR011424	GO:0047134,GO:0035556,GO:0055114
Peaxi162Scf00075g01322		XLOC_007727	40.0913	23.8361	-0.750139	-1.96302	0.00085	0.00246011	yes		-0.699511	5.14879	8.05042	0.00454931	0.0224239		AT3G59690.1	IPR025064,IPR000048	GO:0005515
Peaxi162Scf00075g01328		XLOC_007725	24.1964	4.59696	-2.39604	-4.57477	5e-05	0.000185415	yes		-2.86288	2.80378	36.1824	1.8e-09	5.25e-08		AT1G23820.1	IPR001045	GO:0003824
Peaxi162Scf00075g01331		XLOC_007728	31.4591	4.73648	-2.73159	-7.00917	5e-05	0.000185415	yes		-2.69009	5.18667	101.675	6.54e-24	2.12e-21		AT1G74040.1	IPR005671	GO:0019752,GO:0009098,GO:0003852,GO:0046912,GO:0003824
Peaxi162Scf00075g01545		XLOC_007685	87.4737	16.7923	-2.38105	-5.92456	5e-05	0.000185415	yes		-2.34704	5.48774	51.8267	6.06e-13	3.22e-11
Peaxi162Scf00075g01548		XLOC_007734	17.9994	8.39064	-1.10109	-2.76251	5e-05	0.000185415	yes		-1.04719	4.9163	9.00171	0.00269728	0.0148264		AT4G15480.1	IPR002213	GO:0008152,GO:0016758
Peaxi162Scf00075g01627		XLOC_007743	3.53842	8.6987	1.29769	2.13672	0.0011	0.00309629	yes		1.42868	5.80633	15.3848	8.77e-05	0.000837		sp|Q9ZVJ5|SGGP_ARATH	IPR006439,IPR023214	GO:0016787,GO:0008152
Peaxi162Scf00075g01928		XLOC_007750	259.601	164.381	-0.659253	-1.77388	0.00255	0.00651426	yes		-0.684032	6.06105	8.59544	0.00337006	0.0176755		AT1G29970.2	IPR023573,IPR021138	GO:0005840,GO:0006412,GO:0003735
Peaxi162Scf00075g02123		XLOC_007703	3.30801	6.81293	1.04231	1.61436	0.00625	0.0141776	yes		1.36829	3.58195	14.608	0.000132352	0.00119915		AT2G33700.1	IPR001932,IPR015655	GO:0006470,GO:0003824,GO:0004722
Peaxi162Scf00076g00074		XLOC_007806	25.5135	90.3731	1.82463	4.41957	5e-05	0.000185415	yes		2.06941	6.12309	23.6949	1.13e-06	1.82e-05		AT1G30700.1	IPR016166,IPR012951	GO:0016614,GO:0008762,GO:0050660,GO:0003824,GO:0055114,GO:0016491
Peaxi162Scf00076g00081		XLOC_007772	22.4462	41.0206	0.869879	2.21456	0.00025	0.000817896	yes		1.17308	8.12955	12.4101	0.000427025	0.00325886		AT1G08570.1	IPR005746,IPR012336	GO:0015035,GO:0006662,GO:0045454
Peaxi162Scf00076g00107		XLOC_007818	28.351	11.7371	-1.27232	-2.82896	5e-05	0.000185415	yes		-1.23422	6.59014	8.92181	0.00281785	0.0153024		sp|P73574|FABG1_SYNY3	IPR002347	GO:0008152,GO:0016491
Peaxi162Scf00076g00117		XLOC_007755	3.66366	39.9765	3.4478	6.98927	5e-05	0.000185415	yes		3.60847	3.14916	66.2124	4.05e-16	3.54e-14		AT1G34340.1
Peaxi162Scf00076g00320		XLOC_007791	7.05574	32.791	2.21643	5.05995	5e-05	0.000185415	yes		2.42942	7.0389	60.2338	8.42e-15	5.95e-13		sp|Q9SX20|PTR18_ARATH	IPR000109,IPR016196	GO:0016020,GO:0006810,GO:0005215
Peaxi162Scf00076g00329		XLOC_007793	2.32468	6.69775	1.52665	2.13958	0.002	0.00525425	yes		1.66412	1.71642	8.79182	0.00302585	0.0162151		sp|P13703|HMGCL_PSEMV	IPR027167,IPR013785	GO:0004419,GO:0003824
Peaxi162Scf00076g00331		XLOC_007795	4.25321	28.7898	2.75893	5.38005	5e-05	0.000185415	yes		3.86936	2.83343	47.3285	6e-12	2.71e-10		AT2G26850.1	IPR001810	GO:0005515
Peaxi162Scf00076g00528		XLOC_007764	9.72329	16.38	0.752415	1.90961	0.0016	0.00431488	yes		1.36519	5.01728	30.7777	2.89e-08	6.61e-07		sp|Q8YM56|CLPB2_NOSS1	IPR023150,IPR001270,IPR027417,IPR028299	GO:0005524,GO:0019538,GO:0016485,GO:0000166,GO:0017111,GO:0009408,GO:0005737
Peaxi162Scf00076g00615		XLOC_007768	0.396035	5.39148	3.76698	3.25226	0.00695	0.0155433	yes		5.23574	0.88441	26.5434	2.58e-07	4.74e-06		AT2G41190.1	IPR013057
Peaxi162Scf00076g00717		XLOC_007804	290.542	867.6	1.57828	3.71895	5e-05	0.000185415	yes		1.47631	9.78777	25.6351	4.12e-07	7.33e-06		ref|NP_001265987.1|	IPR000772
Peaxi162Scf00076g00811		XLOC_007809	4.98035	1.38295	-1.8485	-2.61945	0.0001	0.00035384	yes		-1.96731	1.32808	14.7983	0.000119644	0.00109892		AT5G56350.1	IPR001697	GO:0030955,GO:0000287,GO:0004743,GO:0006096,GO:0003824
Peaxi162Scf00076g00923		XLOC_007815	19.9029	3.19557	-2.63883	-4.88291	5e-05	0.000185415	yes		-2.65966	4.08917	40.957	1.56e-10	5.52e-09		AT2G41970.1	IPR011009	GO:0004713,GO:0005524,GO:0004672,GO:0006468,GO:0016772
Peaxi162Scf00077g00034		XLOC_007826	6.41131	2.54108	-1.33518	-2.02431	0.00205	0.00537075	yes		-1.19279	3.66686	8.96985	0.00274471	0.0150273		AT1G52820.1	IPR027443,IPR005123	GO:0016706,GO:0055114,GO:0016491
Peaxi162Scf00077g00125		XLOC_007837	297.77	27.2428	-3.45025	-8.35371	5e-05	0.000185415	yes		-3.24904	6.81135	71.0103	3.55e-17	3.57e-15		AT1G64780.1	IPR001905,IPR024041	GO:0016020,GO:0008519,GO:0072488,GO:0015696
Peaxi162Scf00078g00024		XLOC_007914	0.745226	8.79615	3.56112	2.95767	0.0072	0.0160325	yes		3.77282	0.785379	27.7179	1.4e-07	2.74e-06		AT1G17950.1	IPR009057	GO:0003677,GO:0003682
Peaxi162Scf00078g00078		XLOC_007946	5.36991	2.27424	-1.23951	-1.88919	0.00435	0.0103481	yes		-1.08172	3.92204	7.72092	0.00545847	0.0258768
Peaxi162Scf00078g00112		XLOC_007889	29.1457	10.5605	-1.46461	-3.19156	5e-05	0.000185415	yes		-1.31145	3.88359	18.5577	1.65e-05	0.000196105		AT4G10170.1	IPR011012	GO:0006810
Peaxi162Scf00078g00121		XLOC_007894	32.8209	6.79248	-2.2726	-4.80018	5e-05	0.000185415	yes		-2.39608	3.09486	22.3904	2.22e-06	3.36e-05		ref|XP_007019729.1|	IPR003441	GO:0003677,GO:0006355
Peaxi162Scf00078g00137		XLOC_007969	0	6.94631	Inf	NA	5e-05	0.000185415	yes		7.54225	2.56135	24.8232	6.28e-07	1.07e-05
Peaxi162Scf00078g00178		XLOC_007981	22.4381	35.285	0.653103	1.7006	0.00905	0.0195658	yes		0.8369	5.26891	8.52334	0.00350621	0.0182311		ref|NP_001061840.1|
Peaxi162Scf00078g00181		XLOC_007982	4.4908	0.998418	-2.16926	-1.5058	0.0268	0.0499609	yes		-2.8927	0.901522	12.0104	0.000529048	0.0039009		sp|Q8LDC8|ERF92_ARATH	IPR016177	GO:0003677,GO:0006355,GO:0003700
Peaxi162Scf00078g00421		XLOC_007857	260.383	102.658	-1.34279	-3.58468	5e-05	0.000185415	yes		-0.982126	5.14249	10.8284	0.000999545	0.00655559		AT4G10040.1	IPR002327,IPR009056	GO:0009055,GO:0020037,GO:0005506
Peaxi162Scf00078g00529		XLOC_007863	243.009	142.628	-0.768753	-1.95105	0.0007	0.00206849	yes		-0.697669	6.64825	7.20456	0.00727185	0.0323416		AT4G37850.1	IPR011598	GO:0046983
Peaxi162Scf00078g00548		XLOC_007933	170.75	109.214	-0.644727	-1.63889	0.00745	0.0165147	yes		-0.634769	8.30232	10.6973	0.00107291	0.00693088		AT4G10070.1	IPR004087	GO:0003723
Peaxi162Scf00078g00710		XLOC_007948	10.3835	5.44921	-0.930176	-1.80855	0.00305	0.0075881	yes		-0.985883	5.9794	8.10531	0.00441357	0.0219323		AT1G33590.1	IPR013210,IPR001611	GO:0005515
Peaxi162Scf00078g00733		XLOC_007867	17.4272	6.06886	-1.52185	-3.01302	5e-05	0.000185415	yes		-1.5253	2.22457	10.211	0.00139604	0.00860815		AT1G07160.1	IPR001932,IPR015655	GO:0003824
Peaxi162Scf00078g00736		XLOC_007941	49.122	25.619	-0.939156	-2.50527	5e-05	0.000185415	yes		-0.856645	6.77605	14.2498	0.000160075	0.00141324		sp|P27725|AK1H_SERMA	IPR001342,IPR016040,IPR001341,IPR005106	GO:0050661,GO:0008652,GO:0016597,GO:0008152,GO:0004072,GO:0006520,GO:0055114,GO:0016491
Peaxi162Scf00078g00919		XLOC_007952	20.1181	3.60552	-2.48022	-4.22683	5e-05	0.000185415	yes		-2.47767	3.49617	36.0071	1.97e-09	5.69e-08		AT5G07990.1	IPR001128	GO:0020037,GO:0016705,GO:0005506,GO:0055114
Peaxi162Scf00078g01015		XLOC_007884	3.22182	1.28446	-1.32671	-2.40405	0.00015	0.000513767	yes		-1.25104	6.59213	8.91212	0.00283284	0.0153556		AT4G10120.1	IPR012819	GO:0009058,GO:0005985,GO:0046524
Peaxi162Scf00078g01131		XLOC_007892	14.117	69.9264	2.30841	5.76621	5e-05	0.000185415	yes		2.25837	5.7931	81.2425	2e-19	2.89e-17		sp|Q56XQ6|PTR15_ARATH	IPR000109,IPR016196	GO:0016020,GO:0006810,GO:0005215
Peaxi162Scf00078g01140		XLOC_007888	44.4114	109.209	1.29809	3.315	5e-05	0.000185415	yes		1.24779	6.30853	18.2316	1.96e-05	0.000227224		AT1G33480.1	IPR013083	GO:0005515,GO:0008270
Peaxi162Scf00079g00194		XLOC_008036	30.0069	11.9438	-1.32903	-2.9313	5e-05	0.000185415	yes		-1.18886	3.94818	12.3455	0.000442055	0.00335134		AT5G42440.1	IPR013320,IPR011009	GO:0005524,GO:0004674,GO:0004672,GO:0006468,GO:0016772
Peaxi162Scf00079g00614		XLOC_008025	36.0628	12.1034	-1.5751	-3.68445	5e-05	0.000185415	yes		-1.52275	5.62577	30.1435	4.01e-08	8.85e-07		AT1G11545.1	IPR016455,IPR008264,IPR008985	GO:0048046,GO:0016762,GO:0004553,GO:0005618,GO:0006073,GO:0005975
Peaxi162Scf00079g01915		XLOC_008034	365.466	70.469	-2.37468	-5.7489	5e-05	0.000185415	yes		-2.26181	7.40371	24.1863	8.75e-07	1.44e-05		AT1G71695.1	IPR010255	GO:0006979,GO:0020037,GO:0004601,GO:0055114
Peaxi162Scf00079g02119		XLOC_008037	29.5334	80.6351	1.44906	3.61363	5e-05	0.000185415	yes		1.6442	6.66568	6.57268	0.0103556	0.0427515			IPR016177	GO:0003677,GO:0006355,GO:0003700
Peaxi162Scf00079g02332		XLOC_008038	2.97556	5.28135	0.827747	1.34175	0.02245	0.0429165	yes		1.45956	4.20604	12.4318	0.000422079	0.00322965		sp|Q2KI24|MTHSD_BOVIN	IPR024185,IPR002698	GO:0005524,GO:0030272,GO:0009396
Peaxi162Scf00079g02433		XLOC_008042	135.859	53.7969	-1.33651	-3.37365	5e-05	0.000185415	yes		-1.04815	7.17894	15.6143	7.77e-05	0.000756266		AT5G64740.1	IPR005150,IPR013083	GO:0016760,GO:0016020,GO:0005515,GO:0030244,GO:0008270
Peaxi162Scf00080g00187		XLOC_008091	23.6503	54.0925	1.19357	2.97302	5e-05	0.000185415	yes		1.43098	5.2273	17.3853	3.05e-05	0.00033458		AT3G25950.1	IPR006634	GO:0016021
Peaxi162Scf00080g00202		XLOC_008092	1.39426	36.0785	4.69357	4.88592	0.0005	0.00152937	yes		4.93354	3.40455	67.5254	2.08e-16	1.88e-14		ref|XP_002509562.1|
Peaxi162Scf00080g01316		XLOC_008067	0.431926	2.84194	2.71802	3.18485	0.0003	0.000964629	yes		3.60549	1.17937	36.9815	1.19e-09	3.62e-08		sp|P27028|PPCE_ELIME	IPR020568,IPR023302,IPR002470	GO:0004252,GO:0006508,GO:0005524,GO:0070008,GO:0008236
Peaxi162Scf00080g01411		XLOC_008080	11.3842	4.28368	-1.41012	-2.95626	5e-05	0.000185415	yes		-1.55911	3.83522	35.013	3.28e-09	9.09e-08		AT5G14430.1	IPR004159	GO:0008168
Peaxi162Scf00080g01515		XLOC_008069	7.49724	3.08989	-1.2788	-2.18495	0.00095	0.00271699	yes		-1.21968	3.26616	13.1896	0.000281509	0.00229552		AT5G14390.1
Peaxi162Scf00081g00011		XLOC_008095	12.6086	0.88099	-3.83914	-2.93092	0.01025	0.021797	yes		-3.52697	1.27889	20.2079	6.95e-06	9.19e-05		AT5G22060.1	IPR002939	GO:0006457,GO:0051082
Peaxi162Scf00081g00049		XLOC_008099	380.059	56.9399	-2.73871	-6.51834	5e-05	0.000185415	yes		-2.35131	6.5276	46.8964	7.48e-12	3.35e-10		AT2G44480.1	IPR001360,IPR017853	GO:0004553,GO:0005975,GO:0003824
Peaxi162Scf00081g00115		XLOC_008138	22.6237	1.06768	-4.40528	-3.77244	0.00735	0.0163241	yes		-4.88214	3.50514	35.568	2.46e-09	6.98e-08		AT2G17740.1	IPR011424	GO:0047134,GO:0055114
Peaxi162Scf00081g00127		XLOC_008146	47.6893	15.4992	-1.62148	-4.22437	5e-05	0.000185415	yes		-1.68236	5.90438	25.6265	4.14e-07	7.35e-06		AT5G67360.1	IPR015500,IPR023828	GO:0004252,GO:0006508,GO:0042802,GO:0043086
Peaxi162Scf00081g00135		XLOC_008148	12.6612	6.20303	-1.02937	-1.71235	0.00535	0.0123868	yes		-1.45633	1.63807	7.64374	0.00569698	0.0267625		ref|XP_002510551.1|
Peaxi162Scf00081g00176		XLOC_008124	4.02098	6.26601	0.640001	1.31686	0.0251	0.0472325	yes		0.906691	3.83026	10.7105	0.00106526	0.00689791		AT1G27752.2	IPR009060	GO:0005515
Peaxi162Scf00081g00618		XLOC_008101	17.1334	25.1343	0.552845	1.49086	0.01995	0.0387453	yes		0.76621	5.84153	14.2189	0.000162732	0.0014306		AT2G23150.1	IPR001046	GO:0016020,GO:0006810,GO:0005215
Peaxi162Scf00081g00620		XLOC_008100	6.45099	13.3131	1.04525	2.57266	5e-05	0.000185415	yes		0.77229	5.63495	7.53445	0.00605301	0.0280235		AT3G28740.1	IPR001128	GO:0020037,GO:0016705,GO:0005506,GO:0055114
Peaxi162Scf00081g00917		XLOC_008110	23.2659	38.8368	0.73921	1.8914	0.00155	0.00419549	yes		1.08637	4.59455	18.0057	2.2e-05	0.000253012		AT3G19540.1	IPR006873
Peaxi162Scf00081g01011		XLOC_008143	1.33392	3.85958	1.53277	1.86333	0.0045	0.0106537	yes		1.49494	2.70349	9.68159	0.00186123	0.0109326		ref|XP_002520354.1|
Peaxi162Scf00081g01230		XLOC_008147	26.2881	44.3684	0.75512	1.9581	0.00135	0.00371306	yes		0.937619	4.73365	7.66395	0.00563349	0.0265124		AT4G24230.2	IPR014352	GO:0000062
Peaxi162Scf00081g01515		XLOC_008121	185.571	95.1932	-0.963039	-2.56564	5e-05	0.000185415	yes		-0.85876	6.29885	20.6764	5.44e-06	7.44e-05		AT5G11160.1	IPR000836	GO:0009116
Peaxi162Scf00082g00021		XLOC_008195	50.9271	25.794	-0.981399	-2.32579	0.00025	0.000817896	yes		-0.964073	3.33217	11.9491	0.00054674	0.00401563		sp|P0C1I3|PPIH_RHIO9	IPR024936,IPR002130	GO:0006457,GO:0003755
Peaxi162Scf00082g00118		XLOC_008170	227.565	99.3692	-1.19541	-3.08036	5e-05	0.000185415	yes		-1.30488	7.59139	18.6745	1.55e-05	0.000186155		AT5G07030.1	IPR021109,IPR001461	GO:0006508,GO:0004190
Peaxi162Scf00082g00216		XLOC_008175	39.0929	5.97554	-2.70977	-5.04747	5e-05	0.000185415	yes		-2.74162	3.78275	39.7523	2.88e-10	9.75e-09		sp|Q9VXT2|DJC25_DROME	IPR001623
Peaxi162Scf00083g00022		XLOC_008216	2.97608	6.44823	1.11549	2.14761	0.00075	0.00220004	yes		1.28935	2.8306	11.5096	0.000692377	0.00486284		sp|Q8VDM6|HNRL1_MOUSE	IPR027417,IPR008985,IPR003877	GO:0005515
Peaxi162Scf00083g00082		XLOC_008232	162.552	260.705	0.681513	1.85312	0.0025	0.00640186	yes		0.755342	7.88724	8.4919	0.00356732	0.0184809
Peaxi162Scf00083g00156		XLOC_008272	4.20513	17.4185	2.0504	4.20044	5e-05	0.000185415	yes		2.90242	4.35275	65.6964	5.26e-16	4.54e-14		AT5G04330.1	IPR001128	GO:0020037,GO:0016705,GO:0005506,GO:0055114
Peaxi162Scf00083g00822		XLOC_008234	259.208	373.943	0.528708	1.27082	0.0263	0.0491613	yes		1.57873	8.12027	9.9113	0.00164267	0.00982753		AT2G18050.1	IPR005819	GO:0005634,GO:0003677,GO:0006334,GO:0000786
Peaxi162Scf00083g01118		XLOC_008239	3.00996	0	NA	NA	5e-05	0.000185415	yes		-6.79042	-0.369946	16.4335	5.04e-05	0.000522601		AT1G15380.1	IPR025870
Peaxi162Scf00083g01919		XLOC_008249	0.444369	4.91907	3.46855	3.12456	0.0019	0.00502129	yes		2.55218	1.12192	6.70614	0.00960816	0.0403087		sp|Q70E96|AL3F1_ARATH	IPR016161,IPR012394	GO:0016620,GO:0006081,GO:0008152,GO:0055114,GO:0016491,GO:0004030
Peaxi162Scf00083g01924		XLOC_008283	6.88757	3.09867	-1.15234	-1.77434	0.0035	0.00855716	yes		-1.64567	1.64131	8.42488	0.00370121	0.0190553		sp|Q8LFJ8|RFA2B_ARATH	IPR014646	GO:0003676
Peaxi162Scf00083g01925		XLOC_008284	39.3184	15.599	-1.33376	-2.95403	5e-05	0.000185415	yes		-1.27636	4.57612	13.5539	0.000231808	0.0019391		emb|CAJ77501.1|
Peaxi162Scf00084g00028		XLOC_008317	8.86508	30.1587	1.76637	3.34532	5e-05	0.000185415	yes		2.20491	4.82692	34.2895	4.75e-09	1.27e-07		ref|XP_006385394.1|	IPR007650
Peaxi162Scf00084g00118		XLOC_008315	6.81388	15.5426	1.18968	3.16989	5e-05	0.000185415	yes		1.46246	6.9337	28.0224	1.2e-07	2.39e-06		ref|XP_007039624.1|	IPR026847,IPR011993,IPR009543,IPR009291,IPR000008	GO:0005515,GO:0005543
Peaxi162Scf00084g00119		XLOC_008316	3.03653	6.71003	1.1439	2.11277	0.0015	0.00407526	yes		1.44625	2.19506	6.21158	0.0126918	0.0499596		AT4G17140.3	IPR026847,IPR026854
Peaxi162Scf00084g00126		XLOC_008336	9.58072	18.8638	0.977419	2.19866	5e-05	0.000185415	yes		1.09372	3.85507	12.0409	0.000520461	0.00384718		AT5G49690.1	IPR002213	GO:0008152,GO:0016758
Peaxi162Scf00084g00168		XLOC_008313	12.0693	20.4841	0.76316	1.96622	0.00065	0.00193585	yes		1.11168	5.64241	25.1362	5.34e-07	9.27e-06		AT1G77740.1	IPR027483,IPR023610,IPR027484	GO:0016307,GO:0046488,GO:0005524,GO:0016308
Peaxi162Scf00084g01113		XLOC_008308	37.7944	54.7164	0.5338	1.38871	0.0185	0.0363033	yes		0.774804	6.02163	8.88901	0.00286893	0.0155187		AT4G36380.1	IPR001128	GO:0020037,GO:0016705,GO:0005506,GO:0004497,GO:0055114
Peaxi162Scf00085g00166		XLOC_008363	15.9635	3.94984	-2.01491	-3.91831	5e-05	0.000185415	yes		-1.83864	3.22415	20.3665	6.39e-06	8.55e-05		AT2G22590.1	IPR002213	GO:0008152,GO:0016758
Peaxi162Scf00085g00530		XLOC_008352	16.0355	45.6777	1.51022	3.24615	5e-05	0.000185415	yes		1.67923	3.36478	19.9521	7.94e-06	0.00010305		AT4G24960.1	IPR004345
Peaxi162Scf00085g01213		XLOC_008357	1.46105	4.4069	1.59276	2.45204	0.00105	0.00297038	yes		1.5169	3.05918	14.6571	0.000128951	0.00117348		AT5G21274.1	IPR027417,IPR011992,IPR000767	GO:0043531,GO:0006952,GO:0005509
Peaxi162Scf00085g01215		XLOC_008344	8.15893	2.61155	-1.64347	-3.09722	5e-05	0.000185415	yes		-1.1524	4.10315	9.11316	0.00253777	0.0140956		AT3G21500.2	IPR009014,IPR005477	GO:0008152,GO:0016114,GO:0008661,GO:0003824
Peaxi162Scf00085g02210		XLOC_008348	11.0182	20.1585	0.871501	2.05093	0.00045	0.00139113	yes		1.21149	3.10528	10.9542	0.000933934	0.00620428		AT5G65530.1	IPR013320,IPR011009	GO:0004713,GO:0005524,GO:0004672,GO:0006468,GO:0016772
Peaxi162Scf00086g00063		XLOC_008379	17.4793	4.25065	-2.03989	-3.58581	5e-05	0.000185415	yes		-1.92283	3.75097	32.2926	1.33e-08	3.29e-07		sp|Q9C6P5|RAVL2_ARATH	IPR016177,IPR015300	GO:0003677,GO:0006355,GO:0003700
Peaxi162Scf00086g00079		XLOC_008402	81.5383	21.6689	-1.91185	-5.09571	5e-05	0.000185415	yes		-1.75306	8.24662	30.4201	3.48e-08	7.8e-07		AT1G53350.1	IPR027417,IPR000767	GO:0043531,GO:0006952
Peaxi162Scf00086g00081		XLOC_008403	13.103	2.96609	-2.14326	-4.19801	5e-05	0.000185415	yes		-1.96181	4.66655	25.6411	4.11e-07	7.32e-06		AT5G35450.1	IPR027417,IPR000767	GO:0043531,GO:0006952
Peaxi162Scf00086g00428		XLOC_008392	8.4771	1.9498	-2.12024	-3.41479	5e-05	0.000185415	yes		-2.05799	5.5416	18.5049	1.69e-05	0.000201145		AT3G16560.1	IPR001932,IPR015655	GO:0003824
Peaxi162Scf00086g00434		XLOC_008393	3.85725	0.668349	-2.5289	-2.02442	0.0107	0.0226202	yes		-2.2183	1.95283	10.1338	0.00145578	0.00890494		AT3G30340.1	IPR000620	GO:0016020
Peaxi162Scf00086g01413		XLOC_008383	3.46094	10.4118	1.58898	2.82929	5e-05	0.000185415	yes		1.95457	2.66183	19.4248	1.05e-05	0.000131433		AT5G63140.1	IPR011230	GO:0016787
Peaxi162Scf00086g02522		XLOC_008387	46.7151	30.3882	-0.62038	-1.64294	0.00465	0.0109644	yes		-0.493017	4.19992	6.57698	0.0103306	0.0427082		AT1G80350.1	IPR015415,IPR027417,IPR007330	GO:0005524,GO:0000166,GO:0017111
Peaxi162Scf00087g00014		XLOC_008427	0.764042	3.53657	2.21063	2.60649	0.00225	0.00583316	yes		3.56235	2.90842	24.851	6.19e-07	1.06e-05		ref|XP_006368583.1|	IPR025064,IPR000048	GO:0005515
Peaxi162Scf00087g00213		XLOC_008459	114.779	40.5793	-1.50005	-3.36378	5e-05	0.000185415	yes		-1.22158	5.992	10.0823	0.00149697	0.00910845		AT2G46600.1	IPR011992	GO:0005509
Peaxi162Scf00087g00513		XLOC_008436	21.0547	205.297	3.2855	8.00147	5e-05	0.000185415	yes		3.44614	6.80877	73.4169	1.05e-17	1.15e-15		AT1G01120.1	IPR016039,IPR012392	GO:0016020,GO:0008152,GO:0016747,GO:0006633,GO:0003824,GO:0008610
Peaxi162Scf00087g01610		XLOC_008441	6.88169	0.692802	-3.31225	-3.6374	0.0001	0.00035384	yes		-3.33209	3.15394	40.3934	2.08e-10	7.2e-09		AT2G46660.1	IPR001128	GO:0020037,GO:0016705,GO:0005506,GO:0055114
Peaxi162Scf00087g02224		XLOC_008462	38.0344	64.2085	0.755459	1.93901	0.0009	0.00258883	yes		0.673777	4.60883	7.84903	0.00508481	0.0244524		AT3G61850.4	IPR003851	GO:0003677,GO:0006355
Peaxi162Scf00088g00035		XLOC_008467	4.35928	24.3847	2.48382	2.54058	0.0025	0.00640186	yes		2.70169	4.01299	27.1039	1.93e-07	3.63e-06		ref|XP_007013642.1|
Peaxi162Scf00088g00044		XLOC_008512	2.46189	14.6515	2.57321	3.43982	0.0001	0.00035384	yes		2.37138	3.3989	10.3794	0.00127428	0.00798817		AT1G80520.1	IPR013761	GO:0005515
Peaxi162Scf00088g00076		XLOC_008476	252.508	150.969	-0.742073	-1.95799	0.00125	0.00346795	yes		-0.665409	5.88082	7.53435	0.00605336	0.0280235
Peaxi162Scf00088g00618		XLOC_008517	0.289587	5.15135	4.15288	3.64237	0.00715	0.0159352	yes		8.2741	1.77295	20.3058	6.6e-06	8.79e-05		AT1G15740.1	IPR006553
Peaxi162Scf00088g00819		XLOC_008520	3.44421	8.75094	1.34526	2.5316	5e-05	0.000185415	yes		1.53338	6.07791	14.58	0.000134332	0.00121444		AT5G20380.1	IPR011701,IPR016196	GO:0055085,GO:0016021
Peaxi162Scf00088g01026		XLOC_008486	21.3659	31.0176	0.537776	1.3917	0.0181	0.0356252	yes		0.571389	6.3293	8.08114	0.00447284	0.0221371		AT5G34850.1	IPR004843,IPR025733,IPR008963	GO:0046872,GO:0016787,GO:0003993
Peaxi162Scf00088g01111		XLOC_008530	734.339	1721.43	1.22909	2.67864	5e-05	0.000185415	yes		1.49487	8.02697	11.7357	0.000613128	0.00439264		sp|Q40901|DEF_PETIN	IPR008176	GO:0006952
Peaxi162Scf00088g01217		XLOC_008489	5.87116	18.6964	1.67104	4.22495	5e-05	0.000185415	yes		2.04158	6.18894	54.2876	1.73e-13	1.01e-11		AT5G20280.1	IPR012819	GO:0009058,GO:0005985,GO:0046524
Peaxi162Scf00088g01218		XLOC_008490	3.62274	54.6591	3.91531	7.10834	5e-05	0.000185415	yes		4.54201	4.27529	86.9967	1.09e-20	1.99e-18		sp|Q9VCY8|ADRL_DROME	IPR004254	GO:0016021
Peaxi162Scf00088g01226		XLOC_008492	56.4264	35.1286	-0.683724	-1.7934	0.00195	0.0051377	yes		-0.652502	5.77785	11.2234	0.00080773	0.00550863		AT5G35200.1	IPR011417,IPR008942	GO:0030276,GO:0048268,GO:0005545,GO:0030118,GO:0005543
Peaxi162Scf00088g01622		XLOC_008502	6.0723	1.63104	-1.89645	-2.62886	0.0002	0.000667709	yes		-1.11076	2.76377	8.38512	0.00378305	0.0193803		AT5G15080.1	IPR013320,IPR011009	GO:0005524,GO:0004674,GO:0004672,GO:0006468,GO:0016772
Peaxi162Scf00089g00038		XLOC_008650	0	4.52398	Inf	NA	5e-05	0.000185415	yes		9.50124	4.11199	55.7419	8.26e-14	4.99e-12		ref|XP_002511226.1|
Peaxi162Scf00089g00072		XLOC_008576	9.30823	25.2542	1.43994	3.27495	5e-05	0.000185415	yes		1.55911	3.81133	17.7068	2.58e-05	0.000290236		dbj|BAB09401.1|	IPR006043	GO:0016020,GO:0006810,GO:0055085,GO:0005215
Peaxi162Scf00089g00084		XLOC_008581	78.3147	27.7865	-1.4949	-3.76659	5e-05	0.000185415	yes		-1.49262	5.64328	21.1278	4.3e-06	6.01e-05		AT2G45600.1	IPR013094	GO:0016787,GO:0008152
Peaxi162Scf00089g00122		XLOC_008637	63.6278	29.0121	-1.133	-2.8116	5e-05	0.000185415	yes		-1.3193	6.59626	21.0273	4.53e-06	6.31e-05		AT3G48680.1	IPR011004
Peaxi162Scf00089g00146		XLOC_008608	24.9587	17.1102	-0.54469	-1.3913	0.0166	0.0330644	yes		-0.535002	5.88433	7.68396	0.00557139	0.0263278		AT3G26600.1	IPR016024	GO:0005515,GO:0005488
Peaxi162Scf00089g00311		XLOC_008647	8.89201	4.72891	-0.911003	-1.84564	0.00165	0.00443308	yes		-0.772268	3.61884	7.45214	0.00633611	0.0290468
Peaxi162Scf00089g00323		XLOC_008559	28.9203	68.3755	1.2414	3.15856	5e-05	0.000185415	yes		1.34137	4.37415	18.8351	1.43e-05	0.000173028		sp|P26520|G3PC_PETHY	IPR020831	GO:0016620,GO:0055114
Peaxi162Scf00089g00717		XLOC_008577	0.888248	5.6279	2.66356	2.18342	0.00995	0.02124	yes		3.04359	0.461341	10.2678	0.00135369	0.00839323		AT1G13195.1	IPR013083	GO:0005515,GO:0008270
Peaxi162Scf00089g01020		XLOC_008589	84.7545	16.7688	-2.33751	-5.66766	5e-05	0.000185415	yes		-2.20936	5.94068	53.9251	2.08e-13	1.2e-11		AT3G48360.1	IPR000197,IPR011333	GO:0005634,GO:0005515,GO:0006355,GO:0004402,GO:0008270,GO:0003712
Peaxi162Scf00089g01110		XLOC_008690	4.21643	1.25482	-1.74854	-1.75691	0.01275	0.0263176	yes		-1.91182	0.705169	9.47665	0.00208104	0.0119791		AT3G48310.1	IPR001128	GO:0020037,GO:0016705,GO:0005506,GO:0055114
Peaxi162Scf00089g01126		XLOC_008682	75.0465	18.9582	-1.98496	-5.09326	5e-05	0.000185415	yes		-1.99462	6.4785	80.0188	3.71e-19	5.23e-17		ref|XP_002515051.1|	IPR027942,IPR027944
Peaxi162Scf00089g01220		XLOC_008596	3.66458	8.09488	1.14336	1.76424	0.00605	0.0137859	yes		1.74884	3.47884	17.3752	3.07e-05	0.000335683		sp|Q8H5F8|ADPRM_ORYSJ	IPR004843	GO:0016787
Peaxi162Scf00089g01241		XLOC_008695	644.86	77.4455	-3.05773	-7.59114	5e-05	0.000185415	yes		-2.86813	6.24797	50.2892	1.33e-12	6.65e-11		sp|Q9FGS5|NRT31_ARATH	IPR016605
Peaxi162Scf00089g01330		XLOC_008599	4.92695	13.8792	1.49416	3.43103	5e-05	0.000185415	yes		1.96367	4.5036	44.1544	3.03e-11	1.22e-09		AT3G48260.1	IPR011009	GO:0005524,GO:0004674,GO:0004672,GO:0006468,GO:0016772
Peaxi162Scf00089g01427		XLOC_008603	41.6553	20.7439	-1.00581	-2.21963	0.00085	0.00246011	yes		-1.00582	3.63281	7.61917	0.0057751	0.027062		ref|XP_002511326.1|
Peaxi162Scf00089g01520		XLOC_008709	3.21065	6.12509	0.931868	1.62176	0.00745	0.0165147	yes		1.33404	3.24183	11.6755	0.000633273	0.00451354		AT4G24670.1	IPR015424	GO:0016846,GO:0003824,GO:0030170
Peaxi162Scf00089g01742		XLOC_008718	13.5685	48.7535	1.84525	4.49068	5e-05	0.000185415	yes		1.79739	4.98447	48.9289	2.65e-12	1.28e-10		sp|Q6GQ69|FAF2B_XENLA	IPR006577,IPR001012,IPR012336	GO:0005515
Peaxi162Scf00089g01810		XLOC_008725	15.7446	5.53527	-1.50813	-2.29476	0.0004	0.00125109	yes		-1.73328	2.74523	15.813	6.99e-05	0.000692926		AT3G46550.1	IPR000782
Peaxi162Scf00089g01843		XLOC_008721	9.99158	2.76209	-1.85495	-2.82826	0.00015	0.000513767	yes		-1.95516	1.94249	13.3322	0.000260887	0.00214851			IPR025287	GO:0030247
Peaxi162Scf00089g01846		XLOC_008724	256.524	135.457	-0.921265	-2.44402	5e-05	0.000185415	yes		-0.833039	5.11646	8.52779	0.00349765	0.0182064		sp|O23290|RL36A_ARATH	IPR000552,IPR011332	GO:0005840,GO:0006412,GO:0005622,GO:0003735
Peaxi162Scf00090g00168		XLOC_008748	2.93044	14.2142	2.27814	2.82935	0.0005	0.00152937	yes		2.53487	1.19696	19.127	1.22e-05	0.000151683		AT4G38620.1	IPR009057	GO:0003677,GO:0003682
Peaxi162Scf00091g00063		XLOC_008764	74.7648	39.5953	-0.917032	-2.29611	5e-05	0.000185415	yes		-1.16659	5.67028	9.62552	0.00191892	0.0111926			IPR007608
Peaxi162Scf00091g00074		XLOC_008773	1.0038	14.1632	3.81861	5.18395	5e-05	0.000185415	yes		4.06906	3.41198	85.4896	2.33e-20	4.12e-18		ref|XP_007015733.1|	IPR003441	GO:0003677,GO:0006355
Peaxi162Scf00092g00025		XLOC_008797	1.03266	2.86785	1.4736	1.54169	0.01575	0.0315972	yes		3.30969	2.01882	13.8853	0.000194312	0.0016665		AT3G22740.1	IPR003726	GO:0008898
Peaxi162Scf00092g00032		XLOC_008805	16.2748	66.5614	2.03204	5.33887	5e-05	0.000185415	yes		2.31571	6.01227	9.47621	0.00208153	0.0119791		gb|AAV97731.1|	IPR016140,IPR004332
Peaxi162Scf00092g00099		XLOC_008846	824.337	313.833	-1.39324	-3.21086	5e-05	0.000185415	yes		-0.990133	7.81918	21.8649	2.93e-06	4.28e-05		AT3G04940.1	IPR005856	GO:0006535,GO:0004124
Peaxi162Scf00092g00115		XLOC_008801	3.21498	1.1302	-1.50824	-2.29154	0.00065	0.00193585	yes		-1.72077	2.72793	11.7793	0.000598941	0.00430888		AT1G34120.2	IPR005135	GO:0046856
Peaxi162Scf00092g00338		XLOC_008838	15.272	145.109	3.24817	6.6888	5e-05	0.000185415	yes		3.0639	4.46764	34.6753	3.9e-09	1.07e-07		AT2G48140.1	IPR016140
Peaxi162Scf00092g00339		XLOC_008837	4.91142	85.0829	4.11466	6.72464	5e-05	0.000185415	yes		4.60705	5.08582	37.0028	1.18e-09	3.59e-08		AT2G48140.1	IPR016140
Peaxi162Scf00092g01119		XLOC_008852	5.08392	12.2541	1.26926	2.80417	5e-05	0.000185415	yes		1.29714	6.44515	23.1852	1.47e-06	2.31e-05		AT3G04910.1	IPR011009	GO:0005524,GO:0004674,GO:0004672,GO:0006468,GO:0016772
Peaxi162Scf00092g01413		XLOC_008825	28.1339	6.44265	-2.12658	-4.63818	5e-05	0.000185415	yes		-1.86014	1.69781	10.184	0.00141663	0.00870402		AT1G23820.2	IPR001045	GO:0003824
Peaxi162Scf00092g01415		XLOC_008823	9.89675	1.34001	-2.88471	-4.59486	5e-05	0.000185415	yes		-2.28574	3.3344	24.7339	6.58e-07	1.12e-05		AT1G31690.1	IPR000269	GO:0008131,GO:0005507,GO:0048038,GO:0055114,GO:0009308
Peaxi162Scf00092g01516		XLOC_008856	14.5896	1.01152	-3.85035	-6.35953	5e-05	0.000185415	yes		-4.25551	4.05321	101.022	9.09e-24	2.85e-21		sp|Q41238|LOX16_SOLTU	IPR027433,IPR008976,IPR000907	GO:0016702,GO:0046872,GO:0005515,GO:0005506,GO:0055114,GO:0016165
Peaxi162Scf00092g01517		XLOC_008857	155.331	22.3856	-2.7947	-6.60494	5e-05	0.000185415	yes		-2.83941	6.51648	44.2642	2.87e-11	1.16e-09		AT1G55020.1	IPR027433,IPR008976,IPR000907	GO:0016702,GO:0046872,GO:0005515,GO:0005506,GO:0055114,GO:0016165
Peaxi162Scf00094g00087		XLOC_008875	2.83756	0.599602	-2.24257	-2.25229	0.003	0.0074794	yes		-2.17832	2.68814	14.852	0.000116283	0.00107137		sp|Q40460|RCA1_TOBAC	IPR027417	GO:0005524
Peaxi162Scf00094g00125		XLOC_008888	33.6029	5.52522	-2.60448	-4.68524	5e-05	0.000185415	yes		-2.62713	2.55135	21.6776	3.23e-06	4.65e-05		AT5G02260.1	IPR007118	GO:0009664,GO:0005576
Peaxi162Scf00094g01314		XLOC_008908	4.25328	8.10016	0.929374	1.77999	0.00415	0.00993522	yes		1.06401	3.54395	11.085	0.000870283	0.00587718		AT5G02290.1	IPR011009	GO:0005524,GO:0004674,GO:0004672,GO:0006468,GO:0016772
Peaxi162Scf00095g00120		XLOC_008919	176.81	87.7848	-1.01016	-2.72793	5e-05	0.000185415	yes		-1.01943	7.08123	8.6287	0.00330907	0.0174218		sp|Q8LBI9|EDL16_ARATH	IPR005828,IPR016196	GO:0016020,GO:0006810,GO:0055085,GO:0016021,GO:0022891,GO:0022857,GO:0005215
Peaxi162Scf00095g00121		XLOC_008968	12.9697	2.53482	-2.35519	-3.45115	5e-05	0.000185415	yes		-2.68761	2.447	27.2184	1.82e-07	3.46e-06		sp|Q5GHF7|IPT_HUMLU	IPR018022,IPR027417	GO:0005524,GO:0008033
Peaxi162Scf00095g00133		XLOC_008924	3.41338	6.42306	0.91206	1.88108	0.0029	0.00726086	yes		1.22588	2.84137	6.28993	0.0121426	0.0483276		AT5G18860.1	IPR001910,IPR023186
Peaxi162Scf00095g00221		XLOC_008948	20.9421	12.0518	-0.797154	-1.85444	0.00175	0.00466936	yes		-0.811069	6.15343	10.0337	0.00153703	0.00930849		ref|XP_007035408.1|
Peaxi162Scf00095g00715		XLOC_008956	554.417	271.457	-1.03025	-2.53596	5e-05	0.000185415	yes		-1.02048	8.40873	17.3085	3.18e-05	0.00034657		AT4G15470.1	IPR006214
Peaxi162Scf00095g00719		XLOC_008959	12.7684	4.68598	-1.44615	-2.25678	0.00165	0.00443308	yes		-1.6201	2.65284	11.9423	0.000548731	0.0040274		AT5G18970.1	IPR008390
Peaxi162Scf00095g00720		XLOC_008960	52.8575	6.80367	-2.95772	-6.8362	5e-05	0.000185415	yes		-2.97816	9.04856	41.4895	1.19e-10	4.29e-09		AT5G35630.1	IPR027302,IPR008147,IPR014746,IPR027303	GO:0006807,GO:0004356,GO:0006542,GO:0003824
Peaxi162Scf00096g00026		XLOC_009013	6.12974	2.60981	-1.23188	-2.03988	0.00105	0.00297038	yes		-0.902026	5.01582	6.85862	0.00882147	0.0376412		AT3G58480.1	IPR000048	GO:0005515
Peaxi162Scf00096g00715		XLOC_008980	15.6724	5.52527	-1.50411	-3.28744	5e-05	0.000185415	yes		-1.34375	3.66999	12.0931	0.00050608	0.00375293		sp|P26792|INV1_DAUCA	IPR001362,IPR023296,IPR008985	GO:0004553,GO:0005975
Peaxi162Scf00096g00716		XLOC_008981	67.8911	111.481	0.715509	1.73424	0.0029	0.00726086	yes		0.881909	7.26473	7.23525	0.00714857	0.0319166		ref|NP_001275327.1|	IPR001362,IPR023296,IPR008985	GO:0004553,GO:0005975
Peaxi162Scf00096g00826		XLOC_009021	41.3957	12.0869	-1.77604	-3.99265	5e-05	0.000185415	yes		-1.76375	3.79597	28.4206	9.76e-08	1.99e-06		AT2G36090.1	IPR001810	GO:0005515
Peaxi162Scf00096g01311		XLOC_008992	29.9968	17.2683	-0.796685	-2.15026	0.0003	0.000964629	yes		-0.646068	7.03597	8.99377	0.00270902	0.014887		AT5G65700.1	IPR003591,IPR013210,IPR001611,IPR013320,IPR011009	GO:0005524,GO:0005515,GO:0004674,GO:0004672,GO:0006468,GO:0016772
Peaxi162Scf00096g01525		XLOC_008999	518.877	186.05	-1.4797	-3.78901	5e-05	0.000185415	yes		-1.35684	6.72743	20.363	6.41e-06	8.55e-05		AT4G37830.1	IPR001349	GO:0004129,GO:0005743,GO:0005751
Peaxi162Scf00096g01846		XLOC_009033	1.15763	3.88645	1.74728	2.08591	0.00515	0.0119815	yes		1.89363	3.23841	14.9392	0.000111034	0.00102989		AT3G49700.1	IPR015424	GO:0009058,GO:0003824,GO:0030170
Peaxi162Scf00097g00108		XLOC_009044	873.174	534.023	-0.709366	-1.796	0.00255	0.00651426	yes		-0.815307	7.74024	9.01383	0.00267944	0.0147519		sp|P56336|IF5A4_SOLTU	IPR001884	GO:0043022,GO:0003723,GO:0006452,GO:0003746,GO:0045905,GO:0008612,GO:0045901
Peaxi162Scf00097g00152		XLOC_009075	5.96329	10.0263	0.749615	1.81769	0.0027	0.00681936	yes		1.16294	4.87722	17.5635	2.78e-05	0.000310252		sp|Q9LHP4|RCH2_ARATH	IPR003591,IPR001611,IPR013320,IPR011009	GO:0005524,GO:0005515,GO:0004674,GO:0004672,GO:0006468,GO:0016772
Peaxi162Scf00097g02012		XLOC_009056	25.2981	59.3307	1.22975	3.20798	5e-05	0.000185415	yes		1.23918	4.62751	9.88016	0.0016707	0.00996251
Peaxi162Scf00097g02321		XLOC_009058	31.3757	16.6142	-0.917233	-2.3328	5e-05	0.000185415	yes		-0.936092	6.22164	10.84	0.000993284	0.00652693		AT2G02070.1	IPR022755,IPR013087	GO:0046872,GO:0003676
Peaxi162Scf00098g00024		XLOC_009105	13.4655	7.03412	-0.936826	-2.26411	0.0002	0.000667709	yes		-1.18532	3.17275	8.88295	0.00287846	0.0155662		AT2G27230.1	IPR025610,IPR011598	GO:0046983
Peaxi162Scf00098g00112		XLOC_009095	11.9794	4.94624	-1.27615	-2.60471	0.0001	0.00035384	yes		-1.25285	4.46227	18.4983	1.7e-05	0.000201634		ref|XP_002513735.1|	IPR021410
Peaxi162Scf00098g00148		XLOC_009097	101.339	62.228	-0.703556	-1.84957	0.00155	0.00419549	yes		-0.743962	6.27231	11.5891	0.000663389	0.00468773		ref|NP_563819.1|
Peaxi162Scf00098g00610		XLOC_009084	11.0065	40.0295	1.8627	4.48879	5e-05	0.000185415	yes		2.12871	6.62377	41.4138	1.23e-10	4.44e-09		AT2G35940.1	IPR009057,IPR006563	GO:0003677,GO:0006355,GO:0043565,GO:0003700
Peaxi162Scf00098g01531		XLOC_009117	23.6839	14.8383	-0.674577	-1.53338	0.0087	0.0189057	yes		-0.668348	4.46115	6.92499	0.00849996	0.0365776		AT5G22000.1	IPR013083	GO:0005515,GO:0008270
Peaxi162Scf00099g01816		XLOC_009139	73.2299	10.7294	-2.77087	-4.87906	5e-05	0.000185415	yes		-2.71511	4.06613	28.0114	1.21e-07	2.4e-06			IPR009424
Peaxi162Scf00100g00017		XLOC_009170	39.7946	11.2733	-1.81966	-4.38177	5e-05	0.000185415	yes		-1.7337	5.44367	17.5998	2.73e-05	0.000304897		AT1G28680.1	IPR003480,IPR023213	GO:0016747
Peaxi162Scf00100g00151		XLOC_009165	92.9817	33.1754	-1.48683	-3.7974	5e-05	0.000185415	yes		-0.967811	4.16596	7.01987	0.00806099	0.0350607		AT5G05580.1	IPR021863,IPR005804	GO:0055114,GO:0016717,GO:0006629
Peaxi162Scf00100g01517		XLOC_009166	62.4557	24.4727	-1.35166	-3.16734	5e-05	0.000185415	yes		-1.10335	3.59937	7.8014	0.00522057	0.0249489		ref|XP_002523195.1|	IPR019371
Peaxi162Scf00101g00079		XLOC_009210	1071.74	207.338	-2.3699	-5.28036	5e-05	0.000185415	yes		-2.28048	8.49739	50.6833	1.09e-12	5.51e-11		AT2G37170.1	IPR023271,IPR000425	GO:0016020,GO:0006810,GO:0005215
Peaxi162Scf00101g01412		XLOC_009203	17.9282	27.9866	0.642507	1.66126	0.0043	0.0102448	yes		0.741712	5.43742	10.0577	0.00151709	0.00920656		AT2G17000.1	IPR006685	GO:0016020,GO:0055085
Peaxi162Scf00101g01413		XLOC_009216	59.2925	19.9674	-1.5702	-4.10595	5e-05	0.000185415	yes		-1.4367	3.7997	19.6715	9.2e-06	0.000117213		AT1G23820.2	IPR001045	GO:0003824
Peaxi162Scf00101g01910		XLOC_009205	16.9764	7.6879	-1.14287	-2.57755	5e-05	0.000185415	yes		-1.19626	3.95465	17.4481	2.95e-05	0.000325469		sp|Q9FUJ1|CKX7_ARATH	IPR016166,IPR016170,IPR016164	GO:0019139,GO:0016614,GO:0008762,GO:0009690,GO:0050660,GO:0003824,GO:0055114,GO:0016491
Peaxi162Scf00102g00110		XLOC_009225	13.1399	6.61541	-0.990047	-2.06535	0.00095	0.00271699	yes		-0.829378	3.43945	7.1067	0.00767964	0.033719		AT4G13030.2	IPR027417
Peaxi162Scf00102g00119		XLOC_009364	368.727	35.1067	-3.39273	-8.38787	5e-05	0.000185415	yes		-3.3532	6.85583	67.933	1.69e-16	1.54e-14		sp|Q05085|PTR7_ARATH	IPR000109,IPR016196	GO:0016020,GO:0006810,GO:0006857,GO:0005215
Peaxi162Scf00102g00133		XLOC_009282	10.9386	2.38375	-2.19812	-4.2521	5e-05	0.000185415	yes		-2.18244	3.03497	21.7845	3.05e-06	4.44e-05		AT4G34980.1	IPR023827,IPR015500	GO:0004252,GO:0006508,GO:0042802,GO:0043086
Peaxi162Scf00102g00164		XLOC_009401	12.1677	25.9801	1.09435	2.60206	5e-05	0.000185415	yes		1.06603	4.91657	17.4001	3.03e-05	0.000332198		AT5G52430.1
Peaxi162Scf00102g00214		XLOC_009323	11.9282	21.4748	0.848265	1.99349	0.0004	0.00125109	yes		1.05544	3.8125	15.3958	8.72e-05	0.00083367		sp|Q9FMR1|RGAP1_ARATH	IPR000095,IPR008936	GO:0007165,GO:0005622
Peaxi162Scf00102g00633		XLOC_009337	15.0643	4.18342	-1.84838	-4.1486	5e-05	0.000185415	yes		-1.72094	4.20187	29.7878	4.82e-08	1.05e-06		AT1G34120.1	IPR005135	GO:0046856
Peaxi162Scf00102g00634		XLOC_009231	12.4542	20.6816	0.731717	1.90943	0.00215	0.00560332	yes		1.15104	4.39062	26.7876	2.27e-07	4.23e-06		AT2G46920.1	IPR001932,IPR015655	GO:0003824
Peaxi162Scf00102g00734		XLOC_009338	3.91252	13.5782	1.79513	2.66198	0.0001	0.00035384	yes		2.68938	1.64057	20.6551	5.5e-06	7.5e-05		AT4G38400.1	IPR007118	GO:0005576
Peaxi162Scf00102g00825		XLOC_009348	4.07061	19.3131	2.24626	3.59233	5e-05	0.000185415	yes		2.82373	2.89404	40.3523	2.12e-10	7.31e-09		AT5G02890.1	IPR003480,IPR023213	GO:0016747
Peaxi162Scf00102g00836		XLOC_009346	232.349	95.7675	-1.27868	-3.56979	5e-05	0.000185415	yes		-0.91515	5.76908	7.37654	0.00660803	0.0299947		AT5G47120.1	IPR006214
Peaxi162Scf00102g01111		XLOC_009367	6.70129	1.74187	-1.94381	-1.87686	0.0241	0.0456149	yes		-2.30897	3.3001	16.2709	5.49e-05	0.000562096		AT5G62350.1	IPR006501	GO:0004857,GO:0030599
Peaxi162Scf00102g01136		XLOC_009267	77.0033	40.6296	-0.922391	-2.36652	5e-05	0.000185415	yes		-1.04038	5.74855	10.852	0.000986911	0.0064933		sp|P06151|LDHA_MOUSE	IPR001557	GO:0016616,GO:0006096,GO:0044262,GO:0003824,GO:0055114,GO:0005737,GO:0004459,GO:0005975,GO:0016491
Peaxi162Scf00102g01137		XLOC_009268	552.943	27.9902	-4.30414	-10.131	5e-05	0.000185415	yes		-4.36091	7.32138	73.7296	8.96e-18	9.87e-16		sp|Q05085|PTR7_ARATH	IPR000109,IPR016196	GO:0016020,GO:0006810,GO:0006857,GO:0005215
Peaxi162Scf00102g01217		XLOC_009279	20.6942	6.09155	-1.76435	-3.31786	5e-05	0.000185415	yes		-1.92124	3.1442	18.7222	1.51e-05	0.000182089		gb|ABL63118.1|	IPR014476
Peaxi162Scf00102g01226		XLOC_009274	1.26056	4.12544	1.71048	1.71644	0.023	0.0438235	yes		1.64592	0.680174	7.72735	0.00543904	0.0257906		AT4G12350.1	IPR009057	GO:0003677,GO:0003682
Peaxi162Scf00102g01353		XLOC_009283	40.0257	5.40137	-2.88953	-6.66653	5e-05	0.000185415	yes		-2.92334	7.59034	109.882	1.04e-25	4.68e-23		AT4G34980.1	IPR023827,IPR015500	GO:0004252,GO:0006508,GO:0042802,GO:0043086
Peaxi162Scf00102g01416		XLOC_009288	16.463	7.34745	-1.16391	-2.53049	0.0001	0.00035384	yes		-1.27686	3.66106	18.9847	1.32e-05	0.000161019		AT4G23060.1	IPR025064,IPR027417,IPR000048	GO:0005515
Peaxi162Scf00102g01521		XLOC_009293	14.6515	9.80515	-0.579436	-1.50543	0.00985	0.0210544	yes		-0.946571	4.70873	10.6052	0.00112773	0.00722918		AT4G11600.1	IPR012336,IPR000889	GO:0006979,GO:0004602,GO:0055114
Peaxi162Scf00102g01531		XLOC_009291	3.1373	5.4979	0.809359	1.80114	0.002	0.00525425	yes		1.11376	4.65782	6.99059	0.00819391	0.0355642		AT1G63300.1	IPR019448
Peaxi162Scf00102g01544		XLOC_009398	32.8752	52.2809	0.669283	1.75656	0.0024	0.00617564	yes		0.787584	5.15109	12.6902	0.000367581	0.0028773		AT1G63470.1	IPR005175
Peaxi162Scf00102g01631		XLOC_009296	2006.76	304.655	-2.71962	-5.40607	5e-05	0.000185415	yes		-2.79611	9.04402	76.639	2.05e-18	2.64e-16		AT2G45960.1	IPR023271,IPR000425	GO:0016020,GO:0006810,GO:0005215
Peaxi162Scf00102g01633		XLOC_009299	3.04042	6.31091	1.05357	1.47332	0.0175	0.034603	yes		1.88281	3.23559	14.028	0.000180113	0.00155827		AT5G52830.1	IPR003657	GO:0006355,GO:0043565,GO:0003700
Peaxi162Scf00102g01641		XLOC_009300	4.53411	38.579	3.08893	4.38009	5e-05	0.000185415	yes		4.04436	2.02229	71.1715	3.27e-17	3.32e-15		AT1G64000.1	IPR003657	GO:0006355,GO:0043565,GO:0003700
Peaxi162Scf00102g01646		XLOC_009407	16.9835	25.353	0.578023	1.42866	0.01485	0.0300202	yes		0.779934	4.66343	9.84714	0.00170096	0.0101091		AT4G23650.1	IPR011992,IPR011009	GO:0005524,GO:0004674,GO:0005509,GO:0004672,GO:0006468,GO:0016772
Peaxi162Scf00102g01715		XLOC_009409	11.0624	4.93029	-1.16592	-2.64026	5e-05	0.000185415	yes		-0.998918	3.98443	12.1249	0.000497533	0.00370547		sp|Q9FFR9|CHX18_ARATH	IPR014729,IPR006153	GO:0055085,GO:0016021,GO:0015299,GO:0006812
Peaxi162Scf00102g01733		XLOC_009303	272.338	162.864	-0.741737	-1.93111	0.0012	0.0033442	yes		-0.821447	6.73058	7.32953	0.00678306	0.0306682		AT1G64230.1	IPR016135,IPR023313	GO:0016881
Peaxi162Scf00102g01738		XLOC_009410	366.472	151.316	-1.27614	-3.25702	5e-05	0.000185415	yes		-1.27803	6.86095	33.7987	6.11e-09	1.6e-07		sp|Q9SWE7|VATE_CITLI	IPR002842	GO:0033178,GO:0015991,GO:0046961
Peaxi162Scf00102g01754		XLOC_009415	10.8679	4.31094	-1.33399	-2.20465	0.0006	0.00180172	yes		-1.47334	3.45077	7.29814	0.00690261	0.0310933		AT4G23810.1	IPR003657	GO:0006355,GO:0043565,GO:0003700
Peaxi162Scf00102g01853		XLOC_009421	6.60486	26.1622	1.98588	3.28741	5e-05	0.000185415	yes		1.85496	2.65472	35.0455	3.22e-09	8.97e-08			IPR025322
Peaxi162Scf00102g01854		XLOC_009423	24.835	64.8961	1.38576	3.59424	5e-05	0.000185415	yes		1.78857	6.5355	21.3961	3.74e-06	5.29e-05		AT5G42050.1	IPR013989
Peaxi162Scf00103g00071		XLOC_009441	8.70869	1.99392	-2.12685	-2.09257	0.00615	0.0139822	yes		-2.63493	0.457216	16.6332	4.53e-05	0.000474858		sp|Q41001|BCP_PEA	IPR008972	GO:0009055,GO:0005507
Peaxi162Scf00103g00097		XLOC_009469	257.433	82.3013	-1.64521	-3.91718	5e-05	0.000185415	yes		-2.01794	5.79383	7.98752	0.00471009	0.0230301
Peaxi162Scf00103g00179		XLOC_009454	9.80013	1.13443	-3.11084	-3.47224	0.0006	0.00180172	yes		-2.81189	1.24283	22.1336	2.54e-06	3.78e-05		AT1G44750.1	IPR004853
Peaxi162Scf00103g00212		XLOC_009436	14.2372	4.72802	-1.59036	-2.58092	0.0001	0.00035384	yes		-1.59552	4.74468	16.301	5.4e-05	0.000554603		AT5G62480.1	IPR010987,IPR012336	GO:0005515
Peaxi162Scf00103g02014		XLOC_009482	24.8865	376.515	3.91927	8.80944	5e-05	0.000185415	yes		4.13373	6.73446	63.7487	1.41e-15	1.13e-13		AT1G02205.2	IPR006694,IPR021940	GO:0005506,GO:0006633,GO:0055114,GO:0016491
Peaxi162Scf00104g00083		XLOC_009495	33.6123	11.1834	-1.58763	-3.31076	5e-05	0.000185415	yes		-1.63522	13.5434	9.77666	0.00176741	0.0104531		sp|P26573|RBS8_NICPL	IPR024680,IPR000894,IPR024681
Peaxi162Scf00104g00322		XLOC_009490	5.92905	11.5904	0.967061	1.86735	0.00195	0.0051377	yes		1.16733	4.60474	12.9516	0.000319655	0.00255823		ref|XP_002510655.1|
Peaxi162Scf00104g00614		XLOC_009519	276.962	11.1602	-4.63325	-9.48914	5e-05	0.000185415	yes		-4.61883	6.42423	78.3194	8.77e-19	1.18e-16		AT1G70830.1	IPR023393,IPR000916	GO:0006952,GO:0009607
Peaxi162Scf00104g00811		XLOC_009493	26.5524	11.6054	-1.19404	-2.3189	0.00015	0.000513767	yes		-1.00158	6.05576	6.89141	0.0086611	0.0370868		sp|P82412|RRP3_SPIOL	IPR006924	GO:0005840,GO:0006412,GO:0003735
Peaxi162Scf00104g01410		XLOC_009534	631.227	172.959	-1.86773	-4.69464	5e-05	0.000185415	yes		-1.79089	8.00529	32.555	1.16e-08	2.9e-07		sp|P86809|NLTP2_APIGA	IPR016140
Peaxi162Scf00104g01627		XLOC_009537	17.5454	4.19219	-2.06532	-4.22597	5e-05	0.000185415	yes		-1.99054	2.26562	19.0134	1.3e-05	0.000159181		AT2G04040.1	IPR002528	GO:0016020,GO:0055085,GO:0015238,GO:0015297,GO:0006855
Peaxi162Scf00105g00026		XLOC_009543	5.75417	31.3847	2.44738	5.13859	5e-05	0.000185415	yes		2.54941	7.46015	28.3019	1.04e-07	2.1e-06		AT5G25610.1	IPR004873
Peaxi162Scf00105g00110		XLOC_009542	3.1818	6.41004	1.01049	1.7334	0.00675	0.0151532	yes		1.60062	1.87348	13.8629	0.00019664	0.00168159		AT5G25620.1	IPR013027,IPR020946	GO:0050661,GO:0050660,GO:0004499,GO:0055114,GO:0016491
Peaxi162Scf00105g00133		XLOC_009564	11.4594	19.2085	0.74521	1.69511	0.0046	0.0108609	yes		0.873875	4.13785	7.58441	0.00588752	0.0274397
Peaxi162Scf00105g00817		XLOC_009552	6.44368	10.7054	0.732383	1.52068	0.0115	0.0240713	yes		1.02636	3.63058	6.30975	0.0120076	0.0479458		ref|XP_007012022.1|
Peaxi162Scf00105g00818		XLOC_009553	5.5486	9.3311	0.749924	1.83301	0.0022	0.0057185	yes		0.912744	4.38574	9.27419	0.00232405	0.0131018		ref|XP_007012022.1|
Peaxi162Scf00105g01114		XLOC_009584	189.06	570.962	1.59455	3.26183	5e-05	0.000185415	yes		2.24093	7.78624	10.0608	0.00151459	0.00919531		AT5G25560.1	IPR017921,IPR008913,IPR013083,IPR004039	GO:0005515,GO:0008270
Peaxi162Scf00105g01221		XLOC_009588	4.40923	7.82041	0.826718	2.08092	0.0006	0.00180172	yes		1.22677	5.13149	12.6521	0.000375144	0.00292655		ref|XP_007013729.1|	IPR019542
Peaxi162Scf00105g01315		XLOC_009562	5.62534	9.31854	0.728164	1.70523	0.0038	0.00919907	yes		1.16239	4.63276	8.68491	0.00320855	0.0169832		ref|XP_007013733.1|
Peaxi162Scf00105g01316		XLOC_009563	5.05783	9.97766	0.980185	2.19101	0.0002	0.000667709	yes		1.20727	4.89372	12.0379	0.000521305	0.00384929		ref|XP_007013735.1|
Peaxi162Scf00105g01432		XLOC_009596	16.8024	25.9591	0.627577	1.6608	0.00345	0.00845147	yes		0.773435	6.70348	17.1748	3.41e-05	0.000368546		AT5G11430.1	IPR012921,IPR003618	GO:0005634,GO:0008270,GO:0006351
Peaxi162Scf00106g00072		XLOC_009612	5.69901	1.00226	-2.50746	-1.39411	0.0113	0.0237114	yes		-2.27135	1.36494	9.25795	0.00234476	0.0131933		ref|XP_007037492.1|	IPR008011
Peaxi162Scf00106g00192		XLOC_009661	9.2124	20.2053	1.13309	2.51567	5e-05	0.000185415	yes		1.27291	3.91726	12.7023	0.000365197	0.00286594		AT4G39490.1	IPR001128	GO:0020037,GO:0016705,GO:0005506,GO:0055114
Peaxi162Scf00106g00421		XLOC_009609	5.98286	18.0677	1.59451	3.53814	5e-05	0.000185415	yes		1.67199	4.46077	51.5797	6.87e-13	3.62e-11		AT5G61390.1	IPR012337	GO:0004527,GO:0003676
Peaxi162Scf00106g00427		XLOC_009608	128.212	79.3978	-0.691358	-1.83814	0.0021	0.00548714	yes		-0.551854	4.72567	6.2614	0.0123396	0.0489614		AT1G26550.1	IPR023058,IPR000297	GO:0016853
Peaxi162Scf00106g01215		XLOC_009615	9.96492	3.21409	-1.63245	-3.1081	5e-05	0.000185415	yes		-1.09516	2.0906	6.75279	0.00936012	0.0395002		AT3G07130.1	IPR004843,IPR025733,IPR008963	GO:0046872,GO:0016787,GO:0003993
Peaxi162Scf00106g01710		XLOC_009622	0.294651	4.71476	4.00011	2.79426	0.02645	0.0494029	yes		6.01186	0.550202	34.4018	4.48e-09	1.21e-07		AT4G39490.1	IPR001128	GO:0020037,GO:0016705,GO:0005506,GO:0055114
Peaxi162Scf00106g02319		XLOC_009668	19.599	44.9545	1.19768	3.14461	5e-05	0.000185415	yes		1.66261	8.32586	34.1589	5.08e-09	1.35e-07		AT5G09930.1	IPR027417	GO:0005524,GO:0000166,GO:0017111,GO:0016887
Peaxi162Scf00107g02024		XLOC_009697	230.525	137.619	-0.744244	-1.96092	0.0007	0.00206849	yes		-0.800863	7.37949	9.94649	0.00161156	0.009689		AT2G32720.1	IPR001199	GO:0020037
Peaxi162Scf00107g02028		XLOC_009688	52.2232	19.1319	-1.44871	-3.66802	5e-05	0.000185415	yes		-1.53875	4.61402	27.756	1.38e-07	2.7e-06		AT5G48740.1	IPR003591,IPR001611,IPR024788,IPR013320,IPR011009	GO:0005524,GO:0005515,GO:0004674,GO:0004672,GO:0006468,GO:0016772
Peaxi162Scf00108g00093		XLOC_009739	19.3477	11.2871	-0.777485	-1.64502	0.00605	0.0137859	yes		-0.698509	4.55525	8.31718	0.00392719	0.0199754		AT1G67660.1	IPR011335	GO:0003677,GO:0004518
Peaxi162Scf00108g00110		XLOC_009700	30.2633	48.0033	0.665566	1.62142	0.0058	0.013289	yes		1.1002	3.59985	8.92431	0.00281399	0.0152863		gb|EXB87680.1|	IPR013083	GO:0005515,GO:0008270
Peaxi162Scf00108g00119		XLOC_009740	51.4998	283.369	2.46004	6.05994	5e-05	0.000185415	yes		2.60327	5.31572	65.1044	7.1e-16	6.01e-14		AT5G12380.1	IPR001464	GO:0005544,GO:0005509
Peaxi162Scf00108g00224		XLOC_009722	13.5504	25.3671	0.90463	1.99113	0.00045	0.00139113	yes		1.05286	3.93984	18.2862	1.9e-05	0.000222045		AT2G33700.1	IPR001932,IPR015655	GO:0003824
Peaxi162Scf00108g00314		XLOC_009705	4.57558	1.27159	-1.84732	-1.67433	0.0167	0.0332345	yes		-2.07081	0.250304	9.02924	0.00265695	0.0146436		AT2G12646.1	IPR006734
Peaxi162Scf00108g01317		XLOC_009747	76.5955	48.6955	-0.65347	-1.7241	0.005	0.011677	yes		-0.536639	5.82127	6.39948	0.0114154	0.0460529		sp|Q0CH39|KAE1_ASPTN	IPR017861,IPR000905
Peaxi162Scf00109g00029		XLOC_009757	189.941	67.9697	-1.48258	-3.82534	5e-05	0.000185415	yes		-1.3834	7.29782	23.1424	1.5e-06	2.36e-05		AT1G10370.1	IPR010987,IPR012336	GO:0005515
Peaxi162Scf00110g00028		XLOC_009802	0.275097	20.7016	6.23366	4.63685	0.0184	0.036134	yes		6.65681	2.99543	47.501	5.5e-12	2.51e-10		AT2G36770.1	IPR002213	GO:0008152,GO:0016758
Peaxi162Scf00110g00133		XLOC_009813	2.59467	13.7369	2.40443	3.22987	5e-05	0.000185415	yes		2.93188	2.02355	20.0086	7.71e-06	0.000100487		AT3G52970.1	IPR001128	GO:0020037,GO:0016705,GO:0005506,GO:0055114
Peaxi162Scf00110g00153		XLOC_009819	52.0345	12.865	-2.01602	-5.32384	5e-05	0.000185415	yes		-1.85743	5.28649	76.1961	2.57e-18	3.21e-16		AT3G52970.1	IPR001128	GO:0020037,GO:0016705,GO:0005506,GO:0055114
Peaxi162Scf00110g00183		XLOC_009825	16.524	6.67902	-1.30685	-2.1435	0.001	0.00284413	yes		-1.03823	4.87917	8.30794	0.00394722	0.0200576		sp|Q9XEX2|PRX2B_ARATH	IPR012336	GO:0016491
Peaxi162Scf00110g00816		XLOC_009845	14.7853	23.4483	0.665314	1.46944	0.01235	0.0255986	yes		0.69999	5.40998	8.29164	0.0039828	0.0202194		AT2G36680.1	IPR009851
Peaxi162Scf00110g00818		XLOC_009808	161.649	24.8294	-2.70274	-6.77956	5e-05	0.000185415	yes		-2.54578	5.26783	54.8908	1.27e-13	7.54e-12		AT2G45960.2	IPR023271,IPR000425	GO:0016020,GO:0006810,GO:0005215
Peaxi162Scf00110g00912		XLOC_009809	39.497	22.7393	-0.796553	-2.12853	0.00055	0.00166651	yes		-0.574563	5.788	7.71337	0.00548132	0.025967		sp|P31212|THD1_SOLTU	IPR005787,IPR001926,IPR001721	GO:0006520,GO:0009097,GO:0030170,GO:0004794
Peaxi162Scf00111g00008		XLOC_009931	1.73795	5.57133	1.68064	1.77989	0.0055	0.0126897	yes		2.06444	2.86058	17.5461	2.8e-05	0.0003126
Peaxi162Scf00111g00022		XLOC_009861	35.7356	10.7266	-1.73617	-3.63896	5e-05	0.000185415	yes		-2.29507	3.59976	20.91	4.81e-06	6.66e-05		AT5G57560.1	IPR016455,IPR008264,IPR008985	GO:0048046,GO:0016762,GO:0004553,GO:0005618,GO:0006073,GO:0005975
Peaxi162Scf00111g00032		XLOC_009930	33.0588	6.40219	-2.3684	-5.24668	5e-05	0.000185415	yes		-2.35287	4.10856	7.61638	0.00578404	0.0270916		AT4G14130.1	IPR013320,IPR008985	GO:0048046,GO:0016762,GO:0004553,GO:0005618,GO:0006073,GO:0005975
Peaxi162Scf00111g00062		XLOC_009885	8.10441	16.3155	1.00947	2.23353	0.00015	0.000513767	yes		1.03468	3.86201	10.2035	0.00140175	0.00863305		AT3G14370.1	IPR011993,IPR011009	GO:0005524,GO:0004674,GO:0004672,GO:0006468,GO:0016772
Peaxi162Scf00111g00065		XLOC_009951	0.898398	5.13838	2.51589	4.19071	5e-05	0.000185415	yes		3.27824	3.0535	59.4585	1.25e-14	8.62e-13		AT1G17230.1	IPR003591,IPR013210,IPR001611,IPR013320,IPR011009	GO:0005524,GO:0005515,GO:0004674,GO:0004672,GO:0006468,GO:0016772
Peaxi162Scf00111g00077		XLOC_009956	1.18003	23.3287	4.30521	6.24824	5e-05	0.000185415	yes		4.93097	6.22528	93.9698	3.2e-22	7.72e-20		AT3G14440.1	IPR004294
Peaxi162Scf00111g00102		XLOC_009900	14.5937	3.93362	-1.89142	-2.1459	0.005	0.011677	yes		-2.07752	0.529873	15.6395	7.66e-05	0.00074836
Peaxi162Scf00111g00115		XLOC_009907	17.5507	63.7284	1.86041	4.62405	5e-05	0.000185415	yes		1.21973	4.86558	21.4769	3.58e-06	5.09e-05		sp|Q9C8L4|ETHE1_ARATH	IPR001279	GO:0016787
Peaxi162Scf00111g00122		XLOC_009937	56.5014	88.5995	0.649013	1.66997	0.00335	0.00823683	yes		0.834299	5.38643	12.4503	0.000417927	0.00320359		AT4G18170.1	IPR003657	GO:0006355,GO:0043565,GO:0003700
Peaxi162Scf00111g00123		XLOC_009938	20.1975	12.1033	-0.73877	-1.78051	0.0031	0.00769733	yes		-0.921297	4.45397	8.51331	0.00352558	0.0183058		AT3G59110.1	IPR011009	GO:0005524,GO:0004674,GO:0004672,GO:0006468,GO:0016772
Peaxi162Scf00111g00125		XLOC_009865	7.1514	40.54	2.50305	6.23264	5e-05	0.000185415	yes		2.67904	5.1656	36.4475	1.57e-09	4.65e-08		sp|Q37680|NU5M_WHEAT	IPR001750	GO:0055114,GO:0008137
Peaxi162Scf00111g00126		XLOC_009934	3.14203	1.31601	-1.25553	-1.47603	0.0197	0.0383261	yes		-2.12297	0.923266	6.36093	0.011666	0.046824		ref|XP_002522268.1|
Peaxi162Scf00111g00148		XLOC_009923	7.80623	4.26847	-0.870906	-1.562	0.0098	0.0209613	yes		-1.43538	5.44895	26.2832	2.95e-07	5.37e-06		AT1G53380.1	IPR006943
Peaxi162Scf00111g00230		XLOC_009939	5.99356	2.74951	-1.12424	-1.75423	0.0048	0.0112703	yes		-1.03724	2.09039	6.544	0.0105239	0.0433082		AT5G50890.1
Peaxi162Scf00111g00316		XLOC_009873	15.6261	4.06975	-1.94094	-2.47902	0.0024	0.00617564	yes		-2.66147	1.90917	10.4267	0.00124206	0.0078312
Peaxi162Scf00111g00320		XLOC_009876	19.7561	12.1118	-0.705881	-1.77627	0.00275	0.00692868	yes		-0.8171	4.05103	7.21761	0.00721919	0.0321695		AT4G34980.1	IPR015500,IPR023828	GO:0004252,GO:0006508,GO:0042802,GO:0043086
Peaxi162Scf00111g00527		XLOC_009884	5.84276	12.8744	1.13978	2.78631	5e-05	0.000185415	yes		1.20105	8.16066	24.9625	5.85e-07	1e-05		sp|Q3MBZ7|IF2_ANAVT	IPR023115,IPR005225,IPR015760,IPR027417,IPR009000	GO:0006413,GO:0003743,GO:0005622,GO:0005525,GO:0003924
Peaxi162Scf00111g00531		XLOC_009948	89.5424	55.4481	-0.691434	-1.74287	0.00305	0.0075881	yes		-0.716376	4.58003	7.63423	0.00572708	0.0268673
Peaxi162Scf00111g00715		XLOC_009887	33.575	15.119	-1.15103	-2.84714	5e-05	0.000185415	yes		-1.33398	9.96419	17.6215	2.7e-05	0.000302077		sp|P05414|GOX_SPIOL	IPR013785,IPR012133	GO:0010181,GO:0003824,GO:0055114,GO:0016491
Peaxi162Scf00111g00922		XLOC_009958	0.641571	4.20359	2.71194	2.46405	0.01395	0.028439	yes		2.97419	2.62658	12.9579	0.000318582	0.00255408		AT1G30040.1	IPR002283,IPR027443,IPR026992	GO:0016706,GO:0005506,GO:0055114,GO:0016491
Peaxi162Scf00111g01140		XLOC_009909	4.66827	0.371916	-3.64984	-3.03988	0.0096	0.0205906	yes		-3.62659	3.93275	34.0387	5.4e-09	1.43e-07		AT2G26710.1	IPR001128	GO:0020037,GO:0016705,GO:0005506,GO:0055114
Peaxi162Scf00111g01221		XLOC_009911	27.1815	48.1408	0.824634	2.11188	0.0003	0.000964629	yes		1.05677	6.11679	14.3598	0.000150991	0.00134047		AT1G17160.1	IPR002139	GO:0016773,GO:0004747,GO:0006014
Peaxi162Scf00111g01224		XLOC_009966	4.49364	19.7936	2.13908	3.47968	5e-05	0.000185415	yes		1.8963	1.2763	12.9346	0.00032257	0.00257757		AT3G49670.1	IPR011009	GO:0005524,GO:0004674,GO:0004672,GO:0006468,GO:0016772
Peaxi162Scf00111g01320		XLOC_009914	55.0323	78.6919	0.515938	1.35831	0.01895	0.0370625	yes		0.611539	7.71111	7.13987	0.00753888	0.0331871		sp|Q8VDR7|TGDS_MOUSE	IPR005888,IPR001509,IPR005913	GO:0045226,GO:0009225,GO:0008460,GO:0044237,GO:0003824,GO:0008831,GO:0050662
Peaxi162Scf00111g01468		XLOC_009985	5.07375	10.1966	1.00696	2.06583	0.00055	0.00166651	yes		1.19181	5.91353	19.8221	8.5e-06	0.00010934
Peaxi162Scf00111g01477		XLOC_009978	7.99588	11.9307	0.577351	1.32177	0.02165	0.0415897	yes		0.93267	5.66577	12.48	0.000411338	0.00316127		ref|XP_007021825.1|
Peaxi162Scf00111g01478		XLOC_009979	4.77392	1.93366	-1.30384	-1.61011	0.0126	0.0260482	yes		-1.67707	1.21202	7.13772	0.00754792	0.0332198		AT1G78700.1	IPR008540
Peaxi162Scf00112g00124		XLOC_010018	33.3838	0	NA	NA	5e-05	0.000185415	yes		-7.5682	1.79494	47.3779	5.85e-12	2.65e-10
Peaxi162Scf00112g00158		XLOC_010001	6.12228	16.8673	1.46209	2.75981	0.00015	0.000513767	yes		1.98064	3.13232	17.2419	3.29e-05	0.000357439		sp|Q40746|NIP11_ORYSJ	IPR023271,IPR000425	GO:0016020,GO:0006810,GO:0005215
Peaxi162Scf00113g00024		XLOC_010030	6.08433	30.4197	2.32184	3.95119	5e-05	0.000185415	yes		2.52782	3.11548	29.9627	4.4e-08	9.63e-07		AT3G52970.1	IPR001128	GO:0020037,GO:0016705,GO:0005506,GO:0055114
Peaxi162Scf00113g00182		XLOC_010045	20.9323	8.39841	-1.31754	-3.09989	5e-05	0.000185415	yes		-1.17864	3.65312	14.8728	0.000115012	0.00106156		AT5G57480.1	IPR025753,IPR027417	GO:0005524,GO:0000166,GO:0017111
Peaxi162Scf00113g00316		XLOC_010031	1.21787	3.11946	1.35694	1.76428	0.01455	0.0294955	yes		1.69289	2.62579	9.83567	0.0017116	0.0101694		AT3G52970.1	IPR001128	GO:0020037,GO:0016705,GO:0005506,GO:0055114
Peaxi162Scf00113g01510		XLOC_010042	14.5529	27.9743	0.942795	2.18289	0.00015	0.000513767	yes		0.965344	4.41205	13.1717	0.000284205	0.00231436
Peaxi162Scf00114g00001		XLOC_010064	332.564	200.278	-0.731623	-1.78924	0.00225	0.00583316	yes		-0.831463	8.41703	7.11925	0.00762608	0.0335069		AT1G08250.1	IPR001086	GO:0004664,GO:0009094
Peaxi162Scf00114g00035		XLOC_010050	9.96241	3.37141	-1.56314	-3.45244	5e-05	0.000185415	yes		-1.70149	1.68664	16.203	5.69e-05	0.000580315		AT2G27880.1	IPR014811,IPR012337,IPR003100	GO:0005515,GO:0003676
Peaxi162Scf00114g00310		XLOC_010069	2.12197	5.66961	1.41785	2.62188	0.00015	0.000513767	yes		1.72745	2.90686	15.5881	7.87e-05	0.000765377		AT1G08190.1	IPR011990,IPR013083,IPR015943,IPR016902	GO:0006886,GO:0005515,GO:0016192
Peaxi162Scf00114g00810		XLOC_010054	1049.25	331.463	-1.66244	-3.89659	5e-05	0.000185415	yes		-1.5741	10.5127	20.4571	6.1e-06	8.24e-05		AT3G26520.1	IPR023271,IPR000425	GO:0016020,GO:0006810,GO:0005215
Peaxi162Scf00114g01016		XLOC_010057	25.1571	15.6671	-0.683224	-1.60932	0.0077	0.0169943	yes		-1.43339	4.76396	30.3079	3.69e-08	8.23e-07		AT3G45010.1	IPR001563	GO:0006508,GO:0004185
Peaxi162Scf00115g00038		XLOC_010091	14.6699	85.2439	2.53873	6.51448	5e-05	0.000185415	yes		2.86513	6.49228	16.8996	3.94e-05	0.000421396		AT3G45060.1	IPR011701,IPR016196	GO:0055085,GO:0016021
Peaxi162Scf00115g00081		XLOC_010099	46.6393	25.3782	-0.877958	-2.31542	0.0002	0.000667709	yes		-0.697118	5.67988	10.3142	0.00132007	0.00821556		AT5G60760.1	IPR027417
Peaxi162Scf00115g00122		XLOC_010082	1.5956	3.97709	1.31761	1.80393	0.00775	0.0170909	yes		1.92934	1.38406	8.12792	0.00435888	0.0217126		AT5G60720.1	IPR025757,IPR006869
Peaxi162Scf00116g00083		XLOC_010114	9.17482	13.8783	0.597082	1.41299	0.0158	0.0316848	yes		0.697041	6.83483	7.44395	0.00636499	0.0291534		sp|O04136|KNAP3_MALDO	IPR005539,IPR005540,IPR009057,IPR005541	GO:0005634,GO:0003677,GO:0006355,GO:0043565,GO:0003700
Peaxi162Scf00116g00091		XLOC_010115	1.03471	2.93936	1.50627	1.87573	0.00585	0.0133884	yes		2.50101	1.03145	12.3365	0.000444196	0.00336592		AT4G32050.1	IPR008709
Peaxi162Scf00116g00311		XLOC_010129	12.7114	21.6999	0.771563	1.75166	0.00475	0.0111685	yes		1.27508	2.55986	8.48964	0.00357175	0.0184945		AT2G25220.1	IPR013320,IPR011009	GO:0005524,GO:0004674,GO:0004672,GO:0006468,GO:0016772
Peaxi162Scf00116g01613		XLOC_010124	5.8618	2.97714	-0.977418	-1.83525	0.00305	0.0075881	yes		-0.867868	4.31486	6.40848	0.0113577	0.0459185		sp|Q9M390|PTR1_ARATH	IPR000109,IPR016196	GO:0016020,GO:0006810,GO:0006857,GO:0005215
Peaxi162Scf00117g00052		XLOC_010190	4.60449	0.208406	-4.46557	-2.24754	0.00265	0.0067089	yes		-4.67254	0.571728	26.8011	2.26e-07	4.21e-06		AT4G15480.1	IPR002213	GO:0008152,GO:0016758
Peaxi162Scf00117g00118		XLOC_010148	34.1131	18.7728	-0.861684	-2.11458	0.0003	0.000964629	yes		-0.70432	4.86212	6.98814	0.00820517	0.0355907		AT1G12970.1	IPR003591,IPR025875,IPR001611	GO:0005515
Peaxi162Scf00117g00122		XLOC_010199	10.2303	2.76844	-1.8857	-3.07734	5e-05	0.000185415	yes		-2.15054	4.12874	21.3415	3.84e-06	5.43e-05
Peaxi162Scf00117g00129		XLOC_010198	355.733	82.9403	-2.10065	-5.1189	5e-05	0.000185415	yes		-2.03023	9.90413	39.0345	4.16e-10	1.37e-08
Peaxi162Scf00117g00142		XLOC_010166	386.65	103.684	-1.89884	-4.73949	5e-05	0.000185415	yes		-1.60985	8.37839	41.5032	1.18e-10	4.28e-09		sp|Q94KU1|6PGD1_SPIOL	IPR008927,IPR016040,IPR006113	GO:0050661,GO:0016616,GO:0006098,GO:0004616,GO:0055114,GO:0050662,GO:0016491
Peaxi162Scf00117g00211		XLOC_010181	10.4998	4.25062	-1.30462	-2.06606	0.00125	0.00346795	yes		-1.44802	2.80896	12.2031	0.000477101	0.00357386		AT2G18196.1	IPR006121	GO:0046872,GO:0030001
Peaxi162Scf00117g00314		XLOC_010151	8.03273	2.96297	-1.43885	-2.47035	0.0001	0.00035384	yes		-1.40615	5.38999	18.0501	2.15e-05	0.000247862		sp|Q8L868|E1311_ARATH	IPR017853,IPR000490	GO:0004553,GO:0005975,GO:0003824
Peaxi162Scf00117g00315		XLOC_010182	353.877	204.919	-0.788194	-1.833	0.0017	0.00455124	yes		-0.8599	6.80247	7.15579	0.00747223	0.0329637		sp|Q72MG4|IPYR_LEPIC	IPR008162	GO:0000287,GO:0004427,GO:0006796,GO:0005737
Peaxi162Scf00117g00321		XLOC_010184	5.65589	0.601061	-3.23417	-4.07014	0.0001	0.00035384	yes		-3.11692	5.38047	31.8852	1.64e-08	3.95e-07		AT4G10770.1	IPR004813	GO:0055085
Peaxi162Scf00117g01016		XLOC_010193	10.6821	2.32595	-2.19931	-3.51062	5e-05	0.000185415	yes		-2.61523	1.55862	15.085	0.000102775	0.000963719		sp|Q9SN58|UGE5_ARATH	IPR001509,IPR005886,IPR025308	GO:0044237,GO:0006012,GO:0003824,GO:0003978,GO:0050662
Peaxi162Scf00117g01127		XLOC_010161	41.0694	15.905	-1.36858	-2.92383	5e-05	0.000185415	yes		-0.850476	4.00314	9.42579	0.00213955	0.0122585		sp|O49686|PYR1_ARATH	IPR019587,IPR023393
Peaxi162Scf00117g01132		XLOC_010197	3.48125	6.66512	0.937027	1.88167	0.00125	0.00346795	yes		1.90433	3.60295	19.6858	9.13e-06	0.000116485		sp|Q42059|GUN6_ARATH	IPR008928,IPR001701,IPR019028	GO:0030246,GO:0004553,GO:0005975,GO:0003824
Peaxi162Scf00117g01317		XLOC_010203	1831.23	956.293	-0.937287	-1.93113	0.00075	0.00220004	yes		-0.914287	8.54346	6.90156	0.00861204	0.0369531		AT1G64230.1	IPR016135,IPR023313	GO:0016881
Peaxi162Scf00117g01411		XLOC_010165	98.2745	52.6592	-0.900132	-2.31991	5e-05	0.000185415	yes		-1.13439	5.49486	17.4052	3.02e-05	0.000331471		sp|Q9SWE7|VATE_CITLI	IPR002842	GO:0033178,GO:0015991,GO:0046961
Peaxi162Scf00117g01519		XLOC_010205	7.06791	12.0382	0.768268	1.80787	0.00235	0.00606142	yes		0.989927	4.48161	13.4291	0.000247746	0.00205253		ref|XP_002509869.1|
Peaxi162Scf00117g01729		XLOC_010208	8.80273	73.0824	3.0535	6.20423	5e-05	0.000185415	yes		3.24498	4.15901	25.6791	4.03e-07	7.19e-06		AT1G32910.1	IPR003480,IPR023213	GO:0016747
Peaxi162Scf00117g01731		XLOC_010212	421.967	203.095	-1.05497	-2.38979	5e-05	0.000185415	yes		-0.996053	6.46547	16.1597	5.82e-05	0.000591383		AT1G63830.2	IPR006461
Peaxi162Scf00118g00003		XLOC_010213	1.78609	13.4476	2.91247	2.78958	0.0013	0.00359078	yes		2.75047	1.85503	13.0532	0.000302769	0.00244101		AT5G17450.1	IPR006121	GO:0046872,GO:0030001
Peaxi162Scf00118g00063		XLOC_010240	5.08713	0.578906	-3.13545	-3.50355	0.00025	0.000817896	yes		-3.12301	1.57515	24.6116	7.01e-07	1.18e-05		AT5G10530.1	IPR013320,IPR008985,IPR011009	GO:0030246,GO:0005524,GO:0004674,GO:0004672,GO:0006468,GO:0016772
Peaxi162Scf00119g00016		XLOC_010299	95.292	62.5679	-0.606934	-1.54638	0.0056	0.012888	yes		-0.618152	5.60869	7.50254	0.00616119	0.028421		AT5G08160.1	IPR011009	GO:0005524,GO:0004674,GO:0004672,GO:0006468,GO:0016772
Peaxi162Scf00119g00083		XLOC_010321	127.676	56.5449	-1.17502	-3.14073	5e-05	0.000185415	yes		-0.975884	5.07526	23.9659	9.81e-07	1.6e-05		sp|O22493|GSH1_SOLLC	IPR006336	GO:0042398,GO:0004357,GO:0006750
Peaxi162Scf00119g00137		XLOC_010343	20.6379	33.1976	0.685781	1.7302	0.003	0.0074794	yes		0.757121	6.14949	11.585	0.000664861	0.00469506		AT5G52430.1
Peaxi162Scf00119g00624		XLOC_010275	34.8632	57.3493	0.718069	1.81725	0.00245	0.0062886	yes		0.996848	6.00478	7.04382	0.00795392	0.0347336		AT4G11600.1	IPR012336,IPR000889	GO:0006979,GO:0004602,GO:0055114
Peaxi162Scf00119g00811		XLOC_010322	54.1589	100.663	0.894259	2.31177	0.00015	0.000513767	yes		1.08116	7.74473	15.9771	6.41e-05	0.00064213		AT4G11570.1	IPR006439,IPR023214	GO:0016787,GO:0008152
Peaxi162Scf00119g00829		XLOC_010279	7.61287	11.0808	0.541555	1.27679	0.0262	0.0490026	yes		1.67889	3.13704	18.2581	1.93e-05	0.000224968		AT4G11560.1	IPR003618,IPR001025	GO:0005634,GO:0003677,GO:0008270,GO:0006351
Peaxi162Scf00120g00019		XLOC_010350	12.231	1.2865	-3.24901	-4.76948	5e-05	0.000185415	yes		-3.06771	6.51341	41.6852	1.07e-10	3.92e-09		AT2G17650.1	IPR025110,IPR000873	GO:0008152,GO:0003824
Peaxi162Scf00120g00037		XLOC_010357	9.61242	1.65234	-2.54039	-3.79477	5e-05	0.000185415	yes		-2.48405	2.63618	34.7573	3.73e-09	1.03e-07		AT2G36970.1	IPR002213	GO:0008152,GO:0016758
Peaxi162Scf00120g00111		XLOC_010367	2.85985	13.5294	2.24208	3.1523	5e-05	0.000185415	yes		2.89407	1.77393	23.0442	1.58e-06	2.47e-05		sp|Q9SCU0|SDR2A_ARATH	IPR002347	GO:0008152,GO:0016491
Peaxi162Scf00120g00210		XLOC_010385	23.1256	7.36754	-1.65024	-3.53995	5e-05	0.000185415	yes		-1.33949	2.60998	12.5796	0.000389976	0.00302682		AT1G15000.1	IPR001563	GO:0006508,GO:0004185
Peaxi162Scf00120g00212		XLOC_010356	87.8982	30.6479	-1.52005	-3.8776	5e-05	0.000185415	yes		-1.4226	4.80581	27.8663	1.3e-07	2.56e-06		AT4G14465.1	IPR014476
Peaxi162Scf00120g00517		XLOC_010390	37.7903	61.1801	0.695046	1.83626	0.00245	0.0062886	yes		0.822249	6.15234	11.0009	0.000910663	0.00607656		sp|Q0WPQ2|ETR2_ARATH	IPR009082,IPR011006,IPR014525	GO:0016020,GO:0009873,GO:0007165,GO:0005524,GO:0006355,GO:0004673,GO:0000155,GO:0000160,GO:0005515,GO:0004871,GO:0005789,GO:0000156
Peaxi162Scf00120g01530		XLOC_010409	14.1334	3.0328	-2.22038	-3.86369	5e-05	0.000185415	yes		-2.30295	1.91101	17.2753	3.23e-05	0.000351766		AT3G44190.1	IPR013027,IPR023753	GO:0050660,GO:0055114,GO:0016491
Peaxi162Scf00120g01534		XLOC_010407	1195	734.287	-0.702593	-1.3942	0.01845	0.0362202	yes		-0.68515	9.66675	12.6998	0.000365687	0.00286712		AT3G44110.1	IPR002939,IPR001623	GO:0006457,GO:0051082
Peaxi162Scf00120g10023		XLOC_010383	42.7526	22.8749	-0.902248	-1.98525	0.0011	0.00309629	yes		-0.83085	4.13574	6.92891	0.00848131	0.0365056		AT2G21130.1	IPR024936,IPR002130	GO:0006457,GO:0003755
Peaxi162Scf00121g00003		XLOC_010411	24.5036	7.59106	-1.69062	-3.64456	5e-05	0.000185415	yes		-2.01806	4.92103	41.9121	9.55e-11	3.52e-09		AT4G06744.1
Peaxi162Scf00122g00196		XLOC_010475	364.866	61.2397	-2.57483	-6.88047	5e-05	0.000185415	yes		-1.70504	3.5534	8.80869	0.002998	0.0161034
Peaxi162Scf00122g00251		XLOC_010482	18.2242	42.4597	1.22024	3.28765	5e-05	0.000185415	yes		1.46926	5.71767	14.6577	0.000128904	0.00117348		AT2G42005.1	IPR013057
Peaxi162Scf00122g00410		XLOC_010467	35.2107	8.29707	-2.08534	-4.30519	5e-05	0.000185415	yes		-2.02892	3.42306	17.1182	3.51e-05	0.000378305		sp|Q94DG6|ZIP1_ORYSJ	IPR003689	GO:0016020,GO:0055085,GO:0046873,GO:0030001
Peaxi162Scf00122g02417		XLOC_010481	2.00843	10.1944	2.34364	4.47099	5e-05	0.000185415	yes		2.61807	2.89908	23.3572	1.35e-06	2.14e-05		ref|XP_007046501.1|	IPR025486
Peaxi162Scf00123g00014		XLOC_010510	1.89819	5.91779	1.64043	1.78881	0.00765	0.0168998	yes		1.79725	1.59278	9.68794	0.00185482	0.0108984
Peaxi162Scf00123g00069		XLOC_010535	0.827458	6.83637	3.04647	3.98499	5e-05	0.000185415	yes		3.64865	2.39836	23.7784	1.08e-06	1.75e-05		AT5G04220.2	IPR000008	GO:0005515
Peaxi162Scf00123g00114		XLOC_010523	123.362	24.8822	-2.30972	-3.78935	5e-05	0.000185415	yes		-2.6838	2.71643	45.3709	1.63e-11	6.89e-10
Peaxi162Scf00123g01013		XLOC_010519	2.35499	4.99883	1.08587	1.69791	0.0066	0.0148626	yes		1.58911	2.44473	8.72482	0.00313908	0.0166966		ref|XP_007047114.1|	IPR015300	GO:0003677
Peaxi162Scf00124g01733		XLOC_010582	74.7818	38.9141	-0.942394	-2.41876	5e-05	0.000185415	yes		-0.925887	4.80121	12.6132	0.000383041	0.00297808		sp|O64527|Y1926_ARATH	IPR014878,IPR011038
Peaxi162Scf00125g00122		XLOC_010622	45.9517	16.7094	-1.45946	-3.68828	5e-05	0.000185415	yes		-1.16076	5.64435	9.65465	0.00188872	0.0110663		AT4G13510.1	IPR001905,IPR024041	GO:0016020,GO:0008519,GO:0072488,GO:0015696
Peaxi162Scf00125g01022		XLOC_010620	11.4184	67.2834	2.55889	6.59103	5e-05	0.000185415	yes		2.93888	8.17947	95.372	1.58e-22	3.99e-20		AT3G23920.1	IPR001554,IPR017853	GO:0005975,GO:0000272,GO:0016161,GO:0003824
Peaxi162Scf00125g01318		XLOC_010595	13.3152	20.2812	0.607065	1.38405	0.0223	0.0426735	yes		0.69874	4.51221	7.73015	0.00543063	0.0257566		AT2G33255.1	IPR006439,IPR023214	GO:0016787,GO:0008152
Peaxi162Scf00125g01321		XLOC_010626	3.0006	74.1027	4.6262	7.55052	5e-05	0.000185415	yes		5.12416	4.16957	127.624	1.36e-29	9.69e-27		AT3G24310.1	IPR009057	GO:0003677,GO:0003682
Peaxi162Scf00126g00622		XLOC_010698	28.6362	11.7831	-1.28112	-3.00184	5e-05	0.000185415	yes		-1.29052	4.10786	10.2139	0.00139385	0.00860231		sp|Q42896|SCRK2_SOLLC	IPR002139	GO:0016773,GO:0004747,GO:0006014
Peaxi162Scf00126g00624		XLOC_010700	34.3561	19.4922	-0.817669	-1.89183	0.0015	0.00407526	yes		-0.7078	6.33897	7.20581	0.0072668	0.032326		AT1G06040.1	IPR000315	GO:0008270,GO:0005622
Peaxi162Scf00126g00625		XLOC_010644	45.1674	17.2954	-1.38489	-3.39015	5e-05	0.000185415	yes		-1.20452	4.22918	13.0216	0.000307919	0.0024777		sp|Q42896|SCRK2_SOLLC	IPR002139	GO:0016773,GO:0004747,GO:0006014
Peaxi162Scf00126g00813		XLOC_010704	3.38796	5.73876	0.760323	1.66849	0.0058	0.013289	yes		1.21731	3.87798	11.3405	0.000758332	0.00524426		AT2G43500.1	IPR000270,IPR003035	GO:0005515
Peaxi162Scf00126g01512		XLOC_010719	7.60749	13.8851	0.868046	2.02426	0.00065	0.00193585	yes		1.03086	4.7009	16.2	5.7e-05	0.000580931		sp|O60524|NEMF_HUMAN	IPR021846,IPR001878	GO:0008270,GO:0003676
Peaxi162Scf00126g01615		XLOC_010676	3.40588	13.2214	1.95678	3.29347	5e-05	0.000185415	yes		2.32884	3.69818	43.6479	3.93e-11	1.55e-09		AT1G64030.1	IPR023795,IPR023796,IPR000215	GO:0005615
Peaxi162Scf00127g00166		XLOC_010735	105.857	154.13	0.542034	1.39775	0.0151	0.0304588	yes		0.725961	7.39187	15.1112	0.000101358	0.000952504		AT3G45310.1	IPR013128,IPR025661,IPR025660	GO:0008234,GO:0006508
Peaxi162Scf00127g00202		XLOC_010740	116.572	37.7363	-1.6272	-3.58234	5e-05	0.000185415	yes		-1.60833	2.7671	13.9383	0.00018891	0.00162488		ref|XP_002516279.1|
Peaxi162Scf00128g00020		XLOC_010749	11.7615	20.3785	0.79298	1.93064	0.0014	0.00383394	yes		1.72344	4.94865	27.9917	1.22e-07	2.42e-06		AT1G10740.1
Peaxi162Scf00128g00024		XLOC_010764	2494.59	277.836	-3.1665	-7.29235	5e-05	0.000185415	yes		-3.25042	10.2803	66.6763	3.2e-16	2.84e-14
Peaxi162Scf00128g00034		XLOC_010854	6.43459	1.55848	-2.04571	-2.13072	0.0067	0.0150579	yes		-1.26551	1.9398	8.15405	0.0042965	0.0214691		AT1G52820.1	IPR027443,IPR005123	GO:0016706,GO:0055114,GO:0016491
Peaxi162Scf00128g00133		XLOC_010756	4.46011	0.651529	-2.77518	-2.87457	0.0008	0.002331	yes		-2.80589	3.64102	31.9891	1.55e-08	3.78e-07		AT5G38030.1	IPR002528	GO:0016020,GO:0055085,GO:0015238,GO:0015297,GO:0006855
Peaxi162Scf00128g00135		XLOC_010758	0.545405	3.76788	2.78836	3.46508	0.0001	0.00035384	yes		3.14518	2.2551	29.0578	7.03e-08	1.47e-06		gb|EXB82534.1|	IPR003388,IPR005069,IPR025322
Peaxi162Scf00128g00142		XLOC_010926	308.987	141.157	-1.13025	-2.85006	5e-05	0.000185415	yes		-1.22559	7.27008	26.3323	2.87e-07	5.26e-06		AT2G31670.1	IPR011008
Peaxi162Scf00128g00216		XLOC_010762	22.4793	12.5306	-0.843138	-1.41349	0.0174	0.0344325	yes		-1.08779	3.29819	6.76611	0.00929052	0.0392865
Peaxi162Scf00128g00217		XLOC_010763	5.18279	15.941	1.62094	3.19073	5e-05	0.000185415	yes		2.07652	4.10066	44.3317	2.77e-11	1.12e-09		AT1G12990.1	IPR006813	GO:0016020,GO:0003830,GO:0006487
Peaxi162Scf00128g00453		XLOC_010863	2.76002	7.14665	1.37259	2.55946	5e-05	0.000185415	yes		1.21328	4.52299	11.1353	0.000846996	0.00574615		sp|Q9LY84|GDL76_ARATH	IPR001087	GO:0016787,GO:0016788,GO:0006629
Peaxi162Scf00128g00454		XLOC_010864	21.7959	12.4326	-0.809927	-2.0316	0.00055	0.00166651	yes		-0.651909	5.05019	8.17653	0.00424359	0.0212817		AT3G26400.1	IPR010433
Peaxi162Scf00128g00456		XLOC_010866	4.36737	12.1333	1.47413	3.0615	5e-05	0.000185415	yes		2.03285	3.47779	30.4375	3.45e-08	7.74e-07		AT3G26380.1	IPR000111,IPR000772	GO:0004553,GO:0005975,GO:0003824
Peaxi162Scf00128g00510		XLOC_010875	54.9551	4.8661	-3.49741	-5.84436	5e-05	0.000185415	yes		-3.32215	3.78561	26.1972	3.08e-07	5.61e-06		AT1G24530.1	IPR015943,IPR020472	GO:0005515
Peaxi162Scf00128g00544		XLOC_010774	21.0788	11.6758	-0.852273	-2.12297	0.0005	0.00152937	yes		-0.806894	5.89512	9.5455	0.00200441	0.0116247		gb|ADN32812.1|	IPR027942,IPR027944
Peaxi162Scf00128g00625		XLOC_010779	76.908	46.2562	-0.733488	-1.93023	0.00095	0.00271699	yes		-0.569456	6.70976	7.03734	0.00798273	0.0347934		AT1G13190.1	IPR012677	GO:0000166,GO:0003676
Peaxi162Scf00128g00723		XLOC_010786	17.395	32.6087	0.906585	2.28372	0.0001	0.00035384	yes		0.969549	4.52705	10.1644	0.00143179	0.00877633		AT1G67710.1	IPR017053,IPR011006,IPR009057	GO:0003677,GO:0000160,GO:0006355,GO:0003682,GO:0000156
Peaxi162Scf00128g00739		XLOC_010888	7.43328	12.8221	0.786562	1.88728	0.00095	0.00271699	yes		1.08383	3.86206	8.22031	0.00414241	0.02085		AT1G67720.1	IPR025875,IPR001611,IPR024788,IPR011009	GO:0005524,GO:0005515,GO:0004674,GO:0004672,GO:0006468,GO:0016772
Peaxi162Scf00128g00834		XLOC_010899	6.80161	20.4271	1.58654	3.43149	5e-05	0.000185415	yes		1.64747	1.68065	7.57051	0.0059331	0.0275777		sp|Q949M2|FABG4_BRANA	IPR002347	GO:0004316,GO:0008152,GO:0051287,GO:0006633,GO:0055114,GO:0016491
Peaxi162Scf00128g00840		XLOC_010793	11.3243	19.0003	0.746598	1.86467	0.0024	0.00617564	yes		0.894798	6.69465	11.0439	0.000889803	0.00597781		AT3G01750.1	IPR020683	GO:0005515
Peaxi162Scf00128g01043		XLOC_010910	22.2629	35.4527	0.671254	1.72565	0.00315	0.00780583	yes		0.782901	5.86977	13.2625	0.000270766	0.00221752		sp|Q9C7G1|PUB45_ARATH	IPR013083,IPR016024	GO:0005515,GO:0000151,GO:0016567,GO:0005488,GO:0004842
Peaxi162Scf00128g01227		XLOC_010822	33.5391	73.815	1.13807	2.8093	5e-05	0.000185415	yes		1.27739	5.48798	29.2594	6.33e-08	1.33e-06		sp|Q9FYF7|Y1736_ARATH	IPR008802
Peaxi162Scf00128g01229		XLOC_010918	31.8185	13.9461	-1.19001	-2.84525	5e-05	0.000185415	yes		-1.07908	5.26846	6.7022	0.00962939	0.0403448		AT1G67340.1	IPR002893,IPR001810,IPR011990	GO:0005515
Peaxi162Scf00128g01232		XLOC_010820	62.2033	9.00628	-2.78799	-6.18613	5e-05	0.000185415	yes		-2.66342	3.93808	39.3519	3.54e-10	1.18e-08		AT5G07990.1	IPR001128	GO:0020037,GO:0016705,GO:0005506,GO:0055114
Peaxi162Scf00128g01315		XLOC_010824	10.0448	2.98611	-1.7501	-1.90757	0.0046	0.0108609	yes		-1.82141	0.645207	6.35909	0.0116781	0.0468482		AT1G27930.1	IPR021148
Peaxi162Scf00128g01329		XLOC_010827	42.6355	96.2896	1.17533	2.95721	5e-05	0.000185415	yes		1.36874	7.163	19.8851	8.22e-06	0.00010619		AT1G27320.1	IPR009082,IPR011006,IPR006189,IPR005467	GO:0016020,GO:0016310,GO:0007165,GO:0005524,GO:0006355,GO:0000155,GO:0000160,GO:0004871,GO:0000156,GO:0016772
Peaxi162Scf00128g01331		XLOC_010920	22.4043	7.70133	-1.5406	-3.54481	5e-05	0.000185415	yes		-1.51511	5.58535	39.4308	3.4e-10	1.14e-08		AT5G43270.2	IPR004333	GO:0005634,GO:0003677
Peaxi162Scf00128g01332		XLOC_010923	14.7998	30.2951	1.0335	2.08428	0.00045	0.00139113	yes		1.0836	4.21381	10.8402	0.000993208	0.00652693
Peaxi162Scf00128g01524		XLOC_010833	69.7316	26.3137	-1.406	-3.75616	5e-05	0.000185415	yes		-1.33078	5.67508	28.6959	8.47e-08	1.74e-06		AT5G13110.1	IPR001282	GO:0050661,GO:0006006,GO:0055114,GO:0004345
Peaxi162Scf00128g01527		XLOC_010836	22.0617	4.34639	-2.34366	-4.76363	5e-05	0.000185415	yes		-2.17762	4.33912	35.9733	2e-09	5.76e-08		AT1G69040.1	IPR002912	GO:0016597,GO:0008152
Peaxi162Scf00128g01533		XLOC_010831	11.1901	22.4494	1.00446	2.45657	0.00015	0.000513767	yes		1.92878	2.97541	21.7347	3.13e-06	4.54e-05		sp|Q9C509|SGPL_ARATH	IPR015424,IPR002129	GO:0019752,GO:0016831,GO:0003824,GO:0030170
Peaxi162Scf00128g01631		XLOC_010938	23.2504	5.37822	-2.11206	-3.7901	5e-05	0.000185415	yes		-2.10319	3.65447	23.4061	1.31e-06	2.09e-05		ref|XP_007043889.1|	IPR003676
Peaxi162Scf00128g01633		XLOC_010837	65.3026	91.4627	0.486042	1.28979	0.02515	0.0473134	yes		0.569415	6.10991	11.1112	0.000858077	0.0058118		AT5G13160.1	IPR013320,IPR011009	GO:0005524,GO:0004674,GO:0004672,GO:0006468,GO:0016772
Peaxi162Scf00128g01742		XLOC_010843	41.0337	144.163	1.81281	4.62654	5e-05	0.000185415	yes		1.48535	6.22395	13.7391	0.00021004	0.00178001
Peaxi162Scf00128g01750		XLOC_010946	26.6107	98.9743	1.89505	4.77702	5e-05	0.000185415	yes		1.87854	7.1064	32.7198	1.06e-08	2.68e-07		AT5G13200.1	IPR004182
Peaxi162Scf00128g01758		XLOC_010954	50.1398	30.6594	-0.709629	-1.83726	0.0018	0.0047873	yes		-0.586954	5.56151	7.65592	0.00565863	0.0266125		AT1G57820.1	IPR015947,IPR003105,IPR013083	GO:0042393,GO:0005515,GO:0008270
Peaxi162Scf00128g10025		XLOC_010765	3352.53	544.696	-2.62173	-5.86194	5e-05	0.000185415	yes		-2.73141	10.5739	56.5986	5.34e-14	3.35e-12
Peaxi162Scf00129g00011		XLOC_011035	7.88323	16.2316	1.04195	2.02714	0.00085	0.00246011	yes		1.28495	5.42152	8.97434	0.00273798	0.0150063		AT1G69570.1	IPR003851	GO:0003677,GO:0006355
Peaxi162Scf00129g00024		XLOC_010963	0	61.1249	Inf	NA	5e-05	0.000185415	yes		9.8023	3.97651	32.5242	1.18e-08	2.94e-07
Peaxi162Scf00129g00116		XLOC_011099	0	3.60661	Inf	NA	5e-05	0.000185415	yes		6.97704	0.82346	27.3282	1.72e-07	3.3e-06			IPR012442
Peaxi162Scf00129g00226		XLOC_010961	259.729	152.975	-0.763717	-1.9659	0.0008	0.002331	yes		-0.929341	6.35431	6.27901	0.0122176	0.0485511		sp|P41098|RL34_TOBAC	IPR008195	GO:0005840,GO:0006412,GO:0005622,GO:0003735
Peaxi162Scf00129g00314		XLOC_010964	21.86	9.8777	-1.14605	-3.00511	5e-05	0.000185415	yes		-0.915775	5.5467	8.75593	0.00308597	0.0164603		sp|Q9LJX0|AB19B_ARATH	IPR027417,IPR011527	GO:0006810,GO:0055085,GO:0005524,GO:0000166,GO:0042626,GO:0017111,GO:0016021,GO:0016887
Peaxi162Scf00129g00319		XLOC_010969	12.0491	3.377	-1.83512	-2.77593	5e-05	0.000185415	yes		-1.94565	1.58949	11.84	0.000579719	0.0042086		AT1G69780.1	IPR009057,IPR003106	GO:0005634,GO:0003677,GO:0006355,GO:0043565,GO:0000976,GO:0003700
Peaxi162Scf00129g00433		XLOC_011054	29.0677	18.8374	-0.625814	-1.62994	0.0048	0.0112703	yes		-0.65484	6.76364	10.4127	0.00125152	0.00787169		sp|Q9GKX6|GALM_PIG	IPR011013,IPR008183	GO:0030246,GO:0016853,GO:0005975,GO:0003824,GO:0019318
Peaxi162Scf00129g00538		XLOC_011064	3.37486	1.31553	-1.35919	-1.91822	0.00345	0.00845147	yes		-1.51873	1.29107	9.0367	0.00264612	0.0145917		AT1G59710.1	IPR007679,IPR008999
Peaxi162Scf00129g00710		XLOC_011074	55.1691	30.3647	-0.861466	-2.16731	0.00025	0.000817896	yes		-0.883314	5.15707	12.8517	0.000337177	0.00267674		sp|Q54DS8|SEC13_DICDI	IPR015943,IPR020472	GO:0005515
Peaxi162Scf00129g00731		XLOC_010990	119.343	68.7833	-0.794978	-2.00267	0.0006	0.00180172	yes		-0.937701	3.41349	7.08604	0.00776868	0.0340455		AT3G48140.1	IPR010530
Peaxi162Scf00129g00743		XLOC_010992	2.21539	3.98051	0.845394	1.32012	0.02645	0.0494029	yes		1.3415	2.31294	6.29929	0.0120787	0.0481565		sp|Q9LFR1|PTR50_ARATH	IPR000109,IPR016196	GO:0016020,GO:0006810,GO:0005215
Peaxi162Scf00129g00828		XLOC_010993	7.86224	4.72726	-0.733936	-1.80619	0.00225	0.00583316	yes		-0.78385	4.30323	8.56966	0.00341812	0.01786		AT3G01370.1	IPR012349,IPR001890	GO:0003723,GO:0010181,GO:0055114,GO:0016491
Peaxi162Scf00129g00925		XLOC_011087	15.5214	6.10648	-1.34584	-2.58433	5e-05	0.000185415	yes		-1.36335	3.10258	19.1389	1.22e-05	0.000150835		AT5G40240.1	IPR000620	GO:0016020
Peaxi162Scf00129g01034		XLOC_011094	4.28857	8.56181	0.997419	2.02678	0.001	0.00284413	yes		2.2386	3.7687	15.0468	0.000104879	0.000978869		sp|B0G107|SAMH1_DICDI	IPR003607	GO:0046872,GO:0008081,GO:0003824
Peaxi162Scf00129g01035		XLOC_011095	30.9556	44.5611	0.525581	1.31337	0.02105	0.0405898	yes		0.936096	5.63466	9.78656	0.00175792	0.0104088		AT5G14780.1	IPR006139,IPR016040	GO:0016616,GO:0008152,GO:0051287,GO:0048037,GO:0055114
Peaxi162Scf00129g01123		XLOC_011100	3.69472	8.22108	1.15386	2.61527	5e-05	0.000185415	yes		1.6305	3.82208	19.5699	9.7e-06	0.000122712		AT3G27870.1	IPR001757,IPR023214	GO:0000287,GO:0005524,GO:0019829,GO:0006812,GO:0046872,GO:0000166,GO:0015914,GO:0016021,GO:0004012
Peaxi162Scf00129g01229		XLOC_011103	3.3716	6.12147	0.860447	1.78418	0.0039	0.0094105	yes		1.27311	3.94483	15.0644	0.000103907	0.000973095		AT3G27860.1	IPR000313
Peaxi162Scf00129g01335		XLOC_011016	1.74929	7.00581	2.00178	2.89429	5e-05	0.000185415	yes		1.95374	2.60384	12.9496	0.000319996	0.00255997		sp|Q9FNE1|CRK42_ARATH	IPR002902,IPR011009	GO:0005524,GO:0004674,GO:0004672,GO:0006468,GO:0016772
Peaxi162Scf00129g01535		XLOC_011116	8.78784	12.637	0.524076	1.41089	0.0182	0.0357944	yes		0.802461	5.23939	8.71799	0.00315086	0.0167401		AT3G27670.1	IPR022542
Peaxi162Scf00129g01541		XLOC_011121	23.2465	9.7937	-1.24709	-2.6543	5e-05	0.000185415	yes		-1.4011	8.39364	11.259	0.000792365	0.00542707
Peaxi162Scf00129g01640		XLOC_011134	12.7573	27.1615	1.09024	2.43426	5e-05	0.000185415	yes		1.53088	3.6258	17.5035	2.87e-05	0.000317981		AT3G27540.1	IPR006813	GO:0016020,GO:0003830,GO:0006487
Peaxi162Scf00129g01650		XLOC_011033	1.52533	4.00383	1.39226	1.68439	0.0043	0.0102448	yes		1.30253	1.87482	6.22368	0.0126053	0.0496823		AT3G01640.1	IPR006206	GO:0008152,GO:0005524,GO:0016301,GO:0016773,GO:0005737
Peaxi162Scf00130g00019		XLOC_011174	6.65937	13.5683	1.02678	1.86379	0.00205	0.00537075	yes		2.72225	2.1879	14.2592	0.000159282	0.00140685		AT4G19420.1	IPR004963
Peaxi162Scf00130g00044		XLOC_011182	527.323	313.81	-0.748794	-1.96625	0.00045	0.00139113	yes		-0.734934	5.16271	7.02127	0.00805472	0.0350408		ref|NP_001275175.1|	IPR001813	GO:0005840,GO:0005622,GO:0006414,GO:0003735
Peaxi162Scf00130g00111		XLOC_011162	34.797	10.2326	-1.7658	-3.8682	5e-05	0.000185415	yes		-1.83328	5.0912	46.4335	9.48e-12	4.15e-10		AT5G46800.1	IPR023395,IPR018108
Peaxi162Scf00130g00326		XLOC_011178	105.911	317.816	1.58534	3.90169	5e-05	0.000185415	yes		1.58516	6.24562	18.4048	1.79e-05	0.00021037		sp|O22230|HSFB3_ARATH	IPR011991,IPR027725	GO:0005634,GO:0006355,GO:0043565,GO:0009408,GO:0003700
Peaxi162Scf00130g00417		XLOC_011145	48.0147	20.6149	-1.21979	-3.20364	5e-05	0.000185415	yes		-1.03367	5.29225	17.9325	2.29e-05	0.000261696		sp|P51978|TRXB_NEUCR	IPR013027,IPR012336,IPR023753	GO:0019430,GO:0050660,GO:0055114,GO:0005737,GO:0045454,GO:0016491,GO:0004791
Peaxi162Scf00130g00615		XLOC_011188	4.80786	1.88027	-1.35445	-2.03577	0.0015	0.00407526	yes		-1.12831	5.15355	9.94928	0.00160913	0.0096828		AT5G26310.1	IPR002213	GO:0008152,GO:0016758
Peaxi162Scf00130g00824		XLOC_011195	13.6491	102.379	2.90704	7.30139	5e-05	0.000185415	yes		3.17972	5.76719	107.629	3.24e-25	1.31e-22		AT2G41540.1	IPR008927,IPR016040,IPR006168	GO:0016616,GO:0046168,GO:0051287,GO:0055114,GO:0005737,GO:0004367,GO:0006072,GO:0009331,GO:0005975,GO:0016491,GO:0050662
Peaxi162Scf00130g00834		XLOC_011196	6.69025	10.5678	0.659544	1.68129	0.0034	0.00834304	yes		0.886785	5.02818	15.4984	8.26e-05	0.000798467		sp|Q8RXS6|INO80_ARATH	IPR027417,IPR020838,IPR001650,IPR000330	GO:0016817,GO:0003677,GO:0005524,GO:0004386,GO:0003676
Peaxi162Scf00130g01319		XLOC_011170	8.49823	2.65066	-1.68081	-2.96003	5e-05	0.000185415	yes		-1.72983	2.70699	17.1852	3.39e-05	0.000366925		AT2G41370.1	IPR024228,IPR020683,IPR011333	GO:0005515
Peaxi162Scf00131g00007		XLOC_011247	18.639	111.034	2.5746	5.57942	5e-05	0.000185415	yes		2.73634	3.95552	23.7619	1.09e-06	1.76e-05		AT2G48140.1	IPR016140
Peaxi162Scf00131g00081		XLOC_011233	32.9005	7.04557	-2.22332	-4.86378	5e-05	0.000185415	yes		-2.12051	3.00667	19.2057	1.17e-05	0.000146172		AT4G22010.1	IPR008972	GO:0005507,GO:0055114,GO:0016491
Peaxi162Scf00131g00138		XLOC_011241	723.301	377.923	-0.936505	-2.20603	0.0003	0.000964629	yes		-0.892336	6.75014	8.6725	0.00323049	0.0170726		AT1G64230.1	IPR016135,IPR023313	GO:0016881
Peaxi162Scf00131g01117		XLOC_011236	88.1341	43.5315	-1.01764	-2.70792	5e-05	0.000185415	yes		-0.902316	10.1235	16.4195	5.08e-05	0.000525931		sp|P54260|GCST_SOLTU	IPR006223,IPR027266	GO:0006546,GO:0005515,GO:0004047,GO:0005737
Peaxi162Scf00132g00019		XLOC_011276	25.7111	40.6503	0.660878	1.70316	0.00345	0.00845147	yes		0.685742	5.11226	8.30835	0.00394633	0.0200576		AT3G15355.1	IPR016135	GO:0016881
Peaxi162Scf00132g00026		XLOC_011283	72.5635	159.647	1.13757	2.94006	5e-05	0.000185415	yes		1.30362	6.53404	19.5729	9.68e-06	0.00012259		AT4G03510.1	IPR013083	GO:0005515,GO:0008270
Peaxi162Scf00132g00232		XLOC_011330	5.67166	10.1747	0.843148	1.67269	0.0056	0.012888	yes		1.00744	2.85935	7.29111	0.00692966	0.0311744		AT1G80270.1	IPR011990,IPR002885	GO:0005515
Peaxi162Scf00132g00525		XLOC_011338	1.21019	19.6515	4.02133	5.70893	5e-05	0.000185415	yes		4.78676	3.32425	74.6775	5.54e-18	6.34e-16		AT2G14830.1	IPR005061
Peaxi162Scf00132g00912		XLOC_011348	28.8191	145.967	2.34054	5.44877	5e-05	0.000185415	yes		2.65394	6.26242	24.9921	5.76e-07	9.89e-06		AT3G09270.1	IPR010987,IPR021133,IPR012336	GO:0005515
Peaxi162Scf00132g01412		XLOC_011352	19.54	0.550791	-5.14878	-3.81424	0.0145	0.0294069	yes		-5.49725	1.63551	93.9992	3.16e-22	7.69e-20		AT5G52260.1	IPR009057	GO:0003677,GO:0003682
Peaxi162Scf00132g01511		XLOC_011313	43.9912	23.8377	-0.883972	-2.14601	0.0004	0.00125109	yes		-0.781357	3.04374	7.46021	0.00630775	0.0289617		ref|XP_007038652.1|	IPR007062	GO:0004864,GO:0043666,GO:0009966
Peaxi162Scf00132g01513		XLOC_011354	17.4625	56.6358	1.69745	3.40621	5e-05	0.000185415	yes		1.67274	4.81018	15.3545	8.91e-05	0.000848935		AT5G62040.1	IPR008914
Peaxi162Scf00133g00053		XLOC_011359	8.77754	18.4377	1.07077	2.58744	5e-05	0.000185415	yes		1.35577	2.87562	10.8207	0.00100374	0.00657272		sp|B0JXE2|FABH_MICAN	IPR004655	GO:0008152,GO:0004315,GO:0016747,GO:0006633,GO:0003824,GO:0008610
Peaxi162Scf00133g00055		XLOC_011361	3.58968	1.37827	-1.381	-2.13864	0.001	0.00284413	yes		-1.44996	2.41477	7.86271	0.00504648	0.0243019		AT5G16730.1
Peaxi162Scf00133g00111		XLOC_011370	5.89323	16.9169	1.52134	1.98478	0.00295	0.00736963	yes		2.72806	4.85874	18.6523	1.57e-05	0.000188012		gb|ACK38177.1|
Peaxi162Scf00133g00128		XLOC_011373	7.171	27.2297	1.92493	4.52374	5e-05	0.000185415	yes		2.30836	4.1188	22.6627	1.93e-06	2.96e-05		AT4G39490.1	IPR001128	GO:0020037,GO:0016705,GO:0005506,GO:0055114
Peaxi162Scf00133g00723		XLOC_011392	181.026	81.1136	-1.15818	-3.02399	5e-05	0.000185415	yes		-1.18937	5.68314	15.8147	6.99e-05	0.000692631		sp|Q9M9M6|NDUS6_ARATH	IPR019401
Peaxi162Scf00133g01713		XLOC_011401	1.74429	13.6849	2.97188	2.7523	0.00315	0.00780583	yes		2.922	2.87778	15.3253	9.05e-05	0.000860586		AT4G28510.1	IPR001107	GO:0016020
Peaxi162Scf00134g00189		XLOC_011423	10.5201	22.0738	1.06918	2.41229	5e-05	0.000185415	yes		1.06055	4.25759	15.001	0.000107452	0.00100103		AT5G16600.1	IPR009057	GO:0003677,GO:0003682
Peaxi162Scf00134g00511		XLOC_011405	10.8447	3.46591	-1.64568	-2.39266	0.00085	0.00246011	yes		-1.36661	0.780266	8.00291	0.00467023	0.022873		AT5G24530.1	IPR027443,IPR005123,IPR026992	GO:0016706,GO:0055114,GO:0016491
Peaxi162Scf00134g02026		XLOC_011428	9.02998	2.63097	-1.77913	-2.1401	0.0053	0.0122849	yes		-1.63552	4.60497	9.47645	0.00208127	0.0119791
Peaxi162Scf00134g02029		XLOC_011425	112.61	208.63	0.889603	2.33656	0.0001	0.00035384	yes		0.949028	8.12733	24.2433	8.49e-07	1.41e-05		sp|Q8L4B2|NFYC9_ARATH	IPR009072,IPR027170	GO:0016602,GO:0006355,GO:0046982,GO:0043565,GO:0005622,GO:0003700
Peaxi162Scf00135g00056		XLOC_011481	2.7874	18.8013	2.75384	4.31002	5e-05	0.000185415	yes		3.38268	4.05092	72.2506	1.9e-17	1.98e-15		AT1G50700.1	IPR011009	GO:0005524,GO:0004674,GO:0004672,GO:0006468,GO:0016772
Peaxi162Scf00135g00086		XLOC_011458	15.9261	25.3813	0.672369	1.59768	0.00665	0.01496	yes		0.793672	5.70067	10.5417	0.00116711	0.00743787		AT1G06620.1	IPR027443,IPR005123,IPR026992	GO:0016706,GO:0055114,GO:0016491
Peaxi162Scf00135g00123		XLOC_011487	9.64117	2.27874	-2.08097	-1.96575	0.0081	0.0177616	yes		-2.19052	1.45259	15.7663	7.17e-05	0.00070756		AT2G35910.1	IPR013083	GO:0005515,GO:0008270
Peaxi162Scf00135g00128		XLOC_011466	2.47222	4.79556	0.955894	1.78518	0.003	0.0074794	yes		1.38543	3.11055	10.2527	0.00136488	0.00845123		ref|XP_002524081.1|	IPR019448
Peaxi162Scf00135g00312		XLOC_011477	216.041	511.854	1.24443	2.81639	5e-05	0.000185415	yes		1.33076	7.81205	14.4308	0.000145402	0.00129921		AT1G08630.1	IPR015424,IPR023603	GO:0016829,GO:0006520,GO:0003824,GO:0030170
Peaxi162Scf00135g00417		XLOC_011457	29.4483	50.3044	0.7725	2.01293	0.00085	0.00246011	yes		1.02505	5.39669	16.8594	4.03e-05	0.000428206		AT1G50700.1	IPR011009	GO:0005524,GO:0004674,GO:0004672,GO:0006468,GO:0016772
Peaxi162Scf00135g01424		XLOC_011489	1.76081	7.65235	2.11966	2.3727	0.003	0.0074794	yes		1.9907	7.46435	13.2439	0.000273465	0.00223874		gb|ABQ45125.1|
Peaxi162Scf00135g01433		XLOC_011492	16.4193	40.4492	1.30072	3.0168	5e-05	0.000185415	yes		1.49332	3.62627	6.35488	0.0117059	0.0469414		AT5G07310.1	IPR016177	GO:0003677,GO:0006355,GO:0003700
Peaxi162Scf00136g00113		XLOC_011513	14.9703	1.87816	-2.99471	-3.31687	0.00035	0.00110899	yes		-2.99228	4.01862	82.2223	1.22e-19	1.87e-17		sp|O49686|PYR1_ARATH	IPR019587,IPR023393
Peaxi162Scf00136g00128		XLOC_011502	58.664	33.0745	-0.826757	-1.78914	0.0026	0.00660917	yes		-0.871602	6.60845	9.54582	0.00200405	0.0116247		AT5G52240.1	IPR001199	GO:0020037
Peaxi162Scf00136g00166		XLOC_011503	10.0309	2.66683	-1.91125	-3.65778	5e-05	0.000185415	yes		-1.83979	3.04285	40.8561	1.64e-10	5.79e-09		AT4G32140.1	IPR000620	GO:0016020
Peaxi162Scf00136g00222		XLOC_011511	50.5736	1.97168	-4.68089	-5.087	0.00255	0.00651426	yes		-4.83958	10.1135	46.1653	1.09e-11	4.71e-10		AT2G45180.1	IPR016140
Peaxi162Scf00136g00618		XLOC_011500	224.952	129.204	-0.799961	-2.13992	0.0004	0.00125109	yes		-0.689457	6.00403	8.91566	0.00282736	0.0153417		AT4G29480.1	IPR006808	GO:0015986,GO:0000276,GO:0015078
Peaxi162Scf00136g00619		XLOC_011519	86.9806	51.7531	-0.749049	-1.92931	0.0009	0.00258883	yes		-0.670645	6.1851	7.12025	0.00762182	0.0334953		sp|Q43844|NDUS7_SOLTU	IPR006138	GO:0051539,GO:0048038,GO:0055114,GO:0051536,GO:0008137
Peaxi162Scf00137g00016		XLOC_011534	26.6459	138.368	2.37652	5.69756	5e-05	0.000185415	yes		2.48919	5.19378	43.8638	3.52e-11	1.4e-09		AT5G05340.1	IPR010255	GO:0006979,GO:0020037,GO:0004601,GO:0055114
Peaxi162Scf00137g00228		XLOC_011570	146.902	48.0007	-1.61372	-4.21388	5e-05	0.000185415	yes		-1.43228	5.96291	19.3029	1.12e-05	0.000139414		AT5G05340.1	IPR010255	GO:0006979,GO:0020037,GO:0004601,GO:0055114
Peaxi162Scf00137g01111		XLOC_011541	1.23245	18.6864	3.92239	4.14868	0.0001	0.00035384	yes		5.85301	3.4018	40.7818	1.7e-10	6e-09		AT1G61260.1	IPR025520,IPR008480
Peaxi162Scf00137g01812		XLOC_011550	0.774857	10.409	3.74775	3.39847	0.00065	0.00193585	yes		4.08326	3.78125	31.5795	1.91e-08	4.55e-07		AT4G05100.1	IPR009057	GO:0003677,GO:0003682
Peaxi162Scf00138g00041		XLOC_011571	9.27998	3.43288	-1.4347	-2.70034	0.0003	0.000964629	yes		-1.14627	5.0871	16.3272	5.33e-05	0.000548061		sp|Q10279|FUR4_SCHPO	IPR001248	GO:0016020,GO:0015205,GO:0015851
Peaxi162Scf00138g00057		XLOC_011572	48.959	20.2261	-1.27536	-3.1772	5e-05	0.000185415	yes		-1.27762	6.30219	6.56704	0.0103885	0.0428191		AT2G36690.1	IPR002283,IPR027443,IPR026992	GO:0016706,GO:0005506,GO:0055114,GO:0016491
Peaxi162Scf00139g00015		XLOC_011619	57.0112	13.461	-2.08246	-5.09983	5e-05	0.000185415	yes		-2.03557	5.62846	21.3187	3.89e-06	5.48e-05		ATCG01130.1	IPR008896,IPR008972	GO:0009055,GO:0005507
Peaxi162Scf00139g00057		XLOC_011597	56.0005	26.2854	-1.09118	-2.56703	5e-05	0.000185415	yes		-1.17252	6.23856	6.40363	0.0113887	0.0459907		AT4G40080.1	IPR011417,IPR008942	GO:0005543
Peaxi162Scf00139g00713		XLOC_011600	8.82671	1.37187	-2.68573	-2.8031	0.0016	0.00431488	yes		-2.34834	2.43003	20.2804	6.69e-06	8.88e-05
Peaxi162Scf00140g00021		XLOC_011646	284.906	144.71	-0.97732	-2.52741	5e-05	0.000185415	yes		-1.11842	8.07197	17.707	2.58e-05	0.000290236		AT1G19600.1	IPR011611
Peaxi162Scf00140g01220		XLOC_011687	0.398112	9.65179	4.59955	4.46458	0.0014	0.00383394	yes		8.01905	0.939963	36.6172	1.44e-09	4.31e-08		AT1G02850.2	IPR001360,IPR017853	GO:0004553,GO:0005975,GO:0003824
Peaxi162Scf00140g01338		XLOC_011667	10.9128	2.52221	-2.11326	-3.64605	5e-05	0.000185415	yes		-2.06118	3.68894	18.7048	1.53e-05	0.000183548		AT3G16850.1	IPR011050,IPR000743	GO:0005975,GO:0004650
Peaxi162Scf00141g00032		XLOC_011714	4.71128	9.73134	1.04652	2.24003	0.0001	0.00035384	yes		1.09168	3.00845	7.66561	0.00562832	0.0265041		ref|XP_002526897.1|
Peaxi162Scf00141g00059		XLOC_011720	0.865366	4.11159	2.24832	2.63878	0.00125	0.00346795	yes		3.28088	5.87851	36.1774	1.8e-09	5.26e-08		AT2G38110.1	IPR002123,IPR023214	GO:0016746,GO:0008152
Peaxi162Scf00141g00062		XLOC_011760	23.1929	10.2558	-1.17724	-2.79659	5e-05	0.000185415	yes		-0.964727	6.40637	10.8632	0.000980937	0.0064626		AT5G01210.1	IPR003480,IPR023213	GO:0016747
Peaxi162Scf00141g00095		XLOC_011768	8.24975	3.61773	-1.18926	-1.64699	0.00735	0.0163241	yes		-1.39909	1.45457	7.70764	0.00549877	0.0260381		AT3G51870.1	IPR002067,IPR023395	GO:0055085
Peaxi162Scf00141g00125		XLOC_011707	44.0039	70.6853	0.683778	1.81744	0.0021	0.00548714	yes		0.74092	6.40729	11.9817	0.000537248	0.00395574		sp|Q1XDB6|ACCA_PYRYE	IPR001095,IPR011763	GO:0003989,GO:0009317,GO:0006633,GO:0016874
Peaxi162Scf00141g00327		XLOC_011716	2.20564	5.00073	1.18094	1.77701	0.0069	0.0154459	yes		1.673	2.84363	15.5026	8.24e-05	0.000797279		ref|XP_002514143.1|	IPR021025
Peaxi162Scf00141g00342		XLOC_011759	9.76519	15.5741	0.673424	1.55407	0.0104	0.0220707	yes		0.896745	4.62142	12.2012	0.000477581	0.00357616		AT5G01260.2	IPR013783,IPR013784,IPR015902	GO:2001070,GO:0030246,GO:0003824
Peaxi162Scf00141g00622		XLOC_011761	14.8607	4.34517	-1.77402	-2.92912	5e-05	0.000185415	yes		-1.61268	3.4218	13.9893	0.000183852	0.00158766		AT2G38090.1	IPR009057	GO:0003677,GO:0003682
Peaxi162Scf00141g01026		XLOC_011774	43.0171	26.0196	-0.725311	-2.06722	0.00175	0.00466936	yes		-0.612992	5.04924	6.47286	0.0109534	0.0446588		AT5G01460.1	IPR006876
Peaxi162Scf00141g01117		XLOC_011733	4.42468	1.13139	-1.96747	-2.63269	0.00075	0.00220004	yes		-2.10093	1.8693	17.0705	3.6e-05	0.000387524		AT2G38185.1	IPR013083	GO:0005515,GO:0008270
Peaxi162Scf00141g01221		XLOC_011738	2.74734	6.87229	1.32276	1.69403	0.0106	0.0224374	yes		1.51094	2.37659	10.8179	0.00100521	0.00657668		sp|Q9FFF5|ALFL1_ARATH	IPR021998,IPR013083	GO:0042393,GO:0005515,GO:0006355,GO:0008270
Peaxi162Scf00141g01433		XLOC_011783	30.9838	11.3823	-1.44472	-2.76606	5e-05	0.000185415	yes		-1.43121	3.66105	16.8883	3.96e-05	0.000422825		AT1G52820.1	IPR027443,IPR005123	GO:0016706,GO:0055114,GO:0016491
Peaxi162Scf00145g00220		XLOC_011787	18.3956	6.13319	-1.58465	-3.29682	5e-05	0.000185415	yes		-1.51823	4.34585	30.3745	3.56e-08	7.98e-07		AT5G04310.1	IPR011050,IPR018082
Peaxi162Scf00145g00916		XLOC_011823	80.2719	41.6113	-0.947921	-2.49086	5e-05	0.000185415	yes		-0.955388	5.5726	25.6474	4.1e-07	7.3e-06		AT4G35420.1	IPR001509,IPR016040	GO:0044237,GO:0003824,GO:0050662
Peaxi162Scf00146g00055		XLOC_011852	6.1934	1.26763	-2.28859	-2.35586	0.0049	0.0114741	yes		-1.78235	1.64187	12.8084	0.00034506	0.00272782		AT3G52970.1	IPR001128	GO:0020037,GO:0016705,GO:0005506,GO:0055114
Peaxi162Scf00146g00320		XLOC_011848	4.36888	2.02764	-1.10746	-1.92761	0.00205	0.00537075	yes		-0.936413	4.68172	6.23046	0.0125571	0.0495316		sp|P31212|THD1_SOLTU	IPR005787,IPR001926,IPR001721	GO:0006520,GO:0009097,GO:0030170,GO:0004794
Peaxi162Scf00146g01127		XLOC_011891	3.84113	1.91418	-1.00481	-1.81885	0.00225	0.00583316	yes		-1.07897	1.7348	6.50707	0.0107447	0.0440244		AT1G79620.1	IPR013320,IPR011009	GO:0005524,GO:0004674,GO:0004672,GO:0006468,GO:0016772
Peaxi162Scf00147g00075		XLOC_011925	9.12464	3.73765	-1.28764	-2.92593	5e-05	0.000185415	yes		-1.03369	2.98568	7.05902	0.0078867	0.0344938		AT5G27000.1	IPR027640,IPR027417,IPR001715,IPR001752	GO:0007018,GO:0005524,GO:0005515,GO:0003777,GO:0008017,GO:0005871
Peaxi162Scf00147g00511		XLOC_011920	449.082	105.943	-2.08368	-4.99877	5e-05	0.000185415	yes		-1.99499	8.91737	49.7308	1.76e-12	8.72e-11		sp|B7VBC3|CYSH_PSEA8	IPR004508,IPR012336	GO:0016671,GO:0008152,GO:0003824,GO:0055114,GO:0019419,GO:0045454
Peaxi162Scf00147g00613		XLOC_011921	13.0628	20.7498	0.667632	1.59753	0.00505	0.0117781	yes		0.897403	3.51401	10.7041	0.001069	0.00691694		AT1G11790.1	IPR001086,IPR002912	GO:0004664,GO:0009094,GO:0016597,GO:0008152
Peaxi162Scf00147g00614		XLOC_011895	177.668	108.335	-0.713682	-1.91469	0.001	0.00284413	yes		-0.639424	5.62517	15.0558	0.000104378	0.000976015		sp|Q948T6|LGUL_ORYSJ	IPR004361,IPR004360	GO:0004462,GO:0046872
Peaxi162Scf00147g01822		XLOC_011935	5.32525	10.7294	1.01065	1.66124	0.00605	0.0137859	yes		1.78694	4.44172	15.9881	6.37e-05	0.00063876		sp|A7SLC8|NAT9_NEMVE	IPR016181	GO:0008080
Peaxi162Scf00148g00114		XLOC_011947	816.853	482.328	-0.760062	-1.79521	0.0013	0.00359078	yes		-0.997236	7.72506	12.3521	0.000440481	0.00334185		AT2G41475.1	IPR010417	GO:0005515
Peaxi162Scf00149g00023		XLOC_011960	0.389554	4.41282	3.5018	2.59276	0.01825	0.0358804	yes		3.81258	3.37761	30.6026	3.17e-08	7.17e-07		AT2G44380.1	IPR013083,IPR011424	GO:0047134,GO:0055114
Peaxi162Scf00149g00049		XLOC_011962	22.1278	11.6589	-0.92443	-1.86035	0.0029	0.00726086	yes		-1.04695	2.28297	6.28855	0.012152	0.048356		AT5G55140.1	IPR005996,IPR016082	GO:0015934,GO:0006412,GO:0003735
Peaxi162Scf00149g00128		XLOC_011975	138.244	4.67892	-4.8849	-9.0775	5e-05	0.000185415	yes		-4.56689	4.45135	61.8265	3.75e-15	2.79e-13		sp|Q8W246|ZIP7_ARATH	IPR003689	GO:0016020,GO:0055085,GO:0046873,GO:0016021,GO:0030001,GO:0005385,GO:0071577
Peaxi162Scf00149g00610		XLOC_011966	132.407	197.23	0.574902	1.48428	0.0104	0.0220707	yes		0.649179	6.93157	6.30188	0.012061	0.0481139		AT4G19880.1	IPR016639,IPR010987	GO:0005515
Peaxi162Scf00149g00919		XLOC_011997	243.225	426.646	0.810748	1.92461	0.00105	0.00297038	yes		0.604328	7.50548	9.88022	0.00167065	0.00996251		sp|P43510|CPR6_CAEEL	IPR013128,IPR025660	GO:0008234,GO:0006508,GO:0004197,GO:0050790
Peaxi162Scf00149g01016		XLOC_011998	184.813	288.967	0.644837	1.57982	0.0066	0.0148626	yes		0.67756	6.14173	11.8251	0.000584364	0.0042349		sp|P43510|CPR6_CAEEL	IPR013128,IPR025661,IPR025660	GO:0008234,GO:0006508,GO:0004197,GO:0050790
Peaxi162Scf00150g00062		XLOC_012010	9.55632	156.637	4.03482	9.14849	5e-05	0.000185415	yes		4.27485	7.16816	111.169	5.43e-26	2.56e-23		AT5G41040.1	IPR003480,IPR023213	GO:0016747
Peaxi162Scf00150g00125		XLOC_012038	39.1648	11.8721	-1.72198	-3.57724	5e-05	0.000185415	yes		-1.8563	3.78364	24.4528	7.62e-07	1.28e-05		AT5G22870.1	IPR004864
Peaxi162Scf00150g00410		XLOC_012008	26.106	38.3447	0.554643	1.4369	0.0136	0.0278288	yes		0.717987	5.11985	11.0725	0.000876182	0.00590155		AT5G22850.1	IPR021109,IPR001461	GO:0006508,GO:0004190
Peaxi162Scf00150g00810		XLOC_012031	16.0308	154.528	3.26895	7.3759	5e-05	0.000185415	yes		3.3853	4.50135	42.194	8.27e-11	3.06e-09		sp|Q9FFC6|GDL78_ARATH	IPR001087	GO:0016787,GO:0016298,GO:0016788,GO:0006629
Peaxi162Scf00150g00919		XLOC_012036	10.4655	23.8096	1.18591	2.79553	5e-05	0.000185415	yes		1.69672	2.00951	12.6834	0.000368919	0.00288451		AT2G27920.1	IPR001563	GO:0006508,GO:0004185
Peaxi162Scf00151g00016		XLOC_012040	34.437	17.416	-0.983548	-2.48945	0.00015	0.000513767	yes		-0.924822	4.74078	15.3605	8.88e-05	0.000846636		sp|Q9XF61|PDI_DATGL	IPR005792,IPR012336	GO:0005783,GO:0016853,GO:0045454
Peaxi162Scf00152g00029		XLOC_012061	35.2682	106.377	1.59275	4.11479	5e-05	0.000185415	yes		1.75443	7.01531	52.2597	4.86e-13	2.61e-11		AT1G45249.1	IPR004827	GO:0006355,GO:0043565,GO:0003700
Peaxi162Scf00152g00097		XLOC_012103	3.22032	0.606001	-2.40981	-2.43059	0.00445	0.0105515	yes		-1.84106	1.97421	13.7115	0.000213148	0.00180414		AT5G64240.2	IPR011600	GO:0006508,GO:0004197
Peaxi162Scf00152g00130		XLOC_012068	155.071	28.3879	-2.44958	-5.56869	5e-05	0.000185415	yes		-2.80753	5.69782	55.3018	1.03e-13	6.17e-12		gb|ADW66153.1|	IPR024489
Peaxi162Scf00152g00165		XLOC_012134	18.7435	3.26382	-2.52176	-3.50002	5e-05	0.000185415	yes		-2.46738	2.63201	11.8208	0.00058574	0.0042419		AT5G39190.1	IPR001929	GO:0045735,GO:0030145
Peaxi162Scf00152g00245		XLOC_012144	133.359	7.67634	-4.11876	-9.24958	5e-05	0.000185415	yes		-4.07787	5.20161	181.565	2.21e-41	6.53e-38		AT4G34230.1	IPR020843,IPR016040,IPR002085	GO:0008270,GO:0016747,GO:0055114,GO:0016491
Peaxi162Scf00152g00528		XLOC_012155	266.179	169.261	-0.653143	-1.67483	0.00465	0.0109644	yes		-0.960113	6.69143	8.70915	0.00316617	0.0167933
Peaxi162Scf00152g00736		XLOC_012172	3.59675	7.58705	1.07684	2.00714	0.0018	0.0047873	yes		1.50695	4.36735	7.40392	0.00650819	0.0296584		sp|B2VK47|KEFB_ERWT9	IPR006153,IPR016040	GO:0055085,GO:0006813,GO:0016021,GO:0015299,GO:0006812
Peaxi162Scf00152g01116		XLOC_012108	14.0952	5.25291	-1.42402	-1.96236	0.0041	0.00983118	yes		-1.61156	1.91158	9.85939	0.00168967	0.0100507
Peaxi162Scf00152g01123		XLOC_012109	1.31087	3.30958	1.33612	1.70264	0.00605	0.0137859	yes		1.70953	4.03454	12.5109	0.000404576	0.00312205		AT5G64550.1
Peaxi162Scf00152g01220		XLOC_012113	266.198	45.1424	-2.55995	-6.52048	5e-05	0.000185415	yes		-2.46352	6.16333	88.485	5.12e-21	9.92e-19		AT3G12110.1	IPR004000
Peaxi162Scf00152g01336		XLOC_012206	8.1916	12.2678	0.582655	1.43815	0.014	0.0285279	yes		0.655381	5.09506	6.73664	0.00944526	0.0397461
Peaxi162Scf00152g01338		XLOC_012208	1.14399	7.61985	2.73569	3.28133	0.0001	0.00035384	yes		3.19939	2.08837	31.0826	2.47e-08	5.74e-07		AT3G56590.1
Peaxi162Scf00152g01434		XLOC_012217	37.3106	6.75177	-2.46625	-4.43969	5e-05	0.000185415	yes		-2.30323	1.98273	24.2448	8.48e-07	1.41e-05		AT4G15470.1	IPR006214
Peaxi162Scf00152g01436		XLOC_012119	1.11191	3.88219	1.80384	1.8346	0.01065	0.02253	yes		3.6307	1.22147	12.9935	0.000312577	0.00251031		AT1G10910.1	IPR011990,IPR002885	GO:0005515
Peaxi162Scf00152g01526		XLOC_012131	24.9185	12.53	-0.991831	-2.21688	0.0002	0.000667709	yes		-1.17246	3.74435	8.6019	0.00335813	0.0176353		AT1G80160.1	IPR025870
Peaxi162Scf00152g01528		XLOC_012219	41.6223	4.25036	-3.2917	-5.60946	5e-05	0.000185415	yes		-3.30352	3.33747	48.5485	3.22e-12	1.53e-10		AT4G15470.1	IPR006214
Peaxi162Scf00152g01538		XLOC_012223	27.8685	16.8167	-0.728738	-1.85129	0.0014	0.00383394	yes		-0.515832	5.41049	7.02164	0.00805306	0.0350408		AT1G33980.1	IPR005120	GO:0000166
Peaxi162Scf00152g01637		XLOC_012229	60.6801	5.7046	-3.41103	-6.87846	5e-05	0.000185415	yes		-3.12327	3.86916	58.4772	2.06e-14	1.36e-12		AT3G61040.2	IPR001128	GO:0020037,GO:0016705,GO:0005506,GO:0055114
Peaxi162Scf00153g00073		XLOC_012260	12.4906	2.49195	-2.32549	-3.99218	5e-05	0.000185415	yes		-2.00263	1.56494	12.649	0.000375763	0.00293027		AT3G03620.1	IPR002528	GO:0016020,GO:0055085,GO:0015238,GO:0015297,GO:0006855
Peaxi162Scf00153g01841		XLOC_012278	700.433	2776.46	1.98693	4.00328	5e-05	0.000185415	yes		1.88778	8.09094	13.4339	0.00024712	0.00204816		sp|P43186|BEV1M_BETPN	IPR024949,IPR023393,IPR000916	GO:0006952,GO:0009607
Peaxi162Scf00153g01843		XLOC_012251	7.78263	2.60586	-1.5785	-2.47796	0.00075	0.00220004	yes		-1.36504	3.18331	7.52176	0.00609582	0.0281823		sp|Q6NM73|CRR3_ARATH	IPR002902
Peaxi162Scf00154g00124		XLOC_012305	7.28453	3.01057	-1.2748	-2.17102	0.00055	0.00166651	yes		-1.20856	2.11738	7.03484	0.0079939	0.0348348		AT1G75710.1	IPR007087,IPR012317	GO:0046872,GO:0003950
Peaxi162Scf00154g00518		XLOC_012327	127.072	62.3612	-1.02692	-2.65858	5e-05	0.000185415	yes		-0.954658	4.02503	14.6374	0.000130305	0.00118424		ref|XP_002512448.1|	IPR005484	GO:0005840,GO:0006412,GO:0005622,GO:0003735
Peaxi162Scf00154g01150		XLOC_012349	1.64912	3.62645	1.13686	2.05705	0.001	0.00284413	yes		1.42234	6.36342	8.63035	0.00330607	0.0174149		AT3G14690.1	IPR001128	GO:0020037,GO:0016705,GO:0005506,GO:0055114
Peaxi162Scf00155g00007		XLOC_012351	2.49654	6.79152	1.4438	2.29747	0.0019	0.00502129	yes		2.2259	3.85576	17.6174	2.7e-05	0.000302403		AT4G20840.1	IPR016166,IPR012951	GO:0016614,GO:0008762,GO:0050660,GO:0003824,GO:0055114,GO:0016491
Peaxi162Scf00156g00075		XLOC_012411	5.77173	14.2634	1.30525	2.78326	5e-05	0.000185415	yes		1.4816	3.6378	18.4276	1.76e-05	0.000208285		AT3G04350.1	IPR009291
Peaxi162Scf00156g00114		XLOC_012400	65.4168	32.4712	-1.0105	-2.56689	5e-05	0.000185415	yes		-1.12373	4.80187	15.884	6.73e-05	0.000670011		sp|O48965|IDI2_CAMAC	IPR015797,IPR011876	GO:0008299,GO:0016787,GO:0004452
Peaxi162Scf00156g00139		XLOC_012421	2.71129	0.891413	-1.60481	-1.58116	0.0158	0.0316848	yes		-2.03821	11.4226	8.35668	0.00384271	0.0196325		AT3G54890.1	IPR022796,IPR023329	GO:0016020,GO:0009765
Peaxi162Scf00156g00923		XLOC_012413	0.950332	23.0285	4.59885	4.41043	0.00155	0.00419549	yes		5.40964	0.962401	30.3035	3.69e-08	8.24e-07		AT1G04520.1	IPR002902
Peaxi162Scf00156g01211		XLOC_012393	7.98838	1.05198	-2.9248	-3.22306	0.0002	0.000667709	yes		-3.23432	3.56136	44.3583	2.73e-11	1.11e-09		AT5G19290.1	IPR022742
Peaxi162Scf00157g00014		XLOC_012423	9.46616	39.0382	2.04404	4.68567	5e-05	0.000185415	yes		2.40727	4.63874	30.0922	4.12e-08	9.07e-07		AT5G57840.1	IPR003480,IPR023213	GO:0016747
Peaxi162Scf00157g00066		XLOC_012450	49.8155	110.777	1.15299	2.84772	5e-05	0.000185415	yes		1.08504	4.97157	10.6249	0.00111574	0.00716123
Peaxi162Scf00157g00117		XLOC_012452	6.2071	22.3734	1.84979	3.94928	5e-05	0.000185415	yes		3.02297	2.8635	28.3339	1.02e-07	2.08e-06		AT4G19420.1	IPR004963
Peaxi162Scf00157g00141		XLOC_012453	7.06538	17.5192	1.31009	2.8185	5e-05	0.000185415	yes		1.51302	4.8334	15.7305	7.3e-05	0.000718317		AT4G19460.1	IPR001296	GO:0009058
Peaxi162Scf00157g00415		XLOC_012428	9.3753	4.51822	-1.05311	-2.11687	0.00105	0.00297038	yes		-1.09087	2.59505	7.85639	0.00506414	0.0243643		AT1G23480.1
Peaxi162Scf00157g01313		XLOC_012434	1.25903	2.91614	1.21175	1.5383	0.02365	0.0448834	yes		1.69084	2.87684	11.0301	0.000896431	0.00600287		AT5G45275.1	IPR010658,IPR016196
Peaxi162Scf00157g01411		XLOC_012454	48.5713	79.0224	0.702158	1.86127	0.00165	0.00443308	yes		0.914635	4.85785	13.2344	0.000274855	0.00224745		AT1G61590.1	IPR013320,IPR011009	GO:0005524,GO:0004674,GO:0004672,GO:0006468,GO:0016772
Peaxi162Scf00159g00048		XLOC_012505	1.58294	5.74789	1.86043	1.89433	0.00875	0.0190006	yes		5.28369	2.93362	7.57297	0.00592502	0.0275711		AT1G71000.1	IPR001623
Peaxi162Scf00159g00054		XLOC_012507	186.648	127.86	-0.545752	-1.40759	0.01765	0.0348579	yes		-0.863291	7.48894	8.08299	0.00446827	0.0221276
Peaxi162Scf00159g00068		XLOC_012536	4.44893	9.07319	1.02815	2.11029	0.00085	0.00246011	yes		1.30228	5.30301	19.1519	1.21e-05	0.000149897		AT1G70940.1	IPR004776	GO:0055085,GO:0016021
Peaxi162Scf00159g00079		XLOC_012538	3.13924	5.46372	0.799467	1.5864	0.0068	0.0152509	yes		1.35322	3.28932	10.76	0.00103718	0.00675113		sp|Q55681|RECG_SYNY3	IPR012340,IPR027417,IPR014001,IPR004609	GO:0006281,GO:0005524,GO:0004386,GO:0006310,GO:0008026,GO:0004003,GO:0003676
Peaxi162Scf00159g00156		XLOC_012553	550.362	29.0341	-4.24456	-9.80733	5e-05	0.000185415	yes		-4.11986	5.97181	87.357	9.06e-21	1.69e-18		gb|AAB23378.1|	IPR023393,IPR000916	GO:0006952,GO:0009607
Peaxi162Scf00159g00167		XLOC_012559	34.4986	16.8116	-1.03708	-2.70642	5e-05	0.000185415	yes		-0.681856	6.28783	11.8679	0.000571092	0.00415909		AT2G01570.1	IPR021914,IPR005202
Peaxi162Scf00159g01028		XLOC_012547	9.05514	47.2444	2.38334	6.06467	5e-05	0.000185415	yes		2.78234	5.84793	119.631	7.62e-28	4.38e-25		AT1G23090.1	IPR011547,IPR002645	GO:0015116,GO:0008272,GO:0016021
Peaxi162Scf00159g01636		XLOC_012528	61.4472	16.0938	-1.93285	-4.03355	5e-05	0.000185415	yes		-2.08715	3.2287	29.0402	7.09e-08	1.47e-06		AT1G70830.1	IPR023393,IPR000916	GO:0006952,GO:0009607
Peaxi162Scf00159g01641		XLOC_012556	203.051	129.898	-0.644459	-1.66905	0.00395	0.0095152	yes		-0.750717	5.39711	10.8117	0.00100858	0.00659191		AT2G01540.1	IPR000008	GO:0005515
Peaxi162Scf00160g00053		XLOC_012587	13.425	24.4002	0.861969	2.17102	0.0003	0.000964629	yes		1.0295	3.76065	11.3614	0.000749859	0.00519434
Peaxi162Scf00160g00174		XLOC_012647	5.32426	1.03449	-2.36366	-2.11559	0.0099	0.0211473	yes		-2.51129	1.99106	11.2027	0.000816804	0.00556319		sp|Q9SCU0|SDR2A_ARATH	IPR002347	GO:0008152,GO:0016491
Peaxi162Scf00160g00211		XLOC_012578	97.6465	33.8113	-1.53006	-3.675	5e-05	0.000185415	yes		-1.54224	3.74406	22.3861	2.23e-06	3.36e-05
Peaxi162Scf00160g01228		XLOC_012686	33.1251	5.34096	-2.63275	-4.99376	5e-05	0.000185415	yes		-2.57926	2.9673	23.6426	1.16e-06	1.86e-05		AT1G78300.1	IPR000308,IPR023409,IPR023410	GO:0019904
Peaxi162Scf00160g01527		XLOC_012631	18.6004	34.6662	0.898198	2.2969	0.0001	0.00035384	yes		1.19479	6.77697	17.3298	3.14e-05	0.000343429		AT1G36160.1	IPR016185,IPR011764,IPR000022,IPR011761,IPR000089,IPR013537	GO:0003989,GO:0004075,GO:0008152,GO:0005524,GO:0003824,GO:0016874,GO:0046872,GO:0006633
Peaxi162Scf00160g01528		XLOC_012632	10.862	1.53969	-2.81859	-4.45236	5e-05	0.000185415	yes		-3.11793	1.73459	27.8752	1.29e-07	2.55e-06		AT1G22150.1	IPR011547,IPR002645,IPR018045	GO:0015116,GO:0008272,GO:0016021,GO:0008271
Peaxi162Scf00160g01530		XLOC_012634	2.84771	0.285487	-3.31831	-2.77791	0.00825	0.0180482	yes		-2.96184	0.606373	17.3845	3.05e-05	0.00033458		AT1G22150.1	IPR001902	GO:0016020,GO:0055085,GO:0015116,GO:0008272,GO:0016021,GO:0008271
Peaxi162Scf00160g01532		XLOC_012636	2.80551	5.78958	1.0452	1.56249	0.0102	0.0217057	yes		1.84854	0.632118	6.88266	0.00870361	0.037238		sp|Q58DM8|ECHM_BOVIN	IPR018376,IPR014748,IPR001753	GO:0008152,GO:0003824
Peaxi162Scf00160g01635		XLOC_012703	50.3465	108.206	1.10381	2.86059	5e-05	0.000185415	yes		1.00783	6.28795	20.4287	6.19e-06	8.33e-05		AT4G09670.1	IPR004104,IPR016040	GO:0008152,GO:0055114,GO:0016491
Peaxi162Scf00160g01641		XLOC_012641	1.93486	15.6719	3.01788	5.44896	5e-05	0.000185415	yes		3.0569	3.06142	16.2774	5.47e-05	0.000560446		AT5G09360.1	IPR008972	GO:0005507,GO:0055114,GO:0016491
Peaxi162Scf00160g01767		XLOC_012709	7.93926	2.93902	-1.43367	-2.72196	0.0002	0.000667709	yes		-1.79035	3.65552	28.4956	9.39e-08	1.92e-06		AT1G23320.1	IPR015424	GO:0016846,GO:0003824,GO:0030170
Peaxi162Scf00160g10124		XLOC_012621	1.20522	28.041	4.54017	6.25321	5e-05	0.000185415	yes		4.81819	2.75711	69.899	6.24e-17	6.01e-15		AT1G22460.1	IPR019378
Peaxi162Scf00161g00046		XLOC_012733	27.0851	6.7809	-1.99795	-3.76288	5e-05	0.000185415	yes		-2.12501	5.77505	29.949	4.44e-08	9.69e-07		AT2G25810.1	IPR023271,IPR000425	GO:0016020,GO:0006810,GO:0005215
Peaxi162Scf00161g00119		XLOC_012729	25.8532	5.72748	-2.17437	-3.47866	5e-05	0.000185415	yes		-2.01497	3.57323	14.2256	0.000162149	0.0014273		ref|XP_007039421.1|	IPR008972	GO:0009055,GO:0005507
Peaxi162Scf00162g00042		XLOC_012750	13.1292	21.0906	0.683814	1.69159	0.00625	0.0141776	yes		0.806591	5.28234	12.1516	0.000490469	0.00365812		AT4G18700.1	IPR020636	GO:0007165,GO:0005524,GO:0004674,GO:0004672,GO:0006468,GO:0016772
Peaxi162Scf00163g00217		XLOC_012778	13.0764	34.2768	1.39027	3.17874	5e-05	0.000185415	yes		2.51238	3.71484	31.9342	1.59e-08	3.87e-07		AT3G09980.1	IPR007033
Peaxi162Scf00164g00073		XLOC_012803	4.55581	21.1476	2.21471	4.09525	5e-05	0.000185415	yes		2.35577	3.8257	9.7678	0.00177594	0.0104975		AT5G49620.1	IPR009057	GO:0003677,GO:0003682
Peaxi162Scf00164g00126		XLOC_012857	2.31398	8.90443	1.94415	2.65064	0.00045	0.00139113	yes		2.69847	2.3378	40.0177	2.52e-10	8.57e-09		AT4G14465.1	IPR014476
Peaxi162Scf00164g00138		XLOC_012816	17.947	105.031	2.549	6.27419	5e-05	0.000185415	yes		2.51682	6.17058	80.5139	2.89e-19	4.15e-17		AT4G26080.1	IPR001932,IPR015655	GO:0006470,GO:0003824,GO:0004722
Peaxi162Scf00164g00216		XLOC_012829	2.3287	51.6496	4.47116	6.55228	5e-05	0.000185415	yes		4.75653	2.14037	62.4485	2.74e-15	2.07e-13		AT3G24310.1	IPR009057	GO:0003677,GO:0003682
Peaxi162Scf00164g00313		XLOC_012793	19.6511	0.517328	-5.24738	-4.5997	0.00145	0.00395485	yes		-5.53979	3.84896	97.4779	5.45e-23	1.52e-20		sp|P22924|CHSB_PETHY	IPR016039,IPR011141	GO:0016746,GO:0009058,GO:0008152,GO:0016747,GO:0003824
Peaxi162Scf00164g00512		XLOC_012800	1.74978	5.20317	1.57222	1.97388	0.0049	0.0114741	yes		1.14671	4.43649	8.37155	0.00381141	0.0194829		AT3G62260.1	IPR001932,IPR015655	GO:0006470,GO:0003824,GO:0004722
Peaxi162Scf00164g00518		XLOC_012798	1.01901	3.11126	1.61034	2.21779	0.00195	0.0051377	yes		2.46906	2.99665	23.5393	1.22e-06	1.95e-05		sp|Q9LXE5|DRM1_ARATH	IPR001525	GO:0003677,GO:0008168,GO:0006306
Peaxi162Scf00164g00521		XLOC_012835	58.289	33.845	-0.784282	-1.84025	0.00185	0.00490454	yes		-0.747182	5.34259	7.02876	0.00802109	0.0349165		ref|XP_007035905.1|	IPR011008
Peaxi162Scf00164g01218		XLOC_012854	8.14929	182.307	4.48355	10.2652	5e-05	0.000185415	yes		4.68745	7.17381	79.7636	4.22e-19	5.87e-17		AT3G11430.1	IPR002123	GO:0016746,GO:0008152
Peaxi162Scf00164g01517		XLOC_012819	23.2901	14.4998	-0.683689	-1.75777	0.00285	0.00715063	yes		-0.671955	4.69901	9.11506	0.00253513	0.0140847		sp|F4K2A1|FPGS1_ARATH	IPR001645	GO:0004326,GO:0009058,GO:0005524,GO:0016874,GO:0009396
Peaxi162Scf00164g01522		XLOC_012865	4.74286	1.71419	-1.46823	-1.88566	0.0037	0.0089857	yes		-1.65152	2.45346	8.74443	0.00310549	0.0165392		AT5G05840.1	IPR006873
Peaxi162Scf00165g00015		XLOC_012906	8.32731	16.5109	0.987499	2.07098	0.00075	0.00220004	yes		1.17298	4.21382	16.4177	5.08e-05	0.00052616		AT3G22970.1	IPR006502
Peaxi162Scf00165g00103		XLOC_012883	13.1051	1.86418	-2.81352	-3.41023	0.00015	0.000513767	yes		-2.77005	5.18009	36.1093	1.87e-09	5.41e-08		AT5G02260.1	IPR007118	GO:0009664,GO:0005576
Peaxi162Scf00165g00819		XLOC_012879	30.5042	45.269	0.569514	1.48268	0.0103	0.0218869	yes		0.780136	7.15525	8.00371	0.00466817	0.0228683		sp|Q9SY02|PP301_ARATH	IPR011990,IPR002885,IPR016040	GO:0005515
Peaxi162Scf00165g00912		XLOC_012881	65.1572	121.409	0.897876	2.44134	0.00015	0.000513767	yes		1.40749	7.06855	16.4594	4.97e-05	0.000516282		AT2G29050.1	IPR002610	GO:0004252,GO:0006508,GO:0016021
Peaxi162Scf00165g01210		XLOC_012922	566.292	1606.8	1.50457	3.51365	5e-05	0.000185415	yes		1.5956	10.4585	16.2911	5.43e-05	0.000556962			IPR000347	GO:0046872
Peaxi162Scf00165g01517		XLOC_012930	85.9329	43.7221	-0.974848	-2.56868	5e-05	0.000185415	yes		-0.89638	5.8935	15.5021	8.24e-05	0.000797279		AT2G28840.1	IPR020683,IPR013083	GO:0005515,GO:0008270
Peaxi162Scf00165g01518		XLOC_012891	3.28166	1.47193	-1.15672	-2.0735	0.00105	0.00297038	yes		-2.2535	1.57988	13.5608	0.00023096	0.00193435		AT2G37670.1	IPR015943,IPR020472	GO:0005515
Peaxi162Scf00166g00328		XLOC_012994	6.21801	2.4579	-1.33903	-2.18341	0.0005	0.00152937	yes		-1.34415	3.823	13.1822	0.000282614	0.00230363		sp|Q94KT8|COBRA_ARATH	IPR006918	GO:0010215,GO:0031225,GO:0016049
Peaxi162Scf00166g00332		XLOC_012998	44.3661	15.7178	-1.49706	-3.27118	5e-05	0.000185415	yes		-1.41918	5.26855	14.8713	0.000115102	0.00106191		AT1G26355.1
Peaxi162Scf00166g00337		XLOC_012992	0.434731	15.9544	5.19768	5.03318	0.01855	0.0363876	yes		5.30775	1.5623	18.0545	2.15e-05	0.000247427		AT1G13680.1	IPR017946	GO:0008081,GO:0006629
Peaxi162Scf00166g00341		XLOC_012996	5.95271	2.35886	-1.33546	-2.54283	5e-05	0.000185415	yes		-1.12366	4.30386	7.09502	0.00772984	0.033898		AT5G61350.1	IPR024788,IPR013320,IPR011009	GO:0005524,GO:0004672,GO:0006468,GO:0016772
Peaxi162Scf00166g00419		XLOC_012942	2.91321	1.17482	-1.31018	-2.2588	0.0006	0.00180172	yes		-1.42676	4.21218	8.76378	0.00307272	0.0164069		ref|XP_002527633.1|	IPR025486
Peaxi162Scf00166g00931		XLOC_012976	33.0858	66.1072	0.998593	2.54617	5e-05	0.000185415	yes		1.00055	4.60452	12.4351	0.00042134	0.00322617		AT3G29200.1	IPR008238	GO:0046417,GO:0004106,GO:0009073
Peaxi162Scf00166g01048		XLOC_013023	3.61385	6.6004	0.869017	1.81052	0.00425	0.0101422	yes		1.51496	4.51268	25.2907	4.93e-07	8.64e-06		AT4G22120.1	IPR027815,IPR003864	GO:0016020
Peaxi162Scf00166g01052		XLOC_013027	45.0662	12.2839	-1.87527	-4.7356	5e-05	0.000185415	yes		-1.77745	6.7845	42.7934	6.08e-11	2.32e-09		sp|P56069|METB_HELPY	IPR015424,IPR000277	GO:0003824,GO:0030170
Peaxi162Scf00167g00134		XLOC_013062	32.1318	1.10969	-4.85578	-3.23903	0.0054	0.0124867	yes		-5.29777	3.96947	93.3272	4.43e-22	1.01e-19
Peaxi162Scf00167g00514		XLOC_013045	20.7552	6.43979	-1.68839	-2.82807	5e-05	0.000185415	yes		-0.956413	4.35922	14.2243	0.000162262	0.00142768		sp|B6SGC5|CNR6_MAIZE	IPR006461
Peaxi162Scf00167g00611		XLOC_013070	4.83319	1.97501	-1.29112	-2.3729	5e-05	0.000185415	yes		-1.5996	2.50738	10.3543	0.00129173	0.00807313		AT1G08590.1	IPR013210,IPR001611,IPR011009	GO:0005524,GO:0005515,GO:0004674,GO:0004672,GO:0006468,GO:0016772
Peaxi162Scf00167g00732		XLOC_013071	197.86	14.4915	-3.7712	-8.62313	5e-05	0.000185415	yes		-3.55026	4.26196	70.5316	4.53e-17	4.45e-15
Peaxi162Scf00167g00810		XLOC_013049	6.17966	11.3873	0.881829	1.73183	0.00455	0.0107576	yes		2.18135	2.26663	17.8385	2.4e-05	0.000273214		AT5G51180.1	IPR007751
Peaxi162Scf00167g01218		XLOC_013086	10.6723	2.81998	-1.92012	-2.57468	0.0004	0.00125109	yes		-1.88703	1.30155	7.3573	0.00667909	0.0302773		ref|XP_002520880.1|
Peaxi162Scf00167g01325		XLOC_013060	4.16227	8.57687	1.04308	1.64855	0.00815	0.0178576	yes		1.54071	3.90859	6.83428	0.00894249	0.0380322		sp|O49066|SODM_CAPAN	IPR001189	GO:0006801,GO:0004784,GO:0046872,GO:0055114
Peaxi162Scf00167g01329		XLOC_013061	7.0316	1.27416	-2.46431	-3.49693	5e-05	0.000185415	yes		-3.9617	2.44031	23.9072	1.01e-06	1.64e-05
Peaxi162Scf00167g01330		XLOC_013090	941.431	2097.75	1.15591	2.18257	0.00025	0.000817896	yes		1.20043	9.3257	10.139	0.00145167	0.00888506		AT5G05340.1	IPR010255	GO:0006979,GO:0020037,GO:0004601,GO:0055114
Peaxi162Scf00168g00213		XLOC_013114	1.0698	56.1086	5.71281	4.05623	0.02645	0.0494029	yes		6.62577	2.35212	42.905	5.75e-11	2.2e-09		AT4G08570.1	IPR006121	GO:0046872,GO:0030001
Peaxi162Scf00168g00311		XLOC_013096	37.0878	52.4252	0.499315	1.29143	0.024	0.0454541	yes		0.588006	6.86696	6.48505	0.0108785	0.044441		gb|EXB80861.1|	IPR003034	GO:0003676
Peaxi162Scf00169g00073		XLOC_013150	18.1956	10.7887	-0.754072	-1.76647	0.004	0.00962105	yes		-1.27002	3.64299	18.4423	1.75e-05	0.000207031		AT3G26040.1	IPR003480,IPR023213	GO:0016747
Peaxi162Scf00169g00113		XLOC_013190	18.9591	32.4786	0.776599	2.02437	0.00185	0.00490454	yes		0.959761	4.93047	19.0999	1.24e-05	0.000153487		AT5G03700.1	IPR001480,IPR003609,IPR000858	GO:0048544
Peaxi162Scf00169g00820		XLOC_013155	16.2971	7.6727	-1.08681	-2.3127	0.0002	0.000667709	yes		-1.1467	4.60765	16.3818	5.18e-05	0.000534644		sp|Q8H1Q2|NBP35_ARATH	IPR027417,IPR025669,IPR019591	GO:0005524
Peaxi162Scf00170g00323		XLOC_013206	2.99152	5.28925	0.822186	1.60437	0.006	0.013686	yes		1.17658	3.29916	7.26401	0.00703501	0.0315388		sp|O64793|Y1675_ARATH	IPR001480,IPR003609,IPR000858,IPR013320,IPR024171,IPR011009	GO:0005524,GO:0004674,GO:0004672,GO:0048544,GO:0006468,GO:0016772
Peaxi162Scf00170g01229		XLOC_013229	6.79807	10.7308	0.658562	1.44	0.0128	0.0264063	yes		1.00042	4.92207	14.2349	0.000161347	0.00142266		sp|Q5M9F1|RBM34_RAT	IPR012677	GO:0000166,GO:0003676
Peaxi162Scf00171g00006		XLOC_013281	1.77836	14.8132	3.05826	4.53672	5e-05	0.000185415	yes		3.90311	3.96873	52.2339	4.93e-13	2.64e-11		ref|XP_007048083.1|
Peaxi162Scf00171g00050		XLOC_013325	18.1964	5.2767	-1.78594	-3.79375	5e-05	0.000185415	yes		-1.73105	3.0797	16.9021	3.94e-05	0.000421061		AT1G73340.1	IPR001128	GO:0020037,GO:0016705,GO:0005506,GO:0004497,GO:0055114
Peaxi162Scf00171g00106		XLOC_013370	108.19	54.7467	-0.982725	-2.5784	5e-05	0.000185415	yes		-0.933729	7.01901	9.73125	0.00181162	0.010681		AT1G51660.1	IPR011009	GO:0005524,GO:0004674,GO:0004672,GO:0006468,GO:0016772
Peaxi162Scf00171g00234		XLOC_013287	8.69127	15.1955	0.806007	2.0499	0.0007	0.00206849	yes		0.975948	5.27627	11.4925	0.000698789	0.00490289			IPR008507
Peaxi162Scf00171g00430		XLOC_013347	99.584	57.7202	-0.786837	-1.96597	0.00085	0.00246011	yes		-0.604988	7.64647	8.82818	0.00296614	0.0159612		AT2G27880.1	IPR014811,IPR024357,IPR012337,IPR003100	GO:0005515,GO:0003676
Peaxi162Scf00171g00529		XLOC_013299	4.40725	7.83252	0.829597	1.8305	0.0031	0.00769733	yes		1.36045	2.85769	10.3619	0.0012864	0.00804953		AT3G17690.1	IPR005821,IPR014710	GO:0016020,GO:0055085,GO:0005216,GO:0006811
Peaxi162Scf00171g00822		XLOC_013361	68.9041	38.2907	-0.847598	-2.17163	0.0002	0.000667709	yes		-1.02012	4.7265	16.768	4.22e-05	0.00044659		AT2G41090.1	IPR011992	GO:0005509
Peaxi162Scf00171g00930		XLOC_013313	2.75946	5.04622	0.870814	1.72153	0.0047	0.0110673	yes		1.13628	3.13161	7.24405	0.00711365	0.0317955		sp|P93163|GPA2_SOYBN	IPR001019,IPR027417	GO:0031683,GO:0007186,GO:0007165,GO:0019001,GO:0004871,GO:0003924
Peaxi162Scf00171g01034		XLOC_013369	2.86416	0.93991	-1.60752	-2.20383	0.0009	0.00258883	yes		-1.35587	2.70333	8.06317	0.00451741	0.022301			IPR021789
Peaxi162Scf00171g01035		XLOC_013371	0.887266	2.6865	1.59829	2.14953	0.00295	0.00736963	yes		2.23822	0.712739	6.76954	0.00927269	0.0392271		AT2G40540.1	IPR003855	GO:0016020,GO:0071805,GO:0015079
Peaxi162Scf00171g01126		XLOC_013379	7.65605	16.4013	1.09914	2.64856	5e-05	0.000185415	yes		1.34444	6.53736	36.5064	1.52e-09	4.52e-08		ref|XP_002511116.1|	IPR025261
Peaxi162Scf00171g10029		XLOC_013291	15.6162	5.72699	-1.4472	-2.74552	5e-05	0.000185415	yes		-1.39518	3.45812	14.4659	0.000142717	0.00127964
Peaxi162Scf00171g10044		XLOC_013345	10.3839	1.91867	-2.43618	-3.33863	5e-05	0.000185415	yes		-2.58558	3.06123	27.8488	1.31e-07	2.58e-06		sp|O22616|DCOR_SOLLC	IPR000183	GO:0003824,GO:0006596
Peaxi162Scf00173g00018		XLOC_013387	13.3187	5.21423	-1.35293	-2.49913	0.00015	0.000513767	yes		-1.16379	2.46465	8.05104	0.00454776	0.0224239		ref|XP_002515757.1|	IPR012312
Peaxi162Scf00173g00025		XLOC_013417	365.368	50.1034	-2.86637	-6.90243	5e-05	0.000185415	yes		-2.7458	5.85595	86.3735	1.49e-20	2.68e-18		sp|Q9ZQG8|FER3_ARATH	IPR010241,IPR012675	GO:0009055,GO:0051537,GO:0022900,GO:0051536
Peaxi162Scf00173g00074		XLOC_013403	51.1671	9.45952	-2.43538	-5.76726	5e-05	0.000185415	yes		-2.73828	4.98195	32.862	9.89e-09	2.51e-07		AT2G16980.2	IPR016196
Peaxi162Scf00173g00091		XLOC_013408	2.74966	30.6333	3.47777	5.547	5e-05	0.000185415	yes		4.83653	1.53011	37.7813	7.91e-10	2.47e-08		sp|Q9LZS7|GDL71_ARATH	IPR001087	GO:0016787,GO:0016788,GO:0006629
Peaxi162Scf00173g00321		XLOC_013419	45.7954	21.8669	-1.06646	-2.67379	5e-05	0.000185415	yes		-1.23692	4.34491	17.4271	2.99e-05	0.000328732		AT3G54260.1	IPR026057,IPR025846
Peaxi162Scf00173g00323		XLOC_013394	266.512	95.7771	-1.47645	-3.65641	5e-05	0.000185415	yes		-1.27171	4.33197	24.904	6.03e-07	1.03e-05		AT5G04740.1
Peaxi162Scf00173g01114		XLOC_013428	5.48598	0	NA	NA	5e-05	0.000185415	yes		-6.89098	3.58044	98.8655	2.7e-23	7.88e-21		AT1G44970.1	IPR010255	GO:0006979,GO:0020037,GO:0004601,GO:0055114
Peaxi162Scf00174g00045		XLOC_013440	0.416851	5.34512	3.68062	2.35619	0.02595	0.0485965	yes		4.01603	0.785022	15.8028	7.03e-05	0.000695991		sp|P21692|MMP1_PIG	IPR024079,IPR021190	GO:0031012,GO:0008237,GO:0006508,GO:0004222,GO:0008270
Peaxi162Scf00174g00065		XLOC_013442	0.823944	56.7271	6.10535	6.94918	5e-05	0.000185415	yes		7.08934	6.15759	173.976	1e-39	1.89e-36		sp|Q6GM16|NXN_XENLA	IPR012336
Peaxi162Scf00174g00075		XLOC_013478	4.39349	1.18966	-1.88482	-1.93238	0.0072	0.0160325	yes		-1.70996	2.00578	9.10466	0.00254959	0.0141498		ref|NP_177733.2|	IPR008011
Peaxi162Scf00174g00101		XLOC_013446	0.588764	2.96356	2.33157	2.59732	0.0035	0.00855716	yes		2.01629	2.18071	22.5674	2.03e-06	3.09e-05		AT3G15730.1	IPR015679,IPR024632	GO:0016020,GO:0004630,GO:0046470,GO:0008152,GO:0005515,GO:0005509,GO:0003824
Peaxi162Scf00174g00105		XLOC_013483	79.0186	148.219	0.90747	2.38053	0.0001	0.00035384	yes		1.01771	7.01386	13.1713	0.000284267	0.00231436		sp|P50134|DCOR_DATST	IPR000183	GO:0003824,GO:0006596
Peaxi162Scf00174g00137		XLOC_013450	12.6126	28.3381	1.16788	2.81523	5e-05	0.000185415	yes		2.04366	3.03055	27.1408	1.89e-07	3.57e-06		AT1G76130.1	IPR015902	GO:0043169,GO:0004556,GO:0005509,GO:0005975,GO:0003824
Peaxi162Scf00174g01414		XLOC_013488	310.047	130.086	-1.25303	-2.91612	5e-05	0.000185415	yes		-1.26361	7.50878	22.2774	2.36e-06	3.54e-05		AT1G76160.1	IPR008972	GO:0005507,GO:0055114,GO:0016491
Peaxi162Scf00174g01621		XLOC_013491	111.139	261.46	1.23422	3.15291	5e-05	0.000185415	yes		1.3486	9.51538	32.5936	1.14e-08	2.85e-07			IPR000167	GO:0009415,GO:0006950
Peaxi162Scf00175g00054		XLOC_013512	422.004	161.188	-1.38851	-3.32201	5e-05	0.000185415	yes		-1.35147	7.16728	25.8008	3.79e-07	6.78e-06		sp|Q9SC19|UPTG1_SOLTU	IPR004901	GO:0030244,GO:0016866
Peaxi162Scf00175g00122		XLOC_013496	18.0136	35.9717	0.997771	2.19081	0.0001	0.00035384	yes		1.14022	4.30905	11.0872	0.000869272	0.00587226		AT2G03530.1	IPR009834
Peaxi162Scf00175g00218		XLOC_013540	1.30363	9.39817	2.84985	3.67507	5e-05	0.000185415	yes		3.715	4.0109	37.6956	8.27e-10	2.57e-08		sp|B1B5D4|NNJA2_WHEAT	IPR012463
Peaxi162Scf00175g00418		XLOC_013506	497.431	268.46	-0.889788	-2.24151	0.00025	0.000817896	yes		-0.769916	7.96427	13.2372	0.000274451	0.00224504		AT1G26355.1
Peaxi162Scf00175g00519		XLOC_013510	330.759	626.226	0.920904	2.15216	0.0001	0.00035384	yes		0.993868	8.36671	6.71572	0.00955665	0.0401376		AT1G13700.1	IPR006148	GO:0006098,GO:0017057,GO:0005975
Peaxi162Scf00175g00529		XLOC_013558	4.10324	2.06332	-0.991795	-1.76141	0.0046	0.0108609	yes		-1.13375	3.16679	6.64922	0.00991991	0.0413888		AT1G69200.1	IPR011611
Peaxi162Scf00175g01023		XLOC_013566	7.9766	2.84789	-1.48588	-2.30937	0.00075	0.00220004	yes		-1.35545	2.2466	6.47548	0.0109372	0.0446339		AT3G26040.1	IPR003480,IPR023213	GO:0016747
Peaxi162Scf00175g01123		XLOC_013570	3.64781	1.68781	-1.11188	-1.51356	0.01825	0.0358804	yes		-1.54879	1.68705	8.80502	0.00300403	0.0161299		AT2G26710.1	IPR001128	GO:0020037,GO:0016705,GO:0005506,GO:0055114
Peaxi162Scf00176g00122		XLOC_013604	2.43973	7.8665	1.689	1.67305	0.01135	0.0238004	yes		1.84093	2.49033	9.42962	0.00213509	0.0122397		AT5G22460.1
Peaxi162Scf00176g00127		XLOC_013585	25.4937	5.18451	-2.29786	-4.24116	5e-05	0.000185415	yes		-1.94571	3.29758	26.4785	2.66e-07	4.89e-06		AT3G44510.2
Peaxi162Scf00176g01639		XLOC_013613	29.7553	11.1075	-1.42161	-3.61078	5e-05	0.000185415	yes		-1.60467	4.23446	23.9409	9.93e-07	1.62e-05		AT5G04310.1	IPR011050,IPR018082
Peaxi162Scf00177g00001		XLOC_013617	17.8189	60.3954	1.76103	3.84581	5e-05	0.000185415	yes		1.70053	3.78121	20.8438	4.98e-06	6.88e-05		gb|AAG43551.1|AF211533_1	IPR008480
Peaxi162Scf00177g00002		XLOC_013618	19.4456	73.4813	1.91794	3.9761	5e-05	0.000185415	yes		1.83753	4.55692	43.2314	4.86e-11	1.88e-09		gb|AAG43551.1|AF211533_1	IPR008480
Peaxi162Scf00177g00121		XLOC_013619	55.2349	88.3806	0.678149	1.74642	0.0029	0.00726086	yes		0.540263	6.00771	7.14481	0.00751811	0.0331168		sp|P51615|MAOX_VITVI	IPR001891	GO:0016619,GO:0046872,GO:0016616,GO:0004470,GO:0051287,GO:0055114,GO:0016491,GO:0006108
Peaxi162Scf00177g01232		XLOC_013675	0.912981	5.4421	2.57551	3.322	0.0001	0.00035384	yes		2.71101	2.28393	22.1593	2.51e-06	3.74e-05		sp|Q9SJA9|GDL39_ARATH	IPR001087	GO:0016787,GO:0016788,GO:0006629
Peaxi162Scf00178g00056		XLOC_013684	1.65001	2.84248	0.784678	1.38769	0.02295	0.0437413	yes		1.21119	4.94615	8.76678	0.00306766	0.016389		sp|Q2S415|SYL_SALRD	IPR015413,IPR009080	GO:0004823,GO:0005524,GO:0002161,GO:0006418,GO:0000166,GO:0006429,GO:0004812
Peaxi162Scf00178g00077		XLOC_013687	6.8433	82.2513	3.58727	5.21812	5e-05	0.000185415	yes		3.38704	3.5514	16.7191	4.33e-05	0.00045708
Peaxi162Scf00178g00097		XLOC_013688	5.43908	0.351664	-3.95109	-2.57622	0.02515	0.0473134	yes		-4.37249	-0.653483	9.62711	0.00191726	0.011186		AT4G22090.1	IPR011050,IPR018082
Peaxi162Scf00178g00216		XLOC_013701	71.8402	30.8984	-1.21726	-3.19548	5e-05	0.000185415	yes		-0.811864	4.59939	9.28769	0.00230699	0.0130268		AT4G22130.1	IPR013210,IPR001611,IPR013320,IPR011009	GO:0005524,GO:0005515,GO:0004672,GO:0006468,GO:0016772
Peaxi162Scf00178g01110		XLOC_013690	107.328	213.951	0.995258	2.45923	5e-05	0.000185415	yes		0.921933	7.88294	6.38573	0.0115041	0.0463646		AT1G62300.1	IPR003657	GO:0006355,GO:0043565,GO:0003700
Peaxi162Scf00179g00009		XLOC_013713	3.21205	0.369589	-3.1195	-2.3913	0.01325	0.0272084	yes		-2.88161	2.88077	33.6417	6.63e-09	1.73e-07		AT1G68390.1	IPR003406	GO:0016020,GO:0008375
Peaxi162Scf00179g00123		XLOC_013739	10.9345	5.06386	-1.11058	-2.26604	0.0005	0.00152937	yes		-0.976003	4.57819	9.93813	0.0016189	0.00971619		AT1G68410.1	IPR001932,IPR015655	GO:0003824
Peaxi162Scf00179g00536		XLOC_013748	152.868	50.5052	-1.59778	-4.08949	5e-05	0.000185415	yes		-1.59884	7.2736	43.1215	5.14e-11	1.98e-09		AT2G01190.1	IPR000270	GO:0005515
Peaxi162Scf00179g00543		XLOC_013728	9.02228	1.24553	-2.85673	-3.38517	0.00025	0.000817896	yes		-3.32206	2.7208	29.1966	6.54e-08	1.37e-06		AT1G73760.1	IPR013083	GO:0005515,GO:0008270
Peaxi162Scf00180g00003		XLOC_013782	13.7073	6.42425	-1.09335	-1.57155	0.0121	0.0251542	yes		-1.34984	1.4642	7.90371	0.00493336	0.0238794		ref|XP_002531891.1|
Peaxi162Scf00180g00098		XLOC_013803	2.62831	60.1667	4.51676	8.31159	5e-05	0.000185415	yes		5.47038	2.6733	59.0237	1.56e-14	1.05e-12		AT5G23960.2	IPR008949,IPR008930	GO:0000287,GO:0016829,GO:0008152,GO:0010333
Peaxi162Scf00180g00311		XLOC_013792	49.9171	32.3517	-0.625693	-1.64934	0.0047	0.0110673	yes		-0.550596	5.31079	8.97451	0.00273772	0.0150063		sp|Q60BX0|GLO2_METCA	IPR017782	GO:0016787,GO:0004416,GO:0008270,GO:0006750
Peaxi162Scf00180g00519		XLOC_013777	2.90058	5.5488	0.935834	1.68581	0.0045	0.0106537	yes		1.61712	2.53354	10.3675	0.00128253	0.00803015		ref|XP_007033846.1|
Peaxi162Scf00180g00710		XLOC_013779	29.0988	47.9176	0.719597	1.86237	0.0021	0.00548714	yes		0.673163	6.87903	9.47852	0.00207892	0.011974		AT1G06040.1	IPR000315	GO:0008270,GO:0005622
Peaxi162Scf00180g00711		XLOC_013801	463.246	160.684	-1.52755	-3.62276	5e-05	0.000185415	yes		-1.46232	8.74355	10.4455	0.00122949	0.00776618		sp|Q42896|SCRK2_SOLLC	IPR002139	GO:0016773,GO:0004747,GO:0006014
Peaxi162Scf00181g00068		XLOC_013807	2.46718	6.74554	1.45107	3.12186	5e-05	0.000185415	yes		1.86126	3.02475	12.7117	0.000363366	0.00285402		AT5G54280.2	IPR027417,IPR001609,IPR000048	GO:0005524,GO:0005515,GO:0016459,GO:0003774
Peaxi162Scf00182g00014		XLOC_013829	59.4549	11.3459	-2.38963	-5.0996	5e-05	0.000185415	yes		-2.47296	4.70899	75.6554	3.38e-18	4.13e-16		AT5G60490.1	IPR000782
Peaxi162Scf00182g00066		XLOC_013837	47.0949	32.7614	-0.523571	-1.3754	0.0176	0.034774	yes		-0.58136	6.01742	6.43991	0.0111584	0.045263		ref|XP_002519549.1|	IPR013087	GO:0003676
Peaxi162Scf00182g00102		XLOC_013820	0.340476	3.06748	3.17143	2.649	0.00285	0.00715063	yes		3.82953	0.214503	19.5393	9.86e-06	0.000124463		AT2G37710.1	IPR013320,IPR008985,IPR011009	GO:0030246,GO:0005524,GO:0004674,GO:0004672,GO:0006468,GO:0016772
Peaxi162Scf00183g00067		XLOC_013849	10.2962	4.76532	-1.11147	-1.77491	0.0044	0.0104501	yes		-1.21637	1.98938	8.04067	0.00457387	0.0225128		sp|Q8VWZ7|C76B6_CATRO	IPR001128	GO:0020037,GO:0016705,GO:0005506,GO:0055114
Peaxi162Scf00183g00220		XLOC_013858	4.31103	13.2891	1.62414	3.23234	5e-05	0.000185415	yes		2.07892	3.21624	29.4222	5.82e-08	1.24e-06		AT1G19025.1	IPR011084,IPR001279	GO:0016787
Peaxi162Scf00183g00923		XLOC_013876	1.51195	9.17201	2.60082	4.23707	5e-05	0.000185415	yes		3.85189	10.8528	34.5482	4.16e-09	1.13e-07		sp|Q9SSV4|INO1_NICPA	IPR002587	GO:0008654,GO:0006021,GO:0004512
Peaxi162Scf00184g00072		XLOC_013896	6.67095	2.0491	-1.7029	-2.00058	0.0126	0.0260482	yes		-1.71732	1.75006	6.90879	0.00857731	0.036851		AT3G59520.1	IPR022764	GO:0004252,GO:0016021
Peaxi162Scf00184g00513		XLOC_013885	3.67797	9.28384	1.33581	2.27011	0.0026	0.00660917	yes		1.94546	2.93731	21.4998	3.54e-06	5.03e-05		AT1G06050.1	IPR009769
Peaxi162Scf00185g00039		XLOC_013906	71.2023	124.415	0.805165	2.10516	0.0003	0.000964629	yes		0.856432	5.71407	10.7759	0.00102831	0.00670179		AT4G17900.1	IPR006734
Peaxi162Scf00185g00071		XLOC_013908	9.62057	2.13198	-2.17393	-3.41859	5e-05	0.000185415	yes		-2.47195	2.29121	31.4747	2.02e-08	4.77e-07		AT3G11340.1	IPR002213	GO:0008152,GO:0016758
Peaxi162Scf00185g00115		XLOC_013920	0.74275	41.2462	5.79524	5.15638	0.00475	0.0111685	yes		6.48686	3.1082	83.8976	5.21e-20	8.57e-18		AT3G61040.2	IPR001128	GO:0020037,GO:0016705,GO:0005506,GO:0055114
Peaxi162Scf00186g01211		XLOC_013950	72.6782	45.3459	-0.680549	-1.81987	0.0019	0.00502129	yes		-0.519066	6.65188	7.64169	0.00570344	0.0267868		AT5G56350.1	IPR001697	GO:0030955,GO:0000287,GO:0004743,GO:0006096,GO:0003824
Peaxi162Scf00186g01713		XLOC_013955	87.1291	52.5333	-0.729922	-1.93287	0.00105	0.00297038	yes		-0.513374	4.91406	6.92064	0.00852064	0.036652		ref|XP_002523386.1|
Peaxi162Scf00188g00072		XLOC_014013	12.4573	4.5763	-1.44474	-2.81748	5e-05	0.000185415	yes		-1.49886	3.74965	7.51652	0.00611358	0.0282455		AT3G26040.1	IPR003480,IPR023213	GO:0016747
Peaxi162Scf00188g00099		XLOC_014062	4.16642	10.8415	1.37968	2.55721	5e-05	0.000185415	yes		1.9204	5.66379	28.4314	9.71e-08	1.98e-06		AT5G03490.1	IPR002213	GO:0008152,GO:0016758
Peaxi162Scf00188g00430		XLOC_014005	10.3412	25.55	1.30492	3.2294	5e-05	0.000185415	yes		1.4888	4.32823	21.6125	3.34e-06	4.78e-05		AT5G16000.1	IPR025875,IPR013210,IPR013320,IPR011009	GO:0005524,GO:0004674,GO:0004672,GO:0006468,GO:0016772
Peaxi162Scf00188g00624		XLOC_014045	8.03828	79.3068	3.30248	6.47271	5e-05	0.000185415	yes		3.71032	2.7924	24.0808	9.24e-07	1.52e-05		AT1G68850.1	IPR010255	GO:0006979,GO:0020037,GO:0004601,GO:0055114
Peaxi162Scf00188g00713		XLOC_014053	6.39712	1.49797	-2.09442	-2.93279	0.0001	0.00035384	yes		-2.2953	2.12126	11.8717	0.00056992	0.00415348		AT3G26040.1	IPR003480,IPR023213	GO:0016747
Peaxi162Scf00188g00924		XLOC_014058	2.63504	0.185728	-3.82656	-3.2055	0.0023	0.00594717	yes		-3.44943	1.53372	24.6599	6.84e-07	1.16e-05		AT1G68940.1	IPR013083,IPR016024	GO:0005515,GO:0000151,GO:0016567,GO:0005488,GO:0004842
Peaxi162Scf00188g00931		XLOC_014060	5.91615	15.2975	1.37056	3.29543	5e-05	0.000185415	yes		1.74273	4.86883	28.7826	8.1e-08	1.67e-06		AT3G07770.1	IPR001404	GO:0006457,GO:0005524,GO:0051082,GO:0006950
Peaxi162Scf00188g01216		XLOC_014072	26.0622	3.81574	-2.77193	-5.75892	5e-05	0.000185415	yes		-2.78813	7.85322	64.375	1.03e-15	8.42e-14		AT2G26710.1	IPR001128	GO:0020037,GO:0016705,GO:0005506,GO:0055114
Peaxi162Scf00188g01225		XLOC_014027	8.00344	0.385911	-4.37428	-3.33911	0.004	0.00962105	yes		-4.1465	3.46842	71.3942	2.93e-17	2.98e-15		AT2G26710.1	IPR001128	GO:0020037,GO:0016705,GO:0005506,GO:0055114
Peaxi162Scf00189g00005		XLOC_014099	642.589	137.28	-2.22677	-5.32527	5e-05	0.000185415	yes		-2.25537	8.75756	36.8069	1.3e-09	3.94e-08		AT2G20520.1	IPR000782
Peaxi162Scf00189g00029		XLOC_014106	7.98333	2.68624	-1.5714	-2.85397	0.0001	0.00035384	yes		-1.5579	1.52101	15.7761	7.13e-05	0.000704534		AT1G33110.1	IPR002528	GO:0016020,GO:0055085,GO:0015238,GO:0015297,GO:0006855
Peaxi162Scf00189g00041		XLOC_014084	3.51664	15.0052	2.09319	4.07516	5e-05	0.000185415	yes		2.79858	5.61486	41.4443	1.21e-10	4.38e-09		AT3G57680.1	IPR004447	GO:0006508,GO:0005515,GO:0008236
Peaxi162Scf00189g00073		XLOC_014114	15.9133	6.56471	-1.27743	-3.07002	5e-05	0.000185415	yes		-1.29941	4.53617	13.837	0.000199367	0.0017014		AT2G42320.1
Peaxi162Scf00189g00119		XLOC_014125	50.0921	15.5011	-1.69221	-3.75123	5e-05	0.000185415	yes		-1.2405	4.51396	6.94903	0.00838645	0.0362253		AT3G51030.1	IPR005746,IPR012336	GO:0015035,GO:0006662,GO:0045454
Peaxi162Scf00189g00124		XLOC_014080	3.88667	0.745701	-2.38187	-1.93681	0.01225	0.0254199	yes		-1.96854	2.9058	7.43415	0.00639975	0.0292862		AT2G42380.2	IPR004827	GO:0006355,GO:0043565,GO:0003700
Peaxi162Scf00189g00522		XLOC_014087	77.4642	152.235	0.974699	2.4649	0.0002	0.000667709	yes		0.933981	5.37477	7.11604	0.00763974	0.0335598
Peaxi162Scf00189g00812		XLOC_014092	12.4635	23.2378	0.898766	1.85769	0.00425	0.0101422	yes		1.23865	3.14558	8.9884	0.00271698	0.0149202		AT1G35180.1	IPR006634	GO:0016021
Peaxi162Scf00189g01212		XLOC_014126	19.3024	36.3922	0.914852	2.35385	0.00015	0.000513767	yes		1.52969	5.0075	36.7045	1.37e-09	4.13e-08		AT3G19400.1	IPR013128,IPR025661,IPR000118,IPR025660	GO:0008234,GO:0006508
Peaxi162Scf00189g10019		XLOC_014101	21.7091	10.536	-1.04298	-1.97092	0.00105	0.00297038	yes		-1.06838	3.61187	9.16111	0.00247213	0.0137864		sp|P22129|RB11B_DIPOM	IPR005225,IPR001806,IPR027417	GO:0016020,GO:0007165,GO:0007264,GO:0006184,GO:0005622,GO:0005525,GO:0015031,GO:0003924
Peaxi162Scf00190g00015		XLOC_014147	24.0197	75.2529	1.64753	3.86904	5e-05	0.000185415	yes		1.72729	4.44559	13.683	0.000216409	0.00182726
Peaxi162Scf00190g00715		XLOC_014134	0	13.6199	Inf	NA	5e-05	0.000185415	yes		5.94077	2.17357	50.9157	9.64e-13	4.96e-11		sp|A2ZAB5|SAPK3_ORYSI	IPR011009	GO:0005524,GO:0004672,GO:0006468,GO:0016772
Peaxi162Scf00190g00719		XLOC_014135	1.38701	664.255	8.90361	10.4951	5e-05	0.000185415	yes		8.8064	5.91619	69.3435	8.27e-17	7.9e-15		AT4G17030.1	IPR007118	GO:0005576
Peaxi162Scf00190g01218		XLOC_014160	9.47843	15.7919	0.73646	1.61032	0.00545	0.0125885	yes		0.728781	4.76644	10.0344	0.00153642	0.00930751		AT1G11755.1	IPR001441	GO:0016765
Peaxi162Scf00191g00046		XLOC_014196	1.58299	5.57221	1.8156	3.7049	5e-05	0.000185415	yes		2.35737	5.16297	32.1994	1.39e-08	3.43e-07		AT2G03140.2	IPR003675	GO:0016020
Peaxi162Scf00191g00312		XLOC_014170	126.162	224.419	0.830911	2.04038	0.00045	0.00139113	yes		1.19922	8.78642	30.3002	3.7e-08	8.24e-07		AT5G65470.1	IPR019378
Peaxi162Scf00192g00005		XLOC_014217	76.5073	7.74047	-3.3051	-5.54263	5e-05	0.000185415	yes		-3.3124	5.43226	29.2608	6.33e-08	1.33e-06		gb|ABC86707.1|
Peaxi162Scf00192g00024		XLOC_014216	59.9297	9.34191	-2.68148	-6.00782	5e-05	0.000185415	yes		-2.66363	5.07902	55.5391	9.16e-14	5.48e-12		AT5G19890.1	IPR010255	GO:0006979,GO:0020037,GO:0004601,GO:0055114
Peaxi162Scf00192g00031		XLOC_014222	13.8904	62.4944	2.16964	3.43756	5e-05	0.000185415	yes		2.45373	3.51412	25.3372	4.81e-07	8.46e-06		AT5G62150.1	IPR018392	GO:0016998
Peaxi162Scf00192g00096		XLOC_014272	3.75092	16.6833	2.15309	3.69923	5e-05	0.000185415	yes		2.35156	3.90008	28.7333	8.31e-08	1.71e-06		ref|XP_002321853.1|
Peaxi162Scf00192g00114		XLOC_014278	36.571	15.0609	-1.27989	-2.54096	0.0001	0.00035384	yes		-0.989637	5.262	7.54493	0.00601791	0.0278933
Peaxi162Scf00193g00214		XLOC_014292	286.53	651.995	1.18618	2.98653	5e-05	0.000185415	yes		1.24862	6.97475	12.3171	0.00044883	0.00339772		AT1G31812.1	IPR014352	GO:0000062
Peaxi162Scf00193g00616		XLOC_014311	1198.07	676.91	-0.823682	-1.8933	0.0009	0.00258883	yes		-1.17489	8.69	16.562	4.71e-05	0.000491488
Peaxi162Scf00193g00722		XLOC_014318	32.2443	17.4301	-0.887466	-1.98834	0.0003	0.000964629	yes		-0.728854	3.96326	6.62828	0.0100372	0.0417315		sp|B5YDU6|RL2_DICT6	IPR002171	GO:0005840,GO:0003723,GO:0015934,GO:0006412,GO:0005622,GO:0016740,GO:0003735
Peaxi162Scf00193g00730		XLOC_014319	15.1433	22.7737	0.588688	1.52432	0.01	0.021334	yes		0.721596	4.78971	8.59983	0.00336194	0.0176453		AT4G19190.1	IPR019339
Peaxi162Scf00194g00018		XLOC_014357	9.51184	18.4408	0.955105	2.17869	0.00065	0.00193585	yes		0.985887	3.74417	10.0605	0.00151479	0.00919531		AT5G26610.1	IPR007087,IPR000467	GO:0046872,GO:0003676
Peaxi162Scf00194g00019		XLOC_014326	12.1327	50.3655	2.05354	5.24806	5e-05	0.000185415	yes		2.28003	6.41259	55.7178	8.37e-14	5.04e-12		AT1G11910.1	IPR011001,IPR021109,IPR001461	GO:0006508,GO:0006629,GO:0004190
Peaxi162Scf00194g00072		XLOC_014346	80.3063	44.4592	-0.85303	-2.28542	0.00015	0.000513767	yes		-0.886961	6.79017	8.6964	0.0031884	0.0168895		AT1G17650.1	IPR008927,IPR015815,IPR016040	GO:0016616,GO:0006098,GO:0004616,GO:0055114,GO:0050662,GO:0016491
Peaxi162Scf00194g00091		XLOC_014348	5.54716	11.0413	0.993089	2.34713	0.0002	0.000667709	yes		0.968319	3.39766	7.75657	0.00535174	0.0254583		AT5G49760.1	IPR003591,IPR013210,IPR001611,IPR013320,IPR011009	GO:0005524,GO:0005515,GO:0004674,GO:0004672,GO:0006468,GO:0016772
Peaxi162Scf00194g00215		XLOC_014362	52.6524	22.269	-1.24146	-3.32978	5e-05	0.000185415	yes		-1.21196	7.49714	20.8817	4.89e-06	6.76e-05
Peaxi162Scf00194g00218		XLOC_014332	16.6834	3.74657	-2.15477	-3.90066	5e-05	0.000185415	yes		-2.1117	3.84036	21.0886	4.39e-06	6.13e-05		AT1G09540.1	IPR009057	GO:0003677,GO:0003682
Peaxi162Scf00194g00426		XLOC_014338	258.088	11.2452	-4.52048	-8.34842	5e-05	0.000185415	yes		-4.76944	7.73713	52.3009	4.76e-13	2.56e-11		AT1G09560.1	IPR001929	GO:0045735,GO:0030145
Peaxi162Scf00194g00427		XLOC_014339	235.295	2.24743	-6.71005	-10.1979	5e-05	0.000185415	yes		-6.94353	7.41472	107.594	3.3e-25	1.31e-22		AT1G09560.1	IPR001929	GO:0045735,GO:0030145
Peaxi162Scf00194g00518		XLOC_014342	57.2673	22.8175	-1.32757	-3.4253	5e-05	0.000185415	yes		-1.34653	5.82931	16.8815	3.98e-05	0.000423918		AT1G09560.1	IPR001929	GO:0045735,GO:0030145
Peaxi162Scf00194g00629		XLOC_014375	13.8375	8.31139	-0.735426	-1.85934	0.0016	0.00431488	yes		-0.619969	4.91822	8.67251	0.00323047	0.0170726		ref|XP_007014606.1|	IPR015943	GO:0005515
Peaxi162Scf00194g00931		XLOC_014349	8.38454	3.6128	-1.21462	-3.00836	5e-05	0.000185415	yes		-0.967352	5.87943	10.8172	0.00100562	0.00657668		AT4G01240.1	IPR013216	GO:0008152,GO:0008168
Peaxi162Scf00194g01021		XLOC_014355	82.7861	36.9994	-1.16189	-2.67794	5e-05	0.000185415	yes		-0.825378	5.65946	8.53503	0.00348376	0.0181524		AT1G14450.1	IPR012576	GO:0022900,GO:0005747,GO:0005739
Peaxi162Scf00194g01046		XLOC_014393	53.4319	3.94338	-3.7602	-6.33725	5e-05	0.000185415	yes		-3.89554	4.68445	81.5001	1.75e-19	2.56e-17		AT5G39150.1	IPR001611,IPR001929	GO:0045735,GO:0005515,GO:0030145
Peaxi162Scf00195g00009		XLOC_014394	7.05378	12.6232	0.83961	1.54661	0.00825	0.0180482	yes		1.34225	3.1252	12.5472	0.000396793	0.00306999		AT1G31300.1	IPR006634	GO:0016021
Peaxi162Scf00195g00027		XLOC_014424	9.55016	44.4085	2.21724	5.44722	5e-05	0.000185415	yes		2.38859	5.17854	41.815	1e-10	3.69e-09		AT2G38970.1	IPR013083,IPR002035	GO:0005515,GO:0008270
Peaxi162Scf00195g00118		XLOC_014439	8.73887	2.75895	-1.66333	-1.73858	0.01045	0.0221608	yes		-1.23548	2.04586	7.61321	0.00579423	0.0271209
Peaxi162Scf00195g00518		XLOC_014430	223.702	129.65	-0.786961	-2.02824	0.00015	0.000513767	yes		-0.567947	6.06813	9.29621	0.00229629	0.0129735		AT1G30630.1	IPR006822	GO:0005515,GO:0006890,GO:0005198
Peaxi162Scf00195g00519		XLOC_014431	7.0088	26.1996	1.90231	4.17704	5e-05	0.000185415	yes		1.93404	4.69514	8.42411	0.00370277	0.0190583		AT2G42850.1	IPR001128	GO:0020037,GO:0016705,GO:0005506,GO:0004497,GO:0055114
Peaxi162Scf00195g00835		XLOC_014436	2.22491	4.41493	0.988645	1.6875	0.0104	0.0220707	yes		1.48228	2.98115	11.3771	0.000743546	0.0051627		AT1G71140.1	IPR002528	GO:0016020,GO:0055085,GO:0015238,GO:0015297,GO:0006855
Peaxi162Scf00195g01014		XLOC_014412	3.21001	8.77714	1.45118	3.09486	5e-05	0.000185415	yes		1.67218	5.89902	39.454	3.36e-10	1.13e-08		sp|O04893|AGLU_SPIOL	IPR011013,IPR013785,IPR000322	GO:0030246,GO:0004553,GO:0005975,GO:0003824
Peaxi162Scf00195g01222		XLOC_014443	110.216	3.72737	-4.88603	-3.97277	0.0065	0.0146688	yes		-7.89026	0.0232388	25.0151	5.69e-07	9.79e-06
Peaxi162Scf00196g00007		XLOC_014460	35.6881	525.947	3.8814	8.74273	5e-05	0.000185415	yes		2.78036	0.915369	8.91006	0.00283604	0.0153649
Peaxi162Scf00196g00048		XLOC_014453	238.222	93.8949	-1.34319	-3.50161	5e-05	0.000185415	yes		-1.2647	6.82386	17.9288	2.29e-05	0.000261696		dbj|BAA11766.1|	IPR011991,IPR020478	GO:0005634,GO:0003677,GO:0006355,GO:0000785,GO:0006334,GO:0000786
Peaxi162Scf00196g00051		XLOC_014454	16.1878	3.90135	-2.05287	-3.62652	5e-05	0.000185415	yes		-1.96322	3.05529	12.2084	0.000475736	0.00356621		AT1G03220.1	IPR021109,IPR001461	GO:0006508,GO:0004190
Peaxi162Scf00196g00053		XLOC_014473	13.9533	0.652757	-4.41791	-4.20476	0.0009	0.00258883	yes		-3.65873	3.91441	61.9118	3.59e-15	2.69e-13		gb|ADX66725.1|	IPR021109,IPR001461	GO:0006508,GO:0004190
Peaxi162Scf00196g00076		XLOC_014477	30.8166	2.23769	-3.78363	-6.07184	5e-05	0.000185415	yes		-3.93955	4.02062	84.2097	4.45e-20	7.43e-18		AT1G03220.1	IPR021109,IPR001461	GO:0006508,GO:0004190
Peaxi162Scf00196g00106		XLOC_014482	11.6003	3.21268	-1.85232	-2.00831	0.0056	0.012888	yes		-1.89552	2.84628	14.556	0.000136056	0.00122788		ref|XP_007034603.1|
Peaxi162Scf00196g00115		XLOC_014464	1.34244	15.5223	3.53141	3.46613	0.0012	0.0033442	yes		3.16308	1.18888	13.3641	0.000256489	0.00211565			IPR001878	GO:0008270,GO:0003676
Peaxi162Scf00196g00119		XLOC_014445	366.825	4320.8	3.55813	5.62802	5e-05	0.000185415	yes		3.52282	9.99902	30.2825	3.73e-08	8.3e-07
Peaxi162Scf00196g00318		XLOC_014469	1.905	9.13567	2.26172	3.56562	5e-05	0.000185415	yes		3.33893	2.63457	44.8512	2.13e-11	8.77e-10		AT5G65530.1	IPR013320,IPR011009	GO:0004713,GO:0005524,GO:0004672,GO:0006468,GO:0016772
Peaxi162Scf00196g00325		XLOC_014471	1.05648	8.64045	3.03184	5.0804	5e-05	0.000185415	yes		2.69285	2.61585	25.723	3.94e-07	7.04e-06		AT2G22620.1	IPR011013,IPR010325,IPR014766,IPR013784,IPR008979	GO:0030246,GO:0005975,GO:0003824
Peaxi162Scf00196g00613		XLOC_014474	4.39024	0.476296	-3.20437	-4.39346	5e-05	0.000185415	yes		-3.47461	3.07172	49.4651	2.02e-12	9.86e-11		gb|ADX66725.1|	IPR021109,IPR001461	GO:0006508,GO:0004190
Peaxi162Scf00196g00723		XLOC_014476	14.2825	3.6758	-1.95811	-5.01826	5e-05	0.000185415	yes		-1.84835	5.80611	31.7536	1.75e-08	4.2e-07		AT1G03220.1	IPR021109,IPR001461	GO:0006508,GO:0004190
Peaxi162Scf00196g00724		XLOC_014478	45.3888	129.955	1.5176	4.1543	5e-05	0.000185415	yes		1.65112	7.44518	20.157	7.13e-06	9.38e-05		gb|ADG23123.1|	IPR021109,IPR001461	GO:0006508,GO:0004190
Peaxi162Scf00196g01023		XLOC_014481	38.6462	19.6564	-0.975328	-2.36916	0.0002	0.000667709	yes		-1.04119	5.26906	12.9473	0.000320384	0.00256208		AT3G06140.1	IPR013083	GO:0005515,GO:0008270
Peaxi162Scf00198g00014		XLOC_014500	22.9965	46.0963	1.00324	2.61428	5e-05	0.000185415	yes		1.08887	4.71929	23.5782	1.2e-06	1.92e-05		AT5G53120.1	IPR001045	GO:0003824
Peaxi162Scf00198g00015		XLOC_014534	0.272481	60.1162	7.78545	5.03405	0.0259	0.0485145	yes		8.52932	5.00107	95.148	1.77e-22	4.37e-20		AT4G26080.1	IPR001932,IPR015655	GO:0006470,GO:0003824,GO:0004722
Peaxi162Scf00198g00148		XLOC_014559	3006.86	134.395	-4.48371	-8.34315	5e-05	0.000185415	yes		-4.40525	9.42114	96.5024	8.91e-23	2.31e-20		AT1G70830.1	IPR023393,IPR000916	GO:0006952,GO:0009607
Peaxi162Scf00198g00212		XLOC_014502	1.73339	45.408	4.71128	8.7231	5e-05	0.000185415	yes		4.84292	5.60812	127.92	1.17e-29	8.96e-27		AT5G40390.1	IPR013785,IPR008811	GO:0003824
Peaxi162Scf00198g00217		XLOC_014504	43.6592	20.3578	-1.1007	-2.84919	5e-05	0.000185415	yes		-1.40512	7.64753	27.3653	1.68e-07	3.25e-06		AT1G26150.1	IPR011009	GO:0005524,GO:0004674,GO:0004672,GO:0006468,GO:0016772
Peaxi162Scf00198g00411		XLOC_014507	179.298	76.1222	-1.23597	-3.65381	5e-05	0.000185415	yes		-1.64484	7.61187	22.7451	1.85e-06	2.85e-05
Peaxi162Scf00198g00414		XLOC_014506	8.55267	12.3547	0.530613	1.39258	0.01755	0.0346883	yes		0.713291	5.05352	6.43471	0.0111911	0.0453513		sp|P21335|TADA_BACSU	IPR016193	GO:0016787,GO:0008270,GO:0003824
Peaxi162Scf00198g00516		XLOC_014543	1.57444	28.7667	4.19149	6.79858	5e-05	0.000185415	yes		4.6524	4.1157	90.8265	1.57e-21	3.42e-19		AT3G25620.2	IPR027417,IPR013525	GO:0016020,GO:0005524,GO:0000166,GO:0017111,GO:0016887
Peaxi162Scf00199g00925		XLOC_014584	72.1441	39.4656	-0.870287	-2.11068	0.0003	0.000964629	yes		-0.803842	4.71262	10.4572	0.00122169	0.00772632		sp|Q9ZQX4|VATF_ARATH	IPR008218	GO:0015991,GO:0034220,GO:0033180,GO:0046961
Peaxi162Scf00199g01019		XLOC_014587	0.577288	8.05916	3.80327	4.16572	0.0015	0.00407526	yes		3.91117	1.67729	15.6856	7.48e-05	0.000732789		AT4G20050.1	IPR011050
Peaxi162Scf00200g00710		XLOC_014590	256.611	142.82	-0.845385	-1.97422	0.00085	0.00246011	yes		-0.769576	8.73754	14.9421	0.000110861	0.00102875		AT3G13460.1	IPR007275
Peaxi162Scf00201g00021		XLOC_014644	4.72121	9.77541	1.05	2.5255	0.0001	0.00035384	yes		1.27906	4.99561	18.186	2e-05	0.00023221		sp|Q7NFE9|CLPB_GLOVI	IPR019489,IPR023150,IPR007149,IPR001270,IPR027417,IPR028299,IPR004176	GO:0005524,GO:0019538,GO:0000166,GO:0017111
Peaxi162Scf00201g00025		XLOC_014615	1.21235	3.90094	1.68601	2.1621	0.00205	0.00537075	yes		2.45145	2.18154	17.5746	2.76e-05	0.000308787
Peaxi162Scf00201g00034		XLOC_014657	1.01857	2.82415	1.47127	1.84135	0.0052	0.0120824	yes		2.3367	2.82662	17.0208	3.7e-05	0.000396785		AT5G61010.1	IPR004140,IPR016159	GO:0000145,GO:0006887
Peaxi162Scf00201g00127		XLOC_014649	6.69713	13.0957	0.96748	2.30776	5e-05	0.000185415	yes		1.25188	5.02992	9.51762	0.00203508	0.0117641		AT5G63770.1	IPR002219,IPR001206,IPR016064,IPR000756	GO:0004143,GO:0007205,GO:0003951,GO:0008152,GO:0035556
Peaxi162Scf00201g00240		XLOC_014621	2.47543	7.64859	1.62751	3.47954	5e-05	0.000185415	yes		2.79251	3.81414	31.5736	1.92e-08	4.56e-07		sp|Q7NFE9|CLPB_GLOVI	IPR019489,IPR023150,IPR007149,IPR001270,IPR027417,IPR028299,IPR004176	GO:0005524,GO:0019538,GO:0000166,GO:0017111
Peaxi162Scf00201g00332		XLOC_014636	66.4096	27.9715	-1.24743	-3.07578	5e-05	0.000185415	yes		-1.17265	6.44194	15.4957	8.27e-05	0.000798508
Peaxi162Scf00201g00333		XLOC_014660	7.36239	3.894	-0.91892	-2.15487	0.0001	0.00035384	yes		-0.898768	5.75427	7.77346	0.00530195	0.0252446		ref|XP_002514640.1|	IPR025486
Peaxi162Scf00201g00342		XLOC_014658	24.2894	13.8876	-0.806528	-2.0555	0.00075	0.00220004	yes		-0.654298	5.45487	8.58888	0.00338222	0.0177169		AT1G03220.1	IPR021109,IPR001461	GO:0006508,GO:0004190
Peaxi162Scf00202g00001		XLOC_014684	1.78213	4.13368	1.21383	1.46525	0.0213	0.0410049	yes		3.42655	3.23062	16.1704	5.79e-05	0.000588932		sp|C4XGC2|NQOR_DESMR	IPR010089,IPR005025	GO:0045892,GO:0010181,GO:0016491
Peaxi162Scf00202g00313		XLOC_014672	2.17769	19.3158	3.14891	4.8651	5e-05	0.000185415	yes		5.05265	0.604226	29.1863	6.57e-08	1.38e-06		sp|P58380|FABI1_RHIME	IPR002347
Peaxi162Scf00203g00081		XLOC_014709	54.1569	21.4825	-1.33398	-3.38661	5e-05	0.000185415	yes		-1.34415	6.99853	33.4209	7.42e-09	1.92e-07		AT5G06390.1	IPR000782
Peaxi162Scf00203g01315		XLOC_014715	1.62237	16.6607	3.36028	4.69255	5e-05	0.000185415	yes		3.7515	1.35531	31.2108	2.31e-08	5.4e-07		AT3G12720.1	IPR009057	GO:0003677,GO:0003682
Peaxi162Scf00204g00079		XLOC_014749	43.4221	21.1641	-1.03681	-2.60348	5e-05	0.000185415	yes		-0.912595	7.77557	14.3517	0.00015164	0.00134393		ref|XP_007048046.1|	IPR016024,IPR000008	GO:0005515,GO:0005488
Peaxi162Scf00204g00096		XLOC_014751	10.5617	3.30089	-1.67791	-2.62477	0.0001	0.00035384	yes		-1.62266	2.45619	7.51575	0.00611617	0.0282511		AT4G39700.1	IPR006121	GO:0046872,GO:0030001
Peaxi162Scf00204g00216		XLOC_014743	61.3068	16.1385	-1.92554	-4.96563	5e-05	0.000185415	yes		-1.98101	4.83425	68.8934	1.04e-16	9.74e-15		AT4G39660.1	IPR015424,IPR005814	GO:0008483,GO:0003824,GO:0030170
Peaxi162Scf00204g01613		XLOC_014753	156.964	38.8575	-2.01417	-4.84362	5e-05	0.000185415	yes		-2.07638	6.93212	13.7869	0.000204757	0.00174237		sp|P14133|ASO_CUCSA	IPR017760	GO:0005507,GO:0005576,GO:0055114,GO:0016491
Peaxi162Scf00205g00004		XLOC_014803	8.35248	3.08592	-1.4365	-2.30658	0.00015	0.000513767	yes		-1.3706	5.0003	6.71553	0.00955767	0.0401376		AT2G17230.1	IPR006766
Peaxi162Scf00205g00010		XLOC_014767	103.848	49.287	-1.07519	-2.86679	5e-05	0.000185415	yes		-0.933296	6.4706	15.1221	0.000100776	0.000947472		sp|O13696|IDH1_SCHPO	IPR001804,IPR024084	GO:0006099,GO:0000287,GO:0016616,GO:0004449,GO:0051287,GO:0055114
Peaxi162Scf00205g00039		XLOC_014771	6.54518	12.3327	0.91399	2.09825	0.0004	0.00125109	yes		1.07017	6.04464	12.7922	0.000348064	0.00274737		AT2G01320.2	IPR027417,IPR013525	GO:0016020,GO:0005524,GO:0000166,GO:0017111,GO:0016887
Peaxi162Scf00205g00616		XLOC_014778	41.7102	167.436	2.00514	5.05091	5e-05	0.000185415	yes		2.13302	6.85357	66.6084	3.31e-16	2.92e-14
Peaxi162Scf00205g00619		XLOC_014812	38.5404	134.64	1.80466	4.37307	5e-05	0.000185415	yes		2.58864	4.22937	59.6378	1.14e-14	7.9e-13		AT2G01275.1	IPR022143,IPR013083,IPR011016	GO:0008270
Peaxi162Scf00205g00721		XLOC_014782	3.84469	7.03605	0.871899	1.55447	0.0099	0.0211473	yes		1.33182	3.70768	11.4038	0.000732941	0.00510103		AT1G26680.1	IPR015300	GO:0003677
Peaxi162Scf00205g00919		XLOC_014820	390.657	180.263	-1.1158	-2.64761	5e-05	0.000185415	yes		-0.762409	9.27869	9.40206	0.00216742	0.0123907		sp|P17614|ATPBM_NICPL	IPR005722,IPR020971,IPR027417	GO:0046034,GO:0005524,GO:0006754,GO:0015986,GO:0033178,GO:0015991,GO:0016820,GO:0000275,GO:0006200,GO:0015992,GO:0046933,GO:0016887
Peaxi162Scf00205g01022		XLOC_014822	3.34053	6.85449	1.03697	1.53599	0.00985	0.0210544	yes		1.11415	5.3628	12.7992	0.000346762	0.00273814		sp|P54086|TATC_SYNY3	IPR002033	GO:0016021
Peaxi162Scf00205g01128		XLOC_014824	481.291	306.121	-0.652806	-1.50511	0.00795	0.0174749	yes		-0.537733	8.49361	7.44874	0.00634807	0.0290888		AT4G38970.1	IPR013785,IPR000741	GO:0004332,GO:0006096,GO:0003824
Peaxi162Scf00205g01217		XLOC_014827	9.62694	3.51477	-1.45365	-2.45523	0.00035	0.00110899	yes		-1.35097	2.20778	8.39256	0.00376759	0.0193298		sp|Q9C9N3|C3H14_ARATH	IPR000571	GO:0046872
Peaxi162Scf00206g00311		XLOC_014848	17.9905	0.890736	-4.33609	-3.96536	0.0005	0.00152937	yes		-4.1546	2.57123	38.6574	5.05e-10	1.63e-08		AT4G28250.1	IPR007118	GO:0019953,GO:0005576
Peaxi162Scf00206g01011		XLOC_014856	30.879	6.46374	-2.25618	-3.36217	0.0002	0.000667709	yes		-1.67313	4.29923	13.0151	0.000308985	0.00248436
Peaxi162Scf00207g00008		XLOC_014967	37.9348	5.67774	-2.74013	-5.72885	5e-05	0.000185415	yes		-2.74599	3.72974	68.1935	1.48e-16	1.36e-14		AT3G17860.1	IPR010399,IPR018467
Peaxi162Scf00207g00034		XLOC_014965	120.139	26.9607	-2.15578	-5.57209	5e-05	0.000185415	yes		-2.21913	5.18797	54.7838	1.35e-13	7.94e-12		AT1G48600.2
Peaxi162Scf00207g00045		XLOC_014888	2.73556	17.2769	2.65894	3.76175	5e-05	0.000185415	yes		2.43029	4.9227	10.1089	0.00147552	0.00900438		AT5G25110.1	IPR020636	GO:0007165,GO:0005524,GO:0004674,GO:0004672,GO:0006468,GO:0016772
Peaxi162Scf00207g00116		XLOC_014863	0	25.2196	Inf	NA	5e-05	0.000185415	yes		4.14575	1.94807	41.5727	1.14e-10	4.13e-09
Peaxi162Scf00207g00236		XLOC_014877	0.949011	6.98227	2.8792	4.16054	5e-05	0.000185415	yes		2.99634	-0.0293058	11.2132	0.00081218	0.00553533		AT5G47910.1	IPR013121,IPR017938,IPR011992,IPR013130	GO:0050664,GO:0005509,GO:0004601,GO:0055114,GO:0016491
Peaxi162Scf00207g00250		XLOC_014876	5.03392	0.366679	-3.77909	-3.16342	0.00265	0.0067089	yes		-4.17994	0.388194	29.3166	6.15e-08	1.3e-06		AT5G61790.1	IPR001580,IPR008985	GO:0006457,GO:0005783,GO:0005515,GO:0051082,GO:0005509
Peaxi162Scf00207g00333		XLOC_014984	335.443	1128.95	1.75085	3.92571	5e-05	0.000185415	yes		1.45235	7.27509	21.9851	2.75e-06	4.05e-05		gb|ABQ45124.1|
Peaxi162Scf00207g00338		XLOC_014883	16.3459	29.5412	0.853797	2.14154	0.00055	0.00166651	yes		1.38547	5.62292	27.1961	1.84e-07	3.49e-06		ref|XP_002528397.1|
Peaxi162Scf00207g00442		XLOC_014985	159.71	85.7441	-0.897348	-2.38471	5e-05	0.000185415	yes		-0.808163	6.11658	14.4888	0.000140995	0.00126529		AT4G09670.1	IPR004104,IPR016040	GO:0008152,GO:0055114,GO:0016491
Peaxi162Scf00207g00538		XLOC_014993	1.3725	4.80745	1.80846	3.62424	5e-05	0.000185415	yes		1.89388	7.54705	18.8152	1.44e-05	0.000174642		AT1G15290.1	IPR011990,IPR028275	GO:0005515
Peaxi162Scf00207g00638		XLOC_014898	0	3.42418	Inf	NA	5e-05	0.000185415	yes		7.38767	0.270673	29.994	4.33e-08	9.49e-07		sp|Q8GXI9|PV42B_ARATH	IPR000644	GO:0030554
Peaxi162Scf00207g00721		XLOC_015005	3.2826	201.561	5.94023	5.41338	0.00475	0.0111685	yes		6.16511	5.95784	50.9472	9.49e-13	4.91e-11
Peaxi162Scf00207g00746		XLOC_014906	48.0329	31.5552	-0.606146	-1.56914	0.00675	0.0151532	yes		-0.62403	5.85114	8.59149	0.00337738	0.0177041		sp|P25076|CY11_SOLTU	IPR002326	GO:0009055,GO:0020037,GO:0005506
Peaxi162Scf00207g00747		XLOC_014907	39.4377	8.9562	-2.13862	-4.70472	5e-05	0.000185415	yes		-2.13547	4.14895	15.4956	8.27e-05	0.000798508		AT5G11420.1	IPR006946
Peaxi162Scf00207g00835		XLOC_014908	17.3801	0.495132	-5.13348	-6.45507	5e-05	0.000185415	yes		-5.44592	4.50198	132.778	1.01e-30	8.72e-28		AT1G52820.1	IPR027443,IPR005123,IPR026992	GO:0016706,GO:0055114,GO:0016491
Peaxi162Scf00207g00941		XLOC_014915	10.3156	39.9481	1.9533	3.79697	5e-05	0.000185415	yes		2.0733	4.44922	15.1702	9.82e-05	0.000925756		AT1G79900.1	IPR023395,IPR018108
Peaxi162Scf00207g00942		XLOC_014916	28.5131	9.72402	-1.552	-2.80039	5e-05	0.000185415	yes		-1.3257	1.12578	7.98541	0.00471558	0.023046			IPR001569	GO:0005840,GO:0006412,GO:0005622,GO:0003735
Peaxi162Scf00207g01032		XLOC_014921	10.2532	1.39247	-2.88036	-2.81316	0.00145	0.00395485	yes		-5.80661	-0.384997	17.9482	2.27e-05	0.000260045		AT1G14870.1	IPR006461
Peaxi162Scf00207g01052		XLOC_015030	6.62394	1.85377	-1.83723	-3.32203	5e-05	0.000185415	yes		-1.39014	3.69882	6.78122	0.00921219	0.039011		AT3G13750.1	IPR011990,IPR002885,IPR001944,IPR000922,IPR017853	GO:0030246,GO:0004553,GO:0005515,GO:0005975,GO:0003824
Peaxi162Scf00207g01129		XLOC_015041	10.5572	24.0901	1.19021	2.83019	5e-05	0.000185415	yes		1.20717	4.31374	14.0662	0.000176492	0.00153142		ref|XP_007024348.1|
Peaxi162Scf00207g01154		XLOC_015040	31.1584	4.08093	-2.93265	-5.19298	5e-05	0.000185415	yes		-3.17533	4.32698	28.4275	9.73e-08	1.98e-06		AT5G59680.1	IPR001810,IPR024788	GO:0005515
Peaxi162Scf00207g01227		XLOC_014932	65.8825	3.35774	-4.29433	-7.06743	5e-05	0.000185415	yes		-4.17016	4.34381	63.4312	1.66e-15	1.29e-13		AT4G29270.1	IPR005519,IPR023214	GO:0003993
Peaxi162Scf00207g01242		XLOC_015045	3.54598	8.69708	1.29435	2.07313	0.0015	0.00407526	yes		1.49469	3.26933	9.4396	0.0021235	0.0121867		gb|AAG43551.1|AF211533_1	IPR008480
Peaxi162Scf00207g01313		XLOC_015053	14.475	3.50919	-2.04436	-1.78202	0.01125	0.0236218	yes		-2.20484	-0.0874782	6.69831	0.00965041	0.0404041			IPR021899
Peaxi162Scf00207g01345		XLOC_014942	9.42463	22.2678	1.24045	2.83246	5e-05	0.000185415	yes		2.56537	1.39736	11.6794	0.000631953	0.00450723		AT1G72710.1	IPR011009	GO:0005524,GO:0004674,GO:0004672,GO:0006468,GO:0016772
Peaxi162Scf00207g01445		XLOC_015065	59.2923	29.4435	-1.00989	-2.4898	5e-05	0.000185415	yes		-0.949351	7.28127	9.15319	0.00248285	0.013835		AT3G14067.1	IPR015500,IPR023828	GO:0004252,GO:0006508,GO:0042802,GO:0043086
Peaxi162Scf00207g01537		XLOC_014957	44.6725	25.0866	-0.832472	-2.12468	0.00025	0.000817896	yes		-0.964512	5.33746	16.9517	3.83e-05	0.000410839		ref|XP_007023082.1|
Peaxi162Scf00207g01547		XLOC_014953	3.72316	8.99194	1.2721	1.68663	0.0096	0.0205906	yes		1.45193	2.60011	7.9686	0.00475957	0.0232117		AT5G50430.1	IPR016135	GO:0016881
Peaxi162Scf00207g01630		XLOC_014960	6.85341	3.68646	-0.894588	-1.54765	0.0111	0.0233493	yes		-0.968063	2.74094	10.1846	0.0014162	0.00870394		ref|XP_002513315.1|	IPR008195,IPR012870	GO:0005840,GO:0006412,GO:0005622,GO:0003735
Peaxi162Scf00207g10149		XLOC_015067	1.76601	3.81283	1.11037	1.63485	0.00815	0.0178576	yes		1.53855	3.12673	14.1124	0.000172207	0.00150053		AT1G72470.1	IPR004140,IPR016159	GO:0000145,GO:0006887
Peaxi162Scf00208g00005		XLOC_015088	84.7565	15.8298	-2.42068	-5.31847	5e-05	0.000185415	yes		-2.6014	4.45351	19.664	9.23e-06	0.000117604		AT3G54770.1	IPR012677	GO:0000166,GO:0003676
Peaxi162Scf00208g00179		XLOC_015087	2.24251	4.67659	1.06035	2.24782	0.00085	0.00246011	yes		1.27846	2.48815	9.17919	0.00244782	0.0136692		AT1G68710.1	IPR001757,IPR023214	GO:0000287,GO:0005524,GO:0019829,GO:0006812,GO:0046872,GO:0000166,GO:0015914,GO:0016021,GO:0004012
Peaxi162Scf00209g00016		XLOC_015098	170.275	13.8275	-3.62226	-8.40539	5e-05	0.000185415	yes		-3.44973	5.96645	52.9202	3.47e-13	1.92e-11		AT4G17340.1	IPR023271,IPR000425	GO:0016020,GO:0006810,GO:0005215
Peaxi162Scf00209g00017		XLOC_015099	15.6493	23.3775	0.579024	1.34878	0.01955	0.0380746	yes		0.812398	4.00117	7.80581	0.00520784	0.0249053		AT4G17350.1	IPR013666,IPR008546
Peaxi162Scf00209g00220		XLOC_015105	10.4789	3.9124	-1.42136	-3.04447	5e-05	0.000185415	yes		-1.46185	4.41364	19.0343	1.28e-05	0.000157721		AT1G14390.1	IPR001611,IPR013320,IPR011009	GO:0005524,GO:0005515,GO:0004672,GO:0006468,GO:0016772
Peaxi162Scf00209g00232		XLOC_015137	12.3706	2.89228	-2.09663	-3.57	5e-05	0.000185415	yes		-2.08523	1.13903	17.152	3.45e-05	0.000372222		AT1G62300.1	IPR003657	GO:0006355,GO:0043565,GO:0003700
Peaxi162Scf00209g00319		XLOC_015108	18.1423	37.1902	1.03556	2.49146	0.0001	0.00035384	yes		1.28252	4.42466	6.71152	0.00957919	0.0402116		ref|XP_002520137.1|	IPR009770
Peaxi162Scf00209g00324		XLOC_015141	38.4088	12.0912	-1.66747	-3.79877	5e-05	0.000185415	yes		-1.71636	5.13604	29.1647	6.65e-08	1.39e-06		sp|Q9SRH5|VDAC1_ARATH	IPR023614,IPR027246	GO:0006820,GO:0055085,GO:0008308,GO:0005741,GO:0044070
Peaxi162Scf00209g00411		XLOC_015145	4.75803	27.9893	2.55644	5.47352	5e-05	0.000185415	yes		2.73654	4.42655	60.5474	7.18e-15	5.15e-13		sp|Q8H157|PTR19_ARATH	IPR000109,IPR016196	GO:0016020,GO:0006810,GO:0005215
Peaxi162Scf00209g00412		XLOC_015146	25.9203	67.964	1.39069	3.55128	5e-05	0.000185415	yes		1.44282	6.12638	23.9291	1e-06	1.63e-05		sp|Q8H157|PTR19_ARATH	IPR000109,IPR016196	GO:0016020,GO:0006810,GO:0005215
Peaxi162Scf00209g00515		XLOC_015111	0.427657	5.55379	3.69895	2.71423	0.02655	0.0495616	yes		4.47474	1.73377	21.1852	4.17e-06	5.85e-05		AT1G27045.1	IPR009057,IPR003106	GO:0005634,GO:0003677,GO:0006355,GO:0043565,GO:0000976,GO:0003700
Peaxi162Scf00209g00717		XLOC_015115	6.27333	9.6436	0.620342	1.47392	0.0117	0.0244325	yes		1.00624	2.92722	9.55927	0.00198942	0.0115582		sp|O80452|AMPD_ARATH	IPR006329	GO:0019239,GO:0006188,GO:0003876,GO:0009168
Peaxi162Scf00209g00842		XLOC_015152	10.4913	17.9238	0.772676	1.76196	0.0041	0.00983118	yes		1.88446	1.86125	11.4757	0.000705104	0.00494217		AT1G27150.1	IPR011990	GO:0005515
Peaxi162Scf00209g00844		XLOC_015154	3.08766	9.8075	1.66737	2.97882	5e-05	0.000185415	yes		1.5294	4.50863	18.8435	1.42e-05	0.000172469		AT1G10360.1	IPR010987,IPR012336	GO:0005515
Peaxi162Scf00209g00845		XLOC_015153	5.89732	0.386415	-3.93184	-2.96581	0.01105	0.0232579	yes		-4.76788	2.56952	53.4389	2.67e-13	1.51e-11		AT1G10360.1	IPR010987,IPR012336	GO:0005515
Peaxi162Scf00209g00931		XLOC_015123	70.39	11.5665	-2.60542	-6.21263	5e-05	0.000185415	yes		-2.28076	4.91642	61.3988	4.66e-15	3.42e-13		ref|XP_007044408.1|	IPR025287	GO:0030247
Peaxi162Scf00209g00940		XLOC_015122	23.522	63.7531	1.43849	3.72735	5e-05	0.000185415	yes		1.65254	4.91976	52.6276	4.03e-13	2.21e-11		AT5G62630.1	IPR011042	GO:0016901,GO:0005975,GO:0048038,GO:0003824
Peaxi162Scf00211g00058		XLOC_015212	7.48334	10.9882	0.554201	1.32589	0.02405	0.0455335	yes		0.751407	6.07995	10.8642	0.000980395	0.0064626		sp|Q6DW74|DGDG1_LOTJA
Peaxi162Scf00211g00111		XLOC_015193	371.237	179.981	-1.04449	-2.6276	5e-05	0.000185415	yes		-1.05968	7.84913	15.1994	9.67e-05	0.000912801		AT3G52470.1	IPR004864
Peaxi162Scf00211g00129		XLOC_015196	40.8889	12.0734	-1.75988	-2.66638	0.00035	0.00110899	yes		-1.40822	4.35834	11.0258	0.00089853	0.0060111
Peaxi162Scf00211g00144		XLOC_015216	5.64331	10.8351	0.941094	2.2186	0.00065	0.00193585	yes		1.04464	4.11238	11.0343	0.000894395	0.00599523		AT3G52490.1	IPR023150,IPR004176	GO:0019538
Peaxi162Scf00212g00105		XLOC_015268	8.53316	2.38063	-1.84174	-1.50904	0.02655	0.0495616	yes		-2.21077	1.27872	6.94096	0.00842438	0.0363209		ref|XP_002531252.1|
Peaxi162Scf00212g00413		XLOC_015236	11.5991	4.50127	-1.36561	-2.18908	0.0008	0.002331	yes		-1.1145	2.70624	9.09629	0.00256128	0.0141919
Peaxi162Scf00212g00715		XLOC_015265	13.6001	20.9147	0.620906	1.35761	0.0202	0.0391663	yes		1.04294	3.50112	9.03862	0.00264335	0.0145803		ref|XP_007047970.1|	IPR025131
Peaxi162Scf00213g00119		XLOC_015310	1.11001	8.14922	2.87609	3.20299	0.00035	0.00110899	yes		3.40241	0.661709	16.7814	4.19e-05	0.000443907		AT2G24430.1	IPR003441	GO:0003677,GO:0006355
Peaxi162Scf00213g00124		XLOC_015314	1.92395	9.59599	2.31836	3.98109	5e-05	0.000185415	yes		2.3654	1.6058	10.8714	0.000976621	0.00644197		AT4G31540.1	IPR004140,IPR016159	GO:0000145,GO:0006887
Peaxi162Scf00213g00153		XLOC_015297	13.5442	2.39447	-2.49989	-1.89917	0.0218	0.0418405	yes		-2.23289	6.32048	11.2619	0.000791154	0.00542057		AT2G45180.1	IPR016140
Peaxi162Scf00213g00930		XLOC_015278	8.49081	3.41019	-1.31605	-2.70935	5e-05	0.000185415	yes		-1.0242	3.11989	8.03299	0.0045933	0.022587
Peaxi162Scf00213g00943		XLOC_015283	55.7676	113.195	1.02131	2.45409	5e-05	0.000185415	yes		1.00374	5.72645	10.5002	0.00119364	0.00757666		AT4G16130.1	IPR006206	GO:0008152,GO:0005524,GO:0016301,GO:0016773,GO:0005737
Peaxi162Scf00213g01016		XLOC_015285	581.681	285.995	-1.02424	-2.46366	5e-05	0.000185415	yes		-0.922161	7.69192	12.1032	0.000503356	0.00373808		sp|Q9M3V8|RS6_ASPOF	IPR001377	GO:0005840,GO:0006412,GO:0005622,GO:0003735
Peaxi162Scf00213g01732		XLOC_015324	6.93794	12.6105	0.862042	1.97933	0.00155	0.00419549	yes		1.13939	3.08191	9.55295	0.00199629	0.0115916		sp|O14981|BTAF1_HUMAN	IPR016024	GO:0005515,GO:0005488
Peaxi162Scf00215g00053		XLOC_015361	111.798	59.5347	-0.909098	-2.38908	5e-05	0.000185415	yes		-0.731731	6.59126	11.1149	0.000856367	0.00580212		AT5G16510.1	IPR004901	GO:0030244,GO:0016866
Peaxi162Scf00215g00412		XLOC_015346	1.71943	4.94012	1.52261	2.52033	0.00025	0.000817896	yes		2.22758	2.28712	22.3817	2.23e-06	3.37e-05		sp|Q5B4C9|ATG26_EMENI	IPR004276,IPR002213	GO:0030259,GO:0008152,GO:0016758,GO:0005975
Peaxi162Scf00217g00008		XLOC_015399	5.32186	1.03638	-2.36038	-2.9318	0.0004	0.00125109	yes		-2.20289	1.24468	23.9811	9.73e-07	1.59e-05		AT1G22400.1	IPR002213	GO:0008152,GO:0016758
Peaxi162Scf00217g00314		XLOC_015403	63.113	31.4529	-1.00474	-2.61359	5e-05	0.000185415	yes		-0.713542	6.37493	10.0402	0.00153162	0.00928386		AT5G20950.1	IPR026892,IPR002772,IPR017853	GO:0004553,GO:0005975
Peaxi162Scf00217g00712		XLOC_015395	3.30393	1.40234	-1.23635	-2.05173	0.00095	0.00271699	yes		-1.01184	3.34084	7.29403	0.0069184	0.0311441		AT5G10020.1	IPR013210,IPR001611,IPR011009	GO:0005524,GO:0005515,GO:0004672,GO:0006468,GO:0016772
Peaxi162Scf00217g00811		XLOC_015414	88.9744	39.5616	-1.16929	-3.06153	5e-05	0.000185415	yes		-1.0906	5.51589	20.9175	4.79e-06	6.65e-05		sp|Q9ZQG9|E1314_ARATH	IPR017853,IPR000490	GO:0004553,GO:0005975,GO:0003824
Peaxi162Scf00218g00029		XLOC_015422	35.1462	14.5996	-1.26744	-3.19497	5e-05	0.000185415	yes		-1.21274	4.35927	18.8237	1.43e-05	0.000173968		AT2G46370.1	IPR004993
Peaxi162Scf00218g00126		XLOC_015455	27.4239	46.9932	0.77702	1.89841	0.00115	0.00322042	yes		0.966804	5.13793	6.85032	0.00886255	0.0377698		AT1G01300.1	IPR021109,IPR001461	GO:0006508,GO:0004190
Peaxi162Scf00218g00174		XLOC_015435	321.657	44.8556	-2.84216	-7.12711	5e-05	0.000185415	yes		-2.57995	6.17131	87.7218	7.53e-21	1.42e-18		AT5G48180.1	IPR015915	GO:0005515
Peaxi162Scf00218g00415		XLOC_015426	194.968	94.1541	-1.05014	-2.80402	5e-05	0.000185415	yes		-0.984363	6.00189	21.9224	2.84e-06	4.17e-05		AT1G61720.1	IPR001509,IPR016040	GO:0044237,GO:0003824,GO:0050662
Peaxi162Scf00220g00025		XLOC_015493	25.4736	36.2153	0.507599	1.34277	0.0202	0.0391663	yes		0.748903	7.23769	10.2965	0.00133282	0.00828302		ref|XP_007010691.1|	IPR009057,IPR001623	GO:0003677,GO:0003682
Peaxi162Scf00220g00229		XLOC_015491	2.913	5.52388	0.923178	1.63477	0.0099	0.0211473	yes		1.87086	2.41016	10.5166	0.00118308	0.00751623		AT5G13750.1	IPR011701,IPR016196	GO:0055085,GO:0016021,GO:0005886,GO:0005215
Peaxi162Scf00220g00314		XLOC_015507	11.0164	18.0805	0.714779	1.36564	0.0201	0.0389986	yes		0.961522	4.73016	6.57499	0.0103421	0.0427387		ref|XP_007010825.1|
Peaxi162Scf00221g01118		XLOC_015529	4.83309	8.72272	0.851833	1.80536	0.00215	0.00560332	yes		1.31359	4.17575	15.8932	6.7e-05	0.00066766		AT5G56790.1	IPR014729,IPR013320,IPR011009	GO:0004713,GO:0005524,GO:0004672,GO:0006468,GO:0016772
Peaxi162Scf00222g00057		XLOC_015584	0.841169	8.75381	3.37944	3.86849	5e-05	0.000185415	yes		3.78517	3.23616	36.8506	1.28e-09	3.86e-08		AT1G69570.1	IPR003851	GO:0003677,GO:0006355
Peaxi162Scf00222g00058		XLOC_015585	0.788983	10.1134	3.68013	2.89247	0.01855	0.0363876	yes		3.90094	2.14474	19.1735	1.19e-05	0.000148482
Peaxi162Scf00222g00123		XLOC_015533	15.8713	8.34775	-0.926966	-2.17223	0.00015	0.000513767	yes		-0.853932	4.38956	7.55704	0.00597761	0.0277348		AT1G69420.2	IPR001594	GO:0008270
Peaxi162Scf00222g00314		XLOC_015550	0	2.84264	Inf	NA	5e-05	0.000185415	yes		5.53807	-0.211631	8.14793	0.00431102	0.0215156		AT1G14220.1	IPR001568	GO:0003723,GO:0033897
Peaxi162Scf00222g00337		XLOC_015575	8.04102	19.6146	1.28648	2.99945	5e-05	0.000185415	yes		0.990329	4.91788	7.54475	0.0060185	0.0278933		AT1G69480.1	IPR004342,IPR004331	GO:0016021
Peaxi162Scf00222g00530		XLOC_015587	93.8812	38.658	-1.28007	-3.16695	5e-05	0.000185415	yes		-1.18089	5.30332	9.28616	0.00230891	0.0130306		AT1G69530.1	IPR007118	GO:0009664,GO:0005576
Peaxi162Scf00222g01019		XLOC_015603	2.83134	0.778705	-1.86233	-3.09462	5e-05	0.000185415	yes		-1.74539	1.54416	14.5734	0.000134803	0.00121764		AT3G59140.1	IPR027417,IPR011527	GO:0006810,GO:0055085,GO:0005524,GO:0000166,GO:0042626,GO:0017111,GO:0016021,GO:0016887
Peaxi162Scf00223g01010		XLOC_015613	9.76721	6.08251	-0.683279	-1.31556	0.0246	0.0464277	yes		-1.0331	3.4831	9.81544	0.00173053	0.0102717		AT4G18550.1	IPR002921	GO:0004806,GO:0006629
Peaxi162Scf00224g00073		XLOC_015649	6.57175	1.55942	-2.07526	-2.29926	0.0027	0.00681936	yes		-2.09362	4.66308	11.7225	0.000617484	0.00442079		sp|Q5ZJV9|CNOT7_CHICK	IPR006941,IPR012337	GO:0005634,GO:0003676
Peaxi162Scf00225g00013		XLOC_015694	10.431	17.7155	0.764136	1.6603	0.0052	0.0120824	yes		1.15194	4.59817	7.84247	0.00510327	0.024529
Peaxi162Scf00225g00017		XLOC_015697	99.1727	19.2523	-2.36491	-5.60798	5e-05	0.000185415	yes		-2.4174	7.79204	39.5803	3.15e-10	1.06e-08		AT5G55730.1	IPR000782
Peaxi162Scf00225g00033		XLOC_015680	25.6412	13.3443	-0.942241	-2.2574	0.0001	0.00035384	yes		-1.28474	6.33734	8.91425	0.00282954	0.0153417
Peaxi162Scf00225g00034		XLOC_015681	20.9164	168.998	3.0143	6.40848	5e-05	0.000185415	yes		3.28246	5.49704	48.2253	3.8e-12	1.78e-10		AT2G45600.1	IPR013094	GO:0016787,GO:0008152
Peaxi162Scf00225g00122		XLOC_015700	14.099	3.82951	-1.88036	-2.43945	0.0009	0.00258883	yes		-1.5026	2.14717	14.6227	0.000131322	0.00119139		AT3G22560.1	IPR001810,IPR016181	GO:0005515,GO:0008080
Peaxi162Scf00225g00131		XLOC_015696	37.3867	13.3092	-1.4901	-2.92612	5e-05	0.000185415	yes		-1.38843	4.09928	16.8963	3.95e-05	0.000421478		AT3G22560.1	IPR016181	GO:0008080
Peaxi162Scf00225g00525		XLOC_015684	7.44689	27.2475	1.87141	4.3951	5e-05	0.000185415	yes		2.75014	4.4065	43.1662	5.03e-11	1.94e-09		AT3G05030.1	IPR018422,IPR006153	GO:0055085,GO:0015385,GO:0016021,GO:0006885,GO:0015299,GO:0006812,GO:0006814
Peaxi162Scf00226g00059		XLOC_015725	7.05286	31.4222	2.1555	4.22825	5e-05	0.000185415	yes		2.3053	4.55026	46.1392	1.1e-11	4.75e-10		AT4G09670.1	IPR004104,IPR016040	GO:0008152,GO:0055114,GO:0016491
Peaxi162Scf00226g00114		XLOC_015737	130.711	64.1001	-1.02798	-2.72959	5e-05	0.000185415	yes		-0.983346	6.16678	17.0293	3.68e-05	0.000395408			IPR009943
Peaxi162Scf00226g00320		XLOC_015742	11.1579	20.1786	0.854755	1.71656	0.0043	0.0102448	yes		1.92983	2.7962	12.6917	0.000367276	0.002876		AT4G02450.1	IPR008978
Peaxi162Scf00226g00321		XLOC_015743	53.9953	35.8595	-0.590479	-1.4413	0.01145	0.0239828	yes		-0.549706	4.9406	6.21113	0.0126949	0.0499596		sp|O94298|SUR2_SCHPO	IPR006694	GO:0005506,GO:0006633,GO:0055114,GO:0016491
Peaxi162Scf00226g00411		XLOC_015724	2.4736	29.9319	3.597	5.29928	5e-05	0.000185415	yes		2.78842	5.55742	73.0486	1.26e-17	1.36e-15		AT4G09670.1	IPR004104,IPR016040	GO:0008152,GO:0055114,GO:0016491
Peaxi162Scf00226g00932		XLOC_015730	7.95338	2.29526	-1.79291	-2.5097	0.00055	0.00166651	yes		-1.87606	2.2431	14.0011	0.000182705	0.00157872		AT3G54070.1	IPR026961,IPR020683
Peaxi162Scf00227g00048		XLOC_015765	13.7482	4.26634	-1.68818	-1.709	0.01125	0.0236218	yes		-1.87546	2.72626	20.3723	6.37e-06	8.53e-05		AT5G11590.1	IPR016177	GO:0003677,GO:0006355,GO:0003700
Peaxi162Scf00227g00108		XLOC_015786	7.99192	2.24367	-1.83268	-2.60315	0.00025	0.000817896	yes		-1.82657	1.11163	8.12819	0.00435823	0.0217126		AT5G25830.1	IPR016679	GO:0005634,GO:0003677,GO:0006355,GO:0043565,GO:0008270,GO:0003700,GO:0045893
Peaxi162Scf00227g00718		XLOC_015782	205.735	72.5389	-1.50396	-3.2359	5e-05	0.000185415	yes		-1.60766	6.64939	9.11662	0.00253297	0.0140802		AT3G19430.1	IPR009646
Peaxi162Scf00227g00720		XLOC_015767	14.4538	8.01819	-0.850099	-2.12733	0.00055	0.00166651	yes		-0.755006	6.2331	10.8918	0.00096592	0.00638358		AT2G25800.1	IPR008528
Peaxi162Scf00227g00811		XLOC_015784	19.0504	83.516	2.13223	5.14218	5e-05	0.000185415	yes		2.47731	5.87963	53.9857	2.02e-13	1.17e-11		ref|XP_007012138.1|	IPR009091
Peaxi162Scf00227g00915		XLOC_015785	69.5772	229.185	1.71982	4.48442	5e-05	0.000185415	yes		1.55935	5.16514	14.5979	0.000133061	0.00120453		AT5G11620.1	IPR007527,IPR013083,IPR011016	GO:0005515,GO:0008270
Peaxi162Scf00228g00064		XLOC_015826	7.65095	16.5484	1.11298	1.6444	0.01295	0.0266707	yes		1.42701	4.07046	8.76002	0.00307905	0.0164322		gb|ACO35698.1|	IPR006501	GO:0004857,GO:0030599
Peaxi162Scf00228g00913		XLOC_015834	10.1473	26.4394	1.3816	3.25507	5e-05	0.000185415	yes		1.59068	4.9974	27.2732	1.77e-07	3.37e-06		AT3G06500.1	IPR024746,IPR008928	GO:0033926,GO:0003824
Peaxi162Scf00228g00914		XLOC_015836	17.8336	77.0844	2.11184	4.98002	5e-05	0.000185415	yes		2.23626	5.47541	24.1636	8.85e-07	1.46e-05		AT5G49620.1	IPR009057	GO:0003677,GO:0003682
Peaxi162Scf00229g00412		XLOC_015841	5.82157	16.291	1.4846	3.30012	5e-05	0.000185415	yes		1.65015	6.66672	25.8718	3.65e-07	6.55e-06		sp|O78516|FTSH_GUITH	IPR005936,IPR027417	GO:0016020,GO:0006508,GO:0005524,GO:0004222,GO:0000166,GO:0017111
Peaxi162Scf00230g00026		XLOC_015878	38.3514	25.7434	-0.575075	-1.53775	0.0094	0.0202203	yes		-0.559605	6.48649	9.92664	0.00162903	0.00976032		AT4G02680.1	IPR011990,IPR011333	GO:0005515
Peaxi162Scf00230g00089		XLOC_015873	2.53952	26.4616	3.38128	6.7231	5e-05	0.000185415	yes		3.77155	5.65162	56.2992	6.22e-14	3.85e-12		AT3G51895.1	IPR001902	GO:0016020,GO:0055085,GO:0015116,GO:0008272,GO:0016021,GO:0008271
Peaxi162Scf00230g01011		XLOC_015874	13.7501	21.5382	0.647447	1.51031	0.0107	0.0226202	yes		0.800034	4.12148	12.4771	0.000411981	0.00316504		AT3G63250.1	IPR003726	GO:0008898
Peaxi162Scf00231g00021		XLOC_015892	17.1152	61.7705	1.85164	4.69048	5e-05	0.000185415	yes		1.87514	5.75807	31.8836	1.64e-08	3.95e-07		AT4G13250.1	IPR002347	GO:0008152,GO:0016491
Peaxi162Scf00231g00029		XLOC_015893	29.815	16.4087	-0.861575	-2.24971	0.00015	0.000513767	yes		-1.17158	5.63276	12.2784	0.000458221	0.00345367		AT1G52290.1	IPR011009	GO:0005524,GO:0004674,GO:0004672,GO:0006468,GO:0016772
Peaxi162Scf00231g00322		XLOC_015912	2.41884	10.2902	2.08888	3.71147	5e-05	0.000185415	yes		2.59024	3.6362	34.5016	4.26e-09	1.15e-07		AT1G67300.1	IPR005828,IPR016196	GO:0016020,GO:0006810,GO:0055085,GO:0016021,GO:0022891,GO:0022857,GO:0005215
Peaxi162Scf00231g00326		XLOC_015944	16.2154	5.69226	-1.51029	-2.42761	0.0007	0.00206849	yes		-1.73323	2.22795	18.6116	1.6e-05	0.000191515
Peaxi162Scf00231g00813		XLOC_015923	5.40941	18.5184	1.77541	3.73713	5e-05	0.000185415	yes		2.47585	3.66817	31.8314	1.68e-08	4.05e-07		AT2G18890.1	IPR011009	GO:0005524,GO:0004674,GO:0004672,GO:0006468,GO:0016772
Peaxi162Scf00231g01015		XLOC_015927	12.5769	4.30467	-1.5468	-2.47256	0.00065	0.00193585	yes		-1.71234	1.64041	7.71989	0.00546158	0.0258797		AT5G57150.1	IPR011598	GO:0046983
Peaxi162Scf00231g01115		XLOC_015972	7.17867	10.8885	0.601017	1.28563	0.02235	0.0427546	yes		1.07134	4.10729	11.6644	0.000637087	0.00453448		AT5G57160.1	IPR001357
Peaxi162Scf00232g00026		XLOC_015977	3.44659	35.437	3.36201	5.38902	5e-05	0.000185415	yes		3.07048	4.97232	63.5223	1.59e-15	1.25e-13		AT5G55970.1	IPR013083	GO:0005515,GO:0008270
Peaxi162Scf00232g00035		XLOC_015987	11.4593	34.0032	1.56915	3.52025	5e-05	0.000185415	yes		2.95139	3.48767	46.5436	8.96e-12	3.94e-10		AT1G55760.1	IPR011333	GO:0005515
Peaxi162Scf00232g00078		XLOC_016021	12.2418	18.2641	0.577192	1.5226	0.0092	0.0198485	yes		0.800168	5.93361	7.99782	0.00468338	0.0229211		AT5G56250.2
Peaxi162Scf00232g00083		XLOC_016022	4.50195	6.89045	0.614048	1.40402	0.01585	0.0317707	yes		0.77907	4.25722	7.85656	0.00506366	0.0243643		AT4G39400.1	IPR003591,IPR025875,IPR013210,IPR001611,IPR013320,IPR011009	GO:0005524,GO:0005515,GO:0004674,GO:0004672,GO:0006468,GO:0016772
Peaxi162Scf00232g00110		XLOC_016012	9.10015	15.3852	0.757582	1.51386	0.0102	0.0217057	yes		0.959267	3.76426	8.9395	0.00279068	0.0151987		ref|XP_007020392.1|	IPR004864
Peaxi162Scf00232g00114		XLOC_015981	54.7407	84.1755	0.620787	1.63212	0.00555	0.01279	yes		1.00082	5.91512	8.14649	0.00431446	0.0215254		AT1G55810.1	IPR026008,IPR027417,IPR000764	GO:0008152,GO:0005524,GO:0004849,GO:0016301,GO:0016773
Peaxi162Scf00232g00417		XLOC_015990	3.96726	117.463	4.88792	7.89553	5e-05	0.000185415	yes		5.21983	4.49405	78.2287	9.18e-19	1.23e-16			IPR000136	GO:0016021,GO:0012511
Peaxi162Scf00232g00517		XLOC_015993	84.6044	322.239	1.92933	4.57069	5e-05	0.000185415	yes		1.83582	5.57434	32.775	1.03e-08	2.61e-07		AT1G64230.1	IPR016135,IPR023313	GO:0016881
Peaxi162Scf00233g00015		XLOC_016040	3.6766	0.86193	-2.09273	-2.21452	0.00395	0.0095152	yes		-2.4624	3.01318	22.1223	2.56e-06	3.8e-05		ref|XP_002511786.1|
Peaxi162Scf00234g00317		XLOC_016056	276.521	173.048	-0.676213	-1.77618	0.00325	0.00802203	yes		-0.735788	7.39744	11.8346	0.000581417	0.00421945		sp|P29545|EF1B_ORYSJ	IPR014717	GO:0003746,GO:0006414,GO:0005853
Peaxi162Scf00234g00412		XLOC_016057	32.6807	9.40875	-1.79636	-3.82474	5e-05	0.000185415	yes		-1.9126	3.46768	38.0118	7.03e-10	2.21e-08		sp|P24397|HY6H_HYONI	IPR027443,IPR005123,IPR026992	GO:0016706,GO:0055114,GO:0016491
Peaxi162Scf00234g00511		XLOC_016059	231.696	119.054	-0.960609	-2.50444	5e-05	0.000185415	yes		-0.887846	6.95608	10.5663	0.00115165	0.00735298		AT2G41090.1	IPR011992	GO:0005509
Peaxi162Scf00235g00010		XLOC_016073	29.0743	18.9443	-0.617977	-1.55459	0.00685	0.0153483	yes		-0.832782	7.02759	8.28803	0.00399073	0.0202489		AT3G25500.1	IPR027643,IPR015425	GO:0005884,GO:0045010
Peaxi162Scf00235g00085		XLOC_016104	169.897	71.1363	-1.256	-2.88994	5e-05	0.000185415	yes		-1.30466	4.32094	8.52588	0.00350131	0.0182163			IPR016140
Peaxi162Scf00235g00327		XLOC_016111	10.4188	1.90845	-2.44872	-3.29563	5e-05	0.000185415	yes		-2.33118	0.86292	22.7269	1.87e-06	2.87e-05		AT4G36810.1	IPR017446	GO:0008299
Peaxi162Scf00235g00620		XLOC_016091	15.1705	23.9217	0.657054	1.70209	0.00695	0.0155433	yes		0.922103	4.25748	6.53072	0.0106027	0.043546		AT3G20300.1	IPR021924
Peaxi162Scf00235g00837		XLOC_016133	9.8347	17.9609	0.86891	2.0212	0.00165	0.00443308	yes		1.04857	4.88987	13.8529	0.000197687	0.00168915		AT1G04970.1	IPR017943	GO:0008289
Peaxi162Scf00235g10011		XLOC_016074	12.0958	3.53188	-1.776	-2.88771	5e-05	0.000185415	yes		-1.28818	4.14996	10.4443	0.00123026	0.00776861		AT3G56160.1	IPR016833
Peaxi162Scf00236g00005		XLOC_016141	23.9269	167.893	2.81083	6.63353	5e-05	0.000185415	yes		2.89377	4.92219	88.6422	4.73e-21	9.33e-19
Peaxi162Scf00236g00023		XLOC_016144	8.24681	2.94375	-1.48618	-2.21995	0.00155	0.00419549	yes		-1.42304	2.70445	12.8783	0.000332413	0.002645		AT5G17600.1	IPR013083	GO:0005515,GO:0008270
Peaxi162Scf00236g01011		XLOC_016157	15.9159	5.63344	-1.49838	-3.40026	5e-05	0.000185415	yes		-1.93402	5.17297	59.1749	1.44e-14	9.8e-13		sp|Q9M817|PTR6_ARATH	IPR000109,IPR016196	GO:0016020,GO:0006810,GO:0006857,GO:0005215
Peaxi162Scf00237g00002		XLOC_016158	1341.62	484.441	-1.46959	-3.58404	5e-05	0.000185415	yes		-1.67146	9.33959	21.7636	3.08e-06	4.48e-05
Peaxi162Scf00237g00110		XLOC_016159	26.2084	47.1324	0.846688	2.19779	0.00025	0.000817896	yes		1.30686	5.35874	16.1473	5.86e-05	0.00059383		AT5G65380.1	IPR002528	GO:0016020,GO:0055085,GO:0015238,GO:0015297,GO:0006855
Peaxi162Scf00237g00132		XLOC_016165	7.01219	3.22282	-1.12154	-1.89381	0.0016	0.00431488	yes		-0.909405	3.71538	10.3422	0.00130023	0.00810909			IPR019557
Peaxi162Scf00237g01219		XLOC_016184	2.12951	4.06009	0.930994	2.07892	0.0008	0.002331	yes		1.21578	4.30069	17	3.74e-05	0.00040094		AT1G32490.1	IPR007502,IPR011709,IPR002867,IPR027417,IPR013083,IPR014001,IPR001650,IPR007087	GO:0046872,GO:0005524,GO:0005515,GO:0008270,GO:0004386,GO:0008026,GO:0003676
Peaxi162Scf00238g00037		XLOC_016196	26.2001	61.5818	1.23293	3.14564	5e-05	0.000185415	yes		1.33753	4.44272	15.3863	8.76e-05	0.000837		gb|ACZ64227.1|	IPR008700
Peaxi162Scf00238g00119		XLOC_016220	1.20229	18.1172	3.91351	4.31353	5e-05	0.000185415	yes		5.45639	1.11641	56.3782	5.98e-14	3.71e-12		ref|XP_007052068.1|
Peaxi162Scf00241g00030		XLOC_016239	12.19	19.3826	0.66906	1.43716	0.0176	0.034774	yes		1.9182	2.53784	17.9293	2.29e-05	0.000261696		AT5G62420.1	IPR001395,IPR023210	GO:0055114,GO:0016491
Peaxi162Scf00241g00059		XLOC_016296	15.2803	37.9322	1.31175	2.67902	5e-05	0.000185415	yes		1.70278	6.82843	29.6597	5.15e-08	1.11e-06		AT5G62350.1	IPR006501	GO:0004857,GO:0030599
Peaxi162Scf00241g00072		XLOC_016299	27.7187	11.5062	-1.26845	-2.84028	5e-05	0.000185415	yes		-1.16441	4.34506	13.0695	0.00030014	0.00242264		AT5G51550.1	IPR006766
Peaxi162Scf00241g00420		XLOC_016253	45.4038	67.1494	0.564561	1.45039	0.01135	0.0238004	yes		0.819626	7.55966	8.12173	0.00437378	0.0217664		sp|P29000|INVA_SOLLC	IPR021792,IPR001362,IPR023296,IPR008985	GO:0004553,GO:0005975,GO:0004575,GO:0004564
Peaxi162Scf00243g00056		XLOC_016331	48.4982	26.4311	-0.875695	-2.2861	0.0001	0.00035384	yes		-0.863464	5.48842	14.758	0.000122226	0.00111966		AT3G46340.1	IPR025875,IPR001611,IPR024788	GO:0005515
Peaxi162Scf00244g01214		XLOC_016356	2.65252	8.48517	1.67758	3.55797	5e-05	0.000185415	yes		2.21995	3.91117	32.8771	9.82e-09	2.49e-07		ref|XP_007010272.1|	IPR005380	GO:0031047
Peaxi162Scf00245g00317		XLOC_016386	1.20708	23.5284	4.28481	5.96311	5e-05	0.000185415	yes		4.93096	2.47626	53.3958	2.73e-13	1.53e-11		AT3G03530.1	IPR007312,IPR017850	GO:0008152,GO:0003824,GO:0016788
Peaxi162Scf00245g00710		XLOC_016411	22.2363	2.01647	-3.46301	-5.53017	5e-05	0.000185415	yes		-3.33564	3.02703	56.4286	5.83e-14	3.62e-12		AT2G44280.1	IPR016196
Peaxi162Scf00245g00912		XLOC_016397	39.9864	21.0931	-0.922737	-2.27511	0.00015	0.000513767	yes		-0.958039	6.03152	11.8639	0.000572326	0.00416515		AT3G60080.1	IPR013083	GO:0005515,GO:0008270
Peaxi162Scf00245g01314		XLOC_016403	43.7943	21.0966	-1.05373	-2.20942	0.00045	0.00139113	yes		-0.84819	6.41298	7.13317	0.00756707	0.03329
Peaxi162Scf00246g00096		XLOC_016426	244.448	78.2831	-1.64275	-4.31218	5e-05	0.000185415	yes		-1.40076	6.95	19.445	1.04e-05	0.000130209
Peaxi162Scf00247g00614		XLOC_016469	627.869	313.668	-1.00123	-2.32757	0.0001	0.00035384	yes		-1.04726	8.41965	12.2851	0.000456578	0.00344379		sp|Q2GDX9|NUOB_NEOSM	IPR006138	GO:0051539,GO:0048038,GO:0055114,GO:0051536,GO:0008137
Peaxi162Scf00248g00095		XLOC_016484	11.7083	5.11916	-1.19356	-3.01192	5e-05	0.000185415	yes		-0.956372	3.87289	13.9834	0.000184428	0.00159161		AT3G28345.1	IPR027417,IPR011527	GO:0006810,GO:0055085,GO:0005524,GO:0000166,GO:0042626,GO:0017111,GO:0016021,GO:0016887
Peaxi162Scf00250g00029		XLOC_016519	266.377	128.286	-1.0541	-2.59967	5e-05	0.000185415	yes		-1.41953	8.07907	8.78381	0.00303916	0.0162696		gb|AAX82548.1|	IPR006041,IPR003882	GO:0005199
Peaxi162Scf00251g00071		XLOC_016543	24.2021	8.15206	-1.5699	-4.14389	5e-05	0.000185415	yes		-1.64696	4.38956	29.3438	6.06e-08	1.29e-06		AT2G36380.1	IPR027417,IPR013581,IPR013525	GO:0016020,GO:0005524,GO:0000166,GO:0017111,GO:0016887
Peaxi162Scf00251g00081		XLOC_016544	51.4591	20.0741	-1.35809	-2.47293	0.00025	0.000817896	yes		-1.52809	5.90054	9.27202	0.00232681	0.0131137		sp|Q39950|NLTP_HELAN	IPR016140,IPR000528	GO:0008289,GO:0006869
Peaxi162Scf00251g00108		XLOC_016546	48.8814	30.2493	-0.692383	-1.40764	0.01905	0.0372328	yes		-0.864921	5.64634	7.24715	0.00710137	0.0317538		sp|Q39950|NLTP_HELAN	IPR016140,IPR000528	GO:0008289,GO:0006869
Peaxi162Scf00251g00123		XLOC_016537	2.25234	4.66578	1.05069	1.68235	0.0146	0.0295846	yes		1.49347	2.64718	9.21525	0.00240008	0.0134389		AT2G26640.1	IPR016039,IPR012392	GO:0016020,GO:0008152,GO:0016747,GO:0006633,GO:0003824,GO:0008610
Peaxi162Scf00251g01119		XLOC_016531	531.634	328.174	-0.695971	-1.7126	0.0031	0.00769733	yes		-0.724577	7.45577	13.789	0.000204534	0.0017419		AT1G29970.2	IPR023573,IPR021138	GO:0005840,GO:0006412,GO:0003735
Peaxi162Scf00251g01120		XLOC_016532	18.3028	11.3454	-0.689956	-1.40814	0.02575	0.0482711	yes		-0.927837	4.27812	10.0727	0.0015048	0.00914537		AT4G32530.1	IPR002379,IPR000245	GO:0033179,GO:0015991,GO:0033177,GO:0015078
Peaxi162Scf00252g00067		XLOC_016593	1.38731	4.86576	1.81037	2.01509	0.02105	0.0405898	yes		2.17673	4.43736	20.2715	6.72e-06	8.92e-05		AT1G07700.1	IPR005746,IPR012336	GO:0015035,GO:0006662,GO:0045454
Peaxi162Scf00252g00068		XLOC_016570	0	5.64287	Inf	NA	5e-05	0.000185415	yes		7.46403	2.43227	40.4499	2.02e-10	7.03e-09		sp|Q9LJK2|ABAH4_ARATH	IPR001128	GO:0020037,GO:0016705,GO:0005506,GO:0055114
Peaxi162Scf00252g00220		XLOC_016562	13.8863	29.8114	1.1022	2.70079	5e-05	0.000185415	yes		1.30021	4.01584	14.5749	0.000134697	0.00121721		AT1G68090.1	IPR001464	GO:0005544,GO:0005509
Peaxi162Scf00252g00228		XLOC_016589	8.45447	45.8133	2.43798	5.58518	5e-05	0.000185415	yes		2.72683	5.84823	82.1919	1.23e-19	1.88e-17		AT1G45249.1	IPR004827	GO:0006355,GO:0043565,GO:0003700
Peaxi162Scf00253g00137		XLOC_016642	0.543374	3.08852	2.5069	2.46069	0.00165	0.00443308	yes		2.95594	4.30317	19.0349	1.28e-05	0.000157721		dbj|BAG80553.1|	IPR002213	GO:0008152,GO:0016758
Peaxi162Scf00253g00138		XLOC_016641	1.72704	6.47924	1.90752	3.23427	5e-05	0.000185415	yes		1.97262	3.73939	12.2926	0.000454754	0.00343378		dbj|BAG80553.1|	IPR002213	GO:0008152,GO:0016758
Peaxi162Scf00253g00324		XLOC_016611	7.64583	2.34405	-1.70567	-2.92831	5e-05	0.000185415	yes		-1.46972	3.33869	9.08084	0.00258301	0.0143008		AT5G04310.1	IPR011050,IPR018082
Peaxi162Scf00253g00512		XLOC_016619	135.047	87.3657	-0.628319	-1.56983	0.00765	0.0168998	yes		-0.957088	4.68425	9.00681	0.00268976	0.0147929
Peaxi162Scf00253g01128		XLOC_016634	49.2721	18.8428	-1.38676	-3.56959	5e-05	0.000185415	yes		-1.22127	5.37867	27.2087	1.83e-07	3.47e-06		AT5G19010.1	IPR011009	GO:0005524,GO:0004672,GO:0006468,GO:0016772
Peaxi162Scf00254g00018		XLOC_016690	27.0356	11.5248	-1.23012	-3.03161	5e-05	0.000185415	yes		-1.08293	6.32739	13.1237	0.00029158	0.00236554		AT2G26730.1	IPR013210,IPR001611,IPR013320,IPR011009	GO:0005524,GO:0005515,GO:0004672,GO:0006468,GO:0016772
Peaxi162Scf00254g00068		XLOC_016683	18.4825	6.31102	-1.55021	-2.26581	0.00135	0.00371306	yes		-1.34088	2.86303	9.5661	0.00198204	0.0115185		ref|XP_002514779.1|
Peaxi162Scf00255g00091		XLOC_016723	0	9.55601	Inf	NA	5e-05	0.000185415	yes		7.37686	0.18745	22.3211	2.31e-06	3.47e-05		AT5G40420.1	IPR000136	GO:0016021,GO:0012511
Peaxi162Scf00255g00912		XLOC_016724	2.88654	21.2345	2.87899	4.57222	5e-05	0.000185415	yes		3.18919	3.48299	31.4878	2.01e-08	4.75e-07		AT5G63050.1
Peaxi162Scf00255g01114		XLOC_016729	12.1603	18.3814	0.596067	1.35194	0.02055	0.0397547	yes		0.871458	3.7573	10.5161	0.00118339	0.00751623		AT1G10650.2	IPR013083	GO:0005515,GO:0008270
Peaxi162Scf00256g00031		XLOC_016758	132.551	83.5123	-0.666486	-1.71961	0.0049	0.0114741	yes		-0.776151	7.38742	7.34226	0.00673521	0.0304917		AT5G66280.1	IPR001509,IPR006368	GO:0019673,GO:0005622,GO:0044237,GO:0008446,GO:0003824,GO:0050662
Peaxi162Scf00257g00078		XLOC_016783	218.994	119.957	-0.868379	-2.25532	0.0002	0.000667709	yes		-0.832945	7.17382	8.38728	0.00377857	0.0193669		sp|P29766|RL8_SOLLC	IPR002171	GO:0005840,GO:0003723,GO:0015934,GO:0006412,GO:0005622,GO:0003735
Peaxi162Scf00258g00045		XLOC_016841	3.0839	55.8946	4.17988	9.62311	5e-05	0.000185415	yes		4.33391	5.8644	92.8141	5.74e-22	1.29e-19		AT3G14270.1	IPR002423,IPR027483,IPR027409,IPR027484,IPR002498	GO:0044267,GO:0016307,GO:0046488,GO:0005524
Peaxi162Scf00258g00053		XLOC_016806	1215.16	330.63	-1.87786	-3.98453	5e-05	0.000185415	yes		-1.95518	9.97977	45.056	1.91e-11	7.93e-10		AT3G12120.1	IPR021863,IPR005804	GO:0055114,GO:0016717,GO:0006629
Peaxi162Scf00258g00225		XLOC_016836	5.3332	0.827097	-2.68887	-3.17958	0.00015	0.000513767	yes		-2.6998	2.66655	30.7286	2.97e-08	6.77e-07		AT5G06800.1	IPR025756,IPR009057	GO:0003677,GO:0003682
Peaxi162Scf00258g00430		XLOC_016843	25.8423	39.9911	0.629948	1.66305	0.0069	0.0154459	yes		1.22771	2.49918	7.16079	0.00745143	0.032914		sp|P58380|FABI1_RHIME	IPR002347
Peaxi162Scf00258g00431		XLOC_016798	4.41598	7.75058	0.81157	1.94634	0.00105	0.00297038	yes		1.22754	4.16601	9.45769	0.00210266	0.0120906		sp|Q759G7|SWR1_ASHGO	IPR027417,IPR001650,IPR014012,IPR000330	GO:0003677,GO:0005524,GO:0004386,GO:0003676
Peaxi162Scf00258g00432		XLOC_016799	1.36043	3.50764	1.36644	1.783	0.0043	0.0102448	yes		1.80071	2.48086	13.6493	0.000220327	0.00185806		ref|XP_007029184.1|	IPR009057	GO:0003677
Peaxi162Scf00258g00618		XLOC_016807	77.266	16.9925	-2.18493	-5.31942	5e-05	0.000185415	yes		-2.11716	6.03988	44.7788	2.21e-11	9.07e-10		AT3G12110.1	IPR004000
Peaxi162Scf00258g00816		XLOC_016820	97.9906	35.5762	-1.46173	-3.57534	5e-05	0.000185415	yes		-1.55106	5.52368	29.3058	6.18e-08	1.31e-06		AT5G06720.1	IPR010255	GO:0006979,GO:0020037,GO:0004601,GO:0055114
Peaxi162Scf00259g00012		XLOC_016861	11.8878	2.44554	-2.28126	-3.22901	0.00015	0.000513767	yes		-2.05516	1.87698	11.899	0.000561631	0.00410752		AT5G06570.1	IPR013094	GO:0016787,GO:0008152
Peaxi162Scf00259g00018		XLOC_016874	12.0481	30.8179	1.35496	2.61185	0.0002	0.000667709	yes		1.84112	6.14166	6.94009	0.00842848	0.036331		AT1G76640.1	IPR011992	GO:0005509
Peaxi162Scf00259g00077		XLOC_016869	9.65171	0	NA	NA	5e-05	0.000185415	yes		-8.70709	1.54732	56.2396	6.42e-14	3.94e-12		AT3G01190.1	IPR010255	GO:0006979,GO:0020037,GO:0004601,GO:0055114
Peaxi162Scf00259g00710		XLOC_016879	5.6143	1.32868	-2.07912	-2.77332	0.0004	0.00125109	yes		-2.0319	2.33534	13.0862	0.000297479	0.00240397		sp|Q9LUH8|HFA6B_ARATH	IPR011991,IPR027725	GO:0005634,GO:0006355,GO:0043565,GO:0009408,GO:0003700
Peaxi162Scf00261g00048		XLOC_016895	51.724	2.67851	-4.27133	-7.34727	5e-05	0.000185415	yes		-4.23568	3.87672	75.2506	4.15e-18	4.88e-16		sp|A2WT95|PLA1_ORYSI	IPR002921	GO:0004806,GO:0006629
Peaxi162Scf00261g00127		XLOC_016908	4.01517	14.0974	1.8119	3.38114	5e-05	0.000185415	yes		2.1156	2.82788	21.3369	3.85e-06	5.44e-05		AT2G27430.1	IPR016024	GO:0005488
Peaxi162Scf00262g00123		XLOC_016943	53.212	17.5536	-1.59998	-4.01537	5e-05	0.000185415	yes		-1.66089	5.02226	21.6001	3.36e-06	4.81e-05		AT1G11700.1	IPR007608
Peaxi162Scf00262g01014		XLOC_016938	15.91	5.86507	-1.43972	-3.07992	5e-05	0.000185415	yes		-1.3914	2.85489	12.5678	0.000392458	0.00304246		AT3G21690.1	IPR002528	GO:0016020,GO:0055085,GO:0015238,GO:0015297,GO:0006855
Peaxi162Scf00263g00320		XLOC_016989	1.77263	4.82732	1.44533	1.89281	0.0032	0.00791476	yes		2.39856	2.67142	22.9979	1.62e-06	2.53e-05		AT1G48880.1	IPR026057,IPR025846
Peaxi162Scf00263g00515		XLOC_016960	46.2976	14.2353	-1.70147	-4.0336	5e-05	0.000185415	yes		-1.39705	4.33836	8.81948	0.00298031	0.0160208		ref|XP_007019415.1|
Peaxi162Scf00263g00519		XLOC_016959	5.89893	9.51782	0.690179	1.37858	0.01995	0.0387453	yes		0.926745	3.28367	6.57586	0.0103371	0.0427265		AT1G77220.1	IPR005178
Peaxi162Scf00263g01312		XLOC_016972	1654.51	519.971	-1.6699	-3.62989	5e-05	0.000185415	yes		-2.13283	12.6959	29.6733	5.11e-08	1.1e-06			IPR006706	GO:0005199,GO:0009664
Peaxi162Scf00263g01423		XLOC_016975	32.0846	8.05796	-1.99339	-4.02291	5e-05	0.000185415	yes		-1.57894	2.93882	14.3006	0.000155813	0.00137855		AT1G21460.1	IPR004316	GO:0016021
Peaxi162Scf00264g00010		XLOC_017035	1.5558	7.03196	2.17627	2.89437	5e-05	0.000185415	yes		2.19456	2.7977	20.0962	7.36e-06	9.63e-05		AT2G23060.1	IPR016181	GO:0008080
Peaxi162Scf00264g00072		XLOC_017029	86.0301	25.7295	-1.74142	-4.41195	5e-05	0.000185415	yes		-1.81095	5.07593	56.1699	6.65e-14	4.06e-12		sp|O49686|PYR1_ARATH	IPR019587,IPR023393
Peaxi162Scf00264g00117		XLOC_017036	19.5592	41.8394	1.09701	2.76646	5e-05	0.000185415	yes		1.55121	5.16297	24.7199	6.63e-07	1.13e-05		AT4G37560.1	IPR004304	GO:0008152,GO:0016811
Peaxi162Scf00264g00214		XLOC_017037	53.4003	12.3305	-2.11462	-4.82393	5e-05	0.000185415	yes		-2.34855	4.58656	23.5418	1.22e-06	1.95e-05		AT4G37530.1	IPR010255	GO:0006979,GO:0020037,GO:0004601,GO:0055114
Peaxi162Scf00264g00414		XLOC_017022	26.6753	53.4963	1.00393	2.50213	5e-05	0.000185415	yes		1.24388	5.59907	13.5667	0.000230236	0.00192906		AT4G33920.1	IPR001932,IPR015655	GO:0006470,GO:0003824,GO:0004722
Peaxi162Scf00264g00416		XLOC_017024	27.5851	4.40166	-2.64777	-4.38413	5e-05	0.000185415	yes		-2.74525	3.53539	33.9337	5.7e-09	1.51e-07		sp|O07015|RSBQ_BACSU
Peaxi162Scf00264g00510		XLOC_017026	879.936	383.588	-1.19784	-2.33787	5e-05	0.000185415	yes		-1.38478	9.59492	8.45841	0.0036336	0.0187492
Peaxi162Scf00264g00836		XLOC_017030	2.85036	9.5595	1.74579	2.94169	0.0002	0.000667709	yes		2.36621	1.29728	12.4026	0.000428748	0.00326839		AT5G01620.1	IPR026057,IPR025846
Peaxi162Scf00264g00841		XLOC_017058	93.0515	52.9399	-0.813673	-1.98629	0.00065	0.00193585	yes		-0.842417	5.05034	6.48376	0.0108865	0.0444471		AT5G01650.1	IPR014347,IPR001398
Peaxi162Scf00265g00412		XLOC_017078	59.9367	12.2345	-2.29249	-5.38556	5e-05	0.000185415	yes		-2.57173	6.37153	61.783	3.83e-15	2.85e-13		AT2G29390.2	IPR006694	GO:0005506,GO:0006633,GO:0055114,GO:0016491
Peaxi162Scf00266g00081		XLOC_017093	354.517	165.233	-1.10135	-2.78841	5e-05	0.000185415	yes		-1.06478	7.64283	6.64893	0.00992155	0.0413888			IPR001810	GO:0005515
Peaxi162Scf00266g00719		XLOC_017092	5.76446	1.61135	-1.83891	-2.73956	0.00015	0.000513767	yes		-2.48965	3.55734	39.1404	3.94e-10	1.3e-08		AT3G28740.1	IPR001128	GO:0020037,GO:0016705,GO:0005506,GO:0055114
Peaxi162Scf00267g00021		XLOC_017121	264.656	119.062	-1.1524	-2.95949	5e-05	0.000185415	yes		-0.865205	7.62678	13.2109	0.000278329	0.00227227		sp|P41345|FENR2_ORYSJ	IPR001433,IPR017938,IPR015701	GO:0055114,GO:0016491
Peaxi162Scf00267g00059		XLOC_017101	22.9828	11.0061	-1.06224	-2.74449	5e-05	0.000185415	yes		-0.989597	4.79942	18.7597	1.48e-05	0.000178953		AT2G34710.1	IPR009057,IPR002913,IPR023393,IPR013978	GO:0008289,GO:0003677,GO:0006355,GO:0043565,GO:0003700
Peaxi162Scf00267g00131		XLOC_017134	79.918	33.5364	-1.25279	-3.11018	5e-05	0.000185415	yes		-1.28043	5.07305	8.92469	0.00281342	0.0152863			IPR006501	GO:0004857,GO:0030599
Peaxi162Scf00267g00818		XLOC_017126	11.69	3.97039	-1.55793	-3.48806	5e-05	0.000185415	yes		-1.58805	3.51591	31.908	1.62e-08	3.91e-07		AT4G20430.1	IPR023827,IPR015500,IPR023828	GO:0004252,GO:0006508,GO:0042802,GO:0043086
Peaxi162Scf00267g01219		XLOC_017115	9.8573	4.72991	-1.05938	-2.18701	0.0002	0.000667709	yes		-0.872707	3.35195	7.73072	0.0054289	0.0257543		AT2G13800.1	IPR013210,IPR001611,IPR013320,IPR011009	GO:0005524,GO:0005515,GO:0004674,GO:0004672,GO:0006468,GO:0016772
Peaxi162Scf00268g00024		XLOC_017163	10.6591	430.239	5.33498	9.1385	5e-05	0.000185415	yes		5.27895	5.70819	43.3982	4.47e-11	1.75e-09
Peaxi162Scf00268g00046		XLOC_017139	10.2514	24.5453	1.25962	2.78011	5e-05	0.000185415	yes		1.29091	5.08944	14.3811	0.000149296	0.00132795		AT4G09460.1	IPR009057	GO:0003677,GO:0003682
Peaxi162Scf00268g00615		XLOC_017142	264.948	127.06	-1.0602	-2.80821	5e-05	0.000185415	yes		-0.97028	5.84568	11.4205	0.000726371	0.00506041
Peaxi162Scf00268g00710		XLOC_017170	52.6241	10.579	-2.31452	-4.98784	5e-05	0.000185415	yes		-2.041	5.5411	19.8668	8.3e-06	0.000106946		AT1G14870.1	IPR006461
Peaxi162Scf00268g01123		XLOC_017150	2.36498	4.28645	0.857955	1.60331	0.00725	0.0161294	yes		1.38273	3.15565	7.87826	0.00500325	0.0241606		ref|XP_007019993.1|	IPR011990	GO:0005515
Peaxi162Scf00269g00018		XLOC_017184	6.28359	94.1031	3.90458	7.65843	5e-05	0.000185415	yes		4.04204	3.84739	57.889	2.77e-14	1.81e-12		sp|Q9FJ40|GDL86_ARATH	IPR001087	GO:0016787,GO:0016788,GO:0006629
Peaxi162Scf00269g00059		XLOC_017190	50.815	31.6809	-0.681641	-1.71701	0.00425	0.0101422	yes		-0.676974	5.16969	7.26644	0.00702549	0.0315166		AT1G28960.1	IPR015797	GO:0016787
Peaxi162Scf00269g00088		XLOC_017206	1.81745	31.0339	4.09386	5.55408	5e-05	0.000185415	yes		4.45173	3.36323	63.5198	1.59e-15	1.25e-13		AT4G05100.1	IPR009057	GO:0003677,GO:0003682
Peaxi162Scf00269g00135		XLOC_017193	0.877287	6.31897	2.84857	3.03966	0.0007	0.00206849	yes		3.85305	6.35374	64.4279	1e-15	8.26e-14		AT1G03940.1	IPR003480,IPR023213	GO:0016747
Peaxi162Scf00269g00315		XLOC_017188	4.86334	15.4798	1.67037	3.01799	5e-05	0.000185415	yes		2.03958	2.61996	30.7685	2.91e-08	6.64e-07		AT2G33990.1	IPR000048	GO:0005515
Peaxi162Scf00270g00024		XLOC_017218	21.9519	6.41318	-1.77523	-3.91425	5e-05	0.000185415	yes		-1.28108	2.60733	8.17288	0.00425214	0.0213083		AT2G28315.1	IPR004853
Peaxi162Scf00270g00092		XLOC_017233	3.88937	8.28501	1.09097	1.94973	0.00305	0.0075881	yes		1.23647	5.05778	13.7182	0.000212383	0.00179913		AT5G03190.1	IPR013216	GO:0008152,GO:0008168
Peaxi162Scf00270g00108		XLOC_017235	13.0908	21.2524	0.699071	1.56344	0.00805	0.0176667	yes		1.29923	2.92445	8.42206	0.00370695	0.0190659		sp|Q2RMI9|PDXT_MOOTA	IPR002161
Peaxi162Scf00270g00113		XLOC_017216	3.87751	6.27115	0.693597	1.53387	0.01245	0.0257785	yes		0.907928	3.78086	8.28294	0.00400193	0.0202759		ref|XP_007016776.1|
Peaxi162Scf00270g00420		XLOC_017246	64.8723	35.7825	-0.858347	-2.23468	0.0003	0.000964629	yes		-0.927379	6.48636	15.0811	0.000102987	0.000965191		sp|Q9SKN2|DRB2_ARATH	IPR014720
Peaxi162Scf00270g00816		XLOC_017229	1670.42	568.681	-1.55452	-3.27577	5e-05	0.000185415	yes		-1.26722	9.14343	13.5246	0.000235459	0.00196481		AT2G37170.1	IPR023271,IPR000425	GO:0016020,GO:0006810,GO:0005215
Peaxi162Scf00270g00822		XLOC_017254	10.3395	77.786	2.91134	7.15356	5e-05	0.000185415	yes		3.28816	5.86076	127.801	1.24e-29	9.18e-27		AT5G60580.1	IPR013083,IPR011016	GO:0008270
Peaxi162Scf00270g01119		XLOC_017239	32.8834	15.2639	-1.10724	-2.38089	5e-05	0.000185415	yes		-0.988347	5.3083	9.17511	0.00245329	0.0136924		AT5G03170.1	IPR000782
Peaxi162Scf00271g00022		XLOC_017263	1.08055	3.71043	1.77982	2.30814	0.00055	0.00166651	yes		1.91065	1.01749	9.57182	0.00197586	0.0114859		AT4G22730.1	IPR013210,IPR001611,IPR013320,IPR011009	GO:0005524,GO:0005515,GO:0004672,GO:0006468,GO:0016772
Peaxi162Scf00271g00053		XLOC_017275	27.7099	13.1848	-1.07153	-2.26976	0.00015	0.000513767	yes		-1.24841	6.5544	8.64941	0.00327167	0.0172644		sp|Q40478|ERF5_TOBAC	IPR016177	GO:0003677,GO:0006355,GO:0003700
Peaxi162Scf00271g00061		XLOC_017276	4.94709	1.18945	-2.05628	-2.01395	0.00895	0.0193773	yes		-1.85223	5.0526	10.7995	0.00101526	0.00662717		sp|Q40478|ERF5_TOBAC	IPR016177	GO:0003677,GO:0006355,GO:0003700
Peaxi162Scf00271g00062		XLOC_017277	94.7492	17.7579	-2.41565	-5.19244	5e-05	0.000185415	yes		-2.53794	6.35518	37.2228	1.05e-09	3.23e-08		sp|O80341|EF102_ARATH	IPR016177	GO:0003677,GO:0006355,GO:0003700
Peaxi162Scf00271g00218		XLOC_017291	34.5461	14.0818	-1.29469	-3.21281	5e-05	0.000185415	yes		-1.02996	4.82263	12.6575	0.000374071	0.00291928		AT4G22756.1	IPR006694	GO:0005506,GO:0006633,GO:0055114,GO:0016491
Peaxi162Scf00271g00219		XLOC_017268	25.9751	4.78855	-2.43947	-4.05362	5e-05	0.000185415	yes		-2.67788	2.44769	38.1628	6.51e-10	2.05e-08		ref|XP_002509625.1|
Peaxi162Scf00271g00834		XLOC_017281	47.1024	3.94154	-3.57897	-5.77105	5e-05	0.000185415	yes		-3.45055	2.24041	16.7579	4.25e-05	0.000448509		AT1G65680.1	IPR007118	GO:0005576
Peaxi162Scf00272g00002		XLOC_017316	73.9331	7.29509	-3.34122	-7.63808	5e-05	0.000185415	yes		-3.55251	6.39139	153.204	3.46e-35	3.77e-32		AT4G05150.1	IPR000270	GO:0005515
Peaxi162Scf00272g00225		XLOC_017329	1.03062	3.06367	1.57175	1.81308	0.0048	0.0112703	yes		3.52473	0.271586	11.4978	0.000696798	0.00489058		sp|Q94KB7|MLO6_ARATH	IPR004326	GO:0006952,GO:0016021
Peaxi162Scf00272g00922		XLOC_017339	13.7692	27.268	0.985763	2.27591	0.00015	0.000513767	yes		1.74981	2.77802	27.1232	1.91e-07	3.6e-06		sp|B9I666|LISC1_POPTR	IPR003698,IPR007197	GO:0051539,GO:0003824,GO:0051536,GO:0009107,GO:0016992
Peaxi162Scf00273g00018		XLOC_017344	31.4071	0	NA	NA	5e-05	0.000185415	yes		-10.927	1.25212	36.4328	1.58e-09	4.68e-08		AT3G13610.1	IPR027443,IPR005123,IPR026992	GO:0016706,GO:0055114,GO:0016491
Peaxi162Scf00274g00051		XLOC_017386	11.9442	3.73998	-1.67521	-3.15291	5e-05	0.000185415	yes		-1.68658	10.1553	22.7295	1.86e-06	2.87e-05		sp|Q55087|CHLP_SYNY3	IPR003042,IPR016040,IPR023753,IPR011777	GO:0051188,GO:0008152,GO:0016628,GO:0055114,GO:0045550,GO:0016491,GO:0015995,GO:0015979
Peaxi162Scf00274g00052		XLOC_017387	127.832	49.0659	-1.38146	-3.62909	5e-05	0.000185415	yes		-1.24259	6.29602	30.0222	4.27e-08	9.37e-07		AT3G47520.1	IPR001557	GO:0016616,GO:0044262,GO:0003824,GO:0055114,GO:0006108,GO:0016615,GO:0005975,GO:0030060,GO:0016491
Peaxi162Scf00274g00311		XLOC_017424	52.191	29.0221	-0.846649	-2.20429	0.00015	0.000513767	yes		-0.698196	6.36737	6.44938	0.0110991	0.0451018		AT5G07720.1	IPR008630	GO:0016758,GO:0016021
Peaxi162Scf00274g00443		XLOC_017430	0.652923	4.87127	2.89931	2.47676	0.0117	0.0244325	yes		2.2216	1.54432	16.1244	5.93e-05	0.000599879		ref|XP_007037404.1|	IPR003441	GO:0003677,GO:0006355
Peaxi162Scf00274g00521		XLOC_017385	3.10833	9.50716	1.61287	1.84918	0.00555	0.01279	yes		1.94558	0.268542	6.83565	0.00893559	0.0380185
Peaxi162Scf00274g00523		XLOC_017438	9.13757	66.0558	2.8538	6.21161	5e-05	0.000185415	yes		3.32116	3.36533	47.4197	5.73e-12	2.61e-10		sp|Q9CA68|GDL31_ARATH	IPR001087	GO:0016787,GO:0016788,GO:0006629
Peaxi162Scf00274g00624		XLOC_017446	222.344	48.2177	-2.20515	-5.17544	5e-05	0.000185415	yes		-2.04292	5.58144	13.4762	0.000241608	0.00200884		AT1G74670.1	IPR003854
Peaxi162Scf00274g00748		XLOC_017397	6.39828	1.70627	-1.90684	-2.11215	0.00385	0.00930537	yes		-1.88467	1.55083	10.5775	0.00114472	0.00732001		gb|AHI58947.1|	IPR027443,IPR005123,IPR026992	GO:0016706,GO:0055114,GO:0016491
Peaxi162Scf00274g00750		XLOC_017399	14.9197	7.35073	-1.02126	-2.47533	5e-05	0.000185415	yes		-0.920814	4.17763	6.56129	0.0104221	0.0429406		sp|Q09052|ACCO1_BRAJU	IPR027443,IPR005123,IPR026992	GO:0016706,GO:0055114,GO:0016491
Peaxi162Scf00274g00752		XLOC_017450	10.7328	2.47709	-2.11531	-4.26719	5e-05	0.000185415	yes		-1.95536	5.11836	18.9854	1.32e-05	0.000161019		AT1G74590.1	IPR010987,IPR012336	GO:0005515
Peaxi162Scf00274g00860		XLOC_017455	3.34716	16.4647	2.29837	2.84064	0.00025	0.000817896	yes		2.71495	0.0472237	11.9517	0.000545973	0.00401142		ref|XP_002515540.1|
Peaxi162Scf00274g10024		XLOC_017421	9.02351	19.2617	1.09397	2.2431	0.0008	0.002331	yes		1.20682	4.53464	11.6147	0.000654332	0.0046381		AT2G03350.1	IPR007493
Peaxi162Scf00275g00115		XLOC_017466	2.04253	25.3746	3.63496	8.23761	5e-05	0.000185415	yes		3.9518	4.56569	75.0835	4.51e-18	5.22e-16		AT2G26910.1	IPR027417,IPR013581,IPR013525	GO:0016020,GO:0005524,GO:0000166,GO:0017111,GO:0016887
Peaxi162Scf00275g00215		XLOC_017460	39.5217	18.7151	-1.07844	-2.66255	5e-05	0.000185415	yes		-0.736218	4.80268	6.7917	0.00915826	0.0388303		sp|Q55512|DHAS_SYNY3	IPR016040,IPR012080	GO:0016620,GO:0008652,GO:0051287,GO:0009097,GO:0009088,GO:0055114,GO:0005737,GO:0046983,GO:0050661,GO:0003942,GO:0009089,GO:0004073,GO:0009086
Peaxi162Scf00276g00210		XLOC_017502	2.70959	4.68036	0.788545	1.7367	0.0046	0.0108609	yes		1.11224	3.51314	15.1262	0.000100559	0.00094586		ref|XP_007012087.1|
Peaxi162Scf00276g00414		XLOC_017475	3.34662	0	NA	NA	5e-05	0.000185415	yes		-6.76292	0.354421	25.0801	5.5e-07	9.5e-06		AT1G77120.1	IPR020843,IPR016040,IPR002085	GO:0008270,GO:0016747,GO:0055114,GO:0016491
Peaxi162Scf00280g00613		XLOC_017518	7.23781	16.2688	1.16849	2.69724	5e-05	0.000185415	yes		1.16649	3.95114	12.367	0.000436989	0.00332144		sp|Q8RY67|WAKLO_ARATH	IPR013320,IPR023413,IPR011009	GO:0005524,GO:0004674,GO:0004672,GO:0006468,GO:0016772
Peaxi162Scf00281g00003		XLOC_017531	46.7577	10.0645	-2.21593	-4.86141	5e-05	0.000185415	yes		-2.09231	6.79396	22.6184	1.98e-06	3.02e-05		AT1G09750.1	IPR021109,IPR001461	GO:0006508,GO:0004190
Peaxi162Scf00281g00028		XLOC_017545	3.76756	9.94117	1.39979	2.26155	0.00065	0.00193585	yes		1.63976	5.9125	19.407	1.06e-05	0.000132428		AT3G48690.1	IPR013094	GO:0016787,GO:0008152
Peaxi162Scf00281g00319		XLOC_017549	86.681	38.8781	-1.15676	-3.10004	5e-05	0.000185415	yes		-0.764032	6.40888	15.2431	9.45e-05	0.000895185		sp|B2J5F1|G6PI_NOSP7	IPR001672	GO:0004347,GO:0006094,GO:0006096
Peaxi162Scf00282g00011		XLOC_017560	3.90301	0	NA	NA	5e-05	0.000185415	yes		-7.80482	0.463384	23.7398	1.1e-06	1.78e-05
Peaxi162Scf00282g00025		XLOC_017570	14.5258	4.10769	-1.82222	-4.05277	5e-05	0.000185415	yes		-1.66204	4.56162	25.8941	3.61e-07	6.48e-06		AT5G24080.1	IPR003609,IPR000858,IPR013320,IPR013032,IPR011009	GO:0005524,GO:0004674,GO:0004672,GO:0048544,GO:0006468,GO:0016772
Peaxi162Scf00282g00110		XLOC_017585	135.472	51.2988	-1.40099	-3.52711	5e-05	0.000185415	yes		-1.23097	9.88584	16.1079	5.98e-05	0.000604235		AT2G01290.1	IPR004788	GO:0009052,GO:0004751
Peaxi162Scf00282g00132		XLOC_017562	4.70037	0.572511	-3.0374	-3.70946	5e-05	0.000185415	yes		-4.16901	2.98176	46.4307	9.49e-12	4.15e-10		sp|Q9SVP7|PP307_ARATH	IPR011990,IPR002885	GO:0005515
Peaxi162Scf00282g00331		XLOC_017590	48.4062	17.2359	-1.48978	-3.83018	5e-05	0.000185415	yes		-1.15694	6.75316	10.9932	0.000914449	0.0060979		AT5G28840.1	IPR001509,IPR016040	GO:0044237,GO:0003824,GO:0050662
Peaxi162Scf00282g00513		XLOC_017576	27.6532	17.0583	-0.696974	-1.60823	0.0063	0.0142763	yes		-0.598247	4.18932	7.40406	0.00650769	0.0296584		ref|XP_002525567.1|	IPR024752
Peaxi162Scf00282g00515		XLOC_017594	33.4265	16.9463	-0.980021	-2.41145	5e-05	0.000185415	yes		-0.78171	5.72342	9.74221	0.00180085	0.0106235		sp|O24407|IAA16_ARATH	IPR003311	GO:0005634,GO:0006355,GO:0046983
Peaxi162Scf00282g00516		XLOC_017575	3118.97	1085.01	-1.52336	-3.06675	5e-05	0.000185415	yes		-1.56319	9.51246	14.8621	0.000115664	0.00106662		sp|Q02243|WIN_SOYBN	IPR009009,IPR001002	GO:0050832,GO:0008061,GO:0042742
Peaxi162Scf00282g00617		XLOC_017578	99.4373	21.1829	-2.23089	-5.39514	5e-05	0.000185415	yes		-2.11244	4.41685	18.4622	1.73e-05	0.000205119		sp|P29063.1|PR4B_TOBAC	IPR009009	GO:0050832,GO:0042742
Peaxi162Scf00284g00016		XLOC_017609	720.415	213.817	-1.75245	-4.49546	5e-05	0.000185415	yes		-1.73645	8.17692	29.7633	4.88e-08	1.06e-06		ref|XP_002520818.1|	IPR009798
Peaxi162Scf00284g00021		XLOC_017605	8.12817	1.84643	-2.13819	-2.54795	0.0016	0.00431488	yes		-2.04077	0.930164	8.84225	0.00294336	0.0158551		AT3G56230.1	IPR011333	GO:0005515
Peaxi162Scf00284g00022		XLOC_017647	28.2892	712.466	4.6545	10.7084	5e-05	0.000185415	yes		4.96691	7.13482	96.5496	8.7e-23	2.28e-20		AT5G05340.1	IPR010255	GO:0006979,GO:0020037,GO:0004601,GO:0055114
Peaxi162Scf00284g00033		XLOC_017618	0.855022	4.97996	2.5421	2.69086	0.00125	0.00346795	yes		2.87847	3.5228	18.6345	1.58e-05	0.000189661		sp|O82132|DRE2A_ARATH	IPR016177	GO:0003677,GO:0006355,GO:0003700
Peaxi162Scf00284g00035		XLOC_017661	4.76211	2.16329	-1.13837	-1.69544	0.006	0.013686	yes		-1.28808	0.915924	6.84002	0.00891376	0.037949		AT3G11340.1	IPR002213	GO:0008152,GO:0016758
Peaxi162Scf00284g00076		XLOC_017634	10.4031	3.88916	-1.41949	-2.64787	5e-05	0.000185415	yes		-1.34343	3.45818	10.4243	0.00124369	0.00783671		AT2G40230.1	IPR003480,IPR023213	GO:0016747
Peaxi162Scf00284g00082		XLOC_017636	3.87971	0.60628	-2.67789	-2.67729	0.00095	0.00271699	yes		-3.92038	0.78331	16.7107	4.35e-05	0.000458421		sp|Q9SRK7|AZG1_ARATH	IPR006043	GO:0016020,GO:0006810,GO:0055085,GO:0005215
Peaxi162Scf00284g00125		XLOC_017653	1.5573	30.4623	4.2899	6.08906	5e-05	0.000185415	yes		4.31399	4.63701	39.8896	2.69e-10	9.14e-09		AT3G56200.1	IPR013057
Peaxi162Scf00284g00136		XLOC_017656	42.9926	91.719	1.09313	2.87772	5e-05	0.000185415	yes		1.10896	5.03775	24.5247	7.34e-07	1.23e-05		AT3G56170.1	IPR016071,IPR009080	GO:0005524,GO:0006418,GO:0000166,GO:0004812,GO:0016788,GO:0004518,GO:0003676
Peaxi162Scf00284g00223		XLOC_017614	61.0883	95.744	0.648286	1.66779	0.0047	0.0110673	yes		0.85512	5.10138	10.1698	0.00142758	0.0087583		AT3G56130.1	IPR011053
Peaxi162Scf00284g00230		XLOC_017612	0.871897	4.22236	2.27582	1.85422	0.0152	0.0306321	yes		2.96734	0.919315	9.35574	0.00222288	0.0126415		AT5G34930.1	IPR003099,IPR016040	GO:0006571,GO:0008977,GO:0055114,GO:0004665
Peaxi162Scf00284g00315		XLOC_017617	116.22	863.522	2.89338	5.89992	5e-05	0.000185415	yes		2.80034	7.99584	50.9109	9.67e-13	4.96e-11		AT2G40370.1	IPR017761	GO:0046274,GO:0048046,GO:0052716,GO:0005507,GO:0055114,GO:0016491
Peaxi162Scf00284g00412		XLOC_017620	72.9273	11.2512	-2.69638	-6.08765	5e-05	0.000185415	yes		-2.6534	6.14962	56.2255	6.46e-14	3.96e-12		sp|O49686|PYR1_ARATH	IPR019587,IPR023393
Peaxi162Scf00284g00521		XLOC_017624	91.6317	160.612	0.80966	2.24192	0.0003	0.000964629	yes		0.881899	7.74138	7.77369	0.00530127	0.0252446		sp|Q8H1T3|FRI2_TOBAC	IPR001519,IPR009078,IPR008331	GO:0006879,GO:0006826,GO:0008199
Peaxi162Scf00284g00532		XLOC_017664	16.9851	24.6049	0.534676	1.4559	0.01465	0.0296708	yes		0.603787	7.86103	9.31046	0.00227849	0.0128925		AT5G05480.1	IPR021102
Peaxi162Scf00284g00619		XLOC_017631	9.06988	3.01209	-1.59032	-2.70859	0.0001	0.00035384	yes		-1.66293	2.61068	16.1681	5.8e-05	0.000589356		ref|XP_007008903.1|	IPR009057	GO:0003677,GO:0003682
Peaxi162Scf00284g01039		XLOC_017676	10.9135	4.63424	-1.2357	-2.48337	0.00015	0.000513767	yes		-1.19653	3.38275	12.4466	0.000418755	0.00320875		AT2G40150.1	IPR026057,IPR025846
Peaxi162Scf00285g00006		XLOC_017681	69.0496	43.3841	-0.670467	-1.75469	0.00165	0.00443308	yes		-0.702955	6.5751	12.9164	0.00032571	0.00259866		AT1G10210.1	IPR011009	GO:0005524,GO:0004674,GO:0004672,GO:0006468,GO:0004707,GO:0016772
Peaxi162Scf00285g00046		XLOC_017696	14.8928	46.268	1.6354	3.71984	5e-05	0.000185415	yes		1.93659	6.45402	13.4278	0.000247928	0.00205311		sp|Q05091|PGIP_PYRCO	IPR025875,IPR013210,IPR001611	GO:0005515
Peaxi162Scf00285g00049		XLOC_017729	116.997	50.5491	-1.21071	-3.10089	5e-05	0.000185415	yes		-1.2127	7.78328	30.1741	3.95e-08	8.74e-07		sp|Q05091|PGIP_PYRCO	IPR025875,IPR013210,IPR001611	GO:0005515
Peaxi162Scf00285g00073		XLOC_017704	35.2969	20.387	-0.791892	-2.03105	0.0009	0.00258883	yes		-0.764584	5.51541	6.61562	0.0101088	0.0419754		AT3G13110.1	IPR005881,IPR014710	GO:0045735,GO:0009001,GO:0006535,GO:0016740,GO:0005737
Peaxi162Scf00285g00717		XLOC_017701	2.38122	32.0043	3.74849	6.70341	5e-05	0.000185415	yes		4.058	5.71105	197.7	6.63e-45	6.87e-41		AT2G37730.1	IPR006740
Peaxi162Scf00285g00824		XLOC_017709	74.8677	33.3617	-1.16615	-2.71174	5e-05	0.000185415	yes		-1.03126	6.56768	9.33636	0.00224652	0.0127479		ref|XP_007026310.1|	IPR019721
Peaxi162Scf00285g00922		XLOC_017735	24.5146	49.6516	1.0182	2.59542	0.0001	0.00035384	yes		1.0638	6.87327	27.1995	1.84e-07	3.48e-06		AT5G55530.1	IPR000008	GO:0005515
Peaxi162Scf00285g00930		XLOC_017715	549.254	317.146	-0.792327	-1.93879	0.0013	0.00359078	yes		-0.598898	7.53546	6.52559	0.0106333	0.0436374		sp|P49199|RS8_ORYSJ	IPR022309	GO:0005840,GO:0006412,GO:0005622,GO:0003735
Peaxi162Scf00285g00945		XLOC_017736	84.3918	37.8696	-1.15606	-2.99449	5e-05	0.000185415	yes		-1.17551	7.60785	26.7669	2.3e-07	4.27e-06		AT5G55480.1	IPR004129	GO:0006071,GO:0008081,GO:0008889,GO:0006629
Peaxi162Scf00286g00439		XLOC_017803	13.5746	4.63569	-1.55006	-2.39413	0.00055	0.00166651	yes		-1.42707	2.7878	7.26427	0.00703398	0.0315388		sp|P62494|RB11A_RAT	IPR002041,IPR005225,IPR001806,IPR027417	GO:0016020,GO:0007165,GO:0006184,GO:0005622,GO:0003924,GO:0006886,GO:0006913,GO:0007264,GO:0005525,GO:0015031
Peaxi162Scf00286g00443		XLOC_017751	13.0894	19.3812	0.566251	1.39776	0.01755	0.0346883	yes		1.15789	2.72998	14.373	0.000149933	0.00133223		sp|Q9FQ08|KU70_ARATH	IPR006165,IPR002035	GO:0043564,GO:0005634,GO:0003677,GO:0004003,GO:0003676,GO:0042162,GO:0003684,GO:0006303,GO:0000723
Peaxi162Scf00286g00532		XLOC_017810	31.0542	11.7794	-1.39852	-2.98501	5e-05	0.000185415	yes		-1.14897	4.20601	11.8943	0.000563071	0.00411373		ref|XP_002527387.1|
Peaxi162Scf00286g00829		XLOC_017820	16.5072	37.4758	1.18286	3.05249	5e-05	0.000185415	yes		1.29684	3.98133	27.1901	1.84e-07	3.49e-06		sp|P56558|OGT1_RAT	IPR011990	GO:0005515
Peaxi162Scf00286g01034		XLOC_017774	33.5849	3.48997	-3.26652	-5.43948	5e-05	0.000185415	yes		-3.56844	7.2551	50.0072	1.53e-12	7.61e-11		AT4G14130.1	IPR016455,IPR008985	GO:0048046,GO:0016762,GO:0004553,GO:0005618,GO:0006073,GO:0005975
Peaxi162Scf00286g10022		XLOC_017745	1110.64	285.747	-1.95858	-4.23403	5e-05	0.000185415	yes		-1.96584	9.97618	46.6696	8.4e-12	3.7e-10		AT1G05850.1	IPR016283,IPR023346	GO:0006032,GO:0016998,GO:0005975,GO:0004568
Peaxi162Scf00287g00193		XLOC_017872	38.2264	56.4673	0.562846	1.46986	0.0115	0.0240713	yes		0.628396	5.95305	6.91738	0.00853619	0.036696		AT1G19220.1	IPR015300,IPR010525,IPR003311	GO:0005634,GO:0003677,GO:0006355,GO:0009725,GO:0046983
Peaxi162Scf00287g01716		XLOC_017848	56.2919	32.7756	-0.780304	-2.03585	0.0004	0.00125109	yes		-0.76419	6.80262	11.7479	0.000609125	0.00437152		AT1G19870.1	IPR025064,IPR027417,IPR000048	GO:0005515
Peaxi162Scf00287g01719		XLOC_017871	9.56891	14.2449	0.574021	1.43652	0.0233	0.0443169	yes		0.683669	6.0163	6.62299	0.0100671	0.0418281		AT5G39590.1	IPR006571
Peaxi162Scf00288g00045		XLOC_017877	56.1828	93.2789	0.731422	1.93018	0.00075	0.00220004	yes		1.04368	5.91861	26.3706	2.82e-07	5.16e-06		AT3G45310.1	IPR013128,IPR025661,IPR025660	GO:0008234,GO:0006508
Peaxi162Scf00288g00815		XLOC_017895	7.97179	26.1192	1.71213	3.67351	5e-05	0.000185415	yes		2.08653	3.30347	35.6528	2.36e-09	6.71e-08		AT1G77810.2	IPR025298,IPR002659	GO:0016020,GO:0006486,GO:0008378
Peaxi162Scf00288g00816		XLOC_017896	18.8819	3.81591	-2.3069	-4.03142	5e-05	0.000185415	yes		-2.02055	2.67535	22.2743	2.36e-06	3.54e-05		AT2G18980.1	IPR010255	GO:0006979,GO:0020037,GO:0004601,GO:0055114
Peaxi162Scf00288g00818		XLOC_017898	40.3664	60.5712	0.585477	1.52189	0.0089	0.0192842	yes		0.826714	5.46918	9.27104	0.00232805	0.0131171		AT5G10650.1	IPR013083	GO:0005515,GO:0008270
Peaxi162Scf00289g00010		XLOC_017910	4.08459	14.9514	1.87202	4.08028	5e-05	0.000185415	yes		2.42549	4.61272	47.5505	5.36e-12	2.46e-10		AT2G17000.1	IPR006685	GO:0016020,GO:0055085
Peaxi162Scf00289g00084		XLOC_017918	347.588	188.075	-0.886069	-2.18536	0.00015	0.000513767	yes		-0.821456	7.27605	7.19837	0.007297	0.0324255		AT1G76020.1	IPR012336
Peaxi162Scf00290g00115		XLOC_017956	1.15493	3.08797	1.41885	1.7785	0.00815	0.0178576	yes		2.48603	1.77311	13.1564	0.000286541	0.00233104		ref|XP_007027724.1|	IPR004827	GO:0006355,GO:0043565,GO:0003700
Peaxi162Scf00290g00123		XLOC_017957	45.4762	20.3481	-1.16022	-2.90121	5e-05	0.000185415	yes		-1.00704	4.76867	23.4172	1.3e-06	2.08e-05		AT3G48410.1
Peaxi162Scf00292g00051		XLOC_017970	57.4274	12.4685	-2.20345	-5.13064	5e-05	0.000185415	yes		-2.13715	4.21015	49.6445	1.84e-12	9.04e-11		ref|XP_007013316.1|	IPR001810	GO:0005515
Peaxi162Scf00293g00117		XLOC_017988	39.1603	24.301	-0.688376	-1.85743	0.0021	0.00548714	yes		-0.655665	4.69808	7.61397	0.00579177	0.0271155		sp|O49621|MLO1_ARATH	IPR004326	GO:0006952,GO:0016021
Peaxi162Scf00293g00315		XLOC_017975	17.0473	34.5084	1.0174	2.50713	0.0001	0.00035384	yes		1.48198	6.11954	26.5731	2.54e-07	4.68e-06		AT3G25530.1	IPR008927,IPR015815,IPR016040	GO:0016616,GO:0006098,GO:0004616,GO:0055114,GO:0050662,GO:0016491
Peaxi162Scf00293g00510		XLOC_017978	1083.16	671.673	-0.68942	-1.5216	0.01035	0.0219794	yes		-0.709421	9.00796	8.2862	0.00399476	0.0202568		AT5G10860.1	IPR000644	GO:0030554
Peaxi162Scf00294g00813		XLOC_018004	1.3909	8.42894	2.59934	4.4826	5e-05	0.000185415	yes		3.04676	3.68697	48.5142	3.28e-12	1.55e-10		gb|ADV29615.1|	IPR009057	GO:0003677,GO:0003682
Peaxi162Scf00294g01311		XLOC_018017	3.51575	15.7078	2.15958	4.29126	5e-05	0.000185415	yes		2.64328	3.05965	34.1391	5.13e-09	1.36e-07		AT1G62300.1	IPR003657	GO:0006355,GO:0043565,GO:0003700
Peaxi162Scf00295g00012		XLOC_018032	96.4271	64.0187	-0.590946	-1.48619	0.01025	0.021797	yes		-0.860962	6.64105	18.3887	1.8e-05	0.000211612
Peaxi162Scf00295g00016		XLOC_018033	23.3058	3.66107	-2.67035	-4.9475	5e-05	0.000185415	yes		-1.91612	2.98757	24.4212	7.74e-07	1.29e-05		AT2G22120.2	IPR013083,IPR011016	GO:0008270
Peaxi162Scf00295g00033		XLOC_018036	52.7132	21.1511	-1.31744	-3.28601	5e-05	0.000185415	yes		-0.87808	4.02685	11.0758	0.000874631	0.00589501		AT4G39820.1	IPR011990	GO:0005515
Peaxi162Scf00295g00058		XLOC_018037	120.818	52.5643	-1.20068	-3.18518	5e-05	0.000185415	yes		-0.819529	7.03543	15.4515	8.47e-05	0.000813961		sp|Q9LW96|INO1_TOBAC	IPR002587	GO:0008654,GO:0006021,GO:0004512
Peaxi162Scf00295g00059		XLOC_018038	26.0161	7.2068	-1.85197	-2.85712	5e-05	0.000185415	yes		-1.85747	3.08862	21.4065	3.72e-06	5.26e-05		AT4G08685.1	IPR006041
Peaxi162Scf00295g00925		XLOC_018056	4.70078	9.41094	1.00144	2.17666	0.0003	0.000964629	yes		1.05709	4.63282	9.39857	0.00217155	0.0124109		AT5G10190.1	IPR011701,IPR016196	GO:0055085,GO:0016021
Peaxi162Scf00295g01125		XLOC_018045	0.623008	13.825	4.47189	4.19921	0.01855	0.0363876	yes		4.45538	1.09251	33.7537	6.26e-09	1.64e-07		AT5G10280.1	IPR009057	GO:0003677,GO:0003682
Peaxi162Scf00296g00811		XLOC_018077	120.461	52.435	-1.19997	-3.18727	5e-05	0.000185415	yes		-1.02482	4.47341	9.16798	0.00246286	0.0137384		sp|P46291|RL38_SOLLC	IPR002675	GO:0005840,GO:0006412,GO:0005622,GO:0003735
Peaxi162Scf00296g00910		XLOC_018079	14.3476	33.9605	1.24305	3.12264	5e-05	0.000185415	yes		1.71317	4.22779	11.364	0.000748829	0.00519014		AT3G03310.1	IPR003386	GO:0008374,GO:0006629
Peaxi162Scf00297g00098		XLOC_018108	13.8524	49.3475	1.83284	4.48856	5e-05	0.000185415	yes		2.05307	6.30511	22.1674	2.5e-06	3.73e-05		AT1G60140.1	IPR006379,IPR001830,IPR023214	GO:0008152,GO:0005992,GO:0003824
Peaxi162Scf00297g00107		XLOC_018123	8.43532	13.8911	0.719643	1.82477	0.00205	0.00537075	yes		0.994553	4.91936	10.6462	0.00110299	0.0070905		AT5G57710.1	IPR023150,IPR027417
Peaxi162Scf00297g00712		XLOC_018106	10.0223	196.277	4.2916	10.0631	5e-05	0.000185415	yes		4.62475	5.35681	69.2191	8.81e-17	8.37e-15		AT5G57800.1	IPR016040,IPR006694,IPR021940	GO:0005506,GO:0006633,GO:0055114,GO:0016491
Peaxi162Scf00297g01017		XLOC_018112	4.36184	10.138	1.21677	2.23752	0.00045	0.00139113	yes		1.36853	3.25796	17.3223	3.15e-05	0.000344438		AT2G02230.1	IPR001810,IPR025886	GO:0005515
Peaxi162Scf00297g01124		XLOC_018115	0.953717	3.18064	1.73768	2.52176	0.0005	0.00152937	yes		2.03162	1.89042	10.6705	0.00108859	0.0070074
Peaxi162Scf00298g00105		XLOC_018141	10.1666	44.963	2.1449	5.03467	5e-05	0.000185415	yes		2.16432	3.50895	41.4916	1.18e-10	4.29e-09		AT4G29230.1	IPR003441	GO:0003677,GO:0006355
Peaxi162Scf00298g00106		XLOC_018142	59.672	37.9655	-0.652364	-1.71312	0.0032	0.00791476	yes		-0.50909	6.03111	6.59357	0.0102348	0.042388		AT3G16480.1	IPR011249	GO:0046872,GO:0006508,GO:0004222,GO:0003824
Peaxi162Scf00298g00114		XLOC_018134	48.9481	27.6939	-0.821685	-1.94295	0.001	0.00284413	yes		-0.864738	3.40234	7.92909	0.00486463	0.0236129		sp|O82201|AP4S_ARATH	IPR016635	GO:0006810,GO:0008565,GO:0015031
Peaxi162Scf00299g00083		XLOC_018178	6.77823	257.278	5.24628	7.82542	5e-05	0.000185415	yes		5.41253	7.27788	47.2907	6.12e-12	2.76e-10
Peaxi162Scf00299g00103		XLOC_018244	3.70355	1.26861	-1.54565	-1.93232	0.00595	0.0135877	yes		-2.11633	1.2059	16.1663	5.8e-05	0.000589625		AT3G26040.1	IPR003480,IPR023213	GO:0016747
Peaxi162Scf00299g00234		XLOC_018204	2.78755	5.58244	1.0019	1.58145	0.0075	0.0166118	yes		1.21527	2.58823	7.10238	0.00769818	0.0337735		AT1G58290.1	IPR016040,IPR000343	GO:0050661,GO:0008883,GO:0033014,GO:0055114
Peaxi162Scf00299g00340		XLOC_018207	3.83164	0.701879	-2.44867	-2.49885	0.0027	0.00681936	yes		-3.50262	6.48586	10.1978	0.0014061	0.00865472		AT3G47520.1	IPR001557	GO:0016616,GO:0044262,GO:0003824,GO:0055114,GO:0006108,GO:0005975,GO:0030060,GO:0016491
Peaxi162Scf00299g00341		XLOC_018209	0.986191	3.61862	1.8755	2.0303	0.01005	0.0214264	yes		2.79171	4.08928	11.2695	0.000787895	0.00540539		AT4G15510.1	IPR002683	GO:0009523,GO:0019898,GO:0005509,GO:0015979,GO:0009654
Peaxi162Scf00299g00345		XLOC_018161	0.692451	4.88037	2.81721	2.7027	0.0127	0.0262269	yes		3.14277	1.90726	18.1546	2.04e-05	0.000235671		AT4G37850.1	IPR011598	GO:0046983
Peaxi162Scf00299g00543		XLOC_018218	136.807	79.8363	-0.777023	-1.98118	0.0004	0.00125109	yes		-0.741627	5.9376	9.19693	0.00242421	0.013552		sp|Q8GXL7|GAT24_ARATH	IPR013088,IPR010399,IPR010402	GO:0005515,GO:0006355,GO:0043565,GO:0008270,GO:0003700
Peaxi162Scf00299g00813		XLOC_018184	34.5774	11.2943	-1.61423	-3.93996	5e-05	0.000185415	yes		-1.44465	4.60389	15.9658	6.45e-05	0.000645658		sp|O80436|PTR29_ARATH	IPR000109	GO:0016020,GO:0006810,GO:0005215
Peaxi162Scf00299g00847		XLOC_018185	62.6749	29.4207	-1.09105	-2.65002	0.0001	0.00035384	yes		-1.10974	3.73302	12.2738	0.000459362	0.00346101
Peaxi162Scf00299g00849		XLOC_018236	5.27979	10.4545	0.985573	2.1584	0.0003	0.000964629	yes		1.08347	4.59837	7.86616	0.00503685	0.0242725		AT5G64330.1	IPR011333,IPR027356	GO:0005515
Peaxi162Scf00299g00854		XLOC_018180	2.1716	27.0971	3.64131	2.22216	0.0015	0.00407526	yes		3.67017	3.9048	34.7225	3.8e-09	1.04e-07		AT2G38240.1	IPR027443,IPR005123,IPR026992	GO:0016706,GO:0055114,GO:0016491
Peaxi162Scf00299g00859		XLOC_018183	4.51815	1.48262	-1.60758	-1.99874	0.0033	0.0081304	yes		-1.71975	2.47203	11.4514	0.000714415	0.00498786		sp|O80436|PTR29_ARATH	IPR000109	GO:0016020,GO:0006810,GO:0005215
Peaxi162Scf00299g00919		XLOC_018242	1.485	17.7317	3.57779	3.87952	0.0002	0.000667709	yes		4.11287	1.61335	34.4659	4.34e-09	1.17e-07		AT4G33565.1	IPR013083	GO:0005515,GO:0008270
Peaxi162Scf00299g01014		XLOC_018243	9.19707	2.28158	-2.01114	-3.25458	5e-05	0.000185415	yes		-2.45284	2.78594	44.5384	2.49e-11	1.02e-09		AT3G26040.1	IPR003480,IPR023213	GO:0016747
Peaxi162Scf00299g01125		XLOC_018192	8.67202	0.727849	-3.57466	-3.59313	0.00045	0.00139113	yes		-3.77913	2.86266	30.2386	3.82e-08	8.48e-07		AT3G26040.1	IPR003480,IPR023213	GO:0016747
Peaxi162Scf00299g01145		XLOC_018191	18.1158	1.29869	-3.80212	-6.80509	5e-05	0.000185415	yes		-3.66535	4.99511	72.5652	1.62e-17	1.72e-15		AT3G26040.1	IPR003480,IPR023213	GO:0016747
Peaxi162Scf00300g00012		XLOC_018247	30.0663	14.0443	-1.09816	-2.80042	5e-05	0.000185415	yes		-0.868688	5.91534	12.0413	0.000520357	0.00384718		AT4G31170.1	IPR002912,IPR011009	GO:0016597,GO:0008152,GO:0005524,GO:0004674,GO:0004672,GO:0006468,GO:0016772
Peaxi162Scf00300g00064		XLOC_018288	2.8643	8.11713	1.50279	2.21433	0.0025	0.00640186	yes		1.98227	3.55126	12.8731	0.000333336	0.00265132		AT4G35720.1	IPR004320
Peaxi162Scf00300g00087		XLOC_018268	3.90357	11.3318	1.53751	1.90294	0.0063	0.0142763	yes		1.84115	5.67307	8.06195	0.00452046	0.0223082		gb|AAG43557.1|AF211539_1
Peaxi162Scf00301g00622		XLOC_018330	79.0511	44.49	-0.829305	-2.19097	0.00025	0.000817896	yes		-1.07648	4.94334	19.9153	8.1e-06	0.000104725		sp|A2ZAB5|SAPK3_ORYSI	IPR011009	GO:0005524,GO:0004674,GO:0004672,GO:0006468,GO:0016772
Peaxi162Scf00303g00059		XLOC_018370	12.3924	1.56949	-2.98109	-2.72431	0.0039	0.0094105	yes		-1.98429	1.59818	10.9278	0.00094733	0.00628277
Peaxi162Scf00303g00066		XLOC_018372	11.1682	18.8575	0.755747	1.82287	0.0023	0.00594717	yes		1.15085	4.23454	11.0225	0.000900119	0.00601784		sp|Q00081|GLGL1_SOLTU	IPR011831	GO:0005978,GO:0009058,GO:0008878,GO:0016779
Peaxi162Scf00303g00092		XLOC_018373	14.4723	1.46811	-3.30126	-3.56509	0.0003	0.000964629	yes		-3.19149	2.50017	37.5958	8.7e-10	2.69e-08
Peaxi162Scf00304g00011		XLOC_018379	5.62271	1.51649	-1.89053	-3.0416	5e-05	0.000185415	yes		-1.43148	3.18431	16.3311	5.32e-05	0.000547228
Peaxi162Scf00304g00137		XLOC_018435	274.92	15.8209	-4.11911	-8.43662	5e-05	0.000185415	yes		-4.2717	5.75152	44.5984	2.42e-11	9.88e-10		ref|XP_007030409.1|	IPR001494,IPR016024	GO:0006886,GO:0008536,GO:0005488
Peaxi162Scf00304g00214		XLOC_018385	91.1247	18.4189	-2.30666	-4.55603	5e-05	0.000185415	yes		-1.8641	7.64462	15.7308	7.3e-05	0.000718317		sp|P20144|WUN1_SOLTU	IPR016533
Peaxi162Scf00304g00221		XLOC_018437	12.9733	5.54388	-1.22658	-1.84695	0.00465	0.0109644	yes		-2.15427	0.980763	8.40467	0.00374258	0.0192205
Peaxi162Scf00304g00222		XLOC_018438	8.3977	15.2633	0.862001	1.86781	0.0023	0.00594717	yes		0.833175	2.91683	6.36823	0.0116181	0.0466798
Peaxi162Scf00304g00226		XLOC_018436	8.62228	87.2135	3.33841	7.47718	5e-05	0.000185415	yes		3.40413	4.10788	36.2984	1.69e-09	4.97e-08		AT5G05390.1	IPR017761	GO:0046274,GO:0048046,GO:0052716,GO:0005507,GO:0055114,GO:0016491
Peaxi162Scf00304g00518		XLOC_018443	74.7073	32.5226	-1.1998	-3.0065	5e-05	0.000185415	yes		-1.33295	5.40523	24.6137	7.01e-07	1.18e-05		AT2G40620.1	IPR004827	GO:0006355,GO:0043565,GO:0003700
Peaxi162Scf00304g00917		XLOC_018451	4.67353	1.37607	-1.76396	-1.75069	0.0111	0.0233493	yes		-2.3923	0.498436	13.1098	0.000293759	0.00238041		AT5G51100.1	IPR001189	GO:0006801,GO:0004784,GO:0046872,GO:0055114
Peaxi162Scf00304g01360		XLOC_018463	0.972121	3.84494	1.98375	2.22128	0.00435	0.0103481	yes		2.18095	0.987757	7.87473	0.00501303	0.0241859		sp|Q1DCV8|BIOF_MYXXD	IPR015424	GO:0009058,GO:0003824,GO:0030170
Peaxi162Scf00305g00005		XLOC_018464	34.4663	12.0143	-1.52043	-3.81034	5e-05	0.000185415	yes		-1.20194	5.53052	14.0076	0.000182076	0.00157459		AT5G16590.1	IPR013210,IPR001611,IPR011009	GO:0005524,GO:0005515,GO:0004672,GO:0006468,GO:0016772
Peaxi162Scf00305g00045		XLOC_018467	4.894	8.66994	0.825008	1.41753	0.01635	0.0326343	yes		1.36457	4.32962	10.7207	0.00105945	0.00686802		AT5G16600.1	IPR009057	GO:0003677,GO:0003682
Peaxi162Scf00305g00081		XLOC_018473	18.2846	5.13503	-1.83219	-3.71554	5e-05	0.000185415	yes		-1.72249	4.69207	28.2917	1.04e-07	2.1e-06		AT3G26040.1	IPR003480,IPR023213	GO:0016747
Peaxi162Scf00305g00091		XLOC_018492	11.9028	1.64674	-2.85362	-4.10118	5e-05	0.000185415	yes		-3.15316	3.426	18.4487	1.75e-05	0.000206462		AT4G24220.1	IPR016040
Peaxi162Scf00305g00099		XLOC_018493	5.76271	0.87499	-2.71941	-2.81284	0.00145	0.00395485	yes		-3.17161	5.5799	31.4352	2.06e-08	4.86e-07		AT2G15220.1	IPR007541
Peaxi162Scf00305g00129		XLOC_018500	27.2838	15.2783	-0.83656	-2.14455	0.0006	0.00180172	yes		-0.686829	5.8005	13.3264	0.000261698	0.00215433		AT2G01570.1	IPR021914,IPR005202
[truncated: 1,766 more rows]
