# Supplementary material for: Dissecting Tissue-Specific Transcriptomic Responses from Leaf and Roots under Salt Stress in Petunia hybrida Mitchell
Source: Genes (Basel). 2017 Aug 3;8(8):195. doi: 10.3390/genes8080195 (PMC5575659; doi:10.3390/genes8080195)
Supplement: Supplementary file 1 [file genes-08-00195-s001.zip › Supplementary Figures and Tables/SupplementaryTables/Supplemental_Table_S18_597DEGs.xlsx]

## Sheet: 597_DEGs_RT_00h
gene_short_name	Annotation	RT_CTR_06h	RT_STR_06h	log2_fold_change	test_stat	p_value	q_value	Arabidopsis homolog	IPR	GO
Peaxi162Scf00411g00117	methyl-CPG-binding domain 7	3.25787	0	NA	NA	5e-05	0.000185415	AT5G59800.1	IPR016177	GO:0005634,GO:0003677
Peaxi162Scf00744g00346	Blue copper protein precursor, putative [Ricinus communis] gb|EEF44800.1| Blue copper protein precursor, putative [Ricinus communis]	3.65926	0	NA	NA	5e-05	0.000185415	ref|XP_002517636.1|	IPR008972	GO:0009055,GO:0005507
Peaxi162Scf00002g02412	Lactoylglutathione lyase / glyoxalase I family protein	0	7.24739	Inf	NA	5e-05	0.000185415	AT1G80160.1	IPR025870
Peaxi162Scf00075g00208	Non-specific lipid-transfer protein	0	28.4672	Inf	NA	5e-05	0.000185415	sp|Q39950|NLTP_HELAN	IPR016140,IPR000528	GO:0008289,GO:0006869
Peaxi162Scf00078g00043	Integrase-type DNA-binding superfamily protein	0	3.85548	Inf	NA	5e-05	0.000185415	AT1G71450.1	IPR016177	GO:0003677,GO:0006355,GO:0003700
Peaxi162Scf00152g00009	AP2 domain class transcription factor [Malus domestica]	0	6.33096	Inf	NA	5e-05	0.000185415	gb|ADE41151.1|	IPR016177	GO:0003677,GO:0006355,GO:0003700
Peaxi162Scf00199g00056	Ethylene-responsive transcription factor 13	0	9.01867	Inf	NA	5e-05	0.000185415	sp|Q8L9K1|ERF99_ARATH	IPR016177	GO:0003677,GO:0006355,GO:0003700
Peaxi162Scf00475g00053	Ethylene-responsive transcription factor 13	0	8.13435	Inf	NA	5e-05	0.000185415	sp|Q8L9K1|ERF99_ARATH	IPR016177	GO:0003677,GO:0006355,GO:0003700
Peaxi162Scf00475g00061	Ethylene-responsive transcription factor 13	0	4.22481	Inf	NA	5e-05	0.000185415	sp|Q8L9K1|ERF99_ARATH	IPR016177	GO:0003677,GO:0006355,GO:0003700
Peaxi162Scf00516g00025	Bidirectional sugar transporter N3	0	5.52581	Inf	NA	5e-05	0.000185415	sp|P93332|NOD3_MEDTR	IPR004316	GO:0016021
Peaxi162Scf00751g00221	60S ribosomal protein L6 [Morus notabilis]	0	3.95269	Inf	NA	5e-05	0.000185415	gb|EXC30991.1|	IPR000702	GO:0005840,GO:0006412,GO:0005622,GO:0003735,GO:0019843
Peaxi162Scf00500g00067	late embryogenesis abundant protein, putative / LEA protein, putative	0.232497	10.8208	5.54045	3.13374	0.0026	0.00660917	AT3G53040.1	IPR004238
Peaxi162Scf00017g02019	wall associated kinase 5	0.331197	8.29168	4.6459	4.79465	5e-05	0.000185415	AT1G21230.1	IPR025287,IPR000742,IPR013320,IPR011009	GO:0005524,GO:0030247,GO:0006468,GO:0004674,GO:0005515,GO:0004672,GO:0005509,GO:0016772
Peaxi162Scf00845g00031	Zinc finger CCCH domain-containing protein 2	0.364998	8.43461	4.53036	2.53594	0.02195	0.0420909	sp|Q9ZWA1|C3H2_ARATH	IPR000571	GO:0046872
Peaxi162Scf00921g00256	Protein NRT1/ PTR FAMILY 6.4	0.293118	6.12951	4.38622	3.70506	0.0079	0.0173793	sp|Q9LVE0|PTR33_ARATH	IPR000109,IPR016196	GO:0016020,GO:0006810,GO:0005215
Peaxi162Scf00079g00137	beta glucosidase 46	0.229897	4.18019	4.18451	2.34748	0.0026	0.00660917	AT1G61820.1	IPR001360,IPR017853	GO:0004553,GO:0005975,GO:0003824
Peaxi162Scf00139g01113	HXXXD-type acyl-transferase family protein	0.286458	3.76934	3.71791	2.09972	0.00265	0.0067089	AT3G26040.1	IPR003480,IPR023213	GO:0016747
Peaxi162Scf00366g00816	Mannan endo-1,4-beta-mannosidase 7	1.51656	14.2244	3.22949	3.51266	0.00045	0.00139113	sp|Q9FJZ3|MAN7_ARATH	IPR017853	GO:0004553,GO:0005975,GO:0003824
Peaxi162Scf00166g00824	cyclic nucleotide-gated channel 14	0.395838	3.68367	3.21816	2.84941	0.004	0.00962105	AT2G24610.1	IPR014710
Peaxi162Scf00002g00037	myb domain protein 42	0.730427	6.32008	3.11313	2.28607	0.0224	0.0428377	AT4G12350.1	IPR009057	GO:0003677,GO:0003682
Peaxi162Scf00104g00017	ERD (early-responsive to dehydration stress) family protein	1.23315	9.86727	3.0003	4.72426	5e-05	0.000185415	AT4G02900.1	IPR027815,IPR003864	GO:0016020
Peaxi162Scf00050g00138	xyloglucan-specific endoglucanase inhibitor 11 [Solanum tuberosum]	0.402755	3.22185	2.99991	2.17644	0.0257	0.0481921	gb|AGT17598.1|	IPR021109,IPR001461	GO:0006508,GO:0004190
Peaxi162Scf00986g00225	Domain of unknown function (DUF966)	0.693443	5.50459	2.98878	2.7275	0.00425	0.0101422	AT5G59790.1	IPR010369
Peaxi162Scf00171g00525	glutamate decarboxylase	0.347773	2.74223	2.97913	2.38275	0.0229	0.0436594	AT5G17330.1	IPR015424,IPR002129	GO:0019752,GO:0016831,GO:0006536,GO:0004351,GO:0003824,GO:0030170
Peaxi162Scf00252g00712	alpha amylase	0.62352	4.76094	2.93274	2.79307	0.00405	0.00972652	prf||1803517A	IPR015902	GO:0043169,GO:0004556,GO:0005509,GO:0005975,GO:0003824
Peaxi162Scf00072g00089	plasma membrane intrinsic protein 2	40.2317	303.578	2.91566	7.27831	5e-05	0.000185415	AT3G54820.1	IPR023271,IPR000425	GO:0016020,GO:0006810,GO:0005215
Peaxi162Scf00102g00178	Unknown protein	12.725	95.6233	2.90969	4.22264	5e-05	0.000185415
Peaxi162Scf00357g00528	nodulin MtN21 /EamA-like transporter family protein	0.495498	3.48202	2.81297	2.37418	0.01345	0.0275624	AT1G09380.1	IPR000620	GO:0016020
Peaxi162Scf00129g00225	Protein of unknown function (DUF1666)	0.429603	3.00805	2.80775	2.44521	0.00295	0.00736963	AT5G39785.2	IPR008195,IPR012870	GO:0005840,GO:0006412,GO:0005622,GO:0003735
Peaxi162Scf00362g00634	SBP family protein, putative [Theobroma cacao] gb|EOX97652.1| SBP family protein, putative [Theobroma cacao]	1.62587	10.985	2.75625	3.19056	0.00025	0.000817896	ref|XP_007041821.1|
Peaxi162Scf00170g00213	Unknown protein	0.595926	3.86699	2.69801	1.65135	0.0097	0.0207765
Peaxi162Scf00016g03458	MADS-box transcription factor 27	1.2053	7.81424	2.69672	2.37186	0.0045	0.0106537	sp|Q6EP49|MAD27_ORYSJ	IPR002100,IPR002487	GO:0005634,GO:0003677,GO:0006355,GO:0003700,GO:0046983
Peaxi162Scf00783g00011	sulfate transporter 3	12.4118	78.5357	2.66164	6.86368	5e-05	0.000185415	AT3G51895.1	IPR011547,IPR002645,IPR018045	GO:0015116,GO:0008272,GO:0016021,GO:0008271
Peaxi162Scf00017g03211	Cytosolic sulfotransferase 16	0.747998	4.54546	2.60332	2.18612	0.0081	0.0177616	sp|Q9C9D0|SOT16_ARATH	IPR000863,IPR027417	GO:0008146
Peaxi162Scf00101g00031	Protein of unknown function, DUF584	2.50187	14.9656	2.58058	2.37458	0.0035	0.00855716	AT5G60680.1	IPR007608
Peaxi162Scf00943g00310	DNA binding protein, putative [Ricinus communis] gb|EEF33471.1| DNA binding protein, putative [Ricinus communis]	1.34129	7.98665	2.57397	2.67427	0.00265	0.0067089	ref|XP_002528891.1|	IPR011598	GO:0046983
Peaxi162Scf00297g01123	tryptophan aminotransferase related 1	0.969752	5.56456	2.52058	2.87935	0.001	0.00284413	AT1G23320.1	IPR015424	GO:0016846,GO:0003824,GO:0030170
Peaxi162Scf00038g00114	Plant protein of unknown function (DUF868)	1.63132	9.27969	2.50803	3.19463	0.00045	0.00139113	AT2G04220.1	IPR008586
Peaxi162Scf00170g01227	Unknown protein	1.8478	10.5058	2.5073	5.7402	5e-05	0.000185415		IPR004330
Peaxi162Scf00152g01224	ENTH/ANTH/VHS superfamily protein	0.531956	2.98213	2.48697	2.599	0.00245	0.0062886	AT1G03050.1	IPR011417,IPR008942	GO:0030276,GO:0048268,GO:0005545,GO:0030118,GO:0005543
Peaxi162Scf00715g00215	beta-amylase 1	1.40496	7.79309	2.47166	3.46333	5e-05	0.000185415	AT3G23920.1	IPR001554,IPR017853	GO:0005975,GO:0000272,GO:0016161,GO:0003824
Peaxi162Scf00344g00199	Unknown protein	0.830553	4.52592	2.44607	3.37245	0.0005	0.00152937
Peaxi162Scf01178g00119	basic helix-loop-helix (bHLH) DNA-binding superfamily protein	1.02449	5.43762	2.40807	1.88515	0.01505	0.0303725	AT5G51790.1	IPR015660	GO:0003677,GO:0046983
Peaxi162Scf01464g00006	AP2/B3 transcription factor family protein	0.974245	5.1118	2.39148	2.2288	0.01185	0.0247046	AT1G51120.1	IPR016177,IPR015300	GO:0003677,GO:0006355,GO:0003700
Peaxi162Scf00014g00126	receptor like protein 7	1.89067	9.83976	2.37972	4.55193	5e-05	0.000185415	AT1G47890.1	IPR003591,IPR013210,IPR001611	GO:0005515
Peaxi162Scf00111g00321	Cytochrome P450 superfamily protein	0.713429	3.70003	2.37469	2.40327	0.00385	0.00930537	AT3G50660.1	IPR001128	GO:0020037,GO:0016705,GO:0005506,GO:0055114
Peaxi162Scf00003g03911	Disease resistance protein, putative [Solanum demissum]	4.94009	25.3213	2.35774	4.57859	5e-05	0.000185415	gb|AAT39951.2|
Peaxi162Scf00082g01114	Aldolase-type TIM barrel family protein	0.810165	4.1184	2.3458	1.95587	0.0219	0.0420074	AT4G21320.1	IPR013785,IPR003830,IPR015500	GO:0019295,GO:0003824
Peaxi162Scf00015g00065	Oleosin family protein	1.13936	5.75887	2.33756	1.56097	0.01725	0.0341782	AT3G18570.1	IPR000136	GO:0016021,GO:0012511
Peaxi162Scf00274g00413	Unknown protein	4.6277	23.1934	2.32535	3.46805	5e-05	0.000185415		IPR011992	GO:0005509
Peaxi162Scf00688g00218	MADS-box transcription factor 26	7.22536	35.6913	2.30443	4.51041	5e-05	0.000185415	sp|Q0J8G8|MAD26_ORYSJ	IPR002100,IPR002487	GO:0005634,GO:0003677,GO:0006355,GO:0003700,GO:0046983
Peaxi162Scf01039g00236	Protein kinase superfamily protein	1.10595	5.46067	2.30379	2.9602	0.00015	0.000513767	AT1G11050.1	IPR013320,IPR011009	GO:0005524,GO:0004674,GO:0004672,GO:0006468,GO:0016772
Peaxi162Scf00413g00117	plasma membrane intrinsic protein 2	6.38355	30.3553	2.24952	4.1652	5e-05	0.000185415	AT2G37170.1	IPR023271,IPR000425	GO:0016020,GO:0006810,GO:0005215
Peaxi162Scf00284g00228	Unknown protein	17.6347	78.2663	2.14997	1.85812	0.0049	0.0114741		IPR006121	GO:0046872,GO:0030001
Peaxi162Scf00069g00151	SPA1-related 3	1.2249	5.43336	2.14919	3.50364	5e-05	0.000185415	AT3G15354.1	IPR015943,IPR020472,IPR011009	GO:0005524,GO:0005515,GO:0004672,GO:0006468,GO:0016772
Peaxi162Scf00030g00252	Unknown protein	522.102	2291.68	2.134	5.12727	5e-05	0.000185415
Peaxi162Scf01313g00230	Protein of unknown function, DUF593	1.91403	8.31869	2.11974	3.43295	5e-05	0.000185415	AT5G57830.1	IPR007656
Peaxi162Scf01607g00012	conserved hypothetical protein [Ricinus communis] gb|EEF41712.1| conserved hypothetical protein [Ricinus communis]	0.876145	3.79557	2.11507	1.8801	0.0193	0.037655	ref|XP_002520750.1|	IPR021410
Peaxi162Scf00786g00432	cyclic nucleotide gated channel 1	1.23686	5.19783	2.07122	3.03052	0.0001	0.00035384	AT5G53130.1	IPR005821,IPR014710	GO:0016020,GO:0055085,GO:0005216,GO:0006811
Peaxi162Scf00020g00082	Unknown protein	1.00939	4.10525	2.02399	2.27589	0.0023	0.00594717		IPR001810,IPR017451	GO:0005515
Peaxi162Scf00753g00337	conserved hypothetical protein [Ricinus communis] gb|EEF35366.1| conserved hypothetical protein [Ricinus communis]	2.00914	8.14094	2.01862	1.96309	0.01105	0.0232579	ref|XP_002526994.1|
Peaxi162Scf00310g00018	Unknown protein	0.893814	3.60767	2.01302	2.57198	0.0005	0.00152937
Peaxi162Scf00366g00817	Mannan endo-1,4-beta-mannosidase 7	3.67878	14.6737	1.99594	2.73295	0.0005	0.00152937	sp|Q9FJZ3|MAN7_ARATH	IPR017853	GO:0005975,GO:0003824
Peaxi162Scf00495g00016	GRAS family transcription factor	0.970038	3.6832	1.92485	2.12123	0.0061	0.0138823	AT3G54220.1	IPR005202
Peaxi162Scf00371g01022	conserved hypothetical protein [Ricinus communis] gb|EEF37700.1| conserved hypothetical protein [Ricinus communis]	3.99059	15.0664	1.91666	2.0729	0.0038	0.00919907	ref|XP_002524681.1|
Peaxi162Scf00111g00013	xyloglucan endotransglucosylase/hydrolase 16	6.13964	22.5282	1.87551	3.47097	5e-05	0.000185415	AT3G23730.1	IPR016455,IPR008264,IPR008985	GO:0048046,GO:0016762,GO:0004553,GO:0005618,GO:0006073,GO:0005975
Peaxi162Scf79720g00003	Unknown protein	3.31412	12.1409	1.87318	2.64547	0.0003	0.000964629
Peaxi162Scf00740g10015	Ribonuclease P protein subunit P38-related isoform 1 [Theobroma cacao] gb|EOY23576.1| Ribonuclease P protein subunit P38-related isoform 1 [Theobroma cacao]	1.17716	4.25917	1.85527	3.06337	0.0002	0.000667709	ref|XP_007039075.1|
Peaxi162Scf00228g00731	O-acetyltransferase family protein	2.34324	8.46679	1.85331	3.24119	5e-05	0.000185415	AT3G06550.2	IPR012419
Peaxi162Scf00089g00515	Cytochrome P450 superfamily protein	0.778033	2.76708	1.83046	1.82211	0.01255	0.0259586	AT5G08250.1	IPR001128	GO:0020037,GO:0016705,GO:0005506,GO:0055114
Peaxi162Scf00444g00133	UDP-N-acetylmuramate--L-alanine ligase	2.1696	7.61618	1.81164	2.98834	0.00015	0.000513767	sp|Q2JD48|MURC_FRASC	IPR016040,IPR005758	GO:0009058,GO:0008763,GO:0005524,GO:0051301,GO:0008360,GO:0005737,GO:0016874
Peaxi162Scf00563g00416	Unknown protein	2.59422	8.78719	1.7601	2.9124	5e-05	0.000185415		IPR013083	GO:0005515,GO:0008270
Peaxi162Scf00016g02734	Peroxisomal membrane 22 kDa (Mpv17/PMP22) family protein	6.06578	20.5438	1.75994	2.9667	0.00015	0.000513767	AT4G33905.1	IPR007248	GO:0016021
Peaxi162Scf00013g00084	Dof-type zinc finger DNA-binding family protein	3.90621	13.1768	1.75416	2.95033	5e-05	0.000185415	AT2G28810.1	IPR003851	GO:0003677,GO:0006355
Peaxi162Scf00290g00125	germin-like protein 10	1.94779	6.56474	1.7529	1.75809	0.00995	0.02124	AT3G62020.1	IPR001929	GO:0045735,GO:0030145
Peaxi162Scf00024g00251	RING/U-box superfamily protein	1.4507	4.8622	1.74486	1.98041	0.00595	0.0135877	AT5G43420.1	IPR013083	GO:0005515,GO:0008270
Peaxi162Scf00168g00312	Eukaryotic aspartyl protease family protein	1.17118	3.92225	1.74371	2.21473	0.0027	0.00681936	AT5G10080.1	IPR021109,IPR001461	GO:0006508,GO:0004190
Peaxi162Scf00102g01713	Ethylene-responsive transcription factor ERF061	2.16978	7.26287	1.74299	2.21335	0.0015	0.00407526	sp|Q9C7W2|ERF61_ARATH	IPR016177	GO:0003677,GO:0006355,GO:0003700
Peaxi162Scf00751g00058	homeobox protein 40	2.62229	8.74886	1.73827	2.11151	0.00165	0.00443308	AT4G36740.1	IPR009057	GO:0005634,GO:0003677,GO:0006355,GO:0043565,GO:0000976,GO:0003700
Peaxi162Scf00252g00915	Protein WEAK CHLOROPLAST MOVEMENT UNDER BLUE LIGHT 1	1.79675	5.96053	1.73005	3.37085	5e-05	0.000185415	sp|O48724|WEB1_ARATH	IPR008545
Peaxi162Scf00297g01122	tryptophan aminotransferase related 1	1.96446	6.50627	1.7277	2.54007	0.00055	0.00166651	AT1G23320.1	IPR015424	GO:0016846,GO:0003824,GO:0030170
Peaxi162Scf00078g00244		18.7622	61.7873	1.71948	2.95443	5e-05	0.000185415
Peaxi162Scf00099g00168	Protein NRT1/ PTR FAMILY 6.2	1.31487	4.31816	1.71549	2.47648	0.0012	0.0033442	sp|Q9SZY4|PTR27_ARATH	IPR000109,IPR016196	GO:0016020,GO:0006810,GO:0006857,GO:0005215
Peaxi162Scf00000g00523	Unknown protein	5.66745	18.6109	1.71538	2.37271	0.0008	0.002331
Peaxi162Scf00042g02413	Protein of unknown function (DUF1624)	3.13185	10.0903	1.68788	2.57487	0.0004	0.00125109	AT5G47900.1
Peaxi162Scf00382g00128	Homologous-pairing protein 2 homolog	1.392	4.46161	1.6804	1.78409	0.0194	0.0378215	sp|Q9FX64|HOP2_ARATH	IPR010776
Peaxi162Scf00241g00015	Pentatricopeptide repeat-containing protein	0.951878	3.04812	1.67907	2.44093	0.0005	0.00152937	sp|Q9LVA2|PP443_ARATH	IPR011990,IPR002885	GO:0005515
Peaxi162Scf01070g10014	Serine/arginine-rich splicing factor RSZ21	6.8782	21.8766	1.66929	2.57546	0.00075	0.00220004	sp|O81127|RZP21_ARATH	IPR012677,IPR001878	GO:0000166,GO:0008270,GO:0003676
Peaxi162Scf00065g00033	conserved hypothetical protein [Ricinus communis] gb|EEF43046.1| conserved hypothetical protein [Ricinus communis]	2.36374	7.46977	1.65999	1.82329	0.0121	0.0251542	ref|XP_002519182.1|	IPR009606
Peaxi162Scf00045g02528	purine permease 10	1.15549	3.63129	1.65197	1.68774	0.01355	0.0277406	AT4G18210.1	IPR000620,IPR004853	GO:0016020
Peaxi162Scf00015g00234	F-box/RNI-like superfamily protein	6.11884	18.433	1.59096	3.40038	5e-05	0.000185415	AT1G13570.1	IPR001810,IPR006566	GO:0005515
Peaxi162Scf00715g00216	beta-amylase 1	2.21164	6.61621	1.58089	3.3814	5e-05	0.000185415	AT3G23920.1	IPR001554,IPR017853	GO:0005975,GO:0000272,GO:0016161,GO:0003824
Peaxi162Scf00222g00816	Arabinanase/levansucrase/invertase	2.31771	6.83155	1.55951	2.36458	0.0009	0.00258883	AT1G26761.1	IPR007184,IPR023296
Peaxi162Scf00452g00008	Plant invertase/pectin methylesterase inhibitor superfamily	4.60791	13.4654	1.54707	3.19598	5e-05	0.000185415	AT3G43270.1	IPR011050,IPR006501	GO:0005618,GO:0004857,GO:0030599,GO:0042545
Peaxi162Scf00119g00828	conserved hypothetical protein [Ricinus communis] gb|EEF32658.1| conserved hypothetical protein [Ricinus communis]	1.84529	5.37698	1.54295	1.87425	0.00505	0.0117781	ref|XP_002529729.1|	IPR007175
Peaxi162Scf00187g01311	Unknown protein	1.66585	4.82732	1.53497	2.00458	0.00375	0.00909209		IPR005516
Peaxi162Scf00516g00512	AIG2-like (avirulence induced gene) family protein	25.474	73.8191	1.53497	3.78456	5e-05	0.000185415	AT3G02910.1	IPR013024
Peaxi162Scf00102g01850	NAD(P)-binding Rossmann-fold superfamily protein	1.48623	4.30464	1.53423	1.87226	0.0048	0.0112703	AT4G24050.1	IPR016040
Peaxi162Scf00207g01031	Major facilitator superfamily protein	2.70514	7.79999	1.52777	2.6547	0.0003	0.000964629	AT1G79820.1	IPR005828,IPR016196	GO:0016020,GO:0006810,GO:0055085,GO:0016021,GO:0022891,GO:0022857,GO:0005215
Peaxi162Scf00420g00143	Binding protein, putative [Theobroma cacao] gb|EOY02617.1| Binding protein, putative [Theobroma cacao]	7.7287	22.2196	1.52353	2.74804	5e-05	0.000185415	ref|XP_007031691.1|	IPR000626	GO:0005515
Peaxi162Scf00393g00413	FUNCTIONS IN: molecular_function unknown	19.52	55.3696	1.50414	3.92942	5e-05	0.000185415	AT2G32240.1
Peaxi162Scf00209g00610	5'-AMP-activated protein kinase-related	2.42262	6.68019	1.46332	2.49592	0.0002	0.000667709	AT1G27070.1	IPR014756
Peaxi162Scf00076g01036		1.98227	5.46133	1.4621	1.95938	0.0044	0.0104501
Peaxi162Scf00411g00813	conserved hypothetical protein [Ricinus communis] gb|EEF37342.1| conserved hypothetical protein [Ricinus communis]	5.44557	14.9734	1.45925	1.77231	0.00795	0.0174749	ref|XP_002525015.1|
Peaxi162Scf00811g00453	O-Glycosyl hydrolases family 17 protein	2.47101	6.75087	1.44997	1.60864	0.0228	0.0434951	AT4G17180.1	IPR012946,IPR017853,IPR000490	GO:0004553,GO:0005975,GO:0003824
Peaxi162Scf00332g00434	plasma membrane aluminum transporter [Hydrangea macrophylla]	6.61344	17.9827	1.44314	2.81453	5e-05	0.000185415	dbj|BAM44346.1|	IPR023271,IPR000425	GO:0016020,GO:0006810,GO:0005215
Peaxi162Scf00834g00013	Protein of unknown function, DUF584	3.88759	10.5706	1.44311	2.04532	0.0016	0.00431488	AT4G21970.1	IPR007608
Peaxi162Scf00166g00411	Unknown protein	17.244	46.1629	1.42064	3.24194	5e-05	0.000185415		IPR012463
Peaxi162Scf00015g00027	Auxin-responsive protein IAA4	19.308	51.3543	1.41129	3.71841	5e-05	0.000185415	sp|P33077|IAA4_ARATH	IPR003311	GO:0005634,GO:0006355,GO:0046983
Peaxi162Scf00540g00623	Tetratricopeptide repeat (TPR)-like superfamily protein	2.07573	5.48353	1.40148	2.33368	0.00095	0.00271699	AT1G07280.1	IPR011990	GO:0005515
Peaxi162Scf00129g00317	2-hydroxyacyl-CoA lyase	2.46701	6.49147	1.39578	2.35969	0.00045	0.00139113	sp|Q9LF46|HACL_ARATH	IPR012000,IPR012001,IPR011766	GO:0000287,GO:0003824,GO:0030976
Peaxi162Scf00084g01118	beta-galactosidase 3	7.90795	20.79	1.39451	3.45369	5e-05	0.000185415	AT4G36360.1	IPR001944,IPR000922,IPR017853	GO:0030246,GO:0004553,GO:0005975,GO:0003824
Peaxi162Scf00739g00331	expansin A8	23.0731	60.4503	1.38954	3.27138	5e-05	0.000185415	AT2G40610.1	IPR002963	GO:0009664
Peaxi162Scf00008g01926	Remorin family protein	85.0227	220.37	1.37401	3.67354	5e-05	0.000185415	AT5G23750.2	IPR005516,IPR005518
Peaxi162Scf00076g01031	ARM repeat superfamily protein	4.92289	12.6993	1.36717	2.9297	5e-05	0.000185415	AT1G54385.1	IPR016024,IPR007022	GO:0005681,GO:0000398,GO:0005488,GO:0000387
Peaxi162Scf00332g00433	cinnamoyl coa reductase 1	218.681	562.472	1.36296	3.07264	5e-05	0.000185415	AT1G15950.1	IPR001509,IPR016040	GO:0044237,GO:0003824,GO:0050662
Peaxi162Scf00299g00835	conserved hypothetical protein [Ricinus communis] gb|EEF48608.1| conserved hypothetical protein [Ricinus communis]	1.36343	3.49888	1.35966	1.81456	0.0076	0.0168035	ref|XP_002514025.1|
Peaxi162Scf00089g00236	Major facilitator superfamily protein	1.46435	3.75109	1.35705	1.89908	0.0103	0.0218869	AT5G14120.1	IPR010658,IPR016196
Peaxi162Scf00003g00717	ATP binding microtubule motor family protein	4.82348	12.3004	1.35056	3.33043	5e-05	0.000185415	AT3G51150.1	IPR027640,IPR027417,IPR001752	GO:0007018,GO:0005524,GO:0003777,GO:0008017,GO:0005871
Peaxi162Scf00922g00001	F-box only protein 13	1.4038	3.57572	1.3489	1.53637	0.01565	0.0314231	sp|Q9SMZ3|FBX13_ARATH	IPR001810,IPR011043	GO:0005515
Peaxi162Scf00128g01523	Gap junction beta-4 protein isoform 1 [Theobroma cacao] gb|EOX99744.1| Gap junction beta-4 protein isoform 1 [Theobroma cacao]	6.67156	16.9467	1.34491	2.62062	5e-05	0.000185415	ref|XP_007043913.1|	IPR003323
Peaxi162Scf00701g00021	TBP-associated factor 8	11.3746	28.8893	1.34472	3.03506	5e-05	0.000185415	AT4G34340.1	IPR009072,IPR006565,IPR019473	GO:0046982
Peaxi162Scf01161g00025	Cellulose-synthase-like C5	5.81495	14.6748	1.33551	3.02913	5e-05	0.000185415	AT4G31590.1
Peaxi162Scf01390g00030	myb family transcription factor family protein [Populus trichocarpa] gb|EEF06376.2| myb family transcription factor family protein [Populus trichocarpa]	2.03569	5.08864	1.32176	2.55959	5e-05	0.000185415	ref|XP_002322249.2|	IPR009057,IPR000873	GO:0003677,GO:0008152,GO:0003682,GO:0003824
Peaxi162Scf00037g01717	Protein phosphatase 2C family protein	9.81976	24.4198	1.31429	3.09309	5e-05	0.000185415	AT5G27930.1	IPR001932,IPR015655	GO:0003824
Peaxi162Scf00608g00922	jasmonate ZIM-domain protein 6 [Nicotiana tabacum]	1.25355	3.1012	1.3068	1.47496	0.02185	0.0419243	gb|AGU37275.1|	IPR010399
Peaxi162Scf00088g01322	oxophytodienoate-reductase 3	2.30252	5.6604	1.29769	1.85186	0.0059	0.0134872	AT2G06050.2	IPR016140,IPR013785	GO:0010181,GO:0003824,GO:0055114,GO:0016491
Peaxi162Scf00006g00524	Sec14p-like phosphatidylinositol transfer family protein	6.13058	15.0352	1.29425	2.39745	0.00045	0.00139113	AT1G55840.1	IPR001251,IPR011074
Peaxi162Scf00268g01214	NAC domain containing protein 76	4.31454	10.5268	1.28679	2.2106	0.00045	0.00139113	AT4G36160.1	IPR003441	GO:0003677,GO:0006355
Peaxi162Scf00344g01815	Nijmegen breakage syndrome 1, putative isoform 3 [Theobroma cacao] gb|EOY03070.1| Nijmegen breakage syndrome 1, putative isoform 3 [Theobroma cacao]	2.47606	6.00956	1.27921	1.92222	0.0041	0.00983118	ref|XP_007032144.1|	IPR008984,IPR001357	GO:0005515
Peaxi162Scf00284g01044	Transducin family protein / WD-40 repeat family protein, putative isoform 3 [Theobroma cacao] gb|EOY17753.1| Transducin family protein / WD-40 repeat family protein, putative isoform 3 [Theobroma cacao]	2.41391	5.84446	1.2757	1.6425	0.0108	0.0228033	ref|XP_007008943.1|	IPR015943	GO:0005515
Peaxi162Scf00059g00212	Protein of unknown function (DUF569)	1.75348	4.24083	1.27413	1.50005	0.0169	0.0335781	AT1G59710.1	IPR007679,IPR008999
Peaxi162Scf00314g00115	WRKY DNA-binding protein 57	4.4574	10.7733	1.27318	2.11105	0.0012	0.0033442	AT1G69310.1	IPR003657	GO:0006355,GO:0043565,GO:0003700
Peaxi162Scf00116g00109	mixed-lineage leukemia protein, mll, putative [Ricinus communis] gb|EEF42511.1| mixed-lineage leukemia protein, mll, putative [Ricinus communis]	1.47612	3.56003	1.27008	2.20037	0.001	0.00284413	ref|XP_002519907.1|
Peaxi162Scf00753g00613	alpha/beta-Hydrolases superfamily protein	9.63671	23.2009	1.26757	2.91521	5e-05	0.000185415	AT1G77420.1	IPR000073
Peaxi162Scf00616g00315	mitogen-activated protein kinase 12	1.36235	3.26781	1.26222	1.47383	0.02575	0.0482711	AT2G46070.1	IPR011009	GO:0005524,GO:0004674,GO:0004672,GO:0006468,GO:0004707,GO:0016772
Peaxi162Scf00092g01520	Homeodomain-like superfamily protein	5.48945	13.1621	1.26166	1.86169	0.0054	0.0124867	AT1G01060.1	IPR009057	GO:0003677,GO:0003682
Peaxi162Scf00249g00619	patatin-like protein 6	2.10697	5.02022	1.25258	1.75807	0.01165	0.0243428	AT3G54950.1	IPR016035	GO:0008152,GO:0006629
Peaxi162Scf00719g00312	Protein of unknown function, DUF593	1.64842	3.91684	1.24861	2.36106	0.0003	0.000964629	AT1G08800.1	IPR007656
Peaxi162Scf01141g00013	Zinc finger protein 5 [Morus notabilis]	18.3616	43.551	1.24601	2.66978	5e-05	0.000185415	gb|EXB82656.1|	IPR013087	GO:0046872,GO:0003676
Peaxi162Scf00396g00071	alpha/beta-Hydrolases superfamily protein	1.93974	4.54385	1.22805	1.41103	0.02515	0.0473134	AT1G19190.1	IPR013094	GO:0016787,GO:0008152
Peaxi162Scf00083g01124	ATP binding microtubule motor family protein	3.09595	7.20165	1.21794	2.59716	0.0001	0.00035384	AT3G51150.2	IPR021881,IPR027640,IPR027417,IPR001752	GO:0007018,GO:0005524,GO:0003777,GO:0008017,GO:0005871
Peaxi162Scf00089g01857	UDP-N-acetylglucosamine--N-acetylmuramyl- pyrophosphoryl-undecaprenol N-acetylglucosamine transferase isoform 1 [Theobroma cacao] ref|XP_007036247.1| UDP-N-acetylglucosamine--N-acetylmuramyl- pyrophosphoryl-undecaprenol N-acetylglucosamine transferase isoform 1 [Theobroma cacao] gb|EOY20747.1| UDP-N-acetylglucosamine--N-acetylmuramyl- pyrophosphoryl-undecaprenol N-acetylglucosamine transferase is…	1.43034	3.31889	1.21434	1.49954	0.02465	0.0465095	ref|XP_007036246.1|
Peaxi162Scf00594g00517	Sec14p-like phosphatidylinositol transfer family protein	3.3631	7.7929	1.21237	2.34028	0.00035	0.00110899	AT3G24840.1	IPR001251,IPR011074
Peaxi162Scf00247g00314	casein kinase I-like 5	1.66574	3.72399	1.16069	1.91315	0.0036	0.00877252	AT2G19470.1	IPR011009	GO:0005524,GO:0004674,GO:0004672,GO:0006468,GO:0016772
Peaxi162Scf00038g01235	Core-2/I-branching beta-1,6-N-acetylglucosaminyltransferase family protein	8.27999	18.4675	1.15728	2.29259	0.00035	0.00110899	AT3G21310.1	IPR003406	GO:0016020,GO:0008375
Peaxi162Scf00389g00621	Dof-type zinc finger DNA-binding family protein	12.0732	26.8488	1.15305	2.53291	5e-05	0.000185415	AT2G28510.1	IPR003851	GO:0003677,GO:0006355
Peaxi162Scf00503g00613	Myb-like DNA-binding protein, putative [Solanum demissum]	11.4166	25.3111	1.14863	2.88534	5e-05	0.000185415	gb|AAT39952.2|	IPR009057	GO:0003677,GO:0003682
Peaxi162Scf00128g01754	Leucine-rich receptor-like protein kinase family protein	3.45648	7.64836	1.14585	1.92779	0.0019	0.00502129	AT1G09970.2	IPR011009	GO:0005524,GO:0004672,GO:0006468,GO:0016772
Peaxi162Scf00314g00535	dual specificity protein phosphatase family protein	2.98896	6.58013	1.13847	2.40155	0.00025	0.000817896	AT5G23720.1	IPR024950,IPR000340,IPR011009	GO:0008138,GO:0016773,GO:0006470,GO:0016311,GO:0004725,GO:0016791,GO:0016772
Peaxi162Scf00783g00036	Unknown protein	28.5219	62.1812	1.12441	2.49769	5e-05	0.000185415
Peaxi162Scf00096g01114	conserved hypothetical protein [Ricinus communis] gb|EEF31851.1| conserved hypothetical protein [Ricinus communis]	5.04312	10.9715	1.12138	2.54789	5e-05	0.000185415	ref|XP_002530519.1|
Peaxi162Scf00006g00163	Carbohydrate-binding X8 domain superfamily protein	7.65279	16.6396	1.12056	2.66428	0.00025	0.000817896	AT1G79480.1	IPR012946
Peaxi162Scf00007g01112	syntaxin of plants 131	6.251	13.5756	1.11885	2.31339	0.0006	0.00180172	AT3G03800.1	IPR010989	GO:0016020,GO:0005515,GO:0016192
Peaxi162Scf00011g00157	Protein kinase superfamily protein	2.64823	5.7324	1.11411	2.19262	0.0006	0.00180172	AT1G09600.1	IPR011009	GO:0005524,GO:0004674,GO:0004672,GO:0006468,GO:0016772
Peaxi162Scf00026g03111	Plant protein 1589 of unknown function	4.27139	9.22349	1.11061	2.02426	0.00155	0.00419549	AT2G46420.1	IPR006476
Peaxi162Scf00017g00246	Calmodulin-binding protein	2.32215	5.00936	1.10916	1.89514	0.0031	0.00769733	AT5G57580.1	IPR012416
Peaxi162Scf00003g02634	Phototropic-responsive NPH3 family protein	1.78157	3.82354	1.10176	1.75141	0.00935	0.020126	AT2G14820.1	IPR011333,IPR027356	GO:0005515
Peaxi162Scf00635g00079	ubiquitin-conjugating enzyme 28	36.4582	78.1484	1.09997	2.42375	0.00015	0.000513767	AT1G64230.4	IPR016135,IPR023313	GO:0016881
Peaxi162Scf00225g00032	transferases, transferring acyl groups other than amino-acyl groups	3.0151	6.45623	1.09849	2.536	5e-05	0.000185415	AT3G02030.1	IPR007130	GO:0016747
Peaxi162Scf01205g00153	NAD(P)-binding Rossmann-fold superfamily protein	8.02527	17.1744	1.09764	2.47281	5e-05	0.000185415	AT5G04070.1	IPR002347	GO:0008152,GO:0016491
Peaxi162Scf00684g00131	ATP binding microtubule motor family protein	1.48721	3.17301	1.09325	1.84235	0.00325	0.00802203	AT2G21300.1	IPR021881,IPR027640,IPR027417,IPR001752	GO:0007018,GO:0005524,GO:0003777,GO:0008017,GO:0005871
Peaxi162Scf00063g00310	Phosphotyrosine protein phosphatases superfamily protein	9.51815	20.2318	1.08787	2.19269	0.00035	0.00110899	AT1G05000.1	IPR004861	GO:0016311,GO:0004725,GO:0016791
Peaxi162Scf00285g00230	basic helix-loop-helix (bHLH) DNA-binding superfamily protein	3.84691	8.16821	1.08632	1.86045	0.00375	0.00909209	AT3G57800.2	IPR011598	GO:0046983
Peaxi162Scf00201g00011	ELM2 domain-containing protein	2.31597	4.90189	1.08172	1.73462	0.00815	0.0178576	AT1G13880.1	IPR009057	GO:0003677,GO:0003682
Peaxi162Scf00020g00229	FACT complex subunit SPT16	2.89362	6.08623	1.07267	2.3014	0.0006	0.00180172	sp|Q8H6B1|SPT16_MAIZE	IPR013719,IPR000994,IPR013953	GO:0009987
Peaxi162Scf00016g01538	Serine/threonine-protein kinase SRK2E	4.96085	10.3606	1.06244	1.79912	0.00275	0.00692868	sp|Q940H6|SRK2E_ARATH	IPR011009	GO:0005524,GO:0004674,GO:0004672,GO:0006468,GO:0016772
Peaxi162Scf00268g00071	Plant neutral invertase family protein	11.978	24.9891	1.06091	2.60596	5e-05	0.000185415	AT1G22650.1	IPR024746,IPR008928	GO:0033926,GO:0003824
Peaxi162Scf00284g00912	Anaphase-promoting complex subunit [Medicago truncatula] gb|AES99618.1| Anaphase-promoting complex subunit [Medicago truncatula]	1.48517	3.08665	1.05541	1.68709	0.0053	0.0122849	ref|XP_003616660.1|	IPR024990	GO:0005680
Peaxi162Scf00536g00112	Tubulin gamma-1 chain	7.10869	14.77	1.05501	2.35854	5e-05	0.000185415	sp|P38557|TBG1_ARATH	IPR000217,IPR023123	GO:0005874,GO:0006184,GO:0007020,GO:0003924,GO:0051258,GO:0000930,GO:0043234,GO:0005525,GO:0007017,GO:0031122
Peaxi162Scf00012g00231	U-box domain-containing protein 27	11.075	22.7546	1.03885	2.25765	0.0002	0.000667709	sp|Q9FLF4|PUB27_ARATH	IPR013083,IPR016024	GO:0000151,GO:0016567,GO:0005488,GO:0004842
Peaxi162Scf00548g00014	BSD domain-containing protein	26.5512	54.5486	1.03876	2.32459	0.00025	0.000817896	AT5G65910.1	IPR005607
Peaxi162Scf00105g01113	Pre-mRNA cleavage complex 2 protein Pcf11, putative isoform 2 [Theobroma cacao] gb|EOY26718.1| Pre-mRNA cleavage complex 2 protein Pcf11, putative isoform 2 [Theobroma cacao]	6.18758	12.7106	1.03858	2.1021	0.00095	0.00271699	ref|XP_007024096.1|	IPR007650
Peaxi162Scf00084g00092	Duplicated homeodomain-like superfamily protein	14.1674	29.0596	1.03644	2.31979	0.0003	0.000964629	AT5G45420.1	IPR009057	GO:0003677,GO:0003682
Peaxi162Scf00009g01535	Heparanase-like protein 3	2.81115	5.76429	1.03598	1.59056	0.01375	0.0280904	sp|Q9FZP1|HPSE3_ARATH	IPR023395,IPR018108,IPR005199	GO:0016020,GO:0005975,GO:0003824,GO:0016798
Peaxi162Scf01216g00061	myosin 2	3.22335	6.59073	1.03188	2.31549	0.0002	0.000667709	AT5G54280.2	IPR027417,IPR001609,IPR000048	GO:0005524,GO:0005515,GO:0016459,GO:0003774
Peaxi162Scf00337g00816	Cleavage and polyadenylation specificity factor subunit 3-II	2.94157	5.98897	1.02572	1.92941	0.00145	0.00395485	sp|Q8GUU3|CPS3B_ARATH	IPR022712,IPR011108,IPR001279	GO:0016787
Peaxi162Scf00033g00251	tuber-specific and sucrose-responsive element binding factor [Solanum tuberosum]	115.272	233.544	1.01865	3.18067	5e-05	0.000185415	gb|AAG08960.1|AF122052_1	IPR009057	GO:0003677,GO:0003682
Peaxi162Scf00330g00418	myb domain protein 3r-5	1.52921	3.09543	1.01736	1.42008	0.02345	0.044561	AT5G02320.1	IPR009057	GO:0003677,GO:0003682
Peaxi162Scf00179g00627	F-box/FBD/LRR-repeat protein	1.27435	2.5792	1.01717	1.46114	0.0184	0.036134	sp|Q9FZ70|FDL1_ARATH	IPR001810,IPR006566	GO:0005515
Peaxi162Scf00015g03113	Protein LIGHT-DEPENDENT SHORT HYPOCOTYLS 1	24.7627	50.0494	1.01518	2.33265	5e-05	0.000185415	sp|Q6NNI3|LSH1_ARATH	IPR006936
Peaxi162Scf00264g00415	Sigma factor SigB regulation protein RsbQ	10.3568	20.93	1.01499	1.95544	0.0016	0.00431488	sp|O07015|RSBQ_BACSU
Peaxi162Scf00254g00712	Chromatin assembly factor 1 subunit FAS1	3.19709	6.45777	1.01428	2.15486	0.0009	0.00258883	sp|Q9SXY0|FAS1_ARATH	IPR022043
Peaxi162Scf00739g00321	Uncharacterised conserved protein (UCP030365)	3.07261	6.18094	1.00836	1.89985	0.00415	0.00993522	AT5G05240.1
Peaxi162Scf00178g00161	cinnamyl alcohol dehydrogenase 9	2.98101	5.99031	1.00683	1.5846	0.01175	0.0245242	AT4G39330.1	IPR020843,IPR016040,IPR002085	GO:0008270,GO:0016747,GO:0055114,GO:0016491
Peaxi162Scf00079g00245	Unknown protein	1.71236	3.42462	0.999958	2.33457	0.00015	0.000513767
Peaxi162Scf00517g00019	Glutathione S-transferase family protein	3.96669	7.92968	0.999325	1.89083	0.00215	0.00560332	AT5G44000.1	IPR010987,IPR012336	GO:0005515
Peaxi162Scf00702g00611	conserved hypothetical protein [Ricinus communis] gb|EEF32122.1| conserved hypothetical protein [Ricinus communis]	3.07906	6.14514	0.996958	1.59125	0.01195	0.0248847	ref|XP_002530252.1|	IPR028103
Peaxi162Scf00005g04210	secondary cell wall-related glycosyltransferase family 43 [Populus tremula x Populus tremuloides]	3.99287	7.9543	0.994308	1.64014	0.00845	0.0184283	gb|AAX33319.1|	IPR005027	GO:0016020,GO:0015018
Peaxi162Scf00644g00042	C2 calcium/lipid-binding plant phosphoribosyltransferase family protein	2.81501	5.59569	0.991176	2.07408	0.001	0.00284413	AT5G17980.1	IPR013583,IPR000008	GO:0005515
Peaxi162Scf00013g00047	Leucine-rich receptor-like protein kinase family protein	1.36415	2.68388	0.976319	1.68393	0.00565	0.0129878	AT2G26330.1	IPR003591,IPR013210,IPR001611,IPR013320,IPR011009	GO:0005524,GO:0005515,GO:0004674,GO:0004672,GO:0006468,GO:0016772
Peaxi162Scf01133g00017	basic helix-loop-helix (bHLH) DNA-binding superfamily protein	3.49321	6.86466	0.974635	1.81225	0.0044	0.0104501	AT3G07340.1	IPR011598	GO:0046983
Peaxi162Scf00434g00033	Unknown protein	9.3215	18.2533	0.969526	2.02803	0.00165	0.00443308		IPR012340
Peaxi162Scf00130g00925	IQ-domain 12	4.25549	8.32518	0.968157	1.5983	0.0089	0.0192842	AT5G03960.1	IPR025064,IPR000048	GO:0005515
Peaxi162Scf00789g00219	DNA repair protein RAD5	1.35766	2.65499	0.967588	1.64877	0.00975	0.0208684	sp|Q4IJ84|RAD5_GIBZE	IPR013083,IPR027417,IPR001650,IPR014905,IPR000330	GO:0003677,GO:0005524,GO:0005515,GO:0016818,GO:0008270,GO:0004386,GO:0003676
Peaxi162Scf00795g00216	Pyruvate kinase family protein	2.83051	5.53396	0.96725	1.74573	0.00715	0.0159352	AT3G52990.1	IPR001697	GO:0030955,GO:0000287,GO:0004743,GO:0006096,GO:0003824
Peaxi162Scf00017g02823	Unknown protein	20.3871	39.8563	0.967147	2.15706	0.00035	0.00110899		IPR006702
Peaxi162Scf00202g00314	Equilibrative nucleotide transporter 3	6.32144	12.1932	0.947748	1.87568	0.0024	0.00617564	sp|Q9M0Y3|ENT3_ARATH	IPR002259	GO:0006810,GO:0005337,GO:0016021
Peaxi162Scf00188g01023	Unknown protein	6.32006	12.152	0.943188	1.83902	0.00245	0.0062886
Peaxi162Scf00332g00545	Pentatricopeptide repeat-containing protein	2.26022	4.34383	0.942504	1.82491	0.00315	0.00780583	sp|Q9LUJ2|PP249_ARATH	IPR011990,IPR002885,IPR003656	GO:0003677,GO:0005515
Peaxi162Scf00005g04018	Ph isoform 3, partial [Theobroma cacao]	11.7596	22.548	0.939163	1.85434	0.0024	0.00617564	ref|XP_007027276.1|	IPR000326	GO:0016020,GO:0003824
Peaxi162Scf00843g00012	UDP-Glycosyltransferase superfamily protein	73.2761	140.086	0.934902	2.40279	5e-05	0.000185415	AT4G01070.1	IPR002213	GO:0008152,GO:0016758
Peaxi162Scf00528g00515	alpha/beta-Hydrolases superfamily protein	44.7534	85.4119	0.932439	2.32721	0.0002	0.000667709	AT1G47480.1	IPR013094	GO:0016787,GO:0008152
Peaxi162Scf00011g00425	Phosphatidylinositol-4-phosphate 5-kinase family protein	5.05398	9.64371	0.932168	2.17011	0.0005	0.00152937	AT1G60890.1	IPR027483,IPR023610,IPR027484	GO:0016307,GO:0046488,GO:0005524,GO:0016308
Peaxi162Scf01086g00153	galacturonosyltransferase 12	4.74833	9.01417	0.924773	1.86148	0.00195	0.0051377	AT5G54690.1	IPR002495	GO:0016757
Peaxi162Scf01302g00028	Protein of unknown function (DUF3527)	6.57064	12.4162	0.918119	2.15137	0.00025	0.000817896	AT5G01030.1	IPR021916
Peaxi162Scf00057g00323	MATE efflux family protein	1.86917	3.52885	0.916804	1.83906	0.00325	0.00802203	AT4G00350.1	IPR002528	GO:0016020,GO:0055085,GO:0015238,GO:0015297,GO:0006855
Peaxi162Scf00004g03212	ABC-2 type transporter family protein	3.13737	5.9064	0.912725	1.73958	0.0075	0.0166118	AT3G21090.1	IPR027417,IPR013525	GO:0016020,GO:0005524,GO:0000166,GO:0017111,GO:0016887
Peaxi162Scf00207g01361	ATPase E1-E2 type family protein / haloacid dehalogenase-like hydrolase family protein	11.1616	20.9779	0.910328	2.43183	5e-05	0.000185415	AT1G17500.1	IPR001757,IPR023214	GO:0000287,GO:0005524,GO:0019829,GO:0006812,GO:0046872,GO:0000166,GO:0015914,GO:0016021,GO:0004012
Peaxi162Scf00003g02333	abscisic acid responsive elements-binding factor 3	15.5237	29.1082	0.90695	2.28644	0.0002	0.000667709	AT4G34000.1	IPR004827	GO:0006355,GO:0043565,GO:0003700
Peaxi162Scf00041g00061	Ethylene-responsive transcription factor RAP2-4	90.8719	169.436	0.898832	2.41721	5e-05	0.000185415	sp|Q8H1E4|RAP24_ARATH	IPR016177	GO:0003677,GO:0006355,GO:0003700
Peaxi162Scf00241g00625	UMP-CMP kinase	10.9647	20.4436	0.898784	1.99363	0.00145	0.00395485	sp|O24464|KCY_PRUAR	IPR027417,IPR000850	GO:0005524,GO:0046939,GO:0019201,GO:0016776,GO:0006139,GO:0019205
Peaxi162Scf00017g02228	Pentatricopeptide repeat-containing protein	2.83294	5.27794	0.897678	1.84039	0.00485	0.0113716	sp|Q9LYZ9|PP362_ARATH	IPR011990,IPR002885,IPR002625	GO:0005515
Peaxi162Scf00502g00714	ACD1-like	2.98526	5.55399	0.895667	1.51804	0.0142	0.0288812	AT4G25650.1	IPR017941,IPR013626	GO:0051537,GO:0010277,GO:0055114,GO:0016491
Peaxi162Scf00536g00414	global transcription factor group E8	2.1577	3.99064	0.887125	1.59905	0.009	0.0194724	AT3G27260.1	IPR027353,IPR001487	GO:0005515
Peaxi162Scf00322g00918	Carbohydrate-binding X8 domain superfamily protein	36.421	67.1909	0.883495	2.66725	0.00025	0.000817896	AT1G79480.2	IPR012946
Peaxi162Scf00945g00215	Chromatin modification-related protein EAF3	5.68541	10.4874	0.883321	1.52364	0.01135	0.0238004	sp|Q6BT38|EAF3_DEBHA	IPR008676,IPR016197,IPR026541	GO:0005634
Peaxi162Scf00519g00028	nuclear pore complex protein Nup136d [Nicotiana benthamiana]	2.42897	4.48045	0.883302	1.88379	0.0016	0.00431488	dbj|BAO49708.1|
Peaxi162Scf00357g00622	ABC transporter I family member 20	84.036	154.657	0.87999	2.30959	5e-05	0.000185415	sp|Q9LZ98|AB20I_ARATH	IPR027417	GO:0005524,GO:0000166,GO:0017111,GO:0016887
Peaxi162Scf00123g01118	Unknown protein	6.76155	12.4209	0.87734	1.95	0.0009	0.00258883		IPR009057	GO:0003677,GO:0003682
Peaxi162Scf00013g00321	UDP-D-glucuronate 4-epimerase 3	3.93491	7.22671	0.877009	1.48159	0.0144	0.0292321	AT4G00110.1	IPR001509,IPR008089	GO:0005975,GO:0044237,GO:0016857,GO:0003824,GO:0050662
Peaxi162Scf00128g01627	NAC domain protein,	79.4657	145.398	0.871602	2.26061	0.0001	0.00035384	ref|XP_007043870.1|	IPR003441	GO:0003677,GO:0006355
Peaxi162Scf00034g00317	Zinc phosphodiesterase ELAC protein 2	2.73482	4.99583	0.869279	1.67073	0.00705	0.0157397	sp|Q9BQ52|RNZ2_HUMAN	IPR027794,IPR001279	GO:0016787,GO:0008033
Peaxi162Scf00051g01416	replication factor C subunit 3	3.92264	7.12251	0.86056	1.48325	0.0135	0.0276524	AT1G77470.1	IPR008921,IPR027417	GO:0003677,GO:0005524,GO:0006260,GO:0000166,GO:0017111
Peaxi162Scf00438g00019	Plant protein of unknown function (DUF869)	3.42337	6.21378	0.860053	1.94025	0.0013	0.00359078	AT1G47900.2	IPR008587
Peaxi162Scf00251g01217	Carbon catabolite repressor protein 4 homolog 6	8.33404	14.9851	0.846444	1.44873	0.0157	0.0315106	sp|Q8VYU4|CCR4F_ARATH	IPR004332,IPR005135
Peaxi162Scf00015g02321	phosphatidylinositol n-acetylglucosaminyltransferase subunit p, putative [Ricinus communis] gb|EEF31408.1| phosphatidylinositol n-acetylglucosaminyltransferase subunit p, putative [Ricinus communis]	3.58625	6.42935	0.842198	1.6913	0.00695	0.0155433	ref|XP_002530973.1|	IPR025486
Peaxi162Scf00094g01917	ADP-ribosylation factor GTPase-activating protein 1	6.17769	11.0486	0.83873	1.70358	0.00455	0.0107576	sp|Q62848|ARFG1_RAT	IPR001164	GO:0032312,GO:0008060,GO:0008270
Peaxi162Scf00102g01433	Protein kinase superfamily protein	6.54751	11.6968	0.837092	1.96905	0.0009	0.00258883	AT5G11850.1	IPR000014,IPR028324,IPR011009	GO:0007165,GO:0005524,GO:0004672,GO:0006468,GO:0004871,GO:0016772
Peaxi162Scf00008g02421	conserved hypothetical protein [Ricinus communis] gb|EEF50547.1| conserved hypothetical protein [Ricinus communis]	6.05274	10.8119	0.836962	1.45371	0.01545	0.0310732	ref|XP_002511878.1|	IPR023214
Peaxi162Scf00139g01321	Unknown protein	2.55044	4.52303	0.826543	1.97552	0.0013	0.00359078		IPR005635
Peaxi162Scf00232g01129	Photosystem II 10 kDa polypeptide, chloroplastic	12.1308	21.4949	0.825321	1.46844	0.0141	0.0287042	sp|P06183|PSBR_SOLTU	IPR006814	GO:0009523,GO:0042651,GO:0015979,GO:0009654
Peaxi162Scf00111g00027	mitogen-activated protein kinase 18	35.845	63.4529	0.823916	2.18318	0.0001	0.00035384	AT1G53510.1	IPR011009	GO:0005524,GO:0004672,GO:0006468,GO:0004707,GO:0016772
Peaxi162Scf00912g00134	2-oxoglutarate (2OG) and Fe(II)-dependent oxygenase superfamily protein	36.6104	64.5784	0.818797	2.10983	0.0005	0.00152937	AT5G24530.1	IPR027443,IPR005123,IPR026992	GO:0016706,GO:0055114,GO:0016491
Peaxi162Scf00016g02441	DNA polymerase IV	1.92458	3.37644	0.81096	1.50622	0.01255	0.0259586	sp|B0TZS5|DPO4_FRAP2	IPR012112	GO:0000287,GO:0003887,GO:0006281,GO:0003684,GO:0016779
Peaxi162Scf00235g00325	GDSL esterase/lipase	72.1931	126.144	0.805141	2.11693	0.0004	0.00125109	sp|Q9FIA1|GDL87_ARATH	IPR001087	GO:0016787,GO:0016788,GO:0006629
Peaxi162Scf00072g00021	ATP binding microtubule motor family protein	2.05167	3.57473	0.801039	1.60724	0.0158	0.0316848	AT2G37420.1	IPR027640,IPR027417,IPR001752	GO:0007018,GO:0005524,GO:0003777,GO:0008017,GO:0005871
Peaxi162Scf00500g00219	ubiquitin-protein ligase 7	5.57639	9.69886	0.798483	1.90608	0.00235	0.00606142	AT3G53090.1	IPR000569	GO:0004842
Peaxi162Scf00011g00639	ATP-dependent DNA helicase Q-like 4A	2.13179	3.69754	0.794499	1.39777	0.0258	0.048352	sp|Q8L840|RQL4A_ARATH	IPR011991,IPR004589,IPR027417	GO:0006281,GO:0005524,GO:0006260,GO:0005622,GO:0004386,GO:0003824,GO:0008026,GO:0003676,GO:0000166,GO:0043140,GO:0044237,GO:0006310
Peaxi162Scf00858g00012	Phenylalanine--tRNA ligase, mitochondrial	3.54807	6.15239	0.794112	1.3367	0.02575	0.0482711	sp|Q86A68|SYFM_DICDI	IPR004530	GO:0000287,GO:0006432,GO:0005524,GO:0000049,GO:0005737,GO:0008033,GO:0004826,GO:0000166,GO:0006418,GO:0043039,GO:0004812
Peaxi162Scf00037g00714	Histidine kinase-, DNA gyrase B-, and HSP90-like ATPase family protein	7.02918	12.1401	0.788352	1.90177	0.0017	0.00455124	AT1G19100.1	IPR003594	GO:0005524
Peaxi162Scf00878g00026	Homeobox-leucine zipper protein family	34.4617	59.0514	0.776978	1.98228	0.0007	0.00206849	AT4G37790.1	IPR006712,IPR009057,IPR003106	GO:0005634,GO:0003677,GO:0006355,GO:0043565,GO:0003700
Peaxi162Scf00089g01235	Quinolinate synthase, chloroplastic	4.4446	7.60637	0.775156	1.569	0.00745	0.0165147	sp|Q9FGS4|NADA_ARATH	IPR003808,IPR003473	GO:0008987,GO:0009435
Peaxi162Scf00040g03137	glutamate receptor 3.6	7.69353	13.1552	0.773913	1.91884	0.0013	0.00359078	AT3G51480.1	IPR001638,IPR028082,IPR002455,IPR017103	GO:0016020,GO:0007186,GO:0006810,GO:0004965,GO:0004970,GO:0005234,GO:0016021,GO:0005215
Peaxi162Scf00626g00416	Sucrose transport protein	14.7315	25.1463	0.77144	1.97366	0.0015	0.00407526	sp|Q03411|SUT_SPIOL	IPR005989	GO:0015770,GO:0005887,GO:0008515
Peaxi162Scf00498g00032	Mitochondrial-processing peptidase subunit beta, mitochondrial, putative [Theobroma cacao] gb|EOY30543.1| Mitochondrial-processing peptidase subunit beta, mitochondrial, putative [Theobroma cacao]	5.92926	10.12	0.771278	1.86227	0.0026	0.00660917	ref|XP_007012924.1|	IPR011249	GO:0046872,GO:0006508,GO:0004222,GO:0003824
Peaxi162Scf00222g00330		5.81283	9.82549	0.757289	1.49714	0.0122	0.025331	sp|P94026.1|RBCMT_TOBAC	IPR011192	GO:0005515,GO:0030785,GO:0009507
Peaxi162Scf00483g00111	Nonsense-mediated mRNA decay protein 2 isoform 2 [Theobroma cacao] gb|EOY04612.1| Nonsense-mediated mRNA decay protein 2 isoform 2 [Theobroma cacao]	11.1917	18.9145	0.75706	1.56601	0.0107	0.0226202	ref|XP_007033686.1|
Peaxi162Scf01086g00149	Polycomb group protein FERTILIZATION-INDEPENDENT ENDOSPERM	2.16046	3.64416	0.75425	1.51125	0.0106	0.0224374	sp|Q9LT47|FIE_ARATH	IPR015943,IPR020472	GO:0005515
Peaxi162Scf00064g01121	4-coumarate--CoA ligase-like 5	14.1486	23.7482	0.747161	1.91767	0.00275	0.00692868	sp|Q84P21|4CLL5_ARATH	IPR025110,IPR000873	GO:0008152,GO:0003824
Peaxi162Scf00390g10026	Ethylene-responsive transcription factor CRF2	42.1436	70.5858	0.744067	1.85636	0.00175	0.00466936	sp|Q9SUQ2|CRF2_ARATH	IPR016177	GO:0003677,GO:0006355,GO:0003700
Peaxi162Scf00287g00115	B-box zinc finger family protein	26.8045	44.7476	0.739335	1.82037	0.00165	0.00443308	AT4G39070.1	IPR000315	GO:0008270,GO:0005622
Peaxi162Scf00612g00038	Katanin p80 WD40 repeat-containing subunit B1 homolog	7.2256	11.9687	0.728072	1.81799	0.00255	0.00651426	sp|Q8H0T9|KTNB1_ARATH	IPR015943,IPR028021,IPR026962,IPR020472	GO:0008352,GO:0005515,GO:0051013,GO:0008017
Peaxi162Scf00285g00078	C2 calcium/lipid-binding plant phosphoribosyltransferase family protein	2.65064	4.38977	0.727805	1.388	0.0182	0.0357944	AT5G06850.1	IPR013583,IPR000008	GO:0005515
Peaxi162Scf00038g00727	ATP binding microtubule motor family protein isoform 1 [Theobroma cacao] gb|EOY26781.1| ATP binding microtubule motor family protein isoform 1 [Theobroma cacao]	7.74754	12.7785	0.721908	1.75695	0.00335	0.00823683	ref|XP_007024159.1|	IPR027640,IPR027417,IPR001752	GO:0007018,GO:0005524,GO:0003777,GO:0008017,GO:0005871
Peaxi162Scf00711g00211	Niemann-Pick C1 protein	8.32305	13.6647	0.715268	1.86449	0.00215	0.00560332	sp|O35604|NPC1_MOUSE	IPR003392	GO:0016020,GO:0008158,GO:0016021,GO:0030301
Peaxi162Scf00382g00117	Disease resistance protein (CC-NBS-LRR class) family	12.0538	19.4737	0.692041	1.78706	0.0028	0.00703987	AT1G53350.1	IPR027417,IPR000767	GO:0043531,GO:0006952
Peaxi162Scf00170g00818	Glycerol-3-phosphate acyltransferase, chloroplastic	5.47416	8.83394	0.690419	1.39809	0.01875	0.0367255	sp|Q39639|PLSB_CUCSA	IPR016222	GO:0006650,GO:0004366,GO:0016746,GO:0008152
Peaxi162Scf00028g00419	Integrator complex subunit 4	8.77993	13.99	0.672119	1.44409	0.01865	0.0365587	sp|Q68F70|INT4_XENLA	IPR016024	GO:0005515,GO:0005488
Peaxi162Scf00252g00117	Omega-6 fatty acid desaturase, chloroplastic	15.6642	24.8844	0.667774	1.69019	0.00445	0.0105515	sp|P48627|FAD6C_BRANA	IPR005804	GO:0006629
Peaxi162Scf00281g00321	conserved hypothetical protein [Ricinus communis] gb|EEF48602.1| conserved hypothetical protein [Ricinus communis]	5.8752	9.33258	0.667637	1.67843	0.00475	0.0111685	ref|XP_002514019.1|
Peaxi162Scf01327g00135	Unknown protein	15.8143	25.052	0.663693	1.6529	0.00465	0.0109644
Peaxi162Scf00553g00540	multidrug resistance-associated protein 11	2.09927	3.32168	0.662028	1.36683	0.02375	0.0450479	AT2G07680.1	IPR027417,IPR011527	GO:0006810,GO:0055085,GO:0005524,GO:0000166,GO:0042626,GO:0017111,GO:0016021,GO:0016887
Peaxi162Scf00130g00012	Rib L11 methyltransferase, putative [Theobroma cacao]	11.9285	18.8583	0.660793	1.54615	0.0081	0.0177616	ref|XP_007028720.1|
Peaxi162Scf00259g00111	Unknown protein	19.9907	31.4606	0.654218	1.50168	0.0127	0.0262269		IPR025520,IPR008480
Peaxi162Scf00275g00216	aspartate kinase 1	12.35	19.3246	0.645931	1.60557	0.0086	0.0187147	AT5G13280.1	IPR001341	GO:0008652,GO:0016597,GO:0008152,GO:0004072
Peaxi162Scf00159g01651	conserved hypothetical protein [Ricinus communis] gb|EEF34607.1| conserved hypothetical protein [Ricinus communis]	69.2809	108.313	0.644674	1.74116	0.00335	0.00823683	ref|XP_002527797.1|
Peaxi162Scf00130g00011	villin 2	37.0556	56.4836	0.608142	1.62324	0.0051	0.0118794	AT2G41740.1	IPR007122,IPR003128	GO:0003779,GO:0007010
Peaxi162Scf00004g00318	Set1/Ash2 histone methyltransferase complex subunit ASH2	32.8102	49.6305	0.59708	1.58004	0.0059	0.0134872	sp|Q9UBL3|ASH2L_HUMAN	IPR001870,IPR008985	GO:0005515
Peaxi162Scf00003g00536	Histone-lysine N-methyltransferase, H3 lysine-9 specific	7.72188	11.6553	0.593961	1.40238	0.01635	0.0326343	sp|O60016|CLR4_SCHPO	IPR015947,IPR003105,IPR001214,IPR025794,IPR007728,IPR003616	GO:0042393,GO:0016571,GO:0005634,GO:0005515,GO:0008270,GO:0034968,GO:0018024
Peaxi162Scf00057g00421	Xenotropic and polytropic retrovirus receptor 1 homolog	11.2495	16.8684	0.584466	1.39338	0.0165	0.0328918	sp|A8DZH4|XPR1_DANRE	IPR004342	GO:0016021
Peaxi162Scf00007g00126	Pentatricopeptide repeat-containing protein	16.9856	25.2213	0.570331	1.53193	0.0095	0.0204057	sp|Q9STE1|PP333_ARATH	IPR011990,IPR002885	GO:0005515
Peaxi162Scf00525g00073	S-adenosyl-L-methionine-dependent methyltransferases superfamily protein	34.5237	50.8553	0.558811	1.49174	0.0088	0.0190955	AT5G64030.1	IPR004159	GO:0008168
Peaxi162Scf00569g00315	RNA helicase family protein	4.75354	6.92297	0.542388	1.4179	0.0235	0.044643	AT1G32490.1	IPR007502,IPR011709,IPR002867,IPR027417,IPR013083,IPR014001,IPR001650,IPR007087	GO:0046872,GO:0005524,GO:0005515,GO:0008270,GO:0004386,GO:0008026,GO:0003676
Peaxi162Scf00592g00111	SAC3/GANP/Nin1/mts3/eIF-3 p25 family	8.24683	11.9097	0.530228	1.38668	0.0158	0.0316848	AT3G06290.1	IPR005062
Peaxi162Scf00853g00434	RNA-binding protein 47	19.2827	27.7299	0.524139	1.39297	0.0149	0.0301088	sp|Q9XSR3|RBM47_CANFA	IPR012677	GO:0000166,GO:0003676
Peaxi162Scf00011g00942	Magnesium transporter NIPA2	50.1444	71.4576	0.510999	1.34582	0.01905	0.0372328	sp|Q5R7Q3|NIPA2_PONAB	IPR008521	GO:0016020,GO:0015693,GO:0015095
Peaxi162Scf00189g00052	Xyloglucan galactosyltransferase KATAMARI1	51.7236	73.6064	0.509008	1.41337	0.01985	0.0385787	sp|Q7XJ98|KATAM_ARATH	IPR004263
Peaxi162Scf00667g00045	Alpha-1,4-glucan-protein synthase [UDP-forming] 2	71.0575	100.413	0.498889	1.33087	0.0222	0.0425081	sp|Q8RU27|UPTG2_SOLTU	IPR004901	GO:0030244,GO:0016866
Peaxi162Scf00362g00022	Brefeldin A-inhibited guanine nucleotide-exchange protein 1	12.854	18.1519	0.497897	1.30927	0.0226	0.043165	sp|F4JSZ5|BIG1_ARATH	IPR023394,IPR000904,IPR016024	GO:0032012,GO:0005086,GO:0005488
Peaxi162Scf00011g01847	auxin response factor 1	53.9547	76.0393	0.494997	1.30457	0.02655	0.0495616	AT1G59750.4	IPR015300,IPR010525,IPR003311	GO:0005634,GO:0003677,GO:0006355,GO:0009725,GO:0046983
Peaxi162Scf00016g00152	squalene synthase 1	57.4578	39.685	-0.53391	-1.45402	0.01555	0.0312476	AT4G34640.1	IPR002060	GO:0016765,GO:0004310,GO:0009058,GO:0016021,GO:0016740,GO:0008610
Peaxi162Scf00020g00248	beta-amylase 7	14.5404	10.0044	-0.539431	-1.34715	0.02215	0.0424241	AT2G45880.1	IPR001554,IPR017853,IPR008540	GO:0005975,GO:0000272,GO:0016161,GO:0003824
Peaxi162Scf00918g00414	auxin response factor 8	12.7129	8.74218	-0.540227	-1.3126	0.02425	0.0458559	AT5G37020.2	IPR015300,IPR010525,IPR003311	GO:0005634,GO:0003677,GO:0006355,GO:0009725,GO:0046983
Peaxi162Scf00129g00610	Leucine-rich repeat protein kinase family protein	36.1094	24.7246	-0.546432	-1.50713	0.0169	0.0335781	AT3G28450.1	IPR013210,IPR011009	GO:0005524,GO:0004672,GO:0006468,GO:0016772
Peaxi162Scf00104g00329	Mediator of RNA polymerase II transcription subunit 33A	19.1005	12.8013	-0.577322	-1.55321	0.00995	0.02124	sp|Q9LUG9|MD33A_ARATH
Peaxi162Scf00647g00129	Vacuolar sorting protein 9 (VPS9) domain	27.8452	18.5478	-0.586185	-1.45926	0.0124	0.025689	AT3G19770.1	IPR003123
Peaxi162Scf00003g03734	Tubby-like F-box protein 14	246.763	162.797	-0.600056	-1.54018	0.0087	0.0189057	sp|Q2QXB2|TLP14_ORYSJ	IPR001810,IPR025659	GO:0005515
Peaxi162Scf01415g00034	ADP/ATP carrier 3	31.6978	20.6479	-0.618388	-1.56073	0.00925	0.0199399	AT4G28390.1	IPR002067,IPR023395	GO:0006810,GO:0055085,GO:0005743,GO:0005215
Peaxi162Scf00264g00713	Protein of unknown function, DUF538	74.412	48.1989	-0.626536	-1.46158	0.0134	0.027474	AT3G08890.1	IPR007493
Peaxi162Scf00324g00081	Galactose oxidase/kelch repeat superfamily protein	50.1432	32.4165	-0.629324	-1.64235	0.00505	0.0117781	AT3G27150.1	IPR015916	GO:0005515
Peaxi162Scf00026g02311	Mitochondrial outer membrane protein porin 1	35.5083	22.8481	-0.63608	-1.5653	0.0079	0.0173793	sp|Q9SRH5|VDAC1_ARATH	IPR023614,IPR027246	GO:0006820,GO:0055085,GO:0008308,GO:0005741,GO:0044070
Peaxi162Scf00314g00334	D-tagatose-1,6-bisphosphate aldolase subunit GatY	27.0067	17.2621	-0.645711	-1.81044	0.00335	0.00823683	sp|Q323C6|GATY_SHIBS	IPR013785,IPR008927,IPR000771,IPR015815,IPR010737,IPR016040	GO:0016616,GO:0004616,GO:0008442,GO:0003824,GO:0055114,GO:0006098,GO:0016832,GO:0005975,GO:0008270,GO:0050662,GO:0006573,GO:0016491
Peaxi162Scf00683g00231	Peroxisomal biogenesis factor 3	19.3126	12.3243	-0.648032	-1.49838	0.01115	0.0234407	sp|A6H7C2|PEX3_BOVIN	IPR006966	GO:0007031,GO:0005779
Peaxi162Scf01195g00116	Eukaryotic aspartyl protease family protein	25.9121	16.5129	-0.650028	-1.57346	0.00785	0.0172839	AT2G36670.1	IPR021109,IPR001461	GO:0006508,GO:0004190
Peaxi162Scf00665g00141	Lactoylglutathione lyase	30.6805	19.3803	-0.662733	-1.66246	0.0036	0.00877252	sp|Q948T6|LGUL_ORYSJ	IPR004361,IPR004360	GO:0004462,GO:0046872
Peaxi162Scf00694g00438	Subtilase family protein	203.479	127.563	-0.673673	-1.45806	0.0119	0.0247948	AT5G67360.1	IPR015500,IPR023828	GO:0004252,GO:0006508,GO:0042802,GO:0043086
Peaxi162Scf00673g00220	calreticulin 1b	600.071	375.758	-0.675331	-1.59062	0.01725	0.0341782	AT1G09210.1	IPR001580,IPR008985	GO:0006457,GO:0005783,GO:0005515,GO:0051082,GO:0005509
Peaxi162Scf00403g00031	Sumo-conjugating enzyme ubc9	44.1957	27.4888	-0.685061	-1.61306	0.00575	0.013188	sp|Q9NGP4|UBC9_DICDI	IPR016135,IPR027230,IPR023313	GO:0016881,GO:0019789
Peaxi162Scf00078g00248	Protein of unknown function (DUF179)	29.1632	18.1327	-0.685554	-1.66361	0.00415	0.00993522	AT1G33780.1	IPR003774
Peaxi162Scf00227g00213	Ribosomal protein S5 domain 2-like superfamily protein	36.674	22.7197	-0.690818	-1.67336	0.0047	0.0110673	AT3G46210.1	IPR015847,IPR020568,IPR027408
Peaxi162Scf01292g00029	Histidine decarboxylase	106.397	65.8938	-0.691248	-1.90197	0.00165	0.00443308	sp|P54772|DCHS_SOLLC	IPR015424,IPR002129	GO:0019752,GO:0016831,GO:0003824,GO:0030170
Peaxi162Scf00740g00225	Heat shock protein 70 (Hsp 70) family protein	44.4439	27.4854	-0.69332	-1.68747	0.00365	0.00887902	AT5G42020.1	IPR013126
Peaxi162Scf00344g00056	methylenetetrahydrofolate reductase 2	446.074	274.003	-0.703089	-1.63167	0.00505	0.0117781	AT2G44160.1	IPR003171	GO:0006555,GO:0004489,GO:0055114
Peaxi162Scf00347g00627	response regulator 12	12.5213	7.64725	-0.711367	-1.66485	0.0045	0.0106537	AT2G25180.1	IPR017053,IPR011006,IPR009057	GO:0003677,GO:0000160,GO:0006355,GO:0000156
Peaxi162Scf00141g00615	GDP-mannose-dependent alpha-mannosyltransferase	21.9713	13.4051	-0.71284	-1.70982	0.00385	0.00930537	sp|Q8NT41|MGTA_CORGL	IPR001296	GO:0009058
Peaxi162Scf00165g00062	2-methyl-6-phytyl-1,4-hydroquinone methyltransferase, chloroplastic	26.9975	16.4581	-0.714031	-1.68679	0.00475	0.0111685	sp|P23525|IN37_SPIOL	IPR013216	GO:0008152,GO:0008168
Peaxi162Scf00201g00023	SNAP25 homologous protein SNAP33	36.6957	22.3191	-0.717334	-1.794	0.00195	0.0051377	sp|Q9S7P9|SNP33_ARATH	IPR000727	GO:0005515
Peaxi162Scf00026g00023	S-adenosylmethionine decarboxylase proenzyme	58.372	35.4996	-0.717475	-1.89954	0.00135	0.00371306	sp|O80402|DCAM_NICSY	IPR016067,IPR001985,IPR018167	GO:0004014,GO:0006597,GO:0008295
Peaxi162Scf00089g00936	MA3 domain-containing protein	49.3022	29.8755	-0.72269	-1.94828	0.0014	0.00383394	AT5G63190.1	IPR003891,IPR016024	GO:0005488
Peaxi162Scf00207g00148	Alpha-mannosidase 2	55.754	33.6264	-0.72948	-1.89815	0.0014	0.00383394	sp|Q16706|MA2A1_HUMAN	IPR011013,IPR011330,IPR013780,IPR015341	GO:0015923,GO:0003824,GO:0004559,GO:0004553,GO:0006013,GO:0030246,GO:0005975,GO:0008270
Peaxi162Scf00074g01023	Abscisic acid receptor PYR1	97.6998	58.622	-0.736913	-1.84234	0.0017	0.00455124	sp|O49686|PYR1_ARATH	IPR019587,IPR023393
Peaxi162Scf00915g00018	phosphoprotein phosphatase inhibitors	16.6403	9.97825	-0.737821	-1.62885	0.00555	0.01279	AT5G52200.1	IPR007062	GO:0004864,GO:0043666,GO:0009966
Peaxi162Scf00117g01515	Cation/H(+) antiporter 18	9.57592	5.7298	-0.740926	-1.69637	0.00495	0.0115758	sp|Q9FFR9|CHX18_ARATH	IPR006153	GO:0055085,GO:0016021,GO:0015299,GO:0006812
Peaxi162Scf01013g00126	Receptor homology region, transmembrane domain- and RING domain-containing protein 2	77.5867	46.3848	-0.742157	-1.90056	0.00075	0.00220004	sp|Q8VZ14|RMR2_ARATH	IPR003137,IPR013083	GO:0005515,GO:0008270
Peaxi162Scf00092g00615	Unknown protein	27.6733	16.5246	-0.743881	-1.75782	0.0027	0.00681936
Peaxi162Scf00039g01222	BRI1-KD interacting protein [Phaseolus vulgaris]	223.971	133.712	-0.744188	-1.95912	0.00105	0.00297038	gb|AGV54156.1|
Peaxi162Scf00316g00327	histone H2A 2	213.76	127.416	-0.746447	-1.96168	0.0007	0.00206849	AT4G27230.1	IPR009072	GO:0005634,GO:0003677,GO:0046982,GO:0006334,GO:0000786
Peaxi162Scf00089g01334	JOKA2 [Nicotiana tabacum]	645.594	384.231	-0.748654	-1.46858	0.01045	0.0221608	gb|AEI71779.1|	IPR000270,IPR015940,IPR000433,IPR009060	GO:0005515,GO:0008270
Peaxi162Scf00123g00089	Divalent metal cation transporter MntH	42.8867	25.4646	-0.752039	-1.98063	0.00055	0.00166651	sp|Q8ZSB0|MNTH_NOSS1	IPR001046	GO:0016020,GO:0006810,GO:0005215
Peaxi162Scf00130g00716	UDP-Glycosyltransferase superfamily protein	78.0696	46.3171	-0.753216	-1.94173	0.00075	0.00220004	AT2G36770.1	IPR002213	GO:0008152,GO:0016758
Peaxi162Scf01205g00173	RNA-binding protein	36.6134	21.5954	-0.761647	-1.945	0.0013	0.00359078	AT2G43970.1	IPR011991,IPR002344,IPR012677	GO:0006396,GO:0005634,GO:0003723,GO:0030529,GO:0000166,GO:0003676
Peaxi162Scf00536g00915	Dihydroxy-acid dehydratase	34.0195	20.0186	-0.765019	-1.98858	0.0008	0.002331	sp|Q7UJ69|ILVD_RHOBA	IPR000581,IPR015928	GO:0004160,GO:0008152,GO:0003824,GO:0009082
Peaxi162Scf00408g00849	AMP-dependent synthetase and ligase family protein	17.6028	10.2865	-0.775054	-1.76047	0.0029	0.00726086	AT2G17650.1	IPR000873	GO:0008152,GO:0003824
Peaxi162Scf00016g02023	caffeoyl-CoA 3-O-methyltransferase	466.833	272.8	-0.775065	-1.91635	0.0012	0.0033442	AT1G67980.1	IPR002935	GO:0008171
Peaxi162Scf00163g01014	5-methyltetrahydropteroyltriglutamate--homocysteine methyltransferase	1296.84	756.371	-0.777833	-1.29252	0.0208	0.0401729	sp|Q42699|METE_CATRO	IPR013215,IPR002629	GO:0008652,GO:0008270,GO:0009086,GO:0003871
Peaxi162Scf00825g00311	Protein kinase superfamily protein	8.11959	4.70883	-0.786038	-1.60603	0.0095	0.0204057	AT2G40120.1	IPR011009	GO:0005524,GO:0004674,GO:0004672,GO:0006468,GO:0016772
Peaxi162Scf00683g00162	Protein kinase superfamily protein	16.2181	9.3751	-0.7907	-2.0192	0.00075	0.00220004	AT1G18160.1	IPR028324,IPR011009	GO:0005524,GO:0004674,GO:0004672,GO:0006468,GO:0016772
Peaxi162Scf00236g00013	PLATZ transcription factor family protein	321.795	184.519	-0.80237	-2.01667	0.0005	0.00152937	AT4G17900.1	IPR006734
Peaxi162Scf00311g00045	Transitional endoplasmic reticulum ATPase	73.9467	42.0778	-0.813427	-2.14825	0.0004	0.00125109	sp|P23787|TERA_XENLA	IPR009010,IPR027417,IPR005938	GO:0016787,GO:0005524,GO:0000166,GO:0017111
Peaxi162Scf00732g00425	U-box domain-containing protein 16	13.1293	7.45524	-0.816468	-1.92257	0.0014	0.00383394	sp|Q9LZW3|PUB16_ARATH	IPR013083,IPR016024	GO:0005515,GO:0000151,GO:0016567,GO:0005488,GO:0004842
Peaxi162Scf00071g00129	DEAD-box ATP-dependent RNA helicase 53	33.2334	18.8519	-0.817925	-2.19336	0.0001	0.00035384	sp|Q9LUW5|RH53_ARATH	IPR014014,IPR012562,IPR027417,IPR014001,IPR001878,IPR001650	GO:0005634,GO:0003723,GO:0005524,GO:0008270,GO:0004386,GO:0008026,GO:0003676
Peaxi162Scf00401g00330	Translation initiation factor 3 protein	33.7945	19.0528	-0.826788	-2.01995	0.00065	0.00193585	AT2G24060.1	IPR001288	GO:0006413,GO:0003743
Peaxi162Scf00071g10138	U-box domain-containing protein 9	10.8713	6.12658	-0.82737	-1.74897	0.00365	0.00887902	sp|Q9SRT0|PUB9_ARATH	IPR013083,IPR016024	GO:0005515,GO:0000151,GO:0016567,GO:0005488,GO:0004842
Peaxi162Scf00038g00177	Mitochondrial substrate carrier family protein	90.8497	51.1605	-0.828452	-2.19501	0.0003	0.000964629	AT1G72820.1	IPR002067,IPR023395	GO:0055085
Peaxi162Scf00003g00482	50S ribosomal protein L4	40.2158	22.6247	-0.829866	-2.18826	0.00015	0.000513767	sp|Q8DMN0|RL4_THEEB	IPR023574,IPR002136	GO:0005840,GO:0006412,GO:0003735
Peaxi162Scf00069g01828	Branched-chain-amino-acid aminotransferase-like protein 3 [Morus notabilis]	24.4499	13.7448	-0.830941	-1.98794	0.00105	0.00297038	gb|EXB75029.1|	IPR001544	GO:0008152,GO:0003824
Peaxi162Scf00078g01228	Major facilitator superfamily protein	22.6717	12.7318	-0.83246	-1.72594	0.0038	0.00919907	AT2G16980.2	IPR011701,IPR016196	GO:0055085,GO:0016021
Peaxi162Scf00003g02039	conserved hypothetical protein [Ricinus communis] gb|EEF43357.1| conserved hypothetical protein [Ricinus communis]	72.8579	40.8848	-0.833522	-2.09436	0.0003	0.000964629	ref|XP_002519146.1|
Peaxi162Scf00163g00910	5-methyltetrahydropteroyltriglutamate--homocysteine methyltransferase	1220.43	684.828	-0.833578	-1.36034	0.01905	0.0372328	sp|Q42699|METE_CATRO	IPR006276	GO:0008652,GO:0008270,GO:0009086,GO:0003871
Peaxi162Scf00160g01756	DEAD-box ATP-dependent RNA helicase 39	10.6415	5.96348	-0.835477	-1.88064	0.00235	0.00606142	sp|Q5VRY0|RH39_ORYSJ	IPR014014,IPR027417,IPR014001,IPR001650	GO:0005524,GO:0004386,GO:0008026,GO:0003676
Peaxi162Scf00662g00021	auxin response factor 17	5.99923	3.33985	-0.844994	-1.56772	0.0088	0.0190955	AT1G77850.1	IPR015300,IPR010525	GO:0005634,GO:0003677,GO:0006355,GO:0009725
Peaxi162Scf00020g00421	U-box domain-containing protein kinase family protein	15.7386	8.74663	-0.847505	-2.07737	0.0006	0.00180172	AT2G45910.1	IPR014729,IPR013083,IPR013320,IPR011009	GO:0005524,GO:0016567,GO:0006468,GO:0004842,GO:0004674,GO:0000151,GO:0004672,GO:0016772
Peaxi162Scf00275g00085	trehalose phosphate synthase	23.3457	12.8328	-0.863317	-2.34358	0.00025	0.000817896	AT1G60140.1	IPR006379,IPR001830,IPR023214	GO:0008152,GO:0005992,GO:0003824
Peaxi162Scf00025g00342	Leucine-rich receptor-like protein kinase family protein	14.8872	8.17645	-0.864531	-2.29691	0.00025	0.000817896	AT4G39400.1	IPR003591,IPR013210,IPR001611,IPR013320,IPR011009	GO:0005524,GO:0005515,GO:0004674,GO:0004672,GO:0006468,GO:0016772
Peaxi162Scf00372g00061	F-box/LRR-repeat protein 12	15.5726	8.55128	-0.864793	-1.80176	0.00285	0.00715063	sp|Q9SRR1|FBL12_ARATH	IPR001810,IPR006553	GO:0005515
Peaxi162Scf00919g00026	Polyketide cyclase/dehydrase and lipid transport superfamily protein	35.9851	19.74	-0.866281	-1.98542	0.0008	0.002331	AT1G02475.1	IPR023393,IPR005031
Peaxi162Scf00011g00173	chloride channel C	6.82333	3.73035	-0.871162	-1.74636	0.00455	0.0107576	AT5G49890.1	IPR001807	GO:0016020,GO:0055085,GO:0006821,GO:0005216,GO:0030554,GO:0005247
Peaxi162Scf00193g00724	ABC-2 type transporter family protein	35.4154	19.3506	-0.872004	-2.26534	0.00015	0.000513767	AT3G25620.2	IPR027417,IPR013525	GO:0016020,GO:0005524,GO:0000166,GO:0017111,GO:0016887
Peaxi162Scf00287g01628	basic pentacysteine 6	24.1401	13.1531	-0.876024	-2.06365	0.0003	0.000964629	AT5G42520.1	IPR010409
Peaxi162Scf00075g01630	EG45-like domain containing protein [Medicago truncatula] gb|AES73696.1| EG45-like domain containing protein [Medicago truncatula]	62.7356	34.1694	-0.87658	-1.70076	0.00455	0.0107576	ref|XP_003603445.1|	IPR009009
Peaxi162Scf00285g00926	with no lysine (K) kinase 3	48.9527	26.6216	-0.878793	-2.15458	0.0004	0.00125109	AT3G48260.1	IPR011009	GO:0005524,GO:0004672,GO:0006468,GO:0016772
Peaxi162Scf00139g00049	basic helix-loop-helix (bHLH) DNA-binding superfamily protein	21.508	11.6725	-0.881763	-2.02892	0.00065	0.00193585	AT1G72210.1	IPR011598	GO:0046983
Peaxi162Scf00043g02924	Tetratricopeptide repeat (TPR)-like superfamily protein	16.8368	9.08671	-0.889788	-1.93969	0.0012	0.0033442	AT5G20190.1	IPR011990	GO:0006396,GO:0005515,GO:0005622
Peaxi162Scf00129g00130	Protein of unknown function (DUF1666)	14.2343	7.67915	-0.890351	-2.0669	0.0007	0.00206849	AT5G39785.1	IPR008195,IPR012870	GO:0005840,GO:0006412,GO:0005622,GO:0003735
Peaxi162Scf00338g00422	carbonic anhydrase 2	253.429	135.796	-0.900144	-2.3327	5e-05	0.000185415	AT5G14740.1	IPR001765	GO:0015976,GO:0008270,GO:0004089
Peaxi162Scf00273g01119	Molybdenum cofactor sulfurase family protein	39.3559	21.059	-0.902146	-2.23555	0.00025	0.000817896	AT1G30910.1	IPR011037,IPR005302	GO:0030151,GO:0003824,GO:0030170
Peaxi162Scf00171g01030	Dihydropyrimidine dehydrogenase [NADP(+)]	57.2899	30.572	-0.906069	-2.41874	0.00015	0.000513767	sp|Q8CHR6|DPYD_MOUSE	IPR013785,IPR012135,IPR005720	GO:0006222,GO:0004158,GO:0004152,GO:0003824,GO:0055114,GO:0005737
Peaxi162Scf00129g01038	Deoxynucleoside triphosphate triphosphohydrolase SAMHD1 homolog	4.19375	2.23513	-0.907883	-1.34642	0.02495	0.0469861	sp|B0G107|SAMH1_DICDI	IPR003607	GO:0046872,GO:0008081,GO:0003824
Peaxi162Scf00286g01048	UDP-Glycosyltransferase superfamily protein	5.04116	2.68135	-0.910796	-2.20909	0.00045	0.00139113	AT4G14090.1	IPR018247,IPR002213	GO:0008152,GO:0016758
Peaxi162Scf00105g00510	rib [Arabidopsis thaliana]	17.2787	9.18624	-0.911449	-1.57715	0.0105	0.0222534	ref|NP_194874.1|	IPR026569,IPR001383	GO:0005840,GO:0006412,GO:0005622,GO:0003735
Peaxi162Scf00228g00036	lectin protein kinase family protein	14.4595	7.67903	-0.913023	-2.227	0.0002	0.000667709	AT1G34300.1	IPR001480,IPR000858,IPR013320,IPR024171,IPR011009	GO:0005524,GO:0004674,GO:0004672,GO:0048544,GO:0006468,GO:0016772
Peaxi162Scf00062g00131	SAM (and some other nucleotide) binding motif, Methyltransferase small, Tetratricopeptide-like helical [Medicago truncatula]	31.008	16.4554	-0.914076	-2.23993	0.0002	0.000667709	gb|ABD33115.1|	IPR004557	GO:0008168,GO:0008276,GO:0032259,GO:0003676
Peaxi162Scf00017g00219	DNA binding protein, putative [Ricinus communis] gb|EEF52080.1| DNA binding protein, putative [Ricinus communis]	35.5715	18.8653	-0.914984	-2.07314	0.0007	0.00206849	ref|XP_002511478.1|	IPR009057	GO:0003677,GO:0003682
Peaxi162Scf00833g00055	UDP-glucose 4-epimerase	140.522	74.4903	-0.915669	-2.40309	0.0001	0.00035384	sp|P55180|GALE_BACSU	IPR001509,IPR005886,IPR025308	GO:0044237,GO:0006012,GO:0003824,GO:0003978,GO:0050662
Peaxi162Scf00108g00121	conserved hypothetical protein [Ricinus communis] gb|EEF28083.1| conserved hypothetical protein [Ricinus communis]	196.184	103.835	-0.91791	-2.35052	0.0001	0.00035384	ref|XP_002534301.1|
Peaxi162Scf00001g00019	Dbj:BAA96220.1 [Theobroma cacao] gb|EOX98805.1| Dbj:BAA96220.1 [Theobroma cacao]	9.36554	4.94105	-0.922544	-1.48383	0.01235	0.0255986	ref|XP_007042974.1|
Peaxi162Scf00096g00084	Protein of unknown function, DUF584	33.539	17.637	-0.92723	-2.03596	0.00085	0.00246011	AT3G15040.1	IPR007608
Peaxi162Scf01078g00412	CBL-interacting protein kinase 2	12.523	6.58124	-0.928149	-1.99221	0.00105	0.00297038	AT5G07070.1	IPR020636	GO:0007165,GO:0005524,GO:0004674,GO:0004672,GO:0006468,GO:0016772
Peaxi162Scf00392g00518	Deoxyribodipyrimidine photo-lyase	20.6767	10.8589	-0.929125	-2.30573	0.0003	0.000964629	sp|Q04449|PHR_BACPE	IPR002081	GO:0006281,GO:0003913
Peaxi162Scf00444g00012	septum site-determining protein (MIND)	10.2881	5.39023	-0.932555	-1.56037	0.0106	0.0224374	AT5G24020.1	IPR025501,IPR027417	GO:0006200,GO:0016887,GO:0000918
Peaxi162Scf00253g00216	Non-symbiotic hemoglobin 2	11.1101	5.79839	-0.938149	-1.37082	0.02075	0.0400903	sp|Q941P9|HBL2_SOLLC	IPR009050,IPR000971	GO:0015671,GO:0020037,GO:0005506,GO:0019825
Peaxi162Scf00128g00941	lipoxygenase 3	17.2557	8.99257	-0.940268	-2.4828	5e-05	0.000185415	AT1G17420.1	IPR027433,IPR008976,IPR000907	GO:0016702,GO:0046872,GO:0005515,GO:0005506,GO:0055114,GO:0016165
Peaxi162Scf01160g00140	protein kinase family protein	21.4226	11.1439	-0.942878	-2.4669	5e-05	0.000185415	AT3G06630.1	IPR001610,IPR000014,IPR028324,IPR011009	GO:0007165,GO:0005524,GO:0004674,GO:0004672,GO:0006468,GO:0004871,GO:0016772
Peaxi162Scf00097g01221	transferases, transferring glycosyl groups	20.0016	10.3921	-0.944632	-1.81317	0.0034	0.00834304	AT4G14100.1
Peaxi162Scf00398g00720	transferase, transferring glycosyl groups, putative [Ricinus communis] gb|EEF29466.1| transferase, transferring glycosyl groups, putative [Ricinus communis]	36.0738	18.723	-0.946141	-2.55878	5e-05	0.000185415	ref|XP_002532924.1|	IPR004263,IPR023296,IPR015338	GO:0016758,GO:0031227
Peaxi162Scf00128g00128	Octicosapeptide/Phox/Bem1p family protein	63.511	32.7857	-0.953938	-2.33218	5e-05	0.000185415	AT3G26510.3	IPR000270	GO:0005515
Peaxi162Scf00725g00527	FAD/NAD(P)-binding oxidoreductase family protein	21.6392	11.1513	-0.956433	-2.13259	0.00045	0.00139113	AT3G44190.1	IPR013027,IPR016040,IPR023753	GO:0050660,GO:0055114,GO:0016491
Peaxi162Scf00711g00212	Plant regulator RWP-RK family protein	25.1774	12.9291	-0.961512	-2.56171	5e-05	0.000185415	AT1G20640.1	IPR000270,IPR003035	GO:0005515
Peaxi162Scf00266g00512	myb-like transcription factor family protein	23.6518	12.133	-0.963021	-2.07542	0.0013	0.00359078	AT1G70000.1	IPR009057	GO:0003677,GO:0003682
Peaxi162Scf00390g00134	50S ribosomal protein L17	14.8071	7.58516	-0.965041	-1.548	0.0095	0.0204057	sp|Q8DMK9|RL17_THEEB	IPR000456	GO:0005840,GO:0006412,GO:0005622,GO:0003735
Peaxi162Scf00097g00171	Tetratricopeptide repeat (TPR)-like superfamily protein	14.8988	7.62436	-0.966506	-1.82184	0.00245	0.0062886	AT4G39470.1	IPR011990	GO:0005515
Peaxi162Scf00156g00015	methylenetetrahydrofolate reductase 2	42.8045	21.8834	-0.967924	-2.51352	5e-05	0.000185415	AT2G44160.1	IPR003171	GO:0006555,GO:0004489,GO:0055114
Peaxi162Scf00078g01146	RNA-binding protein 38	141.806	71.8894	-0.980065	-2.57168	5e-05	0.000185415	sp|Q9H0Z9|RBM38_HUMAN	IPR012677	GO:0000166,GO:0003676
Peaxi162Scf00220g00211	cytochrome P450, family 98, subfamily A, polypeptide 3	287.221	145.527	-0.980874	-2.48528	5e-05	0.000185415	AT2G40890.1	IPR001128	GO:0020037,GO:0016705,GO:0005506,GO:0055114
Peaxi162Scf00550g00426	Unknown protein	28.5812	14.4147	-0.987526	-1.64655	0.00685	0.0153483		IPR012875
Peaxi162Scf00434g00510	Sugar transporter ERD6-like 5	184.16	92.7244	-0.989938	-2.68702	5e-05	0.000185415	sp|Q3ECP7|ERDL5_ARATH	IPR005828,IPR016196	GO:0016020,GO:0055085,GO:0016021,GO:0022891,GO:0022857
Peaxi162Scf00662g00415	Transmembrane amino acid transporter family protein	84.6258	42.5311	-0.99258	-2.61595	5e-05	0.000185415	AT2G39130.1	IPR013057
Peaxi162Scf00185g01121	GHMP kinase family protein	23.2553	11.6586	-0.996162	-2.40909	5e-05	0.000185415	AT1G31910.1	IPR005916	GO:0005524
Peaxi162Scf01165g00216	syntaxin of plants 52	37.4637	18.7378	-0.999543	-2.31004	0.00015	0.000513767	AT1G79590.1	IPR000727	GO:0016020,GO:0006886,GO:0005484,GO:0005515
Peaxi162Scf00223g01424	Integral membrane protein-like isoform 3 [Theobroma cacao] gb|EOY30905.1| Integral membrane protein-like isoform 3 [Theobroma cacao]	14.8933	7.37703	-1.01355	-1.64017	0.00695	0.0155433	ref|XP_007013286.1|	IPR002794	GO:0016021
Peaxi162Scf01081g00002	S-adenosylmethionine synthase 1	3703.76	1832.9	-1.01486	-1.50686	0.013	0.0267603	sp|P48498|METK1_PETHY	IPR002133	GO:0005524,GO:0004478,GO:0006556
Peaxi162Scf00374g00723	GRAS family transcription factor	6.27875	3.08785	-1.02388	-2.07849	0.00065	0.00193585	AT3G54220.1	IPR005202
Peaxi162Scf00407g00067	Unknown protein	38.3489	18.7995	-1.0285	-2.34712	0.0001	0.00035384
Peaxi162Scf00004g00441	TGACG-sequence-specific DNA-binding protein TGA-2.1	19.8235	9.70357	-1.03062	-2.24388	0.00015	0.000513767	sp|O24160|TGA21_TOBAC	IPR004827,IPR025422	GO:0006355,GO:0043565,GO:0006351,GO:0003700
Peaxi162Scf00677g00035	Unknown protein	214.697	104.483	-1.03904	-2.3629	5e-05	0.000185415
Peaxi162Scf00213g00934	Protein phosphatase 2C family protein	12.5883	6.1205	-1.04037	-2.09757	0.00095	0.00271699	AT4G31860.1	IPR001932,IPR015655	GO:0006470,GO:0003824,GO:0004722
Peaxi162Scf00198g00911	alpha/beta-Hydrolases superfamily protein	20.9348	10.1705	-1.04152	-2.14772	0.00045	0.00139113	AT3G54240.1
Peaxi162Scf00086g00615	conserved hypothetical protein [Ricinus communis] gb|EEF33266.1| conserved hypothetical protein [Ricinus communis]	13.0641	6.34458	-1.04201	-2.09974	0.0006	0.00180172	ref|XP_002529153.1|	IPR004328
Peaxi162Scf00062g00418	Anthranilate synthase component 2	35.3029	17.1064	-1.04525	-2.48786	5e-05	0.000185415	sp|P48261|TRPG_CYAPA	IPR017926	GO:0008152
Peaxi162Scf00119g00129	Acetyl-coenzyme A synthetase	30.08	14.5752	-1.04529	-2.71834	5e-05	0.000185415	sp|P27550|ACSA_ECOLI	IPR000873	GO:0008152,GO:0003824
Peaxi162Scf00072g00411	Tetraspanin family protein	53.8596	26.0885	-1.04579	-2.50033	0.0001	0.00035384	AT5G46700.1	IPR018499	GO:0016021
Peaxi162Scf00472g00007	C2H2-like zinc finger protein	5.35261	2.58992	-1.04734	-1.58007	0.0141	0.0287042	AT5G03150.1	IPR013087	GO:0046872,GO:0003676
Peaxi162Scf00231g00328	Cyclin-dependent kinase F-1	4.88002	2.35867	-1.04892	-1.53268	0.0113	0.0237114	sp|O80345|CDKF1_ARATH	IPR011009	GO:0005524,GO:0004674,GO:0004672,GO:0006468,GO:0016772
Peaxi162Scf00569g00049	conserved hypothetical protein [Ricinus communis] gb|EEF30708.1| conserved hypothetical protein [Ricinus communis]	6.65813	3.21259	-1.05138	-1.95094	0.0046	0.0108609	ref|XP_002531664.1|
Peaxi162Scf00723g00054	Cytochrome P450 superfamily protein	9.47873	4.55841	-1.05616	-2.07609	0.00115	0.00322042	AT5G07990.1	IPR001128	GO:0020037,GO:0016705,GO:0005506,GO:0055114
Peaxi162Scf00450g00714	Membrane protein, putative [Medicago truncatula] gb|AES85873.1| Membrane protein, putative [Medicago truncatula]	10.8227	5.20394	-1.05639	-2.15449	0.0006	0.00180172	ref|XP_003638735.1|
Peaxi162Scf01160g00016	ATP-citrate synthase	185.744	89.2931	-1.05669	-2.59946	5e-05	0.000185415	sp|P16638|ACLY_RAT	IPR005810,IPR001610,IPR016040,IPR000014,IPR002020,IPR016102,IPR011009	GO:0004775,GO:0003878,GO:0008152,GO:0007165,GO:0005524,GO:0006468,GO:0046912,GO:0044262,GO:0003824,GO:0004674,GO:0004672,GO:0004871,GO:0016772
Peaxi162Scf00158g00011	Unknown protein	128.079	61.533	-1.0576	-2.7382	5e-05	0.000185415
Peaxi162Scf00116g01612	Ras-related protein Rab-11A	18.3289	8.7951	-1.05935	-2.06811	0.00075	0.00220004	sp|Q5ZJN2|RB11A_CHICK	IPR002041,IPR005225,IPR001806,IPR027417	GO:0016020,GO:0007165,GO:0006184,GO:0005622,GO:0003924,GO:0006886,GO:0006913,GO:0007264,GO:0005525,GO:0015031
Peaxi162Scf00461g00008	CBS domain-containing protein	12.3492	5.91651	-1.0616	-2.13274	0.00035	0.00110899	AT5G53750.1	IPR000644	GO:0030554
Peaxi162Scf00040g03010	alpha/beta-Hydrolases superfamily protein	51.4892	24.5655	-1.06764	-2.70112	5e-05	0.000185415	AT2G36290.1
Peaxi162Scf00732g00029	RING/U-box superfamily protein	63.0865	29.9805	-1.07331	-2.48844	5e-05	0.000185415	AT3G25030.1	IPR013083	GO:0005515,GO:0008270
Peaxi162Scf00217g00812	Protein of unknown function (DUF630 and DUF632)	33.4467	15.8925	-1.07352	-2.76246	5e-05	0.000185415	AT2G27090.1	IPR006868,IPR006867
Peaxi162Scf00264g00213	Unknown protein	102.864	48.5526	-1.08312	-2.7851	5e-05	0.000185415
Peaxi162Scf00003g00415	Zinc finger CCCH domain-containing protein 30	6.94522	3.27692	-1.08368	-1.48884	0.01445	0.0293197	sp|P93755|C3H30_ARATH
Peaxi162Scf01010g00010	myb domain protein 109	13.5805	6.38169	-1.08953	-2.16782	0.00035	0.00110899	AT3G55730.1	IPR009057	GO:0003677,GO:0003682
Peaxi162Scf00406g00061	Zinc finger A20 and AN1 domain-containing stress-associated protein 8	35.297	16.5541	-1.09236	-1.3215	0.024	0.0454541	sp|A2YEZ6|SAP8_ORYSI	IPR000058,IPR002653	GO:0003677,GO:0008270
Peaxi162Scf00378g00074	serine carboxypeptidase-like 1	20.596	9.63999	-1.09526	-2.46925	5e-05	0.000185415	AT5G36180.1	IPR001563	GO:0006508,GO:0004185
Peaxi162Scf00082g00013	ARM repeat superfamily protein	40.0534	18.7397	-1.09583	-2.34839	0.00025	0.000817896	AT1G08315.1	IPR016024	GO:0005515,GO:0005488
Peaxi162Scf00796g00117	conserved hypothetical protein [Ricinus communis] gb|EEF42682.1| conserved hypothetical protein [Ricinus communis]	12.692	5.91721	-1.10093	-2.01505	0.0017	0.00455124	ref|XP_002519709.1|	IPR013785,IPR007570	GO:0003824
Peaxi162Scf00102g01220	AT hook motif DNA-binding family protein	40.1481	18.6997	-1.10232	-2.72914	5e-05	0.000185415	AT4G22770.1	IPR005175
Peaxi162Scf00016g03126	Wound-induced protein	169.001	78.6737	-1.10308	-2.77205	5e-05	0.000185415	sp|Q02243|WIN_SOYBN	IPR009009	GO:0050832,GO:0042742
Peaxi162Scf00167g00138	CBL-interacting protein kinase 20	47.584	22.1294	-1.10451	-2.92471	5e-05	0.000185415	AT5G45820.1	IPR020636	GO:0007165,GO:0005524,GO:0004674,GO:0004672,GO:0006468,GO:0016772
Peaxi162Scf00321g00514	RING/U-box superfamily protein	7.88638	3.65866	-1.10805	-1.68234	0.0074	0.0164183	AT3G14250.1	IPR002867,IPR013083	GO:0046872,GO:0005515,GO:0008270
Peaxi162Scf00078g00021	Protein of unknown function (DUF677)	14.6851	6.79933	-1.11089	-2.17219	0.001	0.00284413	AT4G34320.1	IPR007749
Peaxi162Scf00717g00315	Phosphatidylinositol 4-kinase gamma 3	13.3406	6.17457	-1.11141	-2.34267	0.0002	0.000667709	sp|Q9FNF8|P4KG3_ARATH	IPR011009	GO:0016773,GO:0016772
Peaxi162Scf00419g00813	HVA22-like protein G	120.465	55.7372	-1.1119	-2.93409	5e-05	0.000185415	AT1G75700.1	IPR004345
Peaxi162Scf00173g00046	Diphosphomevalonate decarboxylase	152.657	70.5365	-1.11385	-2.86405	5e-05	0.000185415	sp|Q5U403|MVD1_DANRE	IPR005935	GO:0008299,GO:0005524,GO:0004163
Peaxi162Scf00802g00025	Acetyl-CoA acetyltransferase	140.927	65.1122	-1.11395	-2.88277	5e-05	0.000185415	sp|Q9UQW6|THIL_SCHPO	IPR016039,IPR002155	GO:0008152,GO:0016747,GO:0003824
Peaxi162Scf00192g00824	subtilase 1.3	23.1919	10.707	-1.11507	-2.78146	5e-05	0.000185415	AT5G51750.1	IPR015500,IPR023828	GO:0004252,GO:0006508,GO:0042802,GO:0043086
Peaxi162Scf00536g00118	SNF1-related protein kinase regulatory subunit gamma 1	139.181	64.1795	-1.11678	-2.9386	5e-05	0.000185415	AT3G48530.1	IPR013785,IPR000644	GO:0030554,GO:0003824
Peaxi162Scf00111g00924	Unknown protein	7.5869	3.49475	-1.11832	-1.87276	0.00275	0.00692868		IPR004864
Peaxi162Scf00774g00121	FUNCTIONS IN: molecular_function unknown	29.1189	13.4114	-1.1185	-2.60195	5e-05	0.000185415	AT5G59400.1
Peaxi162Scf00043g02929	Tetratricopeptide repeat (TPR)-like superfamily protein	6.48083	2.98168	-1.12005	-1.61991	0.0078	0.0171869	AT3G14110.1	IPR011990	GO:0005515
Peaxi162Scf00394g00715	Peptidyl-tRNA hydrolase family protein	5.81175	2.67381	-1.12008	-1.53829	0.012	0.0249745	AT5G38290.1	IPR001328	GO:0004045
Peaxi162Scf00168g01739	F-box/RNI-like superfamily protein	5.62893	2.58916	-1.12037	-1.6386	0.0086	0.0187147	AT5G02930.1	IPR001810	GO:0005515
Peaxi162Scf00155g00044	WRKY DNA-binding protein 35	19.6486	8.95088	-1.13433	-2.6215	5e-05	0.000185415	AT2G34830.1	IPR003657	GO:0006355,GO:0043565,GO:0003700
Peaxi162Scf00089g01839	Mitochondrial import inner membrane translocase subunit Tim17/Tim22/Tim23 family protein	11.7531	5.3539	-1.13438	-1.83795	0.00475	0.0111685	AT5G63000.1	IPR003397
Peaxi162Scf00005g00229	CTP synthase family protein	341.495	155.147	-1.13823	-2.80387	5e-05	0.000185415	AT1G30820.1	IPR004468,IPR027417	GO:0006221,GO:0003883
Peaxi162Scf00091g00013	Glycosyltransferase family 29 (sialyltransferase) family protein	5.12209	2.32407	-1.14008	-1.50859	0.0186	0.0364732	AT1G08280.1	IPR001675	GO:0006486,GO:0030173,GO:0008373
Peaxi162Scf00155g01111	Phototropic-responsive NPH3 family protein	22.7212	10.2664	-1.14611	-2.87564	5e-05	0.000185415	AT1G30440.1	IPR011333,IPR027356	GO:0005515
Peaxi162Scf00058g01716	ABC transporter B family member 21	73.8426	33.247	-1.15123	-3.11311	5e-05	0.000185415	sp|Q9M1Q9|AB21B_ARATH	IPR027417,IPR011527	GO:0006810,GO:0055085,GO:0005524,GO:0000166,GO:0042626,GO:0017111,GO:0016021,GO:0016887
Peaxi162Scf00612g00019	Zinc transporter 2	21.0684	9.46816	-1.15392	-2.38678	0.0001	0.00035384	sp|Q852F6|ZIP2_ORYSJ	IPR003689	GO:0016020,GO:0055085,GO:0046873,GO:0030001
Peaxi162Scf00349g00074	Unknown protein	4.27372	1.90741	-1.16388	-2.00525	0.002	0.00525425		IPR018289,IPR007527,IPR004332	GO:0008270
Peaxi162Scf00357g00012	terpene synthase 21	12.1768	5.40295	-1.17231	-2.79392	5e-05	0.000185415	AT5G23960.2	IPR008949,IPR008930	GO:0000287,GO:0016829,GO:0008152,GO:0010333
Peaxi162Scf00272g00826	Mitochondrial fission 1 protein A	46.9087	20.7733	-1.17512	-2.60385	5e-05	0.000185415	sp|Q9M1J1|FIS1A_ARATH	IPR016543,IPR028058,IPR028061	GO:0005515,GO:0000266
Peaxi162Scf00362g00638	RAC-like GTP binding protein 5	19.43	8.57904	-1.1794	-2.41129	0.0001	0.00035384	AT1G75840.1	IPR005225,IPR001806,IPR027417	GO:0016020,GO:0007165,GO:0007264,GO:0006184,GO:0005622,GO:0005525,GO:0015031,GO:0003924
Peaxi162Scf00165g01320	Protein phosphatase 2C family protein	38.8103	17.1144	-1.18123	-2.99966	5e-05	0.000185415	AT2G46920.1	IPR001932,IPR015655	GO:0003824
Peaxi162Scf00201g00424	ATP-binding cassette sub-family B member 10, mitochondrial	91.8459	40.3421	-1.18693	-3.26447	5e-05	0.000185415	sp|Q9NRK6|ABCBA_HUMAN	IPR027417,IPR011527	GO:0006810,GO:0055085,GO:0005524,GO:0000166,GO:0042626,GO:0017111,GO:0016021,GO:0016887
Peaxi162Scf00140g00710	Bifunctional nuclease 2	106.956	46.931	-1.18841	-3.23196	5e-05	0.000185415	sp|Q93VH2|BBD2_ARATH	IPR003729	GO:0004518
Peaxi162Scf00957g00332	Haloacid dehalogenase-like hydrolase (HAD) superfamily protein	123.256	54.0368	-1.18964	-3.10881	5e-05	0.000185415	AT3G55960.1	IPR004274,IPR023214	GO:0005515,GO:0016791
Peaxi162Scf00147g01918	conserved hypothetical protein [Ricinus communis] gb|EEF32158.1| conserved hypothetical protein [Ricinus communis]	7.52053	3.29384	-1.19106	-1.39457	0.0226	0.043165	ref|XP_002530211.1|
Peaxi162Scf00263g00321	serine carboxypeptidase-like 42	29.9737	13.0773	-1.19664	-2.92624	5e-05	0.000185415	AT5G42240.1	IPR001563	GO:0006508,GO:0004185
Peaxi162Scf00406g00414	63 kDa inner membrane family protein	77.9054	33.9153	-1.19979	-3.13473	5e-05	0.000185415	AT2G28800.1	IPR028055,IPR001708	GO:0016021,GO:0051205
Peaxi162Scf00008g00117	RING membrane-anchor 1	374.641	163.057	-1.20013	-3.07391	5e-05	0.000185415	AT4G03510.1	IPR013083	GO:0005515,GO:0008270
Peaxi162Scf00200g01316	2-oxoisovalerate dehydrogenase subunit beta	105.183	45.7425	-1.20129	-3.1868	5e-05	0.000185415	sp|Q5SLR3|ODBB_THET8	IPR005476,IPR009014,IPR005475	GO:0008152,GO:0003824
Peaxi162Scf00389g00039	Protein NRT1/ PTR FAMILY 2.7	6.78199	2.94914	-1.20141	-2.09625	0.00075	0.00220004	sp|Q9M1E2|PTR37_ARATH	IPR000109,IPR016196	GO:0016020,GO:0006810,GO:0005215
Peaxi162Scf00102g01432	F-box protein PP2-A13	35.5734	15.3652	-1.21113	-2.70197	5e-05	0.000185415	sp|Q9LEX0|P2A13_ARATH	IPR001810,IPR025886	GO:0005515
Peaxi162Scf00684g00414	Unknown protein	10.5533	4.55602	-1.21186	-2.33186	0.0004	0.00125109		IPR023562	GO:0004252,GO:0006508
Peaxi162Scf00602g00062	Protein NRT1/ PTR FAMILY 5.2	10.4514	4.49325	-1.21787	-2.52935	0.0001	0.00035384	sp|Q9FNL7|PTR3_ARATH	IPR000109,IPR016196	GO:0016020,GO:0006810,GO:0005215
Peaxi162Scf01205g00112	MLO-like protein 1	7.23982	3.09637	-1.22538	-2.28352	0.00035	0.00110899	sp|O49621|MLO1_ARATH	IPR004326	GO:0006952,GO:0016021
Peaxi162Scf00842g00319	Transaldolase	442.367	188.913	-1.22752	-3.00391	5e-05	0.000185415	sp|A9WT40|TAL_RENSM	IPR013785,IPR001585	GO:0006098,GO:0004801,GO:0005975,GO:0003824,GO:0005737
Peaxi162Scf00683g00045	tubulin beta-1 chain	59.6246	25.4474	-1.22839	-3.01043	5e-05	0.000185415	AT1G75780.1	IPR000217,IPR023123	GO:0051258,GO:0005874,GO:0043234,GO:0006184,GO:0007017,GO:0005525,GO:0005200,GO:0003924
Peaxi162Scf00658g00634	Pectin lyase-like superfamily protein	20.448	8.58912	-1.25138	-2.86453	5e-05	0.000185415	AT4G33440.1	IPR011050,IPR000743	GO:0005975,GO:0004650
Peaxi162Scf00141g00122	Mitochondrial uncoupling protein 1	120.827	50.5722	-1.25652	-3.55256	5e-05	0.000185415	sp|O81845|PUMP1_ARATH	IPR023395,IPR002030	GO:0031966,GO:0006839
Peaxi162Scf00942g00127	xylose isomerase family protein	328.874	137.337	-1.25981	-3.18871	5e-05	0.000185415	AT5G57655.2	IPR001998	GO:0005975,GO:0009045
Peaxi162Scf00102g01634	1-aminocyclopropane-1-carboxylate synthase 9	36.4331	15.1537	-1.26558	-3.22388	5e-05	0.000185415	AT3G49700.1	IPR015424	GO:0009058,GO:0003824,GO:0030170
Peaxi162Scf00715g00009	phosphatidylinositol-4-phosphate 5-kinase 1	55.5746	23.0741	-1.26815	-3.53464	5e-05	0.000185415	AT1G21980.1	IPR003409
Peaxi162Scf00006g00522	Farnesyl pyrophosphate synthase	328.666	136.225	-1.27063	-3.1187	5e-05	0.000185415	sp|P49350|FPPS_ARTAN	IPR000092	GO:0008299
Peaxi162Scf00798g00114	GDSL esterase/lipase 5	6.62769	2.73232	-1.27838	-2.837	5e-05	0.000185415	sp|Q9SSA7|GLIP5_ARATH	IPR001087	GO:0016787,GO:0016788,GO:0006629
Peaxi162Scf00434g00052	conserved hypothetical protein [Ricinus communis] gb|EEF49778.1| conserved hypothetical protein [Ricinus communis]	6.87521	2.83242	-1.27937	-1.44202	0.02595	0.0485965	ref|XP_002512326.1|	IPR021410
Peaxi162Scf00382g00825	50S ribosomal protein L15	13.0144	5.36034	-1.27971	-2.26368	0.0005	0.00152937	sp|B7KI04|RL15_CYAP7	IPR021131,IPR005749	GO:0005840,GO:0015934,GO:0006412,GO:0005622,GO:0003735
Peaxi162Scf00164g00711	pop3 peptide [Arabidopsis thaliana]	133.636	54.8776	-1.28402	-3.10248	5e-05	0.000185415	gb|AAM63750.1|	IPR011008
Peaxi162Scf00119g00529	glutathione S-transferase THETA 1	33.3534	13.5922	-1.29505	-2.77029	5e-05	0.000185415	AT5G41210.1	IPR010987,IPR012336	GO:0005515
Peaxi162Scf00409g00522	RmlC-like cupins superfamily protein	387.87	157.014	-1.30468	-3.17058	5e-05	0.000185415	AT5G39160.1	IPR001929	GO:0045735,GO:0030145
Peaxi162Scf01328g00009	Peroxidase superfamily protein	559.848	223.852	-1.32249	-3.108	5e-05	0.000185415	AT5G05340.1	IPR010255	GO:0006979,GO:0020037,GO:0004601,GO:0055114
Peaxi162Scf00257g00118	G-type lectin S-receptor-like serine/threonine-protein kinase	12.5854	5.0027	-1.33097	-3.02644	5e-05	0.000185415	sp|Q9SXB8|Y1133_ARATH	IPR001480,IPR003609,IPR021820,IPR000858,IPR013320,IPR024171,IPR011009	GO:0005524,GO:0004674,GO:0004672,GO:0048544,GO:0006468,GO:0016772
Peaxi162Scf00300g00015	Rhodanese/Cell cycle control phosphatase superfamily protein	673.505	267.29	-1.33328	-3.16271	5e-05	0.000185415	AT4G35770.1	IPR001763
Peaxi162Scf00442g00710	oligopeptide transporter	29.1122	11.5163	-1.33795	-3.21827	5e-05	0.000185415	AT4G16370.1	IPR004813	GO:0055085
Peaxi162Scf00061g00209	Exostosin family protein	13.7475	5.42015	-1.34276	-2.52306	0.00025	0.000817896	AT4G38040.1	IPR004263
Peaxi162Scf00835g00312	hydroxycinnamoyl-CoA shikimate/quinate hydroxycinnamoyl transferase	48.392	18.9951	-1.34914	-3.40792	5e-05	0.000185415	AT5G48930.1	IPR003480,IPR023213	GO:0016747
Peaxi162Scf00357g00318	S-adenosylmethionine synthase 1	578.495	226.288	-1.35414	-2.92054	5e-05	0.000185415	sp|Q307Y9|METK1_SOLTU	IPR002133	GO:0005524,GO:0004478,GO:0006556
Peaxi162Scf00175g00928	RING/U-box superfamily protein	41.5331	16.1956	-1.35866	-2.96911	5e-05	0.000185415	AT5G38895.3	IPR013083	GO:0005515,GO:0008270
Peaxi162Scf01010g00215	Calcium-dependent phosphotriesterase superfamily protein	32.8355	12.7444	-1.3654	-3.11417	5e-05	0.000185415	AT3G57030.1	IPR011042	GO:0016844,GO:0009058
Peaxi162Scf01184g00014	Unknown protein	20.3259	7.88795	-1.3656	-2.74461	5e-05	0.000185415
Peaxi162Scf00173g00216	Iron-sulfur cluster assembly 1 homolog, mitochondrial	7.56857	2.92934	-1.36944	-1.64352	0.0151	0.0304588	sp|Q5ZJ74|ISCA1_CHICK	IPR000361,IPR016092	GO:0016226,GO:0005198,GO:0051536
Peaxi162Scf00451g00722	receptor-like protein kinase 4	12.8727	4.90278	-1.39265	-3.46042	5e-05	0.000185415	AT4G00340.1	IPR001480,IPR001264,IPR023346,IPR013320,IPR011009	GO:0005524,GO:0004674,GO:0004672,GO:0006468,GO:0016772
Peaxi162Scf00412g00086	Eukaryotic protein of unknown function (DUF914)	5.10176	1.94201	-1.39344	-1.76499	0.01135	0.0238004	AT3G59310.1	IPR009262	GO:0006810,GO:0016021
Peaxi162Scf00362g01152	Amidophosphoribosyltransferase	142.187	53.9483	-1.39814	-3.82158	5e-05	0.000185415	sp|P00497|PUR1_BACSU	IPR005854,IPR000297,IPR017932	GO:0009116,GO:0008152,GO:0016853,GO:0009113,GO:0004044
Peaxi162Scf00008g02716	Protein kinase superfamily protein	28.0561	10.5706	-1.40826	-3.33767	5e-05	0.000185415	AT1G52290.1	IPR013320,IPR011009	GO:0005524,GO:0004674,GO:0004672,GO:0006468,GO:0016772
Peaxi162Scf00791g00011	CBL-interacting protein kinase 3	9.05871	3.40818	-1.4103	-2.29592	0.00045	0.00139113	AT2G26980.4	IPR020636	GO:0007165,GO:0005524,GO:0004674,GO:0004672,GO:0006468,GO:0016772
Peaxi162Scf00771g00033	receptor lectin kinase	3.0055	1.11853	-1.426	-1.98985	0.00655	0.0147655	AT2G37710.1	IPR019931,IPR013320,IPR008985,IPR011009	GO:0030246,GO:0005524,GO:0004674,GO:0004672,GO:0006468,GO:0016772
Peaxi162Scf00164g01525	Unknown protein	43.7527	16.2552	-1.42847	-2.40637	0.00025	0.000817896
Peaxi162Scf00138g00092	UDP-Glycosyltransferase superfamily protein	65.9666	24.4764	-1.43034	-3.91906	5e-05	0.000185415	AT2G36770.1	IPR002213	GO:0008152,GO:0016758
Peaxi162Scf00658g00811	Eukaryotic aspartyl protease family protein	34.8657	12.9152	-1.43274	-3.44412	5e-05	0.000185415	AT2G39710.1	IPR021109,IPR009027,IPR001461	GO:0006508,GO:0004190
Peaxi162Scf00895g00210	Sorbitol dehydrogenase	78.5311	29.0679	-1.43384	-3.73838	5e-05	0.000185415	sp|Q9FJ95|DHSO_ARATH	IPR020843,IPR016040,IPR002085	GO:0008270,GO:0016747,GO:0055114,GO:0016491
Peaxi162Scf00225g00135	cysteine synthase D1	65.6335	24.2289	-1.4377	-3.68652	5e-05	0.000185415	AT3G04940.1	IPR005856	GO:0006535,GO:0004124
Peaxi162Scf00284g00235	Protein of unknown function (DUF399 and DUF3411)	47.7793	17.6166	-1.43945	-3.76465	5e-05	0.000185415	AT2G40400.1	IPR007314,IPR021825
Peaxi162Scf01735g00010	Peroxidase superfamily protein	313.827	115.339	-1.44409	-3.73409	5e-05	0.000185415	AT5G05340.1	IPR010255	GO:0006979,GO:0020037,GO:0004601,GO:0055114
Peaxi162Scf00062g00181	cytochrome P450, family 71, subfamily B, polypeptide 10	28.7589	10.5648	-1.44474	-2.94117	5e-05	0.000185415	AT5G57260.1	IPR001128	GO:0020037,GO:0016705,GO:0005506,GO:0055114
Peaxi162Scf00044g01217	prohibitin 3	19.928	7.11394	-1.48608	-3.07045	5e-05	0.000185415	AT5G40770.1	IPR001107	GO:0016020
Peaxi162Scf00065g01120	Ethylene-responsive transcription factor RAP2-3	203.383	72.4242	-1.48965	-4.08175	5e-05	0.000185415	sp|P42736|RAP23_ARATH	IPR016177	GO:0003677,GO:0006355,GO:0003700
Peaxi162Scf00589g00524		5.10743	1.80982	-1.49675	-1.83509	0.00455	0.0107576
Peaxi162Scf00423g00137	pleiotropic drug resistance 12	74.7309	26.4772	-1.49695	-3.69835	5e-05	0.000185415	AT1G15520.1	IPR027417,IPR013581,IPR013525	GO:0016020,GO:0005524,GO:0000166,GO:0017111,GO:0016887
Peaxi162Scf00183g01421	aspartate aminotransferase	141.868	49.9166	-1.50695	-3.78807	5e-05	0.000185415	AT2G22250.2	IPR015424	GO:0009058,GO:0003824,GO:0030170
Peaxi162Scf00314g00047	NF-X1-type zinc finger protein NFXL1	144.218	49.9342	-1.53015	-3.87471	5e-05	0.000185415	sp|Q9SY59|NFXL1_ARATH	IPR000967,IPR001841,IPR012677,IPR019787	GO:0005634,GO:0005515,GO:0006355,GO:0000166,GO:0008270,GO:0003700
Peaxi162Scf01061g00122	Solute carrier family 40 member 3, chloroplastic	21.9667	7.58856	-1.53342	-3.52761	5e-05	0.000185415	sp|Q8W4E7|S40A3_ARATH	IPR009716,IPR016196	GO:0034755,GO:0016021,GO:0005381
Peaxi162Scf00058g00206	tolB protein-related	83.9493	28.8936	-1.53877	-3.94739	5e-05	0.000185415	AT4G01870.1	IPR015943,IPR011042	GO:0005515
Peaxi162Scf00207g01048	Basic helix-loop-helix DNA-binding superfamily protein isoform 2 [Theobroma cacao] gb|EOY26845.1| Basic helix-loop-helix DNA-binding superfamily protein isoform 2 [Theobroma cacao]	5.52377	1.89872	-1.54062	-2.01689	0.0034	0.00834304	ref|XP_007024223.1|	IPR011598	GO:0046983
Peaxi162Scf00152g01019	Polymerase/histidinol phosphatase-like	7.25367	2.47668	-1.55031	-2.41893	0.0006	0.00180172	AT2G13840.1	IPR016195	GO:0003887,GO:0003677,GO:0006260,GO:0003824
Peaxi162Scf00055g02414	alanine:glyoxylate aminotransferase 3	332.527	113.48	-1.55104	-3.78372	5e-05	0.000185415	AT2G38400.1	IPR015424,IPR005814	GO:0008483,GO:0003824,GO:0030170
Peaxi162Scf00011g01219	Lactoylglutathione lyase / glyoxalase I family protein	149.403	50.9039	-1.55336	-3.87821	5e-05	0.000185415	AT1G80160.1	IPR025870
Peaxi162Scf00258g00313	alpha/beta-Hydrolases superfamily protein	8.56122	2.89935	-1.56209	-2.00153	0.00355	0.00866564	AT5G19630.1
Peaxi162Scf00462g00044	Unknown protein	40.5533	13.6313	-1.5729	-1.89524	0.00945	0.0203127
Peaxi162Scf00658g00842	F-box protein PP2-B1	8.31608	2.79435	-1.57339	-2.27267	0.00085	0.00246011	sp|Q6NPT8|PP2B1_ARATH	IPR001810,IPR025886	GO:0005515
Peaxi162Scf00393g00517	Gamma aminobutyrate transaminase 2	113.779	38.0016	-1.5821	-4.22036	5e-05	0.000185415	sp|Q84P53|GATP2_SOLLC	IPR015424,IPR005814	GO:0008483,GO:0003824,GO:0030170
Peaxi162Scf00469g00312	sequence-specific DNA binding transcription factors	8.17956	2.67443	-1.61279	-1.61847	0.0117	0.0244325	AT3G58630.1	IPR009057	GO:0003677
Peaxi162Scf00264g00513		14.9872	4.8612	-1.62434	-2.10576	0.0026	0.00660917
Peaxi162Scf00616g00625	BTB/POZ domain-containing protein	2.64282	0.851966	-1.63321	-1.50231	0.02205	0.0422583	AT5G60050.1	IPR011333
Peaxi162Scf00378g00112	UDP-Glycosyltransferase superfamily protein	12.5431	4.04134	-1.63399	-2.84684	5e-05	0.000185415	AT4G14090.1	IPR002213	GO:0008152,GO:0016758
Peaxi162Scf00089g00419	Malate synthase, glyoxysomal	96.4085	31.033	-1.63536	-4.12281	5e-05	0.000185415	sp|P17815|MASY_RICCO	IPR011076,IPR001465	GO:0006097,GO:0004474,GO:0003824
Peaxi162Scf00471g00710	Unknown protein	1970.34	628.178	-1.6492	-3.42942	5e-05	0.000185415		IPR008406
Peaxi162Scf01313g00029	Pentatricopeptide repeat-containing protein	12.1431	3.84755	-1.65812	-3.27317	5e-05	0.000185415	sp|Q9LYZ9|PP362_ARATH	IPR011990,IPR002885,IPR004575	GO:0005634,GO:0005515,GO:0007049
Peaxi162Scf00302g01424	Protein of Unknown Function (DUF239)	5.96902	1.8897	-1.65934	-2.26463	0.00115	0.00322042	AT4G10220.1	IPR025521,IPR004314
Peaxi162Scf00002g00529	Stress responsive A/B Barrel Domain	107.617	33.3396	-1.6906	-3.91483	5e-05	0.000185415	AT5G22580.1	IPR011008
Peaxi162Scf01056g00030	Proline dehydrogenase 2, mitochondrial	75.52	23.2365	-1.70047	-4.71135	5e-05	0.000185415	sp|Q6NKX1|PROD2_ARATH	IPR015659	GO:0006562,GO:0006537,GO:0004657,GO:0055114
Peaxi162Scf00129g00066	inositol polyphosphate 5-phosphatase I	8.17107	2.45297	-1.736	-2.80291	0.0003	0.000964629	AT1G34120.2	IPR005135	GO:0046856
Peaxi162Scf00166g01027	WRKY family transcription factor family protein	5.99536	1.79099	-1.74309	-2.4932	0.0004	0.00125109	AT4G26640.2	IPR003657	GO:0006355,GO:0043565,GO:0003700
Peaxi162Scf00006g02914	plant intracellular ras group-related LRR 6	64.4762	19.1376	-1.75236	-4.28647	5e-05	0.000185415	AT2G19330.1	IPR003591,IPR025875,IPR001611	GO:0005515
Peaxi162Scf00680g00417	FKBP-like peptidyl-prolyl cis-trans isomerase family protein	7.14481	2.11944	-1.75321	-2.2727	0.00115	0.00322042	AT1G20810.1	IPR023566,IPR001179	GO:0006457
Peaxi162Scf00164g00522		124.111	36.0233	-1.78463	-4.2319	5e-05	0.000185415	ref|NP_566569.1|	IPR011008
Peaxi162Scf00165g00078	Unknown protein	6.67313	1.92258	-1.79532	-2.13214	0.0035	0.00855716
Peaxi162Scf00258g00114	Unknown protein	16.259	4.63314	-1.81117	-2.33164	0.0018	0.0047873
Peaxi162Scf00409g00121	terpene synthase 21	23.4419	6.64882	-1.81792	-4.05315	5e-05	0.000185415	AT5G23960.2	IPR008949,IPR008930	GO:0000287,GO:0016829,GO:0008152,GO:0010333
Peaxi162Scf00102g00518	AT-hook motif nuclear-localized protein 22	37.3305	10.5076	-1.82892	-3.12346	5e-05	0.000185415	AT2G45430.1	IPR005175
Peaxi162Scf00152g00085		34.6239	9.69919	-1.83583	-4.08017	5e-05	0.000185415
Peaxi162Scf01650g00036	Cytosolic sulfotransferase 16	10.0011	2.76028	-1.85727	-3.09959	5e-05	0.000185415	sp|Q9C9D0|SOT16_ARATH	IPR000863,IPR027417	GO:0008146
Peaxi162Scf00823g00003	Vacuolar iron transporter homolog 4	10.3333	2.83038	-1.86824	-2.22621	0.0029	0.00726086	sp|Q9M2C0|VITH4_ARATH	IPR008217
Peaxi162Scf00118g01712	Adiponectin receptor protein	84.0904	22.8154	-1.88193	-4.64222	5e-05	0.000185415	sp|Q9VCY8|ADRL_DROME	IPR004254	GO:0016021
Peaxi162Scf00815g00017	Chain A, Crystal Structure Of Recombinant Kirola (act D 11)	17.8052	4.81337	-1.88718	-2.78552	0.0005	0.00152937	pdb|4IHR|A	IPR023393,IPR000916	GO:0006952,GO:0009607
Peaxi162Scf00216g00126	Sugar transport protein 8	3.76205	1.01333	-1.89242	-2.25378	0.0031	0.00769733	sp|Q9SBA7|STP8_ARATH	IPR005828,IPR016196	GO:0016020,GO:0006810,GO:0055085,GO:0016021,GO:0022891,GO:0022857,GO:0005215
Peaxi162Scf01317g00008	Branched-chain-amino-acid aminotransferase 6	215.098	57.9097	-1.89312	-4.64005	5e-05	0.000185415	sp|Q9LPM9|BCAT6_ARATH	IPR004332,IPR001544	GO:0008152,GO:0003824
Peaxi162Scf00128g01753	Light-regulated protein	194.24	52.2848	-1.89337	-4.50195	5e-05	0.000185415	sp|Q03200|LIRP1_ORYSJ	IPR009856
Peaxi162Scf00504g00011	HXXXD-type acyl-transferase family protein	142.416	37.6348	-1.91997	-4.63466	5e-05	0.000185415	AT5G42830.1	IPR003480,IPR023213	GO:0016747
Peaxi162Scf00620g00832	Hydroxymethylglutaryl-CoA synthase	12.5844	3.31396	-1.92501	-3.66539	5e-05	0.000185415	sp|P54873|HMCS_ARATH	IPR010122	GO:0008299,GO:0004421,GO:0008152,GO:0003824
Peaxi162Scf00209g00122	Oxidoreductase family protein	235.415	61.3224	-1.94072	-5.12657	5e-05	0.000185415	AT4G17370.1	IPR004104,IPR016040	GO:0008152,GO:0055114,GO:0016491
Peaxi162Scf00861g00326	Branched-chain-amino-acid aminotransferase 6	326.87	85.066	-1.94206	-4.93851	5e-05	0.000185415	sp|Q9LPM9|BCAT6_ARATH	IPR001544	GO:0008152,GO:0003824
Peaxi162Scf00516g00644	Inositol-tetrakisphosphate 1-kinase 1	3.24346	0.824425	-1.97607	-1.70776	0.0239	0.0452932	sp|Q84Y01|ITPK1_MAIZE	IPR008656	GO:0000287,GO:0052725,GO:0005524,GO:0005622,GO:0052726,GO:0047325,GO:0032957
Peaxi162Scf00137g00173	Sugar transport protein 1	7.17446	1.81961	-1.97924	-3.7887	5e-05	0.000185415	sp|P23586|STP1_ARATH	IPR005828,IPR016196	GO:0016020,GO:0006810,GO:0055085,GO:0016021,GO:0022891,GO:0022857,GO:0005215
Peaxi162Scf00081g01411	LOB domain-containing protein 38	13.8619	3.49115	-1.98935	-2.46037	0.00145	0.00395485	AT3G49940.1	IPR004883
Peaxi162Scf00253g00147	Forms aploid and binucleate cells 1c, putative isoform 1 [Theobroma cacao] gb|EOY00938.1| Forms aploid and binucleate cells 1c, putative isoform 1 [Theobroma cacao]	11.9165	2.93588	-2.02109	-4.8131	5e-05	0.000185415	ref|XP_007045106.1|	IPR002423,IPR027483,IPR027409,IPR011011,IPR027484,IPR002498	GO:0044267,GO:0016307,GO:0046488,GO:0005524
Peaxi162Scf00498g00034	1-aminocyclopropane-1-carboxylate synthase 11	3.1066	0.752012	-2.04651	-1.90129	0.01085	0.0228946	AT4G08040.1	IPR015424	GO:0009058,GO:0003824,GO:0030170
Peaxi162Scf00058g00179	Unknown protein	5.74264	1.37207	-2.06536	-1.60547	0.0268	0.0499609
Peaxi162Scf00040g03133	DIS3-like exonuclease 1	17.2066	4.11033	-2.06564	-1.89042	0.0075	0.0166118	sp|A2RV18|DI3L1_DANRE	IPR012340,IPR022966,IPR002716
Peaxi162Scf00466g00111		23.9747	5.69495	-2.07376	-2.51251	0.001	0.00284413
Peaxi162Scf00581g00019	nudix hydrolase homolog 10	20.4857	4.75725	-2.10641	-4.07732	5e-05	0.000185415	AT4G25434.1	IPR003293	GO:0016787
Peaxi162Scf00330g00089	conserved hypothetical protein [Ricinus communis] gb|EEF30824.1| conserved hypothetical protein [Ricinus communis]	18.8453	4.34439	-2.11698	-2.99488	5e-05	0.000185415	ref|XP_002531558.1|	IPR001305	GO:0051082,GO:0031072
Peaxi162Scf00980g00018	basic helix-loop-helix (bHLH) DNA-binding superfamily protein	2.93727	0.66783	-2.13692	-1.77583	0.0228	0.0434951	AT5G48560.1	IPR011598	GO:0046983
Peaxi162Scf00761g00071	Equilibrative nucleotide transporter 3	40.5759	9.19374	-2.1419	-4.91291	5e-05	0.000185415	sp|Q9M0Y3|ENT3_ARATH	IPR002259,IPR016196	GO:0006810,GO:0005337,GO:0016021
Peaxi162Scf56759g00003	Peroxidase superfamily protein	9.63008	2.16716	-2.15174	-1.99956	0.0078	0.0171869	AT5G58400.1	IPR010255	GO:0006979,GO:0020037,GO:0004601,GO:0055114
Peaxi162Scf00073g02223	methyl esterase 17	16.532	3.67782	-2.16834	-3.5127	5e-05	0.000185415	AT3G10870.1
Peaxi162Scf00930g00051	Unknown protein	128.191	27.9019	-2.19986	-5.78224	5e-05	0.000185415
Peaxi162Scf00271g00724	purine permease 3	3.92781	0.844147	-2.21816	-2.16673	0.0086	0.0187147	AT1G28220.1	IPR000620,IPR004853	GO:0016020
Peaxi162Scf00078g10023	Cytochrome P450 superfamily protein	3.63716	0.762743	-2.25354	-1.71849	0.02145	0.041256	AT5G07990.1	IPR001128	GO:0020037,GO:0016705,GO:0005506,GO:0055114
Peaxi162Scf00560g00736	pit2 [Nicotiana tabacum] prf||2106387C Al-induced protein	74.6226	15.3929	-2.27734	-4.44264	5e-05	0.000185415	dbj|BAA06151.1|	IPR010259	GO:0004252,GO:0042802,GO:0043086
Peaxi162Scf00071g00650	Linoleate 9S-lipoxygenase 6	177.942	34.6909	-2.35877	-5.31697	5e-05	0.000185415	sp|Q41238|LOX16_SOLTU	IPR027433,IPR008976,IPR000907	GO:0016702,GO:0046872,GO:0005515,GO:0005506,GO:0055114,GO:0016165
Peaxi162Scf00238g01014	Protein of unknown function (DUF1442)	32.8667	6.2469	-2.39541	-3.79478	5e-05	0.000185415	AT3G60780.1	IPR009902
Peaxi162Scf00678g00046	chloroplast oxygen-evolving protein [Nicotiana attenuata]	15.0589	2.83534	-2.40902	-2.13221	0.0201	0.0389986	gb|ABH07507.1|	IPR008797	GO:0009523,GO:0019898,GO:0005509,GO:0015979,GO:0009654
Peaxi162Scf00407g00039	COBRA-like protein 10	2.82456	0.529359	-2.41571	-2.7496	0.001	0.00284413	sp|Q9LJU0|CBL10_ARATH	IPR006918,IPR012291	GO:0004553,GO:0010215,GO:0030247,GO:0031225,GO:0016049
Peaxi162Scf00026g00913	Unknown protein	10.1144	1.87812	-2.42904	-2.31627	0.0071	0.0158376
Peaxi162Scf00732g00048	CBL-interacting protein kinase 2	122.881	22.3309	-2.46015	-6.76439	5e-05	0.000185415	AT5G07070.1	IPR020636	GO:0007165,GO:0005524,GO:0004674,GO:0004672,GO:0006468,GO:0016772
Peaxi162Scf00451g00075	Transmembrane amino acid transporter family protein	31.2623	5.37277	-2.54069	-5.22883	5e-05	0.000185415	AT5G15240.1	IPR013057
Peaxi162Scf00801g00210	nitrate transmembrane transporters	266.064	45.061	-2.56182	-6.21295	5e-05	0.000185415	AT5G50200.3	IPR016605
Peaxi162Scf00473g00082	RING/U-box superfamily protein	17.1591	2.87875	-2.57546	-2.35732	0.0045	0.0106537	AT2G35910.1	IPR013083	GO:0005515,GO:0008270
Peaxi162Scf00469g00010	conserved hypothetical protein [Ricinus communis] gb|EEF37253.1| conserved hypothetical protein [Ricinus communis]	2.95543	0.481926	-2.61648	-2.69616	0.0054	0.0124867	ref|XP_002525126.1|	IPR004238
Peaxi162Scf00385g00518	Auxin efflux carrier family protein	4.17329	0.602551	-2.79203	-3.03538	0.0008	0.002331	AT1G20925.1	IPR004776	GO:0055085,GO:0016021
Peaxi162Scf00036g00016	ubiquitin-conjugating enzyme 13	2.67427	0.384234	-2.79909	-1.54002	0.00905	0.0195658	AT3G46460.1	IPR016135,IPR023313	GO:0016881
Peaxi162Scf01372g00039	Protein of unknown function (DUF1442)	3.53302	0.487913	-2.85621	-1.5079	0.00655	0.0147655	AT5G62280.1	IPR009902
Peaxi162Scf00179g00314	Class I glutamine amidotransferase-like superfamily protein	136.278	17.8109	-2.93572	-7.46837	5e-05	0.000185415	AT5G38200.1	IPR011697,IPR017926	GO:0006541,GO:0016787
Peaxi162Scf00074g00355	R2R3-MYB transcription factor [Prunus avium]	6.32547	0.820802	-2.94607	-1.9394	0.0225	0.0429996	gb|ADY15314.1|	IPR009057	GO:0003677,GO:0003682
Peaxi162Scf00155g00012	FAD-binding Berberine family protein	2.67631	0.346456	-2.9495	-2.33227	0.0109	0.0229848	AT4G20820.1	IPR016166,IPR012951	GO:0016614,GO:0008762,GO:0050660,GO:0003824,GO:0055114,GO:0016491
Peaxi162Scf00380g00817	basic helix-loop-helix (bHLH) DNA-binding superfamily protein	4.33598	0.557377	-2.95963	-1.64927	0.00925	0.0199399	AT4G37850.1	IPR011598	GO:0046983
Peaxi162Scf00702g00417		11.1283	1.41708	-2.97325	-2.52029	0.0123	0.0255089
Peaxi162Scf01086g00015	Potassium/sodium hyperpolarization-activated cyclic nucleotide-gated channel 1 [Theobroma cacao] gb|EOY12580.1| Potassium/sodium hyperpolarization-activated cyclic nucleotide-gated channel 1 [Theobroma cacao]	11.4789	1.42458	-3.01037	-2.92623	0.0021	0.00548714	ref|XP_007021055.1|
Peaxi162Scf01426g00001	Inositol oxygenase 2	7.38687	0.90487	-3.02918	-2.59124	0.00455	0.0107576	sp|O82200|MIOX2_ARATH	IPR007828	GO:0019310,GO:0005506,GO:0055114,GO:0005737,GO:0050113
Peaxi162Scf00817g00116	F-box protein PP2-B1	4.11328	0.502416	-3.03334	-1.49893	0.00525	0.012183	sp|Q6NPT8|PP2B1_ARATH	IPR001810,IPR025886	GO:0005515
Peaxi162Scf00000g43013	Aluminium induced protein with YGL and LRDR motifs	356.738	37.9127	-3.23411	-8.19374	5e-05	0.000185415	AT4G27450.1	IPR024286
Peaxi162Scf00030g00127	EXORDIUM like 2	4.80023	0.485625	-3.30519	-1.84588	0.00395	0.0095152	AT5G64260.1	IPR006766
Peaxi162Scf00551g00011	ZCF37, putative [Theobroma cacao] gb|EOY10424.1| ZCF37, putative [Theobroma cacao]	6.97228	0.685449	-3.34651	-1.79324	0.01125	0.0236218	ref|XP_007029922.1|
Peaxi162Scf00332g10028	Plant protein of unknown function (DUF247)	3.53946	0.334039	-3.40544	-2.71575	0.008	0.0175704	AT3G02645.1	IPR004158
Peaxi162Scf00725g00521	Inositol oxygenase 4	139.436	12.0513	-3.53235	-7.99747	5e-05	0.000185415	sp|Q8H1S0|MIOX4_ARATH	IPR015797,IPR007828	GO:0019310,GO:0016787,GO:0005506,GO:0055114,GO:0005737,GO:0050113
Peaxi162Scf00035g00412	Nuclear pore complex protein Nup96 homolog	8.4861	0.706108	-3.58714	-4.93812	5e-05	0.000185415	sp|Q8LLD0|NUP96_ARATH	IPR007230	GO:0006810,GO:0005643
Peaxi162Scf00523g00062	proline-rich extensin-like receptor kinase 10	3.45584	0.286651	-3.59167	-2.64219	0.00505	0.0117781	AT1G26150.1	IPR013320,IPR011009	GO:0005524,GO:0004674,GO:0004672,GO:0006468,GO:0016772
Peaxi162Scf00229g01513	Isoaspartyl peptidase/L-asparaginase	342.406	24.3042	-3.81643	-8.84805	5e-05	0.000185415	sp|P30364|ASPG_LUPAN	IPR000246	GO:0016787
Peaxi162Scf01175g00021	conserved hypothetical protein [Ricinus communis] gb|EEF28083.1| conserved hypothetical protein [Ricinus communis]	4.75795	0.311179	-3.93452	-1.97279	0.00265	0.0067089	ref|XP_002534301.1|
Peaxi162Scf00574g00014	CBL-interacting protein kinase 5	4.98942	0.264209	-4.23912	-2.73414	0.02575	0.0482711	AT5G10930.1	IPR020636	GO:0007165,GO:0005524,GO:0004674,GO:0004672,GO:0006468,GO:0016772
