# Supplementary material for: Dissecting Tissue-Specific Transcriptomic Responses from Leaf and Roots under Salt Stress in Petunia hybrida Mitchell
Source: Genes (Basel). 2017 Aug 3;8(8):195. doi: 10.3390/genes8080195 (PMC5575659; doi:10.3390/genes8080195)
Supplement: Supplementary file 1 [file genes-08-00195-s001.zip › Supplementary Figures and Tables/SupplementaryTables/Supplemental_Table_S19_788DEGs.xlsx]

## Sheet: 788_DEGs_RT_48h
gene_short_name	Annotation	RT_CTR_48h	RT_STR_48h	log2_fold_change	test_stat	p_value	q_value	Arabidopsis homologs	IPR	GO
Peaxi162Scf00006g01613	Metal tolerance protein 10	11.0056	0	NA	NA	5e-05	0.000185415	sp|Q0WU02|MTP10_ARATH	IPR027470,IPR027469,IPR002524	GO:0055085,GO:0016021,GO:0006812,GO:0008324
Peaxi162Scf00015g00208	germin-like protein 2	22.3464	0	NA	NA	5e-05	0.000185415	AT5G39190.1	IPR001929	GO:0045735,GO:0030145
Peaxi162Scf00015g01916	RmlC-like cupins superfamily protein	6.84413	0	NA	NA	5e-05	0.000185415	AT5G39160.1	IPR001929	GO:0045735,GO:0030145
Peaxi162Scf00019g02516	xyloglucan endotransglucosylase/hydrolase 24	3.62165	0	NA	NA	5e-05	0.000185415	AT4G30270.1	IPR008264,IPR013320,IPR008985	GO:0004553,GO:0005975
Peaxi162Scf00037g01416	Nodulin MtN3 family protein	6.03158	0	NA	NA	5e-05	0.000185415	AT4G15920.1	IPR004316	GO:0016021
Peaxi162Scf00045g00088	NAD(P)-binding Rossmann-fold superfamily protein	3.62515	0	NA	NA	5e-05	0.000185415	AT1G52340.1	IPR002347	GO:0008152,GO:0016491
Peaxi162Scf00083g01118	Lactoylglutathione lyase / glyoxalase I family protein	3.00996	0	NA	NA	5e-05	0.000185415	AT1G15380.1	IPR025870
Peaxi162Scf00273g00018	2-oxoglutarate (2OG) and Fe(II)-dependent oxygenase superfamily protein	31.4071	0	NA	NA	5e-05	0.000185415	AT3G13610.1	IPR027443,IPR005123,IPR026992	GO:0016706,GO:0055114,GO:0016491
Peaxi162Scf00276g00414	alcohol dehydrogenase 1	3.34662	0	NA	NA	5e-05	0.000185415	AT1G77120.1	IPR020843,IPR016040,IPR002085	GO:0008270,GO:0016747,GO:0055114,GO:0016491
Peaxi162Scf00282g00011	Unknown protein	3.90301	0	NA	NA	5e-05	0.000185415
Peaxi162Scf00318g00916	Cysteine/Histidine-rich C1 domain family protein	6.08789	0	NA	NA	5e-05	0.000185415	AT2G37800.1	IPR002219,IPR011424	GO:0047134,GO:0035556,GO:0055114
Peaxi162Scf00359g00079	Unknown protein	8.14625	0	NA	NA	5e-05	0.000185415		IPR003676
Peaxi162Scf00362g01116	SAUR-like auxin-responsive protein family	3.59301	0	NA	NA	0.00315	0.00780583	AT5G18020.1	IPR016090,IPR003676	GO:0016042,GO:0006644,GO:0004623
Peaxi162Scf00362g01159	SAUR-like auxin-responsive protein family	3.87286	0	NA	NA	5e-05	0.000185415	AT1G75590.1	IPR003676
Peaxi162Scf00433g00075	HXXXD-type acyl-transferase family protein	7.36205	0	NA	NA	5e-05	0.000185415	AT3G26040.1	IPR003480,IPR023213	GO:0016747
Peaxi162Scf00460g00025		11.0211	0	NA	NA	5e-05	0.000185415
Peaxi162Scf00621g00043	Monothiol glutaredoxin-S3	3.44854	0	NA	NA	0.0004	0.00125109	sp|O23421|GRXS3_ARATH	IPR011905,IPR012336	GO:0015035,GO:0009055,GO:0045454
Peaxi162Scf00745g00065	Unknown protein	8.45216	0	NA	NA	5e-05	0.000185415		IPR013083	GO:0005515,GO:0008270
Peaxi162Scf00946g00041	Calcium-binding EF-hand family protein	8.14121	0	NA	NA	5e-05	0.000185415	AT1G21550.1	IPR011992	GO:0005509
Peaxi162Scf00984g00214	Unknown protein	7.31178	0	NA	NA	0.0004	0.00125109
Peaxi162Scf01969g00021	myb domain protein 19	5.58288	0	NA	NA	5e-05	0.000185415	AT5G52260.1	IPR009057	GO:0003677,GO:0003682
Peaxi162Scf00012g03216	Protein of unknown function (DUF604)	0	6.73733	Inf	NA	5e-05	0.000185415	AT4G15240.1	IPR006740
Peaxi162Scf00045g02119	PATATIN-like protein 5	0	5.13569	Inf	NA	5e-05	0.000185415	AT4G37060.1	IPR016035,IPR001128	GO:0020037,GO:0016705,GO:0008152,GO:0005506,GO:0055114,GO:0006629
Peaxi162Scf00060g00129	nodulin MtN21 /EamA-like transporter family protein	0	9.09965	Inf	NA	5e-05	0.000185415	AT2G39510.1	IPR000620	GO:0016020
Peaxi162Scf00065g00101	Pumilio homology domain family member 6	0	2.69794	Inf	NA	5e-05	0.000185415	sp|Q9UU76|PUF6_SCHPO	IPR012337,IPR016024	GO:0003723,GO:0004523,GO:0005488,GO:0003676
Peaxi162Scf00222g00314	Ribonuclease T2 family protein	0	2.84264	Inf	NA	5e-05	0.000185415	AT1G14220.1	IPR001568	GO:0003723,GO:0033897
Peaxi162Scf00252g00068	Abscisic acid 8'-hydroxylase 4	0	5.64287	Inf	NA	5e-05	0.000185415	sp|Q9LJK2|ABAH4_ARATH	IPR001128	GO:0020037,GO:0016705,GO:0005506,GO:0055114
Peaxi162Scf00255g00091	oleosin 2	0	9.55601	Inf	NA	5e-05	0.000185415	AT5G40420.1	IPR000136	GO:0016021,GO:0012511
Peaxi162Scf00306g00022	Protein of unknown function, DUF584	0	4.0167	Inf	NA	5e-05	0.000185415	AT4G04630.1	IPR007608
Peaxi162Scf00363g00087	cofactor assembly, complex C (B6F)	0	2.84279	Inf	NA	5e-05	0.000185415	AT5G36120.1	IPR003425	GO:0016020
Peaxi162Scf00411g00026	C2H2-type zinc finger family protein	0	3.63806	Inf	NA	5e-05	0.000185415	AT2G28710.1	IPR013087	GO:0046872,GO:0003676
Peaxi162Scf00428g00615	Unknown protein	0	10.7175	Inf	NA	0.0003	0.000964629
Peaxi162Scf00450g00417	Protein of unknown function (DUF1685)	0	18.8277	Inf	NA	5e-05	0.000185415	AT4G33985.1	IPR012881
Peaxi162Scf00451g00810		0	3.26407	Inf	NA	5e-05	0.000185415
Peaxi162Scf00452g00017	D6 protein kinase like 2	0	2.64153	Inf	NA	5e-05	0.000185415	AT5G47750.1	IPR011993,IPR011009,IPR000961	GO:0005524,GO:0004674,GO:0004672,GO:0006468,GO:0016772
Peaxi162Scf00458g00320	basic helix-loop-helix (bHLH) DNA-binding superfamily protein	0	3.08178	Inf	NA	5e-05	0.000185415	AT3G50330.1	IPR011598	GO:0046983
Peaxi162Scf00516g00033	Bidirectional sugar transporter N3	0	4.63049	Inf	NA	5e-05	0.000185415	sp|P93332|NOD3_MEDTR	IPR004316	GO:0016021
Peaxi162Scf00538g00019	Cytochrome P450 superfamily protein	0	3.42789	Inf	NA	5e-05	0.000185415	AT2G26710.1	IPR001128	GO:0020037,GO:0016705,GO:0005506,GO:0055114
Peaxi162Scf00652g00216		0	5.47784	Inf	NA	5e-05	0.000185415
Peaxi162Scf00673g00012	Unknown protein	0	11.9175	Inf	NA	5e-05	0.000185415		IPR021899
Peaxi162Scf00700g10016	conserved hypothetical protein [Ricinus communis] gb|EEF50949.1| conserved hypothetical protein [Ricinus communis]	0	5.91206	Inf	NA	5e-05	0.000185415	ref|XP_002509562.1|
Peaxi162Scf00745g00003	Unknown protein	0	8.06519	Inf	NA	5e-05	0.000185415		IPR006501	GO:0004857,GO:0030599
Peaxi162Scf00767g00113		0	3.83034	Inf	NA	5e-05	0.000185415
Peaxi162Scf00809g00423	LOB domain-containing protein 11	0	2.56091	Inf	NA	5e-05	0.000185415	AT2G28500.1	IPR004883
Peaxi162Scf00672g00810	GDSL esterase/lipase	3.56113	63.0376	4.14581	7.84655	5e-05	0.000185415	sp|Q9FHW9|GDL90_ARATH	IPR001087	GO:0016787,GO:0016788,GO:0006629
Peaxi162Scf00106g01710	cytochrome P450, family 96, subfamily A, polypeptide 10	0.294651	4.71476	4.00011	2.79426	0.02645	0.0494029	AT4G39490.1	IPR001128	GO:0020037,GO:0016705,GO:0005506,GO:0055114
Peaxi162Scf00516g00330	Palmitoyl-acyl carrier protein thioesterase, chloroplastic	0.367242	5.58972	3.92797	2.56087	0.0265	0.0494838	sp|Q9SJE2|FATB_ARATH	IPR002864	GO:0016790,GO:0006633
Peaxi162Scf00069g01724	Protein phosphatase 2C family protein	1.4217	20.734	3.86631	5.08378	5e-05	0.000185415	AT3G15260.1	IPR001932,IPR015655	GO:0003824
Peaxi162Scf00059g01920	CASP-like protein	10.0106	139.243	3.79801	7.64177	5e-05	0.000185415	sp|A7PJ32|CSPL2_VITVI	IPR006702
Peaxi162Scf00037g00185	Unknown protein	0.909648	12.4837	3.7786	4.18302	0.00025	0.000817896
Peaxi162Scf00074g01735	WRKY DNA-binding protein 24	1.39226	19.0863	3.77704	3.72989	0.00585	0.0133884	AT5G41570.1	IPR003657	GO:0006355,GO:0043565,GO:0003700
Peaxi162Scf01058g00011	cytochrome P450, family 86, subfamily A, polypeptide 1	5.21312	60.5518	3.53795	7.16859	5e-05	0.000185415	AT5G58860.1	IPR001128	GO:0020037,GO:0016705,GO:0005506,GO:0055114
Peaxi162Scf00083g01919	Aldehyde dehydrogenase family 3 member F1	0.444369	4.91907	3.46855	3.12456	0.0019	0.00502129	sp|Q70E96|AL3F1_ARATH	IPR016161,IPR012394	GO:0016620,GO:0006081,GO:0008152,GO:0055114,GO:0016491,GO:0004030
Peaxi162Scf00901g00418	metal ion binding protein, putative [Ricinus communis] gb|EEF35919.1| metal ion binding protein, putative [Ricinus communis]	0.658578	6.95135	3.39987	2.23914	0.02635	0.0492417	ref|XP_002526528.1|	IPR006121	GO:0046872,GO:0030001
Peaxi162Scf00574g00118	Protein NRT1/ PTR FAMILY 4.6	0.423034	4.42805	3.38782	3.21258	0.00155	0.00419549	sp|Q8H157|PTR19_ARATH	IPR000109,IPR016196	GO:0016020,GO:0006810,GO:0005215
Peaxi162Scf00070g00013	Unknown protein	217.122	2208.77	3.34667	7.21926	5e-05	0.000185415
Peaxi162Scf00422g00510	inositol polyphosphate 5-phosphatase I	0.463928	4.6996	3.34057	3.23104	0.0071	0.0158376	AT1G34120.1	IPR005135	GO:0046856
Peaxi162Scf00978g00116	Bifunctional inhibitor/lipid-transfer protein/seed storage 2S albumin superfamily protein	10.312	93.2755	3.17717	6.54765	5e-05	0.000185415	AT3G43720.1	IPR016140
Peaxi162Scf00182g00102	receptor lectin kinase	0.340476	3.06748	3.17143	2.649	0.00285	0.00715063	AT2G37710.1	IPR013320,IPR008985,IPR011009	GO:0030246,GO:0005524,GO:0004674,GO:0004672,GO:0006468,GO:0016772
Peaxi162Scf00202g00313	Enoyl-[acyl-carrier-protein] reductase [NADH] 1	2.17769	19.3158	3.14891	4.8651	5e-05	0.000185415	sp|P58380|FABI1_RHIME	IPR002347
Peaxi162Scf00452g00037	GRAS family transcription factor family protein	0.697901	5.49879	2.97802	3.36621	0.0002	0.000667709	AT1G14920.1	IPR005202
Peaxi162Scf00045g00203	tyramine hydroxycinnamoyl transferase [Solanum tuberosum]	11.33	87.4972	2.94908	2.92737	0.0008	0.002331	gb|AHJ78616.1|	IPR016181
Peaxi162Scf00207g00236	respiratory burst oxidase homologue D	0.949011	6.98227	2.8792	4.16054	5e-05	0.000185415	AT5G47910.1	IPR013121,IPR017938,IPR011992,IPR013130	GO:0050664,GO:0005509,GO:0004601,GO:0055114,GO:0016491
Peaxi162Scf00213g00119	NAC domain containing protein 38	1.11001	8.14922	2.87609	3.20299	0.00035	0.00110899	AT2G24430.1	IPR003441	GO:0003677,GO:0006355
Peaxi162Scf01248g00013	Unknown protein	4.70462	34.0183	2.85416	3.74163	5e-05	0.000185415		IPR006458
Peaxi162Scf00071g00034	germin-like protein 2	0.538618	3.83659	2.83249	2.55785	0.00545	0.0125885	AT5G39190.1	IPR001929	GO:0045735,GO:0030145
Peaxi162Scf01482g00010	Protein kinase superfamily protein	0.871162	6.15808	2.82147	3.46638	0.0002	0.000667709	AT5G37790.1	IPR013320,IPR011009	GO:0005524,GO:0004674,GO:0004672,GO:0006468,GO:0016772
Peaxi162Scf00382g00061	3-ketoacyl-CoA synthase 6	0.942106	6.56327	2.80045	3.6013	0.00055	0.00166651	AT1G68530.1	IPR016039,IPR012392	GO:0016020,GO:0008152,GO:0016747,GO:0006633,GO:0003824,GO:0008610
Peaxi162Scf52871g00007	TRICHOME BIREFRINGENCE-LIKE 28	0.913655	6.27126	2.77903	3.17044	0.0004	0.00125109	AT2G40150.1	IPR026057,IPR025846
Peaxi162Scf01248g00004	NAD(P)H-quinone oxidoreductase subunit H, putative isoform 1 [Theobroma cacao] ref|XP_007034794.1| NAD(P)H-quinone oxidoreductase subunit H, putative isoform 1 [Theobroma cacao] gb|EOY05719.1| NAD(P)H-quinone oxidoreductase subunit H, putative isoform 1 [Theobroma cacao] gb|EOY05720.1| NAD(P)H-quinone oxidoreductase subunit H, putative isoform 1 [Theobroma cacao]	1.70904	11.6001	2.76287	2.69293	0.004	0.00962105	ref|XP_007034793.1|
Peaxi162Scf00481g00028	Sucrose transport protein	0.529594	3.48982	2.7202	2.59328	0.00315	0.00780583	sp|Q03411|SUT_SPIOL	IPR005989,IPR005828	GO:0055085,GO:0015770,GO:0005887,GO:0016021,GO:0008515,GO:0022857
Peaxi162Scf00519g00012	calcium-dependent protein kinase 21	0.811627	5.2747	2.7002	2.33205	0.00825	0.0180482	AT4G04720.1	IPR011009	GO:0005524,GO:0004674,GO:0004672,GO:0006468,GO:0016772
Peaxi162Scf00783g00216	Chalcone-flavanone isomerase family protein	0.81529	5.17891	2.66726	2.30779	0.00305	0.0075881	AT3G63170.1	IPR016087	GO:0016872
Peaxi162Scf00088g00044	Sterile alpha motif (SAM) domain-containing protein	2.46189	14.6515	2.57321	3.43982	0.0001	0.00035384	AT1G80520.1	IPR013761	GO:0005515
Peaxi162Scf00069g01925	Serine/arginine repetitive matrix protein 2, putative [Theobroma cacao] gb|EOY13125.1| Serine/arginine repetitive matrix protein 2, putative [Theobroma cacao]	0.595877	3.54303	2.5719	2.12926	0.0104	0.0220707	ref|XP_007021600.1|
Peaxi162Scf00115g00038	high affinity nitrate transporter 2.6	14.6699	85.2439	2.53873	6.51448	5e-05	0.000185415	AT3G45060.1	IPR011701,IPR016196	GO:0055085,GO:0016021
Peaxi162Scf00253g00137	UDP-glucose:glucosyltransferase [Lycium barbarum]	0.543374	3.08852	2.5069	2.46069	0.00165	0.00443308	dbj|BAG80553.1|	IPR002213	GO:0008152,GO:0016758
Peaxi162Scf00691g00316	Calcium-dependent phosphotriesterase superfamily protein	18.239	102.482	2.49027	5.87451	5e-05	0.000185415	AT2G16760.1	IPR011042
Peaxi162Scf00025g00312	26S proteasome non-ATPase regulatory subunit 12 homolog A	0.59927	3.21712	2.42449	2.0119	0.01205	0.0250653	sp|Q9FIB6|PS12A_ARATH	IPR000717	GO:0005515
Peaxi162Scf00397g00519	Carbonyl reductase [NADPH] 3	2.94397	15.0585	2.35474	3.46332	5e-05	0.000185415	sp|Q8K354|CBR3_MOUSE	IPR002347	GO:0008152,GO:0016491
Peaxi162Scf00132g00912	glutathione S-transferase TAU 8	28.8191	145.967	2.34054	5.44877	5e-05	0.000185415	AT3G09270.1	IPR010987,IPR021133,IPR012336	GO:0005515
Peaxi162Scf00213g00124	exocyst subunit exo70 family protein G1	1.92395	9.59599	2.31836	3.98109	5e-05	0.000185415	AT4G31540.1	IPR004140,IPR016159	GO:0000145,GO:0006887
Peaxi162Scf00401g00337	Unknown protein	2.13764	10.4869	2.29449	1.93895	0.0068	0.0152509
Peaxi162Scf00090g00168	myb domain protein 4	2.93044	14.2142	2.27814	2.82935	0.0005	0.00152937	AT4G38620.1	IPR009057	GO:0003677,GO:0003682
Peaxi162Scf00909g00014	3-oxoacyl-[acyl-carrier-protein] synthase 3	9.74288	47.1103	2.27362	4.83894	5e-05	0.000185415	sp|B0JXE2|FABH_MICAN	IPR004655	GO:0008152,GO:0004315,GO:0016747,GO:0006633,GO:0003824,GO:0008610
Peaxi162Scf00141g00059	glycerol-3-phosphate acyltransferase 6	0.865366	4.11159	2.24832	2.63878	0.00125	0.00346795	AT2G38110.1	IPR002123,IPR023214	GO:0016746,GO:0008152
Peaxi162Scf00102g00825	HXXXD-type acyl-transferase family protein	4.07061	19.3131	2.24626	3.59233	5e-05	0.000185415	AT5G02890.1	IPR003480,IPR023213	GO:0016747
Peaxi162Scf00417g01111		8.00851	37.6862	2.23443	4.04758	5e-05	0.000185415
Peaxi162Scf00074g00232	YELLOW STRIPE like 1	2.39136	11.2361	2.23224	4.02213	5e-05	0.000185415	AT4G24120.1	IPR004813	GO:0055085
Peaxi162Scf00014g00174	HXXXD-type acyl-transferase family protein	0.921011	4.2363	2.20151	2.22114	0.00355	0.00866564	AT3G26040.1	IPR003480,IPR023213	GO:0016747
Peaxi162Scf00418g00114	respiratory burst oxidase protein F	0.750442	3.39225	2.17643	1.87866	0.01285	0.0264953	AT1G64060.1	IPR000778,IPR017938,IPR011992,IPR013130	GO:0016020,GO:0050664,GO:0005509,GO:0004601,GO:0055114,GO:0016491
Peaxi162Scf00264g00010	Acyl-CoA N-acyltransferases (NAT) superfamily protein	1.5558	7.03196	2.17627	2.89437	5e-05	0.000185415	AT2G23060.1	IPR016181	GO:0008080
Peaxi162Scf00332g00021	Sterile alpha motif (SAM) domain-containing protein	3.54346	15.8714	2.1632	2.88101	0.00035	0.00110899	AT1G15760.1	IPR013761	GO:0005515
Peaxi162Scf00885g00320		2.90395	12.7666	2.13629	1.88978	0.0125	0.0258687
Peaxi162Scf00135g01424	hydroxyproline-rich glycopeptide precursor II [Petunia x hybrida]	1.76081	7.65235	2.11966	2.3727	0.003	0.0074794	gb|ABQ45125.1|
Peaxi162Scf00848g00215	SKP1-like 21	1.02921	4.34452	2.07766	2.30855	0.00135	0.00371306	AT3G61415.1	IPR001232	GO:0006511
Peaxi162Scf00071g00212	Pectinacetylesterase family protein	1.46922	6.16219	2.0684	2.51605	0.0007	0.00206849	AT3G05910.1	IPR004963
Peaxi162Scf00366g00216	alpha/beta-Hydrolases superfamily protein	27.3183	113.602	2.05605	5.49834	5e-05	0.000185415	AT4G36610.1	IPR000073
Peaxi162Scf00007g02541	2-nonaprenyl-3-methyl-6-methoxy-1,4-benzoquinol hydroxylase [Theobroma cacao] gb|EOY12769.1| 2-nonaprenyl-3-methyl-6-methoxy-1,4-benzoquinol hydroxylase [Theobroma cacao]	0.619674	2.56002	2.04657	2.24552	0.0032	0.00791476	ref|XP_007021244.1|	IPR022251
Peaxi162Scf00005g01018	cytochrome P450, family 718	2.09401	8.62325	2.04197	3.23743	5e-05	0.000185415	AT2G42850.1	IPR001128	GO:0020037,GO:0016705,GO:0005506,GO:0055114
Peaxi162Scf01181g00016	kinesin 4	1.44375	5.94465	2.04177	2.58751	0.00145	0.00395485	AT5G27000.1	IPR027640,IPR027417,IPR001752	GO:0007018,GO:0005524,GO:0003777,GO:0008017,GO:0005871
Peaxi162Scf00092g00032	lipid transfer protein [Capsicum annuum]	16.2748	66.5614	2.03204	5.33887	5e-05	0.000185415	gb|AAV97731.1|	IPR016140,IPR004332
Peaxi162Scf00428g01022	Unknown protein	1.50359	5.98789	1.99364	1.59556	0.02565	0.0481118		IPR021475
Peaxi162Scf00490g00310	NAC domain containing protein 73	1.49966	5.96282	1.99136	2.40786	0.0013	0.00359078	AT4G28500.1	IPR003441	GO:0003677,GO:0006355
Peaxi162Scf00102g01853	Unknown protein	6.60486	26.1622	1.98588	3.28741	5e-05	0.000185415		IPR025322
Peaxi162Scf00548g00615	Unknown protein	1.85534	7.28181	1.97261	2.60079	0.0003	0.000964629
Peaxi162Scf00164g00126	AT-hook motif nuclear-localized protein 20	2.31398	8.90443	1.94415	2.65064	0.00045	0.00139113	AT4G14465.1	IPR014476
Peaxi162Scf00068g02513	vacuolar iron transporter (VIT) family protein	8.60807	33.0137	1.9393	2.39958	0.00125	0.00346795	AT4G27860.2	IPR008217
Peaxi162Scf00444g00835	PAR-1c [Nicotiana tabacum]	1.80498	6.76116	1.90529	2.19278	0.0034	0.00834304	emb|CAA58732.1|	IPR009489
Peaxi162Scf00601g00047	nodulin MtN21 /EamA-like transporter family protein	1.92721	7.19098	1.89967	2.89717	0.0006	0.00180172	AT5G07050.1	IPR000620	GO:0016020
Peaxi162Scf00332g00429	XH/XS domain-containing protein	1.34293	5.00327	1.89748	2.96217	0.00015	0.000513767	AT1G15910.1	IPR005380,IPR005379,IPR005381	GO:0031047
Peaxi162Scf01279g00027	Aquaporin NIP1-2	14.8515	54.5743	1.87761	3.89713	5e-05	0.000185415	sp|Q8LFP7|NIP12_ARATH	IPR023271,IPR000425	GO:0016020,GO:0006810,GO:0005215
Peaxi162Scf00740g00137	ABL interactor-like protein 3	1.33078	4.88404	1.87581	2.41563	0.0006	0.00180172	AT5G24310.1
Peaxi162Scf00207g00538	Tetratricopeptide repeat (TPR)-like superfamily protein	1.3725	4.80745	1.80846	3.62424	5e-05	0.000185415	AT1G15290.1	IPR011990,IPR028275	GO:0005515
Peaxi162Scf00152g01436	Pentatricopeptide repeat (PPR) superfamily protein	1.11191	3.88219	1.80384	1.8346	0.01065	0.02253	AT1G10910.1	IPR011990,IPR002885	GO:0005515
Peaxi162Scf00001g00418	F-box protein FB1 [Malus domestica]	0.978386	3.4159	1.80379	2.04209	0.00885	0.0191898	gb|ACH87163.1|	IPR001810,IPR011043,IPR017451	GO:0005515
Peaxi162Scf00525g00021	U-box domain-containing protein 26	0.782794	2.68912	1.78043	1.47609	0.01955	0.0380746	sp|Q9FXA4|PUB26_ARATH	IPR013083,IPR016024	GO:0000151,GO:0016567,GO:0005488,GO:0004842
Peaxi162Scf00818g00531	Bifunctional aspartokinase/homoserine dehydrogenase 1	1.04425	3.56205	1.77025	2.70599	5e-05	0.000185415	sp|P00561|AK1H_ECOLI	IPR016040,IPR011147	GO:0009067,GO:0008652,GO:0016597,GO:0008152,GO:0006520,GO:0055114,GO:0004412,GO:0050661,GO:0004072,GO:0016491
Peaxi162Scf00084g00028	senescence-associated family protein [Populus trichocarpa] gb|ERP63191.1| senescence-associated family protein [Populus trichocarpa]	8.86508	30.1587	1.76637	3.34532	5e-05	0.000185415	ref|XP_006385394.1|	IPR007650
Peaxi162Scf00007g02848	F-box/FBD/LRR-repeat protein [Medicago truncatula] gb|AES67901.1| F-box/FBD/LRR-repeat protein [Medicago truncatula]	0.876764	2.94179	1.74643	1.97661	0.0099	0.0211473	ref|XP_003597650.1|	IPR001810,IPR013101	GO:0005515
Peaxi162Scf00037g00096	SRC2-like protein [Capsicum annuum]	5.18217	17.2189	1.73236	3.03969	5e-05	0.000185415	gb|ABE98328.1|	IPR000008	GO:0005515
Peaxi162Scf00921g00026	Endoribonuclease Dicer homolog 1	1.56464	5.12236	1.71097	2.09749	0.0089	0.0192842	sp|Q9SP32|DCL1_ARATH	IPR014720,IPR000999	GO:0006396,GO:0003723,GO:0004525
Peaxi162Scf00102g01226	myb domain protein 42	1.26056	4.12544	1.71048	1.71644	0.023	0.0438235	AT4G12350.1	IPR009057	GO:0003677,GO:0003682
Peaxi162Scf00585g01018	Eukaryotic translation initiation factor 1A	20.0959	64.8721	1.6907	3.60834	5e-05	0.000185415	sp|P56331|IF1A_ONOVI	IPR001253	GO:0006413,GO:0003743,GO:0003723
Peaxi162Scf00176g00122	alpha/beta-Hydrolases superfamily protein	2.43973	7.8665	1.689	1.67305	0.01135	0.0238004	AT5G22460.1
Peaxi162Scf00209g00844	glutathione S-transferase TAU 18	3.08766	9.8075	1.66737	2.97882	5e-05	0.000185415	AT1G10360.1	IPR010987,IPR012336	GO:0005515
Peaxi162Scf00123g00014	Unknown protein	1.89819	5.91779	1.64043	1.78881	0.00765	0.0168998
Peaxi162Scf00503g00216	subtilisin-like serine protease 2	5.31201	16.2778	1.61558	3.58968	5e-05	0.000185415	AT4G34980.1	IPR015500,IPR023828	GO:0004252,GO:0006508,GO:0042802,GO:0043086
Peaxi162Scf00038g00842	CASP-like protein	1.3763	4.21154	1.61355	1.7381	0.01805	0.0355392	sp|Q5JM57|CSPLC_ORYSJ	IPR006702
Peaxi162Scf00274g00521	Unknown protein	3.10833	9.50716	1.61287	1.84918	0.00555	0.01279
Peaxi162Scf01290g00246	Unknown protein	0.900948	2.75517	1.61262	1.7641	0.00685	0.0153483		IPR004827	GO:0006355,GO:0043565,GO:0003700
Peaxi162Scf00164g00518	DNA (cytosine-5)-methyltransferase DRM1	1.01901	3.11126	1.61034	2.21779	0.00195	0.0051377	sp|Q9LXE5|DRM1_ARATH	IPR001525	GO:0003677,GO:0008168,GO:0006306
Peaxi162Scf00086g01413	purple acid phosphatase 29	3.46094	10.4118	1.58898	2.82929	5e-05	0.000185415	AT5G63140.1	IPR011230	GO:0016787
Peaxi162Scf00042g02519	myb domain protein 4	3.76033	11.3003	1.58743	2.41353	0.00035	0.00110899	AT4G38620.1	IPR009057	GO:0003677,GO:0003682
Peaxi162Scf00128g00834	3-oxoacyl-[acyl-carrier-protein] reductase 4	6.80161	20.4271	1.58654	3.43149	5e-05	0.000185415	sp|Q949M2|FABG4_BRANA	IPR002347	GO:0004316,GO:0008152,GO:0051287,GO:0006633,GO:0055114,GO:0016491
Peaxi162Scf00698g00416	metacaspase 9	9.54232	28.558	1.58148	3.31471	5e-05	0.000185415	AT5G04200.1	IPR011600	GO:0006508,GO:0004197
Peaxi162Scf00744g00026	Unknown protein	1.88442	5.46443	1.53596	1.67721	0.0134	0.027474
Peaxi162Scf00081g01011	conserved hypothetical protein [Ricinus communis] gb|EEF42020.1| conserved hypothetical protein [Ricinus communis]	1.33392	3.85958	1.53277	1.86333	0.0045	0.0106537	ref|XP_002520354.1|
Peaxi162Scf00038g01118	Unknown protein	10.6603	30.714	1.52664	2.403	0.00085	0.00246011
Peaxi162Scf00016g01348	2-oxoglutarate (2OG) and Fe(II)-dependent oxygenase superfamily protein	13.2516	38.1278	1.52467	3.62227	5e-05	0.000185415	AT3G19000.1	IPR027443,IPR005123,IPR026992	GO:0016706,GO:0055114,GO:0016491
Peaxi162Scf00116g00091	neurochondrin family protein	1.03471	2.93936	1.50627	1.87573	0.00585	0.0133884	AT4G32050.1	IPR008709
Peaxi162Scf00382g00132	Regulator of Vps4 activity in the MVB pathway protein	2.71758	7.67928	1.49865	2.52191	0.0003	0.000964629	AT1G13340.1	IPR005061
Peaxi162Scf00016g00044	Basic-leucine zipper (bZIP) transcription factor family protein	2.49748	7.0224	1.49149	2.59156	0.0001	0.00035384	AT4G38900.2	IPR004827	GO:0006355,GO:0043565,GO:0003700
Peaxi162Scf00047g02228	Reticulon family protein	4.32753	12.0476	1.47713	2.48387	0.0016	0.00431488	AT3G10260.3	IPR003388
Peaxi162Scf00479g00435	TRICHOME BIREFRINGENCE-LIKE 19	1.50946	4.18675	1.4718	2.45574	0.00115	0.00322042	AT5G15900.1	IPR026057,IPR025846
Peaxi162Scf01078g00514	Unknown protein	1.41896	3.92834	1.46909	2.15516	0.0019	0.00502129		IPR009057	GO:0003677,GO:0003682
Peaxi162Scf00694g00317	Structural constituent of ribosome, putative [Theobroma cacao] gb|EOY10136.1| Structural constituent of ribosome, putative [Theobroma cacao]	4.45345	12.0966	1.4416	2.35276	0.00095	0.00271699	ref|XP_007029634.1|	IPR005134
Peaxi162Scf00449g00015	Transducin family protein / WD-40 repeat family protein [Theobroma cacao] gb|EOX98408.1| Transducin family protein / WD-40 repeat family protein [Theobroma cacao]	5.37659	14.5652	1.43776	1.55954	0.02015	0.039082	ref|XP_007042577.1|	IPR015943	GO:0005515
Peaxi162Scf00911g00049	NAC domain containing protein 94	1.22369	3.2458	1.40733	1.538	0.018	0.0354545	AT5G39820.1	IPR003441	GO:0003677,GO:0006355
Peaxi162Scf00537g00314		4.44955	11.7958	1.40654	1.81474	0.00695	0.0155433
Peaxi162Scf00393g00084	UDP-Glycosyltransferase superfamily protein	1.64297	4.31354	1.39257	1.94472	0.00435	0.0103481	AT3G21760.1	IPR002213	GO:0008152,GO:0016758
Peaxi162Scf00129g01650	glucuronokinase G	1.52533	4.00383	1.39226	1.68439	0.0043	0.0102448	AT3G01640.1	IPR006206	GO:0008152,GO:0005524,GO:0016301,GO:0016773,GO:0005737
Peaxi162Scf00163g00217	Family of unknown function (DUF662)	13.0764	34.2768	1.39027	3.17874	5e-05	0.000185415	AT3G09980.1	IPR007033
Peaxi162Scf00102g01854	DCD (Development and Cell Death) domain protein	24.835	64.8961	1.38576	3.59424	5e-05	0.000185415	AT5G42050.1	IPR013989
Peaxi162Scf00065g00214	Unknown protein	45.4573	118.743	1.38526	3.6375	5e-05	0.000185415		IPR006760
Peaxi162Scf00128g00453	GDSL esterase/lipase	2.76002	7.14665	1.37259	2.55946	5e-05	0.000185415	sp|Q9LY84|GDL76_ARATH	IPR001087	GO:0016787,GO:0016788,GO:0006629
Peaxi162Scf00566g00064	Pentatricopeptide repeat (PPR) superfamily protein	1.5817	4.04728	1.35548	1.80038	0.0193	0.037655	AT5G40400.1	IPR002885
Peaxi162Scf00000g04013	ubiquitin-conjugating enzyme 25	2.63412	6.68136	1.34282	2.51859	5e-05	0.000185415	AT3G15355.1	IPR016135	GO:0016881
Peaxi162Scf01347g00143	Solute carrier family 22 member 7	1.9053	4.82813	1.34144	2.00323	0.0039	0.0094105	sp|A6QLW8|S22A7_BOVIN	IPR005828,IPR016196	GO:0055085,GO:0016021,GO:0022857
Peaxi162Scf00152g01123	loricrin-related	1.31087	3.30958	1.33612	1.70264	0.00605	0.0137859	AT5G64550.1
Peaxi162Scf00184g00513	Protein of unknown function (DUF1336)	3.67797	9.28384	1.33581	2.27011	0.0026	0.00660917	AT1G06050.1	IPR009769
Peaxi162Scf00016g00062	Glucose-1-phosphate adenylyltransferase large subunit 1	5.02752	12.6794	1.33456	2.92354	5e-05	0.000185415	sp|Q00081|GLGL1_SOLTU	IPR011831	GO:0005978,GO:0009058,GO:0008878,GO:0016779
Peaxi162Scf01111g00016	Transmembrane protein 184C	12.0822	30.3421	1.32844	2.9492	5e-05	0.000185415	sp|Q9NVA4|T184C_HUMAN	IPR005178
Peaxi162Scf00803g00014	SPX domain gene 3	7.69814	19.283	1.32475	2.66075	5e-05	0.000185415	AT2G45130.1	IPR004331
Peaxi162Scf00141g01221	PHD finger protein ALFIN-LIKE 1	2.74734	6.87229	1.32276	1.69403	0.0106	0.0224374	sp|Q9FFF5|ALFL1_ARATH	IPR021998,IPR013083	GO:0042393,GO:0005515,GO:0006355,GO:0008270
Peaxi162Scf00474g00214	CemA-like proton extrusion protein-related	4.19713	10.4914	1.32173	1.94671	0.003	0.0074794	AT4G31040.1
Peaxi162Scf00188g00430	NSP-interacting kinase 1	10.3412	25.55	1.30492	3.2294	5e-05	0.000185415	AT5G16000.1	IPR025875,IPR013210,IPR013320,IPR011009	GO:0005524,GO:0004674,GO:0004672,GO:0006468,GO:0016772
Peaxi162Scf00135g01433	Integrase-type DNA-binding superfamily protein	16.4193	40.4492	1.30072	3.0168	5e-05	0.000185415	AT5G07310.1	IPR016177	GO:0003677,GO:0006355,GO:0003700
Peaxi162Scf00207g01547	ubiquitin-conjugating enzyme 33	3.72316	8.99194	1.2721	1.68663	0.0096	0.0205906	AT5G50430.1	IPR016135	GO:0016881
Peaxi162Scf00404g00061	conserved hypothetical protein [Ricinus communis] gb|EEF33671.1| conserved hypothetical protein [Ricinus communis]	9.43311	22.7093	1.26748	2.61332	5e-05	0.000185415	ref|XP_002528759.1|
Peaxi162Scf00071g00138	U-box domain-containing protein 9	6.21132	14.7753	1.25022	2.48454	0.0003	0.000964629	sp|Q9SRT0|PUB9_ARATH	IPR013083,IPR016024	GO:0005515,GO:0000151,GO:0016567,GO:0005488,GO:0004842
Peaxi162Scf00067g01119	Zinc finger protein CONSTANS-LIKE 13	1.83851	4.36888	1.24872	1.78358	0.00545	0.0125885	sp|O82256|COL13_ARATH	IPR010402,IPR000315	GO:0005515,GO:0008270,GO:0005622
Peaxi162Scf00692g00013	BED zinc finger,hAT family dimerization domain isoform 5 [Theobroma cacao] gb|EOY13527.1| BED zinc finger,hAT family dimerization domain isoform 5 [Theobroma cacao]	2.6405	6.23951	1.24062	1.73415	0.0061	0.0138823	ref|XP_007022002.1|	IPR012337,IPR003656	GO:0003677,GO:0003676
Peaxi162Scf00207g01345	casein kinase 1-like protein 2	9.42463	22.2678	1.24045	2.83246	5e-05	0.000185415	AT1G72710.1	IPR011009	GO:0005524,GO:0004674,GO:0004672,GO:0006468,GO:0016772
Peaxi162Scf00088g01111	Defensin-like protein	734.339	1721.43	1.22909	2.67864	5e-05	0.000185415	sp|Q40901|DEF_PETIN	IPR008176	GO:0006952
Peaxi162Scf00047g01924	B-cell receptor-associated 31-like	6.90974	16.1706	1.22667	2.39202	5e-05	0.000185415	AT5G42570.1	IPR008417	GO:0006886,GO:0005783,GO:0016021
Peaxi162Scf00003g05135	Transcription elongation factor (TFIIS) family protein	1.0865	2.53658	1.2232	1.44373	0.0233	0.0443169	AT5G05140.1	IPR017923	GO:0005634,GO:0003677,GO:0006351
Peaxi162Scf00420g00140	Pectin lyase-like superfamily protein	30.6437	71.3346	1.21901	2.94885	5e-05	0.000185415	AT3G27400.1	IPR011050,IPR018082
Peaxi162Scf00036g00320	Protein kinase superfamily protein	8.17458	19.0199	1.2183	2.57115	0.00015	0.000513767	AT5G56460.1	IPR011009	GO:0005524,GO:0004674,GO:0004672,GO:0006468,GO:0016772
Peaxi162Scf00297g01017	phloem protein 2-B1	4.36184	10.138	1.21677	2.23752	0.00045	0.00139113	AT2G02230.1	IPR001810,IPR025886	GO:0005515
Peaxi162Scf00064g01430	UPF0047 protein YjbQ	3.15586	7.29224	1.20833	1.69666	0.00785	0.0172839	sp|P0AF48|YJBQ_ECOLI	IPR001602
Peaxi162Scf00658g00313	Integral membrane Yip1 family protein	10.6766	24.6268	1.20578	2.61691	5e-05	0.000185415	AT2G39805.1	IPR006977	GO:0016020
Peaxi162Scf00859g00037	basic helix-loop-helix (bHLH) DNA-binding superfamily protein	9.53204	21.889	1.19935	2.71967	5e-05	0.000185415	AT1G61660.1	IPR011598	GO:0046983
Peaxi162Scf00035g00414	germin-like protein 10	25.1275	57.6825	1.19887	2.74572	5e-05	0.000185415	AT3G62020.1	IPR001929	GO:0045735,GO:0030145
Peaxi162Scf00469g00139	Unknown protein	2.62763	6.02092	1.19622	1.72891	0.0041	0.00983118
Peaxi162Scf00080g00187	TRAM, LAG1 and CLN8 (TLC) lipid-sensing domain containing protein	23.6503	54.0925	1.19357	2.97302	5e-05	0.000185415	AT3G25950.1	IPR006634	GO:0016021
Peaxi162Scf00193g00214	acyl-CoA-binding protein 6	286.53	651.995	1.18618	2.98653	5e-05	0.000185415	AT1G31812.1	IPR014352	GO:0000062
Peaxi162Scf00150g00919	serine carboxypeptidase-like 51	10.4655	23.8096	1.18591	2.79553	5e-05	0.000185415	AT2G27920.1	IPR001563	GO:0006508,GO:0004185
Peaxi162Scf00141g00327	conserved hypothetical protein [Ricinus communis] gb|EEF48097.1| conserved hypothetical protein [Ricinus communis]	2.20564	5.00073	1.18094	1.77701	0.0069	0.0154459	ref|XP_002514143.1|	IPR021025
Peaxi162Scf00632g00419	electron carrier/ electron transporter/ iron ion binding protein [Zea mays]	1.92754	4.33426	1.16902	1.49175	0.02005	0.0389141	gb|AFW79079.1|	IPR012675	GO:0009055,GO:0051536
Peaxi162Scf00366g00066	Unknown protein	7.26673	16.3237	1.16759	1.97918	0.00135	0.00371306
Peaxi162Scf00011g02911	Structural maintenance of chromosomes protein 4	1.53188	3.43145	1.16351	2.26945	0.00035	0.00110899	sp|Q9FJL0|SMC4_ARATH	IPR010935,IPR027417,IPR003395,IPR024704	GO:0030261,GO:0006281,GO:0005524,GO:0005515,GO:0007062,GO:0051276,GO:0005694,GO:0006310
Peaxi162Scf00347g00126	Unknown protein	2.12614	4.75552	1.16137	2.25757	0.00095	0.00271699
Peaxi162Scf00818g00320	E3 ubiquitin-protein ligase ATL59 [Morus notabilis]	4.09146	9.11494	1.15562	1.93835	0.0039	0.0094105	gb|EXC32478.1|
Peaxi162Scf00074g00347	Dof-type zinc finger DNA-binding family protein	3.463	7.69786	1.15244	1.81796	0.0047	0.0110673	AT4G24060.1	IPR003851	GO:0003677,GO:0006355
Peaxi162Scf00016g00246	Unknown protein	5.42041	12.0364	1.15093	1.44143	0.02115	0.0407536		IPR024888,IPR012677	GO:0000398,GO:0000166,GO:0017069
Peaxi162Scf00915g00252	cytochrome P450, family 76, subfamily C, polypeptide 1	6.25586	13.7907	1.14042	2.02584	0.00195	0.0051377	AT2G45560.2	IPR001128	GO:0020037,GO:0016705,GO:0005506,GO:0055114
Peaxi162Scf00003g02427	Cyclase family protein	28.4944	62.5839	1.13511	2.97151	5e-05	0.000185415	AT1G44542.1	IPR007325
Peaxi162Scf00013g00440	Thioredoxin II, putative [Ricinus communis] gb|EEF47845.1| Thioredoxin II, putative [Ricinus communis]	36.5726	80.2082	1.13299	2.66595	5e-05	0.000185415	ref|XP_002514739.1|	IPR005746,IPR012336	GO:0015035,GO:0006662,GO:0045454
Peaxi162Scf00710g00534	pantothenate kinase 2	4.66728	10.2186	1.13055	2.23193	0.00065	0.00193585	AT4G32180.2	IPR004567	GO:0005524,GO:0004594,GO:0015937
Peaxi162Scf00597g00310	Unknown protein	1.84187	3.99483	1.11696	1.36075	0.02525	0.0474769
Peaxi162Scf00928g00230	3-oxoacyl-[acyl-carrier-protein] synthase 2	12.5933	27.3115	1.11685	2.70686	5e-05	0.000185415	sp|Q83E37|FABF_COXBU	IPR020841,IPR017568	GO:0008152,GO:0016747,GO:0006633,GO:0003824
Peaxi162Scf00083g00022	Heterogeneous nuclear ribonucleoprotein U-like protein 1	2.97608	6.44823	1.11549	2.14761	0.00075	0.00220004	sp|Q8VDM6|HNRL1_MOUSE	IPR027417,IPR008985,IPR003877	GO:0005515
Peaxi162Scf00207g10149	exocyst subunit exo70 family protein D1	1.76601	3.81283	1.11037	1.63485	0.00815	0.0178576	AT1G72470.1	IPR004140,IPR016159	GO:0000145,GO:0006887
Peaxi162Scf00000g00071	Protein NRT1/ PTR FAMILY 4.3	6.50431	13.8231	1.08761	2.38323	5e-05	0.000185415	sp|Q93VV5|PTR16_ARATH	IPR000109,IPR016196	GO:0016020,GO:0006810,GO:0005215
Peaxi162Scf00612g00411	STRUBBELIG-receptor family 1	12.8307	27.0007	1.07339	2.66896	5e-05	0.000185415	AT2G20850.1	IPR003591,IPR011009	GO:0005524,GO:0004672,GO:0006468,GO:0016772
Peaxi162Scf00420g00454	sister chromatid cohesion 1 protein 4	1.25679	2.64375	1.07284	1.64132	0.0063	0.0142763	AT5G16270.1	IPR023093,IPR006910	GO:0000228,GO:0005515
Peaxi162Scf00160g01532	Enoyl-CoA hydratase, mitochondrial	2.80551	5.78958	1.0452	1.56249	0.0102	0.0217057	sp|Q58DM8|ECHM_BOVIN	IPR018376,IPR014748,IPR001753	GO:0008152,GO:0003824
Peaxi162Scf00129g00011	Dof-type zinc finger DNA-binding family protein	7.88323	16.2316	1.04195	2.02714	0.00085	0.00246011	AT1G69570.1	IPR003851	GO:0003677,GO:0006355
Peaxi162Scf00205g01022	Sec-independent protein translocase protein TatC	3.34053	6.85449	1.03697	1.53599	0.00985	0.0210544	sp|P54086|TATC_SYNY3	IPR002033	GO:0016021
Peaxi162Scf00209g00319	conserved hypothetical protein [Ricinus communis] gb|EEF42192.1| conserved hypothetical protein [Ricinus communis]	18.1423	37.1902	1.03556	2.49146	0.0001	0.00035384	ref|XP_002520137.1|	IPR009770
Peaxi162Scf00128g01332	Unknown protein	14.7998	30.2951	1.0335	2.08428	0.00045	0.00139113
Peaxi162Scf00309g01021	NEFA-interacting nuclear protein NIP30, putative [Ricinus communis] gb|EEF47167.1| NEFA-interacting nuclear protein NIP30, putative [Ricinus communis]	4.27334	8.7333	1.03116	1.60848	0.01225	0.0254199	ref|XP_002515183.1|	IPR019331
Peaxi162Scf00130g00019	Pectinacetylesterase family protein	6.65937	13.5683	1.02678	1.86379	0.00205	0.00537075	AT4G19420.1	IPR004963
Peaxi162Scf00016g02611	Pentatricopeptide repeat-containing protein	1.41523	2.86738	1.0187	1.43218	0.0161	0.0322063	sp|Q9LYZ9|PP362_ARATH	IPR011990,IPR002885	GO:0005515
Peaxi162Scf00285g00922	Calcium-dependent lipid-binding (CaLB domain) family protein	24.5146	49.6516	1.0182	2.59542	0.0001	0.00035384	AT5G55530.1	IPR000008	GO:0005515
Peaxi162Scf00035g00291	Unknown protein	7.42885	15.0021	1.01395	1.99669	0.00185	0.00490454
Peaxi162Scf00668g00117	CBL-interacting protein kinase 1	2.66594	5.37251	1.01095	1.57135	0.00985	0.0210544	AT3G17510.1	IPR004041,IPR011009	GO:0007165,GO:0005524,GO:0004674,GO:0004672,GO:0006468,GO:0016772
Peaxi162Scf00147g01822	N-acetyltransferase 9-like protein	5.32525	10.7294	1.01065	1.66124	0.00605	0.0137859	sp|A7SLC8|NAT9_NEMVE	IPR016181	GO:0008080
Peaxi162Scf00128g01533	Sphingosine-1-phosphate lyase	11.1901	22.4494	1.00446	2.45657	0.00015	0.000513767	sp|Q9C509|SGPL_ARATH	IPR015424,IPR002129	GO:0019752,GO:0016831,GO:0003824,GO:0030170
Peaxi162Scf00045g01732	UDP-glycosyltransferase 74 F1	4.33656	8.69595	1.00379	2.5526	5e-05	0.000185415	AT2G43840.2	IPR002213	GO:0008152,GO:0016758
Peaxi162Scf00803g00422	extra-large GTP-binding protein 3	3.13997	6.29597	1.00368	1.62786	0.00685	0.0153483	AT1G31930.1	IPR011011
Peaxi162Scf00038g01446	ENHANCED DOWNY MILDEW 2	2.44675	4.90362	1.00298	2.21962	0.0004	0.00125109	AT5G55390.1	IPR013083,IPR022702	GO:0005515,GO:0008270
Peaxi162Scf00672g00611	Subtilisin-like serine endopeptidase family protein	46.6647	93.1159	0.996695	2.51063	5e-05	0.000185415	AT1G20160.1	IPR015500,IPR023828	GO:0004252,GO:0006508,GO:0042802,GO:0043086
Peaxi162Scf00602g00515	Cyanate hydratase	13.4312	26.5909	0.985346	2.2606	0.0007	0.00206849	sp|B7FKW7|CYNS_MEDTR	IPR008076	GO:0003677,GO:0009439,GO:0008824
Peaxi162Scf00546g00531	GTP-binding nuclear protein Ran-1	35.4581	70.046	0.982189	2.56137	5e-05	0.000185415	sp|P41916|RAN1_ARATH	IPR002041,IPR005225,IPR001806,IPR027417	GO:0016020,GO:0007165,GO:0006184,GO:0005622,GO:0003924,GO:0006886,GO:0006913,GO:0007264,GO:0005525,GO:0015031
Peaxi162Scf00922g00316	Endoribonuclease Dicer homolog 3a	1.98963	3.88128	0.964033	1.98064	0.00115	0.00322042	sp|Q5N870|DCL3A_ORYSJ	IPR014720,IPR027417,IPR003100,IPR001650,IPR005034,IPR000999	GO:0006396,GO:0003723,GO:0005524,GO:0004525,GO:0004386,GO:0003676,GO:0005515,GO:0016891
Peaxi162Scf00803g00531	conserved hypothetical protein [Ricinus communis] gb|EEF28113.1| conserved hypothetical protein [Ricinus communis]	2.57573	5.02221	0.963341	1.35175	0.0162	0.0323794	ref|XP_002534270.1|
Peaxi162Scf00769g00416	alpha/beta-Hydrolases superfamily protein	9.13971	17.7748	0.959615	1.97813	0.00225	0.00583316	AT3G48690.1	IPR013094	GO:0016787,GO:0008152
Peaxi162Scf00586g00037	Protein kinase superfamily protein	4.94819	9.54609	0.948008	2.16512	0.0003	0.000964629	AT5G38560.1	IPR003591,IPR001611,IPR013320,IPR011009	GO:0005524,GO:0005515,GO:0004674,GO:0004672,GO:0006468,GO:0016772
Peaxi162Scf00454g00225	Geranylgeranyl transferase type-2 subunit alpha	3.18406	6.1279	0.944523	1.68577	0.00345	0.00845147	sp|Q5NVK5|PGTA_PONAB	IPR001611,IPR002088	GO:0018342,GO:0005515,GO:0008318
Peaxi162Scf00180g00519	DNA double-strand break repair rad50 ATPase, putative isoform 3 [Theobroma cacao] gb|EOY04772.1| DNA double-strand break repair rad50 ATPase, putative isoform 3 [Theobroma cacao]	2.90058	5.5488	0.935834	1.68581	0.0045	0.0106537	ref|XP_007033846.1|
Peaxi162Scf01105g00008	Ras-related protein Rab-18-B	7.87775	15.0634	0.935196	1.56149	0.00765	0.0168998	sp|Q6DHC1|RB18B_DANRE	IPR002041,IPR005225,IPR001806,IPR027417	GO:0016020,GO:0007165,GO:0006184,GO:0005622,GO:0003924,GO:0006886,GO:0006913,GO:0007264,GO:0005525,GO:0015031
Peaxi162Scf00237g01219	RNA helicase family protein	2.12951	4.06009	0.930994	2.07892	0.0008	0.002331	AT1G32490.1	IPR007502,IPR011709,IPR002867,IPR027417,IPR013083,IPR014001,IPR001650,IPR007087	GO:0046872,GO:0005524,GO:0005515,GO:0008270,GO:0004386,GO:0008026,GO:0003676
Peaxi162Scf00094g01314	Protein kinase superfamily protein	4.25328	8.10016	0.929374	1.77999	0.00415	0.00993522	AT5G02290.1	IPR011009	GO:0005524,GO:0004674,GO:0004672,GO:0006468,GO:0016772
Peaxi162Scf00675g00049	Histone-lysine N-methyltransferase, H3 lysine-4 specific	3.4647	6.58944	0.927424	2.1463	0.0004	0.00125109	sp|Q4I5R3|SET1_GIBZE	IPR001214,IPR003169	GO:0005515
Peaxi162Scf00220g00229	zinc induced facilitator-like 1	2.913	5.52388	0.923178	1.63477	0.0099	0.0211473	AT5G13750.1	IPR011701,IPR016196	GO:0055085,GO:0016021,GO:0005886,GO:0005215
Peaxi162Scf00016g00358	RNA-binding protein 28	6.23868	11.8251	0.922536	2.1812	0.0003	0.000964629	sp|Q9NW13|RBM28_HUMAN	IPR012677	GO:0000166,GO:0003676
Peaxi162Scf00938g00430	Cyclin-dependent kinase inhibitor family protein	7.41652	14.0434	0.92108	1.83691	0.003	0.0074794	AT2G32710.2	IPR003175	GO:0005634,GO:0004861,GO:0007050
Peaxi162Scf00420g00844	Nuclear factor kappa-B-binding protein, putative [Theobroma cacao] gb|EOY02964.1| Nuclear factor kappa-B-binding protein, putative [Theobroma cacao]	2.88303	5.42994	0.913348	1.79898	0.0028	0.00703987	ref|XP_007032038.1|
Peaxi162Scf00395g00111	WPP domain-associated protein	3.00547	5.63432	0.906651	1.90367	0.00155	0.00419549	sp|Q5BQN5|WAP_SOLLC
Peaxi162Scf00074g00931	PHD finger protein-related	2.89181	5.381	0.895902	1.44094	0.0157	0.0315106	AT4G23860.1	IPR013083,IPR003126	GO:0008270,GO:0004842
Peaxi162Scf01102g00005	starch synthase 3	3.91666	7.27085	0.892499	2.01076	0.0003	0.000964629	AT1G11720.1	IPR011835,IPR005085	GO:2001070,GO:0009058,GO:0009011,GO:0009250
Peaxi162Scf00536g00422	Telomere length regulation protein TEL2 homolog	1.50435	2.77897	0.885413	1.47693	0.0128	0.0264063	sp|Q9DC40|TELO2_MOUSE	IPR019337,IPR016024	GO:0005488
Peaxi162Scf00167g00810	alpha/beta-Hydrolases superfamily protein	6.17966	11.3873	0.881829	1.73183	0.00455	0.0107576	AT5G51180.1	IPR007751
Peaxi162Scf00411g00048	Chloroplast-targeted copper chaperone protein, putative [Theobroma cacao] gb|EOY34163.1| Chloroplast-targeted copper chaperone protein, putative [Theobroma cacao]	35.4532	65.3002	0.881173	2.28892	0.00025	0.000817896	ref|XP_007016544.1|	IPR006121	GO:0046872,GO:0030001
Peaxi162Scf00357g00811	serpin 2	52.0559	95.7922	0.879845	2.38445	5e-05	0.000185415	AT2G14540.1	IPR023795,IPR023796,IPR000215	GO:0005615
Peaxi162Scf00359g00124	RNA-binding protein pno1	16.7029	30.6674	0.87661	1.88958	0.0011	0.00309629	sp|A7RP64|PNO1_NEMVE	IPR004087	GO:0003723
Peaxi162Scf00005g01017	cytochrome P450, family 716, subfamily A, polypeptide 1	6.63263	12.1369	0.871741	1.81964	0.0019	0.00502129	AT5G36110.1	IPR001128	GO:0020037,GO:0016705,GO:0005506,GO:0055114
Peaxi162Scf00516g00221	DEK domain-containing chromatin associated protein	12.9842	23.7563	0.87155	2.18516	0.00035	0.00110899	AT3G48710.1	IPR009057,IPR014876	GO:0003677
Peaxi162Scf00076g00081	atypical CYS HIS rich thioredoxin 4	22.4462	41.0206	0.869879	2.21456	0.00025	0.000817896	AT1G08570.1	IPR005746,IPR012336	GO:0015035,GO:0006662,GO:0045454
Peaxi162Scf00166g01048	ERD (early-responsive to dehydration stress) family protein	3.61385	6.6004	0.869017	1.81052	0.00425	0.0101422	AT4G22120.1	IPR027815,IPR003864	GO:0016020
Peaxi162Scf00126g01512	Nuclear export mediator factor NEMF	7.60749	13.8851	0.868046	2.02426	0.00065	0.00193585	sp|O60524|NEMF_HUMAN	IPR021846,IPR001878	GO:0008270,GO:0003676
Peaxi162Scf00003g00497	Calcium-dependent protein kinase (CDPK) family protein	10.7141	19.5545	0.867986	2.15711	0.0005	0.00152937	AT1G49580.1	IPR011992,IPR011009	GO:0005524,GO:0004674,GO:0005509,GO:0004672,GO:0006468,GO:0016772
Peaxi162Scf00304g00222	Unknown protein	8.3977	15.2633	0.862001	1.86781	0.0023	0.00594717
Peaxi162Scf00745g00067	Unknown protein	45.5293	82.7367	0.861732	2.04306	0.0004	0.00125109		IPR013083	GO:0005515,GO:0008270
Peaxi162Scf01211g00117	Unknown protein	7.20158	13.0791	0.860878	1.73757	0.0039	0.0094105
Peaxi162Scf00038g01151	Mediator of RNA polymerase II transcription subunit 6	7.36726	13.2691	0.84887	1.71787	0.00395	0.0095152	sp|F4IXJ7|MED6_ARATH	IPR007018	GO:0006357,GO:0016592,GO:0001104
Peaxi162Scf00064g00535	Bifunctional nuclease 1	3.0006	5.39896	0.84743	1.47019	0.01595	0.0319447	sp|Q9FWS6|BBD1_ARATH	IPR003729	GO:0004518
Peaxi162Scf01385g00031	Peroxidase superfamily protein	14.5641	26.1904	0.846622	1.90144	0.0012	0.0033442	AT5G66390.1	IPR010255	GO:0006979,GO:0020037,GO:0004601,GO:0055114
Peaxi162Scf00129g00743	Protein NRT1/ PTR FAMILY 5.8	2.21539	3.98051	0.845394	1.32012	0.02645	0.0494029	sp|Q9LFR1|PTR50_ARATH	IPR000109,IPR016196	GO:0016020,GO:0006810,GO:0005215
Peaxi162Scf00394g00620	conserved hypothetical protein [Ricinus communis] gb|EEF41755.1| conserved hypothetical protein [Ricinus communis]	7.82868	13.9577	0.83422	1.65716	0.0052	0.0120824	ref|XP_002520619.1|	IPR019519	GO:0006355
Peaxi162Scf00611g00015	Unknown protein	11.7686	20.8696	0.826456	1.7412	0.0056	0.012888
Peaxi162Scf00981g00312	diacylglycerol acyltransferase family	5.58991	9.86965	0.820173	1.59273	0.009	0.0194724	AT3G51520.1	IPR007130	GO:0016747
Peaxi162Scf00444g00236	Pentatricopeptide repeat (PPR) superfamily protein	3.26069	5.73441	0.814466	1.444	0.01415	0.0287935	AT3G49140.1	IPR012349	GO:0010181,GO:0055114,GO:0016491
Peaxi162Scf00032g02617	signal peptide peptidase	4.61882	8.11174	0.812487	1.4796	0.01975	0.0384099	AT2G03120.1	IPR006639	GO:0016021,GO:0004190
Peaxi162Scf00449g00512	squalene monooxygenase 2	12.7263	22.1661	0.800537	1.93499	0.00085	0.00246011	AT5G24140.1	IPR006076,IPR003042	GO:0008152,GO:0050660,GO:0016021,GO:0004506,GO:0055114,GO:0016491
Peaxi162Scf00386g00220	Tubby-like F-box protein 6	7.01727	12.2156	0.799748	1.74494	0.0041	0.00983118	sp|Q10LG8|TLP6_ORYSJ	IPR001810,IPR025659	GO:0005515
Peaxi162Scf00159g00079	ATP-dependent DNA helicase RecG	3.13924	5.46372	0.799467	1.5864	0.0068	0.0152509	sp|Q55681|RECG_SYNY3	IPR012340,IPR027417,IPR014001,IPR004609	GO:0006281,GO:0005524,GO:0004386,GO:0006310,GO:0008026,GO:0004003,GO:0003676
Peaxi162Scf00074g01129	lysine histidine transporter 1	12.4701	21.6158	0.793615	1.90385	0.00135	0.00371306	AT5G40780.2	IPR013057
Peaxi162Scf00178g00056	Leucine--tRNA ligase	1.65001	2.84248	0.784678	1.38769	0.02295	0.0437413	sp|Q2S415|SYL_SALRD	IPR015413,IPR009080	GO:0004823,GO:0005524,GO:0002161,GO:0006418,GO:0000166,GO:0006429,GO:0004812
Peaxi162Scf00074g01922	BEL1-like homeodomain 2	2.42253	4.16919	0.783254	1.286	0.02525	0.0474769	AT4G36870.1	IPR006563
Peaxi162Scf00003g02311	Origin recognition complex subunit 2	6.42109	11.0453	0.782548	1.56678	0.01	0.021334	sp|Q38899|ORC2_ARATH	IPR007220	GO:0005634,GO:0000808,GO:0006260
Peaxi162Scf00209g00842	Tetratricopeptide repeat (TPR)-like superfamily protein	10.4913	17.9238	0.772676	1.76196	0.0041	0.00983118	AT1G27150.1	IPR011990	GO:0005515
Peaxi162Scf00064g00422	Sec14p-like phosphatidylinositol transfer family protein	15.0192	25.6266	0.770832	1.82196	0.00185	0.00490454	AT1G75170.1	IPR001251,IPR011074
Peaxi162Scf00411g00008	myb domain protein 59	57.2032	97.2855	0.766129	1.93124	0.00105	0.00297038	AT5G59780.3	IPR009057	GO:0003677,GO:0003682
Peaxi162Scf00225g00013	Unknown protein	10.431	17.7155	0.764136	1.6603	0.0052	0.0120824
Peaxi162Scf00710g00042	Unknown protein	31.6755	53.73	0.762363	1.64133	0.0054	0.0124867
Peaxi162Scf00345g00121	conserved hypothetical protein [Ricinus communis] gb|EEF39038.1| conserved hypothetical protein [Ricinus communis]	33.38	56.3788	0.756168	1.98754	0.00085	0.00246011	ref|XP_002523322.1|
Peaxi162Scf00444g00720	tripeptidyl peptidase ii	13.3142	22.426	0.752214	1.83519	0.0021	0.00548714	AT4G20850.1	IPR015500,IPR023828	GO:0004252,GO:0006508
Peaxi162Scf00190g01218	Undecaprenyl pyrophosphate synthetase family protein	9.47843	15.7919	0.73646	1.61032	0.00545	0.0125885	AT1G11755.1	IPR001441	GO:0016765
Peaxi162Scf01452g00006	homolog of DNA mismatch repair protein MSH3	1.9536	3.25138	0.73492	1.36878	0.01885	0.0368943	AT4G25540.1	IPR007860,IPR007696,IPR000432,IPR027417,IPR007695	GO:0005524,GO:0006298,GO:0030983
Peaxi162Scf00946g00016	Unknown protein	9.18189	15.281	0.73488	1.79805	0.00285	0.00715063
Peaxi162Scf00460g00615	Peptidase M20/M25/M40 family protein	14.4995	24.108	0.733507	1.81957	0.0021	0.00548714	AT4G17830.1	IPR002933	GO:0016787,GO:0008152
Peaxi162Scf00105g00817	Zinc finger FYVE domain-containing protein 26 isoform 3 [Theobroma cacao] gb|EOY29641.1| Zinc finger FYVE domain-containing protein 26 isoform 3 [Theobroma cacao]	6.44368	10.7054	0.732383	1.52068	0.0115	0.0240713	ref|XP_007012022.1|
Peaxi162Scf00312g00089	CheY-like two-component responsive regulator family protein	5.34717	8.87637	0.731193	1.55684	0.00755	0.0167087	AT4G18020.1	IPR011006,IPR009057	GO:0003677,GO:0000160,GO:0006355,GO:0003682,GO:0000156
Peaxi162Scf00180g00710	B-box zinc finger family protein	29.0988	47.9176	0.719597	1.86237	0.0021	0.00548714	AT1G06040.1	IPR000315	GO:0008270,GO:0005622
Peaxi162Scf00818g00323	Transcription factor tau subunit sfc4 [Medicago truncatula] gb|AES89740.1| Transcription factor tau subunit sfc4 [Medicago truncatula]	5.83072	9.56482	0.714065	1.66188	0.00485	0.0113716	ref|XP_003607543.1|	IPR011990	GO:0005515
Peaxi162Scf00018g00311	E3 ubiquitin-protein ligase BRE1-like 1	2.97299	4.86709	0.711144	1.43871	0.01435	0.029143	sp|Q8RXD6|BRE1A_ARATH	IPR013083	GO:0005515,GO:0008270
Peaxi162Scf00051g02115	NAD kinase 2	2.00118	3.27567	0.710936	1.36734	0.02475	0.0466687	AT1G21640.1	IPR002504	GO:0003951,GO:0008152,GO:0006741,GO:0019674
Peaxi162Scf00527g00026	endonuclease 4	14.0339	22.8887	0.705724	1.67941	0.00405	0.00972652	AT4G21585.1	IPR008947,IPR003154	GO:0006308,GO:0004519,GO:0016788,GO:0003676
Peaxi162Scf00157g01411	Protein kinase superfamily protein	48.5713	79.0224	0.702158	1.86127	0.00165	0.00443308	AT1G61590.1	IPR013320,IPR011009	GO:0005524,GO:0004674,GO:0004672,GO:0006468,GO:0016772
Peaxi162Scf00270g00108	Glutamine amidotransferase subunit PdxT	13.0908	21.2524	0.699071	1.56344	0.00805	0.0176667	sp|Q2RMI9|PDXT_MOOTA	IPR002161
Peaxi162Scf00694g00429	50S ribosomal protein L1	15.6262	25.2823	0.694165	1.70794	0.0035	0.00855716	sp|B0JNQ5|RL1_MICAN	IPR023674,IPR016095,IPR028364,IPR023673	GO:0003723,GO:0015934,GO:0006412,GO:0003735
Peaxi162Scf01560g00002	zinc finger protein 4	13.4005	21.5676	0.686583	1.44509	0.0151	0.0304588	AT1G66140.1	IPR007087	GO:0046872
Peaxi162Scf00046g00533	Choline monooxygenase, chloroplastic	6.2312	10.0025	0.682777	1.40689	0.01835	0.0360488	sp|Q9SZR0|CHMO_ARATH	IPR001663,IPR015879	GO:0051537,GO:0019439,GO:0016708,GO:0005506,GO:0006725,GO:0055114,GO:0016491
Peaxi162Scf00753g00021	zinc finger protein 6	14.1223	22.6411	0.680968	1.40633	0.01685	0.0334938	AT1G67030.1	IPR013087	GO:0046872,GO:0003676
Peaxi162Scf00011g00742	Ubiquitin-like domain-containing CTD phosphatase	9.94254	15.9068	0.677954	1.4468	0.014	0.0285279	sp|Q8W3M6|UBCP_ARATH	IPR000626,IPR004274,IPR023214	GO:0005634,GO:0005515,GO:0004721
Peaxi162Scf00643g00664	Dihydroxyacetone kinase	8.1006	12.9362	0.675317	1.55421	0.00795	0.0174749	AT3G17770.1	IPR004007,IPR004006	GO:0006071,GO:0004371
Peaxi162Scf00621g00117	Zinc finger family protein / transcription factor jumonji family protein, putative [Theobroma cacao] gb|EOY18687.1| Zinc finger family protein / transcription factor jumonji family protein, putative [Theobroma cacao]	3.31659	5.27427	0.66927	1.3693	0.02025	0.0392506	ref|XP_007009877.1|	IPR013087	GO:0046872,GO:0003676
Peaxi162Scf00241g00030	NAD(P)-linked oxidoreductase superfamily protein	12.19	19.3826	0.66906	1.43716	0.0176	0.034774	AT5G62420.1	IPR001395,IPR023210	GO:0055114,GO:0016491
Peaxi162Scf00583g00537	Ubiquitin carboxyl-terminal hydrolase 26	5.57869	8.86421	0.668066	1.64187	0.0065	0.0146688	sp|Q9SCJ9|UBP26_ARATH	IPR006615,IPR001394	GO:0006511,GO:0004221
Peaxi162Scf00015g00152	SEC14 cyt , putative isoform 1 [Theobroma cacao]	26.4885	41.9364	0.66284	1.71585	0.00335	0.00823683	ref|XP_007016473.1|	IPR001251
Peaxi162Scf00170g01229	RNA-binding protein 34	6.79807	10.7308	0.658562	1.44	0.0128	0.0264063	sp|Q5M9F1|RBM34_RAT	IPR012677	GO:0000166,GO:0003676
Peaxi162Scf00603g00031	binding protein [Arabidopsis lyrata subsp. lyrata] gb|EFH59479.1| binding protein [Arabidopsis lyrata subsp. lyrata]	10.9045	17.186	0.656303	1.56781	0.0196	0.0381599	ref|XP_002883220.1|	IPR011990	GO:0005515
Peaxi162Scf00732g00447	Mitochondrial Rho GTPase 2 isoform 1 [Theobroma cacao] gb|EOY04494.1| Mitochondrial Rho GTPase 2 isoform 1 [Theobroma cacao]	6.39638	10.0509	0.65199	1.57627	0.0076	0.0168035	ref|XP_007033568.1|
Peaxi162Scf00284g00223	biotin/lipoyl attachment domain-containing protein	61.0883	95.744	0.648286	1.66779	0.0047	0.0110673	AT3G56130.1	IPR011053
Peaxi162Scf00230g01011	homocysteine methyltransferase 2	13.7501	21.5382	0.647447	1.51031	0.0107	0.0226202	AT3G63250.1	IPR003726	GO:0008898
Peaxi162Scf00690g00014	Protein kinase superfamily protein	2.55418	3.98895	0.643146	1.33557	0.0257	0.0481921	AT1G45160.2	IPR011009,IPR000961	GO:0005524,GO:0004674,GO:0004672,GO:0006468,GO:0016772
Peaxi162Scf00081g00176	Ubiquitin system component Cue protein	4.02098	6.26601	0.640001	1.31686	0.0251	0.0472325	AT1G27752.2	IPR009060	GO:0005515
Peaxi162Scf00375g00079	Biotin synthase	20.304	31.6026	0.63828	1.41634	0.0171	0.0339244	sp|P54967|BIOB_ARATH	IPR013785,IPR007197,IPR002684	GO:0004076,GO:0003824,GO:0051536,GO:0009102
Peaxi162Scf00924g00019	Unknown protein	12.3639	19.1664	0.632452	1.48011	0.011	0.0231671
Peaxi162Scf00444g00717	tripeptidyl peptidase ii	13.8706	21.4667	0.630077	1.53332	0.0096	0.0205906	AT4G20850.1	IPR015500,IPR022229
Peaxi162Scf00258g00430	Enoyl-[acyl-carrier-protein] reductase [NADH] 1	25.8423	39.9911	0.629948	1.66305	0.0069	0.0154459	sp|P58380|FABI1_RHIME	IPR002347
Peaxi162Scf00212g00715	Hematological and neurological expressed 1-like protein [Theobroma cacao] gb|EOX92127.1| Hematological and neurological expressed 1-like protein [Theobroma cacao]	13.6001	20.9147	0.620906	1.35761	0.0202	0.0391663	ref|XP_007047970.1|	IPR025131
Peaxi162Scf00209g00717	AMP deaminase	6.27333	9.6436	0.620342	1.47392	0.0117	0.0244325	sp|O80452|AMPD_ARATH	IPR006329	GO:0019239,GO:0006188,GO:0003876,GO:0009168
Peaxi162Scf00941g00113	Piezo-type mechanosensitive ion channel component 2	3.21613	4.90168	0.607952	1.53917	0.01155	0.0241601	sp|Q8CD54|PIEZ2_MOUSE	IPR027272	GO:0008381,GO:0016021
Peaxi162Scf00125g01318	Haloacid dehalogenase-like hydrolase (HAD) superfamily protein	13.3152	20.2812	0.607065	1.38405	0.0223	0.0426735	AT2G33255.1	IPR006439,IPR023214	GO:0016787,GO:0008152
Peaxi162Scf00231g01115	DNA ligase IV	7.17867	10.8885	0.601017	1.28563	0.02235	0.0427546	AT5G57160.1	IPR001357
Peaxi162Scf00016g01731	Presequence protease, mitochondrial	10.4088	15.6972	0.592702	1.54889	0.0085	0.0185238	sp|Q7ZVZ6|PREP_DANRE	IPR013578,IPR011249	GO:0046872,GO:0006508,GO:0003824
Peaxi162Scf00417g01346	DUF21 domain-containing protein	10.2357	15.4044	0.589736	1.39518	0.0195	0.0379906	sp|Q8RY60|Y1733_ARATH	IPR002550,IPR000644	GO:0030554
Peaxi162Scf00111g01477	Epstein-Barr nuclear antigen 2 [Theobroma cacao] gb|EOY13350.1| Epstein-Barr nuclear antigen 2 [Theobroma cacao]	7.99588	11.9307	0.577351	1.32177	0.02165	0.0415897	ref|XP_007021825.1|
Peaxi162Scf00287g01719	TLD-domain containing nucleolar protein	9.56891	14.2449	0.574021	1.43652	0.0233	0.0443169	AT5G39590.1	IPR006571
Peaxi162Scf00011g00940	RNA helicase family protein	3.43009	5.06538	0.562425	1.28697	0.0246	0.0464277	AT1G58060.1	IPR007502,IPR011709,IPR027417,IPR014001,IPR001650	GO:0005524,GO:0004386,GO:0008026,GO:0003676
Peaxi162Scf00074g00926	Endoglucanase 6	80.8708	119.257	0.560384	1.44985	0.01295	0.0266707	sp|Q42059|GUN6_ARATH	IPR008928,IPR001701,IPR019028	GO:0030246,GO:0004553,GO:0005975,GO:0003824
Peaxi162Scf00081g00618	natural resistance-associated macrophage protein 3	17.1334	25.1343	0.552845	1.49086	0.01995	0.0387453	AT2G23150.1	IPR001046	GO:0016020,GO:0006810,GO:0005215
Peaxi162Scf00034g00821	heat shock protein 91	7.61065	11.1057	0.545209	1.34404	0.02245	0.0429165	AT1G79930.1	IPR013126
Peaxi162Scf00127g00166	Cysteine proteinases superfamily protein	105.857	154.13	0.542034	1.39775	0.0151	0.0304588	AT3G45310.1	IPR013128,IPR025661,IPR025660	GO:0008234,GO:0006508
Peaxi162Scf00129g01535	ARM repeat superfamily protein	8.78784	12.637	0.524076	1.41089	0.0182	0.0357944	AT3G27670.1	IPR022542
Peaxi162Scf00385g00010	switch subunit 3	20.6219	29.492	0.516151	1.29884	0.02455	0.0463468	AT2G33610.1	IPR011991,IPR009057	GO:0003677,GO:0005515,GO:0003682
Peaxi162Scf00220g00025	DnaJ domain,Myb-like DNA-binding domain [Theobroma cacao] gb|EOY19501.1| DnaJ domain,Myb-like DNA-binding domain [Theobroma cacao]	25.4736	36.2153	0.507599	1.34277	0.0202	0.0391663	ref|XP_007010691.1|	IPR009057,IPR001623	GO:0003677,GO:0003682
Peaxi162Scf00011g00355	Transmembrane emp24 domain-containing protein 10	112.165	78.7231	-0.510759	-1.34444	0.01915	0.0374038	sp|Q9D1D4|TMEDA_MOUSE	IPR009038	GO:0006810,GO:0016021
Peaxi162Scf02113g00015	GDP-D-glucose phosphorylase 1	93.6965	64.9488	-0.528692	-1.39077	0.01525	0.0307208	sp|Q3TLS3|GDPP1_MOUSE
Peaxi162Scf00009g02527	tubulin beta chain 2	199.206	136.889	-0.541258	-1.47186	0.0137	0.0280056	AT5G62690.1	IPR000217,IPR023123	GO:0051258,GO:0005874,GO:0043234,GO:0006184,GO:0007017,GO:0005525,GO:0005200,GO:0003924
Peaxi162Scf00089g00146	armadillo repeat only 4	24.9587	17.1102	-0.54469	-1.3913	0.0166	0.0330644	AT3G26600.1	IPR016024	GO:0005515,GO:0005488
Peaxi162Scf00008g03415	gamma carbonic anhydrase 1	45.3235	30.9564	-0.550021	-1.40862	0.0168	0.0334073	AT1G19580.1	IPR011004
Peaxi162Scf00515g00132	Cysteine-rich receptor-like protein kinase 2	16.8765	11.4907	-0.554543	-1.43313	0.0147	0.0297579	sp|Q9CAL3|CRK2_ARATH	IPR002902,IPR013320,IPR011009	GO:0005524,GO:0004674,GO:0004672,GO:0006468,GO:0016772
Peaxi162Scf00981g00421	serine/threonine phosphatase 7	61.8484	41.7038	-0.568558	-1.51522	0.0089	0.0192842	AT5G63870.2	IPR004843	GO:0016787
Peaxi162Scf00548g00650	Mitochondrial outer membrane protein porin 2	125.898	84.7112	-0.571628	-1.49374	0.01055	0.0223464	sp|Q9FJX3|VDAC2_ARATH	IPR023614,IPR027246	GO:0055085,GO:0005741
Peaxi162Scf00890g00113	AMP deaminase	35.074	23.5047	-0.577456	-1.53271	0.00685	0.0153483	sp|O80452|AMPD_ARATH	IPR006329	GO:0019239,GO:0006188,GO:0003876,GO:0009168
Peaxi162Scf00643g00112	vesicle-associated membrane protein 713	53.7457	35.7781	-0.58707	-1.54478	0.0088	0.0190955	AT5G11150.1	IPR011012,IPR001388	GO:0006810,GO:0016021,GO:0016192
Peaxi162Scf01313g00235	V-type proton ATPase subunit H	95.9185	63.7846	-0.588601	-1.56353	0.00765	0.0168998	sp|Q9LX65|VATH_ARATH	IPR004908	GO:0015991,GO:0016820,GO:0005515,GO:0005488,GO:0000221,GO:0046961
Peaxi162Scf00040g00004	Ribosomal protein L31	431.416	286.632	-0.589881	-1.4272	0.0158	0.0316848	AT5G55125.1	IPR002150	GO:0005840,GO:0006412,GO:0005622,GO:0003735
Peaxi162Scf00891g00220	Transducin family protein / WD-40 repeat family protein	45.7043	30.1893	-0.598293	-1.56935	0.0074	0.0164183	AT3G33530.1	IPR015943	GO:0005515
Peaxi162Scf00314g00733	calnexin 1	556.307	367.337	-0.598778	-1.30784	0.023	0.0438235	AT5G61790.1	IPR001580,IPR008985	GO:0006457,GO:0005783,GO:0005515,GO:0051082,GO:0005509
Peaxi162Scf00516g00523	Alanine--tRNA ligase	48.4095	31.886	-0.602369	-1.6076	0.00645	0.0145713	sp|P36428|SYA_ARATH	IPR002318,IPR009000	GO:0016876,GO:0005524,GO:0000166,GO:0043039,GO:0006419,GO:0005737,GO:0004813,GO:0003676
Peaxi162Scf00207g00746	Cytochrome c1-1, heme protein, mitochondrial	48.0329	31.5552	-0.606146	-1.56914	0.00675	0.0151532	sp|P25076|CY11_SOLTU	IPR002326	GO:0009055,GO:0020037,GO:0005506
Peaxi162Scf00119g00016	serine/threonine protein kinase 3	95.292	62.5679	-0.606934	-1.54638	0.0056	0.012888	AT5G08160.1	IPR011009	GO:0005524,GO:0004674,GO:0004672,GO:0006468,GO:0016772
Peaxi162Scf00995g00323	60S ribosomal protein L5	273.712	179.55	-0.608273	-1.51952	0.00775	0.0170909	sp|Q6UNT2|RL5_CUCSA	IPR025607,IPR005484	GO:0005840,GO:0006412,GO:0005622,GO:0008097,GO:0003735
Peaxi162Scf00732g00145	RNA-binding KH domain-containing protein	77.5071	50.6523	-0.6137	-1.61373	0.0061	0.0138823	AT2G38610.1	IPR004087	GO:0003723
Peaxi162Scf00001g00322	somatic embryogenesis receptor-like kinase 2	32.0882	20.9367	-0.616013	-1.64528	0.0062	0.0140815	AT1G34210.1	IPR013210,IPR001611,IPR013320,IPR011009	GO:0005524,GO:0005515,GO:0004674,GO:0004672,GO:0006468,GO:0016772
Peaxi162Scf00359g01222	Phosphoglycerate mutase, 2,3-bisphosphoglycerate-independent	453.859	295.92	-0.617037	-1.4079	0.0169	0.0335781	AT3G08590.1	IPR005995	GO:0046872,GO:0008152,GO:0006007,GO:0004619,GO:0003824,GO:0005737,GO:0030145
Peaxi162Scf00401g00003	60S ribosomal protein L35a-3	138.541	90.2434	-0.618424	-1.65961	0.005	0.011677	sp|Q9C912|R35A3_ARATH	IPR001780,IPR009000	GO:0005840,GO:0006412,GO:0005622,GO:0003735
Peaxi162Scf00086g02522	P-loop containing nucleoside triphosphate hydrolases superfamily protein	46.7151	30.3882	-0.62038	-1.64294	0.00465	0.0109644	AT1G80350.1	IPR015415,IPR027417,IPR007330	GO:0005524,GO:0000166,GO:0017111
Peaxi162Scf00560g00513	ARF GAP-like zinc finger-containing protein ZIGA4	82.3954	53.5915	-0.62056	-1.58995	0.0056	0.012888	AT1G08680.2	IPR001164	GO:0032312,GO:0008060,GO:0008270
Peaxi162Scf00053g00258	40S ribosomal protein S4	280.785	182.564	-0.621065	-1.61098	0.0057	0.0130882	sp|P46300|RS4_SOLTU	IPR000876	GO:0005840,GO:0003723,GO:0006412,GO:0005622,GO:0003735
Peaxi162Scf00015g00272	RNA-binding family protein with retrovirus zinc finger-like domain isoform 3 [Theobroma cacao] gb|EOY18432.1| RNA-binding family protein with retrovirus zinc finger-like domain isoform 3 [Theobroma cacao]	301.173	195.721	-0.621797	-1.5908	0.00775	0.0170909	ref|XP_007009622.1|	IPR012677,IPR001878	GO:0000166,GO:0008270,GO:0003676
Peaxi162Scf00180g00311	Hydroxyacylglutathione hydrolase	49.9171	32.3517	-0.625693	-1.64934	0.0047	0.0110673	sp|Q60BX0|GLO2_METCA	IPR017782	GO:0016787,GO:0004416,GO:0008270,GO:0006750
Peaxi162Scf00037g01024	chloroplast-targeted copper chaperone, putative [Ricinus communis] gb|EEF49875.1| chloroplast-targeted copper chaperone, putative [Ricinus communis]	153.332	99.1922	-0.628359	-1.72419	0.0054	0.0124867	ref|XP_002512423.1|	IPR006121	GO:0046872,GO:0030001
Peaxi162Scf01003g00121	Keratinocyte-associated protein 2 isoform 1 [Theobroma cacao] gb|EOY16403.1| Keratinocyte-associated protein 2 isoform 1 [Theobroma cacao]	48.3666	31.068	-0.638584	-1.58681	0.01095	0.0230761	ref|XP_007019178.1|	IPR018614
Peaxi162Scf00829g00008	S-adenosyl-L-methionine-dependent methyltransferases superfamily protein	67.8561	43.5509	-0.639777	-1.70622	0.00345	0.00845147	AT1G04430.1	IPR004159	GO:0008168
Peaxi162Scf12724g00012	Isocitrate dehydrogenase [NAD] subunit 2, mitochondrial	50.6191	32.2623	-0.649832	-1.71569	0.003	0.0074794	sp|Q9USP8|IDH2_SCHPO	IPR001804,IPR024084	GO:0006099,GO:0000287,GO:0016616,GO:0004449,GO:0051287,GO:0055114
Peaxi162Scf00108g01317	tRNA N6-adenosine threonylcarbamoyltransferase	76.5955	48.6955	-0.65347	-1.7241	0.005	0.011677	sp|Q0CH39|KAE1_ASPTN	IPR017861,IPR000905
Peaxi162Scf00016g02249	Calcium-dependent lipid-binding (CaLB domain) family protein	145.338	92.2021	-0.656536	-1.68322	0.00375	0.00909209	AT4G34150.1	IPR000008	GO:0005515
Peaxi162Scf00043g01711	pfkB-like carbohydrate kinase family protein	50.1729	31.8246	-0.656767	-1.6897	0.0043	0.0102448	AT4G28706.1	IPR002139	GO:0016773,GO:0004747,GO:0006014
Peaxi162Scf01242g00022	60S ribosomal protein L5	334.761	212.262	-0.657285	-1.65094	0.0041	0.00983118	sp|Q6UNT2|RL5_CUCSA	IPR025607,IPR005484	GO:0005840,GO:0006412,GO:0005622,GO:0008097,GO:0003735
Peaxi162Scf00038g02654	Solute carrier family 22 member 6-A	19.5561	12.3547	-0.66256	-1.61591	0.00685	0.0153483	sp|Q66J54|S226A_XENLA	IPR005828,IPR016196	GO:0055085,GO:0016021,GO:0022857
Peaxi162Scf00618g00536	polypyrimidine tract-binding protein 2	56.3691	35.5924	-0.663338	-1.72942	0.0025	0.00640186	AT5G53180.1	IPR012677	GO:0000166,GO:0003676
Peaxi162Scf00615g00064	VQ motif-containing protein isoform 1 [Theobroma cacao] ref|XP_007039498.1| VQ motif-containing protein isoform 1 [Theobroma cacao] ref|XP_007039499.1| VQ motif-containing protein isoform 1 [Theobroma cacao] gb|EOY23998.1| VQ motif-containing protein isoform 1 [Theobroma cacao] gb|EOY23999.1| VQ motif-containing protein isoform 1 [Theobroma cacao] gb|EOY24000.1| VQ motif-containing protein isofor…	49.8436	31.4459	-0.664538	-1.71544	0.00475	0.0111685	ref|XP_007039497.1|	IPR008889
Peaxi162Scf00498g00534	mitogen-activated protein kinase kinase 3	58.2536	36.7436	-0.664854	-1.74074	0.00205	0.00537075	AT5G40440.1	IPR011009	GO:0005524,GO:0004674,GO:0004672,GO:0006468,GO:0016772
Peaxi162Scf00382g00068	Protein FLX-like 3	31.387	19.7658	-0.667159	-1.65091	0.00605	0.0137859	sp|Q9C717|FLXL3_ARATH
Peaxi162Scf00469g00529	shaggy-like kinase 13	122.049	76.6934	-0.670284	-1.76444	0.00275	0.00692868	AT5G14640.1	IPR011009	GO:0005524,GO:0004674,GO:0004672,GO:0006468,GO:0016772
Peaxi162Scf00285g00006	mitogen-activated protein kinase 1	69.0496	43.3841	-0.670467	-1.75469	0.00165	0.00443308	AT1G10210.1	IPR011009	GO:0005524,GO:0004674,GO:0004672,GO:0006468,GO:0004707,GO:0016772
Peaxi162Scf00673g00028	Unknown protein	9.16929	5.73595	-0.676777	-1.59947	0.006	0.013686		IPR025486
Peaxi162Scf01336g00020	Glycoprotein membrane precursor GPI-anchored	343.97	214.802	-0.679276	-1.73392	0.00265	0.0067089	AT3G06035.1
Peaxi162Scf00114g01016	serine carboxypeptidase-like 48	25.1571	15.6671	-0.683224	-1.60932	0.0077	0.0169943	AT3G45010.1	IPR001563	GO:0006508,GO:0004185
Peaxi162Scf00088g01226	ENTH/ANTH/VHS superfamily protein	56.4264	35.1286	-0.683724	-1.7934	0.00195	0.0051377	AT5G35200.1	IPR011417,IPR008942	GO:0030276,GO:0048268,GO:0005545,GO:0030118,GO:0005543
Peaxi162Scf00672g00047	winged-helix DNA-binding transcription factor family protein	32.5516	20.2175	-0.687127	-1.88033	0.0019	0.00502129	AT5G66100.1	IPR011991
Peaxi162Scf00293g00510	Cystathionine beta-synthase (CBS) family protein	1083.16	671.673	-0.68942	-1.5216	0.01035	0.0219794	AT5G10860.1	IPR000644	GO:0030554
Peaxi162Scf00106g00427	FKBP-like peptidyl-prolyl cis-trans isomerase family protein	128.212	79.3978	-0.691358	-1.83814	0.0021	0.00548714	AT1G26550.1	IPR023058,IPR000297	GO:0016853
Peaxi162Scf00015g00141	Protein NRT1/ PTR FAMILY 1.2	7.51385	4.65018	-0.692265	-1.66083	0.00505	0.0117781	sp|Q9M817|PTR6_ARATH	IPR000109,IPR016196	GO:0016020,GO:0006810,GO:0006857,GO:0005215
Peaxi162Scf00251g01119	60S ribosomal protein L18A-1	531.634	328.174	-0.695971	-1.7126	0.0031	0.00769733	AT1G29970.2	IPR023573,IPR021138	GO:0005840,GO:0006412,GO:0003735
Peaxi162Scf01208g00149	Protein yippee-like	134.092	82.725	-0.696826	-1.81261	0.0021	0.00548714	sp|P59234|YIPL_SOLTU	IPR004910
Peaxi162Scf00282g00513	conserved hypothetical protein [Ricinus communis] gb|EEF36826.1| conserved hypothetical protein [Ricinus communis]	27.6532	17.0583	-0.696974	-1.60823	0.0063	0.0142763	ref|XP_002525567.1|	IPR024752
Peaxi162Scf00111g00320	subtilisin-like serine protease 2	19.7561	12.1118	-0.705881	-1.77627	0.00275	0.00692868	AT4G34980.1	IPR015500,IPR023828	GO:0004252,GO:0006508,GO:0042802,GO:0043086
Peaxi162Scf00359g01115	regulatory protein (NPR1)	64.1624	39.2768	-0.708051	-1.89682	0.00095	0.00271699	AT1G64280.1	IPR021094,IPR024228,IPR020683,IPR011333	GO:0005515
Peaxi162Scf00362g00143	Aminoacylase-1	276.796	169.296	-0.70928	-1.61281	0.00575	0.013188	sp|Q99JW2|ACY1_MOUSE	IPR002933	GO:0016787,GO:0008237,GO:0008152,GO:0006508,GO:0006520,GO:0004046,GO:0005737
Peaxi162Scf00147g00614	Lactoylglutathione lyase	177.668	108.335	-0.713682	-1.91469	0.001	0.00284413	sp|Q948T6|LGUL_ORYSJ	IPR004361,IPR004360	GO:0004462,GO:0046872
Peaxi162Scf00798g00318	Myb family transcription factor APL	68.5059	41.5818	-0.720276	-1.8921	0.0015	0.00407526	sp|Q9SAK5|APL_ARATH	IPR025756,IPR009057	GO:0003677,GO:0003682
Peaxi162Scf01766g00011	Alpha/beta-Hydrolases superfamily protein isoform 1 [Theobroma cacao] gb|EOY05522.1| Alpha/beta-Hydrolases superfamily protein isoform 1 [Theobroma cacao]	18.367	11.1033	-0.726128	-1.60273	0.00755	0.0167087	ref|XP_007034596.1|	IPR013744
Peaxi162Scf00020g10235	DSBA oxidoreductase family protein isoform 1 [Theobroma cacao] gb|EOY03799.1| DSBA oxidoreductase family protein isoform 1 [Theobroma cacao]	28.039	16.9263	-0.728172	-1.74235	0.0029	0.00726086	ref|XP_007032873.1|	IPR001853,IPR012336	GO:0015035
Peaxi162Scf00023g02024	actin 7	699.268	422.074	-0.72835	-1.57236	0.00805	0.0176667	AT5G09810.1	IPR004000
Peaxi162Scf00001g00492	HSP20-like chaperones superfamily protein isoform 1 [Theobroma cacao] gb|EOX95050.1| HSP20-like chaperones superfamily protein isoform 1 [Theobroma cacao]	152.874	92.2582	-0.728598	-1.86326	0.001	0.00284413	ref|XP_007050893.1|	IPR008978
Peaxi162Scf00333g00213	40S ribosomal protein S4	244.058	146.96	-0.731804	-1.84771	0.0016	0.00431488	sp|P46300|RS4_SOLTU	IPR000876	GO:0005840,GO:0003723,GO:0006412,GO:0005622,GO:0003735
Peaxi162Scf00004g02625	sulfite reductase	59.1018	35.5775	-0.732238	-1.93104	0.0005	0.00152937	AT5G04590.1	IPR011787	GO:0020037,GO:0051539,GO:0050311,GO:0055114,GO:0051536,GO:0016491
Peaxi162Scf00495g00013	C2H2-like zinc finger protein	34.4733	20.7391	-0.733122	-1.88675	0.00095	0.00271699	AT5G66730.1	IPR013087	GO:0046872,GO:0003676
Peaxi162Scf01087g00127	Rer1 family protein	113.09	68.0034	-0.733786	-1.9953	0.0009	0.00258883	AT4G39220.1	IPR004932	GO:0016021
Peaxi162Scf00129g00828	CRM family member 2	7.86224	4.72726	-0.733936	-1.80619	0.00225	0.00583316	AT3G01370.1	IPR012349,IPR001890	GO:0003723,GO:0010181,GO:0055114,GO:0016491
Peaxi162Scf00194g00629	Transducin/WD40 repeat-like superfamily protein isoform 2 [Theobroma cacao] gb|EOY32225.1| Transducin/WD40 repeat-like superfamily protein isoform 2 [Theobroma cacao]	13.8375	8.31139	-0.735426	-1.85934	0.0016	0.00431488	ref|XP_007014606.1|	IPR015943	GO:0005515
Peaxi162Scf00832g00326	U-box domain-containing protein 13	32.4838	19.4818	-0.737594	-1.9351	0.00105	0.00297038	sp|Q9SNC6|PUB13_ARATH	IPR013083,IPR016024	GO:0005515,GO:0000151,GO:0016567,GO:0005488,GO:0004842
Peaxi162Scf01365g00028	60S ribosomal protein L8	450.311	269.73	-0.739406	-1.84441	0.00185	0.00490454	sp|P29766|RL8_SOLLC	IPR002171	GO:0005840,GO:0003723,GO:0015934,GO:0006412,GO:0005622,GO:0003735
Peaxi162Scf00088g00076	Unknown protein	252.508	150.969	-0.742073	-1.95799	0.00125	0.00346795
Peaxi162Scf00526g00042	Ethylene insensitive 3 family protein	117.454	70.0999	-0.744616	-1.96978	0.00085	0.00246011	AT3G20770.1
Peaxi162Scf00130g00044	acidic rib P1a-like [Solanum tuberosum]	527.323	313.81	-0.748794	-1.96625	0.00045	0.00139113	ref|NP_001275175.1|	IPR001813	GO:0005840,GO:0005622,GO:0006414,GO:0003735
Peaxi162Scf00136g00619	NADH dehydrogenase [ubiquinone] iron-sulfur protein 7, mitochondrial	86.9806	51.7531	-0.749049	-1.92931	0.0009	0.00258883	sp|Q43844|NDUS7_SOLTU	IPR006138	GO:0051539,GO:0048038,GO:0055114,GO:0051536,GO:0008137
Peaxi162Scf01860g00003	40S ribosomal protein S4	171.411	101.805	-0.751655	-1.98004	0.00095	0.00271699	sp|P46300|RS4_SOLTU	IPR000876	GO:0005840,GO:0003723,GO:0006412,GO:0005622,GO:0003735
Peaxi162Scf00059g00317	SPFH/Band 7/PHB domain-containing membrane-associated protein family	39.7729	23.5432	-0.756474	-1.84932	0.0019	0.00502129	AT5G62740.1	IPR001107	GO:0016020
Peaxi162Scf00921g00134	PHD finger family protein / bromo-adjacent homology (BAH) domain-containing protein	15.3371	9.07739	-0.756675	-1.55449	0.0109	0.0229848	AT4G22140.1	IPR013083,IPR001025	GO:0003677,GO:0005515,GO:0008270
Peaxi162Scf00148g00114	Embryo-specific protein 3, (ATS3)	816.853	482.328	-0.760062	-1.79521	0.0013	0.00359078	AT2G41475.1	IPR010417	GO:0005515
Peaxi162Scf00065g01430	alpha/beta-Hydrolases superfamily protein	24.5659	14.4952	-0.761083	-1.96252	0.00095	0.00271699	AT4G02340.1	IPR000639,IPR000073	GO:0003824
Peaxi162Scf00001g04320	UDP-glucuronic acid decarboxylase 1	158.173	92.9575	-0.766859	-1.97684	0.00085	0.00246011	AT3G53520.1	IPR001509,IPR016040	GO:0044237,GO:0003824,GO:0050662
Peaxi162Scf00013g02116	IAA-amino acid hydrolase ILR1-like 7	32.4092	19.0364	-0.767643	-1.82136	0.00205	0.00537075	sp|Q8H3C9|ILL7_ORYSJ	IPR002933	GO:0016787,GO:0008152
Peaxi162Scf01211g00129	Katanin p60 ATPase-containing subunit A-like 2	77.4314	45.2777	-0.77412	-2.00416	0.0005	0.00152937	sp|A0JMA9|KATL2_XENTR	IPR027417	GO:0005524,GO:0000166,GO:0017111
Peaxi162Scf00950g00007	Peroxidase superfamily protein	70.5283	41.1426	-0.777571	-1.96176	0.0005	0.00152937	AT5G05340.1	IPR010255	GO:0006979,GO:0020037,GO:0004601,GO:0055114
Peaxi162Scf00399g00097	glutathione S-transferase 7	336.627	196.368	-0.777592	-2.05035	0.0002	0.000667709	AT1G02920.1	IPR010987,IPR012336	GO:0005515
Peaxi162Scf00337g00112	microtubule-associated protein 65-7	48.9484	28.4994	-0.780329	-2.08428	0.0003	0.000964629	AT1G14690.1	IPR007145	GO:0000226,GO:0000910,GO:0008017
Peaxi162Scf00074g01330	Galactose mutarotase-like superfamily protein	13.8093	8.01808	-0.784314	-1.58503	0.0072	0.0160325	AT4G23730.1	IPR011013,IPR008183	GO:0030246,GO:0016853,GO:0005975,GO:0003824
Peaxi162Scf00398g00717	Dihydrolipoyllysine-residue acetyltransferase component of pyruvate dehydrogenase complex	48.7168	28.2625	-0.78553	-2.09059	0.00045	0.00139113	sp|Q1RJT3|ODP2_RICBR	IPR004167,IPR001078,IPR000089,IPR023213	GO:0016746,GO:0008152
Peaxi162Scf01662g00008	Ubiquitin-conjugating enzyme E2 variant 1C	154.798	89.7981	-0.785634	-2.07207	0.0006	0.00180172	sp|Q9SJ44|UEV1C_ARATH	IPR016135	GO:0016881
Peaxi162Scf00050g00146	Calcium-binding EF-hand family protein	476.945	276.539	-0.786341	-2.0319	0.0006	0.00180172	AT2G41090.1	IPR011992	GO:0005509
Peaxi162Scf00171g00430	Argonaute family protein	99.584	57.7202	-0.786837	-1.96597	0.00085	0.00246011	AT2G27880.1	IPR014811,IPR024357,IPR012337,IPR003100	GO:0005515,GO:0003676
Peaxi162Scf00563g00533	galacturonosyltransferase 4	37.8202	21.9209	-0.786848	-2.08092	0.0005	0.00152937	AT5G47780.1	IPR002495	GO:0016757
Peaxi162Scf00038g02522	Serine/arginine repetitive matrix protein 2, putative isoform 2, partial [Theobroma cacao] gb|EOY26332.1| Serine/arginine repetitive matrix protein 2, putative isoform 2, partial [Theobroma cacao]	315.051	182.254	-0.789635	-2.07602	0.00035	0.00110899	ref|XP_007023710.1|
Peaxi162Scf00285g00073	serine acetyltransferase 2	35.2969	20.387	-0.791892	-2.03105	0.0009	0.00258883	AT3G13110.1	IPR005881,IPR014710	GO:0045735,GO:0009001,GO:0006535,GO:0016740,GO:0005737
Peaxi162Scf00384g00123	Ras-related protein Rab-11A	23.5968	13.5819	-0.796905	-1.66585	0.0056	0.012888	sp|P62491|RB11A_HUMAN	IPR002041,IPR005225,IPR001806,IPR027417	GO:0016020,GO:0007165,GO:0006184,GO:0005622,GO:0003924,GO:0006886,GO:0006913,GO:0007264,GO:0005525,GO:0015031
Peaxi162Scf00095g00221	PH-response transcription factor pacC/RIM101 isoform 1 [Theobroma cacao] gb|EOY06334.1| PH-response transcription factor pacC/RIM101 isoform 1 [Theobroma cacao]	20.9421	12.0518	-0.797154	-1.85444	0.00175	0.00466936	ref|XP_007035408.1|
Peaxi162Scf00136g00618	Mitochondrial ATP synthase subunit G protein	224.952	129.204	-0.799961	-2.13992	0.0004	0.00125109	AT4G29480.1	IPR006808	GO:0015986,GO:0000276,GO:0015078
Peaxi162Scf00391g00710	C2 calcium/lipid-binding plant phosphoribosyltransferase family protein	20.3909	11.7111	-0.800042	-2.11342	0.0003	0.000964629	AT1G22610.1	IPR013583,IPR000008	GO:0005515
Peaxi162Scf00566g00218	nucleic acid binding protein [Nicotiana tabacum]	58.2948	33.2706	-0.809121	-2.11319	0.00045	0.00139113	emb|CAC69852.1|	IPR012677	GO:0000166,GO:0003676
Peaxi162Scf00580g00036	Protein kinase superfamily protein	16.2077	9.24833	-0.80941	-1.7918	0.00215	0.00560332	AT2G17220.1	IPR013320,IPR011009	GO:0005524,GO:0004674,GO:0004672,GO:0006468,GO:0016772
Peaxi162Scf00128g00454	eukaryotic translation initiation factor 4B1	21.7959	12.4326	-0.809927	-2.0316	0.00055	0.00166651	AT3G26400.1	IPR010433
Peaxi162Scf00073g01611	Unknown protein	49.7467	28.3284	-0.812352	-1.98892	0.00065	0.00193585		IPR025124
Peaxi162Scf00463g00128	40S ribosomal protein S5-2	1273.1	723.895	-0.814491	-1.64208	0.00505	0.0117781	sp|P51427|RS52_ARATH	IPR000235,IPR023798	GO:0003723,GO:0006412,GO:0003735,GO:0015935
Peaxi162Scf00944g00156	Gamma-glutamyltranspeptidase 3	54.7507	31.101	-0.815915	-2.18009	5e-05	0.000185415	sp|Q9M0G0|GAGT3_ARATH	IPR000101	GO:0006749,GO:0003840
Peaxi162Scf00045g01939	Major facilitator superfamily protein	6.51204	3.6928	-0.818394	-1.45438	0.0193	0.037655	AT5G25050.1	IPR006501,IPR016196,IPR004324	GO:0004857,GO:0030599
Peaxi162Scf00193g00616		1198.07	676.91	-0.823682	-1.8933	0.0009	0.00258883
Peaxi162Scf00691g00211	Cytochrome c oxidase subunit Vc family protein	1542.74	870.783	-0.82511	-2.13122	0.0002	0.000667709	AT5G61310.1
Peaxi162Scf00136g00128	membrane steroid binding protein 1	58.664	33.0745	-0.826757	-1.78914	0.0026	0.00660917	AT5G52240.1	IPR001199	GO:0020037
Peaxi162Scf00038g02329	O-fucosyltransferase family protein	42.3044	23.8038	-0.829615	-2.15716	0.0004	0.00125109	AT5G50420.1	IPR019378
Peaxi162Scf00017g02337	RAC-like GTP binding protein 5	16.3293	9.18296	-0.830429	-1.70963	0.0041	0.00983118	AT1G75840.1	IPR002041,IPR005225,IPR001806,IPR027417	GO:0016020,GO:0007165,GO:0006184,GO:0005622,GO:0003924,GO:0006886,GO:0006913,GO:0007264,GO:0005525,GO:0015031
Peaxi162Scf00956g00313	regulatory protein (NPR1)	23.6273	13.2436	-0.835166	-2.08671	0.00055	0.00166651	AT1G64280.1	IPR021094,IPR024228,IPR020683,IPR011333	GO:0005515
Peaxi162Scf00705g00028	Mitochondrial dicarboxylate carrier	489.361	273.996	-0.836744	-1.96995	0.00095	0.00271699	sp|Q9UBX3|DIC_HUMAN	IPR002067,IPR023395	GO:0055085
Peaxi162Scf00362g00641	Heavy metal transport/detoxification superfamily protein	228.309	127.634	-0.838977	-2.20275	5e-05	0.000185415	AT4G35060.1	IPR006121	GO:0046872,GO:0030001
Peaxi162Scf02118g00003	mitogen-activated protein kinase 3	82.5817	46.0884	-0.841419	-2.1912	0.0003	0.000964629	AT3G45640.1	IPR011009	GO:0005524,GO:0004674,GO:0004672,GO:0006468,GO:0004707,GO:0016772
Peaxi162Scf00073g01124	cellulose synthase 1	341.951	190.528	-0.843783	-1.77067	0.00245	0.0062886	AT4G32410.1	IPR005150,IPR013083	GO:0016760,GO:0016020,GO:0005515,GO:0030244,GO:0008270
Peaxi162Scf00438g00510	Endoglucanase 2	22.8601	12.7337	-0.844177	-2.04484	0.0002	0.000667709	sp|Q9FXI9|GUN2_ARATH	IPR008928,IPR001701	GO:0004553,GO:0005975,GO:0003824
Peaxi162Scf00200g00710	evolutionarily conserved C-terminal region 2	256.611	142.82	-0.845385	-1.97422	0.00085	0.00246011	AT3G13460.1	IPR007275
Peaxi162Scf00274g00311	Galactosyl transferase GMA12/MNN10 family protein	52.191	29.0221	-0.846649	-2.20429	0.00015	0.000513767	AT5G07720.1	IPR008630	GO:0016758,GO:0016021
Peaxi162Scf00171g00822	Calcium-binding EF-hand family protein	68.9041	38.2907	-0.847598	-2.17163	0.0002	0.000667709	AT2G41090.1	IPR011992	GO:0005509
Peaxi162Scf00334g00006	Duplicated homeodomain-like superfamily protein	16.4897	9.15675	-0.848654	-1.77652	0.0023	0.00594717	AT5G08520.1	IPR009057	GO:0003677,GO:0003682
Peaxi162Scf00604g00005	Lung seven transmembrane receptor family protein	97.8568	54.2193	-0.851867	-2.3319	0.00015	0.000513767	AT5G18520.1	IPR009637	GO:0016021
Peaxi162Scf00362g00536	Protein phosphatase 2C family protein	53.722	29.7566	-0.852302	-2.18821	0.00015	0.000513767	AT4G38520.1	IPR001932,IPR015655	GO:0006470,GO:0003824,GO:0004722
Peaxi162Scf00362g00534	V-type proton ATPase subunit B2	179.107	98.9971	-0.855364	-2.13645	0.0003	0.000964629	sp|Q9SZN1|VATB2_ARATH	IPR000793,IPR004100,IPR027417,IPR022879,IPR000194	GO:0046034,GO:0033178,GO:0015991,GO:0016820,GO:0005524,GO:0015992
Peaxi162Scf00129g00710	Protein transport protein SEC13	55.1691	30.3647	-0.861466	-2.16731	0.00025	0.000817896	sp|Q54DS8|SEC13_DICDI	IPR015943,IPR020472	GO:0005515
Peaxi162Scf00442g00115	Cyclin B2	16.9429	9.30877	-0.864017	-1.93957	0.0012	0.0033442	AT1G20610.1	IPR014400	GO:0005634,GO:0051726,GO:0019901,GO:0000079
Peaxi162Scf01205g00170	60S ribosomal protein L18A-1	439.106	241.23	-0.86416	-2.21171	5e-05	0.000185415	AT1G29970.2	IPR023573,IPR021138	GO:0005840,GO:0006412,GO:0003735
Peaxi162Scf00003g04712	40S ribosomal protein S5	1473.58	807.978	-0.866937	-1.78864	0.00195	0.0051377	sp|O65731|RS5_CICAR	IPR000235,IPR023798	GO:0003723,GO:0006412,GO:0003735,GO:0015935
Peaxi162Scf00358g00513	Argonaute family protein	15.0234	8.23205	-0.867889	-2.23585	0.0002	0.000667709	AT2G27880.1	IPR014811,IPR024357,IPR012337,IPR003100	GO:0005515,GO:0003676
Peaxi162Scf00786g00013	E3 ubiquitin-protein ligase SINAT3	28.3078	15.4837	-0.870454	-2.02691	0.001	0.00284413	sp|Q84JL3|SINA3_ARATH	IPR013083,IPR004162	GO:0005634,GO:0006511,GO:0005515,GO:0007275,GO:0016567,GO:0008270,GO:0004842
Peaxi162Scf00243g00056	Leucine-rich repeat protein kinase family protein	48.4982	26.4311	-0.875695	-2.2861	0.0001	0.00035384	AT3G46340.1	IPR025875,IPR001611,IPR024788	GO:0005515
Peaxi162Scf01112g00129	HVA22-like protein a, putative isoform 2 [Theobroma cacao] ref|XP_007018279.1| HVA22-like protein a, putative isoform 2 [Theobroma cacao] gb|EOY15503.1| HVA22-like protein a, putative isoform 2 [Theobroma cacao] gb|EOY15504.1| HVA22-like protein a, putative isoform 2 [Theobroma cacao]	11.387	6.19623	-0.877918	-1.67092	0.005	0.011677	ref|XP_007018278.1|	IPR012337	GO:0004523,GO:0003676
Peaxi162Scf00115g00081	P-loop containing nucleoside triphosphate hydrolases superfamily protein	46.6393	25.3782	-0.877958	-2.31542	0.0002	0.000667709	AT5G60760.1	IPR027417
Peaxi162Scf00497g01113	calreticulin 3	56.9717	30.8884	-0.883179	-2.336	5e-05	0.000185415	AT1G08450.1	IPR001580,IPR008985	GO:0006457,GO:0005783,GO:0005515,GO:0051082,GO:0005509
Peaxi162Scf00132g01511	Ph phosphatase inhibitors [Theobroma cacao]	43.9912	23.8377	-0.883972	-2.14601	0.0004	0.00125109	ref|XP_007038652.1|	IPR007062	GO:0004864,GO:0043666,GO:0009966
Peaxi162Scf00068g01814	Unknown protein	15.311	8.28602	-0.885817	-2.00378	0.0007	0.00206849
Peaxi162Scf00289g00084	Thioredoxin superfamily protein	347.588	188.075	-0.886069	-2.18536	0.00015	0.000513767	AT1G76020.1	IPR012336
Peaxi162Scf00700g00071	Protein transport protein SEC13	40.5873	21.9275	-0.888288	-2.16496	0.00035	0.00110899	sp|Q54DS8|SEC13_DICDI	IPR015943,IPR020472	GO:0005515
Peaxi162Scf00444g00439	alpha/beta-Hydrolases superfamily protein	11.7738	6.34843	-0.891115	-1.82637	0.00335	0.00823683	AT3G49050.1	IPR002921,IPR005592	GO:0016042,GO:0004091,GO:0004806,GO:0006629
Peaxi162Scf00538g00127	V-type proton ATPase 16 kDa proteolipid subunit	76.0005	40.8721	-0.894892	-2.25984	5e-05	0.000185415	sp|O24011|VATL_SOLLC	IPR002379,IPR000245	GO:0033179,GO:0015991,GO:0033177,GO:0015078
Peaxi162Scf00021g01916	Succinyl-CoA ligase [ADP-forming] subunit alpha	149.845	80.0977	-0.903642	-2.36948	0.0001	0.00035384	sp|Q1RH56|SUCD_RICBR	IPR005810,IPR016040,IPR016102	GO:0004775,GO:0003878,GO:0008152,GO:0048037,GO:0003824
Peaxi162Scf00025g00059	NADH dehydrogenase [ubiquinone] 1 beta subcomplex subunit 7	237.095	126.562	-0.905624	-2.37155	0.00015	0.000513767	sp|Q9SKC9|NDUB7_ARATH	IPR008698	GO:0003954,GO:0005739,GO:0008137
Peaxi162Scf00040g00023	germin-like protein 10	334.364	178.445	-0.905944	-2.37919	5e-05	0.000185415	AT3G62020.1	IPR001929	GO:0045735,GO:0030145
Peaxi162Scf00496g00038	Arginine/serine-rich coiled coil protein [Theobroma cacao] gb|EOY20578.1| Arginine/serine-rich coiled coil protein [Theobroma cacao]	29.1936	15.5799	-0.905962	-1.76095	0.0039	0.0094105	ref|XP_007036077.1|
Peaxi162Scf00215g00053	Alpha-1,4-glucan-protein synthase family protein	111.798	59.5347	-0.909098	-2.38908	5e-05	0.000185415	AT5G16510.1	IPR004901	GO:0030244,GO:0016866
Peaxi162Scf00964g00153	Polyadenylate-binding protein RBP45	466.397	247.612	-0.913473	-2.14793	0.0006	0.00180172	sp|Q9LEB4|RBP45_NICPL	IPR012677	GO:0000166,GO:0003676
Peaxi162Scf00920g00012	RNI-like superfamily protein	20.1195	10.626	-0.920996	-1.97232	0.0011	0.00309629	AT4G05460.1	IPR001810,IPR006553	GO:0005515
Peaxi162Scf00102g01136	L-lactate dehydrogenase A chain	77.0033	40.6296	-0.922391	-2.36652	5e-05	0.000185415	sp|P06151|LDHA_MOUSE	IPR001557	GO:0016616,GO:0006096,GO:0044262,GO:0003824,GO:0055114,GO:0005737,GO:0004459,GO:0005975,GO:0016491
Peaxi162Scf00245g00912	RING/U-box superfamily protein	39.9864	21.0931	-0.922737	-2.27511	0.00015	0.000513767	AT3G60080.1	IPR013083	GO:0005515,GO:0008270
Peaxi162Scf00638g00210	Heavy metal transport/detoxification superfamily protein	481.65	253.959	-0.923392	-2.21836	0.0002	0.000667709	AT5G03380.1	IPR006121	GO:0046872,GO:0030001
Peaxi162Scf00588g00102	Calmodulin-binding protein	66.0854	34.7922	-0.92557	-2.43629	5e-05	0.000185415	AT5G57580.1	IPR012416
Peaxi162Scf00462g00042	NFU domain protein 3	22.8248	11.9842	-0.929464	-2.04088	0.0005	0.00152937	AT4G25910.1	IPR001075	GO:0016226,GO:0005506,GO:0051536
Peaxi162Scf00478g00048	Lipase/lipooxygenase, PLAT/LH2 family protein	909.359	475.779	-0.934557	-2.28239	0.00015	0.000513767	AT4G39730.1	IPR008976	GO:0005515
Peaxi162Scf00131g00138	ubiquitin-conjugating enzyme 28	723.301	377.923	-0.936505	-2.20603	0.0003	0.000964629	AT1G64230.1	IPR016135,IPR023313	GO:0016881
Peaxi162Scf00117g01317	ubiquitin-conjugating enzyme 28	1831.23	956.293	-0.937287	-1.93113	0.00075	0.00220004	AT1G64230.1	IPR016135,IPR023313	GO:0016881
Peaxi162Scf00459g00123	apyrase 2	29.0423	15.1504	-0.938802	-2.42089	5e-05	0.000185415	AT5G18280.1	IPR000407	GO:0016787
Peaxi162Scf01124g00012	Pentatricopeptide repeat-containing protein	18.1105	9.4343	-0.94084	-1.7916	0.003	0.0074794	sp|Q9LYZ9|PP362_ARATH	IPR011990,IPR002885	GO:0005515
Peaxi162Scf00003g05369	RNA binding (RRM/RBD/RNP motifs) family protein	49.5407	25.7919	-0.941697	-2.42915	0.0001	0.00035384	AT5G32450.1	IPR012677	GO:0000166,GO:0003676
Peaxi162Scf00955g00034	RNA-binding (RRM/RBD/RNP motifs) family protein	47.5012	24.6451	-0.94666	-2.48159	5e-05	0.000185415	AT3G07810.1	IPR012677	GO:0000166,GO:0003676
Peaxi162Scf00001g00412	late embryogenesis abundant protein Lea5 [Solanum nigrum]	920.481	476.804	-0.948991	-2.24618	5e-05	0.000185415	gb|ADW66129.1|	IPR004926	GO:0006950
Peaxi162Scf00071g00426	calreticulin 1b	80.2214	41.543	-0.94938	-2.50997	5e-05	0.000185415	AT1G09210.1	IPR001580,IPR008985	GO:0006457,GO:0005783,GO:0005515,GO:0051082,GO:0005509
Peaxi162Scf00003g04711		543.661	280.885	-0.952728	-2.49907	5e-05	0.000185415
Peaxi162Scf00954g00314	auxin response factor 19	28.2092	14.5362	-0.956518	-2.52797	5e-05	0.000185415	AT1G19220.1	IPR015300,IPR010525,IPR003311	GO:0005634,GO:0003677,GO:0006355,GO:0009725,GO:0046983
Peaxi162Scf00069g00011	Werner syndrome-like exonuclease	31.7334	16.3279	-0.958666	-2.03095	0.0007	0.00206849	AT4G13870.1	IPR012337	GO:0008408,GO:0006139,GO:0003676
Peaxi162Scf00611g00037	Mannose-1-phosphate guanyltransferase	89.7116	46.0431	-0.962309	-2.51623	5e-05	0.000185415	sp|Q7RVR8|MPG1_NEUCR	IPR001451,IPR005835	GO:0009058,GO:0016779
Peaxi162Scf00071g00324	S-adenosylmethionine synthase 3	664.719	340.77	-0.963945	-2.14889	0.00035	0.00110899	sp|Q9SBQ7|METK3_PETHY	IPR002133	GO:0005524,GO:0004478,GO:0006556
Peaxi162Scf00904g00454	ubiquitin-conjugating enzyme 28	187.111	95.7898	-0.965951	-2.51904	5e-05	0.000185415	AT1G64230.1	IPR016135,IPR023313	GO:0016881
Peaxi162Scf01003g00014	Unknown protein	718.578	367.281	-0.968259	-2.52566	5e-05	0.000185415
Peaxi162Scf00314g00734	Glutamyl-tRNA(Gln) amidotransferase subunit A	33.2342	16.9701	-0.969675	-2.49178	5e-05	0.000185415	sp|B2V855|GATA_SULSY	IPR023631,IPR000120	GO:0016884
Peaxi162Scf00196g01023	RING/U-box superfamily protein	38.6462	19.6564	-0.975328	-2.36916	0.0002	0.000667709	AT3G06140.1	IPR013083	GO:0005515,GO:0008270
Peaxi162Scf00140g00021	pfkB-like carbohydrate kinase family protein	284.906	144.71	-0.97732	-2.52741	5e-05	0.000185415	AT1G19600.1	IPR011611
Peaxi162Scf00116g01613	Protein NRT1/ PTR FAMILY 8.1	5.8618	2.97714	-0.977418	-1.83525	0.00305	0.0075881	sp|Q9M390|PTR1_ARATH	IPR000109,IPR016196	GO:0016020,GO:0006810,GO:0006857,GO:0005215
Peaxi162Scf00074g01038	Unknown protein	55.8703	28.3478	-0.978845	-2.59286	5e-05	0.000185415
Peaxi162Scf00419g00111	Ubiquitin-conjugating enzyme E2 variant 1D	332.642	168.745	-0.979125	-2.54186	5e-05	0.000185415	sp|Q9SVD7|UEV1D_ARATH	IPR016135	GO:0016881
Peaxi162Scf00082g00021	Peptidyl-prolyl cis-trans isomerase H	50.9271	25.794	-0.981399	-2.32579	0.00025	0.000817896	sp|P0C1I3|PPIH_RHIO9	IPR024936,IPR002130	GO:0006457,GO:0003755
Peaxi162Scf00591g00053	40S ribosomal protein S15a-1	1426.21	721.884	-0.982349	-2.26934	0.0001	0.00035384	sp|P42798|R15A1_ARATH	IPR000630	GO:0005840,GO:0006412,GO:0003735
Peaxi162Scf00690g00216	Deoxyuridine 5'-triphosphate nucleotidohydrolase	116.562	58.9107	-0.984495	-2.54953	5e-05	0.000185415	sp|Q9STG6|DUT_ARATH	IPR008180	GO:0016787,GO:0046080,GO:0004170
Peaxi162Scf00005g00618	Calcium-dependent lipid-binding (CaLB domain) family protein	21.0402	10.6227	-0.985992	-1.66826	0.0049	0.0114741	AT2G01540.1	IPR000008	GO:0005515
Peaxi162Scf00036g02120	mce-related family protein [Populus trichocarpa] gb|EEE90234.2| mce-related family protein [Populus trichocarpa]	22.349	11.2788	-0.986595	-2.34736	0.00015	0.000513767	ref|XP_002309784.2|	IPR003399
Peaxi162Scf00389g00617	Tetraspanin-3	42.4078	21.3873	-0.987575	-2.36751	5e-05	0.000185415	sp|Q9M1E7|TET3_ARATH	IPR018499	GO:0016021
Peaxi162Scf00516g00039	DHHC-type zinc finger family protein	63.3158	31.9118	-0.988476	-2.5891	5e-05	0.000185415	AT3G26935.1	IPR001594	GO:0008270
Peaxi162Scf00175g00529	fructokinase-like 2	4.10324	2.06332	-0.991795	-1.76141	0.0046	0.0108609	AT1G69200.1	IPR011611
Peaxi162Scf00072g00054	RING/U-box superfamily protein	433.648	217.893	-0.992904	-2.36502	0.00025	0.000817896	AT5G01980.1	IPR013083	GO:0005515,GO:0008270
Peaxi162Scf00402g00936	beta-hexosaminidase 2	17.8864	8.98287	-0.993616	-2.37144	0.00015	0.000513767	AT1G05590.1	IPR025705,IPR017853	GO:0004563,GO:0004553,GO:0005975,GO:0003824
Peaxi162Scf00057g00020	P-loop containing nucleoside triphosphate hydrolases superfamily protein	60.7798	30.4931	-0.99511	-2.62503	5e-05	0.000185415	AT4G28000.1	IPR027417	GO:0005524,GO:0000166,GO:0017111
Peaxi162Scf00680g00117	glutamate receptor 3.3	5.80189	2.90227	-0.999339	-2.07979	0.0012	0.0033442	AT1G42540.1	IPR001638,IPR028082,IPR017103	GO:0016020,GO:0006810,GO:0005234,GO:0004970,GO:0005215
Peaxi162Scf00009g00624	Galactosyltransferase family protein	18.4136	9.17166	-1.00552	-2.5011	5e-05	0.000185415	AT5G62620.1	IPR002659,IPR013320,IPR008985	GO:0016020,GO:0030246,GO:0006486,GO:0008378
Peaxi162Scf00089g01427	conserved hypothetical protein [Ricinus communis] gb|EEF51928.1| conserved hypothetical protein [Ricinus communis]	41.6553	20.7439	-1.00581	-2.21963	0.00085	0.00246011	ref|XP_002511326.1|
Peaxi162Scf00030g02223	O-fucosyltransferase family protein	16.0027	7.95755	-1.00792	-2.29564	0.00015	0.000513767	AT1G22460.1	IPR019378
Peaxi162Scf00444g00857	tubulin beta chain 2	38.227	18.909	-1.01552	-2.3708	0.0001	0.00035384	AT5G62690.1	IPR000217,IPR023123	GO:0051258,GO:0005874,GO:0043234,GO:0006184,GO:0007017,GO:0005525,GO:0005200,GO:0003924
Peaxi162Scf00154g00518	50S rib L18, putative [Ricinus communis]	127.072	62.3612	-1.02692	-2.65858	5e-05	0.000185415	ref|XP_002512448.1|	IPR005484	GO:0005840,GO:0006412,GO:0005622,GO:0003735
Peaxi162Scf00081g00135	conserved hypothetical protein [Ricinus communis] gb|EEF52738.1| conserved hypothetical protein [Ricinus communis]	12.6612	6.20303	-1.02937	-1.71235	0.00535	0.0123868	ref|XP_002510551.1|
Peaxi162Scf00095g00715	Bax inhibitor-1 family protein	554.417	271.457	-1.03025	-2.53596	5e-05	0.000185415	AT4G15470.1	IPR006214
Peaxi162Scf00013g00511	UDP-glucose 6-dehydrogenase family protein	31.7204	15.529	-1.03045	-2.54227	5e-05	0.000185415	AT3G29360.1	IPR017476	GO:0016616,GO:0003979,GO:0051287,GO:0055114
Peaxi162Scf00328g00529	RAC-like GTP binding protein 5	70.5284	34.3771	-1.03676	-2.75978	5e-05	0.000185415	AT1G75840.1	IPR005225,IPR001806,IPR027417	GO:0016020,GO:0007165,GO:0007264,GO:0006184,GO:0005622,GO:0005525,GO:0015031,GO:0003924
Peaxi162Scf00957g00017	Nucleotide-sugar transporter family protein	51.1595	24.8603	-1.04116	-2.68367	5e-05	0.000185415	AT3G11320.1	IPR004853
Peaxi162Scf00189g10019	Ras-related protein Rab-11B	21.7091	10.536	-1.04298	-1.97092	0.00105	0.00297038	sp|P22129|RB11B_DIPOM	IPR005225,IPR001806,IPR027417	GO:0016020,GO:0007165,GO:0007264,GO:0006184,GO:0005622,GO:0005525,GO:0015031,GO:0003924
Peaxi162Scf00550g00052	Ferredoxin-dependent glutamate synthase 1	172	83.1718	-1.04824	-2.20045	0.0002	0.000667709	sp|P55037|GLTB_SYNY3	IPR006005,IPR016040,IPR009051,IPR028261,IPR023753,IPR017932	GO:0045181,GO:0008152,GO:0005506,GO:0050660,GO:0006537,GO:0003824,GO:0055114,GO:0051536,GO:0016639,GO:0016040,GO:0006807,GO:0015930,GO:0010181,GO:0016638,GO:0016491
Peaxi162Scf00323g00719	Chitinase family protein	11.4816	5.55025	-1.0487	-1.75762	0.0039	0.0094105	AT1G05850.1	IPR023346,IPR000726	GO:0006032,GO:0016998,GO:0004568
Peaxi162Scf00380g00518	Disease resistance protein (CC-NBS-LRR class) family	3.62266	1.74773	-1.05157	-2.20281	0.0003	0.000964629	AT5G35450.1	IPR027417,IPR000767	GO:0043531,GO:0006952,GO:0000166,GO:0017111
Peaxi162Scf00157g00415	cellulose synthase-like A3	9.3753	4.51822	-1.05311	-2.11687	0.00105	0.00297038	AT1G23480.1
Peaxi162Scf00424g00018	Transmembrane 9 superfamily member 1	16.2682	7.8401	-1.05311	-2.5035	5e-05	0.000185415	sp|Q9DBU0|TM9S1_MOUSE	IPR016196,IPR004240	GO:0016021
Peaxi162Scf00911g00010	Transmembrane emp24 domain-containing protein 10	74.5296	35.7487	-1.05992	-2.67485	5e-05	0.000185415	sp|P49755|TMEDA_HUMAN	IPR009038	GO:0006810,GO:0016021
Peaxi162Scf00700g00626	Protein kinase superfamily protein	24.7938	11.8569	-1.06425	-2.55734	5e-05	0.000185415	AT3G01490.1	IPR011009	GO:0005524,GO:0004674,GO:0004672,GO:0006468,GO:0016772
Peaxi162Scf00402g00816	P-loop containing nucleoside triphosphate hydrolases superfamily protein	24.4398	11.6692	-1.06652	-2.64309	5e-05	0.000185415	AT4G25835.1	IPR025753,IPR027417	GO:0005524
Peaxi162Scf00309g00324	Essential protein Yae1, putative isoform 2 [Theobroma cacao] gb|EOY17611.1| Essential protein Yae1, putative isoform 2 [Theobroma cacao]	66.1957	31.5631	-1.0685	-2.60422	5e-05	0.000185415	ref|XP_007008801.1|	IPR019191
Peaxi162Scf00313g00016	Caffeic acid 3-O-methyltransferase 1	12.2964	5.8517	-1.07131	-2.13772	0.0004	0.00125109	sp|Q00763|COMT1_POPTM	IPR016461	GO:0008171,GO:0008168,GO:0046983
Peaxi162Scf00205g00010	Isocitrate dehydrogenase [NAD] subunit 1, mitochondrial	103.848	49.287	-1.07519	-2.86679	5e-05	0.000185415	sp|O13696|IDH1_SCHPO	IPR001804,IPR024084	GO:0006099,GO:0000287,GO:0016616,GO:0004449,GO:0051287,GO:0055114
Peaxi162Scf01086g00024	50S ribosomal protein L24	35.2997	16.7487	-1.07561	-2.47243	5e-05	0.000185415	sp|B1XJS8|RL24_SYNP2	IPR003256	GO:0005840,GO:0006412,GO:0005622,GO:0003735
Peaxi162Scf00074g00156	loricrin-related	93.0615	44.1024	-1.07733	-2.81383	5e-05	0.000185415	AT5G64550.1
Peaxi162Scf00998g00028	LanC-like protein 2	4.44983	2.10725	-1.07839	-1.94846	0.0012	0.0033442	sp|Q9JJK2|LANC2_MOUSE	IPR007822
Peaxi162Scf00415g00078	cellulose synthase A4	42.2456	19.9382	-1.08327	-2.86	5e-05	0.000185415	AT5G44030.1	IPR005150,IPR013083	GO:0016760,GO:0016020,GO:0005515,GO:0030244,GO:0008270
Peaxi162Scf00420g00452	Cytochrome c1-1, heme protein, mitochondrial	176.031	82.7756	-1.08855	-2.89828	5e-05	0.000185415	sp|P25076|CY11_SOLTU	IPR002326	GO:0009055,GO:0020037,GO:0005506
Peaxi162Scf00360g00029	Low affinity potassium transport system protein kup isoform 1 [Theobroma cacao] ref|XP_007019590.1| Low affinity potassium transport system protein kup isoform 1 [Theobroma cacao] gb|EOY16814.1| Low affinity potassium transport system protein kup isoform 1 [Theobroma cacao] gb|EOY16815.1| Low affinity potassium transport system protein kup isoform 1 [Theobroma cacao]	132.137	62.1328	-1.08861	-2.7906	5e-05	0.000185415	ref|XP_007019589.1|
Peaxi162Scf00180g00003	conserved hypothetical protein [Ricinus communis] gb|EEF30490.1| conserved hypothetical protein [Ricinus communis]	13.7073	6.42425	-1.09335	-1.57155	0.0121	0.0251542	ref|XP_002531891.1|
Peaxi162Scf00468g00213	Unknown protein	39.5706	18.3985	-1.10484	-2.08473	0.00105	0.00297038		IPR010754
Peaxi162Scf00576g00120	nudix hydrolase homolog 2	17.8328	8.27886	-1.10703	-2.44936	0.0002	0.000667709	AT5G47650.1	IPR015797	GO:0016787
Peaxi162Scf00270g01119	FASCICLIN-like arabinogalactan-protein 11	32.8834	15.2639	-1.10724	-2.38089	5e-05	0.000185415	AT5G03170.1	IPR000782
Peaxi162Scf00038g02335	STRUBBELIG-receptor family 6	206.02	95.4141	-1.11051	-2.65818	5e-05	0.000185415	AT1G53730.1	IPR013210,IPR013320,IPR011009	GO:0005524,GO:0004672,GO:0006468,GO:0016772
Peaxi162Scf00179g00123	Protein phosphatase 2C family protein	10.9345	5.06386	-1.11058	-2.26604	0.0005	0.00152937	AT1G68410.1	IPR001932,IPR015655	GO:0003824
Peaxi162Scf00175g01123	Cytochrome P450 superfamily protein	3.64781	1.68781	-1.11188	-1.51356	0.01825	0.0358804	AT2G26710.1	IPR001128	GO:0020037,GO:0016705,GO:0005506,GO:0055114
Peaxi162Scf00427g00067	C2H2-like zinc finger protein	16.884	7.79717	-1.11463	-2.55597	5e-05	0.000185415	AT5G66730.1	IPR013087	GO:0046872,GO:0003676
Peaxi162Scf02135g00018	purple acid phosphatase 26	6.47495	2.98869	-1.11536	-1.84177	0.0018	0.0047873	AT5G34850.1	IPR004843,IPR025733,IPR008963	GO:0046872,GO:0016787,GO:0003993
Peaxi162Scf00237g00132	Unknown protein	7.01219	3.22282	-1.12154	-1.89381	0.0016	0.00431488		IPR019557
Peaxi162Scf01012g00018	Mitochondrial substrate carrier family protein	74.0882	34.0228	-1.12274	-2.99353	5e-05	0.000185415	AT5G51050.1	IPR002067,IPR023395	GO:0055085
Peaxi162Scf00111g00230	alpha/beta-Hydrolases superfamily protein	5.99356	2.74951	-1.12424	-1.75423	0.0048	0.0112703	AT5G50890.1
Peaxi162Scf00041g00091	F-box family protein	48.7922	22.3693	-1.12513	-2.85981	5e-05	0.000185415	AT1G78100.1	IPR001810	GO:0005515
Peaxi162Scf00596g00083		87.041	39.8977	-1.12539	-2.42021	5e-05	0.000185415
Peaxi162Scf00319g00113	Flavin-binding monooxygenase family protein	10.2467	4.68744	-1.12828	-2.24203	0.0007	0.00206849	AT1G62620.1	IPR020946	GO:0050661,GO:0050660,GO:0004499,GO:0055114
Peaxi162Scf00386g00221	sodium hydrogen exchanger 2	224.951	102.758	-1.13036	-2.76148	5e-05	0.000185415	AT3G05030.1	IPR018422,IPR006153	GO:0055085,GO:0015385,GO:0016021,GO:0006885,GO:0015299,GO:0006812,GO:0006814
Peaxi162Scf01079g00219	RTE1-homolog	6.48719	2.9606	-1.1317	-1.34282	0.0259	0.0485145	AT3G51040.1	IPR008496
Peaxi162Scf01144g00013	Protoheme IX farnesyltransferase, mitochondrial	55.8986	25.4454	-1.13541	-2.9311	5e-05	0.000185415	sp|O64886|COX10_ARATH	IPR000537	GO:0004659,GO:0016021,GO:0008495,GO:0048034
Peaxi162Scf00003g01632	P-loop containing nucleoside triphosphate hydrolases superfamily protein	5.44407	2.46838	-1.14112	-1.76885	0.00555	0.01279	AT2G15730.1	IPR027417
Peaxi162Scf00101g01910	Cytokinin dehydrogenase 7	16.9764	7.6879	-1.14287	-2.57755	5e-05	0.000185415	sp|Q9FUJ1|CKX7_ARATH	IPR016166,IPR016170,IPR016164	GO:0019139,GO:0016614,GO:0008762,GO:0009690,GO:0050660,GO:0003824,GO:0055114,GO:0016491
Peaxi162Scf00111g00715	Peroxisomal (S)-2-hydroxy-acid oxidase	33.575	15.119	-1.15103	-2.84714	5e-05	0.000185415	sp|P05414|GOX_SPIOL	IPR013785,IPR012133	GO:0010181,GO:0003824,GO:0055114,GO:0016491
Peaxi162Scf00030g00052	Peptidyl-prolyl cis-trans isomerase FKBP20-2 [Morus notabilis]	3.4591	1.55701	-1.15162	-1.9478	0.0016	0.00431488	gb|EXB37626.1|	IPR008480
Peaxi162Scf00361g00045	protein arginine methyltransferase 10	171.563	77.1649	-1.15272	-3.07509	5e-05	0.000185415	AT1G04870.2	IPR025799	GO:0008168,GO:0006479
Peaxi162Scf00165g01518	Transducin/WD40 repeat-like superfamily protein	3.28166	1.47193	-1.15672	-2.0735	0.00105	0.00297038	AT2G37670.1	IPR015943,IPR020472	GO:0005515
Peaxi162Scf00618g00333	heat shock protein 70 (Hsp 70) family protein	82.1186	36.7856	-1.15857	-3.08375	5e-05	0.000185415	AT5G28540.1	IPR013126
Peaxi162Scf00449g00212	calcium-transporting ATPase, putative	51.7897	23.1808	-1.15974	-3.01541	5e-05	0.000185415	AT5G53010.1	IPR023298,IPR024750,IPR001757,IPR023214	GO:0070588,GO:0016020,GO:0005524,GO:0019829,GO:0005388,GO:0006812,GO:0046872,GO:0000166,GO:0016021,GO:0005516
Peaxi162Scf00285g00824	NADH-ubiquinone oxidoreductase 21 kDa subunit [Theobroma cacao] gb|EOY28932.1| NADH-ubiquinone oxidoreductase 21 kDa subunit [Theobroma cacao]	74.8677	33.3617	-1.16615	-2.71174	5e-05	0.000185415	ref|XP_007026310.1|	IPR019721
Peaxi162Scf00756g00212	TGACG-sequence-specific DNA-binding protein TGA-1A	29.2358	12.9737	-1.17215	-2.87487	5e-05	0.000185415	sp|P14232|TGA1A_TOBAC	IPR004827,IPR025422	GO:0006355,GO:0043565,GO:0006351,GO:0003700
Peaxi162Scf00634g00013	Unknown protein	55.4101	24.562	-1.17372	-2.37396	0.00025	0.000817896
Peaxi162Scf00739g00034	RING/U-box superfamily protein	9.59708	4.24879	-1.17554	-1.51804	0.0175	0.034603	AT3G10910.1	IPR013083	GO:0005515,GO:0008270
Peaxi162Scf00022g00037	RNA ligase/cyclic nucleotide phosphodiesterase family protein	52.8416	23.264	-1.18358	-2.81552	5e-05	0.000185415	AT4G18930.1	IPR009097,IPR012386	GO:0004112,GO:0003824
Peaxi162Scf01367g00003	Galactose oxidase/kelch repeat superfamily protein	76.9861	33.8557	-1.1852	-3.09017	5e-05	0.000185415	AT3G61590.1	IPR001810,IPR011043,IPR015915	GO:0005515
Peaxi162Scf00689g00421	enhanced disease susceptibility 1 [Vitis vinifera]	21.7757	9.55062	-1.18905	-2.7959	5e-05	0.000185415	gb|AEM75095.1|	IPR002921	GO:0004806,GO:0006629
Peaxi162Scf00141g00095	Mitochondrial substrate carrier family protein	8.24975	3.61773	-1.18926	-1.64699	0.00735	0.0163241	AT3G51870.1	IPR002067,IPR023395	GO:0055085
Peaxi162Scf01553g00114	ubiquitin-conjugating enzyme 28	309.799	133.98	-1.20932	-3.06618	5e-05	0.000185415	AT1G64230.1	IPR016135,IPR023313	GO:0016881
Peaxi162Scf00178g00216	STRUBBELIG-receptor family 8	71.8402	30.8984	-1.21726	-3.19548	5e-05	0.000185415	AT4G22130.1	IPR013210,IPR001611,IPR013320,IPR011009	GO:0005524,GO:0005515,GO:0004672,GO:0006468,GO:0016772
Peaxi162Scf00130g00417	Thioredoxin reductase	48.0147	20.6149	-1.21979	-3.20364	5e-05	0.000185415	sp|P51978|TRXB_NEUCR	IPR013027,IPR012336,IPR023753	GO:0019430,GO:0050660,GO:0055114,GO:0005737,GO:0045454,GO:0016491,GO:0004791
Peaxi162Scf00928g00233	Protein kinase superfamily protein	6.34345	2.71712	-1.22319	-1.80349	0.00345	0.00845147	AT2G07180.1	IPR013320,IPR011009	GO:0005524,GO:0004674,GO:0004672,GO:0006468,GO:0016772
Peaxi162Scf00304g00221	Unknown protein	12.9733	5.54388	-1.22658	-1.84695	0.00465	0.0109644
Peaxi162Scf00284g01039	TRICHOME BIREFRINGENCE-LIKE 28	10.9135	4.63424	-1.2357	-2.48337	0.00015	0.000513767	AT2G40150.1	IPR026057,IPR025846
Peaxi162Scf01265g00122	Unknown protein	14.8289	6.2966	-1.23577	-1.69532	0.00965	0.0206832		IPR013083	GO:0005515,GO:0008270
Peaxi162Scf00198g00411		179.298	76.1222	-1.23597	-3.65381	5e-05	0.000185415
Peaxi162Scf00005g02513	MLP-like protein 28	3338.94	1415.83	-1.23774	-2.48575	5e-05	0.000185415	AT1G70830.1	IPR023393,IPR000916	GO:0006952,GO:0009607
Peaxi162Scf00565g00827	Unknown protein	3.80582	1.60987	-1.24126	-2.51211	5e-05	0.000185415		IPR011009	GO:0016772
Peaxi162Scf00640g00024	SH3 domain-containing protein	9.95482	4.20468	-1.2434	-2.35814	5e-05	0.000185415	AT4G34660.1	IPR001452,IPR027267	GO:0005515
Peaxi162Scf00068g01810	fructose-bisphosphate aldolase 2	4776.76	2012.68	-1.24691	-1.67327	0.00755	0.0167087	AT4G38970.1	IPR013785,IPR000741	GO:0004332,GO:0006096,GO:0003824
Peaxi162Scf00267g00131	Unknown protein	79.918	33.5364	-1.25279	-3.11018	5e-05	0.000185415		IPR006501	GO:0004857,GO:0030599
Peaxi162Scf00031g02716	Protein kinase superfamily protein	27.1025	11.3676	-1.2535	-3.18976	5e-05	0.000185415	AT4G34440.1	IPR011009	GO:0005524,GO:0004674,GO:0004672,GO:0006468,GO:0016772
Peaxi162Scf00126g00622	Fructokinase-2	28.6362	11.7831	-1.28112	-3.00184	5e-05	0.000185415	sp|Q42896|SCRK2_SOLLC	IPR002139	GO:0016773,GO:0004747,GO:0006014
Peaxi162Scf00147g00075	kinesin 4	9.12464	3.73765	-1.28764	-2.92593	5e-05	0.000185415	AT5G27000.1	IPR027640,IPR027417,IPR001715,IPR001752	GO:0007018,GO:0005524,GO:0005515,GO:0003777,GO:0008017,GO:0005871
Peaxi162Scf00732g10014	conserved hypothetical protein [Ricinus communis] gb|EEF30567.1| conserved hypothetical protein [Ricinus communis]	12.1247	4.93854	-1.29579	-2.24773	0.00065	0.00193585	ref|XP_002531810.1|	IPR010605,IPR013320
Peaxi162Scf00855g00233	Unknown protein	17.3992	7.06722	-1.29981	-2.32671	0.0004	0.00125109
Peaxi162Scf00038g02026	Small nuclear ribonucleoprotein family protein	38.6399	15.5666	-1.31164	-2.68251	5e-05	0.000185415	AT3G14080.1	IPR010920
Peaxi162Scf00213g00930	Unknown protein	8.49081	3.41019	-1.31605	-2.70935	5e-05	0.000185415
Peaxi162Scf00078g01015	Sucrose-phosphate synthase family protein	3.22182	1.28446	-1.32671	-2.40405	0.00015	0.000513767	AT4G10120.1	IPR012819	GO:0009058,GO:0005985,GO:0046524
Peaxi162Scf00079g00194	Protein kinase superfamily protein	30.0069	11.9438	-1.32903	-2.9313	5e-05	0.000185415	AT5G42440.1	IPR013320,IPR011009	GO:0005524,GO:0004674,GO:0004672,GO:0006468,GO:0016772
Peaxi162Scf01061g00133	heme binding	51.9696	20.6417	-1.33211	-3.38987	5e-05	0.000185415	AT3G62370.1	IPR019020	GO:0020037
Peaxi162Scf02035g00004	Auxin-responsive family protein	23.1124	9.17732	-1.33252	-2.81844	5e-05	0.000185415	AT2G04850.1	IPR017214,IPR004877,IPR005018	GO:0016021
Peaxi162Scf00102g01754	WRKY family transcription factor	10.8679	4.31094	-1.33399	-2.20465	0.0006	0.00180172	AT4G23810.1	IPR003657	GO:0006355,GO:0043565,GO:0003700
Peaxi162Scf00166g00341	Protein kinase superfamily protein	5.95271	2.35886	-1.33546	-2.54283	5e-05	0.000185415	AT5G61350.1	IPR024788,IPR013320,IPR011009	GO:0005524,GO:0004672,GO:0006468,GO:0016772
Peaxi162Scf00394g00712	conserved hypothetical protein [Ricinus communis] gb|EEF45637.1| conserved hypothetical protein [Ricinus communis]	12.0742	4.77939	-1.33703	-1.49935	0.01905	0.0372328	ref|XP_002516739.1|
Peaxi162Scf00562g00411	nudix hydrolase homolog 17	14.5564	5.73252	-1.34441	-2.05835	0.0011	0.00309629	AT2G01670.1	IPR015797	GO:0016787
Peaxi162Scf00937g00211	RNA-dependent RNA polymerase 1	18.4844	7.26775	-1.34673	-3.55691	5e-05	0.000185415	AT1G14790.1	IPR007855	GO:0003968
Peaxi162Scf00450g00617	PLANT CADMIUM RESISTANCE 2	4.52435	1.77685	-1.34839	-1.38633	0.02675	0.0498816	AT1G14870.1	IPR006461
Peaxi162Scf00569g00116	GRAM domain family protein	7.33299	2.87489	-1.35089	-1.66719	0.00855	0.0186197	AT2G22475.1	IPR004182
Peaxi162Scf00173g00018	conserved hypothetical protein [Ricinus communis] gb|EEF46596.1| conserved hypothetical protein [Ricinus communis]	13.3187	5.21423	-1.35293	-2.49913	0.00015	0.000513767	ref|XP_002515757.1|	IPR012312
Peaxi162Scf00117g01127	Abscisic acid receptor PYR1	41.0694	15.905	-1.36858	-2.92383	5e-05	0.000185415	sp|O49686|PYR1_ARATH	IPR019587,IPR023393
Peaxi162Scf00347g00418	Cysteine-rich receptor-like protein kinase 21	159.046	61.1293	-1.37951	-3.49371	5e-05	0.000185415	sp|Q3E9X6|CRK21_ARATH	IPR017853,IPR013320,IPR011009	GO:0005524,GO:0006468,GO:0003824,GO:0004553,GO:0004674,GO:0006032,GO:0004672,GO:0004568,GO:0005975,GO:0016772
Peaxi162Scf00175g00054	Alpha-1,4-glucan-protein synthase [UDP-forming] 1	422.004	161.188	-1.38851	-3.32201	5e-05	0.000185415	sp|Q9SC19|UPTG1_SOLTU	IPR004901	GO:0030244,GO:0016866
Peaxi162Scf00009g01927	laccase 10	20.8601	7.96518	-1.38897	-3.29371	5e-05	0.000185415	AT5G01190.1	IPR017761	GO:0046274,GO:0048046,GO:0052716,GO:0005507,GO:0055114,GO:0016491
Peaxi162Scf00681g00037	GRAM domain-containing protein / ABA-responsive protein-related	89.6577	34.194	-1.39069	-3.3724	5e-05	0.000185415	AT5G08350.1	IPR004182
Peaxi162Scf00374g00117	Mannan endo-1,4-beta-mannosidase 6	7.85556	2.99035	-1.3934	-2.40618	0.00045	0.00139113	sp|Q9LZV3|MAN6_ARATH	IPR017853	GO:0004553,GO:0005975,GO:0003824
Peaxi162Scf00589g00224	NADH-ubiquinone oxidoreductase-related	161.334	61.3824	-1.39416	-3.68533	5e-05	0.000185415	AT2G47690.1	IPR019342
Peaxi162Scf00615g00067	Abscisic acid receptor PYR1	116.453	44.1863	-1.39807	-3.52821	5e-05	0.000185415	sp|O49686|PYR1_ARATH	IPR023393,IPR005031
Peaxi162Scf00320g00617	Peptide deformylase 1A, chloroplastic	7.01533	2.62488	-1.41826	-1.50663	0.0179	0.0352845	sp|Q9FUZ0|DEF1A_SOLLC	IPR000181,IPR023635	GO:0042586,GO:0005506
Peaxi162Scf01302g00032	RING/FYVE/PHD zinc finger superfamily protein	5.14614	1.90931	-1.43044	-1.44657	0.01305	0.0268497	AT5G05830.1	IPR013083,IPR011016	GO:0008270
Peaxi162Scf00035g00018	Protein NRT1/ PTR FAMILY 4.3	11.3484	4.20673	-1.43171	-3.07828	5e-05	0.000185415	sp|Q93VV5|PTR16_ARATH	IPR000109,IPR016196	GO:0016020,GO:0006810,GO:0005215
Peaxi162Scf00205g01217	Zinc finger CCCH domain-containing protein 14	9.62694	3.51477	-1.45365	-2.45523	0.00035	0.00110899	sp|Q9C9N3|C3H14_ARATH	IPR000571	GO:0046872
Peaxi162Scf00351g00818	N-acetyl-D-glucosamine kinase	2.54165	0.925869	-1.45689	-1.42579	0.0256	0.0480316	sp|Q54PM7|NAGK_DICDI	IPR002731
Peaxi162Scf00173g00323	ACT domain-containing protein	266.512	95.7771	-1.47645	-3.65641	5e-05	0.000185415	AT5G04740.1
Peaxi162Scf00420g00335	Ankyrin repeat family protein	7.21887	2.59196	-1.47773	-2.72508	5e-05	0.000185415	AT3G01750.1	IPR020683	GO:0005515
Peaxi162Scf00347g00318	Leucine-rich receptor-like protein kinase family protein	3.0853	1.10704	-1.4787	-2.43739	0.00025	0.000817896	AT1G08590.1	IPR013210,IPR001611,IPR011009	GO:0005524,GO:0005515,GO:0004674,GO:0004672,GO:0006468,GO:0016772
Peaxi162Scf00096g01525	cytochrome c oxidase-related	518.877	186.05	-1.4797	-3.78901	5e-05	0.000185415	AT4G37830.1	IPR001349	GO:0004129,GO:0005743,GO:0005751
Peaxi162Scf00236g00023	RING/U-box superfamily protein	8.24681	2.94375	-1.48618	-2.21995	0.00155	0.00419549	AT5G17600.1	IPR013083	GO:0005515,GO:0008270
Peaxi162Scf00450g00853	early nodulin-like protein 9	74.0867	26.2504	-1.49687	-3.63538	5e-05	0.000185415	AT3G20570.1	IPR008972	GO:0009055,GO:0005507
Peaxi162Scf01111g00014	Unknown protein	5.51754	1.95156	-1.4994	-1.9578	0.00305	0.0075881
Peaxi162Scf00944g00032	hexokinase 2	4.21382	1.48493	-1.50473	-2.2042	0.00185	0.00490454	AT2G19860.1	IPR001312	GO:0005524,GO:0016773,GO:0005975
Peaxi162Scf00092g00115	inositol polyphosphate 5-phosphatase I	3.21498	1.1302	-1.50824	-2.29154	0.00065	0.00193585	AT1G34120.2	IPR005135	GO:0046856
Peaxi162Scf00078g00733	Protein phosphatase 2C family protein	17.4272	6.06886	-1.52185	-3.01302	5e-05	0.000185415	AT1G07160.1	IPR001932,IPR015655	GO:0003824
Peaxi162Scf00480g00211	actin-11	164.841	57.1576	-1.52806	-3.86224	5e-05	0.000185415	AT3G12110.1	IPR004000
Peaxi162Scf00160g00211		97.6465	33.8113	-1.53006	-3.675	5e-05	0.000185415
Peaxi162Scf00390g00074	LOB domain-containing protein 11	7.02697	2.42485	-1.53501	-1.47395	0.0263	0.0491613	AT2G28500.1	IPR004883
Peaxi162Scf00254g00068	conserved hypothetical protein [Ricinus communis] gb|EEF47333.1| conserved hypothetical protein [Ricinus communis]	18.4825	6.31102	-1.55021	-2.26581	0.00135	0.00371306	ref|XP_002514779.1|
Peaxi162Scf00207g00942	Unknown protein	28.5131	9.72402	-1.552	-2.80039	5e-05	0.000185415		IPR001569	GO:0005840,GO:0006412,GO:0005622,GO:0003735
Peaxi162Scf00002g05425	Family of unknown function (DUF662)	15.4239	5.25018	-1.55473	-2.66261	0.0001	0.00035384	AT2G27740.1	IPR007033
Peaxi162Scf00328g00619	Protein of unknown function (DUF630 and DUF632)	4.79088	1.62281	-1.5618	-2.68554	0.0001	0.00035384	AT1G02110.1	IPR006868,IPR006867
Peaxi162Scf00114g00035	Argonaute family protein	9.96241	3.37141	-1.56314	-3.45244	5e-05	0.000185415	AT2G27880.1	IPR014811,IPR012337,IPR003100	GO:0005515,GO:0003676
Peaxi162Scf00011g00016	Basic blue protein	144.304	48.7546	-1.5655	-4.0959	5e-05	0.000185415	sp|Q8LG89|BABL_ARATH	IPR008972	GO:0009055,GO:0005507
Peaxi162Scf01018g00311	Ras-related protein Rab-11B	5.74762	1.93695	-1.56918	-1.92066	0.008	0.0175704	sp|P22129|RB11B_DIPOM	IPR002041,IPR005225,IPR001806,IPR027417	GO:0016020,GO:0007165,GO:0006184,GO:0005622,GO:0003924,GO:0006886,GO:0006913,GO:0007264,GO:0005525,GO:0015031
Peaxi162Scf00657g00068	D-arabinono-1,4-lactone oxidase family protein	4.62612	1.55251	-1.5752	-2.37882	0.00055	0.00166651	AT5G11540.1	IPR016166,IPR007173,IPR010030	GO:0016614,GO:0016020,GO:0008762,GO:0003885,GO:0050660,GO:0003824,GO:0055114,GO:0016491
Peaxi162Scf00171g01034	Unknown protein	2.86416	0.93991	-1.60752	-2.20383	0.0009	0.00258883		IPR021789
Peaxi162Scf00524g00082	Dof-type zinc finger DNA-binding family protein	6.10095	2.00146	-1.60798	-2.03374	0.00655	0.0147655	AT1G21340.1	IPR003851	GO:0003677,GO:0006355
Peaxi162Scf00324g00820	G-type lectin S-receptor-like serine/threonine-protein kinase	2.57006	0.843074	-1.60807	-1.9693	0.00285	0.00715063	sp|Q9ZR08|Y4230_ARATH	IPR001480,IPR003609,IPR000858,IPR013320,IPR024171,IPR011009	GO:0005524,GO:0004674,GO:0004672,GO:0048544,GO:0006468,GO:0016772
Peaxi162Scf00064g00738	Peroxidase superfamily protein	16.7522	5.49092	-1.60923	-2.99131	5e-05	0.000185415	AT5G42180.1	IPR010255	GO:0006979,GO:0020037,GO:0004601,GO:0055114
Peaxi162Scf00498g00079	conserved hypothetical protein [Ricinus communis] gb|EEF43487.1| conserved hypothetical protein [Ricinus communis]	96.0798	31.2006	-1.62266	-3.71602	5e-05	0.000185415	ref|XP_002518954.1|
Peaxi162Scf00106g01215	purple acid phosphatase 15	9.96492	3.21409	-1.63245	-3.1081	5e-05	0.000185415	AT3G07130.1	IPR004843,IPR025733,IPR008963	GO:0046872,GO:0016787,GO:0003993
Peaxi162Scf00033g02911	proton gradient regulation 5	8.92321	2.87619	-1.63341	-1.81232	0.00975	0.0208684	AT2G05620.1
Peaxi162Scf00313g00816	Blue copper protein [Morus notabilis]	30.2881	9.70495	-1.64196	-3.43988	5e-05	0.000185415	gb|EXB96872.1|	IPR008972	GO:0009055,GO:0005507
Peaxi162Scf00356g00079	MLO-like protein 6	21.4959	6.88147	-1.64327	-3.65899	5e-05	0.000185415	sp|Q94KB7|MLO6_ARATH	IPR004326	GO:0006952,GO:0016021
Peaxi162Scf00085g01215	1-deoxy-D-xylulose 5-phosphate synthase 1	8.15893	2.61155	-1.64347	-3.09722	5e-05	0.000185415	AT3G21500.2	IPR009014,IPR005477	GO:0008152,GO:0016114,GO:0008661,GO:0003824
Peaxi162Scf00120g00210	serine carboxypeptidase-like 50	23.1256	7.36754	-1.65024	-3.53995	5e-05	0.000185415	AT1G15000.1	IPR001563	GO:0006508,GO:0004185
Peaxi162Scf00195g00118	Unknown protein	8.73887	2.75895	-1.66333	-1.73858	0.01045	0.0221608
Peaxi162Scf00274g00051	Geranylgeranyl diphosphate reductase	11.9442	3.73998	-1.67521	-3.15291	5e-05	0.000185415	sp|Q55087|CHLP_SYNY3	IPR003042,IPR016040,IPR023753,IPR011777	GO:0051188,GO:0008152,GO:0016628,GO:0055114,GO:0045550,GO:0016491,GO:0015995,GO:0015979
Peaxi162Scf00799g00518	BURP domain-containing protein	39.7562	12.427	-1.67771	-4.01663	5e-05	0.000185415	AT5G25610.1	IPR004873
Peaxi162Scf00017g02115	basic helix-loop-helix (bHLH) DNA-binding superfamily protein	15.3615	4.76572	-1.68855	-3.27323	5e-05	0.000185415	AT5G62610.1	IPR011598	GO:0046983
Peaxi162Scf00568g00527	conserved hypothetical protein [Ricinus communis] gb|EEF31801.1| conserved hypothetical protein [Ricinus communis]	5.24165	1.62258	-1.69174	-1.58701	0.0203	0.039336	ref|XP_002530571.1|	IPR008881	GO:0006457,GO:0015031
Peaxi162Scf00184g00072	RHOMBOID-like protein 13	6.67095	2.0491	-1.7029	-2.00058	0.0126	0.0260482	AT3G59520.1	IPR022764	GO:0004252,GO:0016021
Peaxi162Scf00436g00514	Vacuolar-processing enzyme	4.07751	1.23318	-1.72531	-2.29796	0.00095	0.00271699	sp|P49043|VPE_CITSI	IPR001096	GO:0006508,GO:0004197
Peaxi162Scf00073g02335	WRKY DNA-binding protein 70	6.56128	1.95188	-1.74911	-2.18281	0.00335	0.00823683	AT3G56400.1	IPR003657	GO:0006355,GO:0043565,GO:0003700
Peaxi162Scf00304g00917	Fe superoxide dismutase 2	4.67353	1.37607	-1.76396	-1.75069	0.0111	0.0233493	AT5G51100.1	IPR001189	GO:0006801,GO:0004784,GO:0046872,GO:0055114
Peaxi162Scf00270g00024	Nucleotide/sugar transporter family protein	21.9519	6.41318	-1.77523	-3.91425	5e-05	0.000185415	AT2G28315.1	IPR004853
Peaxi162Scf00848g00118	Unknown protein	14.3677	4.13949	-1.7953	-2.90159	5e-05	0.000185415
Peaxi162Scf00455g01310	Protein of unknown function (DUF1191)	4.78849	1.37291	-1.80233	-2.4834	0.0004	0.00125109	AT3G08600.1	IPR010605
Peaxi162Scf00016g02621	SWIB/MDM2 domain superfamily protein	7.0261	1.98877	-1.82085	-1.81642	0.01225	0.0254199	AT4G34290.1	IPR003121	GO:0005515
Peaxi162Scf00798g00034	FAD-binding Berberine family protein	14.7918	4.17966	-1.82334	-3.32818	5e-05	0.000185415	AT5G44440.1	IPR016166,IPR012951	GO:0016614,GO:0008762,GO:0050660,GO:0003824,GO:0055114,GO:0016491
Peaxi162Scf00361g00312	acyl acyl-carrier-protein thioesterase type B [Camellia oleifera]	38.1457	10.656	-1.83986	-4.18666	5e-05	0.000185415	gb|ACQ57190.1|	IPR021113,IPR002864	GO:0016790,GO:0006633
Peaxi162Scf00037g00636	Linoleate 9S-lipoxygenase 6	46.9705	13.0837	-1.84398	-4.65699	5e-05	0.000185415	sp|Q41238|LOX16_SOLTU	IPR027433,IPR008976,IPR000907	GO:0016702,GO:0046872,GO:0005515,GO:0005506,GO:0055114,GO:0016165
Peaxi162Scf00089g01843	Unknown protein	9.99158	2.76209	-1.85495	-2.82826	0.00015	0.000513767		IPR025287	GO:0030247
Peaxi162Scf00222g01019	multidrug resistance-associated protein 14	2.83134	0.778705	-1.86233	-3.09462	5e-05	0.000185415	AT3G59140.1	IPR027417,IPR011527	GO:0006810,GO:0055085,GO:0005524,GO:0000166,GO:0042626,GO:0017111,GO:0016021,GO:0016887
Peaxi162Scf00056g00128	Arabidopsis thaliana protein of unknown function (DUF821)	3.08892	0.84919	-1.86294	-2.79293	5e-05	0.000185415	AT5G23850.1	IPR006598
Peaxi162Scf01503g00002	TRICHOME BIREFRINGENCE-LIKE 28	5.47289	1.50401	-1.86349	-1.8815	0.0085	0.0185238	AT2G40150.1	IPR026057
Peaxi162Scf00391g00322	Protein kinase superfamily protein	3.27884	0.900279	-1.86474	-2.46336	0.00045	0.00139113	AT1G24030.1	IPR009091,IPR011009	GO:0005524,GO:0004674,GO:0004672,GO:0006468,GO:0016772
Peaxi162Scf00017g02520	Gibberellin-regulated protein 1 precursor, putative [Ricinus communis] gb|EEF52055.1| Gibberellin-regulated protein 1 precursor, putative [Ricinus communis]	7.32481	2.0079	-1.86711	-2.13548	0.00515	0.0119815	ref|XP_002511453.1|	IPR003854
Peaxi162Scf00042g00215	Protein of unknown function (DUF594)	21.8918	5.96945	-1.87472	-4.39557	5e-05	0.000185415	AT5G45480.1	IPR007658,IPR025315
Peaxi162Scf00015g01118	actin-11	11.5872	3.1377	-1.88476	-3.42172	5e-05	0.000185415	AT3G12110.1	IPR004000
Peaxi162Scf00174g00075	protein EMBRYO DEFECTIVE 1793 [Arabidopsis thaliana] gb|AAU15177.1| [Arabidopsis thaliana] gb|AEE35791.1| LYR family of Fe/S cluster biogenesis protein [Arabidopsis thaliana]	4.39349	1.18966	-1.88482	-1.93238	0.0072	0.0160325	ref|NP_177733.2|	IPR008011
Peaxi162Scf00111g00102	Unknown protein	14.5937	3.93362	-1.89142	-2.1459	0.005	0.011677
Peaxi162Scf00611g00125	Protein of unknown function (DUF620)	12.9104	3.40687	-1.92202	-3.5375	5e-05	0.000185415	AT5G05840.1	IPR006873
Peaxi162Scf00757g00314	alpha/beta-Hydrolases superfamily protein	3.87095	1.01317	-1.93381	-2.21798	0.0023	0.00594717	AT3G44510.2
Peaxi162Scf00313g00019	photosystem I P subunit	5.57894	1.45822	-1.93578	-1.9306	0.0079	0.0173793	AT2G46820.1	IPR025564
Peaxi162Scf00890g00019	TRICHOME BIREFRINGENCE-LIKE 28	6.46031	1.65753	-1.96257	-2.47622	0.00085	0.00246011	AT2G40150.1	IPR026057,IPR025846
Peaxi162Scf00141g01117	RING/U-box superfamily protein	4.42468	1.13139	-1.96747	-2.63269	0.00075	0.00220004	AT2G38185.1	IPR013083	GO:0005515,GO:0008270
Peaxi162Scf00327g00912	nucleosome assembly protein 1	11.2202	2.84909	-1.97753	-3.65936	5e-05	0.000185415	AT2G19480.3	IPR002164	GO:0005634,GO:0006334
Peaxi162Scf00013g00288	Plant invertase/pectin methylesterase inhibitor superfamily	38.9462	9.83419	-1.98561	-4.69431	5e-05	0.000185415	AT2G45220.1	IPR011050,IPR006501	GO:0005618,GO:0004857,GO:0030599,GO:0042545
Peaxi162Scf00041g00434	Glycosyl hydrolase family protein	2.9363	0.740775	-1.98689	-2.76529	5e-05	0.000185415	AT1G78060.1	IPR026892,IPR002772,IPR026891,IPR017853	GO:0004553,GO:0005975
Peaxi162Scf00770g00029	Pectin lyase-like superfamily protein	4.04312	1.01015	-2.0009	-2.39757	0.00165	0.00443308	AT5G19730.1	IPR011050	GO:0005618,GO:0030599,GO:0042545
Peaxi162Scf00204g01613	L-ascorbate oxidase	156.964	38.8575	-2.01417	-4.84362	5e-05	0.000185415	sp|P14133|ASO_CUCSA	IPR017760	GO:0005507,GO:0005576,GO:0055114,GO:0016491
Peaxi162Scf00585g00082	vacuolar protein sorting 11	5.17085	1.27918	-2.01519	-2.99801	5e-05	0.000185415	AT2G05170.1	IPR024763,IPR013083
Peaxi162Scf00561g00009	laccase 17	4.92362	1.21107	-2.02343	-1.55596	0.02475	0.0466687	AT5G60020.1	IPR008972	GO:0005507,GO:0055114,GO:0016491
Peaxi162Scf00000g08412	early nodulin-like protein 9	14.478	3.54127	-2.03153	-2.7905	0.00055	0.00166651	AT3G20570.1	IPR008972	GO:0009055,GO:0005507
Peaxi162Scf00683g00034	Calmodulin binding protein-like	40.2492	9.83961	-2.03229	-4.34426	5e-05	0.000185415	AT1G73805.1	IPR012416
Peaxi162Scf00553g00814	THAUMATIN-LIKE PROTEIN 1	46.9245	11.4612	-2.03359	-4.60516	5e-05	0.000185415	AT4G24180.1	IPR001938
Peaxi162Scf00074g00108	Unknown protein	231.508	56.4013	-2.03726	-5.28123	5e-05	0.000185415
Peaxi162Scf00561g00008	laccase 17	10.4158	2.53335	-2.03966	-3.041	5e-05	0.000185415	AT5G60020.1	IPR008972	GO:0005507,GO:0055114,GO:0016491
Peaxi162Scf00001g00201	beta-xylosidase 2	10.2501	2.48544	-2.04407	-4.17192	5e-05	0.000185415	AT1G02640.1	IPR026892,IPR002772,IPR026891,IPR017853	GO:0004553,GO:0005975
Peaxi162Scf00400g00022	conserved hypothetical protein [Ricinus communis] gb|EEF52840.1| conserved hypothetical protein [Ricinus communis]	7.9521	1.92004	-2.0502	-2.37404	0.0012	0.0033442	ref|XP_002510653.1|	IPR004320
Peaxi162Scf00038g02225	Unknown protein	31.0396	7.41147	-2.06628	-2.57156	0.0004	0.00125109		IPR003676
Peaxi162Scf00337g00919	Cysteine-rich repeat secretory protein 12	80.8755	19.2072	-2.07405	-5.51403	5e-05	0.000185415	sp|Q9ZU94|CRR12_ARATH	IPR002902
Peaxi162Scf00071g00536	Plant invertase/pectin methylesterase inhibitor superfamily	8.95533	2.10041	-2.09208	-4.46123	5e-05	0.000185415	AT5G27870.1	IPR011050,IPR006501	GO:0005618,GO:0004857,GO:0030599,GO:0042545
Peaxi162Scf00284g00021	BTB/POZ domain-containing protein	8.12817	1.84643	-2.13819	-2.54795	0.0016	0.00431488	AT3G56230.1	IPR011333	GO:0005515
Peaxi162Scf00420g00571	Protein of unknown function (DUF 3339)	11.1893	2.5265	-2.14691	-1.99989	0.0123	0.0255089	AT3G27027.1	IPR021775
Peaxi162Scf00765g00134	Glucan 1,3-beta-glucosidase	84.2344	19.0148	-2.14729	-5.35216	5e-05	0.000185415	sp|Q12700|EXG_SCHOC	IPR010431,IPR017853,IPR008999	GO:0051015,GO:0004553,GO:0030674,GO:0005975,GO:0003824
Peaxi162Scf00803g00413	Unknown protein	20.3719	4.56909	-2.15661	-2.10085	0.0055	0.0126897
Peaxi162Scf00623g00411	cinnamyl alcohol dehydrogenase 9	15.2046	3.35582	-2.17977	-3.91713	5e-05	0.000185415	AT4G39330.1	IPR020843,IPR016040,IPR002085	GO:0008270,GO:0016747,GO:0055114,GO:0016491
Peaxi162Scf00094g00087	Ribulose bisphosphate carboxylase/oxygenase activase 1, chloroplastic	2.83756	0.599602	-2.24257	-2.25229	0.003	0.0074794	sp|Q40460|RCA1_TOBAC	IPR027417	GO:0005524
Peaxi162Scf00460g00016		229.045	48.3764	-2.24325	-5.47651	5e-05	0.000185415
Peaxi162Scf01169g00017	cytochrome B561-1	12.4479	2.60025	-2.25918	-3.29419	0.0001	0.00035384	AT5G38630.1	IPR004877	GO:0016021
Peaxi162Scf00001g00530	Vacuolar iron transporter homolog 4	3.56873	0.744777	-2.26053	-1.88459	0.02215	0.0424241	sp|Q9M2C0|VITH4_ARATH	IPR008217
Peaxi162Scf00443g00044	Unknown protein	6.08022	1.2563	-2.27495	-2.09391	0.0119	0.0247948
Peaxi162Scf00026g02512	serine carboxypeptidase-like 22	2.68449	0.553609	-2.27771	-2.29866	0.0045	0.0106537	AT2G24000.2	IPR001563	GO:0006508,GO:0004185
Peaxi162Scf00936g00012	Glutaredoxin family protein	17.3708	3.53293	-2.29773	-2.32029	0.01735	0.0343479	AT2G47880.1	IPR011905,IPR012336	GO:0015035,GO:0009055,GO:0045454
Peaxi162Scf00160g00174	Short-chain dehydrogenase reductase 2a	5.32426	1.03449	-2.36366	-2.11559	0.0099	0.0211473	sp|Q9SCU0|SDR2A_ARATH	IPR002347	GO:0008152,GO:0016491
Peaxi162Scf00182g00014	FASCICLIN-like arabinogalactan-protein 12	59.4549	11.3459	-2.38963	-5.0996	5e-05	0.000185415	AT5G60490.1	IPR000782
Peaxi162Scf00173g00074	Major facilitator superfamily protein	51.1671	9.45952	-2.43538	-5.76726	5e-05	0.000185415	AT2G16980.2	IPR016196
Peaxi162Scf00004g00319	Protein of unknown function (DUF604)	2.6425	0.479372	-2.46269	-2.13546	0.0103	0.0218869	AT5G12460.1	IPR006740
Peaxi162Scf00167g01329	Unknown protein	7.0316	1.27416	-2.46431	-3.49693	5e-05	0.000185415
Peaxi162Scf00561g00211	laccase 17	10.071	1.8198	-2.46836	-4.07542	5e-05	0.000185415	AT5G60020.1	IPR017761	GO:0046274,GO:0048046,GO:0052716,GO:0005507,GO:0055114,GO:0016491
Peaxi162Scf00017g03242	Cytosolic sulfotransferase 16	4.55068	0.814763	-2.48163	-2.17819	0.00595	0.0135877	sp|Q9C9D0|SOT16_ARATH	IPR000863,IPR027417	GO:0008146
Peaxi162Scf00862g00111	Aldehyde dehydrogenase family 3 member F1	5.82766	1.03934	-2.48725	-3.27893	0.00015	0.000513767	sp|Q70E96|AL3F1_ARATH	IPR016161,IPR012394	GO:0016620,GO:0006081,GO:0008152,GO:0055114,GO:0016491,GO:0004030
Peaxi162Scf00786g00125	Cytochrome b561/ferric reductase transmembrane with DOMON related domain	4.14967	0.738667	-2.49	-2.22585	0.0037	0.0089857	AT3G61750.1	IPR004877,IPR005018	GO:0016021
Peaxi162Scf00106g00072	C6orf149, putative [Theobroma cacao] gb|EOY21993.1| C6orf149, putative [Theobroma cacao]	5.69901	1.00226	-2.50746	-1.39411	0.0113	0.0237114	ref|XP_007037492.1|	IPR008011
Peaxi162Scf00755g00025	Late embryogenesis abundant (LEA) hydroxyproline-rich glycoprotein family	21.5327	3.78328	-2.50882	-3.89629	5e-05	0.000185415	AT3G44220.1	IPR004864
Peaxi162Scf00017g02524	Alpha-N-acetylglucosaminidase	6.69888	1.16692	-2.52121	-4.17597	5e-05	0.000185415	sp|P54802|ANAG_HUMAN	IPR007781,IPR024733,IPR024240,IPR024732
Peaxi162Scf00086g00434	nodulin MtN21 /EamA-like transporter family protein	3.85725	0.668349	-2.5289	-2.02442	0.0107	0.0226202	AT3G30340.1	IPR000620	GO:0016020
Peaxi162Scf00984g00215	Unknown protein	28.1764	4.86638	-2.53357	-1.88325	0.02275	0.0434125
Peaxi162Scf00003g00218	basic helix-loop-helix family protein [Arabidopsis lyrata subsp. lyrata] gb|EFH63302.1| basic helix-loop-helix family protein [Arabidopsis lyrata subsp. lyrata]	4.30567	0.73654	-2.5474	-2.30846	0.0083	0.018143	ref|XP_002887043.1|	IPR011598	GO:0046983
Peaxi162Scf00066g00042		3.70384	0.621511	-2.57517	-4.26819	5e-05	0.000185415	sp|D1FP57.1|LIN2_LOTJA	IPR013083,IPR015943,IPR016024	GO:0005515,GO:0000151,GO:0016567,GO:0005488,GO:0004842
Peaxi162Scf00472g00054	Subtilase family protein	2.94271	0.482824	-2.60758	-2.72148	0.00115	0.00322042	AT5G67360.1	IPR015500,IPR023828	GO:0004252,GO:0006508,GO:0042802,GO:0043086
Peaxi162Scf00016g00526	Sec14p-like phosphatidylinositol transfer family protein	9.08945	1.47969	-2.6189	-4.30597	5e-05	0.000185415	AT2G18180.1	IPR001251,IPR011074
Peaxi162Scf00802g00122	nudix hydrolase homolog 2	43.408	7.06582	-2.61903	-5.11505	5e-05	0.000185415	AT5G47650.1	IPR003293	GO:0016787
Peaxi162Scf00818g00018	Pentatricopeptide repeat-containing protein	8.88031	1.43459	-2.62997	-2.68063	0.0013	0.00359078	sp|Q9SX45|PPR75_ARATH	IPR011990,IPR002885	GO:0005515
Peaxi162Scf01411g00005	Unknown protein	34.8386	5.42762	-2.6823	-4.01253	5e-05	0.000185415		IPR008972	GO:0009055,GO:0005507
Peaxi162Scf00024g00617	cellulose synthase like G1	3.39759	0.519039	-2.7106	-3.11686	0.00155	0.00419549	AT4G24010.1	IPR005150	GO:0016760,GO:0016020,GO:0030244
Peaxi162Scf00769g00043	conserved hypothetical protein [Ricinus communis] gb|EEF45363.1| conserved hypothetical protein [Ricinus communis]	6.70515	1.01396	-2.72527	-2.70817	0.00255	0.00651426	ref|XP_002517200.1|	IPR021410
Peaxi162Scf00799g00412	BURP domain-containing protein	337.277	50.7914	-2.73128	-6.59819	5e-05	0.000185415	AT5G25610.1	IPR004873
Peaxi162Scf00916g00011	PATATIN-like protein 4	2.8775	0.421269	-2.772	-2.09366	0.00965	0.0206832	AT4G37050.1	IPR016035	GO:0008152,GO:0006629
Peaxi162Scf00015g00942	Unknown protein	71.3562	10.4425	-2.77258	-5.5906	5e-05	0.000185415
Peaxi162Scf00128g00133	MATE efflux family protein	4.46011	0.651529	-2.77518	-2.87457	0.0008	0.002331	AT5G38030.1	IPR002528	GO:0016020,GO:0055085,GO:0015238,GO:0015297,GO:0006855
Peaxi162Scf01290g00015	Vacuolar iron transporter homolog 4	6.65529	0.967817	-2.78169	-2.27107	0.01205	0.0250653	sp|Q9M2C0|VITH4_ARATH	IPR008217
Peaxi162Scf00011g00033	WRKY DNA-binding protein 9	4.29598	0.621937	-2.78815	-2.81708	0.0012	0.0033442	AT1G68150.1	IPR003657	GO:0006355,GO:0043565,GO:0003700
Peaxi162Scf00002g00413	Unknown protein	24.8754	3.57691	-2.79794	-2.56391	0.0043	0.0102448		IPR016140
Peaxi162Scf00165g00103	expansin A9	13.1051	1.86418	-2.81352	-3.41023	0.00015	0.000513767	AT5G02260.1	IPR007118	GO:0009664,GO:0005576
Peaxi162Scf00904g00212	WRKY family transcription factor	3.54637	0.503053	-2.81756	-2.03039	0.00935	0.020126	AT4G11070.1	IPR003657	GO:0006355,GO:0043565,GO:0003700
Peaxi162Scf02141g00004	conserved hypothetical protein [Ricinus communis] gb|EEF41269.1| conserved hypothetical protein [Ricinus communis]	4.93755	0.698463	-2.82154	-2.22624	0.01405	0.0286174	ref|XP_002521118.1|
Peaxi162Scf00075g00031	extensin-like protein Ext1 precursor [Solanum lycopersicum] emb|CAD10626.1| extensin-like protein Ext1 [Solanum lycopersicum]	3.79545	0.534405	-2.82826	-3.34586	0.00015	0.000513767	ref|NP_001234828.1|
Peaxi162Scf01261g00010	TRICHOME BIREFRINGENCE-LIKE 34	5.54979	0.778591	-2.8335	-2.81896	0.0003	0.000964629	AT2G38320.1	IPR026057,IPR025846
Peaxi162Scf00179g00543	RING/U-box superfamily protein	9.02228	1.24553	-2.85673	-3.38517	0.00025	0.000817896	AT1G73760.1	IPR013083	GO:0005515,GO:0008270
Peaxi162Scf00783g00338	oxidoreductase, 2OG-Fe(II) oxygenase family protein	3.64551	0.498767	-2.86968	-2.72423	0.002	0.00525425	AT4G02940.1	IPR005123,IPR027450	GO:0016706,GO:0055114,GO:0016491
Peaxi162Scf00074g00344	aluminum-activated malate transporter 1	7.22888	0.98429	-2.87662	-3.60883	5e-05	0.000185415	AT1G08430.1	IPR020966	GO:0015743
Peaxi162Scf00931g00043	Protein of unknown function, DUF538	7.89321	1.07304	-2.87891	-2.13293	0.02265	0.043248	AT1G61667.1	IPR007493
Peaxi162Scf00392g00045	Late embryogenesis abundant (LEA) hydroxyproline-rich glycoprotein family	9.16051	1.23782	-2.88763	-2.32646	0.00665	0.01496	AT5G22870.1	IPR004864
Peaxi162Scf00384g00069	Basic-leucine zipper (bZIP) transcription factor family protein	24.5118	3.2579	-2.91146	-4.6979	5e-05	0.000185415	AT3G58120.1	IPR004827	GO:0006355,GO:0043565,GO:0003700
Peaxi162Scf00770g00046	GDSL esterase/lipase	3.85018	0.502455	-2.93786	-2.21804	0.0213	0.0410049	sp|O80522|GDL2_ARATH	IPR001087	GO:0016787,GO:0016788,GO:0006629
Peaxi162Scf00062g01212	extensin-like protein Ext1 precursor [Solanum lycopersicum] emb|CAD10626.1| extensin-like protein Ext1 [Solanum lycopersicum]	7.68021	0.998642	-2.94311	-2.9979	0.0024	0.00617564	ref|NP_001234828.1|
Peaxi162Scf01969g00034	tubulin beta chain 2	56.4101	7.30608	-2.94879	-5.70729	5e-05	0.000185415	AT5G62690.1	IPR000217,IPR023123	GO:0051258,GO:0005874,GO:0043234,GO:0006184,GO:0007017,GO:0005525,GO:0005200,GO:0003924
Peaxi162Scf00045g01644	Dirigent protein 19	2.94802	0.380321	-2.95446	-4.64584	5e-05	0.000185415	sp|Q9C523|DIR19_ARATH	IPR004265,IPR015300	GO:0003677
Peaxi162Scf00769g00011	S-adenosylmethionine decarboxylase proenzyme	9.34389	1.20068	-2.96017	-2.88272	0.00095	0.00271699	sp|Q9AXE3|DCAM_DAUCA	IPR016067,IPR001985,IPR018167	GO:0004014,GO:0006597,GO:0008295
Peaxi162Scf00334g00114	S-adenosyl-L-methionine-dependent methyltransferases superfamily protein	6.16058	0.755444	-3.02767	-2.42859	0.0033	0.0081304	AT4G01240.1	IPR004159	GO:0008168
Peaxi162Scf00282g00132	Pentatricopeptide repeat-containing protein	4.70037	0.572511	-3.0374	-3.70946	5e-05	0.000185415	sp|Q9SVP7|PP307_ARATH	IPR011990,IPR002885	GO:0005515
Peaxi162Scf00538g00314	Peroxidase superfamily protein	9.81998	1.145	-3.10037	-4.10645	5e-05	0.000185415	AT4G26010.1	IPR010255	GO:0006979,GO:0020037,GO:0004601,GO:0055114
Peaxi162Scf00854g00049	Protein kinase family protein	3.20174	0.326551	-3.29348	-3.04377	0.00305	0.0075881	AT2G40270.1	IPR025875,IPR013210,IPR011009	GO:0005524,GO:0004672,GO:0006468,GO:0016772
Peaxi162Scf00020g00032	ROP guanine nucleotide exchange factor 5	3.04807	0.302207	-3.33429	-2.62924	0.00945	0.0203127	AT5G05940.1	IPR005512	GO:0005089
Peaxi162Scf00818g00017		8.24345	0.762518	-3.4344	-2.87606	0.0108	0.0228033
Peaxi162Scf00057g00622	UDP-Glycosyltransferase superfamily protein	3.0437	0.281046	-3.43695	-2.28009	0.02085	0.0402563	AT4G01070.1	IPR002213	GO:0008152,GO:0016758
Peaxi162Scf00716g00429	Protein yippee-like	30.1136	2.65749	-3.50228	-2.96567	0.0032	0.00791476	sp|Q9T096|YIPL6_ARATH	IPR004910
Peaxi162Scf00271g00834	expansin B2	47.1024	3.94154	-3.57897	-5.77105	5e-05	0.000185415	AT1G65680.1	IPR007118	GO:0005576
Peaxi162Scf00007g00012	HXXXD-type acyl-transferase family protein	96.2462	7.4906	-3.68358	-8.44853	5e-05	0.000185415	AT5G17540.1	IPR003480,IPR023213	GO:0016747
Peaxi162Scf01034g00015	Alpha-1,4-glucan-protein synthase [UDP-forming]	15	1.15949	-3.6934	-4.36625	5e-05	0.000185415	sp|O04300|UPTG_PEA	IPR004901	GO:0030244,GO:0016866
Peaxi162Scf00207g00250	calnexin 1	5.03392	0.366679	-3.77909	-3.16342	0.00265	0.0067089	AT5G61790.1	IPR001580,IPR008985	GO:0006457,GO:0005783,GO:0005515,GO:0051082,GO:0005509
Peaxi162Scf00188g00924	Armadillo/beta-catenin-like repeat family protein	2.63504	0.185728	-3.82656	-3.2055	0.0023	0.00594717	AT1G68940.1	IPR013083,IPR016024	GO:0005515,GO:0000151,GO:0016567,GO:0005488,GO:0004842
Peaxi162Scf00062g01216	extensin-like protein Ext1 precursor [Solanum lycopersicum] emb|CAD10626.1| extensin-like protein Ext1 [Solanum lycopersicum]	4.66268	0.31699	-3.87865	-1.9864	0.00265	0.0067089	ref|NP_001234828.1|
Peaxi162Scf00178g00097	Pectin lyase-like superfamily protein	5.43908	0.351664	-3.95109	-2.57622	0.02515	0.0473134	AT4G22090.1	IPR011050,IPR018082
Peaxi162Scf00016g02742	Peroxisomal (S)-2-hydroxy-acid oxidase	4.23226	0.260323	-4.02305	-5.57089	5e-05	0.000185415	sp|P05414|GOX_SPIOL	IPR013785,IPR012133	GO:0010181,GO:0003824,GO:0055114,GO:0016491
Peaxi162Scf01049g00008	Unknown protein	23.5297	1.4467	-4.02364	-4.79335	5e-05	0.000185415
Peaxi162Scf00326g00712	Peroxidase superfamily protein	25.1468	1.51585	-4.05218	-5.25387	5e-05	0.000185415	AT1G30870.1	IPR010255	GO:0006979,GO:0020037,GO:0004601,GO:0055114
Peaxi162Scf00025g00283	Transducin/WD40 repeat-like superfamily protein	4.57347	0.26438	-4.1126	-2.08169	0.00265	0.0067089	AT5G23730.1	IPR015943	GO:0005515
Peaxi162Scf00665g00142	xyloglucan endotransglucosylase/hydrolase 26	14.121	0.812206	-4.11986	-3.97042	0.00105	0.00297038	AT4G28850.1	IPR016455,IPR008264,IPR008985	GO:0048046,GO:0016762,GO:0004553,GO:0005618,GO:0006073,GO:0005975
Peaxi162Scf00206g00311	expansin B3	17.9905	0.890736	-4.33609	-3.96536	0.0005	0.00152937	AT4G28250.1	IPR007118	GO:0019953,GO:0005576
Peaxi162Scf00117g00052	UDP-Glycosyltransferase superfamily protein	4.60449	0.208406	-4.46557	-2.24754	0.00265	0.0067089	AT4G15480.1	IPR002213	GO:0008152,GO:0016758
Peaxi162Scf01049g00041	Unknown protein	5.13508	0.226693	-4.50157	-3.63446	0.01005	0.0214264
Peaxi162Scf00195g01222	Unknown protein	110.216	3.72737	-4.88603	-3.97277	0.0065	0.0146688
Peaxi162Scf72209g00001	Unknown protein	13.4097	0.405829	-5.04626	-3.24877	0.02515	0.0473134
Peaxi162Scf00559g00019	2-oxoglutarate (2OG) and Fe(II)-dependent oxygenase superfamily protein	61.6431	0.997216	-5.94989	-7.50301	5e-05	0.000185415	AT3G12900.1	IPR002283,IPR027443,IPR026992	GO:0016706,GO:0005506,GO:0055114,GO:0016491
Peaxi162Scf00047g02040	FASCICLIN-like arabinogalactan 2	45.6208	0.621275	-6.19831	-5.33009	0.00165	0.00443308	AT4G12730.1	IPR008700,IPR000782
