# Supplementary material for: Dissecting Tissue-Specific Transcriptomic Responses from Leaf and Roots under Salt Stress in Petunia hybrida Mitchell
Source: Genes (Basel). 2017 Aug 3;8(8):195. doi: 10.3390/genes8080195 (PMC5575659; doi:10.3390/genes8080195)
Supplement: Supplementary file 1 [file genes-08-00195-s001.zip › Supplementary Figures and Tables/SupplementaryTables/Supplemental_Table_S21_160_DEGs.xlsx]

## Sheet: 160 DEGs
		Cufflinks																									egdeR
gene_short_name	Annotation	LF_CTR_06h	LF_STR_06h	logFC_LF_06h	q_LF_06h	LF_CTR_24h	LF_STR_24h	logFC_LF_24h	q_LF_24h	RT_CTR_06h	RT_STR_06h	logFC_RT_06h	q_RT_06h	RT_CTR_12h.1	RT_STR_12h.1	logFC_RT_12h	q_RT_12h	RT_CTR_24h	RT_STR_24h	logFC_RT_24h	q_RT_24h	RT_CTR_48h	RT_STR_48h	logFC_RT_48h	q_RT_48h		logFC_LF_06h	p_LF_06h	q_LF_06h	logFC_LF_24h	p_LF_24h	q_LF_24h	logFC_RT_06h	p_RT_06h	q_RT_06h	logFC_RT_12h	p_RT_12h	q_RT_12h	logFC_RT_24h	p_RT_24h	q_RT_24h	logFC_RT_48h	p_RT_48h	q_RT_48h		Arabidopsis Homolog	IPR	GO
Peaxi162Scf00000g00252	TCP family transcription factor 4	9.34505	25.9165	1.4716	0.000174625	9.86774	53.4006	2.43606	0.000174625	12.4226	3.49559	-1.82937	0.000185415	26.5425	0.798805	-5.05432	0.000185415	12.3708	0.343119	-5.17209	0.0197544	19.2769	0.832347	-4.53355	0.000185415		1.40265	1.38e-06	1.95e-05	2.52199	8.06e-17	4.43e-15	-5.30123	2.22e-39	4.59e-36	-5.30123	2.22e-39	4.59e-36	-5.22553	1.52e-28	3.03e-26	-4.36917	4.48e-30	3.57e-27		AT3G15030.1	IPR005333
Peaxi162Scf00001g00369	sucrose synthase 3	186.87	76.5376	-1.28779	0.000174625	59.1411	24.6685	-1.26149	0.000174625	13.3582	38.7002	1.53461	0.000185415	9.26961	45.4663	2.29422	0.000185415	8.89001	62.6411	2.81685	0.000185415	10.9377	61.1259	2.48248	0.000185415		-1.26892	0.00135513	0.00810262	-1.24737	0.00172994	0.00753851	2.71372	1.86e-10	5.52e-09	2.71372	1.86e-10	5.52e-09	3.13557	3.01e-13	6.55e-12	2.4292	8.27e-09	2.12e-07		AT4G02280.1	IPR012820	GO:0009058,GO:0016157,GO:0005985
Peaxi162Scf00001g10028	Bifunctional inhibitor/lipid-transfer protein/seed storage	111.019	30.4087	-1.86825	0.000174625	19.3159	9.72838	-0.989516	0.00540209	10.2231	168.561	4.04337	0.000185415	9.74169	78.5387	3.01116	0.000185415	20.1746	48.9235	1.27799	0.000185415	35.3674	66.5889	0.912863	0.00125109		-1.73314	9.75e-07	1.43e-05	-1.27716	0.00260615	0.0106677	3.14784	9.31e-14	5.31e-12	3.14784	9.31e-14	5.31e-12	0.972627	0.0200113	0.0416935	2.33901	5.78e-06	7.85e-05		AT5G64080.1	IPR016140,IPR000528	GO:0008289,GO:0006869
Peaxi162Scf00002g05210	nucleobase-ascorbate transporter 12	17.6984	10.7076	-0.724981	0.00461128	16.2154	10.6017	-0.613073	0.0190818	7.00402	3.62666	-0.949542	0.00617564	8.33502	2.94037	-1.50319	0.000185415	7.97798	1.99515	-1.99953	0.000185415	6.96971	3.09308	-1.17205	0.000185415		-0.633254	0.00493488	0.0237259	-0.636347	0.00552536	0.019881	-1.22544	7.71e-06	7.86e-05	-1.22544	7.71e-06	7.86e-05	-1.74235	2.63e-09	2.91e-08	-1.03899	0.000241696	0.00200884		AT2G27810.1	IPR006043	GO:0016020,GO:0006810,GO:0055085,GO:0005215
Peaxi162Scf00004g04126	Hydroxymethylglutaryl-CoA lyase, mitochondrial	128.725	49.9586	-1.36549	0.000174625	128.666	24.3533	-2.40144	0.000174625	34.4434	69.3756	1.0102	0.000185415	21.0605	61.7316	1.55147	0.000185415	23.5299	105.444	2.16391	0.000185415	40.4171	65.734	0.701674	0.00640186		-1.33669	3.97e-09	9.65e-08	-2.32922	1.06e-22	1.08e-20	1.81089	1.63e-13	8.81e-12	1.81089	1.63e-13	8.81e-12	2.28642	3.58e-21	2.6e-19	0.953735	6.67e-05	0.000665899		sp|O81027|HMGCL_ARATH	IPR027167,IPR013785	GO:0004419,GO:0003824
Peaxi162Scf00004g04217	F-box family protein	59.379	25.3206	-1.22964	0.000174625	69.359	26.9871	-1.36181	0.000174625	14.3516	22.3996	0.642262	0.0199399	13.7733	32.6827	1.24666	0.000185415	13.4183	31.5972	1.23559	0.000185415	16.9261	29.7716	0.81469	0.00152937		-1.314	1.28e-07	2.32e-06	-1.49749	2.33e-09	4.33e-08	1.08082	3.52e-05	0.000296991	1.08082	3.52e-05	0.000296991	0.757237	0.00438735	0.0111334	1.07171	0.000199985	0.00170526		AT2G32560.1	IPR001810	GO:0005515
Peaxi162Scf00008g02420	glycerol-3-phosphate acyltransferase 4	18.6656	7.45443	-1.32421	0.000174625	23.1119	4.40108	-2.39271	0.000174625	1.02512	2.77553	1.43696	0.0293197	0.390799	4.01729	3.36172	0.0145713	0.876754	22.5517	4.68492	0.000185415	3.41464	51.9819	3.9282	0.000185415		-1.25847	0.000967502	0.00611811	-2.43158	1.18e-09	2.32e-08	4.33317	3.48e-13	1.75e-11	4.33317	3.48e-13	1.75e-11	5.04881	3.74e-25	4.63e-23	4.23837	1.02e-20	1.89e-18		AT1G01610.1	IPR002123,IPR023214	GO:0016746,GO:0008152
Peaxi162Scf00013g00429	Dof-type zinc finger DNA-binding family protein	43.7796	11.7297	-1.9001	0.000174625	52.5679	13.9452	-1.91442	0.000174625	8.51568	20.0734	1.23709	0.000185415	2.71943	9.34874	1.78147	0.000185415	17.1819	28.3868	0.724327	0.00560332	9.18599	21.7601	1.24418	0.000185415		-2.00591	4.57e-15	2.8e-13	-1.92932	3.88e-14	1.47e-12	2.38286	6.78e-14	3.9e-12	2.38286	6.78e-14	3.9e-12	0.735871	0.00387284	0.00998063	1.43041	3.45e-07	6.24e-06		AT1G69570.1	IPR003851	GO:0003677,GO:0006355
Peaxi162Scf00015g00308	RNA-binding protein 42	65.6469	19.9781	-1.7163	0.000174625	41.3026	17.6505	-1.22652	0.000174625	2.49422	6.88341	1.46453	0.00594717	1.88555	5.35826	1.50678	0.0167087	1.53731	9.26259	2.59101	0.00110899	1.23312	6.51916	2.40237	0.00866564		-1.80776	2.43e-11	8.77e-10	-1.02281	0.000166052	0.000988295	1.52517	0.000179094	0.00119082	1.52517	0.000179094	0.00119082	2.10383	3.14e-08	2.77e-07	2.38984	3.15e-06	4.56e-05		sp|Q91V81|RBM42_MOUSE	IPR012677	GO:0000166,GO:0003676
Peaxi162Scf00015g01614	ACT domain-containing protein	16.7891	25.1817	0.584852	0.0262398	51.7198	31.9796	-0.693565	0.00260572	68.8103	16.4582	-2.06382	0.000185415	48.0678	26.7273	-0.846758	0.000667709	76.926	27.6572	-1.47582	0.000185415	84.6625	24.0012	-1.81862	0.000185415		0.618034	0.01147	0.0468057	-0.703391	0.00371123	0.0143302	-0.697157	0.00488633	0.0189081	-0.697157	0.00488633	0.0189081	-1.5315	1.06e-09	1.27e-08	-1.67506	3.56e-11	1.41e-09		AT2G39570.1	IPR002912	GO:0016597,GO:0008152
Peaxi162Scf00016g00049	ATP binding microtubule motor family protein	22.3955	8.99026	-1.31677	0.000174625	23.1754	9.80879	-1.24045	0.000174625	6.44356	18.1434	1.49351	0.000185415	6.84799	17.2853	1.33579	0.000185415	8.50836	53.3617	2.64885	0.000185415	15.0732	46.1161	1.61329	0.000185415		-1.27416	6.53e-08	1.25e-06	-1.14816	1.34e-06	1.38e-05	1.49205	2.32e-09	5.56e-08	1.49205	2.32e-09	5.56e-08	2.49653	5.38e-24	5.57e-22	1.74108	1.22e-12	6.14e-11		AT2G21300.1	IPR021881,IPR027640,IPR027417,IPR013870,IPR001752	GO:0007018,GO:0005524,GO:0003777,GO:0008017,GO:0005871
Peaxi162Scf00016g00411	bZIP transcription factor [Capsicum chinense]	289.321	79.0371	-1.87207	0.000174625	146.204	74.6094	-0.970554	0.000174625	147.103	267.162	0.860895	0.000964629	74.9425	189.521	1.3385	0.000185415	68.9037	130.187	0.917929	0.000185415	41.7512	135.325	1.69653	0.000185415		-1.86511	4.61e-11	1.58e-09	-0.97654	0.000476981	0.00246672	1.60989	2.39e-08	4.75e-07	1.60989	2.39e-08	4.75e-07	1.26234	1.05e-05	5.34e-05	1.69653	1.47e-08	3.59e-07		gb|AAN61914.1|AF430372_1	IPR004827	GO:0006355,GO:0043565,GO:0003700
Peaxi162Scf00016g00423	BEL1-like homeodomain 6	10.2774	17.0869	0.733413	0.00380213	11.4697	19.0172	0.729479	0.00426738	25.4633	38.0681	0.580166	0.0174749	28.1438	47.0527	0.741462	0.00271699	19.814	35.774	0.852389	0.00035384	14.9847	25.1459	0.746835	0.00407526		0.71328	0.000476711	0.00331108	0.652758	0.00165335	0.00723978	0.836623	3.67e-05	0.000307428	0.836623	3.67e-05	0.000307428	0.838772	4.79e-05	0.000208348	0.997853	6.84e-06	9.05e-05		AT4G34610.1	IPR009057,IPR006563	GO:0003677,GO:0006355,GO:0043565,GO:0003700
Peaxi162Scf00016g00739	Glycine-rich RNA-binding protein	149.137	48.2813	-1.6271	0.000174625	184.813	111.848	-0.724529	0.00260572	284.793	69.6253	-2.03223	0.000185415	389.134	74.5859	-2.38329	0.000185415	274.522	86.785	-1.66141	0.000185415	164.855	67.0672	-1.29752	0.000185415		-1.27584	8.6e-06	9.99e-05	-0.897537	0.001544	0.00682734	-1.92918	6.81e-11	2.24e-09	-1.92918	6.81e-11	2.24e-09	-1.53591	1.99e-07	1.5e-06	-1.41168	1.66e-06	2.59e-05		sp|Q03878|GRP1_DAUCA	IPR012677	GO:0000166,GO:0003676
Peaxi162Scf00016g01135	cold-regulated 413-plasma membrane 2	385.94	2042.65	2.40399	0.000174625	343.08	1356.11	1.98286	0.000174625	196.483	556.753	1.50263	0.000185415	181.655	583.108	1.68257	0.000185415	115.858	205.662	0.82792	0.00125109	45.8756	123.033	1.42324	0.000185415		2.4454	6.31e-13	2.83e-11	1.82851	4.12e-08	6.01e-07	2.06962	1.2e-09	3.05e-08	2.06962	1.2e-09	3.05e-08	1.28616	0.000124336	0.000487184	1.70013	1.46e-06	2.29e-05		AT3G50830.1	IPR008892
Peaxi162Scf00020g00168	Late embryogenesis abundant (LEA) hydroxyproline-rich glycoprotein family	65.2659	34.5568	-0.917359	0.000174625	38.386	14.1366	-1.44115	0.000174625	72.8494	135.764	0.898117	0.00035384	57.0795	169.926	1.57386	0.000185415	45.3755	321.951	2.82686	0.000185415	50.6307	158.614	1.64744	0.000185415		-0.926618	0.0123335	0.0494522	-1.51213	7.62e-05	0.000502297	1.71147	5.9e-06	6.21e-05	1.71147	5.9e-06	6.21e-05	3.04265	1.52e-14	4.12e-13	1.6799	1.01e-05	0.000127922		AT2G46150.1	IPR013783,IPR004864
Peaxi162Scf00020g00718	glycerol-3-phosphate acyltransferase 4	41.3756	17.8114	-1.21598	0.000174625	105.719	35.2338	-1.5852	0.000174625	8.03393	24.5449	1.61124	0.000185415	6.0951	92.2006	3.91905	0.000185415	8.81879	71.5999	3.02131	0.000185415	6.93585	53.9259	2.95883	0.000185415		-1.28245	5.45e-07	8.51e-06	-1.66323	7.49e-11	1.8e-09	4.06062	6.08e-42	1.4e-38	4.06062	6.08e-42	1.4e-38	2.80835	5.92e-24	6.07e-22	3.21249	1.52e-24	5.52e-22		AT1G01610.1	IPR002123,IPR023214	GO:0016746,GO:0008152
Peaxi162Scf00020g01234	Homeodomain-like superfamily protein	73.6286	35.5096	-1.05206	0.000174625	61.6053	20.1929	-1.60921	0.000174625	4.76249	27.2884	2.5185	0.000185415	5.2588	11.2246	1.09386	0.00220004	4.68118	13.8297	1.56283	0.000185415	6.54896	10.9169	0.73722	0.0250653		-1.07486	0.000435567	0.00306332	-1.60874	4.94e-07	5.61e-06	1.64805	0.00028729	0.00178475	1.64805	0.00028729	0.00178475	1.81268	4.39e-05	0.000192845	1.26316	0.00874154	0.0373617		AT5G52660.1	IPR009057	GO:0003677,GO:0003682
Peaxi162Scf00026g00013	ACT domain repeat 4	18.234	10.2118	-0.836392	0.00210563	54.4616	3.7723	-3.85172	0.000174625	36.7897	10.2639	-1.84172	0.000185415	36.4938	15.6837	-1.21839	0.000185415	49.819	28.9921	-0.781036	0.00152937	87.0911	18.9849	-2.19767	0.000185415		-0.918279	0.000367283	0.00263954	-4.53385	1.28e-49	7.17e-47	-1.2479	1.84e-06	2.25e-05	-1.2479	1.84e-06	2.25e-05	-0.596448	0.0181899	0.038315	-2.41407	4.8e-20	7.95e-18		AT1G69040.2	IPR002912	GO:0016597,GO:0008152
Peaxi162Scf00026g00275	protein kinase 2B	34.2465	22.3951	-0.612769	0.0142261	23.3907	12.9036	-0.858159	0.00119351	12.34	30.5008	1.3055	0.000185415	10.6997	25.4483	1.24999	0.000185415	8.71075	26.8784	1.62558	0.000185415	8.59326	21.444	1.3193	0.000185415		-0.547106	0.0104081	0.0433397	-0.883869	8.31e-05	0.000540712	1.70259	3.19e-12	1.34e-10	1.70259	3.19e-12	1.34e-10	1.87857	7.5e-15	2.12e-13	1.47991	6.02e-09	1.59e-07		AT2G02800.1	IPR013320,IPR011009	GO:0005524,GO:0004674,GO:0004672,GO:0006468,GO:0016772
Peaxi162Scf00037g01329	RNA-binding family protein isoform 2 [Theobroma cacao]	185.569	99.8954	-0.893467	0.000174625	96.1887	22.5049	-2.09563	0.000174625	0.475848	29.576	5.95778	0.0125885	1.00159	40.4058	5.3342	0.000185415	0.958742	52.5181	5.77553	0.00035384	0.55241	31.8543	5.84961	0.00419549		-0.902513	0.000274575	0.00205827	-2.17945	1.01e-15	4.67e-14	5.82281	1.54e-32	1.22e-29	5.82281	1.54e-32	1.22e-29	6.16044	2.68e-27	4.48e-25	8.43881	2.38e-16	2.14e-14		ref|XP_007050915.1|	IPR012677	GO:0000166,GO:0003676
Peaxi162Scf00037g01417	Nodulin MtN3 family protein	76.0825	39.9116	-0.930756	0.000174625	67.6958	25.3083	-1.41946	0.000174625	0.641562	44.2929	6.10934	0.0148626	0.897759	28.2163	4.97405	0.00297038	0.897098	19.5244	4.44387	0.000185415	0	18.4227	Inf	0.000185415		-0.888027	2.58e-05	0.00026417	-1.50649	7.07e-12	2e-10	5.51193	3.02e-43	8.92e-40	5.51193	3.02e-43	8.92e-40	4.80236	2.85e-27	4.72e-25	8.94957	1.57e-22	3.99e-20		AT4G15920.1	IPR004316	GO:0016021
Peaxi162Scf00038g02334	Unknown protein	46.3068	8.9153	-2.37687	0.000174625	12.0769	1.33785	-3.17427	0.00911698	7.17629	15.0518	1.06862	0.0474769	6.40882	15.9984	1.3198	0.02124	3.20107	32.2175	3.33122	0.00110899	4.93614	15.3832	1.6399	0.00715063		-2.57217	5.1e-09	1.21e-07	-3.4851	8.27e-10	1.67e-08	1.62263	0.00161617	0.00757143	1.62263	0.00161617	0.00757143	3.23034	1.27e-09	1.5e-08	1.68536	0.00587097	0.0273901
Peaxi162Scf00038g02432	D-3-phosphoglycerate dehydrogenase	46.5138	76.0642	0.709558	0.00461128	49.6452	91.7201	0.885583	0.000174625	34.4215	20.8553	-0.722893	0.00297038	39.6485	15.7431	-1.33255	0.000185415	32.0369	7.62204	-2.07149	0.000185415	36.6977	15.9418	-1.20288	0.000185415		0.721471	0.00684094	0.0308961	0.958731	0.000359006	0.00193236	-0.820569	0.00325021	0.0135477	-0.820569	0.00325021	0.0135477	-1.85757	2.56e-10	3.4e-09	-1.2337	1.19e-05	0.000147547		AT1G17745.1	IPR006236,IPR016040,IPR015878	GO:0016616,GO:0016597,GO:0008152,GO:0051287,GO:0048037,GO:0006564,GO:0055114,GO:0004617
Peaxi162Scf00039g01233	Major facilitator superfamily protein	14.2522	47.0925	1.72431	0.000174625	15.4817	55.7194	1.84762	0.000174625	13.4864	6.03584	-1.15988	0.00125109	20.0516	7.55239	-1.40871	0.000185415	12.7465	7.00789	-0.863051	0.0118794	11.6504	6.36135	-0.872969	0.0110673		1.78981	3.56e-14	1.93e-12	1.43192	2.09e-09	3.92e-08	-1.02012	0.000123093	0.000864559	-1.02012	0.000123093	0.000864559	-1.16549	0.000121079	0.000476134	-0.84891	0.0112501	0.0455367		AT3G09470.2	IPR010291,IPR016196
Peaxi162Scf00041g00054	Transducin/WD40 repeat-like superfamily protein	38.7052	15.4458	-1.32531	0.000174625	29.1532	9.47162	-1.62197	0.000174625	3.70046	24.3931	2.7207	0.000185415	3.95417	10.42	1.39791	0.000817896	7.93724	25.9732	1.71032	0.000185415	13.5304	26.4181	0.965315	0.000817896		-1.59944	1.26e-05	0.000139416	-1.71831	4.45e-06	4.09e-05	1.18189	0.00335657	0.0139098	1.18189	0.00335657	0.0139098	1.68701	8.94e-06	4.61e-05	1.22092	0.00157813	0.00951838		AT1G78070.1	IPR015943	GO:0005515
Peaxi162Scf00047g00522	Homeodomain-like superfamily protein	4.98013	2.06635	-1.2691	0.0151981	10.5424	2.58183	-2.02974	0.00033435	7.46768	3.3514	-1.1559	0.0203127	7.70377	3.04355	-1.33981	0.00983118	7.97968	1.00201	-2.99343	0.00490454	4.1823	1.61994	-1.36836	0.0356252		-1.59411	6e-05	0.000553497	-1.79081	2.24e-06	2.22e-05	-2.13555	8.95e-07	1.21e-05	-2.13555	8.95e-07	1.21e-05	-2.68932	2.55e-07	1.87e-06	-1.36809	0.00453547	0.022377		AT3G24120.1	IPR025756,IPR009057	GO:0003677,GO:0003682
Peaxi162Scf00047g01927	1-aminocyclopropane-1-carboxylate oxidase 1	189.953	43.4571	-2.12798	0.000174625	57.1221	18.055	-1.66165	0.000174625	292.042	588.273	1.01031	0.000185415	148.179	493.535	1.73581	0.000185415	173.143	624.923	1.85172	0.000185415	148.155	373.228	1.33296	0.000185415		-2.11784	8.06e-11	2.61e-09	-1.58353	1.05e-06	1.11e-05	1.65665	2.34e-07	3.69e-06	1.65665	2.34e-07	3.69e-06	1.89934	3.94e-09	4.19e-08	1.43821	6.86e-06	9.08e-05		sp|Q08506|ACCO1_PETHY	IPR027443,IPR005123,IPR026992	GO:0016706,GO:0055114,GO:0016491
Peaxi162Scf00058g00138	Pectin lyase-like superfamily protein	3.91719	1.17294	-1.73969	0.00744122	8.9486	0.939651	-3.25146	0.000174625	8.49273	23.9041	1.49296	0.000185415	4.43904	20.4286	2.20227	0.000185415	10.6487	44.2258	2.05421	0.000185415	16.6914	67.6859	2.01975	0.000185415		-2.33116	7.35e-06	8.69e-05	-3.61979	1.31e-11	3.58e-10	2.7152	2.62e-08	5.14e-07	2.7152	2.62e-08	5.14e-07	2.35946	3.66e-07	2.6e-06	2.1066	4.81e-06	6.66e-05		AT1G48100.1	IPR011050,IPR000743	GO:0005975,GO:0004650
Peaxi162Scf00062g00073	scarecrow-like 3	2.01493	4.22646	1.06872	0.0118596	2.05263	4.8324	1.23527	0.00380213	18.5236	3.75504	-2.30246	0.000185415	11.1908	5.15372	-1.11862	0.000964629	9.07992	4.24941	-1.09542	0.00466936	10.8376	3.99597	-1.43943	0.00035384		1.24815	0.000284872	0.00212317	1.31292	0.000305726	0.00167963	-0.919999	0.00545343	0.0206417	-0.919999	0.00545343	0.0206417	-1.29028	0.00023254	0.000845423	-1.32775	0.000172548	0.00150287		AT1G50420.1	IPR005202
Peaxi162Scf00062g01420	basic helix-loop-helix (bHLH) DNA-binding superfamily protein	20.1672	40.5592	1.00802	0.000174625	33.0382	53.4044	0.692823	0.00449697	14.0432	44.4711	1.663	0.000185415	19.1853	30.0244	0.646134	0.0109644	13.7194	42.1055	1.61779	0.000185415	19.9487	43.4811	1.12409	0.000185415		0.822192	0.000243772	0.00186104	0.676477	0.00248671	0.0102497	0.876839	0.000182887	0.0012106	0.876839	0.000182887	0.0012106	0.887015	0.000207217	0.000762593	1.49392	3.98e-08	8.79e-07		AT1G51140.1	IPR011598	GO:0046983
Peaxi162Scf00064g01429	Auxin efflux carrier family protein	20.5378	10.1059	-1.02309	0.000174625	18.0536	6.8759	-1.39267	0.000174625	14.9598	23.7401	0.666231	0.0134872	2.30713	16.9102	2.87372	0.000185415	1.81414	24.4389	3.75182	0.000185415	2.29803	11.7982	2.3601	0.000185415		-0.985696	0.000813136	0.0052461	-1.18826	0.000131868	0.000807586	3.96531	9.61e-21	1.7e-18	3.96531	9.61e-21	1.7e-18	3.92644	6.9e-23	6.07e-21	2.06697	1.9e-06	2.92e-05		AT1G20925.1	IPR004776	GO:0055085,GO:0016021
Peaxi162Scf00064g01530	Protein NRT1/ PTR FAMILY 1.2	6.89812	15.4104	1.15962	0.000174625	5.12591	15.1788	1.56618	0.000174625	7.76958	12.8274	0.723315	0.02124	5.27057	9.88589	0.907413	0.0067089	2.10445	6.52354	1.63221	0.00125109	4.81938	7.73288	0.682157	0.044478		1.14536	0.000300227	0.00222082	1.70171	2.66e-07	3.24e-06	1.39827	5.4e-05	0.000426768	1.39827	5.4e-05	0.000426768	2.23966	3.86e-09	4.12e-08	1.01539	0.00470117	0.0229919		sp|Q9M817|PTR6_ARATH	IPR000109,IPR016196	GO:0016020,GO:0006810,GO:0005215
Peaxi162Scf00072g00024	Protein kinase superfamily protein	9.89302	5.03698	-0.973851	0.00584835	7.26753	2.10729	-1.78607	0.000486486	19.2481	44.6436	1.21374	0.000185415	13.9037	60.8204	2.12909	0.000185415	16.2174	100.726	2.63483	0.000185415	30.0875	81.3952	1.43578	0.000185415		-0.908013	0.00174278	0.00999908	-1.74966	4.36e-08	6.31e-07	2.36565	1.32e-15	1.06e-13	2.36565	1.32e-15	1.06e-13	2.93193	9.33e-23	8.09e-21	1.51769	1.05e-07	2.11e-06		AT1G07870.2	IPR011009	GO:0005524,GO:0004674,GO:0004672,GO:0006468,GO:0016772
Peaxi162Scf00076g00320	Protein NRT1/ PTR FAMILY 3.1	224.395	79.7326	-1.4928	0.000174625	226.251	49.5399	-2.19126	0.000174625	5.34497	35.768	2.74242	0.000185415	4.68236	13.5705	1.53517	0.000185415	4.52873	23.6659	2.38563	0.000185415	7.05574	32.791	2.21643	0.000185415		-1.47632	6.76e-08	1.29e-06	-2.19192	5.46e-15	2.34e-13	1.80673	7.84e-09	1.7e-07	1.80673	7.84e-09	1.7e-07	2.53783	1.65e-16	6.2e-15	2.42942	8.42e-15	5.95e-13		sp|Q9SX20|PTR18_ARATH	IPR000109,IPR016196	GO:0016020,GO:0006810,GO:0005215
Peaxi162Scf00084g00118	Pleckstrin (PH) domain-containing protein isoform 1 [Theobroma cacao]	5.17743	20.3097	1.97186	0.000174625	0.892962	27.6291	4.95145	0.000174625	8.45379	20.1024	1.2497	0.000185415	9.6702	16.5299	0.773461	0.00193585	6.03602	18.7449	1.63483	0.000185415	6.81388	15.5426	1.18968	0.000185415		2.10747	2.23e-14	1.24e-12	5.32407	1.25e-59	1.12e-56	1.29424	1.94e-06	2.37e-05	1.29424	1.94e-06	2.37e-05	1.66634	1.27e-09	1.5e-08	1.46246	1.2e-07	2.39e-06		ref|XP_007039624.1|	IPR026847,IPR011993,IPR009543,IPR009291,IPR000008	GO:0005515,GO:0005543
Peaxi162Scf00085g00530	HVA22 homologue D	58.6272	20.5541	-1.51214	0.000174625	62.7892	7.99021	-2.97421	0.000174625	5.9892	52.1126	3.1212	0.000185415	7.98806	20.8385	1.38334	0.00139113	18.5863	39.3766	1.0831	0.000964629	16.0355	45.6777	1.51022	0.000185415		-1.63354	7.33e-07	1.11e-05	-2.92306	7.75e-16	3.67e-14	1.36116	0.000570439	0.00319323	1.36116	0.000570439	0.00319323	1.26954	0.000283194	0.00100661	1.67923	7.94e-06	0.00010305		AT4G24960.1	IPR004345
Peaxi162Scf00087g00513	3-ketoacyl-CoA synthase 1	19.6677	6.40737	-1.61802	0.000174625	14.065	3.84854	-1.86973	0.000174625	5.24557	38.0164	2.85745	0.000185415	7.13935	97.2143	3.7673	0.000185415	5.46859	293.618	5.74663	0.000185415	21.0547	205.297	3.2855	0.000185415		-1.57251	2.94e-05	0.000296246	-2.0036	2.59e-07	3.16e-06	4.30385	3.14e-24	9.17e-22	4.30385	3.14e-24	9.17e-22	5.89284	5.22e-39	3.6e-36	3.44614	1.05e-17	1.15e-15		AT1G01120.1	IPR016039,IPR012392	GO:0016020,GO:0008152,GO:0016747,GO:0006633,GO:0003824,GO:0008610
Peaxi162Scf00088g00819	phosphate transporter 4	121.08	48.0918	-1.3321	0.000174625	272.322	73.5271	-1.88896	0.000174625	2.2195	10.3334	2.21901	0.000185415	1.75565	8.67099	2.30419	0.00035384	4.45758	12.9803	1.54199	0.000185415	3.44421	8.75094	1.34526	0.000185415		-1.14092	3.88e-05	0.000377496	-1.97169	3.1e-12	9.3e-11	3.8027	6.96e-15	4.84e-13	3.8027	6.96e-15	4.84e-13	1.79153	1.78e-07	1.35e-06	1.53338	0.000134332	0.00121444		AT5G20380.1	IPR011701,IPR016196	GO:0055085,GO:0016021
Peaxi162Scf00088g01026	purple acid phosphatase 26	167.248	97.2736	-0.781867	0.00132797	117.958	54.6209	-1.11075	0.000174625	25.0494	40.317	0.686612	0.00617564	18.4539	29.9131	0.696853	0.00703987	25.7735	40.0086	0.63442	0.0111685	21.3659	31.0176	0.537776	0.0356252		-0.806933	6.43e-06	7.68e-05	-1.06782	4.37e-09	7.68e-08	1.19485	4.78e-09	1.08e-07	1.19485	4.78e-09	1.08e-07	0.861707	8.32e-06	4.33e-05	0.571389	0.00447284	0.0221371		AT5G34850.1	IPR004843,IPR025733,IPR008963	GO:0046872,GO:0016787,GO:0003993
Peaxi162Scf00088g01218	Adiponectin receptor protein	5.96953	2.24389	-1.41161	0.00345064	7.51018	4.26867	-0.815062	0.0323844	3.70054	19.5275	2.3997	0.000185415	5.63759	51.887	3.20222	0.000185415	4.66168	67.8194	3.86278	0.000185415	3.62274	54.6591	3.91531	0.000185415		-1.9625	8.91e-06	0.000103057	-1.08547	0.00918547	0.0302897	3.68684	1.06e-16	1.01e-14	3.68684	1.06e-16	1.01e-14	4.22898	3.23e-21	2.35e-19	4.54201	1.09e-20	1.99e-18		sp|Q9VCY8|ADRL_DROME	IPR004254	GO:0016021
Peaxi162Scf00102g00633	inositol polyphosphate 5-phosphatase I	1.50566	3.70628	1.29958	0.000486486	1.65077	8.30693	2.33118	0.000174625	11.5301	5.11029	-1.17393	0.000185415	13.3344	2.41998	-2.46208	0.000185415	16.9189	4.05109	-2.06225	0.000185415	15.0643	4.18342	-1.84838	0.000185415		1.28791	8.17e-05	0.000720091	2.86422	3.98e-16	1.99e-14	-2.64724	5.68e-15	4.04e-13	-2.64724	5.68e-15	4.04e-13	-1.75652	2.57e-08	2.3e-07	-1.72094	4.82e-08	1.05e-06		AT1G34120.1	IPR005135	GO:0046856
Peaxi162Scf00102g01137	Protein NRT1/ PTR FAMILY 6.3	49.704	7.62394	-2.70475	0.000174625	51.0399	3.17538	-4.00662	0.000174625	18.3942	51.1355	1.47508	0.000185415	80.4628	15.3391	-2.39111	0.000185415	208.916	25.4972	-3.03451	0.000185415	552.943	27.9902	-4.30414	0.000185415		-2.66335	1.91e-08	4.02e-07	-4.32947	5.04e-17	2.82e-15	-2.03276	1.13e-05	0.000109888	-2.03276	1.13e-05	0.000109888	-2.93524	7.78e-10	9.51e-09	-4.36091	8.96e-18	9.87e-16		sp|Q05085|PTR7_ARATH	IPR000109,IPR016196	GO:0016020,GO:0006810,GO:0006857,GO:0005215
Peaxi162Scf00105g00026	BURP domain-containing protein	692.362	217.605	-1.66981	0.000174625	376.049	75.9226	-2.30832	0.000174625	14.5885	48.0226	1.71888	0.000185415	6.97846	70.2549	3.33162	0.000185415	7.92996	24.8676	1.64888	0.000185415	5.75417	31.3847	2.44738	0.000185415		-1.74481	5.46e-05	0.000510066	-2.22417	4.3e-07	4.96e-06	3.4257	6.34e-13	2.98e-11	3.4257	6.34e-13	2.98e-11	1.86365	3.65e-05	0.000163333	2.54941	1.04e-07	2.1e-06		AT5G25610.1	IPR004873
Peaxi162Scf00106g02319	ABC transporter family protein	674.797	147.856	-2.19026	0.000174625	477.005	182.061	-1.38958	0.000174625	6.94464	24.1432	1.79765	0.000185415	6.6807	12.6911	0.925742	0.00139113	13.5738	58.2639	2.10178	0.000185415	19.599	44.9545	1.19768	0.000185415		-2.23139	2.36e-16	1.6e-14	-1.33332	4.75e-07	5.42e-06	1.2847	1.55e-05	0.000144637	1.2847	1.55e-05	0.000144637	2.13069	3.82e-14	9.63e-13	1.66261	5.08e-09	1.35e-07		AT5G09930.1	IPR027417	GO:0005524,GO:0000166,GO:0017111,GO:0016887
Peaxi162Scf00113g00024	cytochrome P450, family 76, subfamily G, polypeptide 1	17.097	4.46967	-1.9355	0.000174625	9.1096	4.48302	-1.02292	0.0214753	2.9872	18.8619	2.65861	0.000185415	1.6132	12.2411	2.92374	0.00271699	2.99508	29.5639	3.30317	0.000185415	6.08433	30.4197	2.32184	0.000185415		-2.14468	5.59e-07	8.68e-06	-1.26036	0.00391201	0.0149853	2.28324	1.31e-06	1.68e-05	2.28324	1.31e-06	1.68e-05	3.21117	2.67e-12	5e-11	2.52782	4.4e-08	9.63e-07		AT3G52970.1	IPR001128	GO:0020037,GO:0016705,GO:0005506,GO:0055114
Peaxi162Scf00117g00142	6-phosphogluconate dehydrogenase, decarboxylating 1	30.8252	55.2278	0.841286	0.00033435	54.8725	91.872	0.743543	0.00146065	242.707	95.2413	-1.34955	0.000185415	459.899	78.172	-2.55659	0.000185415	277.881	106.513	-1.38344	0.000185415	386.65	103.684	-1.89884	0.000185415		0.877353	0.000381231	0.00272372	0.759896	0.00203845	0.00867305	-2.04479	6.77e-16	5.77e-14	-2.04479	6.77e-16	5.77e-14	-1.473	3.36e-09	3.63e-08	-1.60985	1.18e-10	4.28e-09		sp|Q94KU1|6PGD1_SPIOL	IPR008927,IPR016040,IPR006113	GO:0050661,GO:0016616,GO:0006098,GO:0004616,GO:0055114,GO:0050662,GO:0016491
Peaxi162Scf00125g01022	beta-amylase 1	542.05	124.452	-2.12283	0.000174625	441.609	34.6534	-3.6717	0.000174625	14.6177	266.925	4.19064	0.000185415	7.12913	127.726	4.16319	0.000185415	14.8426	150.29	3.33993	0.000185415	11.4184	67.2834	2.55889	0.000185415		-2.10371	3.02e-14	1.65e-12	-3.62548	1.58e-34	4.14e-32	4.4698	1.41e-44	5.83e-41	4.4698	1.41e-44	5.83e-41	3.61839	1.53e-33	5.75e-31	2.93888	1.58e-22	3.99e-20		AT3G23920.1	IPR001554,IPR017853	GO:0005975,GO:0000272,GO:0016161,GO:0003824
Peaxi162Scf00128g01227	REF/SRPP-like protein	279.709	83.0054	-1.75265	0.000174625	200.287	46.1748	-2.11689	0.000174625	25.3251	68.0198	1.42539	0.000185415	13.0184	41.2752	1.66473	0.000185415	28.0486	105.685	1.91377	0.000185415	33.5391	73.815	1.13807	0.000185415		-1.72208	1.32e-16	9.39e-15	-2.15249	2e-23	2.22e-21	1.92341	2.92e-13	1.48e-11	1.92341	2.92e-13	1.48e-11	2.23868	1.33e-22	1.13e-20	1.27739	6.33e-08	1.33e-06		sp|Q9FYF7|Y1736_ARATH	IPR008802
Peaxi162Scf00128g01524	glucose-6-phosphate dehydrogenase 2	25.4275	15.5265	-0.711658	0.00368563	45.2378	24.8154	-0.866293	0.000174625	64.5058	25.634	-1.33137	0.000185415	93.5133	27.2626	-1.77825	0.000185415	75.1462	24.7849	-1.60024	0.000185415	69.7316	26.3137	-1.406	0.000185415		-0.787242	0.00137906	0.00821691	-1.02659	2.4e-05	0.000182264	-1.4724	2.19e-09	5.31e-08	-1.4724	2.19e-09	5.31e-08	-1.39119	2.12e-08	1.94e-07	-1.33078	8.47e-08	1.74e-06		AT5G13110.1	IPR001282	GO:0050661,GO:0006006,GO:0055114,GO:0004345
Peaxi162Scf00128g01527	ACT domain repeat 4	18.2912	6.78477	-1.43078	0.000174625	32.4548	13.6025	-1.25456	0.000174625	6.91645	3.17969	-1.12115	0.00651426	6.67993	1.88829	-1.82275	0.000667709	10.2856	3.69916	-1.47536	0.000185415	22.0617	4.34639	-2.34366	0.000185415		-1.50476	8.94e-06	0.000103283	-1.26867	0.000137139	0.000836028	-1.9092	5.83e-06	6.15e-05	-1.9092	5.83e-06	6.15e-05	-1.29856	0.000757591	0.00237926	-2.17762	2e-09	5.76e-08		AT1G69040.1	IPR002912	GO:0016597,GO:0008152
Peaxi162Scf00129g00925	nodulin MtN21 /EamA-like transporter family protein	8.57263	4.52887	-0.920587	0.0121609	21.2575	4.99612	-2.08909	0.000174625	12.2262	5.56026	-1.13675	0.00443308	22.6329	7.33529	-1.62549	0.000185415	22.4547	6.91586	-1.69904	0.000185415	15.5214	6.10648	-1.34584	0.000185415		-0.927638	0.00107924	0.00671063	-2.19123	1.23e-14	4.98e-13	-1.30589	6.88e-06	7.14e-05	-1.30589	6.88e-06	7.14e-05	-1.41195	2.4e-06	1.42e-05	-1.36335	1.22e-05	0.000150835		AT5G40240.1	IPR000620	GO:0016020
Peaxi162Scf00130g00824	6-phosphogluconate dehydrogenase family protein	12.6823	5.29679	-1.25963	0.000174625	13.0485	5.77253	-1.17661	0.000174625	10.8533	20.8774	0.943809	0.000964629	19.6055	89.1244	2.18456	0.000185415	11.9737	159.542	3.736	0.000185415	13.6491	102.379	2.90704	0.000185415		-1.37246	3.07e-06	4.01e-05	-1.03856	0.000489334	0.00252179	2.61353	1.12e-18	1.45e-16	2.61353	1.12e-18	1.45e-16	4.14678	5.9e-40	4.7e-37	3.17972	3.24e-25	1.31e-22		AT2G41540.1	IPR008927,IPR016040,IPR006168	GO:0016616,GO:0046168,GO:0051287,GO:0055114,GO:0005737,GO:0004367,GO:0006072,GO:0009331,GO:0005975,GO:0016491,GO:0050662
Peaxi162Scf00134g02029	Nuclear transcription factor Y subunit C-9	128.546	72.0105	-0.836008	0.000486486	78.1942	38.9677	-1.00478	0.000174625	124.685	176.62	0.502362	0.0438235	113.657	180.804	0.669741	0.0057185	90.2304	300.4	1.7352	0.000185415	112.61	208.63	0.889603	0.00035384		-0.939308	8.89e-07	1.32e-05	-1.0754	2.91e-08	4.33e-07	0.544341	0.00427829	0.0170146	0.544341	0.00427829	0.0170146	1.72567	8.63e-19	4.56e-17	0.949028	8.49e-07	1.41e-05		sp|Q8L4B2|NFYC9_ARATH	IPR009072,IPR027170	GO:0016602,GO:0006355,GO:0046982,GO:0043565,GO:0005622,GO:0003700
Peaxi162Scf00135g00128	conserved hypothetical protein [Ricinus communis]	2.79329	0.772089	-1.85513	0.00119351	3.21585	0.42306	-2.92627	0.000486486	1.64634	10.1858	2.62923	0.000185415	1.8461	4.39561	1.25159	0.00383394	0.883708	6.31809	2.83785	0.000185415	2.47222	4.79556	0.955894	0.0074794		-2.09298	1.23e-06	1.76e-05	-3.42695	1.83e-12	5.6e-11	1.62401	0.000123097	0.000864559	1.62401	0.000123097	0.000864559	2.93318	2.08e-11	3.34e-10	1.38543	0.00136488	0.00845123		ref|XP_002524081.1|	IPR019448
Peaxi162Scf00135g00312	threonine aldolase 1	77.9983	39.3931	-0.9855	0.000174625	75.4923	36.4738	-1.04947	0.000174625	342.754	110.69	-1.63065	0.000185415	408.86	619.106	0.59858	0.039336	264.49	834.952	1.65848	0.000185415	216.041	511.854	1.24443	0.000185415		-1.06969	0.00225793	0.0124345	-1.00417	0.00426852	0.0160715	1.05079	0.00249573	0.0109014	1.05079	0.00249573	0.0109014	1.98453	2.54e-08	2.27e-07	1.33076	0.000145402	0.00129921		AT1G08630.1	IPR015424,IPR023603	GO:0016829,GO:0006520,GO:0003824,GO:0030170
Peaxi162Scf00137g01111	Protein of unknown function (DUF761)	1.08231	2.87326	1.40858	0.0492261	5.08445	1.20185	-2.08083	0.00796864	6.88939	35.413	2.36183	0.000185415	1.7003	25.048	3.88083	0.000185415	2.90513	43.8496	3.91589	0.000185415	1.23245	18.6864	3.92239	0.00035384		1.98021	0.00361757	0.01836	-1.93621	0.0035748	0.0138914	4.54195	4.17e-10	1.15e-08	4.54195	4.17e-10	1.15e-08	3.97862	5.11e-09	5.32e-08	5.85301	1.7e-10	6e-09		AT1G61260.1	IPR025520,IPR008480
Peaxi162Scf00145g00220	Pectin lyase-like superfamily protein	0.426523	22.7839	5.73925	0.00403543	10.33	53.5455	2.37392	0.000174625	14.6212	2.40073	-2.60652	0.000185415	14.4274	4.14577	-1.79909	0.000185415	6.80045	2.4685	-1.46199	0.00297038	18.3956	6.13319	-1.58465	0.000185415		6.58364	1.93e-73	5.71e-70	2.47551	7.83e-23	8.08e-21	-2.06004	2.74e-13	1.4e-11	-2.06004	2.74e-13	1.4e-11	-1.7812	9.05e-08	7.3e-07	-1.51823	3.56e-08	7.98e-07		AT5G04310.1	IPR011050,IPR018082
Peaxi162Scf00151g00016	Protein disulfide-isomerase	14.9404	27.2885	0.869077	0.000777877	18.2533	32.4157	0.828537	0.000486486	52.9455	31.8987	-0.731013	0.0033442	83.868	26.6775	-1.6525	0.000185415	78.2787	10.1274	-2.95036	0.000185415	34.437	17.416	-0.983548	0.000513767		0.8422	8.19e-05	0.00072097	0.797632	0.000279205	0.00155016	-1.35513	5.67e-10	1.53e-08	-1.35513	5.67e-10	1.53e-08	-2.80306	7.42e-30	1.77e-27	-0.924822	8.88e-05	0.000846636		sp|Q9XF61|PDI_DATGL	IPR005792,IPR012336	GO:0005783,GO:0016853,GO:0045454
Peaxi162Scf00157g01313	Major facilitator superfamily protein	2.8911	0.57496	-2.33009	0.00438271	2.97537	0.809535	-1.8779	0.00786265	1.77038	8.92808	2.33429	0.000185415	0.931652	11.8882	3.67359	0.00035384	0.633242	6.90247	3.44628	0.000964629	1.25903	2.91614	1.21175	0.0448834		-2.64826	4.78e-09	1.14e-07	-2.58873	1.3e-08	2.06e-07	3.43448	2.41e-15	1.83e-13	3.43448	2.41e-15	1.83e-13	3.42391	3.61e-14	9.17e-13	1.69084	0.000896431	0.00600287		AT5G45275.1	IPR010658,IPR016196
Peaxi162Scf00159g01028	sulfate transporter 91	85.1475	51.3065	-0.730823	0.00210563	100.998	35.9628	-1.48975	0.000174625	11.8206	50.6528	2.09933	0.000185415	6.98039	36.58	2.38968	0.000185415	6.47788	40.4995	2.64431	0.000185415	9.05514	47.2444	2.38334	0.000185415		-0.631787	0.00148605	0.00875153	-1.63561	1.52e-15	6.88e-14	2.36707	2.17e-23	5.42e-21	2.36707	2.17e-23	5.42e-21	2.80095	6.68e-32	1.96e-29	2.78234	7.62e-28	4.38e-25		AT1G23090.1	IPR011547,IPR002645	GO:0015116,GO:0008272,GO:0016021
Peaxi162Scf00166g00328	Protein COBRA	22.417	7.51866	-1.57605	0.000174625	39.2652	7.00326	-2.48715	0.000174625	3.97397	1.34814	-1.55961	0.00877252	4.83045	1.55502	-1.63523	0.00284413	7.71847	2.04411	-1.91684	0.000185415	6.21801	2.4579	-1.33903	0.00152937		-1.64349	4.06e-09	9.82e-08	-2.30718	5.1e-16	2.49e-14	-1.78103	1.2e-05	0.000115764	-1.78103	1.2e-05	0.000115764	-1.71563	2.01e-06	1.21e-05	-1.34415	0.000282614	0.00230363		sp|Q94KT8|COBRA_ARATH	IPR006918	GO:0010215,GO:0031225,GO:0016049
Peaxi162Scf00173g00025	Ferredoxin-3, chloroplastic	19.315	5.77855	-1.74094	0.000486486	17.9944	5.92003	-1.60387	0.00197918	150.434	70.6923	-1.0895	0.000185415	187.885	48.1935	-1.96294	0.000185415	301.774	43.4827	-2.79495	0.000185415	365.368	50.1034	-2.86637	0.000185415		-1.6336	2.15e-07	3.74e-06	-1.36006	2.49e-05	0.000187943	-1.68516	5.12e-09	1.15e-07	-1.68516	5.12e-09	1.15e-07	-2.35462	1.21e-15	3.99e-14	-2.7458	1.49e-20	2.68e-18		sp|Q9ZQG8|FER3_ARATH	IPR010241,IPR012675	GO:0009055,GO:0051537,GO:0022900,GO:0051536
Peaxi162Scf00174g00065	Nucleoredoxin	183.487	70.4809	-1.38037	0.000174625	74.1386	35.9233	-1.0453	0.000174625	0.924494	23.273	4.65385	0.000185415	1.51958	43.9565	4.85433	0.000185415	0.86363	68.7146	6.31406	0.000185415	0.823944	56.7271	6.10535	0.000185415		-1.28747	0.000153742	0.00125071	-1.05044	0.0020342	0.00865852	5.48329	6.92e-33	5.73e-30	5.48329	6.92e-33	5.73e-30	7.24956	1.09e-48	2.19e-45	7.08934	1e-39	1.89e-36		sp|Q6GM16|NXN_XENLA	IPR012336
Peaxi162Scf00174g00105	Ornithine decarboxylase	6.68319	3.05706	-1.12839	0.00272775	8.45645	3.44545	-1.29536	0.000918529	54.4161	145.324	1.41717	0.000185415	59.0087	190.287	1.68918	0.000185415	73.2458	263.419	1.84654	0.000185415	79.0186	148.219	0.90747	0.00035384		-1.55315	5.03e-07	7.93e-06	-1.437	3.54e-06	3.34e-05	1.90048	2.88e-11	9.93e-10	1.90048	2.88e-11	9.93e-10	1.6972	1.97e-09	2.25e-08	1.01771	0.000284267	0.00231436		sp|P50134|DCOR_DATST	IPR000183	GO:0003824,GO:0006596
Peaxi162Scf00174g00137	alpha-amylase-like 2	25.6313	5.28006	-2.27928	0.000174625	14.1403	6.68312	-1.08122	0.000174625	2.43084	9.10805	1.90569	0.000185415	3.1132	6.98442	1.16574	0.0062886	6.2864	21.086	1.74598	0.000185415	12.6126	28.3381	1.16788	0.000185415		-2.33862	2.6e-10	7.68e-09	-1.04921	0.00436607	0.0163704	1.37745	0.00469059	0.0183308	1.37745	0.00469059	0.0183308	2.29787	4.18e-09	4.43e-08	2.04366	1.89e-07	3.57e-06		AT1G76130.1	IPR015902	GO:0043169,GO:0004556,GO:0005509,GO:0005975,GO:0003824
Peaxi162Scf00174g01621	Unknown protein	469.691	1016.32	1.11357	0.000174625	168.227	823.445	2.29127	0.000174625	1532.02	3708.67	1.27547	0.00035384	532.767	1076.68	1.01502	0.000667709	224.976	365.671	0.70078	0.00919907	111.139	261.46	1.23422	0.000185415		1.0733	3.21e-06	4.16e-05	2.28927	1.27e-21	1.16e-19	1.17843	3.57e-07	5.4e-06	1.17843	3.57e-07	5.4e-06	1.02832	9.24e-06	4.75e-05	1.3486	1.14e-08	2.85e-07			IPR000167	GO:0009415,GO:0006950
Peaxi162Scf00175g00218	Ninja-family protein 2	66.037	17.9285	-1.88102	0.000174625	19.0526	1.40409	-3.76228	0.000174625	1.58916	15.5775	3.29313	0.000185415	0.830752	8.19582	3.3024	0.00246011	1.21833	14.2346	3.54643	0.000185415	1.30363	9.39817	2.84985	0.000185415		-1.75223	8.09e-05	0.000713851	-3.87891	3.03e-14	1.16e-12	4.06849	2.72e-11	9.4e-10	4.06849	2.72e-11	9.4e-10	4.08065	7.28e-14	1.75e-12	3.715	8.27e-10	2.57e-08		sp|B1B5D4|NNJA2_WHEAT	IPR012463
Peaxi162Scf00183g00923	Inositol-3-phosphate synthase	6029.58	1154.94	-2.38424	0.000174625	6733.52	218.314	-4.94688	0.000174625	1.06001	12.5581	3.56648	0.000185415	1.00373	2.92106	1.54113	0.00834304	0.595653	9.71826	4.02815	0.000185415	1.51195	9.17201	2.60082	0.000185415		-2.36519	1.71e-06	2.37e-05	-4.9147	7.89e-19	5.41e-17	3.10964	1.28e-05	0.000122674	3.10964	1.28e-05	0.000122674	4.91211	1.69e-13	3.84e-12	3.85189	4.16e-09	1.13e-07		sp|Q9SSV4|INO1_NICPA	IPR002587	GO:0008654,GO:0006021,GO:0004512
Peaxi162Scf00188g01216	Cytochrome P450 superfamily protein	107.653	313.297	1.54115	0.000174625	146.383	511.943	1.80623	0.000174625	25.4889	7.88133	-1.69336	0.000185415	43.6903	3.08302	-3.82489	0.000185415	15.371	1.36521	-3.49301	0.000185415	26.0622	3.81574	-2.77193	0.000185415		1.60939	2.04e-07	3.57e-06	1.78486	1e-08	1.63e-07	-3.61786	7.32e-24	2.02e-21	-3.61786	7.32e-24	2.02e-21	-3.63708	9.98e-20	5.89e-18	-2.78813	1.03e-15	8.42e-14		AT2G26710.1	IPR001128	GO:0020037,GO:0016705,GO:0005506,GO:0055114
Peaxi162Scf00196g00724	xyloglucan specific endoglucanase inhibitor [Solanum melongena]	25.6517	12.1607	-1.07683	0.000174625	7.79371	3.5643	-1.12869	0.00033435	29.7972	62.9372	1.07874	0.000185415	29.172	142.834	2.29169	0.000185415	73.999	168.696	1.18884	0.000185415	45.3888	129.955	1.5176	0.000185415		-0.983224	0.00666055	0.030233	-1.148	0.00211049	0.00892274	2.52865	2.49e-11	8.71e-10	2.52865	2.49e-11	8.71e-10	1.36961	0.000164111	0.000621175	1.65112	7.13e-06	9.38e-05		gb|ADG23123.1|	IPR021109,IPR001461	GO:0006508,GO:0004190
Peaxi162Scf00198g00014	spermidine synthase 3	35.3531	16.2295	-1.12322	0.000174625	52.1076	9.87099	-2.40023	0.000174625	25.8952	64.0315	1.3061	0.000185415	21.2945	53.1888	1.32064	0.000185415	24.193	75.0559	1.63338	0.000185415	22.9965	46.0963	1.00324	0.000185415		-0.969047	3.67e-06	4.66e-05	-2.45062	2.64e-27	4.14e-25	1.4047	1.61e-10	4.84e-09	1.4047	1.61e-10	4.84e-09	2.14701	1.63e-23	1.57e-21	1.08887	1.2e-06	1.92e-05		AT5G53120.1	IPR001045	GO:0003824
Peaxi162Scf00198g00212	Raffinose synthase family protein	17.0657	6.49688	-1.39328	0.000174625	12.4553	2.47374	-2.332	0.000174625	1.2024	125.08	6.70079	0.000185415	3.82487	66.3545	4.11671	0.000185415	4.0287	49.5798	3.62137	0.000185415	1.73339	45.408	4.71128	0.000185415		-1.43838	2.55e-05	0.000261396	-2.44449	2.1e-11	5.54e-10	4.61292	5.23e-31	3.29e-28	4.61292	5.23e-31	3.29e-28	3.89256	1.66e-24	1.85e-22	4.84292	1.17e-29	8.96e-27		AT5G40390.1	IPR013785,IPR008811	GO:0003824
Peaxi162Scf00204g00216	alanine:glyoxylate aminotransferase 2	4.77775	13.5767	1.50673	0.000174625	15.6417	27.5248	0.815338	0.00119351	37.5068	15.6384	-1.26206	0.000185415	39.8137	13.1053	-1.60311	0.000185415	37.0043	12.4455	-1.57207	0.000185415	61.3068	16.1385	-1.92554	0.000185415		1.44024	3.37e-09	8.28e-08	1.06054	5.38e-06	4.83e-05	-1.30123	5.73e-08	1.05e-06	-1.30123	5.73e-08	1.05e-06	-1.46031	1.57e-09	1.81e-08	-1.98101	1.04e-16	9.74e-15		AT4G39660.1	IPR015424,IPR005814	GO:0008483,GO:0003824,GO:0030170
Peaxi162Scf00207g00721	Unknown protein	2531.07	484.112	-2.38633	0.000174625	385.868	4.8469	-6.3149	0.000777877	3.99731	842.957	7.72029	0.0420909	7.76402	490.412	5.98105	0.00125109	3.73466	1016.8	8.08884	0.041256	3.2826	201.561	5.94023	0.0111685		-2.33536	0.000352399	0.0025476	-5.78399	2.32e-13	8e-12	7.23251	1.08e-15	8.82e-14	7.23251	1.08e-15	8.82e-14	10.3479	5.17e-25	6.26e-23	6.16511	9.49e-13	4.91e-11
Peaxi162Scf00226g00411	Oxidoreductase family protein	117.824	36.5382	-1.68916	0.000174625	28.9421	11.6177	-1.31685	0.000174625	2.69127	15.5743	2.53281	0.000185415	1.93928	20.5155	3.40312	0.000185415	4.97086	24.7436	2.31549	0.000185415	2.4736	29.9319	3.597	0.000185415		-1.52486	1.25e-07	2.27e-06	-1.30715	8.61e-06	7.32e-05	3.64726	3.17e-23	7.73e-21	3.64726	3.17e-23	7.73e-21	3.79834	1.25e-29	2.88e-27	2.78842	1.26e-17	1.36e-15		AT4G09670.1	IPR004104,IPR016040	GO:0008152,GO:0055114,GO:0016491
Peaxi162Scf00230g00089	sulfate transporter 3	125.493	18.4991	-2.76207	0.000174625	51.4775	9.50942	-2.43651	0.000174625	1.92905	17.7995	3.20587	0.000185415	1.31493	13.0492	3.31091	0.000185415	2.11953	21.1363	3.31791	0.000185415	2.53952	26.4616	3.38128	0.000185415		-2.8448	7.31e-11	2.4e-09	-2.47416	1.12e-08	1.8e-07	3.77878	1.22e-13	6.68e-12	3.77878	1.22e-13	6.68e-12	3.72959	9.11e-15	2.56e-13	3.77155	6.22e-14	3.85e-12		AT3G51895.1	IPR001902	GO:0016020,GO:0055085,GO:0015116,GO:0008272,GO:0016021,GO:0008271
Peaxi162Scf00231g00021	NAD(P)-binding Rossmann-fold superfamily protein	18.9173	139.721	2.88477	0.000174625	13.778	91.5179	2.73169	0.000174625	14.4465	29.7009	1.03979	0.000185415	23.3774	62.3888	1.41617	0.000185415	14.8527	81.2942	2.45243	0.000185415	17.1152	61.7705	1.85164	0.000185415		2.81331	7.54e-18	5.98e-16	2.81066	2.52e-17	1.44e-15	1.63426	3.76e-07	5.66e-06	1.63426	3.76e-07	5.66e-06	2.50944	2.89e-14	7.46e-13	1.87514	1.64e-08	3.95e-07		AT4G13250.1	IPR002347	GO:0008152,GO:0016491
Peaxi162Scf00235g00620	Protein of unknown function (DUF3537)	47.1071	7.67774	-2.61719	0.000174625	15.3635	3.40075	-2.17558	0.000174625	16.4628	54.0752	1.71575	0.000185415	11.5163	27.0128	1.22996	0.000185415	17.5114	28.7526	0.715397	0.0067089	15.1705	23.9217	0.657054	0.0155433		-2.73286	4.18e-14	2.23e-12	-2.15567	8.97e-09	1.47e-07	1.55402	2.01e-05	0.000182082	1.55402	2.01e-05	0.000182082	1.18056	0.000726666	0.00229251	0.922103	0.0106027	0.043546		AT3G20300.1	IPR021924
Peaxi162Scf00241g00059	Plant invertase/pectin methylesterase inhibitor superfamily protein	70.6905	228.551	1.69293	0.000174625	76.7895	173.258	1.17394	0.000174625	118.03	245.369	1.0558	0.000185415	38.4543	100.795	1.39021	0.000185415	20.6643	47.6761	1.20613	0.000185415	15.2803	37.9322	1.31175	0.000185415		1.53611	1.64e-08	3.51e-07	1.35742	6e-07	6.7e-06	0.795163	0.0034196	0.0141343	0.795163	0.0034196	0.0141343	0.839908	0.00277816	0.00745545	1.70278	5.15e-08	1.11e-06		AT5G62350.1	IPR006501	GO:0004857,GO:0030599
Peaxi162Scf00252g00228	abscisic acid responsive elements-binding factor 2	58.269	35.2738	-0.72413	0.00172228	28.1433	10.6995	-1.39525	0.000174625	13.4137	78.2288	2.544	0.000185415	10.9046	42.5004	1.96253	0.000185415	8.05789	68.8179	3.09431	0.000185415	8.45447	45.8133	2.43798	0.000185415		-0.694949	0.009211	0.0393682	-1.38968	5.78e-07	6.48e-06	2.62442	4.9e-19	6.85e-17	2.62442	4.9e-19	6.85e-17	3.39993	4.81e-30	1.16e-27	2.72683	1.23e-19	1.88e-17		AT1G45249.1	IPR004827	GO:0006355,GO:0043565,GO:0003700
Peaxi162Scf00258g00053	fatty acid desaturase 2	310.994	176.081	-0.820643	0.00033435	508.555	155.942	-1.7054	0.000174625	1567.89	769.53	-1.02678	0.00166651	1270.95	528.795	-1.26513	0.000185415	1494.67	351.705	-2.08739	0.000185415	1215.16	330.63	-1.87786	0.000185415		-0.85008	0.00269186	0.0143921	-1.66572	8.01e-09	1.32e-07	-1.06777	0.00017146	0.0011504	-1.06777	0.00017146	0.0011504	-1.96752	1.44e-11	2.39e-10	-1.95518	1.91e-11	7.93e-10		AT3G12120.1	IPR021863,IPR005804	GO:0055114,GO:0016717,GO:0006629
Peaxi162Scf00267g00021	Ferredoxin--NADP reductase, root isozyme, chloroplastic	134.61	15.0131	-3.16449	0.000174625	38.3231	17.7953	-1.10672	0.000174625	509.306	253.382	-1.00722	0.000185415	378.784	146.693	-1.36858	0.000185415	316.457	103.54	-1.61182	0.000185415	264.656	119.062	-1.1524	0.000185415		-3.29489	3.57e-36	1.15e-33	-0.875836	0.000469892	0.00243432	-1.23319	2.22e-07	3.52e-06	-1.23319	2.22e-07	3.52e-06	-1.60772	2.96e-11	4.63e-10	-0.865205	0.000278329	0.00227227		sp|P41345|FENR2_ORYSJ	IPR001433,IPR017938,IPR015701	GO:0055114,GO:0016491
Peaxi162Scf00270g00822	RING/U-box superfamily protein	32.2764	12.8907	-1.32415	0.000174625	21.2579	12.3656	-0.78167	0.00197918	22.5038	118.817	2.4005	0.000185415	18.6242	58.2959	1.64622	0.000185415	13.2166	95.7088	2.8563	0.000185415	10.3395	77.786	2.91134	0.000185415		-1.22483	1.76e-06	2.42e-05	-0.706746	0.00648695	0.0227148	1.95915	1.82e-13	9.76e-12	1.95915	1.82e-13	9.76e-12	2.92869	7.14e-27	1.15e-24	3.28816	1.24e-29	9.18e-27		AT5G60580.1	IPR013083,IPR011016	GO:0008270
Peaxi162Scf00281g00003	Eukaryotic aspartyl protease family protein	3.31712	95.6891	4.85035	0.000174625	11.5926	114.765	3.3074	0.000174625	50.3382	19.1243	-1.39625	0.000185415	63.6845	7.59829	-3.0672	0.000185415	56.3351	3.02005	-4.22139	0.000185415	46.7577	10.0645	-2.21593	0.000185415		4.77304	3.42e-22	4.02e-20	3.38989	1.9e-13	6.63e-12	-3.11782	1.02e-11	3.91e-10	-3.11782	1.02e-11	3.91e-10	-4.15235	1.79e-17	7.86e-16	-2.09231	1.98e-06	3.02e-05		AT1G09750.1	IPR021109,IPR001461	GO:0006508,GO:0004190
Peaxi162Scf00281g00028	alpha/beta-Hydrolases superfamily protein	88.3676	54.1925	-0.705423	0.00297066	85.6887	40.078	-1.09629	0.000174625	12.2011	61.7469	2.33936	0.000185415	3.04579	25.7853	3.08166	0.000185415	5.46047	28.3111	2.37427	0.000185415	3.76756	9.94117	1.39979	0.00193585		-0.762152	0.0111546	0.0457945	-1.03643	0.000624627	0.00311817	3.40977	2.91e-20	4.83e-18	3.40977	2.91e-20	4.83e-18	2.89724	2.52e-17	1.09e-15	1.63976	1.06e-05	0.000132428		AT3G48690.1	IPR013094	GO:0016787,GO:0008152
Peaxi162Scf00284g00022	Peroxidase superfamily protein	10.6223	3.38409	-1.65025	0.000174625	4.88317	1.64346	-1.57108	0.00260572	26.86	121.301	2.17506	0.000185415	22.2048	763.622	5.10391	0.000185415	37.6998	1175.7	4.96282	0.000185415	28.2892	712.466	4.6545	0.000185415		-1.29709	0.00479541	0.0232062	-1.70291	0.00198914	0.00850342	5.69318	9.66e-28	4.88e-25	5.69318	9.66e-28	4.88e-25	4.80077	3.72e-22	2.97e-20	4.96691	8.7e-23	2.28e-20		AT5G05340.1	IPR010255	GO:0006979,GO:0020037,GO:0004601,GO:0055114
Peaxi162Scf00284g00033	Dehydration-responsive element-binding protein 2A	7.47308	34.6707	2.21394	0.000174625	3.39766	18.7668	2.46557	0.000174625	4.30262	15.7802	1.87483	0.000185415	1.5124	10.4055	2.78244	0.00035384	1.46299	6.94203	2.24643	0.00180172	0.855022	4.97996	2.5421	0.00346795		2.22223	1.78e-05	0.000189283	2.61863	1.19e-06	1.24e-05	3.26675	4.48e-08	8.42e-07	3.26675	4.48e-08	8.42e-07	3.09209	2.34e-07	1.73e-06	2.87847	1.58e-05	0.000189661		sp|O82132|DRE2A_ARATH	IPR016177	GO:0003677,GO:0006355,GO:0003700
Peaxi162Scf00285g00717	Protein of unknown function (DUF604)	87.4228	48.06	-0.863171	0.000174625	73.3589	14.9138	-2.29832	0.000174625	2.65507	41.896	3.97999	0.000185415	2.59213	32.6148	3.65331	0.000185415	2.3662	40.9884	4.11457	0.000185415	2.38122	32.0043	3.74849	0.000185415		-0.915011	4.57e-07	7.29e-06	-2.30487	1.62e-32	3.68e-30	4.22284	3.53e-62	7.31e-58	4.22284	3.53e-62	7.31e-58	4.21783	1.19e-65	1.23e-61	4.058	6.63e-45	6.87e-41		AT2G37730.1	IPR006740
Peaxi162Scf00286g00829	UDP-N-acetylglucosamine--peptide N-acetylglucosaminyltransferase 110 kDa subunit	53.7346	29.4989	-0.865191	0.000486486	27.8445	14.3457	-0.956771	0.000174625	11.2869	26.8107	1.24816	0.000185415	11.6395	35.5123	1.60929	0.000185415	11.116	56.7749	2.35261	0.000185415	16.5072	37.4758	1.18286	0.000185415		-0.919024	7.05e-06	8.35e-05	-1.12193	8.64e-07	9.3e-06	1.82517	1.02e-12	4.63e-11	1.82517	1.02e-12	4.63e-11	2.43564	2.19e-23	2.07e-21	1.29684	1.84e-07	3.49e-06		sp|P56558|OGT1_RAT	IPR011990	GO:0005515
Peaxi162Scf00286g01034	xyloglucan endotransglucosylase/hydrolase 15	47.6803	6.78732	-2.81248	0.000174625	60.4645	13.1623	-2.19968	0.000174625	43.8243	6.00535	-2.86741	0.000185415	34.5748	1.46126	-4.56444	0.000185415	71.0006	2.44168	-4.86189	0.000185415	33.5849	3.48997	-3.26652	0.000185415		-2.792	4.95e-09	1.18e-07	-2.08145	7.24e-06	6.29e-05	-4.3181	1.49e-16	1.39e-14	-4.3181	1.49e-16	1.39e-14	-4.8069	4.15e-19	2.27e-17	-3.56844	1.53e-12	7.61e-11		AT4G14130.1	IPR016455,IPR008985	GO:0048046,GO:0016762,GO:0004553,GO:0005618,GO:0006073,GO:0005975
Peaxi162Scf00294g00813	At5g37260-like protein [Solanum arcanum]	5.04843	1.46616	-1.78379	0.000174625	4.07018	0.298499	-3.7693	0.000486486	3.43915	10.8364	1.65576	0.000185415	2.11037	6.8061	1.68933	0.000185415	5.34166	12.6861	1.24789	0.000185415	1.3909	8.42894	2.59934	0.000185415		-2.05594	3.44e-08	6.95e-07	-4.53893	6.92e-21	5.9e-19	2.01279	2.26e-07	3.59e-06	2.01279	2.26e-07	3.59e-06	1.48664	2.67e-05	0.000123718	3.04676	3.28e-12	1.55e-10		gb|ADV29615.1|	IPR009057	GO:0003677,GO:0003682
Peaxi162Scf00296g00910	lecithin:cholesterol acyltransferase 3	118.811	40.9327	-1.53734	0.000174625	38.1848	11.0764	-1.78551	0.000174625	11.9094	32.102	1.43056	0.000185415	12.1844	34.7055	1.51013	0.000185415	13.5038	62.2867	2.20556	0.000185415	14.3476	33.9605	1.24305	0.000185415		-1.79842	5.77e-05	0.000534947	-1.86574	4.88e-05	0.000341138	1.91927	4.4e-05	0.000357757	1.91927	4.4e-05	0.000357757	1.34175	0.00361375	0.00939357	1.71317	0.000748829	0.00519014		AT3G03310.1	IPR003386	GO:0008374,GO:0006629
Peaxi162Scf00310g00211	acetyl-CoA carboxylase 1	15.8504	2.61066	-2.60203	0.000174625	6.36856	1.7906	-1.83052	0.000174625	1.78552	15.0384	3.07424	0.000185415	1.53599	38.1156	4.63314	0.000185415	2.16706	73.3968	5.08191	0.000185415	4.52128	31.6715	2.80838	0.000185415		-2.93595	1.45e-07	2.59e-06	-1.94741	0.000333899	0.00181467	5.73907	6.93e-19	9.39e-17	5.73907	6.93e-19	9.39e-17	5.56282	1.23e-18	6.35e-17	3.19634	1.73e-08	4.15e-07		AT1G36160.1	IPR016185,IPR011764,IPR000022,IPR011761,IPR000089,IPR013537	GO:0003989,GO:0004075,GO:0008152,GO:0005524,GO:0003824,GO:0016874,GO:0046872,GO:0006633
Peaxi162Scf00312g00221	Delta(24)-sterol reductase	64.3852	260.351	2.01566	0.000174625	136.574	250.852	0.877157	0.000777877	158.449	39.4804	-2.00481	0.000185415	139.708	29.3233	-2.25229	0.000185415	119.274	28.979	-2.0412	0.000185415	102.143	38.6898	-1.40056	0.000185415		2.04153	3.89e-11	1.36e-09	0.855119	0.00431324	0.0162105	-1.84601	2.51e-09	5.98e-08	-1.84601	2.51e-09	5.98e-08	-2.02568	8.74e-11	1.25e-09	-1.34343	1.12e-05	0.000140332		sp|P93472|DIM_PEA	IPR016166	GO:0016614,GO:0008762,GO:0050660,GO:0003824,GO:0055114,GO:0016491
Peaxi162Scf00314g00093	Fatty acid hydroxylase superfamily	58.2791	15.7589	-1.88681	0.00033435	44.1594	12.2852	-1.84579	0.00033435	22.5131	10.143	-1.15028	0.0110673	29.555	7.80911	-1.92017	0.00035384	38.5591	5.59669	-2.78443	0.0101422	53.6078	10.523	-2.3489	0.023892		-2.00313	6.72e-11	2.22e-09	-1.91535	7.77e-10	1.58e-08	-1.63665	7.42e-07	1.03e-05	-1.63665	7.42e-07	1.03e-05	-3.19927	2.44e-18	1.23e-16	-2.29018	2.79e-12	1.33e-10		AT5G57800.1	IPR016040,IPR021940
Peaxi162Scf00314g00634	Sec14p-like phosphatidylinositol transfer family protein	15.7527	33.242	1.0774	0.000174625	9.86658	44.5608	2.17515	0.000174625	4.4811	13.4428	1.58491	0.000185415	7.39541	17.2838	1.22472	0.00035384	4.69331	13.3526	1.50844	0.00035384	8.93418	14.9382	0.741597	0.0198485		0.974011	0.00349376	0.0178894	2.19457	7.11e-10	1.46e-08	1.17678	0.00268672	0.0115884	1.17678	0.00268672	0.0115884	2.01847	1.51e-06	9.3e-06	1.1908	0.00400084	0.0202753		AT1G01630.1	IPR001251,IPR011074
Peaxi162Scf00318g00726	Cysteine/Histidine-rich C1 domain family protein	1.72494	29.9574	4.1183	0.000174625	4.44513	45.6651	3.3608	0.000174625	26.25	2.99999	-3.12929	0.000185415	20.0867	7.27553	-1.46511	0.000513767	32.2872	2.17049	-3.89487	0.000185415	22.4241	2.29875	-3.28613	0.000185415		4.40708	5.91e-24	8.32e-22	3.3459	5.11e-16	2.49e-14	-1.68206	2.42e-05	0.00021543	-1.68206	2.42e-05	0.00021543	-4.21493	7.75e-19	4.11e-17	-3.87369	5.51e-17	5.33e-15		AT2G37820.1
Peaxi162Scf00320g00020	phosphatidylinositol-4-phosphate 5-kinase family protein	41.1634	10.616	-1.95511	0.000174625	22.3909	8.29475	-1.43264	0.000174625	5.72657	19.4897	1.76697	0.000185415	5.21392	16.0586	1.62291	0.000185415	5.38313	33.027	2.61713	0.000185415	7.90615	18.3789	1.21701	0.000185415		-1.93536	1.35e-13	6.73e-12	-1.51139	6.54e-09	1.11e-07	2.11871	8.93e-15	6.03e-13	2.11871	8.93e-15	6.03e-13	2.54833	7.66e-21	5.34e-19	1.41941	1.27e-07	2.51e-06		AT3G14270.1	IPR002423,IPR027483,IPR027409,IPR013083,IPR027484,IPR002498	GO:0044267,GO:0016307,GO:0046872,GO:0046488,GO:0005524
Peaxi162Scf00330g00031	3-oxo-5-alpha-steroid 4-dehydrogenase family protein	119.412	30.4335	-1.97221	0.000174625	113.912	35.3023	-1.69009	0.000174625	12.1666	3.01899	-2.01079	0.0228946	26.9808	3.13954	-3.10331	0.00271699	59.8963	12.19	-2.29677	0.000185415	45.2156	7.13459	-2.66392	0.000185415		-2.00572	1.06e-10	3.37e-09	-1.86168	1.92e-09	3.63e-08	-2.76922	1.04e-11	3.96e-10	-2.76922	1.04e-11	3.96e-10	-2.76581	4.02e-15	1.2e-13	-2.29109	1.15e-09	3.52e-08		AT2G38050.1	IPR001104	GO:0016627,GO:0016021,GO:0005737,GO:0006629
Peaxi162Scf00332g00222	Major facilitator superfamily protein	27.3841	53.8068	0.974451	0.000174625	16.8166	40.98	1.28504	0.000174625	13.3575	30.3907	1.18598	0.000185415	6.79104	31.9004	2.23187	0.000185415	4.38471	16.9195	1.94813	0.000185415	2.5305	15.9896	2.65964	0.000185415		1.1202	6.25e-05	0.000572699	1.30706	4.76e-06	4.34e-05	2.79702	8.71e-19	1.15e-16	2.79702	8.71e-19	1.15e-16	2.12568	1.94e-11	3.14e-10	3.1508	4e-17	3.99e-15		AT1G80530.1	IPR010658,IPR016196
Peaxi162Scf00332g00622	Protein LURP-one-related 12	7.64603	99.8425	3.70687	0.000174625	9.21722	82.9432	3.16972	0.000174625	134.558	16.7876	-3.00276	0.000185415	130.197	19.082	-2.77042	0.000185415	73.6406	4.21637	-4.12643	0.000185415	63.5963	6.24139	-3.349	0.000185415		3.77163	1.64e-27	3.08e-25	3.08174	2.53e-19	1.84e-17	-2.38677	4.47e-13	2.21e-11	-2.38677	4.47e-13	2.21e-11	-4.4011	8.59e-29	1.74e-26	-3.32675	3.72e-20	6.31e-18		sp|Q9LVZ8|LOR12_ARATH	IPR025659
Peaxi162Scf00344g02015	Lysine-specific histone demethylase 1 homolog 2	5.73796	44.8936	2.9679	0.000174625	16.8254	35.6944	1.08506	0.000174625	180.449	95.2068	-0.922456	0.00035384	86.4862	35.4644	-1.2861	0.000185415	50.6137	11.728	-2.10956	0.000185415	67.5159	9.10631	-2.89029	0.000185415		2.93811	5.2e-19	4.66e-17	1.0395	0.000813819	0.00393001	-1.28984	2.86e-05	0.000248467	-1.28984	2.86e-05	0.000248467	-2.48855	9.58e-14	2.25e-12	-2.77076	3.53e-16	3.1e-14		sp|Q6YYZ1|LDL2_ORYSJ	IPR016040,IPR001613	GO:0055114,GO:0016491
Peaxi162Scf00349g00210	Bifunctional inhibitor/lipid-transfer protein/seed storage 2S albumin superfamily protein	849.205	429.867	-0.982221	0.000174625	453.827	122.15	-1.89348	0.000174625	10.0927	111.055	3.45988	0.000185415	18.8861	298.696	3.98328	0.000185415	19.1815	326.857	4.09087	0.000185415	5.20166	302.797	5.86324	0.000185415		-0.962664	0.00483049	0.0233355	-1.79207	3.13e-07	3.75e-06	4.18009	3.34e-25	1.11e-22	4.18009	3.34e-25	1.11e-22	4.78301	9.36e-32	2.69e-29	6.32853	1.01e-40	2.58e-37		AT2G37870.1	IPR016140
Peaxi162Scf00351g00911	Lysine-specific histone demethylase 1 homolog 2	104.922	45.3429	-1.21037	0.000174625	50.4365	21.3011	-1.24354	0.000174625	9.83348	47.1649	2.26194	0.000185415	10.0391	54.6927	2.44572	0.000185415	13.5128	96.224	2.83207	0.000185415	18.9375	60.8038	1.68292	0.000185415		-0.999449	7.22e-06	8.54e-05	-1.48639	2.03e-10	4.56e-09	2.7151	4.11e-26	1.7e-23	2.7151	4.11e-26	1.7e-23	1.98411	6.01e-16	2.06e-14	2.27803	7.62e-16	6.39e-14		sp|Q6YYZ1|LDL2_ORYSJ	IPR001613	GO:0055114,GO:0016491
Peaxi162Scf00352g00047	tonoplast dicarboxylate transporter	606.864	171.282	-1.825	0.000174625	959.657	89.6046	-3.42087	0.000174625	13.0143	31.2414	1.26336	0.000185415	7.86949	25.819	1.71409	0.000185415	10.7667	37.8226	1.81267	0.000185415	7.74413	24.2289	1.64555	0.000185415		-1.81505	1.19e-11	4.49e-10	-3.42086	4.39e-33	1.06e-30	2.43038	1.41e-15	1.12e-13	2.43038	1.41e-15	1.12e-13	1.87789	4.57e-11	6.9e-10	1.8798	2.64e-09	7.45e-08		AT5G47560.1	IPR001898	GO:0016020,GO:0055085,GO:0006814,GO:0005215
Peaxi162Scf00362g00342	O-methyltransferase family protein	6.72653	15.0287	1.15978	0.000174625	9.74462	16.0601	0.720799	0.0106525	159.131	61.0771	-1.38151	0.000185415	109.018	49.465	-1.14008	0.000185415	103.295	43.1196	-1.26035	0.000185415	107.045	39.2004	-1.44928	0.000185415		1.23848	1.37e-06	1.93e-05	0.772646	0.00293589	0.0117563	-0.715037	0.00273555	0.0117623	-0.715037	0.00273555	0.0117623	-1.26447	1.95e-07	1.47e-06	-1.41146	8.03e-09	2.06e-07		AT4G35160.1	IPR016461	GO:0008171,GO:0008168,GO:0046983
Peaxi162Scf00362g01041	Calcium-binding EF-hand family protein	40.086	10.9864	-1.86737	0.000174625	47.7719	8.31157	-2.52297	0.000174625	2.19482	45.4736	4.37285	0.000185415	3.71932	13.336	1.84222	0.000185415	7.05567	38.0341	2.43044	0.000185415	8.16579	32.1869	1.97881	0.000185415		-1.94552	2.21e-20	2.21e-18	-2.79256	5.39e-36	1.55e-33	2.20114	5.81e-14	3.4e-12	2.20114	5.81e-14	3.4e-12	2.82345	1.95e-32	6.21e-30	2.34566	1.04e-19	1.62e-17		AT4G38810.2	IPR011992	GO:0005509
Peaxi162Scf00365g00087	Subtilase family protein	197.902	94.6683	-1.06383	0.000174625	174.092	70.3687	-1.30684	0.000174625	19.3747	54.8424	1.50112	0.000185415	20.3908	52.1218	1.35397	0.000185415	18.3539	92.0871	2.32691	0.000185415	22.2105	107.724	2.27802	0.000185415		-1.08275	2.05e-05	0.000214766	-1.28502	5.08e-07	5.77e-06	1.72646	7.2e-11	2.34e-09	1.72646	7.2e-11	2.34e-09	2.34398	2.24e-18	1.13e-16	2.45525	1.6e-19	2.36e-17		AT5G67360.1	IPR015500,IPR023828	GO:0004252,GO:0006508,GO:0042802,GO:0043086
Peaxi162Scf00366g00712	conserved hypothetical protein [Ricinus communis]	59.782	37.8263	-0.660321	0.00754739	58.223	11.4964	-2.3404	0.000174625	8.97585	16.5724	0.884661	0.00246011	7.29053	15.2279	1.06262	0.00035384	11.815	41.1761	1.80119	0.000185415	18.8372	29.5058	0.647417	0.0100406		-0.62616	0.00196359	0.0110456	-2.45147	2.9e-29	5.31e-27	1.39139	4.6e-09	1.05e-07	1.39139	4.6e-09	1.05e-07	1.94341	1.33e-18	6.81e-17	0.841073	0.000151563	0.00134383		ref|XP_002521549.1|
Peaxi162Scf00366g00813	galactinol synthase 1	18.9987	1.90214	-3.3202	0.000174625	2.29348	0.206237	-3.47516	0.00701538	10.4198	634.917	5.92917	0.000185415	8.92233	177.941	4.31784	0.000185415	7.06313	108.432	3.94033	0.000185415	12.1272	97.7629	3.01104	0.000185415		-3.48212	1e-14	5.79e-13	-3.26114	1.3e-07	1.68e-06	4.68563	2.62e-24	7.74e-22	4.68563	2.62e-24	7.74e-22	4.05955	9.98e-20	5.89e-18	3.00986	2.79e-12	1.33e-10		AT2G47180.1	IPR002495	GO:0016757
Peaxi162Scf00375g00619	inositol transporter 1	178.489	41.0225	-2.12135	0.000174625	132.415	20.5064	-2.69092	0.000174625	23.0085	65.3776	1.50663	0.000185415	13.75	55.4812	2.01257	0.000185415	25.5192	70.7374	1.47089	0.000185415	11.5207	41.7362	1.85707	0.000185415		-2.04195	2.05e-18	1.71e-16	-2.79365	1.32e-30	2.63e-28	2.53524	2.08e-23	5.32e-21	2.53524	2.08e-23	5.32e-21	1.86774	4.71e-15	1.39e-13	2.07706	2.88e-16	2.59e-14		AT2G43330.1	IPR005828,IPR016196	GO:0016020,GO:0006810,GO:0055085,GO:0016021,GO:0022891,GO:0022857,GO:0005215
Peaxi162Scf00382g00218	Protein NRT1/ PTR FAMILY 3.1	297.032	118.654	-1.32386	0.000174625	214.156	119.643	-0.839927	0.00033435	1.3228	35.2489	4.73591	0.000185415	0.762829	17.4561	4.51623	0.000185415	0.666511	15.587	4.54757	0.00035384	0.740633	21.8834	4.88493	0.000185415		-1.26044	0.000232725	0.00178724	-0.83501	0.0140277	0.0428223	5.11244	1.33e-25	5.18e-23	5.11244	1.33e-25	5.18e-23	6.3071	4.26e-33	1.52e-30	4.86956	2.31e-23	6.88e-21		sp|Q9SX20|PTR18_ARATH	IPR000109,IPR016196	GO:0016020,GO:0006810,GO:0005215
Peaxi162Scf00399g00924	glutathione S-transferase 7	17.2364	30.6646	0.831111	0.00356868	27.0026	16.2742	-0.730514	0.0151001	323.407	113.933	-1.50517	0.000185415	187.523	82.2789	-1.18847	0.000185415	142.397	54.3938	-1.3884	0.000185415	102.511	62.1065	-0.722969	0.00383394		0.76045	0.00677975	0.0306702	-0.694364	0.0151766	0.045662	-1.04509	0.000168295	0.00113173	-1.04509	0.000168295	0.00113173	-0.901026	0.00119178	0.00354606	-0.908527	0.00108085	0.00696749		AT1G02920.1	IPR010987,IPR012336	GO:0005515
Peaxi162Scf00403g00835	Unknown protein	60.5549	31.8035	-0.929057	0.00033435	78.3845	21.3415	-1.87691	0.000174625	22.0896	10.287	-1.10254	0.000667709	16.8158	2.83503	-2.56839	0.000185415	32.8777	7.28298	-2.17451	0.000185415	86.7547	10.8688	-2.99674	0.000185415		-0.906811	0.000649583	0.00433446	-1.91573	3.94e-12	1.16e-10	-2.62851	4.12e-14	2.42e-12	-2.62851	4.12e-14	2.42e-12	-1.87277	1.1e-09	1.31e-08	-3.11209	2.43e-25	1.03e-22			IPR006121	GO:0046872,GO:0030001
Peaxi162Scf00444g00001	SCARECROW-like 8	12.5567	6.80225	-0.884375	0.000486486	16.1861	7.7374	-1.06484	0.000174625	17.4919	40.8216	1.22265	0.000185415	13.5491	34.189	1.33534	0.000185415	14.0313	50.9721	1.86106	0.000185415	18.2481	32.3834	0.827506	0.000185415		-0.921017	1.29e-07	2.34e-06	-0.93589	1.01e-07	1.35e-06	1.50088	1.53e-17	1.65e-15	1.50088	1.53e-17	1.65e-15	2.05655	3.51e-32	1.05e-29	0.900034	3.71e-07	6.66e-06		AT5G52510.1	IPR005202
Peaxi162Scf00457g00215	trehalose phosphate synthase	11.4116	27.2801	1.25735	0.000174625	4.47418	12.9107	1.52887	0.000174625	104.453	179.986	0.78503	0.0033442	63.2808	169.474	1.42123	0.000185415	38.1306	210.814	2.46695	0.000185415	53.5029	124.779	1.22169	0.000185415		1.33871	0.000207162	0.00161549	1.39967	0.000158467	0.000949704	1.75695	1.32e-06	1.7e-05	1.75695	1.32e-06	1.7e-05	2.42936	6.46e-11	9.51e-10	1.42838	7.67e-05	0.000748553		AT1G60140.1	IPR006379,IPR001830,IPR023214	GO:0008152,GO:0005992,GO:0003824
Peaxi162Scf00469g00026	phosphoenolpyruvate carboxylase 1	313.236	73.1473	-2.09837	0.000174625	140.834	59.9512	-1.23214	0.000174625	31.1978	13.902	-1.16615	0.000185415	32.788	9.00824	-1.86385	0.000185415	25.6878	7.24279	-1.82647	0.000185415	48.663	7.4535	-2.70684	0.000185415		-2.0813	5.11e-13	2.31e-11	-1.26675	7e-06	6.1e-05	-1.7552	2.38e-09	5.72e-08	-1.7552	2.38e-09	5.72e-08	-1.92522	1.58e-10	2.16e-09	-2.65364	2.21e-18	2.81e-16		AT1G53310.1	IPR021135	GO:0006099,GO:0015977,GO:0008964,GO:0003824
Peaxi162Scf00481g00624	Unknown protein	19.7928	4.35912	-2.18286	0.000174625	20.7412	5.29048	-1.97103	0.000174625	16.74	45.2742	1.43539	0.000185415	15.1195	34.1078	1.17369	0.000185415	10.5207	60.8241	2.53142	0.000185415	13.476	29.8012	1.14498	0.000185415		-2.31361	8.32e-13	3.62e-11	-1.96851	6.51e-10	1.34e-08	1.48098	1.25e-06	1.62e-05	1.48098	1.25e-06	1.62e-05	2.55056	4.97e-16	1.72e-14	1.22608	0.000177716	0.00154011
Peaxi162Scf00493g00221	Glycosyl hydrolase family protein	15.8203	53.5051	1.7579	0.000174625	23.3965	96.0718	2.03782	0.000174625	5.03815	20.4625	2.02202	0.000185415	6.21762	17.0663	1.45672	0.000185415	4.66625	11.3881	1.28719	0.000185415	6.66792	15.7418	1.23929	0.000185415		1.8414	4.57e-09	1.1e-07	2.10538	3.15e-11	8.05e-10	0.991415	0.00196496	0.00891139	0.991415	0.00196496	0.00891139	1.68738	4.03e-07	2.84e-06	1.21781	0.000194883	0.0016707		AT5G20950.1	IPR026892,IPR002772,IPR017853	GO:0004553,GO:0005975
Peaxi162Scf00498g00725	Protein phosphatase 2C family protein	7.49304	2.33294	-1.6834	0.000174625	13.7323	3.44184	-1.99632	0.000174625	14.1262	3.4755	-2.02308	0.000185415	14.6661	2.95017	-2.31362	0.000185415	16.7251	3.23825	-2.36872	0.000185415	11.426	3.80461	-1.5865	0.000185415		-1.89638	8.8e-11	2.83e-09	-2.15088	3.57e-14	1.36e-12	-2.05212	5.02e-12	2.03e-10	-2.05212	5.02e-12	2.03e-10	-2.51124	2.19e-16	8.05e-15	-1.37028	6.8e-06	9.01e-05		AT3G16560.1	IPR001932,IPR015655	GO:0003824
Peaxi162Scf00546g00118	Heat stress transcription factor C-1	22.5928	75.9155	1.74853	0.000174625	15.4345	47.8275	1.63168	0.000174625	17.3116	140.831	3.02415	0.000185415	19.4278	74.1268	1.93187	0.000185415	10.7038	26.7081	1.31915	0.000185415	4.3745	13.1824	1.59142	0.000185415		1.78577	1.49e-09	3.91e-08	1.5848	1.17e-07	1.54e-06	1.83529	1.07e-09	2.75e-08	1.83529	1.07e-09	2.75e-08	1.45352	2.87e-06	1.67e-05	1.69123	3.58e-06	5.09e-05		sp|Q9LV52|HSFC1_ARATH	IPR011991,IPR027725	GO:0005634,GO:0006355,GO:0043565,GO:0009408,GO:0003700
Peaxi162Scf00546g00419	acyl acyl-carrier-protein thioesterase type B [Camellia oleifera]	185.477	104.046	-0.834011	0.000777877	210.47	113.232	-0.89433	0.000634001	49.1037	113.99	1.21501	0.000185415	39.1323	153.257	1.96952	0.000185415	53.2594	331.388	2.63741	0.000185415	97.9768	211.189	1.10802	0.000185415		-0.766249	0.000133025	0.0011043	-0.922464	4.7e-06	4.29e-05	2.05482	5.06e-22	1.11e-19	2.05482	5.06e-22	1.11e-19	2.46094	5.48e-31	1.51e-28	1.41634	1.2e-11	5.13e-10		gb|ACQ57190.1|	IPR021113,IPR002864	GO:0016790,GO:0006633
Peaxi162Scf00571g00036	mitogen-activated protein kinase 16	11.5504	5.45419	-1.0825	0.000174625	12.4424	7.52193	-0.726094	0.00775706	37.7809	66.5332	0.816418	0.00035384	19.3456	33.6636	0.799182	0.00166651	13.7913	35.8082	1.37653	0.000185415	20.4806	30.7341	0.585581	0.0217057		-1.06655	0.000687845	0.00455164	-1.03947	0.00100372	0.00471298	1.12177	0.000253308	0.00160116	1.12177	0.000253308	0.00160116	0.889076	0.00410791	0.0105028	0.824747	0.0111287	0.0451691		AT5G19010.1	IPR011009	GO:0005524,GO:0004672,GO:0006468,GO:0004707,GO:0016772
Peaxi162Scf00588g00051	HXXXD-type acyl-transferase family protein	8.9697	28.459	1.66575	0.000174625	43.9537	87.3044	0.990071	0.000174625	15.1366	5.40549	-1.48554	0.000185415	25.2353	1.20859	-4.38404	0.000185415	16.916	0.848556	-4.31723	0.000185415	21.0358	2.68754	-2.96849	0.000185415		1.64593	7.09e-07	1.08e-05	0.997974	0.00199072	0.00850668	-4.69837	3.76e-29	2.16e-26	-4.69837	3.76e-29	2.16e-26	-4.84378	3.73e-25	4.63e-23	-3.09176	7.54e-16	6.35e-14		AT3G26040.1	IPR003480,IPR023213	GO:0016747
Peaxi162Scf00599g00069	Tubby-like F-box protein 8	8.01336	13.1461	0.714158	0.00993896	7.9762	12.9148	0.69525	0.0104498	37.9436	20.8586	-0.863217	0.00035384	47.0844	19.02	-1.30773	0.000185415	43.5884	19.3076	-1.17478	0.000185415	28.3684	12.639	-1.1664	0.000185415		0.706846	0.00132978	0.00797865	0.724923	0.00173292	0.00754831	-0.941921	1.43e-05	0.000135002	-0.941921	1.43e-05	0.000135002	-1.18961	7.53e-08	6.15e-07	-1.13104	1e-06	1.63e-05		sp|Q75HX5|TLP8_ORYSJ	IPR001810,IPR025659	GO:0005515
Peaxi162Scf00605g00011	CBL-interacting protein kinase 12	90.8141	7.69558	-3.56081	0.000174625	30.6344	2.97926	-3.36213	0.000174625	26.7643	91.2591	1.76966	0.000185415	4.91632	27.5626	2.48706	0.000185415	19.4896	77.3129	1.98801	0.000185415	41.2793	67.4691	0.708807	0.00443308		-3.75635	7.83e-33	2.13e-30	-3.89014	2.46e-31	5.2e-29	2.79906	4.29e-18	4.99e-16	2.79906	4.29e-18	4.99e-16	1.97155	1.65e-11	2.7e-10	0.799849	0.00511474	0.0245694		AT4G18700.1	IPR020636	GO:0007165,GO:0005524,GO:0004674,GO:0004672,GO:0006468,GO:0016772
Peaxi162Scf00611g00412	Protein phosphatase 2C family protein	72.2712	18.3069	-1.98103	0.000174625	12.2846	2.82098	-2.12258	0.000174625	0.633731	46.2525	6.18952	0.00502129	0.740086	47.5708	6.00624	0.000817896	0.844546	49.2538	5.86592	0.000185415	1.10884	38.3663	5.11271	0.000185415		-1.90329	2.32e-07	4.01e-06	-2.28944	6.88e-09	1.16e-07	5.93113	1.56e-33	1.34e-30	5.93113	1.56e-33	1.34e-30	6.43088	3.79e-37	2.12e-34	5.74032	1.33e-27	7.26e-25		AT5G51760.1	IPR001932,IPR015655	GO:0003824
Peaxi162Scf00624g00921	aluminum-activated malate transporter 1	51.4111	7.42038	-2.79252	0.000174625	12.5558	1.73467	-2.85563	0.000174625	1.26156	44.6444	5.1452	0.000185415	1.50541	24.1565	4.00419	0.000185415	0.610134	42.7629	6.13109	0.000817896	1.16938	41.1108	5.1357	0.000185415		-2.79002	5.09e-16	3.37e-14	-2.86345	1.33e-14	5.34e-13	4.96763	1.74e-28	9.77e-26	4.96763	1.74e-28	9.77e-26	7.95355	5.4e-54	1.6e-50	4.90712	2.6e-31	2.45e-28		AT1G08430.1	IPR020966	GO:0015743
Peaxi162Scf00643g00431	conserved hypothetical protein [Ricinus communis]	9.27866	13.9967	0.593097	0.0201947	8.57406	22.4781	1.39047	0.000174625	9.93181	16.0272	0.690393	0.00972652	7.25186	17.6149	1.28038	0.000185415	6.61003	22.1259	1.74301	0.000185415	7.90859	16.9043	1.0959	0.000185415		0.541744	0.0107489	0.0444197	1.27903	4.69e-09	8.21e-08	1.66758	7.34e-13	3.42e-11	1.66758	7.34e-13	3.42e-11	1.79543	1.03e-14	2.86e-13	1.43737	6.73e-09	1.75e-07		ref|XP_002525667.1|	IPR019411
Peaxi162Scf00658g00314	delta 1-pyrroline-5-carboxylate synthase 2	370.522	70.615	-2.39151	0.000174625	113.031	13.5368	-3.06176	0.000174625	16.5472	103.903	2.65057	0.000185415	16.858	133.91	2.98976	0.000185415	13.1366	189.597	3.85127	0.000185415	20.2529	125.761	2.63449	0.000185415		-2.43917	1.99e-37	7.36e-35	-3.20798	1.89e-53	1.22e-50	3.30776	9.65e-54	6.66e-50	3.30776	9.65e-54	6.66e-50	3.10462	1.35e-48	2.34e-45	2.98483	8.74e-38	1.29e-34		AT3G55610.1	IPR016161,IPR001057	GO:0016620,GO:0006561,GO:0008152,GO:0004350,GO:0003824,GO:0055114,GO:0005737,GO:0004349,GO:0016491
Peaxi162Scf00670g00345	Protein kinase superfamily protein	20.3838	12.8696	-0.663449	0.0138363	13.1488	7.2644	-0.856016	0.00472447	1.23983	3.99533	1.68817	0.0107576	2.04441	7.73836	1.92034	0.00110899	1.24631	11.8561	3.24989	0.000185415	2.67978	13.5933	2.34271	0.000185415		-0.736706	0.00132871	0.00797686	-0.919871	0.000289035	0.0015991	3.94711	1.68e-16	1.55e-14	3.94711	1.68e-16	1.55e-14	4.68323	5.39e-33	1.89e-30	2.55158	1.51e-14	1.03e-12		AT1G74320.1	IPR011009	GO:0016772
Peaxi162Scf00674g00213	Phosphoglycerate mutase family protein	187.726	80.8317	-1.21564	0.000174625	128.813	32.301	-1.99562	0.000174625	39.9651	108.97	1.44712	0.000185415	20.3053	67.0614	1.72362	0.000185415	30.5601	90.059	1.55922	0.000185415	41.1177	65.4923	0.671567	0.00692868		-1.40831	1.58e-12	6.65e-11	-2.08464	9.53e-22	8.81e-20	2.26311	2.7e-19	3.97e-17	2.26311	2.7e-19	3.97e-17	0.990164	1.96e-05	9.39e-05	1.00021	0.000597601	0.00430223		AT5G64460.2	IPR013078
Peaxi162Scf00675g00056	BEST Arabidopsis thaliana protein match is: Polyketide cyclase/dehydrase	8.89703	5.02014	-0.825595	0.00321185	3.29802	6.59819	1.00047	0.00159199	7.03766	16.6371	1.24123	0.000185415	10.1667	17.1187	0.751718	0.00594717	7.6134	19.0454	1.32283	0.000185415	9.33708	14.8777	0.672107	0.0133884		-0.947881	0.00815207	0.0356741	1.28031	0.00062978	0.00313784	1.16758	0.0012225	0.0060115	1.16758	0.0012225	0.0060115	1.668	5e-06	2.75e-05	0.944708	0.0102113	0.0423232		AT5G06440.2	IPR023393
Peaxi162Scf00708g00012	Plastid-lipid-associated protein, chloroplastic	1712.48	672.252	-1.34901	0.000174625	811.926	298.057	-1.44576	0.000174625	48.0005	100.035	1.05938	0.000185415	24.4137	74.2146	1.60401	0.000185415	25.0697	89.089	1.8293	0.000185415	18.8472	59.8491	1.66698	0.000185415		-1.35439	1.3e-07	2.34e-06	-1.41456	3.84e-08	5.61e-07	1.67157	5.64e-10	1.52e-08	1.67157	5.64e-10	1.52e-08	2.08611	1.48e-14	4.01e-13	1.83748	7.56e-11	2.84e-09		sp|Q9ZWQ8|PAP_CITUN	IPR006843	GO:0005198,GO:0009507
Peaxi162Scf00720g00068	Protein phosphatase 2C family protein	22.8614	5.5918	-2.03153	0.000174625	9.94545	2.5534	-1.96162	0.000174625	1.80585	7.8588	2.12163	0.00110899	0.779172	4.92132	2.65903	0.0282627	1.48283	11.4871	2.95359	0.000513767	2.51607	5.54198	1.13923	0.0174749		-2.097	3.21e-05	0.000319476	-2.11473	6.78e-05	0.000453231	3.92512	1.89e-08	3.83e-07	3.92512	1.89e-08	3.83e-07	3.45656	3e-09	3.28e-08	1.67523	0.0042128	0.0211477		AT4G26080.1	IPR001932,IPR015655	GO:0006470,GO:0003824,GO:0004722
Peaxi162Scf00722g00044	Major facilitator superfamily protein	18.8067	11.309	-0.73378	0.00356868	29.1514	12.5381	-1.21724	0.000174625	3.64101	10.8504	1.57533	0.000185415	2.94408	8.58186	1.54347	0.000185415	2.52923	9.21645	1.86551	0.000185415	1.09365	6.17669	2.49768	0.000185415		-0.715552	0.00569311	0.0267201	-1.2727	1.15e-06	1.21e-05	2.36124	2.97e-13	1.5e-11	2.36124	2.97e-13	1.5e-11	1.88294	1.12e-09	1.33e-08	2.78474	5.29e-12	2.43e-10		AT2G39210.1	IPR010658,IPR011701,IPR016196	GO:0055085,GO:0016021
Peaxi162Scf00760g00015	Heat shock 70 kDa protein 3	158.217	1.11305	-7.15125	0.000174625	8.00842	0.369504	-4.43785	0.00754739	28.8233	124.742	2.11364	0.000185415	7.77615	55.4827	2.83491	0.000185415	3.32442	178.347	5.74544	0.000185415	5.47876	119.704	4.44948	0.000185415		-7.36837	1.43e-16	1.01e-14	-4.82251	7.7e-09	1.28e-07	3.431	3.71e-06	4.15e-05	3.431	3.71e-06	4.15e-05	6.10674	3.56e-13	7.69e-12	4.78642	1.61e-09	4.74e-08		sp|O65719|HSP7C_ARATH	IPR013126
Peaxi162Scf00767g00212	Homeobox-leucine zipper protein family	377.949	144.383	-1.38829	0.000174625	114.793	13.9434	-3.04137	0.000174625	5.19364	86.4605	4.05722	0.000185415	3.36837	45.2957	3.74925	0.000185415	3.15912	64.9548	4.36184	0.000185415	1.76395	40.4324	4.51863	0.000185415		-1.3471	0.0074057	0.0329015	-3.02448	1.83e-08	2.81e-07	4.87261	5.87e-15	4.16e-13	4.87261	5.87e-15	4.16e-13	4.85721	9.52e-16	3.18e-14	5.20041	1.54e-14	1.04e-12		AT1G69780.1	IPR009057,IPR003106	GO:0005634,GO:0003677,GO:0006355,GO:0043565,GO:0000976,GO:0003700
Peaxi162Scf00770g00042	HCO3- transporter family	26.6363	4.91933	-2.43686	0.000174625	42.123	7.68409	-2.45466	0.000174625	8.83319	30.4771	1.78672	0.000185415	16.8776	5.42689	-1.63691	0.000185415	26.5452	10.2609	-1.37129	0.000185415	25.5833	14.1146	-0.858015	0.000817896		-2.52424	6.36e-23	8.18e-21	-2.56803	3.26e-24	3.83e-22	-1.25495	1.98e-06	2.41e-05	-1.25495	1.98e-06	2.41e-05	-1.33608	1.21e-07	9.53e-07	-0.740167	0.00278789	0.0151915		AT3G62270.1	IPR003020	GO:0016020,GO:0006820,GO:0005452,GO:0016021
Peaxi162Scf00789g00618		34.0865	3.93045	-3.11643	0.000174625	49.2082	7.34398	-2.74426	0.000174625	5.75979	41.0361	2.8328	0.000513767	8.08648	37.0006	2.19397	0.00110899	8.39344	146.734	4.1278	0.000185415	11.2523	113.263	3.33139	0.000185415		-3.09541	1.13e-16	8.1e-15	-3.86173	3.09e-23	3.28e-21	2.4474	2.87e-10	8.25e-09	2.4474	2.87e-10	8.25e-09	3.37974	2.16e-19	1.24e-17	4.28181	8.14e-23	2.16e-20
Peaxi162Scf00835g00326	MtN19-like protein, putative isoform 2	455.721	245.592	-0.891888	0.000486486	235.269	134.849	-0.802971	0.00235725	43.7361	258.438	2.56292	0.000185415	31.7686	127.56	2.0055	0.000185415	30.0205	322.226	3.42406	0.000185415	59.4386	237.861	2.00065	0.000185415		-0.883013	0.000168346	0.00134938	-0.876527	0.000196657	0.00114479	2.36799	2.8e-21	5.64e-19	2.36799	2.8e-21	5.64e-19	3.63213	6.19e-44	9.16e-41	2.15046	2.83e-18	3.49e-16		ref|XP_007038175.1|	IPR011692
Peaxi162Scf00839g00233	basic helix-loop-helix (bHLH) DNA-binding superfamily protein	51.86	30.9597	-0.74423	0.00260572	43.6794	14.1848	-1.62261	0.000174625	3.05258	7.28042	1.25399	0.0109644	4.24525	21.3311	2.32904	0.000185415	2.52807	23.3209	3.20551	0.000185415	3.43096	12.2577	1.837	0.000185415		-0.773154	0.0121581	0.0489443	-1.51381	2.41e-06	2.37e-05	3.27244	8.61e-16	7.16e-14	3.27244	8.61e-16	7.16e-14	3.89033	6.89e-20	4.2e-18	2.71004	1.25e-08	3.09e-07		AT1G51140.1	IPR011598	GO:0046983
Peaxi162Scf00842g00426	Protein NRT1/ PTR FAMILY 6.1	18.1942	7.05296	-1.36718	0.000174625	21.9782	7.37813	-1.57475	0.000174625	4.41068	0.770111	-2.51786	0.00193585	3.62393	0.740847	-2.29031	0.00419549	4.45731	0.454227	-3.29469	0.00246011	3.52949	0.551309	-2.67853	0.00419549		-1.41632	4.14e-05	0.000399382	-1.56705	6.54e-06	5.75e-05	-2.30561	7.11e-08	1.28e-06	-2.30561	7.11e-08	1.28e-06	-3.10566	2.39e-11	3.8e-10	-2.31732	3.85e-08	8.55e-07		sp|Q9LYR6|PTR49_ARATH	IPR000109,IPR016196	GO:0016020,GO:0006810,GO:0005215
Peaxi162Scf00904g00459	S-type anion channel SLAH3	6.41438	2.36897	-1.43705	0.00033435	7.25598	1.89172	-1.93947	0.000174625	4.65114	24.5728	2.40141	0.000185415	5.5532	24.0715	2.11593	0.000185415	8.98241	62.5719	2.80034	0.000185415	14.3653	61.5431	2.09901	0.000185415		-1.60383	0.00023113	0.00177726	-2.19786	9.79e-07	1.04e-05	2.56361	8.31e-09	1.79e-07	2.56361	8.31e-09	1.79e-07	2.97246	1.57e-11	2.58e-10	2.09641	1.01e-06	1.64e-05		sp|Q9FLV9|SLAH3_ARATH	IPR004695	GO:0055085,GO:0016021
Peaxi162Scf00927g00035	flavonol synthase 1	177.37	38.654	-2.19807	0.000174625	347.037	42.8909	-3.01635	0.000174625	8.40828	30.5221	1.85997	0.000185415	3.43318	21.7908	2.6661	0.000185415	8.10541	147.051	4.18129	0.000185415	11.3343	66.7704	2.55851	0.000185415		-2.25027	1.53e-16	1.08e-14	-2.9273	1.14e-25	1.52e-23	3.47582	5.36e-24	1.5e-21	3.47582	5.36e-24	1.5e-21	4.60613	9.75e-49	2.19e-45	3.08997	1.83e-23	5.58e-21		AT5G08640.1	IPR002283,IPR027443,IPR026992	GO:0016706,GO:0005506,GO:0055114,GO:0016491
Peaxi162Scf00966g00211	GDSL esterase/lipase	129.75	70.5511	-0.87899	0.000174625	203.656	56.2192	-1.857	0.000174625	2.1608	4.74441	1.13467	0.0338381	1.04251	6.28234	2.59123	0.000964629	3.55077	12.005	1.75743	0.000185415	2.65281	6.30449	1.24886	0.0114741		-0.926964	0.00724145	0.0323243	-1.88024	1.08e-07	1.43e-06	2.5048	1.34e-07	2.26e-06	2.5048	1.34e-07	2.26e-06	1.80081	7.6e-06	3.99e-05	1.53347	0.00120564	0.00764113		sp|Q94F40|GDL9_ARATH	IPR001087	GO:0016787,GO:0016298,GO:0016788,GO:0006629
Peaxi162Scf00985g00422	Peroxidase superfamily protein	49.0655	118.538	1.27257	0.000174625	60.4297	131.238	1.11886	0.000174625	32.9707	82.0765	1.31578	0.000185415	49.0984	204.212	2.05632	0.000185415	64.4334	411.08	2.67354	0.000185415	127.755	724.686	2.50397	0.000185415		1.22429	0.00208576	0.0116537	1.10142	0.00556593	0.0200072	2.209	7.76e-08	1.38e-06	2.209	7.76e-08	1.38e-06	2.59737	4.31e-10	5.53e-09	2.45537	2.95e-09	8.27e-08		AT5G05340.1	IPR010255	GO:0006979,GO:0020037,GO:0004601,GO:0055114
Peaxi162Scf01012g00121	Unknown protein	3.93535	43.7709	3.47541	0.000174625	26.2858	138.987	2.4026	0.000174625	51.1927	10.3671	-2.30392	0.000185415	125.609	21.5516	-2.54308	0.000185415	81.2804	3.80021	-4.41876	0.000185415	46.5599	9.05407	-2.36245	0.000185415		3.54136	3.11e-07	5.22e-06	2.39568	0.000218237	0.00125315	-2.48606	0.00014962	0.00102243	-2.48606	0.00014962	0.00102243	-4.05288	3.64e-08	3.18e-07	-1.80797	0.00747399	0.0329645			IPR009424
Peaxi162Scf01051g00145	Transducin/WD40 repeat-like superfamily protein isoform 1	36.9444	10.6438	-1.79534	0.000174625	5.86032	1.63059	-1.84558	0.000174625	1.62124	19.8599	3.61469	0.000185415	1.66966	10.3245	2.62844	0.000185415	1.54077	12.3041	2.99742	0.000185415	1.71548	10.9527	2.6746	0.000185415		-1.87965	0.000374376	0.00268046	-1.5356	0.00560203	0.0201195	3.1112	2.23e-07	3.55e-06	3.1112	2.23e-07	3.55e-06	4.6574	3.2e-12	5.91e-11	3.16325	7.49e-07	1.26e-05		ref|XP_007046503.1|	IPR015943	GO:0005515
Peaxi162Scf01058g00156	RNA-binding (RRM/RBD/RNP motifs) family protein	182.562	43.5735	-2.06686	0.000174625	152.232	22.5252	-2.75666	0.000174625	14.7406	95.2399	2.69177	0.000185415	12.3846	54.7867	2.14527	0.000185415	22.4013	111.633	2.31711	0.000185415	29.0362	87.2348	1.58705	0.000185415		-2.06794	5.26e-19	4.7e-17	-2.73177	5.81e-30	1.11e-27	2.27481	1.06e-19	1.62e-17	2.27481	1.06e-19	1.62e-17	2.19452	5.57e-20	3.49e-18	1.71536	1.8e-12	8.87e-11		AT1G07350.1	IPR012677	GO:0000166,GO:0003676
Peaxi162Scf01064g00001	Cysteine/Histidine-rich C1 domain family protein	0.541466	2.59027	2.25816	0.0276641	2.31918	0.653213	-1.82799	0.0139312	543.014	88.8131	-2.61214	0.000185415	246.638	88.5533	-1.47778	0.000185415	223.711	44.2102	-2.33919	0.000185415	190.334	30.8146	-2.62685	0.000185415		2.36395	9.96e-05	0.000856946	-1.68135	0.00521634	0.0189645	-1.67809	0.00164387	0.00768453	-1.67809	0.00164387	0.00768453	-1.88987	0.000435079	0.00146241	-2.80854	4.47e-07	7.88e-06		AT2G27660.1	IPR004146,IPR011424	GO:0047134,GO:0055114
Peaxi162Scf01066g00013	Ethylene-responsive transcription factor 4	140.106	77.2065	-0.859727	0.00033435	109.426	37.0659	-1.56179	0.000174625	4.73214	60.0885	3.66652	0.000185415	5.88273	24.6122	2.06482	0.000185415	8.81006	19.6805	1.15954	0.00271699	7.48732	12.9852	0.794349	0.0423408		-0.973987	0.000637851	0.00426304	-1.51544	1.89e-07	2.36e-06	2.36637	1.39e-12	6.23e-11	2.36637	1.39e-12	6.23e-11	1.54687	6.89e-07	4.6e-06	1.07366	0.00125912	0.0079123		sp|Q40477|ERF4_TOBAC	IPR016177	GO:0003677,GO:0006355,GO:0003700
Peaxi162Scf01105g00217	Malate dehydrogenase	269.328	158.344	-0.766305	0.00321185	340.256	154.508	-1.13894	0.000174625	0.684671	3.91538	2.51567	0.0126897	1.50565	6.28612	2.06178	0.0075881	1.66936	14.4984	3.11853	0.000185415	1.19244	11.7895	3.30552	0.00035384		-0.96152	3.75e-07	6.13e-06	-1.19352	3.9e-10	8.3e-09	2.28611	5.76e-08	1.05e-06	2.28611	5.76e-08	1.05e-06	2.73559	1.74e-15	5.55e-14	4.85876	3.29e-16	2.91e-14		sp|Q6MAA3|MDH_PARUW	IPR010945	GO:0016616,GO:0016615,GO:0005975,GO:0003824,GO:0055114,GO:0016491,GO:0006108
Peaxi162Scf01149g00020	Transmembrane amino acid transporter family protein	27.177	14.7423	-0.882425	0.000634001	27.0188	17.4621	-0.629733	0.0162522	9.24531	5.23004	-0.821901	0.0266707	15.987	4.67121	-1.77503	0.000185415	22.7976	3.35161	-2.76596	0.000185415	18.2988	4.70049	-1.96086	0.000185415		-0.918204	0.000809692	0.00522767	-0.701971	0.0108651	0.0348139	-1.40791	1.02e-05	0.000100394	-1.40791	1.02e-05	0.000100394	-3.27735	1.76e-20	1.16e-18	-1.68825	5.36e-07	9.29e-06		AT3G56200.1	IPR013057,IPR018227	GO:0003333
Peaxi162Scf01178g00016	alpha/beta-Hydrolases superfamily protein	117.432	211.546	0.849149	0.000634001	99.6172	429.636	2.10865	0.000174625	40.273	86.674	1.10579	0.000185415	18.3367	38.5028	1.07022	0.000185415	20.9204	75.9923	1.86094	0.000185415	32.032	63.0329	0.976588	0.000185415		0.839597	0.0010607	0.00661326	2.09956	2.62e-15	1.17e-13	1.27064	5.35e-06	5.69e-05	1.27064	5.35e-06	5.69e-05	1.98131	6.69e-13	1.38e-11	1.08358	8.07e-05	0.000782858		AT2G45600.1	IPR013094	GO:0016787,GO:0008152
Peaxi162Scf01231g00214	PATELLIN 2	10.1825	26.6974	1.3906	0.000174625	19.0845	33.2163	0.799494	0.000174625	21.7379	8.94891	-1.28043	0.000185415	27.8881	8.28629	-1.75085	0.000185415	27.5661	5.39155	-2.35412	0.000185415	38.9932	9.61851	-2.01934	0.000185415		1.2622	1.28e-05	0.000141428	0.856159	0.00285744	0.0114983	-1.76416	6.28e-09	1.38e-07	-1.76416	6.28e-09	1.38e-07	-2.67135	3.44e-16	1.21e-14	-1.93198	3.46e-10	1.16e-08		AT1G22530.1	IPR001251,IPR009038,IPR011074	GO:0006810,GO:0016021
Peaxi162Scf01276g00047	Cytochrome P450 superfamily protein	18.0177	50.1501	1.47684	0.000174625	37.1552	100.388	1.43396	0.000174625	5.26193	1.23012	-2.09679	0.00193585	14.768	0.64863	-4.50894	0.00035384	3.56013	0.226362	-3.97523	0.0497994	4.05922	0.43005	-3.23863	0.00887902		1.57607	0.000124016	0.00103824	1.4613	0.000349703	0.00188867	-5.07933	7.08e-19	9.52e-17	-5.07933	7.08e-19	9.52e-17	-4.64444	3.23e-11	5.02e-10	-3.62188	1.71e-09	5.03e-08		AT2G26710.1	IPR001128	GO:0020037,GO:0016705,GO:0005506,GO:0055114
Peaxi162Scf01333g00139	Tyrosine phosphatase family protein	4.7538	1.6687	-1.51036	0.0232901	10.2992	1.84305	-2.48236	0.00119351	44.4361	7.58247	-2.55099	0.000185415	62.0992	18.9069	-1.71566	0.000185415	84.5461	22.6655	-1.89924	0.000185415	71.4547	24.9964	-1.51531	0.000185415		-2.54687	1.32e-07	2.37e-06	-2.62303	6.13e-10	1.27e-08	-0.967676	0.00284901	0.0121642	-0.967676	0.00284901	0.0121642	-0.969796	0.00231725	0.00636283	-1.41091	1.03e-05	0.000129451		AT3G02800.1	IPR004861	GO:0016311,GO:0004725,GO:0016791
Peaxi162Scf01347g00012	Leucine-rich repeat (LRR) family protein	3.76752	8.95664	1.24934	0.000918529	20.318	41.6872	1.03684	0.000174625	10.195	5.41483	-0.912869	0.0107576	9.15343	3.91019	-1.22707	0.00152937	9.06048	1.63954	-2.4663	0.000185415	20.9352	5.03034	-2.05721	0.000185415		1.04995	0.000777569	0.00505018	1.09333	0.000258639	0.00145174	-1.38974	3.14e-05	0.000268658	-1.38974	3.14e-05	0.000268658	-2.30016	3.66e-10	4.76e-09	-2.00713	9.11e-10	2.8e-08		AT3G17640.1	IPR003591,IPR013210,IPR001611	GO:0005515
