# Supplementary material for: Dissecting Tissue-Specific Transcriptomic Responses from Leaf and Roots under Salt Stress in Petunia hybrida Mitchell
Source: Genes (Basel). 2017 Aug 3;8(8):195. doi: 10.3390/genes8080195 (PMC5575659; doi:10.3390/genes8080195)
Supplement: Supplementary file 1 [file genes-08-00195-s001.zip › Supplementary Figures and Tables/SupplementaryTables/Supplemental_Table_S2_LF_00h.xlsx]

## Sheet: LF_00h
Cufflinks											edgeR
tracking_id	gene_short_name	Annotation	LF_CTR_00h	LF_STR_00h	log2_fold_change	test_stat	p_value	q_value	significant		gene_short_name	logFC	logCPM	LR	PValue	FDR
XLOC_004282	Peaxi162Scf00035g02217		4.30039	0	#NAME?	NA	0.02285	0.043169	yes		Peaxi162Scf00336g00013	6.11344	-0.348896	31.8207	1.69e-08	4.77e-06
XLOC_005964	Peaxi162Scf00053g00203	Unknown protein	2.77722	0	#NAME?	NA	0.02285	0.043169	yes		Peaxi162Scf00714g10016	5.49529	10.081	40.8554	1.64e-10	1.41e-07
XLOC_009133	Peaxi162Scf00099g00126		3.50253	0	#NAME?	NA	0.0004	0.00119351	yes		Peaxi162Scf00418g01014	5.41145	8.99399	23.127	1.52e-06	0.000163585
XLOC_010815	Peaxi162Scf00128g01139	Unknown protein	2.58512	0	#NAME?	NA	0.00915	0.019359	yes		Peaxi162Scf00071g00049	5.27832	7.97518	18.3327	1.85e-05	0.00106134
XLOC_010963	Peaxi162Scf00129g00024		7.07504	0	#NAME?	NA	5e-05	0.000174625	yes		Peaxi162Scf00103g00032	5.19468	2.57373	17.7778	2.48e-05	0.00130427
XLOC_013121	Peaxi162Scf00168g00086	Unknown protein	3.32103	0	#NAME?	NA	0.02285	0.043169	yes		Peaxi162Scf00153g01841	5.17012	8.09094	17.1447	3.46e-05	0.00165115
XLOC_014086	Peaxi162Scf00189g00510	Unknown protein	5.45422	0	#NAME?	NA	0.02285	0.043169	yes		Peaxi162Scf00269g01411	5.1347	1.23446	60.2431	8.38e-15	4.34e-11
XLOC_014325	Peaxi162Scf00193g00134	Unknown protein	4.0106	0	#NAME?	NA	0.00175	0.00449697	yes		Peaxi162Scf00073g00212	4.97642	4.74077	13.9801	0.000184756	0.00546665
XLOC_016398	Peaxi162Scf00245g00096	serine acetyltransferase 2	5.52699	0	#NAME?	NA	5e-05	0.000174625	yes		Peaxi162Scf00133g00521	4.94511	-0.299997	24.4195	7.75e-07	0.000101568
XLOC_018322	Peaxi162Scf00301g00029	expansin-like B1	2.89361	0	#NAME?	NA	5e-05	0.000174625	yes		Peaxi162Scf00092g00324	4.87335	6.94501	15.743	7.26e-05	0.00279697
XLOC_019167	Peaxi162Scf00328g00526	Unknown protein	2.65741	0	#NAME?	NA	0.0002	0.000634001	yes		Peaxi162Scf00451g00323	4.67537	5.71297	13.9067	0.000192112	0.00561216
XLOC_020427	Peaxi162Scf00362g01118	SAUR-like auxin-responsive protein family	4.3282	0	#NAME?	NA	0.0002	0.000634001	yes		Peaxi162Scf00371g00061	4.6462	0.127067	11.5312	0.000684367	0.0134356
XLOC_020713	Peaxi162Scf00369g00067	Monothiol glutaredoxin-S1	2.67753	0	#NAME?	NA	0.00025	0.000777877	yes		Peaxi162Scf00469g00312	4.44359	3.04079	11.3946	0.000736578	0.0141187
XLOC_021238	Peaxi162Scf00386g00072	Monothiol glutaredoxin-S2	6.93439	0	#NAME?	NA	5e-05	0.000174625	yes		Peaxi162Scf00651g00635	4.41884	-0.482319	7.72006	0.00546105	0.0555547
XLOC_024864	Peaxi162Scf00534g00012	flowering promoting factor 1	2.66612	0	#NAME?	NA	0.0006	0.00172228	yes		Peaxi162Scf00016g00045	4.41733	1.29092	5.68389	0.0171213	0.118889
XLOC_025251	Peaxi162Scf00548g00114	Unknown protein	3.53611	0	#NAME?	NA	0.02285	0.043169	yes		Peaxi162Scf00211g00244	4.33469	-0.458854	36.3052	1.69e-09	8.29e-07
XLOC_027640	Peaxi162Scf00683g00031	Unknown protein	2.72498	0	#NAME?	NA	5e-05	0.000174625	yes		Peaxi162Scf00074g01621	4.21572	1.96567	9.78252	0.00176179	0.0258979
XLOC_029683	Peaxi162Scf00801g00219	Pachytene checkpoint protein 2 homolog	2.37878	0	#NAME?	NA	0.0867	0.136253	no		Peaxi162Scf00643g00538	4.21174	5.99931	9.71062	0.00183206	0.0266472
XLOC_034979	Peaxi162Scf05436g00001	Unknown protein	3.85527	0	#NAME?	NA	0.00135	0.00356868	yes		Peaxi162Scf00057g00027	4.20786	3.99192	10.098	0.00148429	0.0230455
XLOC_006186	Peaxi162Scf00058g00823	Unknown protein	0	3.24727	Inf	NA	0.0018	0.00461128	yes		Peaxi162Scf00014g00062	4.20324	0.946611	9.40635	0.00216235	0.0297342
XLOC_007144	Peaxi162Scf00071g00049	proteinase inhibitor precursor [Nicotiana alata]	0	5.72108	Inf	NA	0.0015	0.00391872	yes		Peaxi162Scf00391g00529	4.19837	4.55996	9.84358	0.00170426	0.0253385
XLOC_012278	Peaxi162Scf00153g01841	Major pollen allergen Bet v 1-M/N	0	2.40451	Inf	NA	5e-05	0.000174625	yes		Peaxi162Scf01442g00009	4.19644	6.44992	9.87296	0.00167725	0.0250824
XLOC_028376	Peaxi162Scf00714g10016	Pathogenesis-related thaumatin superfamily protein	0.0670254	3.94289	5.8784	0.910055	0.0995	0.152999	no		Peaxi162Scf02063g00003	4.19338	5.5563	9.2314	0.00237899	0.0318923
XLOC_019509	Peaxi162Scf00336g00013	Protein Ycf2	0.0799354	3.33938	5.3846	0.894398	0.106	0.161238	no		Peaxi162Scf00299g00114	4.17622	1.69104	35.2567	2.89e-09	1.24e-06
XLOC_033169	Peaxi162Scf01173g00013	Photosystem I P700 chlorophyll a apoprotein A1	0.450347	17.8535	5.30902	3.04899	0.0179	0.0348681	yes		Peaxi162Scf00145g00915	4.14476	0.48587	8.46125	0.00362792	0.0421669
XLOC_019957	Peaxi162Scf00348g01211	DNA-directed RNA polymerase subunit beta''	0.171012	6.39814	5.22549	1.01043	0.106	0.161238	no		Peaxi162Scf00553g00533	4.14249	-0.0516903	5.331	0.0209493	0.134045
XLOC_002922	Peaxi162Scf00016g00332	CAP (Cysteine-rich secretory proteins, Antigen 5, and Pathogenesis-related 1 protein) superfamily protein	0.103685	2.23376	4.42919	0.76491	0.0995	0.152999	no		Peaxi162Scf00338g00628	4.06687	-0.250342	21.6385	3.29e-06	0.000286469
XLOC_005262	Peaxi162Scf00045g00009	Sterile alpha motif (SAM) domain-containing protein	0.178302	2.96309	4.0547	1.25441	0.17165	0.240884	no		Peaxi162Scf00064g00115	3.98072	0.653818	6.61821	0.0100941	0.0843022
XLOC_028350	Peaxi162Scf00714g00014	Pathogenesis-related thaumatin superfamily protein	0.222859	3.31536	3.89496	1.74516	0.254	0.327973	no		Peaxi162Scf00039g01217	3.94195	0.146567	13.178	0.00028325	0.00738875
XLOC_015466	Peaxi162Scf00219g00049	maturase K	2.12602	27.9155	3.71484	3.09801	0.01925	0.0371699	yes		Peaxi162Scf00033g01722	3.89979	5.59532	7.88319	0.00498963	0.0520369
XLOC_015210	Peaxi162Scf00211g00244	maturase K	1.12415	13.7298	3.61041	3.59215	0.0006	0.00172228	yes		Peaxi162Scf00469g00724	3.8945	2.59756	7.90333	0.00493439	0.0515906
XLOC_020698	Peaxi162Scf00368g00039	Leucine-rich repeat receptor-like protein kinase family protein	0.437149	5.2969	3.59895	2.17938	0.2265	0.300036	no		Peaxi162Scf00066g00009	3.89293	6.62529	8.20483	0.0041779	0.0462989
XLOC_021019	Peaxi162Scf00379g00084	DNA-directed RNA polymerase subunit beta''	2.17093	26.1461	3.59021	6.4081	5e-05	0.000174625	yes		Peaxi162Scf01735g00011	3.89285	5.46883	8.16697	0.004266	0.0469237
XLOC_019565	Peaxi162Scf00338g00628	NAD(P)H-quinone oxidoreductase subunit 6, chloroplastic	0.866272	10.2677	3.56715	2.54589	0.0185	0.0358948	yes		Peaxi162Scf00015g02613	3.89277	6.77111	8.12574	0.00436412	0.0474498
XLOC_014038	Peaxi162Scf00188g00418	Unknown protein	0.697928	7.81751	3.48556	1.09101	0.145	0.209493	no		Peaxi162Scf00378g00215	3.89247	6.86634	7.98247	0.00472325	0.0501167
XLOC_015180	Peaxi162Scf00211g00237	50S ribosomal protein L23, chloroplastic	8.34973	86.1031	3.36626	6.92297	5e-05	0.000174625	yes		Peaxi162Scf00016g00332	3.8911	8.72403	14.6382	0.00013025	0.00424173
XLOC_008113	Peaxi162Scf00081g01223	Cytochrome b5	0.21641	2.22085	3.35927	0.906149	0.127	0.187392	no		Peaxi162Scf00196g00115	3.88996	1.18888	7.00167	0.00814336	0.0726691
XLOC_002825	Peaxi162Scf00016g00132	CSL zinc finger domain-containing protein	0.847342	8.59096	3.3418	1.3955	0.21315	0.28625	no		Peaxi162Scf00014g00041	3.88961	6.38737	7.88664	0.00498013	0.0519688
XLOC_011918	Peaxi162Scf00147g00312	Protein Ycf2	0.293857	2.91429	3.30996	1.78878	0.00435	0.0100408	yes		Peaxi162Scf01285g00003	3.88911	-0.0757675	6.6932	0.00967814	0.0819181
XLOC_011544	Peaxi162Scf00137g00153	NAD(P)H-quinone oxidoreductase subunit I, chloroplastic	0.662479	6.40548	3.27336	1.84625	0.25225	0.326242	no		Peaxi162Scf00214g00011	3.88886	-0.404937	6.60613	0.0101629	0.0845693
XLOC_003965	Peaxi162Scf00030g02114	NAD(P)H-quinone oxidoreductase subunit H, chloroplastic	0.935132	8.9237	3.2544	4.24375	5e-05	0.000174625	yes		Peaxi162Scf00003g02437	3.8866	0.579049	7.36756	0.00664109	0.0634165
XLOC_013391	Peaxi162Scf00173g00210	calcium/calmodulin protein kinase 1 [Nicotiana tabacum] gb|AAS67891.1| calcium/calmodulin protein kinase [Nicotiana tabacum]	0.235347	2.2395	3.25032	1.1058	0.18305	0.253333	no		Peaxi162Scf00878g00014	3.87853	8.79375	22.5659	2.03e-06	0.000197854
XLOC_007862	Peaxi162Scf00078g00515	Unknown protein	1.60647	14.3093	3.15499	2.17107	0.22085	0.294286	no		Peaxi162Scf00791g00421	3.869	1.65637	7.7094	0.00549339	0.055709
XLOC_001218	Peaxi162Scf00006g00433	UDP-glucose:solanidine glucosyltransferase [Solanum tuberosum]	2.0102	17.5474	3.12585	2.55519	0.00635	0.0140291	yes		Peaxi162Scf00284g00524	3.84621	0.0753331	6.90888	0.00857688	0.0755291
XLOC_021850	Peaxi162Scf00405g01311	Unknown protein	2.80684	24.4135	3.12066	2.34615	0.01205	0.0246466	yes		Peaxi162Scf00348g01211	3.83988	-0.549695	17.7756	2.49e-05	0.00130427
XLOC_009531	Peaxi162Scf00104g01211		1.65408	13.9065	3.07166	2.01065	0.0548	0.0916244	no		Peaxi162Scf00714g00014	3.79362	9.15701	22.0355	2.68e-06	0.000243148
XLOC_012659	Peaxi162Scf00160g00114	Unknown protein	0.618814	5.08639	3.03906	1.04935	0.18435	0.254851	no		Peaxi162Scf00147g00312	3.73513	-0.45923	10.0468	0.00152609	0.0234977
XLOC_026677	Peaxi162Scf00622g00010	Unknown protein	0.656786	5.10408	2.95816	0.936656	0.1293	0.19019	no		Peaxi162Scf00379g00084	3.6968	1.73913	66.0711	4.35e-16	3e-12
XLOC_025813	Peaxi162Scf00576g00012	protein arginine methyltransferase 4B	0.790274	6.12996	2.95545	1.07531	0.23935	0.313865	no		Peaxi162Scf00128g00937	3.61956	-0.0252686	12.584	0.000389061	0.00921677
XLOC_007895	Peaxi162Scf00078g01219	Chitinase family protein	0.355599	2.70085	2.92509	2.21434	0.0622	0.102247	no		Peaxi162Scf00323g00618	3.59632	8.81432	14.097	0.00017362	0.00520409
XLOC_025370	Peaxi162Scf00553g00013	ATP synthase subunit alpha, chloroplastic	16.7154	126.478	2.91964	6.80705	5e-05	0.000174625	yes		Peaxi162Scf00211g00218	3.57884	-0.136612	17.5308	2.83e-05	0.00141701
XLOC_019956	Peaxi162Scf00348g00126	DNA-directed RNA polymerase subunit beta	1.67879	12.4503	2.89069	3.23424	0.0008	0.00223223	yes		Peaxi162Scf00091g00176	3.55705	-0.0311805	5.21628	0.0223764	0.139917
XLOC_021861	Peaxi162Scf00405g00135	ATP synthase subunit beta, chloroplastic	196.771	1449.86	2.88132	5.6692	5e-05	0.000174625	yes		Peaxi162Scf01221g00027	3.54435	-0.71899	4.9932	0.0254471	0.152154
XLOC_018200	Peaxi162Scf00299g00014	50S ribosomal protein L16, chloroplastic	26.71	191.244	2.83996	6.45835	5e-05	0.000174625	yes		Peaxi162Scf00801g00310	3.53256	5.605	6.06193	0.0138126	0.103655
XLOC_007918	Peaxi162Scf00078g00244		1.06988	7.38644	2.78743	1.72485	0.0195	0.037594	yes		Peaxi162Scf29894g00004	3.52336	5.35054	6.07216	0.0137329	0.103281
XLOC_033148	Peaxi162Scf01168g00115	germin-like protein 10	0.808057	5.45092	2.75397	2.24517	0.01115	0.0230208	yes		Peaxi162Scf00385g00411	3.52327	2.91365	12.0279	0.00052409	0.0112603
XLOC_017741	Peaxi162Scf00286g00018	NADH dehydrogenase 2A	0.371049	2.49655	2.75026	1.73419	0.0421	0.0736484	no		Peaxi162Scf01217g00110	3.52318	8.54166	5.71111	0.0168579	0.117562
XLOC_024846	Peaxi162Scf00533g00022	SAUR-like auxin-responsive protein family	0.573143	3.81963	2.73647	1.60869	0.2196	0.293041	no		Peaxi162Scf01127g00029	3.52308	7.04462	11.7447	0.000610175	0.0124758
XLOC_025230	Peaxi162Scf00546g00038	leucine-rich repeat/extensin 2	80.0994	524.559	2.71124	8.91225	5e-05	0.000174625	yes		Peaxi162Scf00030g02114	3.51647	0.874254	27.3033	1.74e-07	3.08e-05
XLOC_004005	Peaxi162Scf00030g02118	NAD(P)H-quinone oxidoreductase chain 4, chloroplastic	1.32414	8.49877	2.6822	4.28338	5e-05	0.000174625	yes		Peaxi162Scf00139g00049	3.51586	3.43758	6.1473	0.0131613	0.100626
XLOC_030882	Peaxi162Scf00911g00042	Unknown protein	0.713478	4.54407	2.67104	1.33444	0.2486	0.322934	no		Peaxi162Scf00653g00015	3.51451	-0.0330842	5.35583	0.0206531	0.132736
XLOC_016209	Peaxi162Scf00238g00149	LOB domain-containing protein 19	1.47137	9.2452	2.65154	4.0845	5e-05	0.000174625	yes		Peaxi162Scf00413g00317	3.51286	0.476772	5.77956	0.0162136	0.114613
XLOC_023336	Peaxi162Scf00456g00032	NADH-ubiquinone oxidoreductase chain 6	1.07128	6.67537	2.63951	3.92294	5e-05	0.000174625	yes		Peaxi162Scf00459g00074	3.5127	6.1798	5.81767	0.015866	0.113355
XLOC_010488	Peaxi162Scf00122g00087	DNA-directed RNA polymerase subunit beta'	0.722631	4.48076	2.63241	2.78699	0.00095	0.00260572	yes		Peaxi162Scf00615g00311	3.51251	4.77067	5.86052	0.0154842	0.111745
XLOC_022694	Peaxi162Scf00434g00027	receptor like protein 50	0.694998	4.24826	2.61179	2.83592	0.0007	0.00197918	yes		Peaxi162Scf00684g00234	3.50985	6.0611	6.13625	0.0132438	0.100944
XLOC_026519	Peaxi162Scf00617g00011	type I MADS box transcription factor [Petunia x hybrida]	0.675541	4.0778	2.59367	2.03984	0.0197	0.0379326	yes		Peaxi162Scf00402g00945	3.50962	4.88783	6.05072	0.0139007	0.104051
XLOC_023064	Peaxi162Scf00449g00015	Transducin family protein / WD-40 repeat family protein [Theobroma cacao] gb|EOX98408.1| Transducin family protein / WD-40 repeat family protein [Theobroma cacao]	0.528729	3.18502	2.5907	1.04174	0.21335	0.286446	no		Peaxi162Scf00684g00511	3.50929	3.93632	5.93821	0.0148161	0.108397
XLOC_013645	Peaxi162Scf00177g00118		2.54283	14.9188	2.55263	3.37588	5e-05	0.000174625	yes		Peaxi162Scf01313g00234	3.50907	5.8454	6.2183	0.0126437	0.0982279
XLOC_003517	Peaxi162Scf00023g00721	S-type anion channel SLAH3	0.409747	2.39789	2.54896	2.39174	0.00315	0.00754739	yes		Peaxi162Scf00391g00730	3.50852	4.73698	5.69879	0.0169766	0.118152
XLOC_018199	Peaxi162Scf00299g00114	30S ribosomal protein S8, chloroplastic	3.57424	20.8723	2.54588	4.49626	5e-05	0.000174625	yes		Peaxi162Scf00003g01818	3.50836	6.6484	5.65338	0.0174217	0.11996
XLOC_028240	Peaxi162Scf00705g00612	DNA-directed RNA polymerase subunit alpha	1.50852	8.80818	2.54571	2.42363	0.00315	0.00754739	yes		Peaxi162Scf00115g00038	3.50831	6.49228	5.63894	0.0175658	0.120562
XLOC_011808	Peaxi162Scf00145g00167	Heat stress transcription factor A-2	0.370426	2.09198	2.49761	1.51402	0.1623	0.229995	no		Peaxi162Scf00075g01545	3.50409	5.48774	6.13585	0.0132467	0.100944
XLOC_026332	Peaxi162Scf00608g00014	DNA-directed RNA polymerase subunit beta	1.22215	6.86704	2.49027	2.84803	0.00105	0.00284913	yes		Peaxi162Scf00984g00248	3.50169	3.62016	3.79949	0.0512681	0.23084
XLOC_025520	Peaxi162Scf00560g00042	leucine-rich repeat/extensin 2	176.297	989.014	2.48798	9.68886	5e-05	0.000174625	yes		Peaxi162Scf00088g00618	3.49871	1.77295	5.05289	0.0245849	0.149275
XLOC_027594	Peaxi162Scf00680g00630	NAC domain containing protein 100	0.938968	5.26184	2.48642	3.12276	0.0003	0.000918529	yes		Peaxi162Scf01343g00142	3.49466	5.88693	5.83443	0.0157155	0.112708
XLOC_005842	Peaxi162Scf00051g00055	VQ motif-containing family protein [Populus trichocarpa] gb|EEE93681.1| VQ motif-containing family protein [Populus trichocarpa]	0.750907	4.19258	2.48113	2.19767	0.01335	0.0269501	yes		Peaxi162Scf00227g00714	3.45333	-0.806738	4.86919	0.0273403	0.158531
XLOC_001518	Peaxi162Scf00008g00033	Unknown protein	9.31445	51.4256	2.46494	5.54995	5e-05	0.000174625	yes		Peaxi162Scf00078g01219	3.40056	11.2218	23.6469	1.16e-06	0.000136237
XLOC_001384	Peaxi162Scf00007g00514	S-type anion channel SLAH1	0.504976	2.71803	2.42828	1.89297	0.08455	0.133334	no		Peaxi162Scf01090g10011	3.35548	1.41476	9.98811	0.00157554	0.023977
XLOC_016972	Peaxi162Scf00263g01312	Unknown protein	279.002	1460.11	2.38774	8.43686	5e-05	0.000174625	yes		Peaxi162Scf00062g00162	3.34382	6.9135	10.6183	0.00111973	0.0190097
XLOC_004148	Peaxi162Scf00033g00251	tuber-specific and sucrose-responsive element binding factor [Solanum tuberosum]	33.9432	175.928	2.37379	8.113	5e-05	0.000174625	yes		Peaxi162Scf00150g00062	3.3115	7.16816	10.0984	0.00148401	0.0230455
XLOC_006560	Peaxi162Scf00064g00531	B-box zinc finger family protein	0.560287	2.86593	2.35476	1.7285	0.0208	0.0397944	yes		Peaxi162Scf00211g00237	3.23951	2.14408	28.4887	9.42e-08	1.9e-05
XLOC_011171	Peaxi162Scf00130g01320		11.9556	60.6604	2.34307	5.04867	0.28345	0.359653	no		Peaxi162Scf00438g00629	3.23036	0.10277	11.0969	0.000864718	0.015749
XLOC_034404	Peaxi162Scf01544g00018	calcium ATPase 2	2.5322	12.7909	2.33666	5.10505	5e-05	0.000174625	yes		Peaxi162Scf00209g00016	3.18571	5.96645	12.206	0.00047637	0.0105412
XLOC_026424	Peaxi162Scf00611g00222		1.37948	6.95911	2.33478	1.59156	0.0822	0.130141	no		Peaxi162Scf00991g00217	3.14511	-0.0761686	13.8972	0.000193088	0.0056248
XLOC_031177	Peaxi162Scf00932g00012	Photosystem I P700 chlorophyll a apoprotein A1	39.6101	199.065	2.3293	5.92563	5e-05	0.000174625	yes		Peaxi162Scf00002g00121	3.14482	7.69812	7.46259	0.00629942	0.061169
XLOC_017575	Peaxi162Scf00282g00516	Wound-induced protein	0.455262	2.27849	2.32331	1.26812	0.17545	0.245096	no		Peaxi162Scf00008g00386	3.13234	4.76767	8.85963	0.00291546	0.036447
XLOC_026068	Peaxi162Scf00589g00524		0.920417	4.54905	2.3052	2.59339	0.0018	0.00461128	yes		Peaxi162Scf00608g00014	3.1078	0.583431	19.7873	8.66e-06	0.000599832
XLOC_033568	Peaxi162Scf01256g00017	myb domain protein 94	0.536726	2.64972	2.30358	1.86577	0.01555	0.0308209	yes		Peaxi162Scf00228g00020	3.04815	10.7001	25.5602	4.29e-07	6.34e-05
XLOC_030494	Peaxi162Scf00875g00019	Endochitinase A	0.59677	2.91404	2.28777	2.14494	0.00525	0.0118596	yes		Peaxi162Scf00238g00149	3.0458	2.74673	35.2026	2.97e-09	1.24e-06
XLOC_003952	Peaxi162Scf00030g00152	conserved hypothetical protein [Ricinus communis] gb|EEF48526.1| conserved hypothetical protein [Ricinus communis]	13.4796	65.7239	2.28564	4.87285	5e-05	0.000174625	yes		Peaxi162Scf00348g00126	3.01914	0.135696	13.5881	0.000227619	0.00628594
XLOC_031629	Peaxi162Scf00970g00159	response regulator 9	3.23293	15.634	2.27377	3.29502	5e-05	0.000174625	yes		Peaxi162Scf00001g00217	3.01484	5.97838	3.99464	0.0456451	0.215194
XLOC_032484	Peaxi162Scf01064g00230	Acetyl-coenzyme A carboxylase carboxyl transferase subunit beta, chloroplastic	2.31159	11.0761	2.26049	2.96744	0.00025	0.000777877	yes		Peaxi162Scf00109g00019	3.01418	3.90178	4.00044	0.0454884	0.214712
XLOC_007235	Peaxi162Scf00071g00035	transcription factor, putative [Ricinus communis] gb|EEF49976.1| transcription factor, putative [Ricinus communis]	9.56274	45.7152	2.25718	4.44158	5e-05	0.000174625	yes		Peaxi162Scf00714g00524	3.01362	1.06634	4.0054	0.0453547	0.214419
XLOC_002012	Peaxi162Scf00012g00206	Protein MKS1 [Medicago truncatula] gb|AET04719.1| Protein MKS1 [Medicago truncatula]	3.29981	15.7423	2.25419	4.46771	5e-05	0.000174625	yes		Peaxi162Scf01127g00002	3.00722	-0.265263	3.82294	0.0505554	0.228775
XLOC_025030	Peaxi162Scf00538g00072	2-oxoglutarate (2OG) and Fe(II)-dependent oxygenase superfamily protein	5.51561	26.0762	2.24114	4.33021	5e-05	0.000174625	yes		Peaxi162Scf00397g00425	3.0069	1.81123	4.06247	0.0438463	0.210609
XLOC_024740	Peaxi162Scf00527g00311	30S ribosomal protein S11, chloroplastic	10.0145	46.5304	2.21609	3.5573	5e-05	0.000174625	yes		Peaxi162Scf00498g00042	3.00634	-0.589475	3.84309	0.0499513	0.226934
XLOC_023321	Peaxi162Scf00455g00046	Photosystem I P700 chlorophyll a apoprotein A2	136.573	633.826	2.21442	5.22436	5e-05	0.000174625	yes		Peaxi162Scf00057g00144	3.00125	0.789743	4.10787	0.042684	0.207528
XLOC_024721	Peaxi162Scf00527g00321	Cytochrome b6	32.3912	150.288	2.21406	5.11899	5e-05	0.000174625	yes		Peaxi162Scf00188g00924	2.99907	1.53372	3.99865	0.0455369	0.214745
XLOC_024719	Peaxi162Scf00527g00036	Photosystem II CP47 chlorophyll apoprotein	43.4682	198.982	2.1946	5.58717	5e-05	0.000174625	yes		Peaxi162Scf00227g00718	2.99795	6.64939	4.02074	0.044944	0.213231
XLOC_018071	Peaxi162Scf00296g00719	cytochrome b	0.744062	3.34282	2.16757	2.32619	0.0024	0.00595922	yes		Peaxi162Scf00783g00133	2.9977	5.96727	4.13537	0.0419958	0.20602
XLOC_015209	Peaxi162Scf00211g00223	maturase K	3.52852	15.7258	2.156	2.07118	0.00285	0.00690801	yes		Peaxi162Scf00427g00073	2.99764	7.14524	4.13581	0.0419849	0.206015
XLOC_023205	Peaxi162Scf00451g00046	NADH dehydrogenase subunit 5C	1.08812	4.83962	2.15306	1.90793	0.00865	0.0184219	yes		Peaxi162Scf00620g00417	2.99479	5.24115	4.081	0.0433679	0.209281
XLOC_021021	Peaxi162Scf00379g00087	ATP synthase subunit b, chloroplastic	18.2694	80.9726	2.148	5.20042	5e-05	0.000174625	yes		Peaxi162Scf00684g00047	2.9938	4.84902	4.09901	0.0429084	0.208131
XLOC_015363	Peaxi162Scf00216g00118	succinate dehydrogenase subunit 3 (mitochondrion) [Utricularia gibba]	1.96567	8.64595	2.137	1.18195	0.0818	0.129658	no		Peaxi162Scf00472g00827	2.99364	4.54381	4.1658	0.041248	0.20368
XLOC_000920	Peaxi162Scf00003g00491	Unknown protein	0.969345	4.20518	2.11708	1.19427	0.0222	0.042109	yes		Peaxi162Scf00362g00351	2.99287	4.71135	4.11581	0.0424842	0.206994
XLOC_025671	Peaxi162Scf00569g00012	Unknown protein	12.6718	54.7915	2.11233	10.0056	5e-05	0.000174625	yes		Peaxi162Scf00001g00142	2.99266	1.31348	4.11963	0.0423884	0.206781
XLOC_030120	Peaxi162Scf00828g10013	transferase, transferring glycosyl groups, putative [Ricinus communis] gb|EEF42260.1| transferase, transferring glycosyl groups, putative [Ricinus communis]	3.99384	17.2259	2.10873	4.05222	5e-05	0.000174625	yes		Peaxi162Scf01276g00040	2.99136	5.87167	4.14254	0.0418183	0.205441
XLOC_013062	Peaxi162Scf00167g00134	Unknown protein	0.577621	2.48941	2.10761	1.26874	0.03195	0.0578876	no		Peaxi162Scf00064g01428	2.99126	3.92065	3.90818	0.0480517	0.221805
XLOC_007692	Peaxi162Scf00075g01711	ATP synthase subunit beta, chloroplastic	109.791	465.148	2.08293	4.76124	5e-05	0.000174625	yes		Peaxi162Scf00688g00436	2.9909	5.57726	4.15066	0.0416183	0.204848
XLOC_003713	Peaxi162Scf00025g00291	leucine-rich repeat/extensin 2	10.1464	42.8622	2.07874	7.57844	5e-05	0.000174625	yes		Peaxi162Scf00016g03335	2.99087	2.30329	4.15117	0.0416058	0.204835
XLOC_017261	Peaxi162Scf00271g00003	UDP-D-glucuronate 4-epimerase 2	1.58979	6.67982	2.07097	3.15162	0.0001	0.00033435	yes		Peaxi162Scf00299g00854	2.99003	3.9048	4.00578	0.0453446	0.214419
XLOC_010199	Peaxi162Scf00117g00122	Unknown protein	3.75186	15.5816	2.05417	4.22182	5e-05	0.000174625	yes		Peaxi162Scf00310g00044	2.98852	5.01169	4.12081	0.0423588	0.206781
XLOC_023438	Peaxi162Scf00460g00052	conserved hypothetical protein [Ricinus communis] gb|EEF42431.1| conserved hypothetical protein [Ricinus communis]	3.47171	14.4004	2.05239	2.24386	0.00285	0.00690801	yes		Peaxi162Scf00126g01615	2.98804	3.69818	4.15642	0.0414771	0.204395
XLOC_001406	Peaxi162Scf00007g01310	Unknown protein	3.9108	15.8651	2.02032	4.11982	5e-05	0.000174625	yes		Peaxi162Scf00618g00524	2.987	5.08624	4.1324	0.0420695	0.206307
XLOC_032725	Peaxi162Scf01098g00013		1.88443	7.53763	1.99999	2.40078	0.00585	0.0130527	yes		Peaxi162Scf00042g02728	2.98682	4.33378	4.08507	0.0432637	0.209022
XLOC_030901	Peaxi162Scf00912g00146	Transducin/WD40 repeat-like superfamily protein	8.43369	33.6348	1.99572	4.8764	5e-05	0.000174625	yes		Peaxi162Scf00012g01814	2.98671	2.99798	4.05782	0.0439673	0.210847
XLOC_027546	Peaxi162Scf00679g00013	Histone H2B.10	16.9493	67.1286	1.9857	4.19739	5e-05	0.000174625	yes		Peaxi162Scf00016g01228	2.98632	6.30461	3.96759	0.0463842	0.216876
XLOC_028786	Peaxi162Scf00740g00550	Unknown protein	45.204	177.542	1.97364	2.56504	5e-05	0.000174625	yes		Peaxi162Scf00761g00071	2.98625	2.97088	3.95321	0.0467822	0.217789
XLOC_007810	Peaxi162Scf00076g00818	conserved hypothetical protein [Ricinus communis] gb|EEF36941.1| conserved hypothetical protein [Ricinus communis]	4.90243	19.2507	1.97334	3.45841	5e-05	0.000174625	yes		Peaxi162Scf00359g00108	2.98607	1.58777	3.91401	0.0478852	0.221334
XLOC_002771	Peaxi162Scf00016g00250	MEI2 C-terminal RRM only like 2	1.35009	5.28074	1.96768	2.41425	0.00255	0.00628795	yes		Peaxi162Scf00007g00514	2.98429	2.14495	24.1847	8.75e-07	0.000111213
XLOC_023118	Peaxi162Scf00450g00069	PLANT CADMIUM RESISTANCE 2	0.963435	3.7611	1.9649	2.48806	0.00155	0.00403543	yes		Peaxi162Scf00951g00331	2.98366	6.66957	4.12168	0.0423369	0.206781
XLOC_032729	Peaxi162Scf01099g00002	winged-helix DNA-binding transcription factor family protein	59.9317	232.496	1.95581	5.13299	5e-05	0.000174625	yes		Peaxi162Scf00853g00003	2.98327	4.67909	4.15693	0.0414645	0.204382
XLOC_031827	Peaxi162Scf00987g00022	Photosystem II CP47 chlorophyll apoprotein	13.6278	52.5254	1.94646	3.88513	5e-05	0.000174625	yes		Peaxi162Scf00262g01014	2.98312	2.85489	4.10788	0.0426838	0.207528
XLOC_033792	Peaxi162Scf01305g00039	Ycf1, partial (chloroplast) [Solanum corymbosum]	11.1961	43.0286	1.94231	4.12762	5e-05	0.000174625	yes		Peaxi162Scf00194g01046	2.98295	4.68445	4.10359	0.0427922	0.20781
XLOC_024739	Peaxi162Scf00527g00039	DNA-directed RNA polymerase subunit alpha	5.26922	20.2497	1.94224	3.25722	5e-05	0.000174625	yes		Peaxi162Scf00089g00175	2.98289	3.70299	4.10204	0.0428315	0.20787
XLOC_032811	Peaxi162Scf01111g00014	Unknown protein	1.76479	6.70374	1.92547	4.0561	5e-05	0.000174625	yes		Peaxi162Scf00103g00071	2.98095	0.457216	4.05121	0.0441396	0.211344
XLOC_033355	Peaxi162Scf01208g00006	lon protease 1	1.03169	3.90741	1.92121	0.952976	0.21215	0.285149	no		Peaxi162Scf00324g00717	2.97986	4.59143	4.02203	0.0449097	0.213195
XLOC_034477	Peaxi162Scf01604g00015	Unknown protein	13.1573	49.7238	1.91807	1.66647	0.00965	0.0202865	yes		Peaxi162Scf00299g00813	2.97962	4.60389	4.10563	0.0427407	0.207658
XLOC_028905	Peaxi162Scf00748g00096	cytochrome P450, family 82, subfamily C, polypeptide 4	1.61652	6.08297	1.91189	2.48104	0.00045	0.00132797	yes		Peaxi162Scf00131g00415	2.97842	2.95822	4.08841	0.0431782	0.208767
XLOC_033793	Peaxi162Scf01305g00038	Ycf1 protein	3.60528	13.54	1.90905	4.55815	5e-05	0.000174625	yes		Peaxi162Scf00103g00031	2.97755	2.63112	3.95874	0.0466285	0.217515
XLOC_011580	Peaxi162Scf00138g00012		4.37914	16.3759	1.90285	2.78	0.0002	0.000634001	yes		Peaxi162Scf00118g01317	2.97741	-0.377919	3.95475	0.0467394	0.217654
XLOC_023945	Peaxi162Scf00483g00319	50S ribosomal protein L23, chloroplastic	43.8545	163.976	1.90269	4.1938	5e-05	0.000174625	yes		Peaxi162Scf00005g02513	2.9752	8.65118	4.04134	0.0443986	0.211837
XLOC_016948	Peaxi162Scf00263g00004	ex [Populus trichocarpa]	0.61941	2.3027	1.89436	0.799339	0.24645	0.321024	no		Peaxi162Scf00164g01218	2.97498	7.17381	4.03807	0.0444846	0.21215
XLOC_015672	Peaxi162Scf00225g00127	Deoxyuridine 5'-triphosphate nucleotidohydrolase	2.26437	8.41047	1.89308	1.59645	0.02125	0.0405301	yes		Peaxi162Scf00057g02124	2.97168	-0.420955	3.78687	0.051656	0.231781
XLOC_015075	Peaxi162Scf00207g01514	RING-H2 finger protein ATL3	0.60162	2.23341	1.89232	1.39368	0.02975	0.0543943	no		Peaxi162Scf00163g00419	2.96313	1.18234	6.17212	0.0129779	0.0998402
XLOC_014984	Peaxi162Scf00207g00333	hydroxyproline-rich systemin precursor [Petunia x hybrida]	22.4122	83.1178	1.89087	4.71904	5e-05	0.000174625	yes		Peaxi162Scf00744g00118	2.95876	2.19482	16.3934	5.15e-05	0.00221141
XLOC_012781	Peaxi162Scf00163g00089	Protein Ycf2	0.80918	2.99735	1.88915	1.28613	0.0358	0.0639514	no		Peaxi162Scf00775g00611	2.9448	5.81394	5.94849	0.0147299	0.107928
XLOC_019825	Peaxi162Scf00345g00619	Unknown protein	1.7982	6.64012	1.88466	1.77476	0.01555	0.0308209	yes		Peaxi162Scf00520g00051	2.94042	6.62838	7.15903	0.00745876	0.068569
XLOC_029454	Peaxi162Scf00784g00044		15.6752	57.4752	1.87445	2.50967	0.0002	0.000634001	yes		Peaxi162Scf01173g00013	2.93242	0.887683	71.3934	2.93e-17	6.06e-13
XLOC_008187	Peaxi162Scf00082g00177	conserved hypothetical protein [Ricinus communis] gb|EEF43927.1| conserved hypothetical protein [Ricinus communis]	6.55085	23.806	1.86157	3.37532	5e-05	0.000174625	yes		Peaxi162Scf00138g00057	2.92832	6.30219	9.09974	0.00255646	0.0334911
XLOC_028774	Peaxi162Scf00740g00038	EXORDIUM like 2	22.9803	82.7198	1.84783	4.59845	5e-05	0.000174625	yes		Peaxi162Scf01294g00031	2.92611	6.19451	11.7841	0.0005974	0.0122751
XLOC_026456	Peaxi162Scf00612g00056	conserved hypothetical protein [Ricinus communis] gb|EEF40899.1| conserved hypothetical protein [Ricinus communis]	2.03834	7.26131	1.83284	1.04251	0.09995	0.153597	no		Peaxi162Scf00030g02118	2.92167	1.24517	23.078	1.56e-06	0.000165136
XLOC_015121	Peaxi162Scf00209g00086	Protein kinase superfamily protein	0.710983	2.52951	1.83097	2.17065	0.0031	0.00744122	yes		Peaxi162Scf00025g00153	2.91443	-0.451964	5.00783	0.0252329	0.151555
XLOC_021020	Peaxi162Scf00379g00086	Unknown protein	15.7332	55.7505	1.82518	3.07432	5e-05	0.000174625	yes		Peaxi162Scf00589g00524	2.90556	1.97986	19.0615	1.27e-05	0.000796816
XLOC_018201	Peaxi162Scf00299g00118	HXXXD-type acyl-transferase family protein	95.2146	333.676	1.80919	4.07691	5e-05	0.000174625	yes		Peaxi162Scf00552g00007	2.90453	5.0383	7.03435	0.0079961	0.072046
XLOC_010446	Peaxi162Scf00121g00048	Unknown protein	1.10433	3.86877	1.80871	1.04272	0.10305	0.157692	no		Peaxi162Scf00299g00014	2.90055	4.7072	33.0834	8.83e-09	3e-06
XLOC_012698	Peaxi162Scf00160g00147	Unknown protein	0.760873	2.66336	1.80752	1.61621	0.02215	0.0420244	yes		Peaxi162Scf00378g00826	2.88322	9.04994	17.2958	3.2e-05	0.0015517
XLOC_024447	Peaxi162Scf00516g00035	Unknown protein	22.8607	79.7755	1.80308	2.68294	0.0002	0.000634001	yes		Peaxi162Scf00323g00521	2.85276	12.8003	28.7329	8.31e-08	1.74e-05
XLOC_004584	Peaxi162Scf00038g00176	Hydroxyproline-rich glycoprotein family protein, putative [Theobroma cacao] gb|EOY27178.1| Hydroxyproline-rich glycoprotein family protein, putative [Theobroma cacao]	6.65054	23.1797	1.80132	4.95713	5e-05	0.000174625	yes		Peaxi162Scf00533g00022	2.8236	2.39064	14.1036	0.000173014	0.00519343
XLOC_025821	Peaxi162Scf00577g00315	Got1/Sft2-like vescicle transport protein family	0.993306	3.45879	1.79996	1.00799	0.2633	0.337995	no		Peaxi162Scf00069g00167	2.82175	0.112797	8.90651	0.00284156	0.035756
XLOC_021335	Peaxi162Scf00390g10026	Ethylene-responsive transcription factor CRF2	7.90277	27.5108	1.79957	3.77042	5e-05	0.000174625	yes		Peaxi162Scf00207g01514	2.80342	1.74686	17.5473	2.8e-05	0.00141231
XLOC_011181	Peaxi162Scf00130g00043	Protein of unknown function, DUF617	1.217	4.22157	1.79445	2.09186	0.00275	0.00669304	yes		Peaxi162Scf00264g00045	2.79438	0.180926	7.40268	0.00651267	0.0626815
XLOC_003372	Peaxi162Scf00021g00132	FASCICLIN-like arabinogalactan protein 8	239.871	830.234	1.79126	4.04593	5e-05	0.000174625	yes		Peaxi162Scf00105g00098	2.77673	0.280429	11.4403	0.000718683	0.0138856
XLOC_030476	Peaxi162Scf00870g00212	Ribulose bisphosphate carboxylase large chain	23.2064	79.578	1.77785	3.83745	5e-05	0.000174625	yes		Peaxi162Scf00405g00135	2.76922	7.29125	40.2389	2.25e-10	1.7e-07
XLOC_018006	Peaxi162Scf00294g00097	conserved hypothetical protein [Medicago truncatula]	1.51242	5.16309	1.77137	2.55417	0.00025	0.000777877	yes		Peaxi162Scf00379g00086	2.76184	2.81733	32.382	1.27e-08	3.97e-06
XLOC_003999	Peaxi162Scf00030g00157	EXORDIUM like 2	24.9148	84.4483	1.76107	4.16904	5e-05	0.000174625	yes		Peaxi162Scf00096g01846	2.75334	3.23841	8.96373	0.00275391	0.0349504
XLOC_020653	Peaxi162Scf00366g00123	GATA transcription factor 19	0.829181	2.80989	1.76076	1.64223	0.02325	0.0438278	yes		Peaxi162Scf01064g00230	2.73214	1.86121	20.1612	7.12e-06	0.000530343
XLOC_022047	Peaxi162Scf00412g00014		1.26021	4.25429	1.75525	1.30624	0.1272	0.187643	no		Peaxi162Scf00791g00428	2.72561	4.1603	12.0248	0.000524979	0.0112616
XLOC_019474	Peaxi162Scf00334g01212	ATP synthase subunit beta, chloroplastic	182.235	612.512	1.74894	3.46665	5e-05	0.000174625	yes		Peaxi162Scf00875g00019	2.69713	9.59271	16.5662	4.7e-05	0.00207925
XLOC_022475	Peaxi162Scf00424g00053	Eukaryotic aspartyl protease family protein	78.6442	264.272	1.74861	4.43025	5e-05	0.000174625	yes		Peaxi162Scf00009g02614	2.68882	0.267383	5.0472	0.0246658	0.149566
XLOC_025651	Peaxi162Scf00568g00522	5'-3' exonuclease family protein	8.14348	27.3266	1.74659	2.90101	5e-05	0.000174625	yes		Peaxi162Scf01276g00037	2.68424	5.53231	5.3849	0.0203118	0.131304
XLOC_017008	Peaxi162Scf00263g01310	Unknown protein	8.17385	27.2151	1.73532	8.17851	5e-05	0.000174625	yes		Peaxi162Scf00402g00513	2.68191	7.94214	5.07449	0.0242804	0.147666
XLOC_002664	Peaxi162Scf00016g00183	redox responsive transcription factor 1	0.701262	2.33178	1.73341	1.55069	0.03525	0.063088	no		Peaxi162Scf00089g00072	2.68127	3.81133	5.5424	0.0185611	0.124818
XLOC_026181	Peaxi162Scf00597g00516	conserved hypothetical protein [Ricinus communis] gb|EEF37186.1| conserved hypothetical protein [Ricinus communis]	6.57422	21.8439	1.73234	2.71396	0.00015	0.000486486	yes		Peaxi162Scf00085g00141	2.6776	6.22782	5.71395	0.0168307	0.117452
XLOC_030384	Peaxi162Scf00853g00424	Ankyrin repeat family protein	0.737704	2.43524	1.72295	2.33209	0.0006	0.00172228	yes		Peaxi162Scf01256g00017	2.65404	0.440482	8.42315	0.00370474	0.042621
XLOC_021173	Peaxi162Scf00384g00046	Unknown protein	3.07316	10.1424	1.72261	1.25532	0.1539	0.220341	no		Peaxi162Scf00449g00015	2.64673	1.02713	6.98063	0.00823967	0.0732761
XLOC_020745	Peaxi162Scf00371g00312	Unknown protein	21.422	70.6725	1.72205	3.57563	5e-05	0.000174625	yes		Peaxi162Scf00691g00621	2.64486	3.92779	5.12959	0.0235213	0.144949
XLOC_003323	Peaxi162Scf00020g00174	conserved hypothetical protein [Ricinus communis] gb|EEF50602.1| conserved hypothetical protein [Ricinus communis]	2.09548	6.91035	1.72147	2.28611	0.00205	0.00517873	yes		Peaxi162Scf00284g00220	2.63932	0.314032	5.44276	0.0196495	0.129028
XLOC_029874	Peaxi162Scf00814g00221	Dolichyl pyrophosphate Man9GlcNAc2 alpha-1,3-glucosyltransferase	6.23558	20.5586	1.72115	2.73067	5e-05	0.000174625	yes		Peaxi162Scf00651g00634	2.63649	0.672128	9.66019	0.00188305	0.0271033
XLOC_030080	Peaxi162Scf00827g00410		8.97702	29.4834	1.7156	2.52251	0.0003	0.000918529	yes		Peaxi162Scf00168g00920	2.62911	-0.0673623	4.75797	0.029163	0.164945
XLOC_020133	Peaxi162Scf00356g00031	TOX high mobility group box family member 4-A, putative isoform 2, partial [Theobroma cacao] gb|EOY34150.1| TOX high mobility group box family member 4-A, putative isoform 2, partial [Theobroma cacao]	1.04181	3.42113	1.71538	1.81886	0.01315	0.0265954	yes		Peaxi162Scf00714g00017	2.61115	8.23274	9.45801	0.00210229	0.0291255
XLOC_016964	Peaxi162Scf00263g00083	VQ motif-containing family protein [Populus trichocarpa] gb|EEE93681.1| VQ motif-containing family protein [Populus trichocarpa]	11.5841	37.9106	1.71046	4.41471	5e-05	0.000174625	yes		Peaxi162Scf00444g00130	2.59426	6.17098	5.67625	0.0171961	0.119119
XLOC_020500	Peaxi162Scf00362g00962	proline-rich protein 4	1995.39	6529.16	1.71023	2.08252	0.0032	0.00765255	yes		Peaxi162Scf00656g00007	2.59291	0.560277	4.92079	0.0265353	0.155959
XLOC_019038	Peaxi162Scf00323g00027	receptor like protein 33	2.20931	7.21786	1.70797	1.45867	0.03095	0.0562997	no		Peaxi162Scf00104g00013	2.56565	2.13299	8.04811	0.00455512	0.0488921
XLOC_021691	Peaxi162Scf00401g00012	Calcium-dependent lipid-binding (CaLB domain) family protein	32.7391	106.73	1.70489	6.71521	5e-05	0.000174625	yes		Peaxi162Scf00527g00039	2.56504	2.414	22.653	1.94e-06	0.000192312
XLOC_025480	Peaxi162Scf00558g00021	Unknown protein	8.93643	29.068	1.70166	3.76967	5e-05	0.000174625	yes		Peaxi162Scf00939g00231	2.54761	0.340883	5.78964	0.0161209	0.114231
XLOC_017944	Peaxi162Scf00290g00125	germin-like protein 10	1.89013	6.14561	1.70107	1.96839	0.0048	0.0109543	yes		Peaxi162Scf00051g00055	2.54649	1.62925	12.7166	0.00036242	0.0087802
XLOC_027800	Peaxi162Scf00687g00611	Unknown protein	35.5477	115.536	1.70051	4.16488	5e-05	0.000174625	yes		Peaxi162Scf00680g00630	2.52895	0.260991	7.54702	0.00601094	0.0593116
XLOC_010875	Peaxi162Scf00128g00510	Transducin/WD40 repeat-like superfamily protein	2.91727	9.47786	1.69994	2.10772	0.00075	0.00210563	yes		Peaxi162Scf00393g00043	2.52536	3.54148	14.5586	0.000135868	0.00439017
XLOC_015585	Peaxi162Scf00222g00058	Unknown protein	1.38192	4.47095	1.69391	1.55043	0.02925	0.0535953	no		Peaxi162Scf00507g00009	2.51639	0.912522	24.2169	8.61e-07	0.000110732
XLOC_002557	Peaxi162Scf00015g00254	conserved hypothetical protein [Ricinus communis] gb|EEF35600.1| conserved hypothetical protein [Ricinus communis]	0.820275	2.63991	1.68631	1.51987	0.02205	0.041857	yes		Peaxi162Scf00527g00311	2.46606	1.72898	18.8042	1.45e-05	0.000878042
XLOC_028369	Peaxi162Scf00714g00617	F-box protein PP2-A13	1.93664	6.23031	1.68575	2.24393	0.00135	0.00356868	yes		Peaxi162Scf00122g00087	2.46248	-0.275883	6.95323	0.00836681	0.0740867
XLOC_003089	Peaxi162Scf00017g00269	Ribonuclease III family protein	5.47262	17.4807	1.67546	2.11037	0.0016	0.00415147	yes		Peaxi162Scf00456g00032	2.4618	2.66712	15.3637	8.87e-05	0.00319969
XLOC_003996	Peaxi162Scf00030g00151	EXORDIUM like 2	34.6864	110.016	1.66528	4.13099	5e-05	0.000174625	yes		Peaxi162Scf00618g00331	2.45885	1.56763	10.6995	0.00107167	0.0184202
XLOC_028627	Peaxi162Scf00732g00046	ovate family protein [Populus trichocarpa] gb|EEE92703.1| ovate family protein [Populus trichocarpa]	3.80492	12.0551	1.66371	3.07842	5e-05	0.000174625	yes		Peaxi162Scf00074g00135	2.45664	1.04588	3.53936	0.0599286	0.254405
XLOC_003172	Peaxi162Scf00019g00142	E3 ubiquitin-protein ligase RNF185	62.0497	195.969	1.65913	4.69689	5e-05	0.000174625	yes		Peaxi162Scf01098g00013	2.43834	1.63981	14.2186	0.000162751	0.00496358
XLOC_024478	Peaxi162Scf00517g00042	F-box/kelch-repeat protein	1.81112	5.71561	1.65803	1.74351	0.00995	0.0208385	yes		Peaxi162Scf00274g00438	2.43699	4.94285	8.66087	0.00325116	0.0391269
XLOC_019407	Peaxi162Scf00332g00773	Unknown protein	22.5387	71.0343	1.65611	4.31611	5e-05	0.000174625	yes		Peaxi162Scf00225g00127	2.43629	0.950904	13.8404	0.000199015	0.00574094
XLOC_019659	Peaxi162Scf00342g00036	Unknown protein	3.30664	10.4056	1.65392	1.37724	0.02925	0.0535953	no		Peaxi162Scf00299g00919	2.43065	1.61335	5.43931	0.0196885	0.129169
XLOC_031287	Peaxi162Scf00942g00122	Zinc finger protein CONSTANS-LIKE 5	155.213	487.443	1.65099	4.12694	5e-05	0.000174625	yes		Peaxi162Scf00026g01920	2.42999	3.50181	15.4695	8.38e-05	0.00310669
XLOC_009501	Peaxi162Scf00104g00166	conserved hypothetical protein [Ricinus communis] gb|EEF34303.1| conserved hypothetical protein [Ricinus communis]	4.02321	12.5451	1.6407	2.47587	0.00035	0.00105711	yes		Peaxi162Scf00231g00432	2.42421	-0.0555619	3.14218	0.076292	0.294655
XLOC_002954	Peaxi162Scf00017g02016	dynein light chain [Vicia faba]	2.35781	7.34703	1.63972	2.62808	0.00045	0.00132797	yes		Peaxi162Scf01098g00001	2.42218	0.457801	7.9195	0.00489047	0.051209
XLOC_002909	Peaxi162Scf00016g03021	Unknown protein	0.979404	3.04228	1.63518	1.20127	0.07575	0.121295	no		Peaxi162Scf00062g01218	2.42166	3.84074	3.90586	0.0481179	0.221852
XLOC_017782	Peaxi162Scf00286g00022	Chitinase family protein	55.6562	172.127	1.62886	6.32752	5e-05	0.000174625	yes		Peaxi162Scf00418g01015	2.42021	7.89125	14.7595	0.00012213	0.00404728
XLOC_002729	Peaxi162Scf00016g03121	conserved hypothetical protein [Ricinus communis] gb|EEF40305.1| conserved hypothetical protein [Ricinus communis]	1.82216	5.6285	1.6271	1.4873	0.02345	0.0441544	yes		Peaxi162Scf00038g00327	2.41708	-0.195508	3.34606	0.067366	0.274554
XLOC_022093	Peaxi162Scf00413g00823	Cytochrome b559 subunit alpha	45.0878	139.22	1.62656	2.83714	5e-05	0.000174625	yes		Peaxi162Scf01305g00038	2.41601	3.41733	12.5034	0.000406203	0.00953107
XLOC_033354	Peaxi162Scf01208g00007	lon protease 1	1.77263	5.4616	1.62343	1.24702	0.1497	0.215281	no		Peaxi162Scf00001g00104	2.4117	0.631304	4.46762	0.0345431	0.183028
XLOC_010472	Peaxi162Scf00122g01415	scarecrow-like transcription factor 11 (SCL11)	1.02461	3.15011	1.62033	1.46385	0.0299	0.0546357	no		Peaxi162Scf00538g00072	2.41049	2.44828	39.6326	3.07e-10	1.92e-07
XLOC_027257	Peaxi162Scf00658g00811	Eukaryotic aspartyl protease family protein	18.506	56.843	1.61899	4.19235	5e-05	0.000174625	yes		Peaxi162Scf00010g00107	2.40893	2.46259	7.05246	0.00791566	0.0715393
XLOC_004936	Peaxi162Scf00041g00061	Ethylene-responsive transcription factor RAP2-4	52.309	160.519	1.61762	4.4517	5e-05	0.000174625	yes		Peaxi162Scf01211g10016	2.40827	1.95333	10.7363	0.00105054	0.0181322
XLOC_026793	Peaxi162Scf00630g00001	VQ motif-containing protein	5.9349	18.2036	1.61693	4.05919	5e-05	0.000174625	yes		Peaxi162Scf00527g00036	2.39927	5.89191	69.5753	7.36e-17	7.62e-13
XLOC_008848	Peaxi162Scf00092g01019	conserved hypothetical protein [Ricinus communis] gb|EEF45300.1| conserved hypothetical protein [Ricinus communis]	8.35634	25.6219	1.61643	4.20564	5e-05	0.000174625	yes		Peaxi162Scf00064g00531	2.39565	5.34354	13.3749	0.000255019	0.00682016
XLOC_034047	Peaxi162Scf01365g00026	Protein of unknown function, DUF538	8.34704	25.5753	1.61542	3.1102	5e-05	0.000174625	yes		Peaxi162Scf00021g02113	2.39032	2.75346	4.06573	0.0437618	0.21043
XLOC_020863	Peaxi162Scf00375g00618	Gamma-secretase subunit APH1-like	3.53553	10.8319	1.61529	2.46765	0.00065	0.00185122	yes		Peaxi162Scf00286g00018	2.38962	1.5215	9.46749	0.00209145	0.0290197
XLOC_031739	Peaxi162Scf00981g00317	Auxin efflux carrier family protein	1.59019	4.86441	1.61306	2.22342	0.001	0.00272775	yes		Peaxi162Scf00012g00206	2.38941	3.83838	25.452	4.54e-07	6.52e-05
XLOC_012624	Peaxi162Scf00160g01329	UDP-Glycosyltransferase superfamily protein	0.942553	2.87488	1.60886	1.88839	0.00455	0.0104498	yes		Peaxi162Scf00012g02722	2.38477	5.62544	4.11301	0.0425546	0.20724
XLOC_025007	Peaxi162Scf00538g00071	2-oxoglutarate (2OG) and Fe(II)-dependent oxygenase superfamily protein	74.8249	227.842	1.60644	4.16619	5e-05	0.000174625	yes		Peaxi162Scf00401g00018	2.37892	5.68752	4.06387	0.04381	0.210532
XLOC_002699	Peaxi162Scf00016g00234	UDP-Glycosyltransferase superfamily protein	4.08256	12.397	1.60245	3.25077	5e-05	0.000174625	yes		Peaxi162Scf00710g00532	2.37341	-0.421597	3.31182	0.0687834	0.278006
XLOC_032418	Peaxi162Scf01060g00012	UDP-Glycosyltransferase superfamily protein	1.28447	3.89439	1.60023	2.26585	0.0009	0.00248147	yes		Peaxi162Scf36888g00001	2.37121	-0.129913	5.384	0.0203223	0.131331
XLOC_017238	Peaxi162Scf00270g01115	GDP-mannose transporter, putative [Theobroma cacao] gb|EOX92556.1| GDP-mannose transporter, putative [Theobroma cacao]	2.2259	6.74261	1.59892	2.30335	0.00105	0.00284913	yes		Peaxi162Scf00145g00187	2.36891	-0.307985	4.55568	0.0328097	0.177337
XLOC_033530	Peaxi162Scf01248g00013	Unknown protein	3.59137	10.8448	1.59439	2.26881	0.003	0.00722894	yes		Peaxi162Scf00051g00001	2.36639	3.78204	3.86757	0.0492277	0.225201
XLOC_016046	Peaxi162Scf00234g00315	Tryptophan/tyrosine permease	7.18641	21.6363	1.59011	3.52091	5e-05	0.000174625	yes		Peaxi162Scf00020g00213	2.36531	0.801931	3.64235	0.0563274	0.244941
XLOC_002113	Peaxi162Scf00013g01121	Protein of unknown function (DUF640)	0.868971	2.60769	1.58539	1.29883	0.038	0.0673617	no		Peaxi162Scf00079g02119	2.36502	6.66568	3.45478	0.063069	0.26294
XLOC_002768	Peaxi162Scf00016g00246	Unknown protein	13.3585	39.989	1.58184	3.13668	5e-05	0.000174625	yes		Peaxi162Scf00465g00119	2.35873	3.35862	17.5259	2.83e-05	0.00141701
XLOC_009551	Peaxi162Scf00105g00812	Zinc finger FYVE domain-containing protein 26 isoform 3 [Theobroma cacao] gb|EOY29641.1| Zinc finger FYVE domain-containing protein 26 isoform 3 [Theobroma cacao]	2.3112	6.90053	1.57807	2.87623	5e-05	0.000174625	yes		Peaxi162Scf00038g00265	2.35254	3.41019	3.45618	0.0630159	0.262887
XLOC_007866	Peaxi162Scf00078g00534	Tubulin-specific chaperone E [Zea mays]	15.3554	45.8063	1.5768	1.02007	0.08935	0.139854	no		Peaxi162Scf00314g00638	2.34524	-0.111429	3.54736	0.0596402	0.253737
XLOC_003986	Peaxi162Scf00030g00817		1.12816	3.35811	1.57368	1.1341	0.18115	0.251282	no		Peaxi162Scf00015g03118	2.34454	2.76021	3.02526	0.0819774	0.306815
XLOC_024185	Peaxi162Scf00497g00041	Integrase-type DNA-binding superfamily protein	1.23714	3.66723	1.56768	1.53602	0.02825	0.0519849	no		Peaxi162Scf00016g01221	2.34436	5.88802	3.44734	0.0633535	0.263489
XLOC_010811	Peaxi162Scf00128g01137	Leucine-rich repeat protein kinase family protein	1.7598	5.21407	1.567	2.83747	5e-05	0.000174625	yes		Peaxi162Scf00546g00038	2.34371	8.24832	27.1115	1.92e-07	3.31e-05
XLOC_024574	Peaxi162Scf00520g00115	Calcium-transporting ATPase 12, plasma membrane-type	2.41265	7.14609	1.56654	3.27574	5e-05	0.000174625	yes		Peaxi162Scf00358g00814	2.33816	5.49236	3.58898	0.0581638	0.249887
XLOC_006709	Peaxi162Scf00065g00041	COBRA-like protein 7	47.5402	140.807	1.5665	3.91449	5e-05	0.000174625	yes		Peaxi162Scf00021g00818	2.33452	2.44656	12.2013	0.000477564	0.0105469
XLOC_034671	Peaxi162Scf01909g00114	FAD-binding Berberine family protein	2.51907	7.4356	1.56156	2.69269	5e-05	0.000174625	yes		Peaxi162Scf01149g00114	2.32365	8.07592	10.1001	0.00148265	0.0230455
XLOC_013410	Peaxi162Scf00173g01010	copper chaperone	872.73	2568.85	1.55752	3.20288	5e-05	0.000174625	yes		Peaxi162Scf00086g00081	2.30395	4.66655	6.99196	0.00818766	0.0730017
XLOC_017300	Peaxi162Scf00271g00055	Cytosolic sulfotransferase 5	1.02817	3.02434	1.55654	1.54311	0.0157	0.0310811	yes		Peaxi162Scf00015g00254	2.30299	1.29018	11.933	0.000551488	0.01162
XLOC_013690	Peaxi162Scf00178g01110	WRKY family transcription factor	1.76903	5.20099	1.55583	2.74133	0.00015	0.000486486	yes		Peaxi162Scf00553g00013	2.28208	4.27625	50.153	1.42e-12	3.68e-09
XLOC_004734	Peaxi162Scf00038g00179	translocase of inner mitochondrial membrane 23	10.3368	30.3359	1.55323	3.01148	5e-05	0.000174625	yes		Peaxi162Scf00886g00023	2.28125	0.0760119	10.6921	0.00107594	0.0184697
XLOC_008648	Peaxi162Scf00089g00319	Unknown protein	8.50797	24.9565	1.55253	1.54595	0.0646	0.105655	no		Peaxi162Scf00455g00046	2.26374	5.96489	31.9477	1.58e-08	4.66e-06
XLOC_020089	Peaxi162Scf00353g00001	hydroxyproline-rich glycoprotein family protein	2.03748	5.96951	1.55083	3.6929	5e-05	0.000174625	yes		Peaxi162Scf00434g00027	2.25761	1.76324	17.4027	3.02e-05	0.00148772
XLOC_022550	Peaxi162Scf00428g00615	Unknown protein	2.90111	8.49475	1.54997	0.878788	0.3041	0.381621	no		Peaxi162Scf00117g00122	2.23978	4.12874	29.2903	6.23e-08	1.4e-05
XLOC_012125	Peaxi162Scf00152g01429	plastid developmental protein DAG, putative	2.71933	7.94279	1.54639	3.28586	5e-05	0.000174625	yes		Peaxi162Scf01305g00039	2.2297	2.15039	12.343	0.000442635	0.0100746
XLOC_003950	Peaxi162Scf00030g00132	EXORDIUM like 2	40.2347	117.505	1.5462	3.84464	5e-05	0.000174625	yes		Peaxi162Scf00016g00250	2.22962	3.35139	35.4191	2.66e-09	1.17e-06
XLOC_017966	Peaxi162Scf00291g00082	purine permease 10	6.14765	17.9365	1.54479	3.12514	5e-05	0.000174625	yes		Peaxi162Scf02035g00034	2.22101	6.70608	4.96578	0.0258537	0.153389
XLOC_002992	Peaxi162Scf00017g02835	4-hydroxybenzoate polyprenyltransferase, mitochondrial	2.59849	7.57543	1.54365	2.93975	5e-05	0.000174625	yes		Peaxi162Scf00017g00216	2.21412	6.65565	4.91039	0.0266956	0.156523
XLOC_007948	Peaxi162Scf00078g00710	Leucine-rich repeat (LRR) family protein	19.314	56.1613	1.53993	4.02565	5e-05	0.000174625	yes		Peaxi162Scf00030g00151	2.21392	6.13517	9.03528	0.00264819	0.0342314
XLOC_023146	Peaxi162Scf00450g00035	conserved hypothetical protein [Ricinus communis] gb|EEF38781.1| conserved hypothetical protein [Ricinus communis]	4.002	11.6073	1.53625	2.99156	5e-05	0.000174625	yes		Peaxi162Scf00665g00142	2.20503	0.875367	1.89766	0.168341	0.450772
XLOC_016642	Peaxi162Scf00253g00137	UDP-glucose:glucosyltransferase [Lycium barbarum]	3.75082	10.874	1.5356	3.1326	5e-05	0.000174625	yes		Peaxi162Scf00131g00112	2.19717	0.525579	1.94082	0.16358	0.443116
XLOC_030558	Peaxi162Scf00878g00026	Homeobox-leucine zipper protein family	2.09526	6.07426	1.53558	2.55977	5e-05	0.000174625	yes		Peaxi162Scf00183g00021	2.19691	-0.631921	1.94216	0.163434	0.442957
XLOC_012155	Peaxi162Scf00152g00528	Unknown protein	760.676	2202.72	1.53394	4.03293	5e-05	0.000174625	yes		Peaxi162Scf00211g00223	2.19299	0.0777006	9.95968	0.00160006	0.0242254
XLOC_004634	Peaxi162Scf00038g02533	glutamyl-tRNA reductase binding protein [Nicotiana tabacum]	73.8946	213.9	1.53339	4.06702	5e-05	0.000174625	yes		Peaxi162Scf00205g00032	2.18972	5.02202	12.2969	0.000453705	0.0102416
XLOC_003343	Peaxi162Scf00020g02344	auxin transport protein (BIG)	2.12046	6.11944	1.52902	3.03809	5e-05	0.000174625	yes		Peaxi162Scf00080g00095	2.18889	-0.509629	1.98217	0.159162	0.437538
XLOC_017183	Peaxi162Scf00269g00121	Unknown protein	38.6011	110.978	1.52355	4.01636	5e-05	0.000174625	yes		Peaxi162Scf00015g00446	2.18825	-0.772664	1.98523	0.158841	0.437372
XLOC_011639	Peaxi162Scf00139g01120	Plant protein of unknown function (DUF827)	15.3167	43.8415	1.51719	4.22425	5e-05	0.000174625	yes		Peaxi162Scf01042g00028	2.18616	1.35539	1.995	0.157819	0.436344
XLOC_010919	Peaxi162Scf00128g01330	glycosylphosphatidylinositol-anchored lipid protein transfer 1	3.04145	8.6943	1.51531	2.18892	0.0013	0.00345064	yes		Peaxi162Scf01195g00005	2.18391	1.47754	2.00527	0.156753	0.434441
XLOC_010939	Peaxi162Scf00128g00168	Pollen Ole e 1 allergen and extensin family protein	18.519	52.8594	1.51315	3.70766	5e-05	0.000174625	yes		Peaxi162Scf00386g00217	2.182	2.26645	2.0138	0.155874	0.433058
XLOC_030157	Peaxi162Scf00832g00006	Unknown protein	2.38435	6.80104	1.51216	1.43119	0.022	0.0417742	yes		Peaxi162Scf00098g00155	2.18142	0.232408	2.01636	0.155612	0.432635
XLOC_024915	Peaxi162Scf00535g00057	Unknown protein	19.0688	54.2282	1.50783	2.72426	5e-05	0.000174625	yes		Peaxi162Scf00038g00062	2.17864	0.840802	2.02839	0.154384	0.431234
XLOC_003998	Peaxi162Scf00030g00156	EXORDIUM like 2	13.1344	37.3085	1.50615	3.38853	5e-05	0.000174625	yes		Peaxi162Scf00700g00062	2.17662	-0.490656	2.03694	0.153518	0.430441
XLOC_030745	Peaxi162Scf00897g00019		2.94387	8.35867	1.50556	1.79701	0.01065	0.0221146	yes		Peaxi162Scf00516g00033	2.17656	-0.621296	2.03718	0.153494	0.430441
XLOC_002823	Peaxi162Scf00016g01230	Unknown protein	34.8889	98.9227	1.50353	3.17755	5e-05	0.000174625	yes		Peaxi162Scf00634g00326	2.17531	-0.00704156	2.04237	0.152971	0.429955
XLOC_002769	Peaxi162Scf00016g00247	Unknown protein	4.29892	12.1837	1.50291	1.49638	0.10865	0.164557	no		Peaxi162Scf00437g00052	2.17478	0.529883	2.04454	0.152754	0.429953
XLOC_032281	Peaxi162Scf01042g00113	Leucine-rich repeat protein kinase family protein, putative [Theobroma cacao] gb|EOY14135.1| Leucine-rich repeat protein kinase family protein, putative [Theobroma cacao]	0.765221	2.16396	1.49972	0.911504	0.1946	0.265987	no		Peaxi162Scf00000g00562	2.17461	1.82858	2.04525	0.152682	0.429953
XLOC_018467	Peaxi162Scf00305g00045	myb domain protein 43	8.43539	23.8232	1.49784	3.34956	5e-05	0.000174625	yes		Peaxi162Scf00516g00330	2.1742	0.531287	2.04693	0.152513	0.429953
XLOC_009698	Peaxi162Scf00107g02025	conserved hypothetical protein [Ricinus communis] gb|EEF41240.1| conserved hypothetical protein [Ricinus communis]	3.11871	8.79237	1.4953	2.48372	0.00015	0.000486486	yes		Peaxi162Scf00403g00615	2.1741	1.06665	2.04734	0.152473	0.429953
XLOC_027382	Peaxi162Scf00668g00442	Inositol 1,3,4-trisphosphate 5/6-kinase family protein	1.27473	3.59151	1.4944	1.28842	0.0464	0.0794678	no		Peaxi162Scf00418g00055	2.17391	0.965357	2.04809	0.152397	0.429953
XLOC_018961	Peaxi162Scf00320g00619	Leucine-rich receptor-like protein kinase family protein	30.2464	85.1695	1.49358	3.71571	5e-05	0.000174625	yes		Peaxi162Scf01038g00113	2.17285	-0.489668	2.05239	0.151968	0.429766
XLOC_022222	Peaxi162Scf00419g00061	Ovate family protein	3.99043	11.235	1.49339	2.36878	0.0004	0.00119351	yes		Peaxi162Scf00495g00016	2.17231	-0.202608	2.05452	0.151755	0.429567
XLOC_007720	Peaxi162Scf00075g01235	formin homology 1	7.79093	21.9141	1.49199	3.90425	5e-05	0.000174625	yes		Peaxi162Scf00541g00010	2.17163	1.49361	2.05727	0.151481	0.429179
XLOC_020408	Peaxi162Scf00362g01047		415.265	1162.51	1.48514	3.91457	5e-05	0.000174625	yes		Peaxi162Scf00485g00025	2.1716	0.459387	10.7879	0.00102165	0.017767
XLOC_023339	Peaxi162Scf00456g00029	NADH dehydrogenase 6	0.80988	2.25489	1.47728	1.71213	0.0143	0.0286353	yes		Peaxi162Scf00047g02040	2.17143	2.6928	2.05805	0.151404	0.429161
XLOC_014979	Peaxi162Scf00207g00258	amino acid binding protein, putative [Ricinus communis] gb|EEF39366.1| amino acid binding protein, putative [Ricinus communis]	1.79862	5.00502	1.47649	1.99675	0.00185	0.00472447	yes		Peaxi162Scf00443g00029	2.17129	0.348353	2.05862	0.151347	0.429161
XLOC_000218	Peaxi162Scf00001g00297	Unknown protein	25.5354	71.0566	1.47647	5.47048	5e-05	0.000174625	yes		Peaxi162Scf00324g00328	2.1712	4.58356	2.05894	0.151316	0.429146
XLOC_003439	Peaxi162Scf00021g01519	LOB domain-containing protein 18	1.43933	3.99161	1.47157	2.15851	0.0098	0.0205631	yes		Peaxi162Scf00295g01125	2.17106	1.09251	2.0595	0.15126	0.429105
XLOC_020131	Peaxi162Scf00355g00913	F-box/RNI-like superfamily protein, putative [Theobroma cacao] gb|EOY28412.1| F-box/RNI-like superfamily protein, putative [Theobroma cacao]	2.23109	6.18725	1.47155	2.42165	0.0003	0.000918529	yes		Peaxi162Scf00070g00013	2.17084	6.58134	2.06038	0.151172	0.428915
XLOC_023089	Peaxi162Scf00449g00321	ARM repeat superfamily protein	1.66739	4.62258	1.47111	1.67834	0.0115	0.0236526	yes		Peaxi162Scf00272g00074	2.17035	1.00961	2.06232	0.15098	0.42885
XLOC_009885	Peaxi162Scf00111g00062	Protein kinase superfamily protein	3.01458	8.35212	1.47018	3.00374	5e-05	0.000174625	yes		Peaxi162Scf00981g00031	2.16993	2.69404	2.06396	0.150817	0.42885
XLOC_012559	Peaxi162Scf00159g00167	GRAS family transcription factor family protein	20.3502	56.3393	1.4691	3.87849	5e-05	0.000174625	yes		Peaxi162Scf00390g00074	2.16972	1.5376	2.06475	0.150739	0.42885
XLOC_001462	Peaxi162Scf00008g01613	MADS-box transcription factor 50	27.1956	75.1897	1.46716	1.91977	0.00265	0.00647771	yes		Peaxi162Scf00748g00011	2.1693	3.71648	2.06639	0.150577	0.428754
XLOC_031767	Peaxi162Scf00983g00005		2.38708	6.57468	1.46167	1.83235	0.00515	0.0116599	yes		Peaxi162Scf00744g00214	2.16906	1.74529	2.06735	0.150483	0.428604
XLOC_033846	Peaxi162Scf01313g00024	Unknown protein	13.1598	36.2269	1.46092	1.74017	0.00575	0.0128556	yes		Peaxi162Scf00007g00932	2.16902	0.89818	2.06747	0.150471	0.428604
XLOC_030291	Peaxi162Scf00843g00220	WRKY family transcription factor	52.2333	143.676	1.45977	3.64009	5e-05	0.000174625	yes		Peaxi162Scf00075g00811	2.16837	-0.242457	2.07	0.150222	0.428501
XLOC_005681	Peaxi162Scf00048g00206	Unknown protein	2.20023	6.04259	1.45751	0.793588	0.16395	0.231962	no		Peaxi162Scf00072g00022	2.16817	0.922072	2.07076	0.150147	0.428501
XLOC_026309	Peaxi162Scf00606g00025	Pectinacetylesterase family protein	56.5103	155.192	1.45746	4.44584	5e-05	0.000174625	yes		Peaxi162Scf00078g00121	2.16811	3.09486	2.07099	0.150124	0.428501
XLOC_023092	Peaxi162Scf00449g00418	Carbohydrate-binding protein	26.7936	73.4511	1.45489	2.35383	0.0002	0.000634001	yes		Peaxi162Scf00282g00124	2.16764	1.20842	2.07277	0.149949	0.428501
XLOC_018129	Peaxi162Scf00298g00021	Leucine-rich repeat (LRR) family protein	1.69726	4.64997	1.45401	2.0395	0.003	0.00722894	yes		Peaxi162Scf00275g00021	2.16728	1.61089	2.07416	0.149812	0.428501
XLOC_032345	Peaxi162Scf01052g00024	ethylene response factor 163 [Nicotiana tabacum]	1.04832	2.87059	1.45326	0.875521	0.18675	0.257187	no		Peaxi162Scf00324g00716	2.16716	2.93001	2.07463	0.149766	0.428501
XLOC_001560	Peaxi162Scf00008g00373	F-box protein [Morus notabilis]	0.798174	2.18484	1.45275	1.45804	0.02595	0.0482428	yes		Peaxi162Scf00043g00098	2.16653	1.532	2.077	0.149534	0.428501
XLOC_032429	Peaxi162Scf01060g00139	Dicarboxylate transporter 2.1, chloroplastic	131.542	359.769	1.45154	3.47291	5e-05	0.000174625	yes		Peaxi162Scf00076g00074	2.1659	6.12309	2.07936	0.149303	0.428501
XLOC_023563	Peaxi162Scf00464g00005	Unknown protein	66.8756	181.638	1.44151	3.87539	5e-05	0.000174625	yes		Peaxi162Scf00362g00955	2.16526	3.61591	2.08178	0.149066	0.428501
XLOC_029793	Peaxi162Scf00807g00024	protodermal factor 1	44.9763	121.986	1.43948	5.27976	5e-05	0.000174625	yes		Peaxi162Scf00445g00613	2.16517	5.64718	2.08212	0.149033	0.428501
XLOC_004726	Peaxi162Scf00038g01650	C2H2-like zinc finger protein	66.472	179.696	1.43474	3.65408	5e-05	0.000174625	yes		Peaxi162Scf01158g00313	2.16514	6.86853	2.08221	0.149024	0.428501
XLOC_022765	Peaxi162Scf00437g00635	Unknown protein	3.32711	8.97882	1.43226	1.65509	0.0142	0.0284592	yes		Peaxi162Scf00032g00282	2.16511	4.31531	2.08233	0.149012	0.428501
XLOC_003705	Peaxi162Scf00025g02433	nodulin MtN21 /EamA-like transporter family protein	9.9723	26.8482	1.42883	3.46071	5e-05	0.000174625	yes		Peaxi162Scf01327g00125	2.16446	2.39395	2.08475	0.148777	0.428501
XLOC_032346	Peaxi162Scf01052g00324	Unknown protein	2.01886	5.43204	1.42795	0.902892	0.209	0.281652	no		Peaxi162Scf01110g00001	2.16436	4.94805	2.0851	0.148742	0.428501
XLOC_032265	Peaxi162Scf01039g00228	methyl-CPG-binding domain 4	18.7503	50.3752	1.4258	3.29781	5e-05	0.000174625	yes		Peaxi162Scf00016g01421	2.16419	4.15842	2.08572	0.148682	0.428501
XLOC_007376	Peaxi162Scf00073g02335	WRKY DNA-binding protein 70	27.5135	73.9059	1.42555	3.7238	5e-05	0.000174625	yes		Peaxi162Scf01365g00032	2.16419	1.62664	2.08575	0.148679	0.428501
XLOC_012598	Peaxi162Scf00160g00717	ERD (early-responsive to dehydration stress) family protein	47.0719	126.353	1.42453	3.66439	5e-05	0.000174625	yes		Peaxi162Scf01517g00010	2.16383	4.6606	2.08708	0.14855	0.428501
XLOC_033859	Peaxi162Scf01313g00026	Unknown protein	6.12359	16.4254	1.42348	1.2239	0.04565	0.078534	no		Peaxi162Scf00634g00517	2.16312	3.02413	2.08968	0.148297	0.428501
XLOC_002687	Peaxi162Scf00016g00223	Unknown protein	1.03305	2.76961	1.42277	1.63873	0.0093	0.0196366	yes		Peaxi162Scf00003g05227	2.16241	2.61462	2.09226	0.148047	0.42838
XLOC_000023	Peaxi162Scf00000g00335	early nodulin-like protein 2	1494.03	4002.94	1.42185	2.52171	0.0004	0.00119351	yes		Peaxi162Scf00584g00044	2.16223	3.31066	2.0929	0.147985	0.42838
XLOC_001067	Peaxi162Scf00004g03811	ubiquitin-specific protease 24	2.26668	6.07148	1.42147	2.16603	0.0012	0.00321185	yes		Peaxi162Scf00234g00412	2.1619	3.46768	2.09411	0.147868	0.428162
XLOC_005017	Peaxi162Scf00042g00273	glycine-rich protein 2B	27.0859	72.4946	1.42033	3.45292	5e-05	0.000174625	yes		Peaxi162Scf00157g01411	2.16109	4.85785	2.09702	0.147587	0.427767
XLOC_014713	Peaxi162Scf00203g01317	tobamovirus multiplication 1	2.71798	7.26811	1.41904	1.88752	0.00645	0.0142261	yes		Peaxi162Scf00405g00171	2.15928	2.51986	22.3118	2.32e-06	0.000219203
XLOC_029301	Peaxi162Scf00774g00314	laccase 17	3.91573	10.4578	1.41722	2.92239	5e-05	0.000174625	yes		Peaxi162Scf00129g00130	2.15854	3.75548	2.09277	0.147998	0.42838
XLOC_003947	Peaxi162Scf00030g00816	RNA-binding (RRM/RBD/RNP motifs) family protein	25.9305	69.2171	1.41648	3.63564	5e-05	0.000174625	yes		Peaxi162Scf00524g00026	2.15853	5.95337	2.09197	0.148075	0.428403
XLOC_027844	Peaxi162Scf00688g00432	protodermal factor 1	45.6377	121.742	1.41553	4.81106	5e-05	0.000174625	yes		Peaxi162Scf00258g00816	2.15853	5.52368	2.09126	0.148144	0.428421
XLOC_020142	Peaxi162Scf00357g00431	C2H2 and C2HC zinc fingers superfamily protein	1.55899	4.15781	1.41521	1.1405	0.0639	0.104655	no		Peaxi162Scf00050g00512	2.15851	3.3096	2.08819	0.148442	0.428501
XLOC_022374	Peaxi162Scf00421g00007	F-box family protein	1.66473	4.43831	1.41472	1.8534	0.0042	0.00973416	yes		Peaxi162Scf00828g00002	2.1585	4.92073	2.08724	0.148535	0.428501
XLOC_022076	Peaxi162Scf00413g00827	Tetrapyrrole-binding protein, chloroplastic	127.888	340.749	1.41383	5.13508	5e-05	0.000174625	yes		Peaxi162Scf00516g00644	2.15849	0.26043	2.08538	0.148715	0.428501
XLOC_016761	Peaxi162Scf00256g00815	DNAJ heat shock N-terminal domain-containing protein	2.48782	6.62127	1.41222	1.97618	0.002	0.00506598	yes		Peaxi162Scf01169g00018	2.15848	3.82527	2.0851	0.148743	0.428501
XLOC_032151	Peaxi162Scf01022g00329	C2H2-like zinc finger protein	0.760065	2.01671	1.40781	1.10654	0.07065	0.114183	no		Peaxi162Scf00763g00035	2.15848	3.44613	2.08489	0.148763	0.428501
XLOC_032727	Peaxi162Scf01098g00002	ATP synthase protein MI25	1.48518	3.93093	1.40423	1.48932	0.0197	0.0379326	yes		Peaxi162Scf00595g00216	2.15846	6.03164	2.08185	0.149059	0.428501
XLOC_001016	Peaxi162Scf00004g04620	cytochrome P450, family 76, subfamily C, polypeptide 4	1.03566	2.7402	1.40373	1.42371	0.0257	0.0478349	yes		Peaxi162Scf00516g00216	2.15846	6.38843	2.0815	0.149093	0.428501
XLOC_014349	Peaxi162Scf00194g00931	S-adenosyl-L-methionine-dependent methyltransferases superfamily protein	2.12904	5.633	1.4037	3.44332	5e-05	0.000174625	yes		Peaxi162Scf00196g00076	2.15845	4.02062	2.08054	0.149187	0.428501
XLOC_016600	Peaxi162Scf00252g00123		38.1994	100.866	1.40081	3.71227	5e-05	0.000174625	yes		Peaxi162Scf00845g00311	2.15845	1.12245	2.07964	0.149275	0.428501
XLOC_000347	Peaxi162Scf00001g00608	Unknown protein	14.8194	38.9974	1.39589	3.58445	5e-05	0.000174625	yes		Peaxi162Scf00367g00712	2.15844	2.78669	2.07897	0.149341	0.428501
XLOC_030638	Peaxi162Scf00886g00023	DNA replication complex GINS protein PSF2	3.08391	8.11377	1.39561	1.91361	0.00425	0.00983768	yes		Peaxi162Scf00012g03216	2.15843	1.72096	2.07804	0.149432	0.428501
XLOC_009956	Peaxi162Scf00111g00077	nine-cis-epoxycarotenoid dioxygenase 3	6.32749	16.6463	1.3955	3.27319	5e-05	0.000174625	yes		Peaxi162Scf00952g00019	2.15843	4.86585	2.07755	0.14948	0.428501
XLOC_029668	Peaxi162Scf00799g00412	BURP domain-containing protein	6.88292	18.0718	1.39265	3.17436	5e-05	0.000174625	yes		Peaxi162Scf00801g00210	2.15843	6.54217	2.07688	0.149546	0.428501
XLOC_002582	Peaxi162Scf00016g00349	purple acid phosphatase 10	62.0958	162.898	1.3914	3.1892	5e-05	0.000174625	yes		Peaxi162Scf00970g00165	2.15842	4.07976	2.07583	0.149648	0.428501
XLOC_018235	Peaxi162Scf00299g00835	conserved hypothetical protein [Ricinus communis] gb|EEF48608.1| conserved hypothetical protein [Ricinus communis]	68.8808	180.586	1.39051	3.67107	5e-05	0.000174625	yes		Peaxi162Scf00684g00015	2.15841	3.87447	2.07543	0.149688	0.428501
XLOC_003344	Peaxi162Scf00020g02335	Pollen Ole e 1 allergen and extensin family protein [Theobroma cacao] gb|EOY03810.1| Pollen Ole e 1 allergen and extensin family protein [Theobroma cacao]	159.9	419.14	1.39026	3.24012	5e-05	0.000174625	yes		Peaxi162Scf00164g00216	2.15841	2.14037	2.07489	0.149741	0.428501
XLOC_002654	Peaxi162Scf00016g01737	alpha/beta-Hydrolases superfamily protein	17.6241	46.1026	1.3873	3.52186	5e-05	0.000174625	yes		Peaxi162Scf00386g00313	2.15841	1.48716	2.07486	0.149744	0.428501
XLOC_010966	Peaxi162Scf00129g00316	50S ribosomal protein L15	4.85809	12.7077	1.38724	2.6676	5e-05	0.000174625	yes		Peaxi162Scf00909g00026	2.1584	5.84713	2.07325	0.149902	0.428501
XLOC_000673	Peaxi162Scf00003g04617	Unknown protein	5.57893	14.5899	1.38691	1.14802	0.0624	0.102535	no		Peaxi162Scf00019g00095	2.15839	0.973264	2.07237	0.149988	0.428501
XLOC_016841	Peaxi162Scf00258g00045	phosphatidylinositol-4-phosphate 5-kinase family protein	1.19129	3.11035	1.38455	2.5855	5e-05	0.000174625	yes		Peaxi162Scf00288g01010	2.15838	2.7816	2.07104	0.150119	0.428501
XLOC_007173	Peaxi162Scf00071g00082	Glyoxylate reductase	21.6951	56.6291	1.38417	3.27313	5e-05	0.000174625	yes		Peaxi162Scf00047g01533	2.15838	5.24758	2.07075	0.150148	0.428501
XLOC_034340	Peaxi162Scf01517g00134	Adenylate kinase	74.4422	193.892	1.38106	3.7341	5e-05	0.000174625	yes		Peaxi162Scf00833g00048	2.15838	4.33856	2.07051	0.150171	0.428501
XLOC_004850	Peaxi162Scf00039g01217	DNA-directed RNA polymerase subunit beta''	0.945258	2.46134	1.38066	1.18836	0.0488	0.0829353	no		Peaxi162Scf00071g00068	2.15838	4.54242	2.07035	0.150187	0.428501
XLOC_020537	Peaxi162Scf00363g00073	Thioredoxin fold, putative isoform 2 [Theobroma cacao] gb|EOX99156.1| Thioredoxin fold, putative isoform 2 [Theobroma cacao]	3.18157	8.2812	1.3801	1.28942	0.0325	0.0587666	no		Peaxi162Scf00078g00836	2.15838	5.21377	2.07006	0.150215	0.428501
XLOC_026285	Peaxi162Scf00603g00213	Bifunctional pinoresinol-lariciresinol reductase 2	1.25558	3.26632	1.37931	1.45306	0.015	0.0298596	yes		Peaxi162Scf00012g03011	2.15834	3.1445	2.06572	0.150644	0.428845
XLOC_021196	Peaxi162Scf00385g00108	Domain of unknown function (DUF23)	14.0025	36.4247	1.37923	3.67575	5e-05	0.000174625	yes		Peaxi162Scf00299g00320	2.15834	-0.0998174	2.06502	0.150713	0.428845
XLOC_024621	Peaxi162Scf00522g00110	conserved hypothetical protein [Ricinus communis] gb|EEF28083.1| conserved hypothetical protein [Ricinus communis]	1.25118	3.25242	1.37822	1.39076	0.03465	0.062154	no		Peaxi162Scf00171g00932	2.15832	0.273525	2.06212	0.151	0.42885
XLOC_005510	Peaxi162Scf00047g01621		3.18976	8.29086	1.37807	1.84639	0.0031	0.00744122	yes		Peaxi162Scf00679g00213	2.15831	2.53989	2.06108	0.151103	0.42885
XLOC_027664	Peaxi162Scf00683g00336	Octicosapeptide/Phox/Bem1p family protein	5.65228	14.6627	1.37525	3.30099	5e-05	0.000174625	yes		Peaxi162Scf00402g00926	2.15829	1.07264	2.05827	0.151382	0.429161
XLOC_023522	Peaxi162Scf00463g00325	TPA: hypothetical protein ZEAMMB73_470058 [Zea mays]	1.07418	2.78498	1.37444	0.732779	0.18735	0.257888	no		Peaxi162Scf00872g00039	2.15827	2.04906	2.05651	0.151557	0.4293
XLOC_019307	Peaxi162Scf00331g01128	phytoalexin-deficient 4-1 protein [Solanum tuberosum]	1.17039	3.02813	1.37145	0.719856	0.16815	0.236788	no		Peaxi162Scf00055g00109	2.15824	5.77864	2.05261	0.151946	0.429766
XLOC_012612	Peaxi162Scf00160g00103	Unknown protein	7.87604	20.3769	1.37139	3.2945	5e-05	0.000174625	yes		Peaxi162Scf00421g00816	2.15824	4.34073	2.05247	0.15196	0.429766
XLOC_014382	Peaxi162Scf00194g00818	ferric reduction oxidase 6	8.17492	21.1173	1.36915	3.45918	5e-05	0.000174625	yes		Peaxi162Scf00047g01535	2.15824	4.92222	2.05236	0.151971	0.429766
XLOC_014497	Peaxi162Scf00197g00034	60S ribosomal protein L2, mitochondrial	2.05291	5.30219	1.36892	1.77898	0.0082	0.0175784	yes		Peaxi162Scf00081g00017	2.15822	2.85235	2.05015	0.152191	0.429766
XLOC_032379	Peaxi162Scf01056g10028	Endo-1,3(4)-beta-glucanase 1	6.31224	16.2815	1.36701	3.2447	5e-05	0.000174625	yes		Peaxi162Scf00829g00066	2.15821	2.7088	2.04917	0.152289	0.429766
XLOC_009447	Peaxi162Scf00103g01214	Histone H3 K4-specific methyltransferase SET7/9 family protein	0.892574	2.30109	1.36627	1.31102	0.04445	0.0768226	no		Peaxi162Scf00327g00008	2.1582	1.12431	2.04718	0.152488	0.429953
XLOC_005744	Peaxi162Scf00049g01513	Fatty acid hydroxylase superfamily	59.4986	153.344	1.36585	3.47846	5e-05	0.000174625	yes		Peaxi162Scf00618g00025	2.15818	0.673676	2.04537	0.15267	0.429953
XLOC_022512	Peaxi162Scf00427g00622	fructokinase-like 1	2.49719	6.4349	1.36561	2.7847	5e-05	0.000174625	yes		Peaxi162Scf52871g00007	2.15812	0.164988	2.03766	0.153446	0.430439
XLOC_005894	Peaxi162Scf00052g00326	Protein of unknown function (DUF760)	22.6435	58.2746	1.36377	3.59348	5e-05	0.000174625	yes		Peaxi162Scf00910g00211	2.15812	-0.141875	2.03757	0.153455	0.430439
XLOC_005439	Peaxi162Scf00047g00009	Pentatricopeptide repeat-containing protein	1.16775	3.00102	1.36172	1.21154	0.0451	0.0777862	no		Peaxi162Scf01217g00013	2.1581	8.81706	2.03459	0.153756	0.430446
XLOC_033290	Peaxi162Scf01196g00023	Unknown protein	189.183	485.265	1.35899	3.42859	5e-05	0.000174625	yes		Peaxi162Scf00135g00015	2.15809	-0.372797	2.03437	0.153778	0.430446
XLOC_026674	Peaxi162Scf00621g00014	Lysine-specific demethylase 5D	1.12903	2.89575	1.35886	1.56596	0.01325	0.0267735	yes		Peaxi162Scf00459g00044	2.15809	4.02072	2.03358	0.153858	0.430446
XLOC_020525	Peaxi162Scf00363g00317	Photosystem II stability/assembly factor HCF136	473.832	1215.02	1.35853	2.70049	5e-05	0.000174625	yes		Peaxi162Scf00185g01625	2.15809	0.0124613	2.03356	0.15386	0.430446
XLOC_010347	Peaxi162Scf00119g00159	ribose-5-phosphate isomerase 2	18.1152	46.4423	1.35824	3.16298	5e-05	0.000174625	yes		Peaxi162Scf00705g00114	2.15808	2.84441	2.03271	0.153946	0.430446
XLOC_007904	Peaxi162Scf00078g00177	KANADI like transcription factor [Vitis vinifera]	0.826514	2.11705	1.35694	1.69367	0.008	0.0172004	yes		Peaxi162Scf00297g01123	2.15808	0.813873	2.0322	0.153998	0.430446
XLOC_007207	Peaxi162Scf00071g01115	Unknown protein	2.94153	7.52125	1.35441	1.04026	0.06675	0.108698	no		Peaxi162Scf00207g00837	2.15807	0.492555	2.03124	0.154095	0.430616
XLOC_030830	Peaxi162Scf00904g00459	S-type anion channel SLAH3	18.5298	47.2812	1.35142	3.33943	5e-05	0.000174625	yes		Peaxi162Scf00765g00212	2.15801	0.311443	2.02485	0.154744	0.432066
XLOC_014648	Peaxi162Scf00201g00133	Leucine-rich repeat (LRR) family protein	1.5838	4.04085	1.35126	1.26846	0.0328	0.059242	no		Peaxi162Scf00002g00123	2.15801	2.65438	2.02384	0.154847	0.432206
XLOC_018446	Peaxi162Scf00304g00719	WRKY DNA-binding protein 70	0.880381	2.24315	1.34932	1.12891	0.0554	0.0924837	no		Peaxi162Scf00684g00574	2.15798	1.82956	2.02086	0.155151	0.432337
XLOC_007594	Peaxi162Scf00074g00547	cellulose synthase like G3	17.2932	44.0594	1.34925	3.57819	5e-05	0.000174625	yes		Peaxi162Scf00025g02916	2.15798	0.379407	2.02051	0.155187	0.432337
XLOC_007545	Peaxi162Scf00074g01725	1-aminocyclopropane-1-carboxylate synthase	5.72728	14.59	1.34906	2.83728	5e-05	0.000174625	yes		Peaxi162Scf00188g00624	2.15797	2.7924	2.01999	0.15524	0.432337
XLOC_023791	Peaxi162Scf00475g00117	uclacyanin 3	3.02707	7.69039	1.34514	2.38032	0.0026	0.00638043	yes		Peaxi162Scf00007g00718	2.15775	0.712803	1.99484	0.157836	0.436344
XLOC_034639	Peaxi162Scf01826g00011	Histone acetyltransferase GCN5	8.88005	22.557	1.34493	1.19539	0.044	0.0762311	no		Peaxi162Scf00057g00214	2.15773	0.110942	1.99205	0.158127	0.4368
XLOC_009176	Peaxi162Scf00100g00314	Ribulose bisphosphate carboxylase large chain	175.535	445.54	1.3438	3.23318	5e-05	0.000174625	yes		Peaxi162Scf00334g00123	2.15772	-0.113787	1.99143	0.158192	0.436808
XLOC_033451	Peaxi162Scf01223g00014	Cleavage stimulation factor subunit 1	2.3498	5.95646	1.34192	1.46452	0.0203	0.0389489	yes		Peaxi162Scf00152g01224	2.15771	-0.312812	1.99063	0.158275	0.436832
XLOC_011175	Peaxi162Scf00130g00012	Rib L11 methyltransferase, putative [Theobroma cacao]	18.6001	47.0337	1.33838	3.4875	5e-05	0.000174625	yes		Peaxi162Scf00402g00940	2.15766	-0.0297725	1.9846	0.158907	0.437438
XLOC_020489	Peaxi162Scf00362g00852	Pathogenesis-related thaumatin superfamily protein	1.91719	4.84296	1.3369	1.85003	0.0053	0.0119604	yes		Peaxi162Scf00099g00191	2.15753	-0.39233	1.97078	0.160366	0.43877
XLOC_010255	Peaxi162Scf00118g01930	formin homolog 6	3.89724	9.81171	1.33205	3.1813	5e-05	0.000174625	yes		Peaxi162Scf00102g00215	2.15747	0.338067	1.96449	0.161034	0.439554
XLOC_013310	Peaxi162Scf00171g00821	Unknown protein	7.90823	19.9048	1.33169	1.90835	0.0022	0.00551397	yes		Peaxi162Scf00020g00149	2.15724	1.89916	1.94016	0.163651	0.44321
XLOC_002340	Peaxi162Scf00014g00294	conserved hypothetical protein [Ricinus communis] gb|EEF29052.1| conserved hypothetical protein [Ricinus communis]	111.71	280.077	1.32606	3.27272	5e-05	0.000174625	yes		Peaxi162Scf00420g00547	2.15653	4.78034	2.09162	0.148109	0.428421
XLOC_017431	Peaxi162Scf00274g00455	Protein of unknown function (DUF962)	28.4091	71.2119	1.32577	3.36489	5e-05	0.000174625	yes		Peaxi162Scf01205g00030	2.15652	-0.952586	1.86747	0.171765	0.455604
XLOC_014772	Peaxi162Scf00205g00032	conserved hypothetical protein [Ricinus communis] gb|EEF35759.1| conserved hypothetical protein [Ricinus communis]	1.25151	3.13709	1.32576	1.05042	0.1201	0.178724	no		Peaxi162Scf00939g00120	2.15607	4.77643	2.08844	0.148417	0.428501
XLOC_032638	Peaxi162Scf01086g00127	Polycomb group protein FERTILIZATION-INDEPENDENT ENDOSPERM	6.67258	16.7099	1.32438	0.942919	0.10345	0.158224	no		Peaxi162Scf00160g01767	2.15597	3.65552	2.08772	0.148488	0.428501
XLOC_020978	Peaxi162Scf00378g00416	basic helix-loop-helix (bHLH) DNA-binding superfamily protein	2.26032	5.6567	1.32343	2.20503	0.00045	0.00132797	yes		Peaxi162Scf00229g01010	2.15587	2.13933	2.08702	0.148556	0.428501
XLOC_014112	Peaxi162Scf00189g00519	Unknown protein	0.941819	2.35538	1.32244	1.22735	0.04165	0.0729619	no		Peaxi162Scf00037g00083	2.15534	4.25011	2.08342	0.148906	0.428501
XLOC_012622	Peaxi162Scf00160g01225	Serine/threonine-protein kinase SAPK2	1.5599	3.89598	1.32054	1.31048	0.04235	0.0740297	no		Peaxi162Scf00125g01321	2.15526	4.16957	2.08283	0.148964	0.428501
XLOC_012838	Peaxi162Scf00164g00612	pop3 peptide [Arabidopsis thaliana]	1.60152	3.9996	1.32041	1.11367	0.0644	0.105371	no		Peaxi162Scf01566g00025	2.15511	3.12596	2.08181	0.149064	0.428501
XLOC_028690	Peaxi162Scf00739g00001	Adenine/guanine permease AZG1	1.19031	2.9723	1.32025	1.85665	0.00495	0.0112564	yes		Peaxi162Scf00021g01111	2.1548	-0.522788	1.70101	0.192156	0.482379
XLOC_028591	Peaxi162Scf00732g00236	WRKY DNA-binding protein 70	18.7803	46.8706	1.31946	3.25068	5e-05	0.000174625	yes		Peaxi162Scf00895g00034	2.1546	0.443009	2.07828	0.149409	0.428501
XLOC_034561	Peaxi162Scf01667g00005	Bifunctional inhibitor/lipid-transfer protein/seed storage 2S albumin superfamily protein	2354.18	5862.07	1.31618	1.91404	0.0022	0.00551397	yes		Peaxi162Scf00159g01636	2.15441	3.2287	2.07695	0.149539	0.428501
XLOC_020916	Peaxi162Scf00376g00325	Glucan endo-1,3-beta-glucosidase 3	7.05848	17.5632	1.31513	3.11288	5e-05	0.000174625	yes		Peaxi162Scf00208g00179	2.1543	2.48815	2.07612	0.14962	0.428501
XLOC_008279	Peaxi162Scf00083g01720	Leucine-rich receptor-like protein kinase family protein	0.940839	2.34083	1.315	1.63045	0.01485	0.0295992	yes		Peaxi162Scf00299g00345	2.15425	1.90726	2.0758	0.149652	0.428501
XLOC_014412	Peaxi162Scf00195g01014	Alpha-glucosidase	20.7817	51.6492	1.31343	3.46059	5e-05	0.000174625	yes		Peaxi162Scf00085g00166	2.15423	3.22415	2.07565	0.149666	0.428501
XLOC_011245	Peaxi162Scf00131g00192	CBL-interacting protein kinase 12	0.90889	2.25421	1.31045	1.45887	0.0153	0.0303825	yes		Peaxi162Scf00007g02412	2.15374	1.99346	2.07224	0.150002	0.428501
XLOC_017239	Peaxi162Scf00270g01119	FASCICLIN-like arabinogalactan-protein 11	15.2438	37.7783	1.30933	3.03465	5e-05	0.000174625	yes		Peaxi162Scf00010g00018	2.15362	1.13113	1.58472	0.208081	0.502996
XLOC_003426	Peaxi162Scf00021g00087	Apocytochrome f	7.84966	19.4453	1.30872	3.03629	5e-05	0.000174625	yes		Peaxi162Scf00002g00529	2.1534	3.53477	2.06981	0.15024	0.428501
XLOC_007794	Peaxi162Scf00076g00330	Ubiquitin-associated (UBA) protein	2.67361	6.62227	1.30854	1.85286	0.00425	0.00983768	yes		Peaxi162Scf00020g01220	2.15327	3.3142	2.06887	0.150333	0.428603
XLOC_014940	Peaxi162Scf00207g01343	50S ribosomal protein L34 [Morus notabilis]	4.31048	10.6639	1.30681	2.1581	0.0007	0.00197918	yes		Peaxi162Scf00207g00638	2.1532	0.270673	2.0684	0.150379	0.428603
XLOC_018346	Peaxi162Scf00302g01417	formin homolog 6	5.04569	12.4746	1.30587	3.71837	5e-05	0.000174625	yes		Peaxi162Scf00156g00213	2.15281	1.75812	2.0656	0.150656	0.428845
XLOC_003049	Peaxi162Scf00017g01723	UDP-glucuronic acid decarboxylase 1	15.5041	38.3276	1.30574	3.31799	5e-05	0.000174625	yes		Peaxi162Scf00310g00517	2.15235	-0.22131	4.72226	0.0297746	0.166967
XLOC_034246	Peaxi162Scf01447g00015	Heavy metal transport/detoxification superfamily protein	1.36142	3.36415	1.30512	1.11017	0.07655	0.122401	no		Peaxi162Scf00336g00172	2.15224	2.23127	2.06153	0.151058	0.42885
XLOC_009088	Peaxi162Scf00098g00814	Unknown protein	4.89904	12.0978	1.30417	2.62569	0.00015	0.000486486	yes		Peaxi162Scf00007g02414	2.15116	5.1127	2.05383	0.151824	0.429705
XLOC_005295	Peaxi162Scf00045g00643	Disease resistance protein (CC-NBS-LRR class) family	0.89512	2.20984	1.30379	1.82923	0.00455	0.0104498	yes		Peaxi162Scf00378g00217	2.15095	3.38094	2.05226	0.15198	0.429766
XLOC_028763	Peaxi162Scf00740g00228	Unknown protein	6.16554	15.2102	1.30274	2.00202	0.002	0.00506598	yes		Peaxi162Scf00045g01020	2.1509	2.8693	2.05194	0.152012	0.429766
XLOC_025556	Peaxi162Scf00561g00005	laccase 17	2.52354	6.22364	1.30231	2.31386	0.0002	0.000634001	yes		Peaxi162Scf00058g00281	2.15057	1.22416	2.04951	0.152255	0.429766
XLOC_002186	Peaxi162Scf00013g00839	RING/U-box protein	3.84163	9.44776	1.29826	2.82878	5e-05	0.000174625	yes		Peaxi162Scf00424g00042	2.15032	2.03074	2.04772	0.152435	0.429953
XLOC_006653	Peaxi162Scf00064g00828	Thioredoxin superfamily protein	4.67023	11.4787	1.29739	2.30783	0.00025	0.000777877	yes		Peaxi162Scf00304g00226	2.1502	4.10788	2.04679	0.152528	0.429953
XLOC_028202	Peaxi162Scf00702g00617	Unknown protein	3.11919	7.65909	1.296	2.88081	5e-05	0.000174625	yes		Peaxi162Scf00744g00036	2.14991	0.65459	2.04466	0.152741	0.429953
XLOC_001846	Peaxi162Scf00011g00819	TCP family transcription factor	5.81535	14.2723	1.29528	3.18028	5e-05	0.000174625	yes		Peaxi162Scf00102g01111	2.1499	3.3001	2.04458	0.152749	0.429953
XLOC_033351	Peaxi162Scf01205g00119	cytochrome P450, family 710, subfamily A, polypeptide 1	8.67009	21.2739	1.29496	3.08642	5e-05	0.000174625	yes		Peaxi162Scf01279g00015	2.14986	-0.157163	2.04435	0.152772	0.429953
XLOC_010364	Peaxi162Scf00120g00814	3-oxo-5-alpha-steroid 4-dehydrogenase family protein	6.25047	15.3175	1.29314	2.87449	5e-05	0.000174625	yes		Peaxi162Scf00815g00017	2.14964	1.45826	2.04268	0.15294	0.429955
XLOC_019007	Peaxi162Scf00322g01516	SH3 domain-containing protein isoform 3 [Theobroma cacao] gb|EOY32262.1| SH3 domain-containing protein isoform 3 [Theobroma cacao]	8.01179	19.6198	1.29211	2.37049	0.00025	0.000777877	yes		Peaxi162Scf00649g00066	2.14936	2.74997	2.04068	0.153141	0.430315
XLOC_015187	Peaxi162Scf00211g00079	Protein kinase superfamily protein	6.41751	15.6993	1.29062	3.30637	5e-05	0.000174625	yes		Peaxi162Scf00207g01154	2.14922	4.32698	2.03963	0.153247	0.430431
XLOC_016519	Peaxi162Scf00250g00029	120 kDa pistil extensin-like protein [Nicotiana tabacum]	12.8981	31.5446	1.29023	3.549	5e-05	0.000174625	yes		Peaxi162Scf01366g00017	2.14903	-0.0929383	2.03822	0.153389	0.430439
XLOC_004665	Peaxi162Scf00038g00063	GDP-L-fucose synthase 1	22.5268	54.9357	1.2861	3.44926	5e-05	0.000174625	yes		Peaxi162Scf00007g02128	2.14886	0.44091	2.03698	0.153514	0.430441
XLOC_014275	Peaxi162Scf00192g01014	Double Clp-N motif protein	29.3539	71.5762	1.28593	3.38167	5e-05	0.000174625	yes		Peaxi162Scf00045g01737	2.14855	1.23381	2.03468	0.153747	0.430446
XLOC_029583	Peaxi162Scf00793g00211	ATP synthase subunit delta', mitochondrial	57.942	141.239	1.28546	3.43325	5e-05	0.000174625	yes		Peaxi162Scf00218g00073	2.14834	3.00399	2.03312	0.153904	0.430446
XLOC_016711	Peaxi162Scf00254g00136	HXXXD-type acyl-transferase family protein	133.021	324.081	1.2847	3.2112	5e-05	0.000174625	yes		Peaxi162Scf00664g00032	2.14721	2.84998	2.02458	0.154772	0.432084
XLOC_002374	Peaxi162Scf00015g00527	alpha/beta-Hydrolases superfamily protein	18.4038	44.7935	1.28329	3.15195	5e-05	0.000174625	yes		Peaxi162Scf00108g00089	2.14697	1.66953	2.02277	0.154956	0.432293
XLOC_016971	Peaxi162Scf00263g10122	Unknown protein	63.0797	153.43	1.28233	5.65172	5e-05	0.000174625	yes		Peaxi162Scf00420g00613	2.14681	-0.0552939	2.02158	0.155078	0.432337
XLOC_021038	Peaxi162Scf00380g00041	AP2/ERF and B3 domain-containing transcription factor	17.4144	42.3464	1.28195	3.1684	5e-05	0.000174625	yes		Peaxi162Scf00570g00315	2.14659	0.645771	2.01992	0.155247	0.432337
XLOC_024302	Peaxi162Scf00501g00035	Leucine-rich receptor-like protein kinase family protein	2.03784	4.94791	1.27978	1.93273	0.00235	0.00584835	yes		Peaxi162Scf00092g00339	2.14658	5.08582	2.01983	0.155257	0.432337
XLOC_000219	Peaxi162Scf00001g00294	conserved hypothetical protein [Ricinus communis] gb|EEF47315.1| conserved hypothetical protein [Ricinus communis]	4.55471	11.0535	1.27907	1.68102	0.00665	0.0146154	yes		Peaxi162Scf00174g00045	2.14565	0.785022	2.01275	0.155983	0.433186
XLOC_015116	Peaxi162Scf00209g00714	glycine-rich protein	3.03699	7.36852	1.27873	1.90086	0.00325	0.00775706	yes		Peaxi162Scf00282g00003	2.14413	0.125211	2.00098	0.157198	0.435293
XLOC_012313	Peaxi162Scf00154g00229	Mitochondrial transcription termination factor family protein	0.918161	2.22609	1.2777	2.10734	0.00075	0.00210563	yes		Peaxi162Scf00532g00005	2.14317	1.39858	1.99343	0.157982	0.436517
XLOC_007504	Peaxi162Scf00074g00101	Ethylene-responsive transcription factor ERF061	3.78412	9.16493	1.27617	2.16618	0.00085	0.00235725	yes		Peaxi162Scf00024g02221	2.14185	4.21262	6.16816	0.013007	0.0999629
XLOC_032419	Peaxi162Scf01060g00008	EXORDIUM like 2	26.949	65.2644	1.27606	3.25064	5e-05	0.000174625	yes		Peaxi162Scf00485g00412	2.13904	-0.200045	1.96018	0.161494	0.440257
XLOC_008280	Peaxi162Scf00083g00176	Leucine-rich repeat (LRR) family protein	7.20563	17.3855	1.27069	2.8375	5e-05	0.000174625	yes		Peaxi162Scf00083g00319	2.13768	2.80138	11.1342	0.000847498	0.0155202
XLOC_029837	Peaxi162Scf00811g00012	Heavy metal transport/detoxification superfamily protein	37.1975	89.6498	1.26909	3.59477	5e-05	0.000174625	yes		Peaxi162Scf00411g00083	2.13754	0.0269928	1.94774	0.16283	0.441953
XLOC_003452	Peaxi162Scf00022g00005	Carboxyl-terminal-processing protease	18.7393	45.135	1.26818	3.22531	5e-05	0.000174625	yes		Peaxi162Scf00023g00721	2.13525	1.92073	8.54935	0.00345645	0.0407866
XLOC_022560	Peaxi162Scf00428g00105	thaumatin-like protein 3	2.07174	4.9898	1.26814	1.50038	0.0165	0.0324719	yes		Peaxi162Scf00705g00612	2.13479	0.555054	31.9264	1.6e-08	4.66e-06
XLOC_001274	Peaxi162Scf00006g00386	Leucine-rich repeat (LRR) family protein	8.38228	20.1289	1.26386	2.82585	5e-05	0.000174625	yes		Peaxi162Scf00451g00046	2.13186	0.922112	13.374	0.000255135	0.00682016
XLOC_012467	Peaxi162Scf00158g10012	F-box family protein	0.897323	2.15125	1.26147	1.22895	0.051	0.0861592	no		Peaxi162Scf00003g00461	2.13036	-0.744356	1.88508	0.169758	0.452922
XLOC_019215	Peaxi162Scf00329g00024	dihydroflavonol 4-reductase-like1	6.57301	15.7555	1.26123	3.10253	5e-05	0.000174625	yes		Peaxi162Scf00075g01711	2.12926	4.01212	11.1667	0.000832764	0.0153454
XLOC_011165	Peaxi162Scf00130g01126		76.5572	183.393	1.26033	3.37415	5e-05	0.000174625	yes		Peaxi162Scf00802g00235	2.12508	5.70263	1.83563	0.175464	0.459386
XLOC_011554	Peaxi162Scf00137g00062	Unknown protein	3.85393	9.22404	1.25907	2.26009	0.00025	0.000777877	yes		Peaxi162Scf00987g00022	2.11898	2.29541	29.4276	5.8e-08	1.37e-05
XLOC_019020	Peaxi162Scf00323g00026	receptor like protein 33	1.85322	4.43471	1.25881	1.7211	0.0065	0.0143243	yes		Peaxi162Scf00171g00035	2.11625	0.630942	1.74574	0.186413	0.475055
XLOC_017026	Peaxi162Scf00264g00510	Unknown protein	681.961	1631.45	1.25839	2.81365	5e-05	0.000174625	yes		Peaxi162Scf00030g00157	2.11115	4.7516	8.49609	0.0035591	0.0416005
XLOC_034267	Peaxi162Scf01464g00028	cytochrome B561-1	72.6768	173.636	1.2565	3.32159	5e-05	0.000174625	yes		Peaxi162Scf00379g00087	2.10371	3.51024	42.0678	8.82e-11	8.99e-08
XLOC_011374	Peaxi162Scf00133g01414	Defence response isoform 1 [Theobroma cacao] gb|EOX92285.1| Defence response isoform 1 [Theobroma cacao]	7.94398	18.9743	1.25612	1.98597	0.00165	0.00426738	yes		Peaxi162Scf00942g00001	2.10309	0.204708	3.83126	0.050305	0.22824
XLOC_018155	Peaxi162Scf00299g00026	conserved hypothetical protein [Ricinus communis] gb|EEF44069.1| conserved hypothetical protein [Ricinus communis]	6.47956	15.4733	1.25581	1.60891	0.012	0.0245588	yes		Peaxi162Scf00533g00001	2.10247	-0.0233414	3.38033	0.0659787	0.27007
XLOC_000545	Peaxi162Scf00003g00113	O-acyltransferase (WSD1-like) family protein	3.21793	7.68029	1.25503	2.24469	0.0001	0.00033435	yes		Peaxi162Scf00030g00152	2.08408	4.26919	4.702	0.0301276	0.167968
XLOC_012507	Peaxi162Scf00159g00054	Unknown protein	161.055	384.277	1.25459	3.68471	5e-05	0.000174625	yes		Peaxi162Scf00216g00118	2.06109	-0.153362	3.8702	0.0491505	0.224924
XLOC_021092	Peaxi162Scf00382g00023	Unknown protein	10.1766	24.2736	1.25413	2.43468	0.0002	0.000634001	yes		Peaxi162Scf00723g00517	2.05492	0.829471	3.8674	0.0492327	0.225201
XLOC_029779	Peaxi162Scf00805g00021	Mediator of RNA polymerase II transcription subunit 26, putative [Theobroma cacao] gb|EOX92135.1| Mediator of RNA polymerase II transcription subunit 26, putative [Theobroma cacao]	7.52516	17.9209	1.25185	2.90179	5e-05	0.000174625	yes		Peaxi162Scf00197g00046	2.04179	0.1843	7.07409	0.00782064	0.0709199
XLOC_018160	Peaxi162Scf00299g00344	L-galactose dehydrogenase	2.56561	6.10424	1.25051	1.34062	0.03825	0.0677488	no		Peaxi162Scf00528g00053	2.03139	-0.00462693	2.1714	0.140598	0.416892
XLOC_008650	Peaxi162Scf00089g00038	conserved hypothetical protein [Ricinus communis] gb|EEF51828.1| conserved hypothetical protein [Ricinus communis]	3.04176	7.23411	1.24991	2.0132	0.00125	0.00333203	yes		Peaxi162Scf00045g00203	2.02926	5.50425	2.20423	0.137632	0.411853
XLOC_034351	Peaxi162Scf01526g00016	Major facilitator superfamily protein	1.03238	2.44944	1.24647	1.38685	0.0287	0.052713	no		Peaxi162Scf00378g00828	2.02564	9.61295	9.85561	0.00169315	0.0252472
XLOC_033505	Peaxi162Scf01242g00032	formin homology 1	6.85053	16.2362	1.24493	3.26583	5e-05	0.000174625	yes		Peaxi162Scf00377g00829	2.01931	-0.276597	2.41317	0.120319	0.383922
XLOC_031759	Peaxi162Scf00982g00215	SKU5 similar 3	20.1696	47.7719	1.24398	3.25014	5e-05	0.000174625	yes		Peaxi162Scf00071g00435	2.01651	5.47578	2.39438	0.121772	0.386171
XLOC_007818	Peaxi162Scf00076g00107	3-oxoacyl-[acyl-carrier-protein] reductase 1	180.821	427.966	1.24294	3.13924	5e-05	0.000174625	yes		Peaxi162Scf00044g01112	2.01463	6.78512	2.48467	0.11496	0.375176
XLOC_029593	Peaxi162Scf00793g00218	Dolichyl pyrophosphate Glc1Man9GlcNAc2 alpha-1,3-glucosyltransferase	4.34199	10.2756	1.24279	2.55415	5e-05	0.000174625	yes		Peaxi162Scf00057g10136	2.01225	0.927087	1.85801	0.172854	0.456536
XLOC_007770	Peaxi162Scf00076g00071	NAC domain protein,	0.984096	2.3263	1.24117	1.32094	0.03115	0.0566183	no		Peaxi162Scf00016g02623	2.01216	3.29238	15.8041	7.03e-05	0.00274081
XLOC_002678	Peaxi162Scf00016g00203	PIF / Ping-Pong family of plant transposases [Theobroma cacao] gb|EOX98290.1| PIF / Ping-Pong family of plant transposases [Theobroma cacao]	1.29966	3.06889	1.23958	1.55356	0.0151	0.0300357	yes		Peaxi162Scf00560g00042	2.00612	9.7755	23.6311	1.17e-06	0.000136546
XLOC_034380	Peaxi162Scf01530g00037	Unknown protein	38.4874	90.8719	1.23945	3.25607	5e-05	0.000174625	yes		Peaxi162Scf00828g10013	2.00364	3.5504	14.3598	0.000150994	0.00472417
XLOC_009490	Peaxi162Scf00104g00322	conserved hypothetical protein [Ricinus communis] gb|EEF52842.1| conserved hypothetical protein [Ricinus communis]	9.62909	22.7008	1.23727	3.04657	5e-05	0.000174625	yes		Peaxi162Scf00089g01241	2.00225	6.24797	2.52567	0.112007	0.370118
XLOC_009156	Peaxi162Scf00100g00715	E3 ubiquitin-protein ligase BRE1-like 2	4.00118	9.4234	1.23582	2.52759	0.00015	0.000486486	yes		Peaxi162Scf00210g00093	1.99906	-0.193935	4.25572	0.0391184	0.197277
XLOC_029948	Peaxi162Scf00818g00217	GRAM domain family protein	102.787	242.009	1.2354	3.42787	5e-05	0.000174625	yes		Peaxi162Scf00450g00714	1.99705	2.43786	2.51664	0.112651	0.37142
XLOC_017280	Peaxi162Scf00271g00723	Protein kinase superfamily protein	3.21478	7.5592	1.23351	1.99111	0.0016	0.00415147	yes		Peaxi162Scf00406g01119	1.99627	2.04696	2.46816	0.116174	0.37679
XLOC_025559	Peaxi162Scf00561g00211	laccase 17	8.29335	19.4858	1.2324	2.8457	5e-05	0.000174625	yes		Peaxi162Scf01261g00136	1.99587	5.0547	2.61327	0.105973	0.357595
XLOC_000291	Peaxi162Scf00001g00222	alpha/beta-Hydrolases superfamily protein	16.4319	38.5832	1.23147	3.19544	5e-05	0.000174625	yes		Peaxi162Scf00102g01353	1.9938	7.59034	2.59336	0.107313	0.360529
XLOC_013586	Peaxi162Scf00176g01518	Lysine-specific histone demethylase 1 homolog 3	2.75518	6.4627	1.22999	2.72296	5e-05	0.000174625	yes		Peaxi162Scf00000g05835	1.9937	3.31394	2.17185	0.140557	0.416842
XLOC_008337	Peaxi162Scf00084g00135	SHI-related sequence 5	0.908305	2.12933	1.22915	1.30786	0.0318	0.0576483	no		Peaxi162Scf00560g00729	1.99123	1.10182	2.38412	0.122574	0.38718
XLOC_024009	Peaxi162Scf00486g01019	YGGT family protein	344.323	807.014	1.22883	2.83634	5e-05	0.000174625	yes		Peaxi162Scf00076g00615	1.99042	0.88441	2.34398	0.125768	0.392128
XLOC_027209	Peaxi162Scf00658g00037	conserved hypothetical protein [Ricinus communis] gb|EEF38159.1| conserved hypothetical protein [Ricinus communis]	3.85592	9.0305	1.22773	2.26157	0.0009	0.00248147	yes		Peaxi162Scf00721g00002	1.9875	4.14437	2.55195	0.110158	0.366698
XLOC_005208	Peaxi162Scf00045g00156	pentatricopeptide (PPR) repeat-containing protein	4.07156	9.5293	1.22679	2.46589	5e-05	0.000174625	yes		Peaxi162Scf00386g00921	1.98442	7.62261	3.24692	0.071558	0.284528
XLOC_000991	Peaxi162Scf00004g03412	Zinc finger CCCH domain-containing protein 22	15.0336	35.173	1.22627	3.34509	5e-05	0.000174625	yes		Peaxi162Scf00528g00078	1.9825	3.77379	3.24839	0.0714937	0.284528
XLOC_028373	Peaxi162Scf00714g00621	Unknown protein	2.35166	5.5003	1.22583	2.09072	0.00045	0.00132797	yes		Peaxi162Scf00140g01345	1.98135	4.65102	2.48368	0.115033	0.375207
XLOC_022877	Peaxi162Scf00442g00063	Armadillo repeat-containing protein 7	1.76232	4.12008	1.22519	1.00677	0.07395	0.118792	no		Peaxi162Scf00131g00121	1.97327	3.84321	3.6181	0.0571539	0.246876
XLOC_000521	Peaxi162Scf00003g00110	Unknown protein	14.4916	33.8791	1.22518	3.12691	5e-05	0.000174625	yes		Peaxi162Scf00637g00004	1.97187	1.21768	7.13792	0.00754707	0.0691048
XLOC_028356	Peaxi162Scf00714g00331	Heat stress transcription factor B-2b	1.31824	3.08157	1.22506	1.43766	0.0193	0.0372537	yes		Peaxi162Scf00328g00619	1.96982	2.18803	9.83586	0.00171142	0.0253736
XLOC_017438	Peaxi162Scf00274g00523	GDSL esterase/lipase	1.38581	3.23539	1.22321	1.4943	0.0209	0.039951	yes		Peaxi162Scf00799g00518	1.9673	5.23968	2.41369	0.120279	0.383913
XLOC_008928	Peaxi162Scf00095g00032	Protein of unknown function (DUF679)	1.88576	4.401	1.22268	1.22444	0.0712	0.114954	no		Peaxi162Scf00046g02619	1.96687	2.05216	2.99969	0.0832806	0.309345
XLOC_015317	Peaxi162Scf00213g01414	Unknown protein	2.00974	4.69016	1.22263	1.34387	0.0249	0.0465253	yes		Peaxi162Scf00271g00003	1.96128	4.31661	30.6211	3.14e-08	8.02e-06
XLOC_002668	Peaxi162Scf00016g01824	Unknown protein	12.1968	28.4579	1.22233	2.47291	5e-05	0.000174625	yes		Peaxi162Scf00541g00523	1.9585	1.26356	3.37963	0.066007	0.270118
XLOC_012168	Peaxi162Scf00152g00611	Wall-associated kinase family protein	2.08496	4.86143	1.22136	1.67326	0.00735	0.0159646	yes		Peaxi162Scf00079g01915	1.9552	7.40371	4.20646	0.0402704	0.200838
XLOC_002849	Peaxi162Scf00016g01912	Class I glutamine amidotransferase-like superfamily protein	11.4738	26.747	1.22103	2.93638	5e-05	0.000174625	yes		Peaxi162Scf00354g00026	1.95459	3.27019	3.84789	0.0498087	0.226636
XLOC_012532	Peaxi162Scf00159g00116	Protein kinase superfamily protein	3.14044	7.32075	1.22102	2.45026	0.00015	0.000486486	yes		Peaxi162Scf00527g00321	1.95393	4.0433	29.9422	4.45e-08	1.1e-05
XLOC_034232	Peaxi162Scf01444g00003	conserved hypothetical protein [Ricinus communis] gb|EEF45782.1| conserved hypothetical protein [Ricinus communis]	25.3974	59.1717	1.22023	3.25612	5e-05	0.000174625	yes		Peaxi162Scf00945g00013	1.94536	5.42926	2.65043	0.103522	0.352307
XLOC_033397	Peaxi162Scf01216g00058	U3 small nucleolar RNA-associated protein 14 B isoform 1 [Theobroma cacao] ref|XP_007021288.1| U3 small nucleolar RNA-associated protein 14 B isoform 1 [Theobroma cacao] gb|EOY12812.1| U3 small nucleolar RNA-associated protein 14 B isoform 1 [Theobroma cacao] gb|EOY12813.1| U3 small nucleolar RNA-associated protein 14 B isoform 1 [Theobroma cacao]	7.96445	18.5479	1.21961	2.14475	0.00095	0.00260572	yes		Peaxi162Scf00128g01330	1.93013	0.492821	10.3201	0.00131589	0.021177
XLOC_028467	Peaxi162Scf00719g00111	F-box/kelch-repeat protein OR23	4.90717	11.4119	1.21757	2.63853	5e-05	0.000174625	yes		Peaxi162Scf00569g00012	1.92641	6.69541	13.7638	0.000207288	0.00589653
XLOC_003249	Peaxi162Scf00020g00152	WRKY family transcription factor	3.11455	7.23956	1.21688	2.22865	0.00065	0.00185122	yes		Peaxi162Scf00939g00023	1.92565	0.330534	8.63567	0.00329644	0.0395572
XLOC_006123	Peaxi162Scf00057g02722	Valine--tRNA ligase	12.0499	27.9683	1.21477	2.99236	5e-05	0.000174625	yes		Peaxi162Scf00299g00118	1.92553	6.17771	15.5863	7.88e-05	0.0029792
XLOC_001070	Peaxi162Scf00004g03915	DNA binding,zinc ion binding,DNA binding, putative isoform 2 [Theobroma cacao] gb|EOY32781.1| DNA binding,zinc ion binding,DNA binding, putative isoform 2 [Theobroma cacao]	1.56706	3.63535	1.21403	1.67991	0.01325	0.0267735	yes		Peaxi162Scf00715g00118	1.92128	1.5623	8.93956	0.0027906	0.035281
XLOC_026821	Peaxi162Scf00634g00318	hydroxyproline-rich glycoprotein family protein	7.07733	16.4181	1.21401	3.02539	5e-05	0.000174625	yes		Peaxi162Scf01294g00224	1.91525	0.960255	11.6029	0.000658507	0.0131018
XLOC_003875	Peaxi162Scf00029g00015	Peroxiredoxin-2	342.054	793.382	1.21379	2.74106	5e-05	0.000174625	yes		Peaxi162Scf00030g00156	1.91298	3.77983	5.03273	0.0248727	0.150342
XLOC_002228	Peaxi162Scf00013g03019	nitroreductase family protein	12.1345	28.1434	1.21369	3.1302	5e-05	0.000174625	yes		Peaxi162Scf00362g00244	1.91027	-0.407868	1.83989	0.174964	0.458717
XLOC_002816	Peaxi162Scf00016g01124	Unknown protein	3.24371	7.5226	1.21359	1.16282	0.053	0.0890685	no		Peaxi162Scf00233g00105	1.90618	2.72674	9.92789	0.00162793	0.0245577
XLOC_026638	Peaxi162Scf00620g00099	Arabidopsis thaliana protein of unknown function (DUF794)	7.95359	18.4386	1.21305	2.83387	5e-05	0.000174625	yes		Peaxi162Scf00432g00072	1.90252	0.547502	6.35525	0.0117034	0.093124
XLOC_000867	Peaxi162Scf00003g04025		1.75962	4.07905	1.21297	1.03787	0.11855	0.176864	no		Peaxi162Scf00378g00212	1.90231	1.2648	5.96719	0.0145745	0.107273
XLOC_029017	Peaxi162Scf00756g00017	Unknown protein	1.13278	2.62452	1.21219	1.36726	0.02775	0.0511801	no		Peaxi162Scf00033g00251	1.89557	6.82881	32.9374	9.52e-09	3.18e-06
XLOC_017771	Peaxi162Scf00286g00937	Protein transport protein SEC23	7.78208	18.0068	1.21032	3.02467	5e-05	0.000174625	yes		Peaxi162Scf00848g00318	1.89474	-0.246298	2.50304	0.113627	0.373237
XLOC_019373	Peaxi162Scf00332g00023	ESTs gb|AI998082, gb|AV440637, gb|AV442187, gb|AV526496 come from this gene [Arabidopsis thaliana]	41.0031	94.7252	1.20802	3.18469	5e-05	0.000174625	yes		Peaxi162Scf00673g00224	1.89152	0.609713	1.5387	0.214812	0.510806
XLOC_017033	Peaxi162Scf00264g00838	CASP-like protein	3.37348	7.79087	1.20754	1.67825	0.00795	0.0171069	yes		Peaxi162Scf00420g00833	1.88359	0.356617	4.23203	0.0396679	0.19874
XLOC_024477	Peaxi162Scf00517g00428	conserved hypothetical protein [Ricinus communis] gb|EEF41269.1| conserved hypothetical protein [Ricinus communis]	1.50307	3.46481	1.20487	1.14969	0.07855	0.125174	no		Peaxi162Scf00323g00620	1.88153	11.7506	9.3623	0.00221494	0.0302811
XLOC_012169	Peaxi162Scf00152g00612	squalene monooxygenase 2	12.7516	29.3803	1.20417	3.04586	5e-05	0.000174625	yes		Peaxi162Scf00622g00016	1.87602	0.619068	6.89911	0.00862384	0.0757815
XLOC_004643	Peaxi162Scf00038g02644	P-loop containing nucle , putative [Theobroma cacao]	4.60262	10.6014	1.20373	2.29261	0.00035	0.00105711	yes		Peaxi162Scf00683g00337	1.86833	0.726011	8.03441	0.00458969	0.0491274
XLOC_003405	Peaxi162Scf00021g00010	MADS-box transcription factor 50	17.3253	39.8677	1.20234	1.97423	0.0013	0.00345064	yes		Peaxi162Scf01168g00115	1.86047	3.59963	13.0622	0.000301318	0.00769531
XLOC_004104	Peaxi162Scf00032g00035	Protein kinase superfamily protein	3.03026	6.9666	1.20101	2.42568	0.0001	0.00033435	yes		Peaxi162Scf00207g01343	1.85856	2.82173	35.1836	3e-09	1.24e-06
XLOC_009838	Peaxi162Scf00110g00044	30S ribosomal protein S16, chloroplastic	17.746	40.7917	1.20078	1.78572	0.00475	0.0108538	yes		Peaxi162Scf00078g00177	1.85568	0.53608	15.4418	8.51e-05	0.00313011
XLOC_030825	Peaxi162Scf00904g00413	Leucine-rich repeat protein kinase family protein	1.79812	4.12989	1.19962	1.68268	0.00825	0.0176731	yes		Peaxi162Scf01097g00415	1.85488	0.889115	12.9936	0.000312554	0.00788505
XLOC_026312	Peaxi162Scf00606g00073	myb domain protein 61	1.04398	2.39662	1.19891	1.44636	0.0197	0.0379326	yes		Peaxi162Scf01127g00032	1.84813	4.85938	38.0771	6.8e-10	3.61e-07
XLOC_011086	Peaxi162Scf00129g00946	nodulin MtN21 /EamA-like transporter family protein	4.78377	10.9744	1.19793	2.91112	5e-05	0.000174625	yes		Peaxi162Scf01111g00014	1.83163	2.46324	10.5871	0.0011388	0.0192388
XLOC_022557	Peaxi162Scf00428g00814	Leucine-rich repeat (LRR) family protein	79.4029	181.901	1.19589	3.06615	5e-05	0.000174625	yes		Peaxi162Scf00290g00125	1.82426	1.44986	8.47952	0.00359167	0.041816
XLOC_030893	Peaxi162Scf00912g00134	2-oxoglutarate (2OG) and Fe(II)-dependent oxygenase superfamily protein	6.13187	14.0388	1.19502	2.43055	5e-05	0.000174625	yes		Peaxi162Scf00937g00010	1.8227	-0.182412	3.43079	0.0639914	0.264972
XLOC_012195	Peaxi162Scf00152g00111	conserved hypothetical protein [Ricinus communis] gb|EEF35475.1| conserved hypothetical protein [Ricinus communis]	3.40636	7.79854	1.19497	2.10592	0.00125	0.00333203	yes		Peaxi162Scf00747g00121	1.82177	0.996509	9.47235	0.00208592	0.0290077
XLOC_010762	Peaxi162Scf00128g00216		40.4383	92.5612	1.19469	2.86731	5e-05	0.000174625	yes		Peaxi162Scf00263g01312	1.82136	12.6959	22.1072	2.58e-06	0.000235258
XLOC_027064	Peaxi162Scf00648g00001	MATE efflux family protein	8.0038	18.3187	1.19456	2.71123	5e-05	0.000174625	yes		Peaxi162Scf00932g00012	1.81995	5.59544	13.6021	0.000225939	0.0062562
XLOC_012651	Peaxi162Scf00160g01746	one-helix protein 2	319.871	731.982	1.19432	2.90184	5e-05	0.000174625	yes		Peaxi162Scf00732g00046	1.81733	4.01272	22.4415	2.17e-06	0.000207731
XLOC_028375	Peaxi162Scf00714g00121	Elicitor-responsive protein 3	23.7894	54.3981	1.19324	1.61673	0.0073	0.0158694	yes		Peaxi162Scf00558g00021	1.81579	4.70551	27.7981	1.35e-07	2.51e-05
XLOC_011712	Peaxi162Scf00141g00333	Mitochondrial inner membrane protease subunit 2	7.2104	16.4793	1.1925	1.95917	0.0023	0.00573661	yes		Peaxi162Scf00442g00415	1.81101	8.22744	36.2598	1.73e-09	8.29e-07
XLOC_028378	Peaxi162Scf00714g00021	Thaumatin-like protein	28.3376	64.7493	1.19214	2.83147	5e-05	0.000174625	yes		Peaxi162Scf00296g00719	1.81047	2.29766	7.0009	0.00814685	0.0726691
XLOC_032809	Peaxi162Scf01111g00007	Malectin/receptor-like protein kinase family protein	20.0052	45.7069	1.19204	3.10522	5e-05	0.000174625	yes		Peaxi162Scf00606g00073	1.80917	1.40595	9.87877	0.00167196	0.0250641
XLOC_028053	Peaxi162Scf00698g00416	metacaspase 9	0.968427	2.20928	1.18986	1.11694	0.0521	0.0877588	no		Peaxi162Scf00388g00106	1.80763	0.0521195	3.90521	0.0481366	0.221852
XLOC_032872	Peaxi162Scf01124g10012	Pentatricopeptide repeat-containing protein	5.86629	13.364	1.18783	3.02949	5e-05	0.000174625	yes		Peaxi162Scf00047g00221	1.80542	2.36945	4.42312	0.0354553	0.185602
XLOC_013074	Peaxi162Scf00167g00074	Branchpoint-bridging protein	26.21	59.6355	1.18605	3.16611	5e-05	0.000174625	yes		Peaxi162Scf00178g01110	1.79598	7.88294	19.0535	1.27e-05	0.000797762
XLOC_011320	Peaxi162Scf00132g00006	Pyrroline-5-carboxylate reductase 1 [Theobroma cacao] gb|EOX99436.1| Pyrroline-5-carboxylate reductase 1 [Theobroma cacao]	2.89846	6.59323	1.1857	1.3283	0.03955	0.0697405	no		Peaxi162Scf00211g00235	1.79492	4.00797	27.4463	1.62e-07	2.93e-05
XLOC_020977	Peaxi162Scf00378g00415	R1 [Solanum tuberosum]	2.30244	5.22472	1.18219	1.99058	0.0013	0.00345064	yes		Peaxi162Scf00122g01416	1.79321	-0.279515	2.27107	0.131809	0.40254
XLOC_005319	Peaxi162Scf00045g01340	Unknown protein	2.22628	5.05122	1.182	1.81337	0.00305	0.00733518	yes		Peaxi162Scf00089g01333	1.7884	0.284146	7.44925	0.00634631	0.0614802
XLOC_022857	Peaxi162Scf00441g00218	homolog of yeast CDT1 A	1.73486	3.93247	1.18062	2.09872	0.0006	0.00172228	yes		Peaxi162Scf00095g00032	1.78687	2.78696	11.3167	0.000768131	0.0145357
XLOC_020548	Peaxi162Scf00363g00329	Binding protein, putative isoform 1 [Theobroma cacao] gb|EOX99134.1| Binding protein, putative isoform 1 [Theobroma cacao]	2.03512	4.61237	1.18039	2.89567	5e-05	0.000174625	yes		Peaxi162Scf00119g01511	1.78415	0.995229	2.87512	0.0899585	0.324957
XLOC_012701	Peaxi162Scf00160g01643	Phosphopantothenate--cysteine ligase 2	6.77382	15.3451	1.17974	2.47471	0.00015	0.000486486	yes		Peaxi162Scf01333g00114	1.78136	0.565343	8.10367	0.00441758	0.047804
XLOC_016730	Peaxi162Scf00255g01119	Triose phosphate/phosphate translocator, chloroplastic	11.8767	26.9003	1.17949	2.89604	5e-05	0.000174625	yes		Peaxi162Scf00020g00322	1.77772	1.40779	16.5574	4.72e-05	0.0020844
XLOC_028372	Peaxi162Scf00714g00620	Integrase-type DNA-binding superfamily protein [Theobroma cacao] gb|EOY24623.1| Integrase-type DNA-binding superfamily protein [Theobroma cacao]	2.42391	5.48858	1.1791	1.87688	0.00425	0.00983768	yes		Peaxi162Scf00424g00053	1.77608	6.85469	22.2147	2.44e-06	0.00022646
XLOC_014217	Peaxi162Scf00192g00005	non-race specific disease resistance protein 1-like protein b [Coffea arabica]	50.3295	113.926	1.17862	2.89118	5e-05	0.000174625	yes		Peaxi162Scf00560g00730	1.77416	1.29766	7.12549	0.00759956	0.0694466
XLOC_000431	Peaxi162Scf00002g10014	cytochrome P450, family 706, subfamily A, polypeptide 6	43.2669	97.9275	1.17845	3.08708	5e-05	0.000174625	yes		Peaxi162Scf00016g01610	1.7655	0.68375	6.86742	0.00877812	0.0765808
XLOC_002842	Peaxi162Scf00016g00187	Pentatricopeptide repeat-containing protein	3.71967	8.40807	1.1766	2.95207	5e-05	0.000174625	yes		Peaxi162Scf00597g00110	1.76442	1.64821	4.01262	0.045161	0.213751
XLOC_009930	Peaxi162Scf00111g00032	xyloglucan endotransglucosylase/hydrolase 15	28.5868	64.6123	1.17646	3.02444	5e-05	0.000174625	yes		Peaxi162Scf00131g00192	1.7641	5.7676	8.45111	0.00364821	0.0423479
XLOC_030824	Peaxi162Scf00904g00454	ubiquitin-conjugating enzyme 28	216.211	488.665	1.17641	3.03475	5e-05	0.000174625	yes		Peaxi162Scf00378g00827	1.75492	7.7216	3.24298	0.0717299	0.284993
XLOC_001668	Peaxi162Scf00009g00348	Protein NRT1/ PTR FAMILY 4.6	5.53056	12.4949	1.17584	2.71299	5e-05	0.000174625	yes		Peaxi162Scf00022g00005	1.7547	3.94607	57.2548	3.83e-14	1.59e-10
XLOC_030282	Peaxi162Scf00842g00430	no exine formation 1	8.67987	19.6036	1.17537	3.10009	5e-05	0.000174625	yes		Peaxi162Scf00263g01310	1.75429	11.3785	18.6183	1.6e-05	0.000944946
XLOC_032084	Peaxi162Scf01013g00126	Receptor homology region, transmembrane domain- and RING domain-containing protein 2	18.6844	42.1792	1.1747	2.93419	5e-05	0.000174625	yes		Peaxi162Scf00096g00187	1.74816	2.4893	8.68118	0.00321513	0.0388744
XLOC_027733	Peaxi162Scf00684g00573	Abscisic acid 8'-hydroxylase 4	1.94248	4.38136	1.17348	1.80261	0.0046	0.0105509	yes		Peaxi162Scf00025g00291	1.74276	7.4282	14.9626	0.000109661	0.00369917
XLOC_016641	Peaxi162Scf00253g00138	UDP-glucose:glucosyltransferase [Lycium barbarum]	3.31684	7.47766	1.17278	2.56437	5e-05	0.000174625	yes		Peaxi162Scf00008g00438	1.74215	4.50327	19.806	8.57e-06	0.000597744
XLOC_019836	Peaxi162Scf00345g00023	Importin-alpha re-exporter	6.62886	14.9362	1.17198	2.92002	5e-05	0.000174625	yes		Peaxi162Scf00104g00166	1.74098	2.22149	4.71834	0.0298425	0.167179
XLOC_017172	Peaxi162Scf00268g00105	conserved hypothetical protein [Ricinus communis] gb|EEF28504.1| conserved hypothetical protein [Ricinus communis]	10.6846	24.0683	1.1716	2.40774	0.0001	0.00033435	yes		Peaxi162Scf00319g00072	1.73181	4.73704	3.3633	0.0666642	0.27223
XLOC_018112	Peaxi162Scf00297g01017	phloem protein 2-B1	5.05712	11.3907	1.17146	2.34651	5e-05	0.000174625	yes		Peaxi162Scf00411g00021	1.72905	2.11946	2.42813	0.119175	0.381744
XLOC_029603	Peaxi162Scf00793g00314	Pentatricopeptide repeat-containing protein	2.58506	5.82174	1.17125	2.2695	0.00045	0.00132797	yes		Peaxi162Scf00651g00636	1.72755	1.41855	6.02392	0.0141132	0.105035
XLOC_027740	Peaxi162Scf00684g10019	Unknown protein	4.35314	9.80334	1.17122	0.640102	0.3221	0.400577	no		Peaxi162Scf00679g00013	1.72707	5.52152	15.4162	8.62e-05	0.00315041
XLOC_021463	Peaxi162Scf00392g00045	Late embryogenesis abundant (LEA) hydroxyproline-rich glycoprotein family	1.6655	3.75067	1.17119	1.16694	0.06245	0.102605	no		Peaxi162Scf00263g00083	1.7237	6.15583	28.4471	9.63e-08	1.92e-05
XLOC_029347	Peaxi162Scf00777g00521	myb domain protein 94	2.44376	5.50095	1.17058	1.80799	0.00435	0.0100408	yes		Peaxi162Scf00618g00627	1.72142	-0.263598	2.75834	0.0967487	0.338032
XLOC_029872	Peaxi162Scf00814g00227	3-ketoacyl-CoA synthase 6	80.5512	181.301	1.17041	2.97293	5e-05	0.000174625	yes		Peaxi162Scf00634g00516	1.72068	0.00901712	2.25248	0.1334	0.405249
XLOC_010330	Peaxi162Scf00119g00946	kinesin-like protein 1	5.51121	12.402	1.17013	2.9868	5e-05	0.000174625	yes		Peaxi162Scf00870g00217	1.71583	1.67278	4.36825	0.0366145	0.188976
XLOC_011534	Peaxi162Scf00137g00016	Peroxidase superfamily protein	1.9045	4.28272	1.16912	1.72817	0.0047	0.0107515	yes		Peaxi162Scf00016g00183	1.71312	2.59057	5.08939	0.0240726	0.146856
XLOC_007421	Peaxi162Scf00073g01424	Ethylene-responsive transcription factor SHINE 3	3.82641	8.60358	1.16894	1.91115	0.00275	0.00669304	yes		Peaxi162Scf00003g01526	1.71282	0.524618	2.63136	0.104772	0.355271
XLOC_028628	Peaxi162Scf00732g00425	U-box domain-containing protein 16	1.60881	3.61734	1.16893	2.06382	0.00095	0.00260572	yes		Peaxi162Scf00288g00514	1.71274	1.01014	9.87549	0.00167495	0.0250799
XLOC_033757	Peaxi162Scf01294g00015	Protein of unknown function (DUF793)	6.08909	13.6845	1.16825	2.42313	0.0001	0.00033435	yes		Peaxi162Scf00074g00316	1.71067	2.53101	3.4695	0.0625102	0.261558
XLOC_013448	Peaxi162Scf00174g01113	Mechanosensitive ion channel family protein	2.14754	4.82491	1.16781	2.33769	0.0003	0.000918529	yes		Peaxi162Scf00059g00192	1.71014	1.4064	3.78265	0.0517866	0.231965
XLOC_029899	Peaxi162Scf00815g00125	IAA-amino acid hydrolase ILR1-like 5	1.73451	3.89265	1.16622	1.5506	0.01135	0.0233812	yes		Peaxi162Scf00360g00918	1.70822	0.382597	4.34195	0.0371844	0.190823
XLOC_021054	Peaxi162Scf00380g00314	transferase, transferring glycosyl groups, putative [Ricinus communis] gb|EEF38018.1| transferase, transferring glycosyl groups, putative [Ricinus communis]	90.5828	203.201	1.1656	3.03811	5e-05	0.000174625	yes		Peaxi162Scf00171g00036	1.70289	1.12397	1.80492	0.179118	0.464725
XLOC_017879	Peaxi162Scf00288g00514	Protein kinase superfamily protein	1.36507	3.0619	1.16546	1.58951	0.01185	0.0242886	yes		Peaxi162Scf01248g00013	1.70228	2.28431	6.37484	0.0115749	0.092528
XLOC_015063	Peaxi162Scf00207g01432	CTC-interacting domain 4	12.1503	27.2521	1.16538	1.39251	0.02025	0.0388642	yes		Peaxi162Scf00224g00216	1.69533	1.46283	4.11726	0.0424478	0.206963
XLOC_034711	Peaxi162Scf02035g00004	Auxin-responsive family protein	7.73997	17.3456	1.16417	2.49095	5e-05	0.000174625	yes		Peaxi162Scf00001g00542	1.69506	0.933096	10.6188	0.00111942	0.0190097
XLOC_004957	Peaxi162Scf00041g01724	Unknown protein	17.0456	38.1581	1.16259	2.12926	0.0007	0.00197918	yes		Peaxi162Scf01566g00007	1.69416	5.54296	11.0263	0.000898263	0.016136
XLOC_002877	Peaxi162Scf00016g02623		1.94705	4.35517	1.16144	2.2594	0.0084	0.0179545	yes		Peaxi162Scf00690g00031	1.69324	0.447654	3.03855	0.0813084	0.305509
XLOC_026551	Peaxi162Scf00618g00629	Homeodomain-like superfamily protein	16.8136	37.5737	1.16009	2.85173	5e-05	0.000174625	yes		Peaxi162Scf00049g01513	1.68995	5.25694	49.3372	2.16e-12	4.96e-09
XLOC_028779	Peaxi162Scf00740g00417	Unknown protein	87.4289	195.343	1.15983	2.44689	5e-05	0.000174625	yes		Peaxi162Scf00157g00141	1.68252	4.8334	2.37046	0.123651	0.388569
XLOC_030733	Peaxi162Scf00896g00010	Receptor-like protein kinase 1 [Theobroma cacao] gb|EOX92437.1| Receptor-like protein kinase 1 [Theobroma cacao]	4.0365	9.01053	1.15851	2.19752	0.00065	0.00185122	yes		Peaxi162Scf00050g02022	1.6783	2.97751	25.2446	5.05e-07	7.16e-05
XLOC_023665	Peaxi162Scf00469g00065	conserved hypothetical protein [Ricinus communis] gb|EEF40098.1| conserved hypothetical protein [Ricinus communis]	2.02153	4.50898	1.15735	1.31592	0.0318	0.0576483	no		Peaxi162Scf00048g02227	1.67641	6.30374	2.38633	0.122401	0.387103
XLOC_029466	Peaxi162Scf00785g00316	TPX2 (targeting protein for Xklp2) protein family	37.4279	83.4641	1.15704	3.09968	5e-05	0.000174625	yes		Peaxi162Scf00007g00177	1.67221	-0.198177	1.87951	0.17039	0.453964
XLOC_011727	Peaxi162Scf00141g00719	AT-rich interactive domain-containing protein 2	1.41132	3.1425	1.15487	1.6388	0.00885	0.0187984	yes		Peaxi162Scf00160g00147	1.67208	0.605171	7.14399	0.00752155	0.0689251
XLOC_014356	Peaxi162Scf00194g01043	Disease resistance protein (TIR-NBS-LRR class) family	16.8821	37.568	1.15401	2.6139	5e-05	0.000174625	yes		Peaxi162Scf01099g00002	1.67	6.86663	21.5582	3.43e-06	0.000297463
XLOC_004612	Peaxi162Scf00038g02230	GDSL esterase/lipase 5	1.07032	2.38112	1.1536	1.36107	0.02775	0.0511801	no		Peaxi162Scf00322g00417	1.6663	-0.141335	1.74742	0.186201	0.474892
XLOC_013674	Peaxi162Scf00177g10124	UDP-D-glucuronate 4-epimerase 1	15.6197	34.7407	1.15326	2.77775	5e-05	0.000174625	yes		Peaxi162Scf00778g00115	1.66398	0.357433	6.23287	0.01254	0.0977528
XLOC_014635	Peaxi162Scf00201g00037	plastid transcription factor 1	6.17174	13.7211	1.15264	2.27515	0.0003	0.000918529	yes		Peaxi162Scf00740g00038	1.66389	4.97906	6.67924	0.00975423	0.0823267
XLOC_021259	Peaxi162Scf00386g00058	Unknown protein	3.79374	8.43347	1.1525	1.11119	0.0758	0.121363	no		Peaxi162Scf00944g00140	1.6627	2.75584	2.15135	0.142444	0.419509
XLOC_025962	Peaxi162Scf00585g00010	PLAC8 family protein	2.06732	4.5897	1.15064	1.71425	0.01205	0.0246466	yes		Peaxi162Scf00045g02037	1.66209	7.08199	1.80846	0.178693	0.464178
XLOC_022182	Peaxi162Scf00418g00113	Peroxiredoxin Q, chloroplastic	71.6665	159.047	1.15008	3.08561	5e-05	0.000174625	yes		Peaxi162Scf00823g00310	1.66207	0.121328	8.57651	0.00340527	0.0404101
XLOC_010194	Peaxi162Scf00117g01130	Pentatricopeptide repeat (PPR) superfamily protein	25.7747	57.1586	1.14902	3.03955	5e-05	0.000174625	yes		Peaxi162Scf00299g00083	1.66147	7.27788	1.93998	0.16367	0.44321
XLOC_010410	Peaxi162Scf00121g00018	WRKY DNA-binding protein 7	56.4249	125.037	1.14795	3.04736	5e-05	0.000174625	yes		Peaxi162Scf00400g00512	1.66102	6.6983	2.36138	0.124372	0.389602
XLOC_013251	Peaxi162Scf00170g00816	conserved hypothetical protein [Ricinus communis] gb|EEF43507.1| conserved hypothetical protein [Ricinus communis]	15.2461	33.7768	1.14759	2.60948	5e-05	0.000174625	yes		Peaxi162Scf00437g00635	1.65797	1.53034	9.40136	0.00216825	0.0297803
XLOC_003453	Peaxi162Scf00022g00015	Carbohydrate-binding X8 domain superfamily protein	4.48971	9.94581	1.14747	3.41656	0.0002	0.000634001	yes		Peaxi162Scf01343g00166	1.65792	3.3785	2.40885	0.120651	0.384339
XLOC_027629	Peaxi162Scf00681g00437	UDP-N-acetylmuramoyl-tripeptide--D-alanyl-D-alanine ligase	1.66262	3.67773	1.14536	1.6909	0.0064	0.0141279	yes		Peaxi162Scf01110g00023	1.65625	2.27663	2.14435	0.143096	0.420458
XLOC_004007	Peaxi162Scf00030g00224	DNA-binding storekeeper protein-related transcriptional regulator	17.4649	38.628	1.14519	2.99326	5e-05	0.000174625	yes		Peaxi162Scf00160g01335	1.65563	-0.622324	1.75464	0.185294	0.474155
XLOC_018987	Peaxi162Scf00321g00124	Unknown protein	4.08572	9.03303	1.14462	1.20584	0.05845	0.0968773	no		Peaxi162Scf00912g00146	1.65442	5.78503	40.9552	1.56e-10	1.4e-07
XLOC_031180	Peaxi162Scf00932g00218	Unknown protein	1.4525	3.20897	1.14357	1.11709	0.06315	0.103594	no		Peaxi162Scf00078g00244	1.65356	0.84744	6.76549	0.00929375	0.0796664
XLOC_031874	Peaxi162Scf00991g00217	Nuclear transport factor 2 (NTF2) family protein with RNA binding (RRM-RBD-RNP motifs) domain	2.12453	4.68961	1.14232	1.26269	0.06515	0.106436	no		Peaxi162Scf00155g00316	1.65163	3.40946	50.8854	9.79e-13	2.9e-09
XLOC_002154	Peaxi162Scf00013g00140	TCP family transcription factor	20.5205	45.2927	1.14221	2.90339	5e-05	0.000174625	yes		Peaxi162Scf00253g00137	1.64994	4.30317	11.3078	0.000771827	0.0145357
XLOC_017531	Peaxi162Scf00281g00003	Eukaryotic aspartyl protease family protein	14.4997	32.0031	1.14218	2.81936	5e-05	0.000174625	yes		Peaxi162Scf00438g00827	1.64636	0.0154698	5.60298	0.0179299	0.12228
XLOC_032404	Peaxi162Scf01058g00152	conserved hypothetical protein [Ricinus communis] gb|EEF41865.1| conserved hypothetical protein [Ricinus communis]	5.3749	11.8552	1.14121	2.09651	0.0008	0.00223223	yes		Peaxi162Scf00095g00120	1.64517	7.08123	7.95737	0.0047892	0.0504804
XLOC_008696	Peaxi162Scf00089g01211	Plant protein of unknown function (DUF868)	2.00029	4.40247	1.1381	1.61929	0.0109	0.0225716	yes		Peaxi162Scf00847g00211	1.64434	5.07896	4.47862	0.0343213	0.18246
XLOC_018731	Peaxi162Scf00314g00728	Rubredoxin-like superfamily protein [Theobroma cacao] gb|EOY22670.1| Rubredoxin-like superfamily protein [Theobroma cacao]	447.556	984.489	1.13731	2.54854	5e-05	0.000174625	yes		Peaxi162Scf00013g00635	1.6432	5.0288	21.9567	2.79e-06	0.000250043
XLOC_002402	Peaxi162Scf00015g01034	hydroxyproline-rich glycoprotein family protein	38.5269	84.7371	1.13713	3.42945	5e-05	0.000174625	yes		Peaxi162Scf00427g00031	1.6406	2.97906	2.05551	0.151657	0.429407
XLOC_031678	Peaxi162Scf00975g00122	cytochrome P450, family 98, subfamily A, polypeptide 3	5.24725	11.5366	1.13658	2.06468	0.0007	0.00197918	yes		Peaxi162Scf00242g00019	1.64031	0.890344	4.73242	0.0295991	0.166546
XLOC_013783	Peaxi162Scf00180g00127	2-isopropylmalate synthase 1	15.344	33.7317	1.13643	2.97763	5e-05	0.000174625	yes		Peaxi162Scf00196g00119	1.64024	9.99902	1.98145	0.159237	0.437538
XLOC_026509	Peaxi162Scf00616g00316	Unknown protein	48.3949	106.382	1.13633	1.67458	0.0048	0.0109543	yes		Peaxi162Scf00416g00216	1.63757	3.85179	2.13578	0.143897	0.421757
XLOC_013908	Peaxi162Scf00185g00071	UDP-Glycosyltransferase superfamily protein	2.56504	5.63734	1.13603	1.89632	0.0026	0.00638043	yes		Peaxi162Scf00774g00314	1.63727	4.1741	8.98058	0.00272864	0.0347999
XLOC_008041	Peaxi162Scf00079g00249	Fasciclin-like domain-containing protein [Medicago truncatula] gb|AES99537.1| Fasciclin-like domain-containing protein [Medicago truncatula]	1.31374	2.88562	1.1352	0.726659	0.1966	0.268204	no		Peaxi162Scf00341g00624	1.63675	0.590882	9.07888	0.00258578	0.0337684
XLOC_012312	Peaxi162Scf00154g00026	Mitochondrial transcription termination factor family protein	1.63019	3.58043	1.13509	1.53141	0.01595	0.0315149	yes		Peaxi162Scf00334g01212	1.636	6.57258	9.20669	0.00241132	0.0322631
XLOC_017585	Peaxi162Scf00282g00110	ribose-5-phosphate isomerase 2	1404.15	3083.54	1.13489	2.15436	0.00035	0.00105711	yes		Peaxi162Scf00038g01431	1.63573	6.72711	40.0628	2.46e-10	1.7e-07
XLOC_028997	Peaxi162Scf00755g00021	Eukaryotic aspartyl protease family protein	9.67914	21.2182	1.13235	2.69304	5e-05	0.000174625	yes		Peaxi162Scf00300g00049	1.6335	0.693288	3.47641	0.0622498	0.260679
XLOC_021967	Peaxi162Scf00408g00088	Plant protein of unknown function (DUF946)	21.7478	47.6643	1.13204	2.98268	5e-05	0.000174625	yes		Peaxi162Scf00111g00077	1.6333	6.22528	17.4044	3.02e-05	0.00148772
XLOC_010731	Peaxi162Scf00127g00111	germin 3	708.066	1548.86	1.12925	2.51093	5e-05	0.000174625	yes		Peaxi162Scf00504g00011	1.63171	5.44175	4.46685	0.0345587	0.183057
XLOC_006298	Peaxi162Scf00059g01717	Basic helix-loop-helix DNA-binding superfamily protein, putative isoform 3 [Theobroma cacao] gb|EOX99444.1| Basic helix-loop-helix DNA-binding superfamily protein, putative isoform 3 [Theobroma cacao]	3.53659	7.7359	1.12921	1.82055	0.01035	0.0215678	yes		Peaxi162Scf00603g00213	1.63062	0.92471	7.19109	0.00732666	0.0677757
XLOC_009861	Peaxi162Scf00111g00022	Xyloglucan endotransglucosylase/hydrolase family protein	5.45854	11.9379	1.12897	2.18369	0.0007	0.00197918	yes		Peaxi162Scf00688g00432	1.63011	4.68251	10.1607	0.00143467	0.0226141
XLOC_023261	Peaxi162Scf00452g00122	Unknown protein	2.50853	5.48525	1.12872	1.26259	0.0352	0.0630102	no		Peaxi162Scf00648g00001	1.62955	6.65202	9.07517	0.00259103	0.0337962
XLOC_034258	Peaxi162Scf01462g00001	rib S1 (mitochondrion) [Glycine max]	1.01025	2.20835	1.12826	0.660445	0.3025	0.379914	no		Peaxi162Scf00173g01010	1.62799	8.36887	17.9601	2.26e-05	0.0012263
XLOC_012234	Peaxi162Scf00153g00091	Presenilin-1	3.21132	7.01844	1.12799	2.01207	0.0015	0.00391872	yes		Peaxi162Scf00740g00557	1.62761	-0.508678	2.06057	0.151153	0.428915
XLOC_017284	Peaxi162Scf00271g00086	Branchpoint-bridging protein	10.6296	23.226	1.12765	3.09768	5e-05	0.000174625	yes		Peaxi162Scf00160g01329	1.62649	4.88658	15.4626	8.42e-05	0.00310689
XLOC_014327	Peaxi162Scf00194g00002	Unknown protein	8.21341	17.9386	1.12701	1.09226	0.0654	0.106791	no		Peaxi162Scf00268g01428	1.62416	1.02651	5.13472	0.0234518	0.14465
XLOC_032894	Peaxi162Scf01128g00001	C2H2-type zinc finger family protein	4.22993	9.2374	1.12685	1.9398	0.0018	0.00461128	yes		Peaxi162Scf00244g00053	1.62288	0.00802596	2.46985	0.116049	0.376646
XLOC_022324	Peaxi162Scf00420g00555	Major facilitator superfamily protein	2.84788	6.21431	1.1257	2.14126	0.0005	0.00146065	yes		Peaxi162Scf00021g00132	1.6216	9.01149	29.01	7.2e-08	1.55e-05
XLOC_017249	Peaxi162Scf00270g00064	Protein of unknown function, DUF584	11.5108	25.0998	1.12469	2.15632	0.00055	0.00159199	yes		Peaxi162Scf00090g00818	1.61761	0.0784612	9.59198	0.00195429	0.0277622
XLOC_002000	Peaxi162Scf00011g00321	zinc finger homeodomain 1	22.9947	50.0709	1.12267	3.53475	5e-05	0.000174625	yes		Peaxi162Scf00140g00125	1.61682	0.248753	3.12179	0.0772518	0.296249
XLOC_008490	Peaxi162Scf00088g01218	Adiponectin receptor protein	9.91487	21.583	1.12223	2.45119	0.0001	0.00033435	yes		Peaxi162Scf00037g01033	1.61435	3.72395	0.97158	0.324287	0.631321
XLOC_013321	Peaxi162Scf00171g00113	ARM repeat superfamily protein	11.8156	25.7076	1.1215	2.77497	5e-05	0.000174625	yes		Peaxi162Scf00192g01014	1.61368	3.33912	39.0842	4.06e-10	2.34e-07
XLOC_004959	Peaxi162Scf00041g00229	Photosystem I assembly protein Ycf4	1.20178	2.61448	1.12135	1.11066	0.07875	0.125449	no		Peaxi162Scf00092g01019	1.60999	5.70699	48.1087	4.03e-12	7.59e-09
XLOC_016920	Peaxi162Scf00262g00615	DERLIN-2.2	26.6447	57.9564	1.12112	2.02226	0.001	0.00272775	yes		Peaxi162Scf00344g00191	1.60225	7.36924	8.10548	0.00441316	0.0477811
XLOC_026604	Peaxi162Scf00620g10011	Zinc finger A20 and AN1 domain-containing stress-associated protein 1	1.72225	3.74562	1.12091	0.826648	0.14965	0.21522	no		Peaxi162Scf00191g00064	1.60166	0.26744	2.93725	0.086558	0.31658
XLOC_033685	Peaxi162Scf01286g00002	GATA transcription factor 11	57.3322	124.681	1.12083	3.17762	5e-05	0.000174625	yes		Peaxi162Scf00252g00123	1.59846	5.39168	31.757	1.75e-08	4.83e-06
XLOC_033362	Peaxi162Scf01208g00017	BEST Arabidopsis thaliana protein match is: proline-rich family protein	1.30781	2.84127	1.11939	0.929672	0.1291	0.189939	no		Peaxi162Scf00023g00085	1.5891	0.177199	4.17499	0.0410248	0.203085
XLOC_033317	Peaxi162Scf01204g00126	Ankyrin repeat family protein	1.10051	2.38998	1.11882	1.67777	0.0064	0.0141279	yes		Peaxi162Scf00030g00132	1.58777	5.47076	8.75618	0.00308555	0.0379501
XLOC_001327	Peaxi162Scf00007g01328	Protein of unknown function (DUF604)	1.35836	2.9496	1.11866	1.97531	0.00195	0.00495309	yes		Peaxi162Scf00561g00008	1.58768	2.62485	3.49097	0.0617043	0.259233
XLOC_025790	Peaxi162Scf00575g00006	30S ribosomal protein S14, chloroplastic	27.5741	59.8666	1.11844	1.64877	0.0066	0.0145182	yes		Peaxi162Scf00183g00815	1.58703	-0.123744	4.6289	0.0314377	0.172578
XLOC_031746	Peaxi162Scf00981g00110	Concanavalin A-like lectin protein kinase family protein	14.7397	31.996	1.11818	2.90016	5e-05	0.000174625	yes		Peaxi162Scf00007g01310	1.58538	2.05856	9.94166	0.0016158	0.0243925
XLOC_000169	Peaxi162Scf00001g00124	Unknown protein	6.89909	14.9566	1.11631	2.29861	0.0003	0.000918529	yes		Peaxi162Scf00016g03126	1.58475	5.99173	3.44006	0.0636334	0.264176
XLOC_017246	Peaxi162Scf00270g00420	Double-stranded RNA-binding protein 2	35.2139	76.3224	1.11596	3.08537	5e-05	0.000174625	yes		Peaxi162Scf00207g00430	1.58396	0.0994969	2.72244	0.0989466	0.34305
XLOC_028808	Peaxi162Scf00744g00220	WRKY family transcription factor family protein	1.96057	4.24764	1.11538	1.93985	0.0014	0.00368563	yes		Peaxi162Scf00393g00718	1.57973	5.1725	2.53717	0.111194	0.368546
XLOC_005153	Peaxi162Scf00045g00034	DNAJ heat shock N-terminal domain-containing protein	3.92483	8.49247	1.11355	2.74024	5e-05	0.000174625	yes		Peaxi162Scf00332g00075	1.57961	0.148936	2.39577	0.121663	0.386108
XLOC_027374	Peaxi162Scf00668g00117	CBL-interacting protein kinase 1	1.65734	3.58553	1.11332	1.62338	0.0121	0.0247362	yes		Peaxi162Scf00100g00715	1.5789	2.91734	27.9252	1.26e-07	2.44e-05
XLOC_001214	Peaxi162Scf00006g04217	lsd one like 1	158.176	341.912	1.1121	2.95316	5e-05	0.000174625	yes		Peaxi162Scf00209g00131	1.57869	1.03921	5.21351	0.022412	0.139945
XLOC_006563	Peaxi162Scf00064g00626	Zinc finger CCCH domain-containing protein 30	5.47525	11.8296	1.1114	2.4881	5e-05	0.000174625	yes		Peaxi162Scf00003g00301	1.57204	3.05252	4.28649	0.0384164	0.195342
XLOC_025773	Peaxi162Scf00574g00118	Protein NRT1/ PTR FAMILY 4.6	7.43147	16.0436	1.11028	2.63364	5e-05	0.000174625	yes		Peaxi162Scf00450g00069	1.56977	0.483959	12.0363	0.000521732	0.0112446
XLOC_009720	Peaxi162Scf00108g00002	Unknown protein	2.25466	4.86625	1.1099	0.921471	0.1289	0.189693	no		Peaxi162Scf00626g00026	1.56594	0.161683	1.93462	0.164254	0.444245
XLOC_007023	Peaxi162Scf00069g01933	Unknown protein	6.42159	13.8528	1.10917	1.30256	0.02345	0.0441544	yes		Peaxi162Scf00067g00107	1.56569	-0.668164	1.01078	0.314716	0.620918
XLOC_015540	Peaxi162Scf00222g00025	26S proteasome non-ATPase regulatory subunit 11 homolog	6.04586	13.0343	1.1083	2.38865	5e-05	0.000174625	yes		Peaxi162Scf00983g00005	1.5653	3.05455	18.7011	1.53e-05	0.000910002
XLOC_001372	Peaxi162Scf00007g02826	Unknown protein	4.31374	9.29856	1.10807	0.861841	0.15395	0.220403	no		Peaxi162Scf00102g00814	1.56519	1.0013	1.58027	0.208722	0.503468
XLOC_007495	Peaxi162Scf00074g00082	conserved hypothetical protein [Ricinus communis] gb|EEF51354.1| conserved hypothetical protein [Ricinus communis]	204.537	440.858	1.10795	2.81182	5e-05	0.000174625	yes		Peaxi162Scf00209g00086	1.56474	0.630959	5.17334	0.0229361	0.142359
XLOC_010397	Peaxi162Scf00120g00721	nuclear pore complex protein Nup136b [Nicotiana benthamiana]	11.0113	23.6874	1.10513	2.92859	5e-05	0.000174625	yes		Peaxi162Scf00041g00061	1.56316	7.66054	28.8944	7.64e-08	1.63e-05
XLOC_001503	Peaxi162Scf00008g00441	UDP-Glycosyltransferase superfamily protein	28.1954	60.593	1.10369	2.88178	5e-05	0.000174625	yes		Peaxi162Scf00305g00045	1.56258	4.32962	22.739	1.86e-06	0.000186079
XLOC_014109	Peaxi162Scf00189g00514	Unknown protein	9.76067	20.9696	1.10325	0.851526	0.3623	0.442105	no		Peaxi162Scf00016g00824	1.5622	-0.149369	2.52495	0.112058	0.37017
XLOC_026662	Peaxi162Scf00620g00827	SPX domain-containing membrane protein	25.6268	55.0486	1.10305	2.95707	5e-05	0.000174625	yes		Peaxi162Scf00449g00043	1.56138	1.07818	3.96599	0.0464282	0.216972
XLOC_032919	Peaxi162Scf01132g00227	verticillium wilt disease resistance protein [Solanum lycopersicum]	2.78305	5.97404	1.10204	2.38314	5e-05	0.000174625	yes		Peaxi162Scf00677g00217	1.56127	-0.254764	3.28378	0.0699677	0.28079
XLOC_030443	Peaxi162Scf00859g00112	G-type lectin S-receptor-like serine/threonine-protein kinase	1.24649	2.67448	1.10139	2.21229	0.00035	0.00105711	yes		Peaxi162Scf00017g02835	1.55646	3.35346	16.1841	5.75e-05	0.00237696
XLOC_009059	Peaxi162Scf00097g02317	1-phosphatidylinositol-4-phosphate 5-kinase, putative isoform 1 [Theobroma cacao] gb|EOY01210.1| 1-phosphatidylinositol-4-phosphate 5-kinase, putative isoform 1 [Theobroma cacao]	6.84671	14.6899	1.10135	1.24155	0.03795	0.0672858	no		Peaxi162Scf00128g01139	1.553	0.323689	4.56204	0.0326882	0.176864
XLOC_025525	Peaxi162Scf00560g00616	alpha/beta-Hydrolases superfamily protein	34.2599	73.4967	1.10116	2.80882	5e-05	0.000174625	yes		Peaxi162Scf00089g00128	1.54829	1.17871	1.60661	0.204969	0.498686
XLOC_026518	Peaxi162Scf00617g00003	type I MADS box transcription factor [Petunia x hybrida]	2.31311	4.95932	1.10031	1.36917	0.02675	0.0495515	yes		Peaxi162Scf00381g00914	1.54827	5.22026	38.486	5.51e-10	3.01e-07
XLOC_026246	Peaxi162Scf00602g00008	Long-chain-alcohol oxidase FAO2	1.42259	3.0489	1.09976	1.73327	0.00355	0.0083878	yes		Peaxi162Scf00344g01711	1.54797	2.99782	13.2137	0.000277913	0.00729548
XLOC_004068	Peaxi162Scf00032g00102	Glucan endo-1,3-beta-glucosidase	1.56007	3.34324	1.09963	1.22894	0.0367	0.0653453	no		Peaxi162Scf00714g00617	1.54776	3.7715	10.4231	0.00124452	0.0204413
XLOC_026492	Peaxi162Scf00615g00064	VQ motif-containing protein isoform 1 [Theobroma cacao] ref|XP_007039498.1| VQ motif-containing protein isoform 1 [Theobroma cacao] ref|XP_007039499.1| VQ motif-containing protein isoform 1 [Theobroma cacao] gb|EOY23998.1| VQ motif-containing protein isoform 1 [Theobroma cacao] gb|EOY23999.1| VQ motif-containing protein isoform 1 [Theobroma cacao] gb|EOY24000.1| VQ motif-containing protein isofor…	18.4888	39.6141	1.09936	3.40265	5e-05	0.000174625	yes		Peaxi162Scf00029g02411	1.54581	2.59991	17.9887	2.22e-05	0.00121121
XLOC_010159	Peaxi162Scf00117g00101	Calcium-binding EF-hand family protein	1.11658	2.39171	1.09896	0.884527	0.1335	0.195478	no		Peaxi162Scf00658g00811	1.54258	5.21295	18.7296	1.51e-05	0.00089907
XLOC_017134	Peaxi162Scf00267g00131	Unknown protein	1.76652	3.78296	1.0986	1.30989	0.0326	0.0589267	no		Peaxi162Scf00176g01518	1.54175	4.5092	53.2495	2.94e-13	1.01e-09
XLOC_002142	Peaxi162Scf00013g03441	nucleotide binding protein, putative [Ricinus communis] gb|EEF50389.1| nucleotide binding protein, putative [Ricinus communis]	10.5773	22.6433	1.09812	2.65269	5e-05	0.000174625	yes		Peaxi162Scf00127g00111	1.53957	7.9561	5.38107	0.0203564	0.13151
XLOC_022763	Peaxi162Scf00437g00514	Leucine-rich repeat protein kinase family protein	18.562	39.7063	1.09702	2.86064	5e-05	0.000174625	yes		Peaxi162Scf00286g00022	1.5391	12.5149	13.7497	0.000208852	0.0059137
XLOC_000311	Peaxi162Scf00001g00373	Plant invertase/pectin methylesterase inhibitor superfamily	7.26067	15.5275	1.09665	2.61344	5e-05	0.000174625	yes		Peaxi162Scf00041g00229	1.53865	-0.06302	4.84768	0.0276833	0.159531
XLOC_031989	Peaxi162Scf01002g00114	Pollen Ole e 1 allergen and extensin family protein [Theobroma cacao] gb|EOY03810.1| Pollen Ole e 1 allergen and extensin family protein [Theobroma cacao]	3.40073	7.27228	1.09656	1.80256	0.0022	0.00551397	yes		Peaxi162Scf00003g04426	1.53767	4.27104	15.3668	8.85e-05	0.00319969
XLOC_026660	Peaxi162Scf00620g00089	Pyridoxal phosphate (PLP)-dependent transferases superfamily protein	3.02908	6.47598	1.09622	2.18957	0.00035	0.00105711	yes		Peaxi162Scf01149g00113	1.53742	7.75774	4.94436	0.0261759	0.154813
XLOC_012188	Peaxi162Scf00152g00932	Chaperone protein DnaJ	86.8767	185.576	1.09497	2.31811	0.0002	0.000634001	yes		Peaxi162Scf00673g00126	1.53677	0.84889	13.4789	0.000241263	0.00657504
XLOC_031397	Peaxi162Scf00951g00215	Leucine-rich receptor-like protein kinase family protein	1.08205	2.31086	1.09466	1.62487	0.0068	0.0149045	yes		Peaxi162Scf00460g00052	1.53468	1.63241	3.97827	0.0460908	0.216176
XLOC_012594	Peaxi162Scf00160g00624	serine carboxypeptidase-like 11	1.56739	3.34735	1.09465	1.63662	0.0084	0.0179545	yes		Peaxi162Scf00086g00052	1.53308	0.671524	9.20354	0.00241548	0.0322792
XLOC_001943	Peaxi162Scf00011g01125	Kinetochore protein NDC80-like protein [Medicago truncatula] gb|AES64683.1| Kinetochore protein NDC80-like protein [Medicago truncatula]	1.11828	2.38787	1.09444	1.68164	0.0061	0.0135428	yes		Peaxi162Scf00128g01137	1.5302	2.20361	16.1135	5.97e-05	0.00242758
XLOC_008621	Peaxi162Scf00089g01727	Cleavage stimulation factor subunit 2	10.7937	23.0359	1.09369	2.93425	5e-05	0.000174625	yes		Peaxi162Scf00102g01139	1.52959	-0.271464	2.4207	0.119742	0.382567
XLOC_031022	Peaxi162Scf00921g00242	Glucan endo-1,3-beta-glucosidase 3	23.4157	49.9559	1.09317	2.83433	5e-05	0.000174625	yes		Peaxi162Scf01365g00026	1.52912	2.1396	14.421	0.000146167	0.00462199
XLOC_029451	Peaxi162Scf00784g00049	AMP-dependent synthetase and ligase family protein	39.065	83.3409	1.09315	2.92846	5e-05	0.000174625	yes		Peaxi162Scf00100g00025	1.52655	1.38418	5.83245	0.0157332	0.112756
XLOC_028389	Peaxi162Scf00714g00528	GPI transamidase subunit PIG-U	2.71671	5.79539	1.09305	1.96432	0.00215	0.00540209	yes		Peaxi162Scf00793g00218	1.52104	4.17011	23.0595	1.57e-06	0.000165136
XLOC_012177	Peaxi162Scf00152g00731	MADS-box transcription factor 27	0.997004	2.12678	1.093	0.456883	0.3659	0.445809	no		Peaxi162Scf00291g00082	1.5201	2.87469	22.2128	2.44e-06	0.00022646
XLOC_023160	Peaxi162Scf00450g00852	F-box/RNI-like superfamily protein	1.41937	3.02449	1.09144	1.64893	0.01145	0.0235612	yes		Peaxi162Scf00249g01220	1.51972	1.85073	2.30627	0.128853	0.397745
XLOC_020631	Peaxi162Scf00366g00029	DNA glycosylase superfamily protein	14.3316	30.5247	1.09078	2.73998	5e-05	0.000174625	yes		Peaxi162Scf00827g00410	1.5177	1.87072	11.2905	0.000779055	0.0146274
XLOC_000383	Peaxi162Scf00002g00162	GRAS family transcription factor	20.7452	44.1766	1.09051	2.92064	5e-05	0.000174625	yes		Peaxi162Scf00271g00055	1.51607	3.30223	8.80202	0.00300897	0.037328
XLOC_031160	Peaxi162Scf00931g00051	Pentatricopeptide repeat-containing protein	1.34696	2.86363	1.08814	1.25784	0.042	0.0734948	no		Peaxi162Scf00767g00113	1.51495	-0.702418	0.950018	0.329715	0.636445
XLOC_012173	Peaxi162Scf00152g00737	K+ efflux antiporter 3	62.396	132.436	1.08577	2.81978	5e-05	0.000174625	yes		Peaxi162Scf00016g00203	1.51186	1.94306	9.23392	0.00237573	0.0318791
XLOC_022263	Peaxi162Scf00420g00513	Protein of unknown function (DUF 3339)	10.1731	21.5889	1.08553	0.90172	0.13315	0.195027	no		Peaxi162Scf00449g00321	1.5097	0.66679	5.83324	0.0157261	0.112744
XLOC_020165	Peaxi162Scf00357g00114	Endonuclease or glycosyl hydrolase with C2H2-type zinc finger domain, putative isoform 1 [Theobroma cacao] ref|XP_007051261.1| Endonuclease or glycosyl hydrolase with C2H2-type zinc finger domain, putative isoform 1 [Theobroma cacao] gb|EOX95417.1| Endonuclease or glycosyl hydrolase with C2H2-type zinc finger domain, putative isoform 1 [Theobroma cacao] gb|EOX95418.1| Endonuclease or glycosyl hyd…	34.0154	72.1465	1.08474	2.89208	5e-05	0.000174625	yes		Peaxi162Scf00000g00841	1.50632	-0.30151	4.07474	0.043529	0.209765
XLOC_023429	Peaxi162Scf00460g00016		181.348	384.619	1.08467	3.02849	5e-05	0.000174625	yes		Peaxi162Scf00780g00039	1.50037	0.207715	1.03525	0.308928	0.615065
XLOC_029148	Peaxi162Scf00764g00005	Mitochondrial transcription termination factor family protein	2.47128	5.23858	1.08392	1.74275	0.0058	0.0129541	yes		Peaxi162Scf00055g00161	1.49913	0.0967688	1.04537	0.306576	0.61269
XLOC_014004	Peaxi162Scf00188g00043	S-adenosylmethionine decarboxylase proenzyme	557	1180.33	1.08344	2.3362	5e-05	0.000174625	yes		Peaxi162Scf00194g00931	1.49893	5.87943	27.679	1.43e-07	2.62e-05
XLOC_030790	Peaxi162Scf00904g00016	DNAJ heat shock N-terminal domain-containing protein	3.2809	6.94469	1.08182	2.12419	0.0007	0.00197918	yes		Peaxi162Scf00002g05435	1.49767	3.46291	1.05718	0.303859	0.609897
XLOC_001300	Peaxi162Scf00007g00315	WRKY family transcription factor	8.46914	17.9247	1.08166	2.83824	5e-05	0.000174625	yes		Peaxi162Scf00110g00035	1.49644	0.115811	2.2909	0.130134	0.399488
XLOC_011073	Peaxi162Scf00129g00736	E2F transcription factor-like E2FE	1.82351	3.85942	1.08166	1.33766	0.0239	0.0448979	yes		Peaxi162Scf00371g00312	1.49463	3.63135	15.3102	9.12e-05	0.00325761
XLOC_033873	Peaxi162Scf01315g00114	conserved hypothetical protein [Ricinus communis] gb|EEF46577.1| conserved hypothetical protein [Ricinus communis]	5.25904	11.1282	1.08134	2.71196	5e-05	0.000174625	yes		Peaxi162Scf00897g00019	1.49421	0.764752	4.03468	0.0445741	0.212381
XLOC_030837	Peaxi162Scf00906g00002	Auxin-induced protein 6B [Medicago truncatula] gb|AET04857.1| Auxin-induced protein 6B [Medicago truncatula]	21.3782	45.2225	1.0809	2.06165	0.00115	0.00309176	yes		Peaxi162Scf00165g00912	1.49092	7.06855	18.2625	1.92e-05	0.00109514
XLOC_020212	Peaxi162Scf00358g01310	Unknown protein	21.603	45.6757	1.08019	2.73117	5e-05	0.000174625	yes		Peaxi162Scf00403g00041	1.49084	2.72557	1.13276	0.287188	0.592501
XLOC_030797	Peaxi162Scf00904g00217	RNA polymerase II, Rpb4, core protein	11.4301	24.1663	1.08015	2.06631	0.0006	0.00172228	yes		Peaxi162Scf01290g00002	1.49025	-0.158652	1.51186	0.218856	0.515693
XLOC_012699	Peaxi162Scf00160g00148	Ethylene-responsive transcription factor RAP2-4	13.0964	27.6871	1.08004	2.80701	5e-05	0.000174625	yes		Peaxi162Scf00130g00043	1.48995	3.77893	11.3083	0.000771635	0.0145357
XLOC_033119	Peaxi162Scf01164g00024	FASCICLIN-like arabinogalactan 1	1.43265	3.02834	1.07984	1.58554	0.0094	0.0198225	yes		Peaxi162Scf00011g00077	1.48898	-0.149171	1.12652	0.288519	0.593605
XLOC_023262	Peaxi162Scf00452g00123	Glucan endo-1,3-beta-glucosidase 5	2.51907	5.32415	1.07966	1.91059	0.00255	0.00628795	yes		Peaxi162Scf00954g00006	1.48769	0.664371	1.01009	0.314882	0.621008
XLOC_028814	Peaxi162Scf00744g00339	dehydration responsive element binding transcription factor [Morus notabilis] gb|EXB46341.1| Dehydration-responsive element-binding protein 2A [Morus notabilis]	11.8486	25.0396	1.07949	2.66886	5e-05	0.000174625	yes		Peaxi162Scf00045g01536	1.4875	1.6374	10.3604	0.00128746	0.0208817
XLOC_027931	Peaxi162Scf00691g00219	Prolyl oligopeptidase family protein	117.951	249.175	1.07898	2.49786	5e-05	0.000174625	yes		Peaxi162Scf01574g00001	1.48731	1.0584	1.1916	0.275008	0.58053
XLOC_022683	Peaxi162Scf00434g00743	receptor like protein 50	2.12076	4.47974	1.07883	2.04173	0.00055	0.00159199	yes		Peaxi162Scf00920g00026	1.48691	-0.00701456	1.08923	0.296642	0.602534
XLOC_015171	Peaxi162Scf00210g00079	Unknown protein	5.57146	11.7567	1.07736	0.812702	0.17685	0.246732	no		Peaxi162Scf00802g00212	1.4866	0.852797	1.09298	0.295811	0.601319
XLOC_017174	Peaxi162Scf00268g01133	Transmembrane protein 41B	3.65839	7.71969	1.07733	1.85769	0.00335	0.00796864	yes		Peaxi162Scf00196g00613	1.48515	3.07172	1.20068	0.273185	0.579291
XLOC_026613	Peaxi162Scf00620g00034	serine protease [Solanum lycopersicum]	13.242	27.9408	1.07725	2.65678	5e-05	0.000174625	yes		Peaxi162Scf00451g00019	1.48509	2.532	5.72332	0.016741	0.117063
XLOC_022836	Peaxi162Scf00440g00043	Cytochrome P450 superfamily protein	3.46055	7.29629	1.07616	1.50693	0.02095	0.0400343	yes		Peaxi162Scf00347g00056	1.4848	7.16472	1.11446	0.291115	0.596076
XLOC_028613	Peaxi162Scf00732g00240	protein kinase family protein	52.2122	110.047	1.07566	2.71114	5e-05	0.000174625	yes		Peaxi162Scf00776g00113	1.48386	0.767735	5.65278	0.0174277	0.119961
XLOC_012665	Peaxi162Scf00160g00529	serine carboxypeptidase-like 9	2.59437	5.46348	1.07443	1.70151	0.0048	0.0109543	yes		Peaxi162Scf00411g00041	1.48279	5.62794	1.2105	0.271233	0.577441
XLOC_017602	Peaxi162Scf00284g00018	LOB domain-containing protein 15	1.83593	3.866	1.07433	1.10231	0.05755	0.0955764	no		Peaxi162Scf00013g00133	1.48279	4.14482	1.21051	0.271232	0.577441
XLOC_025719	Peaxi162Scf00570g00066	Eukaryotic aspartyl protease family protein	4.70838	9.90662	1.07316	1.85604	0.0034	0.00807416	yes		Peaxi162Scf00071g00073	1.48187	1.866	1.1819	0.27697	0.582396
XLOC_022985	Peaxi162Scf00445g00001	Serine/threonine-protein kinase STE20, putative [Theobroma cacao] gb|EOY25420.1| Serine/threonine-protein kinase STE20, putative [Theobroma cacao]	1.84158	3.87456	1.07309	1.15254	0.0447	0.0771884	no		Peaxi162Scf00362g00962	1.48174	11.1918	7.39932	0.00652486	0.0627696
XLOC_008099	Peaxi162Scf00081g00049	beta glucosidase 17	59.2011	124.508	1.07254	2.80271	5e-05	0.000174625	yes		Peaxi162Scf00015g00827	1.48126	2.98915	11.4941	0.000698179	0.0136037
XLOC_014145	Peaxi162Scf00190g01525		1.4005	2.93971	1.06973	1.08244	0.0726	0.116908	no		Peaxi162Scf00643g00039	1.48115	0.122667	3.78551	0.0516983	0.231786
XLOC_010373	Peaxi162Scf00120g01512	Core-2/I-branching beta-1,6-N-acetylglucosaminyltransferase family protein	5.41601	11.3564	1.0682	2.26921	0.0002	0.000634001	yes		Peaxi162Scf00814g00018	1.48115	2.20744	1.19798	0.273725	0.579806
XLOC_025885	Peaxi162Scf00580g00016	Calcium-binding EF hand family protein	22.104	46.3462	1.06815	2.82966	5e-05	0.000174625	yes		Peaxi162Scf00065g00322	1.48078	2.62017	1.16141	0.281174	0.586652
XLOC_030432	Peaxi162Scf00858g00214	N6-adenosine-methyltransferase subunit METTL14	14.9709	31.3878	1.06804	2.8785	5e-05	0.000174625	yes		Peaxi162Scf00058g01114	1.48008	1.1716	8.26717	0.00403684	0.0451952
XLOC_019779	Peaxi162Scf00344g00191		34.8406	72.9671	1.06648	2.48999	5e-05	0.000174625	yes		Peaxi162Scf00169g00094	1.47853	3.42365	1.20743	0.271842	0.578118
XLOC_018453	Peaxi162Scf00304g01028	Peptide methionine sulfoxide reductase	6.24792	13.0815	1.06608	1.84222	0.0028	0.0068003	yes		Peaxi162Scf00408g00321	1.47745	0.987559	2.29724	0.129604	0.398541
XLOC_022533	Peaxi162Scf00428g00077	conserved hypothetical protein [Ricinus communis] gb|EEF49160.1| conserved hypothetical protein [Ricinus communis]	17.8529	37.3628	1.06544	2.61173	5e-05	0.000174625	yes		Peaxi162Scf00378g00416	1.47724	1.89406	9.71095	0.00183173	0.0266472
XLOC_025888	Peaxi162Scf00580g00110	ph [Arabidopsis thaliana]	1.3478	2.82025	1.06521	1.00877	0.0915	0.142545	no		Peaxi162Scf00703g00012	1.47714	2.46474	22.7348	1.86e-06	0.000186079
XLOC_030862	Peaxi162Scf00907g10027	glucose-6-phosphate/phosphate translocator 2	8.07016	16.879	1.06456	2.36491	0.00035	0.00105711	yes		Peaxi162Scf00523g00528	1.47667	3.75243	26.4515	2.7e-07	4.44e-05
XLOC_000045	Peaxi162Scf00000g00612		2.95544	6.18109	1.06449	1.16629	0.05575	0.0929883	no		Peaxi162Scf00258g00021	1.47649	0.0607463	2.98191	0.0842001	0.311601
XLOC_033450	Peaxi162Scf01223g00010	PsbP-like protein 1	439.811	918.624	1.06259	2.37042	5e-05	0.000174625	yes		Peaxi162Scf01208g00007	1.47612	0.157564	3.39423	0.0654248	0.268598
XLOC_001183	Peaxi162Scf00006g00148	Topoisomerase II-associated protein PAT1	23.7255	49.5251	1.06172	2.84255	5e-05	0.000174625	yes		Peaxi162Scf00104g00322	1.47558	4.60474	28.7567	8.21e-08	1.73e-05
XLOC_013105	Peaxi162Scf00168g01520	conserved hypothetical protein [Ricinus communis] gb|EEF40753.1| conserved hypothetical protein [Ricinus communis]	27.6946	57.8039	1.06156	2.60718	5e-05	0.000174625	yes		Peaxi162Scf00705g00046	1.47556	6.66543	34.2633	4.81e-09	1.78e-06
XLOC_009946	Peaxi162Scf00111g00058	Transmembrane 9 superfamily member 4	45.4034	94.7028	1.06061	2.77188	5e-05	0.000174625	yes		Peaxi162Scf00152g01225	1.47465	0.959805	4.11797	0.04243	0.206925
XLOC_003420	Peaxi162Scf00021g00055	Unknown protein	3.43151	7.15693	1.0605	2.3132	0.009	0.0190818	yes		Peaxi162Scf00517g00115	1.47439	1.61861	1.1887	0.275593	0.580965
XLOC_009574	Peaxi162Scf00105g00511	Protein of unknown function (DUF630 and DUF632)	4.11856	8.58693	1.06	2.83467	0.0001	0.00033435	yes		Peaxi162Scf00791g00023	1.4741	2.85233	1.20019	0.273284	0.579291
XLOC_022298	Peaxi162Scf00420g00252	TPX2 family protein, putative isoform 2 [Theobroma cacao] gb|EOY02639.1| TPX2 family protein, putative isoform 2 [Theobroma cacao]	15.1568	31.5918	1.05959	2.78522	5e-05	0.000174625	yes		Peaxi162Scf00188g01026	1.47361	-0.0711374	1.14589	0.284412	0.58984
XLOC_009185	Peaxi162Scf00100g00717	RNA-binding KH domain-containing protein	11.7744	24.5371	1.05931	3.01232	5e-05	0.000174625	yes		Peaxi162Scf00540g00523	1.47358	-0.717718	1.14936	0.283684	0.588932
XLOC_026044	Peaxi162Scf00589g00320	Phosphatidylinositol 4-kinase beta 1	4.02025	8.37523	1.05884	2.60361	5e-05	0.000174625	yes		Peaxi162Scf00069g00313	1.47331	5.59826	1.1771	0.277946	0.583383
XLOC_024366	Peaxi162Scf00515g00128	Ribosomal protein L25/Gln-tRNA synthetase, anti-codon-binding domain	3.32401	6.9222	1.05831	1.87434	0.0026	0.00638043	yes		Peaxi162Scf00016g00288	1.47329	4.02945	1.17875	0.277611	0.582919
XLOC_005760	Peaxi162Scf00050g00628	Bifunctional dethiobiotin synthetase/7,8-diamino-pelargonic acid aminotransferase, mitochondrial	5.43867	11.3195	1.05749	2.45993	5e-05	0.000174625	yes		Peaxi162Scf00734g00029	1.4732	2.27336	1.18957	0.275417	0.580782
XLOC_000429	Peaxi162Scf00002g00114	cytochrome P450, family 706, subfamily A, polypeptide 6	9.56967	19.9121	1.0571	2.65728	5e-05	0.000174625	yes		Peaxi162Scf00021g01411	1.47287	6.49081	1.23581	0.266281	0.571612
XLOC_006124	Peaxi162Scf00057g02723		41.4259	86.1705	1.05666	2.74143	5e-05	0.000174625	yes		Peaxi162Scf00376g00325	1.47285	4.95205	39.4051	3.44e-10	2.04e-07
XLOC_027421	Peaxi162Scf00672g00047	winged-helix DNA-binding transcription factor family protein	9.86602	20.5165	1.05625	3.23948	5e-05	0.000174625	yes		Peaxi162Scf00483g00319	1.47284	2.54186	7.87083	0.00502386	0.0522885
XLOC_013743	Peaxi162Scf00179g00219	Wall-associated kinase family protein	1.46442	3.04471	1.05598	1.75051	0.00395	0.0092202	yes		Peaxi162Scf00207g00008	1.4711	3.72974	1.21505	0.270335	0.576759
XLOC_021267	Peaxi162Scf00387g00111	purple acid phosphatase 18	27.9686	58.128	1.05543	2.71471	5e-05	0.000174625	yes		Peaxi162Scf01196g00023	1.47102	7.37786	25.6332	4.13e-07	6.15e-05
XLOC_015385	Peaxi162Scf00217g00112	Unknown protein	58.0571	120.62	1.05492	2.07013	0.0005	0.00146065	yes		Peaxi162Scf00145g00081	1.47032	5.34123	1.21207	0.270924	0.577155
XLOC_027250	Peaxi162Scf00658g00733	Unknown protein	10.1545	21.0966	1.0549	1.03096	0.07335	0.117959	no		Peaxi162Scf00630g00001	1.46959	5.73366	20.6858	5.41e-06	0.000422953
XLOC_022656	Peaxi162Scf00433g00116	Unknown protein	15.3377	31.8607	1.0547	2.93327	5e-05	0.000174625	yes		Peaxi162Scf00565g00821	1.46952	2.98291	1.18021	0.277312	0.582599
XLOC_001853	Peaxi162Scf00011g01123	Unknown protein	12.233	25.41	1.05462	2.58223	5e-05	0.000174625	yes		Peaxi162Scf00241g00917	1.46796	2.24797	1.17136	0.279123	0.584372
XLOC_000220	Peaxi162Scf00001g00306	galacturonosyltransferase-like 7	12.0154	24.9505	1.05419	2.6083	5e-05	0.000174625	yes		Peaxi162Scf00030g00011	1.46648	4.63458	1.19748	0.273826	0.57984
XLOC_008604	Peaxi162Scf00089g00142	receptor lectin kinase	8.18273	16.9841	1.05353	2.59669	5e-05	0.000174625	yes		Peaxi162Scf00201g00232	1.46509	0.608777	2.22525	0.13577	0.408477
XLOC_020337	Peaxi162Scf00361g00101	GRAS family transcription factor family protein	2.15822	4.47904	1.05335	1.80241	0.003	0.00722894	yes		Peaxi162Scf00841g00024	1.46457	0.667808	1.17369	0.278645	0.583918
XLOC_029830	Peaxi162Scf00811g00317	oligopeptide transporter 1	1.91607	3.9755	1.05299	1.70322	0.00505	0.0114584	yes		Peaxi162Scf00154g00227	1.46381	3.40581	20.01	7.7e-06	0.000565355
XLOC_015862	Peaxi162Scf00229g01118	50S ribosomal protein L1	4.23206	8.77814	1.05256	2.22719	0.0004	0.00119351	yes		Peaxi162Scf00016g00234	1.46357	3.18017	8.08074	0.00447382	0.0482111
XLOC_007946	Peaxi162Scf00078g00078		3.62679	7.5222	1.05246	1.98088	0.00245	0.00606885	yes		Peaxi162Scf00016g01533	1.4623	0.250232	4.34493	0.0371193	0.190672
XLOC_007658	Peaxi162Scf00074g01923	BTB/POZ domain-containing protein	2.46195	5.10598	1.05239	1.94069	0.00215	0.00540209	yes		Peaxi162Scf00304g00619	1.46196	-0.1169	1.66861	0.196445	0.488095
XLOC_034883	Peaxi162Scf03294g00015	Major pollen allergen Bet v 1-D/H	1.15821	2.40177	1.05219	0.687999	0.1973	0.26902	no		Peaxi162Scf00082g00177	1.46147	2.34872	13.7093	0.000213398	0.00599714
XLOC_019630	Peaxi162Scf00341g00036	Eukaryotic aspartyl protease family protein	156.526	324.452	1.0516	2.55544	5e-05	0.000174625	yes		Peaxi162Scf00074g01725	1.45995	3.23497	11.9352	0.000550821	0.0116177
XLOC_004004	Peaxi162Scf00030g00192	VQ motif-containing protein	25.7205	53.3088	1.05146	3.10647	5e-05	0.000174625	yes		Peaxi162Scf01310g10029	1.45816	3.18975	14.3877	0.000148772	0.00467582
XLOC_015976	Peaxi162Scf00231g10125	Ribosomal RNA processing protein 1 homolog B	7.68297	15.9181	1.05093	2.82892	5e-05	0.000174625	yes		Peaxi162Scf00004g03915	1.45756	2.07803	9.34259	0.00223889	0.0305079
XLOC_018826	Peaxi162Scf00315g00814	conserved hypothetical protein [Ricinus communis] gb|EEF37764.1| conserved hypothetical protein [Ricinus communis]	2.02248	4.19017	1.05088	1.67012	0.00575	0.0128556	yes		Peaxi162Scf00748g00037	1.45683	1.95418	8.74601	0.00310281	0.038092
XLOC_014226	Peaxi162Scf00192g00522	Peroxidase superfamily protein	7.46415	15.4633	1.0508	2.20769	0.00025	0.000777877	yes		Peaxi162Scf00540g00008	1.45617	4.55036	22.6693	1.92e-06	0.000191608
XLOC_023796	Peaxi162Scf00475g00422	alpha/beta-Hydrolases superfamily protein	2.22998	4.61487	1.04926	2.10845	0.00045	0.00132797	yes		Peaxi162Scf00406g00132	1.45384	0.442381	4.71382	0.029921	0.167357
XLOC_012640	Peaxi162Scf00160g01617	ATP synthase delta chain, chloroplastic	359.013	742.674	1.04869	2.5801	5e-05	0.000174625	yes		Peaxi162Scf00092g01520	1.45288	4.43049	43.181	4.99e-11	6.46e-08
XLOC_015129	Peaxi162Scf00209g00020	Protein of unknown function, DUF547	2.99896	6.20243	1.04837	2.02878	0.00085	0.00235725	yes		Peaxi162Scf00038g00176	1.45105	5.53646	9.79502	0.00174985	0.0257956
XLOC_019495	Peaxi162Scf00336g00012	50S ribosomal protein L2, chloroplastic	187.008	386.635	1.04787	2.21827	0.0011	0.00297066	yes		Peaxi162Scf00942g00122	1.44974	8.80494	24.6754	6.78e-07	9.07e-05
XLOC_029461	Peaxi162Scf00784g00031	AMP-dependent synthetase and ligase family protein	1.91011	3.94664	1.04697	1.65812	0.006	0.013348	yes		Peaxi162Scf00100g00093	1.44947	0.709422	5.00844	0.025224	0.151555
XLOC_022129	Peaxi162Scf00416g00039	WD-40 repeat family protein / beige-related	4.31133	8.90663	1.04675	2.54538	5e-05	0.000174625	yes		Peaxi162Scf00916g00219	1.44913	2.91688	25.0677	5.54e-07	7.75e-05
XLOC_004096	Peaxi162Scf00032g03116	Leucine-rich repeat (LRR) family protein	90.5178	186.939	1.04629	5.01693	5e-05	0.000174625	yes		Peaxi162Scf00087g00015	1.44895	-0.0865687	1.42085	0.233264	0.532793
XLOC_023014	Peaxi162Scf00445g00073	KAR-UP F-box 1	18.7119	38.6352	1.04596	2.6138	5e-05	0.000174625	yes		Peaxi162Scf00038g00154	1.447	4.57455	23.1041	1.53e-06	0.000164687
XLOC_029414	Peaxi162Scf00783g00011	sulfate transporter 3	138.586	286.133	1.0459	2.50231	5e-05	0.000174625	yes		Peaxi162Scf00038g00725	1.44601	1.24103	13.0473	0.000303719	0.00772805
XLOC_015416	Peaxi162Scf00217g00910	60S ribosomal protein L30	92.1793	190.262	1.04547	2.71376	5e-05	0.000174625	yes		Peaxi162Scf00274g00455	1.44533	5.72168	17.2869	3.21e-05	0.00155171
XLOC_029693	Peaxi162Scf00801g00731	31-kDa RNA binding protein	124.781	257.297	1.04403	2.6717	5e-05	0.000174625	yes		Peaxi162Scf00038g02139	1.44523	3.49477	8.28994	0.00398654	0.0447906
XLOC_001940	Peaxi162Scf00011g00934	Unknown protein	1.0495	2.1632	1.04346	1.00459	0.097	0.149895	no		Peaxi162Scf00021g00087	1.4445	2.75275	11.5172	0.000689544	0.0134861
XLOC_016821	Peaxi162Scf00258g00820	homeobox-leucine zipper protein 3	4.24991	8.75448	1.04259	1.91894	0.0016	0.00415147	yes		Peaxi162Scf00355g00913	1.44339	2.38081	12.6312	0.000379359	0.00904175
XLOC_009377	Peaxi162Scf00102g01347	conserved hypothetical protein [Ricinus communis] gb|EEF51057.1| conserved hypothetical protein [Ricinus communis]	1.55206	3.19464	1.04147	1.10228	0.0738	0.11859	no		Peaxi162Scf00538g00071	1.4393	5.47732	23.452	1.28e-06	0.000146568
XLOC_033463	Peaxi162Scf01227g00007	Acyl-CoA N-acyltransferases (NAT) superfamily protein	54.1164	111.383	1.04139	3.7347	5e-05	0.000174625	yes		Peaxi162Scf00174g00026	1.43711	-0.823717	1.00574	0.315925	0.622081
XLOC_014854	Peaxi162Scf00206g00106	RING membrane-anchor 1	5.7872	11.901	1.04015	1.84812	0.0032	0.00765255	yes		Peaxi162Scf00103g00144	1.43522	0.153384	1.8673	0.171785	0.455604
XLOC_014886	Peaxi162Scf00207g00440	Low PSII Accumulation 3	186.525	383.532	1.03998	2.54258	5e-05	0.000174625	yes		Peaxi162Scf01124g10012	1.43363	4.31172	29.1924	6.55e-08	1.46e-05
XLOC_023941	Peaxi162Scf00483g00027	formin homology 1	2.69485	5.54008	1.0397	2.46333	5e-05	0.000174625	yes		Peaxi162Scf00120g00814	1.43312	2.41802	13.0504	0.000303228	0.00772805
XLOC_025973	Peaxi162Scf00585g00513	WRKY family transcription factor	1.87425	3.85283	1.03961	1.55863	0.00975	0.0204705	yes		Peaxi162Scf00658g00037	1.43167	3.27264	9.68667	0.0018561	0.0268614
XLOC_002068	Peaxi162Scf00013g00223	myb domain protein 30	4.79692	9.85957	1.03942	2.00172	0.00115	0.00309176	yes		Peaxi162Scf00137g00062	1.4261	2.19026	14.4648	0.000142806	0.00456449
XLOC_017696	Peaxi162Scf00285g00046	Polygalacturonase inhibitor	7.68396	15.7843	1.03857	2.15572	0.0003	0.000918529	yes		Peaxi162Scf00404g00003	1.42373	0.990503	5.11055	0.0237808	0.145956
XLOC_014111	Peaxi162Scf00189g00055	UDP-Glycosyltransferase superfamily protein	13.1642	27.0381	1.03837	2.5601	5e-05	0.000174625	yes		Peaxi162Scf00710g00414	1.42369	0.942083	3.07417	0.0795454	0.301553
XLOC_032882	Peaxi162Scf01127g00032	RING/U-box superfamily protein	6.94395	14.2615	1.0383	2.37433	5e-05	0.000174625	yes		Peaxi162Scf00062g00313	1.42344	6.02804	10.2909	0.00133687	0.0214148
XLOC_028205	Peaxi162Scf00703g00012		3.43591	7.0557	1.0381	0.871626	0.15035	0.216078	no		Peaxi162Scf00493g00016	1.42276	1.2078	2.77854	0.095535	0.335899
XLOC_011635	Peaxi162Scf00139g01024	ABC-2 type transporter family protein	21.7883	44.7358	1.03788	2.80464	5e-05	0.000174625	yes		Peaxi162Scf27002g00001	1.42163	5.97251	10.4159	0.00124932	0.0204877
XLOC_031324	Peaxi162Scf00944g00026	Pectin lyase-like superfamily protein	5.25849	10.7936	1.03745	2.16929	0.00035	0.00105711	yes		Peaxi162Scf00013g03441	1.41883	3.94776	26.6526	2.44e-07	4.03e-05
XLOC_018603	Peaxi162Scf00310g00037	amino acid permease 3	1.80073	3.69368	1.03648	1.58031	0.01275	0.0258858	yes		Peaxi162Scf00699g00648	1.41876	0.971277	0.845068	0.357951	0.655266
XLOC_004209	Peaxi162Scf00034g00085	Pentatricopeptide repeat (PPR-like) superfamily protein	1.46186	2.99852	1.03644	1.55867	0.0095	0.0200083	yes		Peaxi162Scf00464g00005	1.41863	4.70786	12.2342	0.000469213	0.0104611
XLOC_013978	Peaxi162Scf00186g01613	Nuclear pore complex protein	2.12742	4.36344	1.03636	0.96915	0.09285	0.144361	no		Peaxi162Scf00004g03811	1.41418	1.79424	10.239	0.00137501	0.0218231
XLOC_026373	Peaxi162Scf00610g00361	Xyloglucan endotransglucosylase/hydrolase family protein	8.03988	16.4885	1.03622	2.43455	5e-05	0.000174625	yes		Peaxi162Scf00245g00317	1.41343	2.47626	3.79117	0.0515237	0.231388
XLOC_000636	Peaxi162Scf00003g03734	Tubby-like F-box protein 14	29.5791	60.6587	1.03613	2.81768	5e-05	0.000174625	yes		Peaxi162Scf00779g00512	1.41321	4.20241	5.12788	0.0235445	0.145005
XLOC_000436	Peaxi162Scf00002g00216	cytochrome P450, family 706, subfamily A, polypeptide 6	1.48719	3.04978	1.03612	1.61639	0.00965	0.0202865	yes		Peaxi162Scf00732g00031	1.4132	1.91485	12.4991	0.000407151	0.00953107
XLOC_022935	Peaxi162Scf00444g00524	tonoplast intrinsic protein 1	7.12397	14.6086	1.03607	2.03124	0.0006	0.00172228	yes		Peaxi162Scf00105g00812	1.41148	3.24945	10.3376	0.00130347	0.0210918
XLOC_033346	Peaxi162Scf01205g00192	guanyl-nucleotide exchange factors	6.71526	13.7515	1.03407	2.54764	5e-05	0.000174625	yes		Peaxi162Scf01367g00004	1.40953	2.19233	6.77994	0.00921882	0.0792612
XLOC_014249	Peaxi162Scf00192g00216	glucan synthase-like 10	11.603	23.759	1.03398	2.57519	5e-05	0.000174625	yes		Peaxi162Scf00373g00823	1.40925	-0.491372	1.95922	0.161597	0.440279
XLOC_007574	Peaxi162Scf00074g00231	Protein of unknown function, DUF538	77.1133	157.879	1.03377	2.75399	5e-05	0.000174625	yes		Peaxi162Scf00111g00062	1.40615	3.86201	18.665	1.56e-05	0.000924709
XLOC_011021	Peaxi162Scf00129g01425	Protein of unknown function (DUF1421)	32.3844	66.2768	1.03321	3.41736	5e-05	0.000174625	yes		Peaxi162Scf00119g01510	1.40483	1.28089	2.12841	0.144591	0.423288
XLOC_001287	Peaxi162Scf00006g05010	Eukaryotic aspartyl protease family protein	7.18151	14.697	1.03316	2.16342	0.00035	0.00105711	yes		Peaxi162Scf00454g00117	1.40472	0.689434	2.97127	0.0847552	0.312524
XLOC_019613	Peaxi162Scf00340g00025	U-box domain-containing protein 30	2.00285	4.09878	1.03314	1.62096	0.0098	0.0205631	yes		Peaxi162Scf00255g01120	1.40379	2.11902	3.80178	0.051198	0.230625
XLOC_000507	Peaxi162Scf00002g00514	arogenate dehydratase 6	25.6014	52.3888	1.03304	2.90297	5e-05	0.000174625	yes		Peaxi162Scf00365g00936	1.4026	3.84067	24.1127	9.09e-07	0.000114056
XLOC_031891	Peaxi162Scf00992g00007	Plant protein of unknown function (DUF868)	40.5719	83.0101	1.03281	2.8625	5e-05	0.000174625	yes		Peaxi162Scf00017g01723	1.40037	5.22551	42.003	9.11e-11	8.99e-08
XLOC_003295	Peaxi162Scf00020g00076	cytochrome P450, family 86, subfamily A, polypeptide 2	4.20912	8.61132	1.03271	2.19747	0.00045	0.00132797	yes		Peaxi162Scf00065g00041	1.39975	7.64689	8.12373	0.00436896	0.0474498
XLOC_022107	Peaxi162Scf00415g00519	Leucine-rich receptor-like protein kinase family protein	1.2103	2.4746	1.03183	1.92647	0.00155	0.00403543	yes		Peaxi162Scf00001g00306	1.39962	4.60736	18.0005	2.21e-05	0.00120692
XLOC_028647	Peaxi162Scf00734g00053	receptor like protein 51	14.2741	29.1794	1.03155	2.5476	5e-05	0.000174625	yes		Peaxi162Scf00020g02344	1.39784	4.75067	7.28212	0.00696444	0.0656865
XLOC_026445	Peaxi162Scf00612g00015	Cell wall protein AWA1 isoform 2 [Theobroma cacao] gb|EOX93561.1| Cell wall protein AWA1 isoform 2 [Theobroma cacao]	19.2983	39.4476	1.03146	2.77728	5e-05	0.000174625	yes		Peaxi162Scf00197g00034	1.395	1.5812	4.81411	0.0282277	0.161328
XLOC_014816	Peaxi162Scf00205g00818	Heat stress transcription factor A-8	4.62647	9.45409	1.03103	2.00097	0.00085	0.00235725	yes		Peaxi162Scf00154g00229	1.39455	2.98882	18.9883	1.32e-05	0.000818055
XLOC_022837	Peaxi162Scf00440g00059	cytochrome P450, family 71, subfamily A, polypeptide 22	2.99786	6.12168	1.03	1.68764	0.0034	0.00807416	yes		Peaxi162Scf00008g00033	1.38964	4.81048	29.2981	6.21e-08	1.4e-05
XLOC_001568	Peaxi162Scf00008g00459	Brassinosteroid signalling positive regulator (BZR1) family protein	43.9825	89.7668	1.02925	2.88987	5e-05	0.000174625	yes		Peaxi162Scf00623g00007	1.38845	0.390149	2.98251	0.0841686	0.311582
XLOC_030859	Peaxi162Scf00907g00123	TPA: hypothetical protein ZEAMMB73_173283 [Zea mays]	3.67618	7.50155	1.02898	1.497	0.0184	0.0357247	yes		Peaxi162Scf00814g00221	1.3883	3.4586	28.2231	1.08e-07	2.13e-05
XLOC_019404	Peaxi162Scf00332g00771	Blue copper protein [Morus notabilis]	1.54109	3.14252	1.02797	1.99807	0.0057	0.0127558	yes		Peaxi162Scf00497g00041	1.38549	1.26953	3.26389	0.070821	0.282847
XLOC_024931	Peaxi162Scf00535g00737	Pyridoxal phosphate (PLP)-dependent transferases superfamily protein	5.47932	11.1715	1.02776	2.07685	0.0008	0.00223223	yes		Peaxi162Scf00319g00013	1.38528	2.86187	7.96775	0.00476181	0.0502428
XLOC_018795	Peaxi162Scf00314g00838	respiratory burst oxidase homologue D	48.0171	97.8844	1.02753	2.52578	5e-05	0.000174625	yes		Peaxi162Scf00366g00123	1.38454	0.584358	3.22556	0.072497	0.286277
XLOC_014293	Peaxi162Scf00193g00215	Formin Homology 14	7.98328	16.2739	1.02751	3.29381	5e-05	0.000174625	yes		Peaxi162Scf00413g00117	1.38405	4.96949	2.16853	0.14086	0.41712
XLOC_004264	Peaxi162Scf00035g00414	germin-like protein 10	28.9129	58.9206	1.02706	3.74074	5e-05	0.000174625	yes		Peaxi162Scf00385g00066	1.38326	1.77872	5.86245	0.0154673	0.111662
XLOC_028319	Peaxi162Scf00712g00511	2-oxoglutarate (2OG) and Fe(II)-dependent oxygenase superfamily protein	1.41497	2.87914	1.02487	1.26038	0.0383	0.0678271	no		Peaxi162Scf00076g01031	1.38135	2.62743	8.21972	0.00414375	0.0460931
XLOC_011083	Peaxi162Scf00129g00836	Cellulose-synthase-like C4	30.758	62.5848	1.02485	2.78375	5e-05	0.000174625	yes		Peaxi162Scf00274g10024	1.38048	4.53464	12.2764	0.00045873	0.0102828
XLOC_028273	Peaxi162Scf00710g00414	RCD one 5, putative isoform 2 [Theobroma cacao] gb|EOY20729.1| RCD one 5, putative isoform 2 [Theobroma cacao]	1.33732	2.72028	1.02441	1.21932	0.0731	0.11761	no		Peaxi162Scf01038g00005	1.37945	5.21577	25.7985	3.79e-07	5.81e-05
XLOC_008860	Peaxi162Scf00092g01520	Homeodomain-like superfamily protein	115.793	235.498	1.02417	2.71977	5e-05	0.000174625	yes		Peaxi162Scf00082g00148	1.37729	0.505099	12.8366	0.000339906	0.00837446
XLOC_007555	Peaxi162Scf00074g02036	AP-1 complex subunit beta	31.2144	63.4749	1.02398	2.68574	5e-05	0.000174625	yes		Peaxi162Scf00029g02913	1.37674	4.65388	32.3949	1.26e-08	3.97e-06
XLOC_005813	Peaxi162Scf00051g00316	Nucleotide excision repair, TFIIH, subunit TTDA	18.4011	37.4189	1.02397	2.266	0.0003	0.000918529	yes		Peaxi162Scf00098g00814	1.37619	3.32951	10.946	0.00093808	0.0166119
XLOC_006862	Peaxi162Scf00066g02017	SEUSS-like 2	24.4619	49.734	1.0237	2.71221	5e-05	0.000174625	yes		Peaxi162Scf00200g01316	1.37537	4.29895	16.5243	4.8e-05	0.0021077
XLOC_017932	Peaxi162Scf00290g00039	Calcium-dependent lipid-binding family protein isoform 4 [Theobroma cacao] gb|EOY06843.1| Calcium-dependent lipid-binding family protein isoform 4 [Theobroma cacao]	1.96248	3.98924	1.02344	1.6897	0.004	0.00932222	yes		Peaxi162Scf00805g00021	1.37438	3.03785	10.4859	0.00120288	0.019916
XLOC_003949	Peaxi162Scf00030g01015	UDP-Glycosyltransferase superfamily protein	4.21034	8.55646	1.02308	1.9879	0.00095	0.00260572	yes		Peaxi162Scf00441g00218	1.37172	2.39016	11.902	0.000560743	0.0117671
XLOC_032724	Peaxi162Scf01097g00415	RING/U-box superfamily protein	4.91698	9.97123	1.02	1.97561	0.003	0.00722894	yes		Peaxi162Scf00078g00424	1.37057	1.14061	8.51405	0.00352414	0.0413318
XLOC_010246	Peaxi162Scf00118g01311	zinc ion binding	3.35672	6.80612	1.01978	1.77288	0.003	0.00722894	yes		Peaxi162Scf00078g00710	1.36927	5.9794	19.9981	7.75e-06	0.000565355
XLOC_027652	Peaxi162Scf00683g00157	WD repeat-containing protein 1	11.2034	22.7158	1.01976	2.57317	5e-05	0.000174625	yes		Peaxi162Scf01060g00139	1.3683	6.91635	19.2215	1.16e-05	0.000755729
XLOC_016506	Peaxi162Scf00249g00619	patatin-like protein 6	1.99266	4.03814	1.019	1.52529	0.01195	0.0244693	yes		Peaxi162Scf00505g00062	1.3675	8.12053	2.9979	0.0833725	0.309567
XLOC_026408	Peaxi162Scf00611g00052	Unknown protein	25.9324	52.551	1.01896	2.55009	5e-05	0.000174625	yes		Peaxi162Scf00116g00043	1.36693	8.91361	19.8305	8.46e-06	0.000594125
XLOC_003951	Peaxi162Scf00030g00133	EXORDIUM like 2	28.5564	57.8579	1.0187	2.50808	5e-05	0.000174625	yes		Peaxi162Scf00078g00221	1.36634	0.288977	2.41049	0.120525	0.384166
XLOC_022376	Peaxi162Scf00421g00119	NHL domain-containing protein, putative isoform 1 [Theobroma cacao] gb|EOY00407.1| NHL domain-containing protein, putative isoform 1 [Theobroma cacao]	2.51536	5.0945	1.01818	1.55248	0.0129	0.0261502	yes		Peaxi162Scf00366g00029	1.36265	6.01707	31.0142	2.56e-08	6.63e-06
XLOC_007010	Peaxi162Scf00069g00162	VQ motif-containing protein	26.789	54.2528	1.01806	2.61265	5e-05	0.000174625	yes		Peaxi162Scf00042g02616	1.36014	3.7792	8.5306	0.00349224	0.0410507
XLOC_026655	Peaxi162Scf00620g00624	MADS-box transcription factor 50	4.98578	10.0967	1.01799	1.36481	0.0277	0.0511026	no		Peaxi162Scf00450g00035	1.35933	3.59145	13.5409	0.000233419	0.00639493
XLOC_016681	Peaxi162Scf00254g00617	Protein transport protein Sec24-like	38.1221	77.1987	1.01795	2.66152	5e-05	0.000174625	yes		Peaxi162Scf00084g00518	1.3591	3.4534	7.89835	0.00494799	0.0517068
XLOC_001966	Peaxi162Scf00011g01631	Beta-glucosidase, GBA2 type family protein	5.13931	10.3966	1.01646	1.70259	0.00565	0.0126558	yes		Peaxi162Scf00136g00059	1.35908	1.77299	7.10146	0.00770211	0.0700598
XLOC_021478	Peaxi162Scf00393g00042	GRAS family transcription factor	7.85699	15.8923	1.01628	2.26623	5e-05	0.000174625	yes		Peaxi162Scf00076g00071	1.35895	3.86851	7.56161	0.00596247	0.0590037
XLOC_010182	Peaxi162Scf00117g00315	Inorganic pyrophosphatase	14.7323	29.7962	1.01615	2.44658	0.0001	0.00033435	yes		Peaxi162Scf00561g00211	1.35766	3.81949	11.2607	0.000791643	0.0147983
XLOC_001113	Peaxi162Scf00005g04212	organellar single-stranded DNA binding protein 3	3.57169	7.22272	1.01594	1.91528	0.0024	0.00595922	yes		Peaxi162Scf00647g00319	1.35702	3.64454	26.725	2.35e-07	3.94e-05
XLOC_024000	Peaxi162Scf00486g00012	Unknown protein	17.8472	36.0726	1.01521	1.64242	0.00615	0.01364	yes		Peaxi162Scf00390g10026	1.35683	4.50266	18.5805	1.63e-05	0.000955683
XLOC_031138	Peaxi162Scf00929g00071	myb domain protein 77	1.43668	2.903	1.01481	0.809526	0.134	0.196109	no		Peaxi162Scf00173g00511	1.35681	5.98322	18.5263	1.68e-05	0.000977684
XLOC_006086	Peaxi162Scf00057g00317	hydroxyproline-rich glycoprotein family protein	30.1785	60.9769	1.01474	2.76996	5e-05	0.000174625	yes		Peaxi162Scf00298g00021	1.35667	1.74764	6.4563	0.011056	0.089977
XLOC_024526	Peaxi162Scf00518g00317	glycosylphosphatidylinositol-anchored lipid protein transfer 1	93.4004	188.694	1.01455	2.65994	5e-05	0.000174625	yes		Peaxi162Scf00030g00816	1.35633	4.0208	5.03078	0.0249007	0.150426
XLOC_020441	Peaxi162Scf00362g00110	glutamate receptor 2	10.9	22.0147	1.01415	2.62986	5e-05	0.000174625	yes		Peaxi162Scf01060g00012	1.35552	0.127837	3.62133	0.0570432	0.246711
XLOC_012601	Peaxi162Scf00160g00714	Lipases,hydrolases, acting on ester bonds isoform 3 [Theobroma cacao] gb|EOY15637.1| Lipases,hydrolases, acting on ester bonds isoform 3 [Theobroma cacao]	5.99405	12.0986	1.01324	1.80457	0.0052	0.0117604	yes		Peaxi162Scf00003g00203	1.3554	1.22474	8.07885	0.0044785	0.0482364
XLOC_023581	Peaxi162Scf00465g00015	L-tyrosine decarboxylase	1.27885	2.58039	1.01274	1.44189	0.01545	0.0306457	yes		Peaxi162Scf00294g00097	1.35396	0.679937	11.0627	0.000880815	0.0159471
XLOC_015801	Peaxi162Scf00228g00410	basic helix-loop-helix (bHLH) DNA-binding superfamily protein	33.473	67.5243	1.01241	2.65853	5e-05	0.000174625	yes		Peaxi162Scf00001g00608	1.35382	6.30283	36.5621	1.48e-09	7.47e-07
XLOC_014507	Peaxi162Scf00198g00411		65.8476	132.722	1.01121	3.56907	5e-05	0.000174625	yes		Peaxi162Scf00419g00061	1.35088	2.34887	10.4533	0.00122429	0.0201731
XLOC_029199	Peaxi162Scf00767g00611	L-galactono-1,4-lactone dehydrogenase	49.8544	100.479	1.01111	2.66249	5e-05	0.000174625	yes		Peaxi162Scf00660g00052	1.34537	0.856022	3.16451	0.0752551	0.292475
XLOC_020105	Peaxi162Scf00354g00112	zinc finger (C2H2 type, AN1-like) family protein	5.55915	11.1974	1.01023	2.03996	0.0009	0.00248147	yes		Peaxi162Scf00025g02433	1.34526	2.24979	21.7592	3.09e-06	0.000271274
XLOC_033392	Peaxi162Scf01213g00003	Protein of Unknown Function (DUF239)	63.7907	128.445	1.00973	2.66784	5e-05	0.000174625	yes		Peaxi162Scf00031g01316	1.34513	0.404601	5.42968	0.0197973	0.129447
XLOC_018805	Peaxi162Scf00314g01042	Eukaryotic aspartyl protease family protein	37.2946	75.0789	1.00944	2.65857	5e-05	0.000174625	yes		Peaxi162Scf00691g00043	1.34439	2.10231	3.00942	0.0827819	0.308433
XLOC_028775	Peaxi162Scf00740g00335	U-box domain-containing protein 44, putative isoform 3 [Theobroma cacao] gb|EOY23638.1| U-box domain-containing protein 44, putative isoform 3 [Theobroma cacao]	1.95104	3.92705	1.0092	2.03491	0.001	0.00272775	yes		Peaxi162Scf01909g00114	1.34155	4.62721	15.3798	8.79e-05	0.00318921
XLOC_020744	Peaxi162Scf00371g00316		3.7978	7.64355	1.00908	1.34782	0.02825	0.0519849	no		Peaxi162Scf00050g00131	1.34086	3.53534	2.01879	0.155363	0.432395
XLOC_011902	Peaxi162Scf00147g00102	Unknown protein	8.53082	17.1688	1.00903	4.22591	0.00145	0.00380213	yes		Peaxi162Scf00356g00031	1.33922	0.456306	3.01849	0.08232	0.307597
XLOC_001175	Peaxi162Scf00006g00715	UV-induced protein uvi31, putative [Theobroma cacao] gb|EOY11897.1| UV-induced protein uvi31, putative [Theobroma cacao]	107.152	215.606	1.00875	2.68507	5e-05	0.000174625	yes		Peaxi162Scf00052g01910	1.33855	0.680532	4.42917	0.0353297	0.1853
XLOC_020901	Peaxi162Scf00376g00032	mediator of RNA polymerase II transcription subunit 23 [Arabidopsis thaliana] gb|AEE30360.1| uncharacterized protein [Arabidopsis thaliana]	5.58882	11.2419	1.00827	2.51169	5e-05	0.000174625	yes		Peaxi162Scf00017g02016	1.33743	3.67345	13.0284	0.000306808	0.00778716
XLOC_000737	Peaxi162Scf00003g00813	F-box/FBD/LRR-repeat protein	1.78053	3.5796	1.00749	1.44334	0.0168	0.0329821	yes		Peaxi162Scf00165g01724	1.33675	3.98384	25.4728	4.49e-07	6.52e-05
XLOC_012202	Peaxi162Scf00152g01233		1.37894	2.77193	1.00734	0.559134	0.31515	0.393286	no		Peaxi162Scf00078g00078	1.33583	3.92204	17.6392	2.67e-05	0.00137554
XLOC_007523	Peaxi162Scf00074g01312	multidrug resistance-associated protein 14	1.46288	2.93962	1.00682	2.02183	0.0008	0.00223223	yes		Peaxi162Scf00174g01113	1.33556	4.4968	18.8869	1.39e-05	0.000855017
XLOC_026088	Peaxi162Scf00592g00451	Protein transport protein SEC23	14.0878	28.3078	1.00675	2.62016	5e-05	0.000174625	yes		Peaxi162Scf00753g00015	1.3355	0.0593612	2.72117	0.0990256	0.343209
XLOC_021586	Peaxi162Scf00396g00134	6-phosphogluconate dehydrogenase, decarboxylating 3	3.27375	6.57769	1.00664	1.75136	0.00345	0.00817973	yes		Peaxi162Scf00332g00739	1.33499	4.70988	2.86258	0.0906617	0.32627
XLOC_010242	Peaxi162Scf00118g00085	hydroxyproline-rich glycoprotein family protein	8.15343	16.3798	1.00643	1.94096	0.00135	0.00356868	yes		Peaxi162Scf00229g01118	1.33453	4.84745	27.4111	1.64e-07	2.96e-05
XLOC_001015	Peaxi162Scf00004g04619	L-ascorbate oxidase	22.5649	45.3269	1.00629	2.66192	5e-05	0.000174625	yes		Peaxi162Scf00222g00073	1.33235	-0.689389	0.95915	0.327401	0.634475
XLOC_017616	Peaxi162Scf00284g00224	receptor-like kinase 1	1.8005	3.61541	1.00577	1.91695	0.0015	0.00391872	yes		Peaxi162Scf00371g00316	1.33161	1.59435	3.7169	0.0538643	0.237977
XLOC_018634	Peaxi162Scf00311g01426	conserved hypothetical protein [Ricinus communis] gb|EEF42876.1| conserved hypothetical protein [Ricinus communis]	69.3125	139.059	1.00451	2.55407	5e-05	0.000174625	yes		Peaxi162Scf00045g01323	1.33154	3.25011	7.93851	0.00483936	0.0509079
XLOC_004709	Peaxi162Scf00038g01316	Dof-type zinc finger DNA-binding family protein	5.60426	11.2385	1.00386	1.35556	0.0205	0.039286	yes		Peaxi162Scf00038g01416	1.33074	5.75292	12.058	0.000515694	0.0111377
XLOC_015932	Peaxi162Scf00231g01224	Galactose mutarotase-like superfamily protein	23.5756	47.2666	1.00353	2.51874	5e-05	0.000174625	yes		Peaxi162Scf00027g00184	1.33069	7.54934	3.38685	0.0657184	0.269323
XLOC_008666	Peaxi162Scf00089g00720	GDSL esterase/lipase	42.0371	84.2736	1.00342	2.75194	5e-05	0.000174625	yes		Peaxi162Scf00843g00220	1.33014	5.77921	5.97802	0.0144853	0.106806
XLOC_032733	Peaxi162Scf01099g00322	Unknown protein	44.0168	88.2251	1.00313	2.85198	5e-05	0.000174625	yes		Peaxi162Scf00167g01329	1.32901	2.44031	1.56383	0.211106	0.506478
XLOC_000632	Peaxi162Scf00003g03733	GTP binding protein, putative [Ricinus communis] gb|EEF33759.1| GTP binding protein, putative [Ricinus communis]	84.8267	169.952	1.00254	2.47007	5e-05	0.000174625	yes		Peaxi162Scf00452g00037	1.32898	1.50875	1.05815	0.303638	0.6096
XLOC_002301	Peaxi162Scf00014g00025	wall-associated kinase 2	1.55515	3.11389	1.00167	1.63803	0.0062	0.0137376	yes		Peaxi162Scf00323g00026	1.32848	2.24886	9.37714	0.00219708	0.0300965
XLOC_023196	Peaxi162Scf00451g00024	UDP-Glycosyltransferase superfamily protein	10.9644	21.9502	1.00141	2.58064	5e-05	0.000174625	yes		Peaxi162Scf01694g00020	1.32777	1.71772	5.39478	0.0201971	0.13093
XLOC_027572	Peaxi162Scf00680g00115	Armadillo/beta-catenin-like repeat family protein	15.9282	31.8874	1.0014	2.6318	5e-05	0.000174625	yes		Peaxi162Scf00006g00386	1.3272	3.2798	21.9225	2.84e-06	0.000253441
XLOC_024437	Peaxi162Scf00516g00027	NAC domain protein,	2.05296	4.10911	1.00112	1.34814	0.0261	0.0484842	yes		Peaxi162Scf00457g00213	1.32513	5.67008	28.1913	1.1e-07	2.15e-05
XLOC_019139	Peaxi162Scf00327g00101	Delta(8)-fatty-acid desaturase	2.94228	5.88661	1.0005	1.6419	0.0076	0.0164437	yes		Peaxi162Scf00853g00424	1.32458	4.59995	10.1283	0.00146011	0.022893
XLOC_017421	Peaxi162Scf00274g10024	Protein of unknown function, DUF538	2.07321	4.14755	1.00039	1.38641	0.0251	0.0468523	yes		Peaxi162Scf00211g00233	1.32267	3.37893	8.42858	0.00369369	0.042573
XLOC_010947	Peaxi162Scf00128g01713	Bicaudal C-like protein [Medicago truncatula] gb|AET05035.1| Bicaudal C-like protein [Medicago truncatula]	14.0562	28.1138	1.00007	2.65371	5e-05	0.000174625	yes		Peaxi162Scf00016g03348	1.32165	7.40075	2.23805	0.134651	0.406744
XLOC_008808	Peaxi162Scf00092g00515	NAD(P)H-quinone oxidoreductase subunit H, putative isoform 3, partial [Theobroma cacao] gb|EOY05721.1| NAD(P)H-quinone oxidoreductase subunit H, putative isoform 3, partial [Theobroma cacao]	15.6399	31.2809	1.00005	2.52608	5e-05	0.000174625	yes		Peaxi162Scf00753g00337	1.32152	0.598245	4.99761	0.0253824	0.151898
XLOC_019258	Peaxi162Scf00330g00310	Pectinacetylesterase family protein	3.62707	7.25332	0.999837	1.82142	0.0035	0.00828339	yes		Peaxi162Scf00338g00627	1.32014	0.239999	2.81391	0.0934501	0.331996
XLOC_022349	Peaxi162Scf00420g00936		2.86859	5.7363	0.999777	0.969545	0.1049	0.159902	no		Peaxi162Scf00030g00224	1.31807	6.13209	35.1382	3.07e-09	1.25e-06
XLOC_015882	Peaxi162Scf00230g00038	chlorophyllase 1	39.5531	79.0108	0.998259	2.61737	5e-05	0.000174625	yes		Peaxi162Scf00698g00012	1.31265	1.78939	6.70813	0.00959741	0.0815347
XLOC_013741	Peaxi162Scf00179g00222	Protein kinase superfamily protein	2.15851	4.31037	0.997775	2.14545	0.0003	0.000918529	yes		Peaxi162Scf00119g00159	1.30981	3.61757	8.62735	0.00331153	0.0396284
XLOC_012207	Peaxi162Scf00152g01330	conserved hypothetical protein [Asparagus officinalis]	173.268	345.991	0.99773	2.5092	5e-05	0.000174625	yes		Peaxi162Scf00004g03211	1.30872	0.497429	9.07963	0.00258473	0.0337684
XLOC_012306	Peaxi162Scf00154g00131	Mitochondrial transcription termination factor family protein	7.04015	14.0529	0.99719	2.15729	0.00065	0.00185122	yes		Peaxi162Scf00016g02218	1.30682	1.27856	5.80951	0.0159398	0.113647
XLOC_004464	Peaxi162Scf00037g00126	Cation/calcium exchanger 5	14.3663	28.6763	0.997169	2.47902	5e-05	0.000174625	yes		Peaxi162Scf00401g00012	1.30624	8.37285	10.4101	0.00125329	0.0205344
XLOC_007572	Peaxi162Scf00074g00023	Endoglucanase 1	1.04646	2.08878	0.997144	1.25409	0.03775	0.0669743	no		Peaxi162Scf00179g00219	1.3055	0.876809	4.24163	0.0394442	0.198101
XLOC_035019	Peaxi162Scf12724g00016	Glyceraldehyde-3-phosphate dehydrogenase A [Theobroma cacao] gb|EOX93641.1| Glyceraldehyde-3-phosphate dehydrogenase A [Theobroma cacao]	215.404	429.835	0.996737	2.47179	5e-05	0.000174625	yes		Peaxi162Scf00007g01342	1.30461	6.05944	1.07111	0.300694	0.606871
XLOC_024855	Peaxi162Scf00534g00007	vesicle-associated membrane protein 724	1.49026	2.97304	0.996377	0.86641	0.15375	0.220166	no		Peaxi162Scf00016g00187	1.30451	5.18386	31.8051	1.7e-08	4.77e-06
XLOC_025702	Peaxi162Scf00570g00116	Pre-mRNA-processing factor 39	1.73428	3.4594	0.996184	1.44389	0.0165	0.0324719	yes		Peaxi162Scf00037g01125	1.30389	7.11569	39.4154	3.43e-10	2.04e-07
XLOC_008640	Peaxi162Scf00089g00131	Glucan endo-1,3-beta-glucosidase 9	9.34819	18.6413	0.995747	2.4195	5e-05	0.000174625	yes		Peaxi162Scf00413g00827	1.30369	7.03378	22.7779	1.82e-06	0.000183729
XLOC_014411	Peaxi162Scf00195g01017	Alpha-glucosidase	15.8467	31.5952	0.995526	2.66076	5e-05	0.000174625	yes		Peaxi162Scf00442g00063	1.30337	0.156714	3.65059	0.0560492	0.24426
XLOC_016572	Peaxi162Scf00252g00712	alpha amylase	5.10623	10.1786	0.995207	1.99668	0.00095	0.00260572	yes		Peaxi162Scf00017g01720	1.30154	3.82008	15.0375	0.000105394	0.00361411
XLOC_010749	Peaxi162Scf00128g00020	alpha/beta-Hydrolases superfamily protein	55.7534	111.111	0.994872	2.62157	5e-05	0.000174625	yes		Peaxi162Scf00038g02533	1.30123	4.97762	42.3694	7.56e-11	8.69e-08
XLOC_027790	Peaxi162Scf00685g00122	actin-related protein 5	2.89382	5.76501	0.994345	2.40241	0.0001	0.00033435	yes		Peaxi162Scf00366g00216	1.30056	6.00143	2.29871	0.129482	0.398536
XLOC_017411	Peaxi162Scf00274g00827	Unknown protein	22.6639	45.1329	0.993782	2.08015	0.0008	0.00223223	yes		Peaxi162Scf00465g00015	1.29933	1.47227	7.93482	0.00484925	0.0509079
XLOC_015467	Peaxi162Scf00219g00048	maturase K	60.2332	119.822	0.992264	1.96142	0.00045	0.00132797	yes		Peaxi162Scf00270g01119	1.29727	5.3083	16.2889	5.44e-05	0.00230813
XLOC_028853	Peaxi162Scf00745g00840	Pentatricopeptide repeat-containing protein	1.65866	3.29845	0.991767	1.9553	0.0023	0.00573661	yes		Peaxi162Scf00119g00510	1.29725	-0.314978	1.17391	0.278599	0.583918
XLOC_027796	Peaxi162Scf00687g00041	Fasciclin-like arabinogalactan protein 17	99.1134	197.016	0.991162	2.60418	5e-05	0.000174625	yes		Peaxi162Scf00758g00011	1.29554	5.49349	7.22519	0.00718877	0.0669487
XLOC_002682	Peaxi162Scf00016g00211	E3 ubiquitin-protein ligase MARCH6	25.1097	49.9098	0.991082	2.62656	5e-05	0.000174625	yes		Peaxi162Scf00199g01019	1.29393	1.67729	1.84427	0.174452	0.458215
XLOC_022311	Peaxi162Scf00420g00442	Mitochondrial transcription termination factor family protein	18.2207	36.2155	0.99103	2.58964	5e-05	0.000174625	yes		Peaxi162Scf00672g00047	1.29199	6.15992	32.0413	1.51e-08	4.59e-06
XLOC_008882	Peaxi162Scf00094g01013	laccase 17	6.97036	13.8521	0.990795	2.25326	0.00015	0.000486486	yes		Peaxi162Scf00074g01119	1.29188	5.86414	8.01951	0.00462761	0.0493295
XLOC_012679	Peaxi162Scf00160g01032	conserved hypothetical protein [Ricinus communis] gb|EEF48629.1| conserved hypothetical protein [Ricinus communis]	9.3487	18.5739	0.990437	1.15555	0.0645	0.105513	no		Peaxi162Scf00224g00116	1.29166	4.29319	1.18502	0.276337	0.581585
XLOC_008988	Peaxi162Scf00096g01112	SWAP (Suppressor-of-White-APricot)/surp RNA-binding domain-containing protein	13.9	27.6152	0.990378	2.85232	5e-05	0.000174625	yes		Peaxi162Scf00839g00235	1.29069	2.90993	1.17827	0.277709	0.583063
XLOC_027772	Peaxi162Scf00684g00566	Calmodulin-binding family protein [Populus trichocarpa] gb|EEE87794.2| Calmodulin-binding family protein [Populus trichocarpa]	2.02944	4.0317	0.990304	1.49973	0.0137	0.0275751	yes		Peaxi162Scf00207g00333	1.29009	7.27509	16.3418	5.29e-05	0.00226312
XLOC_003995	Peaxi162Scf00030g01522	Phosphate-responsive 1 family protein	1.3873	2.75492	0.989725	0.832481	0.1845	0.255029	no		Peaxi162Scf00045g01830	1.29004	-0.216163	1.12471	0.288906	0.593942
XLOC_009191	Peaxi162Scf00100g01521	small ubiquitin-like modifier 2	60.0793	119.29	0.989527	2.79893	5e-05	0.000174625	yes		Peaxi162Scf00549g00015	1.28901	2.3645	1.09905	0.294476	0.599899
XLOC_005824	Peaxi162Scf00051g01011	conserved hypothetical protein [Ricinus communis] gb|EEF48339.1| conserved hypothetical protein [Ricinus communis]	259.315	514.533	0.988556	2.25802	0.00015	0.000486486	yes		Peaxi162Scf00385g01229	1.287	0.347445	10.5565	0.00115782	0.0194966
XLOC_027577	Peaxi162Scf00680g00417	FKBP-like peptidyl-prolyl cis-trans isomerase family protein	124.867	247.729	0.988379	2.55279	5e-05	0.000174625	yes		Peaxi162Scf00421g00007	1.28548	3.0467	12.6422	0.000377146	0.00904175
XLOC_019229	Peaxi162Scf00329g00811	Autophagy-related protein 9	4.46147	8.84932	0.988047	2.35118	0.0001	0.00033435	yes		Peaxi162Scf00017g02231	1.28506	2.41982	4.59729	0.0320225	0.174585
XLOC_001864	Peaxi162Scf00011g01411	Unknown protein	4.2754	8.48023	0.988043	1.45815	0.01435	0.0287248	yes		Peaxi162Scf00461g00026	1.28474	0.835876	2.83055	0.0924867	0.329724
XLOC_023107	Peaxi162Scf00450g00314	alpha/beta-Hydrolases superfamily protein	23.205	46.0227	0.987911	2.63113	5e-05	0.000174625	yes		Peaxi162Scf00378g00216	1.28439	6.89247	1.2021	0.272903	0.578999
XLOC_030054	Peaxi162Scf00825g00004	Chlorophyll a-b binding protein 25, chloroplastic	352.881	699.849	0.987861	2.40433	5e-05	0.000174625	yes		Peaxi162Scf00071g00035	1.28277	2.33723	5.42901	0.0198049	0.129447
XLOC_022318	Peaxi162Scf00420g00566	Unknown protein	79.6761	158.002	0.987722	2.49357	5e-05	0.000174625	yes		Peaxi162Scf00516g00035	1.282	2.71809	11.6465	0.000643218	0.0129343
XLOC_010082	Peaxi162Scf00115g00122	Protein of unknown function, DUF547	1.11595	2.21283	0.987629	1.27431	0.0392	0.0692038	no		Peaxi162Scf00005g04212	1.27936	4.26062	23.4097	1.31e-06	0.000146568
XLOC_010309	Peaxi162Scf00119g00520	Serine/threonine-protein kinase Rio1	2.28121	4.52346	0.987624	1.72081	0.00505	0.0114584	yes		Peaxi162Scf00681g00025	1.27823	0.108148	1.708	0.191245	0.481121
XLOC_002702	Peaxi162Scf00016g02435	conserved hypothetical protein [Ricinus communis] gb|EEF37662.1| conserved hypothetical protein [Ricinus communis]	133.401	264.491	0.987449	2.46348	5e-05	0.000174625	yes		Peaxi162Scf00274g00026	1.27656	1.61493	7.15356	0.00748155	0.0686869
XLOC_003391	Peaxi162Scf00021g02117	calcium ion binding protein, putative [Ricinus communis] gb|EEF36409.1| calcium ion binding protein, putative [Ricinus communis]	1.83594	3.63936	0.987163	1.28262	0.02925	0.0535953	no		Peaxi162Scf00195g00122	1.27619	-0.297384	1.16898	0.279612	0.58504
XLOC_000935	Peaxi162Scf00003g05135	Transcription elongation factor (TFIIS) family protein	2.1523	4.26612	0.987042	1.60252	0.00715	0.0155844	yes		Peaxi162Scf00320g00619	1.27442	6.00399	12.3069	0.000451276	0.0102151
XLOC_015065	Peaxi162Scf00207g01445	Subtilase family protein	49.2749	97.5612	0.985455	2.51761	0.0001	0.00033435	yes		Peaxi162Scf00001g00297	1.27337	3.50097	10.725	0.00105699	0.0182132
XLOC_004381	Peaxi162Scf00036g01015	Protein kinase superfamily protein	11.8208	23.4034	0.985383	2.70697	5e-05	0.000174625	yes		Peaxi162Scf00610g00366	1.27284	2.69344	7.82936	0.00514043	0.0531811
XLOC_002696	Peaxi162Scf00016g02324	translocon at inner membrane of chloroplasts 21	121.675	240.787	0.984725	2.55452	5e-05	0.000174625	yes		Peaxi162Scf00264g00510	1.27126	9.59492	7.17569	0.00738982	0.068209
XLOC_024384	Peaxi162Scf00515g00055	GRAS family transcription factor	6.47222	12.8078	0.984685	2.27849	0.00025	0.000777877	yes		Peaxi162Scf00207g00145	1.27016	0.945536	5.04056	0.0247605	0.149848
XLOC_030111	Peaxi162Scf00828g00413	disease resistance protein (TIR-NBS-LRR class), putative	1.85308	3.66655	0.984495	2.02102	0.00135	0.00356868	yes		Peaxi162Scf00160g00717	1.26999	5.8326	40.5962	1.87e-10	1.55e-07
XLOC_010683	Peaxi162Scf00126g00240	Nucleotidyltransferase family protein	4.48357	8.86404	0.983317	2.26846	0.00015	0.000486486	yes		Peaxi162Scf00196g00319	1.26957	1.54239	1.11398	0.291219	0.596198
XLOC_026340	Peaxi162Scf00608g00048	Unknown protein	3.32088	6.56473	0.983171	1.80563	0.00395	0.0092202	yes		Peaxi162Scf00768g00112	1.26838	0.826031	4.01201	0.0451772	0.213779
XLOC_017057	Peaxi162Scf00264g00089	prenylated RAB acceptor 1.B4	272.896	539.144	0.98232	2.54859	5e-05	0.000174625	yes		Peaxi162Scf00437g00514	1.26812	5.21786	37.2819	1.02e-09	5.29e-07
XLOC_011189	Peaxi162Scf00130g00067	UDP-Glycosyltransferase superfamily protein	11.5637	22.837	0.981776	2.42595	5e-05	0.000174625	yes		Peaxi162Scf00992g00007	1.26809	6.08021	11.7681	0.000602553	0.0123565
XLOC_016031	Peaxi162Scf00232g01121	SNARE-associated protein-related isoform 1 [Theobroma cacao] gb|EOY32848.1| SNARE-associated protein-related isoform 1 [Theobroma cacao]	2.27361	4.49015	0.981776	1.30044	0.0465	0.0796106	no		Peaxi162Scf00202g00189	1.26739	2.55062	10.8113	0.00100881	0.0175584
XLOC_030168	Peaxi162Scf00833g00532	Topoisomerase II-associated protein PAT1, putative isoform 1 [Theobroma cacao] gb|EOX93162.1| Topoisomerase II-associated protein PAT1, putative isoform 1 [Theobroma cacao]	5.48411	10.828	0.981438	2.38152	0.0001	0.00033435	yes		Peaxi162Scf00128g00066	1.26729	0.751165	5.29999	0.0213255	0.135656
XLOC_032781	Peaxi162Scf01108g00212	Excinuclease ABC, C subunit, N-terminal	2.56732	5.06594	0.980566	1.32347	0.02855	0.0524711	no		Peaxi162Scf00029g00015	1.26556	8.06164	19.1827	1.19e-05	0.000761679
XLOC_020761	Peaxi162Scf00371g00087	myb domain protein 74	3.18064	6.27132	0.979455	1.65996	0.0051	0.0115595	yes		Peaxi162Scf00811g00012	1.2648	5.13468	20.5267	5.88e-06	0.000456167
XLOC_012148	Peaxi162Scf00152g00338	Zinc finger SWIM domain-containing protein 7 isoform 1 [Theobroma cacao] gb|EOX98419.1| Zinc finger SWIM domain-containing protein 7 isoform 1 [Theobroma cacao]	1.30484	2.57042	0.978135	0.952771	0.13405	0.196173	no		Peaxi162Scf00032g00106	1.26463	2.40561	1.21026	0.27128	0.577441
XLOC_021325	Peaxi162Scf00390g00124	Chaperone DnaJ-domain superfamily protein	6.611	13.0227	0.978091	2.55328	5e-05	0.000174625	yes		Peaxi162Scf00038g00721	1.26452	3.43472	2.85549	0.0910623	0.326549
XLOC_031096	Peaxi162Scf00928g00002	Unknown protein	486.338	957.169	0.976813	2.56447	5e-05	0.000174625	yes		Peaxi162Scf00864g00009	1.26403	1.58063	4.14157	0.0418423	0.205462
XLOC_005491	Peaxi162Scf00047g01322	Pectin lyase-like superfamily protein	41.7356	82.1389	0.976785	2.5767	5e-05	0.000174625	yes		Peaxi162Scf00075g01235	1.26334	3.89941	23.1928	1.47e-06	0.000159465
XLOC_020003	Peaxi162Scf00350g00014	Plastid-lipid associated protein PAP / fibrillin family protein	129.474	254.742	0.976378	2.56021	5e-05	0.000174625	yes		Peaxi162Scf00056g00313	1.26319	3.67889	2.94662	0.0860571	0.315751
XLOC_028586	Peaxi162Scf00732g00135	DNA binding protein, putative [Ricinus communis] gb|EEF33699.1| DNA binding protein, putative [Ricinus communis]	63.4275	124.785	0.976265	2.54976	5e-05	0.000174625	yes		Peaxi162Scf00118g01929	1.26264	2.31825	4.52822	0.0333403	0.17899
XLOC_006355	Peaxi162Scf00060g00438	ABC transporter B family member 20	7.81488	15.374	0.976198	2.58133	5e-05	0.000174625	yes		Peaxi162Scf00325g00004	1.26245	4.03296	1.18419	0.276505	0.581831
XLOC_007258	Peaxi162Scf00071g00835	HXXXD-type acyl-transferase family protein	44.1169	86.7404	0.975373	2.45255	5e-05	0.000174625	yes		Peaxi162Scf00560g00619	1.2602	1.11113	4.38778	0.0361973	0.18788
XLOC_034418	Peaxi162Scf01558g00012	hydroxyproline-rich glycoprotein family protein	42.8423	84.2282	0.975269	2.56798	5e-05	0.000174625	yes		Peaxi162Scf00179g00625	1.25996	0.892158	4.7338	0.0295755	0.166459
XLOC_018156	Peaxi162Scf00299g00231	Peptide methionine sulfoxide reductase B5	25.3321	49.7613	0.974058	2.14381	0.0002	0.000634001	yes		Peaxi162Scf00152g00111	1.25915	3.13044	13.4421	0.000246043	0.0066528
XLOC_007888	Peaxi162Scf00078g01140	RING/U-box superfamily protein	4.09616	8.04166	0.973222	1.90502	0.002	0.00506598	yes		Peaxi162Scf00469g00624	1.25895	5.71916	7.56008	0.00596754	0.0590256
XLOC_021497	Peaxi162Scf00393g00075	UDP-Glycosyltransferase superfamily protein	6.30635	12.3796	0.973093	2.16243	0.0005	0.00146065	yes		Peaxi162Scf01447g00015	1.25892	1.31536	4.08134	0.0433592	0.209281
XLOC_012974	Peaxi162Scf00166g00826	tRNA/rRNA methyltransferase (SpoU) family protein	1.25544	2.46339	0.972453	0.727731	0.22925	0.303052	no		Peaxi162Scf00076g00330	1.25849	1.37143	8.10048	0.00442536	0.0478632
XLOC_011337	Peaxi162Scf00132g00057	Integrase-type DNA-binding superfamily protein	3.32477	6.52139	0.971926	1.81013	0.0041	0.00952849	yes		Peaxi162Scf00363g00727	1.25795	4.24547	12.4348	0.000421399	0.00976287
XLOC_000249	Peaxi162Scf00001g00481	SPX (SYG1/Pho81/XPR1) domain-containing protein	9.81012	19.239	0.97169	2.22759	0.00045	0.00132797	yes		Peaxi162Scf01223g00009	1.25756	3.14065	24.5248	7.34e-07	9.68e-05
XLOC_009357	Peaxi162Scf00102g01050	Exostosin family protein	5.55755	10.8955	0.971208	2.15177	0.0002	0.000634001	yes		Peaxi162Scf01204g00126	1.25716	1.58536	6.58903	0.0102609	0.0850774
XLOC_016145	Peaxi162Scf00236g00054	2-oxoglutarate (2OG) and Fe(II)-dependent oxygenase superfamily protein	58.4272	114.53	0.971015	2.61068	5e-05	0.000174625	yes		Peaxi162Scf00047g00009	1.25674	0.652548	3.7528	0.0527191	0.234633
XLOC_015067	Peaxi162Scf00207g10149	exocyst subunit exo70 family protein D1	3.03769	5.95213	0.97043	1.88122	0.0023	0.00573661	yes		Peaxi162Scf00393g00107	1.256	11.6469	7.79515	0.00523867	0.0539013
XLOC_018177	Peaxi162Scf00299g00082	Chaperone DnaJ-domain superfamily protein	3.51915	6.88784	0.968826	2.08688	0.00065	0.00185122	yes		Peaxi162Scf00269g00121	1.25591	4.63489	24.8768	6.11e-07	8.33e-05
XLOC_020607	Peaxi162Scf00365g00925	Peroxidase superfamily protein	5.38277	10.5317	0.968312	1.94486	0.00165	0.00426738	yes		Peaxi162Scf00047g02011	1.25581	2.05048	8.12713	0.00436077	0.0474498
XLOC_004566	Peaxi162Scf00038g01529	conserved hypothetical protein [Ricinus communis] gb|EEF34974.1| conserved hypothetical protein [Ricinus communis]	2.47122	4.83402	0.968	1.2406	0.0357	0.0637959	no		Peaxi162Scf00097g02320	1.25496	0.669958	1.19896	0.273529	0.579633
XLOC_018759	Peaxi162Scf00314g00025	conserved hypothetical protein [Ricinus communis] gb|EEF50788.1| conserved hypothetical protein [Ricinus communis]	235.389	460.396	0.967825	2.5017	5e-05	0.000174625	yes		Peaxi162Scf00141g00027	1.25478	1.03115	1.96942	0.16051	0.438875
XLOC_008592	Peaxi162Scf00089g01135	Unknown protein	3.95472	7.73123	0.967121	0.87948	0.15155	0.217504	no		Peaxi162Scf00035g00711	1.25477	1.48252	2.14207	0.143308	0.420809
XLOC_032844	Peaxi162Scf01116g00015	AMP-dependent synthetase and ligase family protein	12.3451	24.1295	0.966857	2.49895	5e-05	0.000174625	yes		Peaxi162Scf00786g00329	1.25467	2.14321	6.3083	0.0120174	0.0947768
XLOC_032094	Peaxi162Scf01013g00026	Acyl-CoA N-acyltransferases (NAT) superfamily protein	13.6607	26.7002	0.966821	2.23399	0.00015	0.000486486	yes		Peaxi162Scf00267g00131	1.25449	5.07305	6.50575	0.0107526	0.0880617
XLOC_006240	Peaxi162Scf00058g00206	tolB protein-related	9.35987	18.2853	0.966125	2.48218	5e-05	0.000174625	yes		Peaxi162Scf00171g00427	1.25342	3.40467	16.309	5.38e-05	0.0022932
XLOC_003476	Peaxi162Scf00022g00204	GDSL esterase/lipase	17.1918	33.5786	0.965823	2.32062	0.00015	0.000486486	yes		Peaxi162Scf01464g00028	1.25281	5.25054	19.2429	1.15e-05	0.000749658
XLOC_031612	Peaxi162Scf00966g00021	GDSL esterase/lipase	1.24501	2.43122	0.965521	1.2089	0.047	0.0803183	no		Peaxi162Scf00353g00617	1.25273	0.255729	3.64532	0.0562269	0.244761
XLOC_032078	Peaxi162Scf01013g00001	Unknown protein	10.7806	21.0469	0.965168	1.94108	0.00125	0.00333203	yes		Peaxi162Scf00006g00810	1.25172	0.654211	2.37851	0.123015	0.387889
XLOC_009562	Peaxi162Scf00105g01315	Embryo defective 2410 isoform 1 [Theobroma cacao] gb|EOY31352.1| Embryo defective 2410 isoform 1 [Theobroma cacao]	17.9481	35.0395	0.965149	2.52428	5e-05	0.000174625	yes		Peaxi162Scf00009g01010	1.25112	2.07608	7.51369	0.00612319	0.0599639
XLOC_005930	Peaxi162Scf00053g00715	2-oxoglutarate (2OG) and Fe(II)-dependent oxygenase superfamily protein	2.64538	5.16282	0.964686	1.72889	0.00885	0.0187984	yes		Peaxi162Scf00611g00222	1.25069	0.405832	3.54713	0.0596487	0.253737
XLOC_028069	Peaxi162Scf00699g00062	Leucine-rich receptor-like protein kinase family protein	6.23755	12.1692	0.964182	2.26801	0.0003	0.000918529	yes		Peaxi162Scf00154g00210	1.24798	0.83437	4.39462	0.0360525	0.187383
XLOC_026582	Peaxi162Scf00618g00615	Unknown protein	2.282	4.45084	0.963778	0.943389	0.1552	0.221822	no		Peaxi162Scf00928g00033	1.24649	3.92066	10.2578	0.00136109	0.0216354
XLOC_020686	Peaxi162Scf00367g00737	Leucine-rich repeat protein kinase family protein	10.0863	19.6709	0.963669	2.32799	0.00015	0.000486486	yes		Peaxi162Scf00253g00138	1.24549	3.73939	5.78175	0.0161934	0.114561
XLOC_033912	Peaxi162Scf01327g00017	Brassinosteroid signalling positive regulator (BZR1) family protein	89.1907	173.904	0.963326	2.783	5e-05	0.000174625	yes		Peaxi162Scf00227g00048	1.24546	2.72626	12.7623	0.000353667	0.00863816
XLOC_032694	Peaxi162Scf01093g00117	K(+)-insensitive pyrophosphate-energized proton pump	36.6665	71.4747	0.962968	2.56119	5e-05	0.000174625	yes		Peaxi162Scf00361g00101	1.24466	0.988519	4.23513	0.0395955	0.19848
XLOC_004125	Peaxi162Scf00032g03115	Cystathionine beta-synthase (CBS) family protein	175.461	341.764	0.961852	2.43082	5e-05	0.000174625	yes		Peaxi162Scf00038g01650	1.24445	6.54502	17.1338	3.48e-05	0.00165115
XLOC_013718	Peaxi162Scf00179g00311	Protein of unknown function (DUF789)	52.2276	101.727	0.961821	2.58233	5e-05	0.000174625	yes		Peaxi162Scf00007g01328	1.24442	4.02981	12.4995	0.000407056	0.00953107
XLOC_002180	Peaxi162Scf00013g00075	Zinc finger CCCH domain-containing protein 55	11.0775	21.5681	0.961265	2.61544	5e-05	0.000174625	yes		Peaxi162Scf00210g00224	1.2431	1.24921	12.2187	0.000473122	0.0104918
XLOC_029584	Peaxi162Scf00793g00212	Unknown protein	167.934	326.955	0.961201	2.51519	5e-05	0.000174625	yes		Peaxi162Scf00777g00521	1.24266	-0.201376	4.89734	0.0268981	0.157121
XLOC_001042	Peaxi162Scf00004g00224	tRNA-specific 2-thiouridylase MnmA	2.80183	5.45411	0.960975	1.35023	0.02155	0.0410293	yes		Peaxi162Scf00684g00560	1.24061	1.47396	2.6783	0.101724	0.349348
XLOC_003997	Peaxi162Scf00030g01518	Unknown protein	154.503	300.463	0.959555	2.35075	5e-05	0.000174625	yes		Peaxi162Scf00700g00139	1.23661	2.93667	12.1133	0.00050064	0.0109035
XLOC_004108	Peaxi162Scf00032g00419	Protein kinase superfamily protein	4.5088	8.76779	0.959471	2.04944	0.00045	0.00132797	yes		Peaxi162Scf00003g05316	1.23625	0.168682	2.73951	0.0978949	0.340392
XLOC_025063	Peaxi162Scf00540g00008	Glutaredoxin family protein	7.33123	14.2555	0.959393	2.04589	0.00245	0.00606885	yes		Peaxi162Scf00876g00023	1.23615	0.021656	1.9292	0.164846	0.444971
XLOC_008652	Peaxi162Scf00089g00426	Protein of unknown function (DUF3537)	2.29607	4.46216	0.958578	1.45033	0.0211	0.0402859	yes		Peaxi162Scf00302g01417	1.23475	5.48857	18.755	1.49e-05	0.0008923
XLOC_003020	Peaxi162Scf00017g03211	Cytosolic sulfotransferase 16	4.1607	8.08531	0.958478	1.73714	0.0036	0.00849327	yes		Peaxi162Scf00038g00318	1.23383	3.87305	3.46473	0.0626907	0.261905
XLOC_020436	Peaxi162Scf00362g00026	ARID/BRIGHT DNA-binding domain-containing protein	18.4517	35.8477	0.958129	2.08111	0.0021	0.00529001	yes		Peaxi162Scf00263g10122	1.23377	14.8231	11.1981	0.000818813	0.0151287
XLOC_008521	Peaxi162Scf00088g00085	arogenate dehydrogenase	16.7745	32.5855	0.957961	2.39274	0.00015	0.000486486	yes		Peaxi162Scf00617g00003	1.23167	0.561119	2.2371	0.134733	0.406826
XLOC_020560	Peaxi162Scf00363g00822	Disease resistance-responsive (dirigent-like protein) family protein	23.3149	45.2587	0.95694	2.37804	5e-05	0.000174625	yes		Peaxi162Scf00807g00024	1.23128	6.20183	3.7763	0.0519835	0.232344
XLOC_012257	Peaxi162Scf00153g00217	Phenylalanine--tRNA ligase beta subunit	22.7902	44.2393	0.956915	2.54018	5e-05	0.000174625	yes		Peaxi162Scf00141g00921	1.22648	1.24658	9.6854	0.00185738	0.0268614
XLOC_003201	Peaxi162Scf00019g02120	Protein of unknown function, DUF647	12.4888	24.2381	0.956637	2.42891	5e-05	0.000174625	yes		Peaxi162Scf00807g00217	1.22456	2.15227	1.53362	0.21557	0.511618
XLOC_011098	Peaxi162Scf00129g01122	carbonic anhydrase 1	7237.6	14045	0.956469	0.85191	0.126	0.186118	no		Peaxi162Scf00548g00537	1.2227	3.13456	14.9793	0.000108699	0.00369076
XLOC_014504	Peaxi162Scf00198g00217	proline-rich extensin-like receptor kinase 10	74.6392	144.779	0.955846	2.71157	5e-05	0.000174625	yes		Peaxi162Scf00088g01321	1.2217	0.694732	2.01532	0.155718	0.432801
XLOC_019658	Peaxi162Scf00342g00025	60S ribosomal protein L30	25.1057	48.6619	0.954778	2.22068	0.0003	0.000918529	yes		Peaxi162Scf00286g00649	1.22109	1.39605	0.974206	0.323633	0.630642
XLOC_014692	Peaxi162Scf00202g01112	NAD(P)-binding Rossmann-fold superfamily protein	164.551	318.936	0.954731	2.23684	0.0001	0.00033435	yes		Peaxi162Scf00096g00715	1.21614	3.66999	5.52142	0.018785	0.125955
XLOC_028021	Peaxi162Scf00695g00042	pentatricopeptide (PPR) repeat-containing protein	28.3501	54.9426	0.954569	2.55605	5e-05	0.000174625	yes		Peaxi162Scf00209g00020	1.21563	0.660878	8.48846	0.00357405	0.0417282
XLOC_025754	Peaxi162Scf00573g00053	SKP1-like 11	9.3493	18.1142	0.954188	1.16754	0.04745	0.0809742	no		Peaxi162Scf00739g00001	1.21536	4.20202	7.93475	0.00484942	0.0509079
XLOC_011550	Peaxi162Scf00137g01812	myb domain protein 74	1.91809	3.71571	0.953968	1.29476	0.02755	0.0508595	no		Peaxi162Scf00721g00044	1.21486	2.8109	10.7667	0.00103341	0.0179121
XLOC_034336	Peaxi162Scf01517g00138	Thioredoxin superfamily protein	56.4985	109.316	0.952225	2.57008	5e-05	0.000174625	yes		Peaxi162Scf00427g00622	1.21398	3.1442	18.0301	2.17e-05	0.00119142
XLOC_021328	Peaxi162Scf00390g00015	pentatricopeptide repeat 336	2.24818	4.34973	0.952167	1.4333	0.01865	0.0361523	yes		Peaxi162Scf00111g01224	1.21301	1.2763	1.32087	0.250436	0.55234
XLOC_023507	Peaxi162Scf00462g00044	Unknown protein	9.25836	17.9115	0.952056	1.11371	0.0616	0.101389	no		Peaxi162Scf00264g00625	1.21289	-0.288953	1.99149	0.158185	0.436808
XLOC_002450	Peaxi162Scf00015g00309	Cysteine desulfurase	39.8831	77.1464	0.951822	2.53631	5e-05	0.000174625	yes		Peaxi162Scf01517g00134	1.21206	7.5937	40.3699	2.1e-10	1.67e-07
XLOC_002135	Peaxi162Scf00013g00321	UDP-D-glucuronate 4-epimerase 3	6.96817	13.4758	0.951519	2.07517	0.0007	0.00197918	yes		Peaxi162Scf00171g01125	1.2115	1.23037	9.78668	0.00175781	0.0258762
XLOC_031125	Peaxi162Scf00928g00136	oligouridylate binding protein 1B	117.551	227.293	0.951269	2.34873	5e-05	0.000174625	yes		Peaxi162Scf00385g00108	1.20979	3.8716	7.47516	0.00625559	0.0609148
XLOC_026004	Peaxi162Scf00586g00037	Protein kinase superfamily protein	11.8321	22.8769	0.951187	2.48355	5e-05	0.000174625	yes		Peaxi162Scf01333g00110	1.20949	3.52474	9.75386	0.00178947	0.026201
XLOC_033581	Peaxi162Scf01257g00004	AP2/B3-like transcriptional factor family protein	1.16341	2.24917	0.951035	1.25831	0.03945	0.0695885	no		Peaxi162Scf01007g00014	1.20705	4.05578	16.2695	5.49e-05	0.00231754
XLOC_026235	Peaxi162Scf00599g00610	conserved hypothetical protein [Ricinus communis] gb|EEF29035.1| conserved hypothetical protein [Ricinus communis]	5.1414	9.93643	0.950565	1.84832	0.0027	0.00658533	yes		Peaxi162Scf00815g00359	1.20586	1.50967	8.93595	0.00279613	0.035313
XLOC_021932	Peaxi162Scf00407g00521	RNA-binding (RRM/RBD/RNP motifs) family protein	30.9527	59.8123	0.950375	2.49682	5e-05	0.000174625	yes		Peaxi162Scf00062g02315	1.20536	0.7935	0.818391	0.365651	0.657524
XLOC_001335	Peaxi162Scf00007g00141	DNA-binding storekeeper protein-related transcriptional regulator	7.19485	13.9023	0.950288	2.14789	0.00065	0.00185122	yes		Peaxi162Scf00171g00113	1.20535	5.1467	19.2627	1.14e-05	0.000744278
XLOC_007988	Peaxi162Scf00079g00073	Oligosaccharyltransferase complex/magnesium transporter family protein	27.508	53.1381	0.949897	2.47901	0.0001	0.00033435	yes		Peaxi162Scf00020g00001	1.2046	8.36177	1.45526	0.227686	0.525931
XLOC_004174	Peaxi162Scf00033g01315	Monothiol glutaredoxin-S3	10.7459	20.7572	0.949822	1.68108	0.0059	0.0131518	yes		Peaxi162Scf02210g00001	1.20359	1.69011	11.1217	0.000853213	0.0155836
XLOC_016930	Peaxi162Scf00262g00121	Homeobox-leucine zipper protein ROC7	4.24832	8.2043	0.949489	2.01743	0.00095	0.00260572	yes		Peaxi162Scf00395g00715	1.20359	0.49939	1.65475	0.198314	0.490368
XLOC_031918	Peaxi162Scf00993g00008	Leucine-rich repeat receptor-like protein kinase family protein	2.0807	4.01809	0.949438	1.58398	0.00745	0.0161559	yes		Peaxi162Scf00358g01310	1.20344	3.40809	15.1141	0.000101204	0.00349938
XLOC_023934	Peaxi162Scf00482g00026	Kinase-related protein of unknown function (DUF1296)	15.2724	29.4914	0.949371	2.53519	5e-05	0.000174625	yes		Peaxi162Scf00744g00121	1.20187	0.944229	1.90258	0.16779	0.449755
XLOC_030225	Peaxi162Scf00839g00013	Leucine-rich repeat (LRR) family protein	22.3823	43.2108	0.949031	2.40523	5e-05	0.000174625	yes		Peaxi162Scf00059g00128	1.20097	4.1181	18.2219	1.97e-05	0.00110971
XLOC_015114	Peaxi162Scf00209g00069	Protein NRT1/ PTR FAMILY 2.13	64.5349	124.569	0.948797	2.44501	5e-05	0.000174625	yes		Peaxi162Scf00353g00001	1.2009	4.05787	9.11744	0.00253184	0.0332737
XLOC_001369	Peaxi162Scf00007g02852	STRUBBELIG-receptor family 3	13.0745	25.2352	0.948685	2.69091	5e-05	0.000174625	yes		Peaxi162Scf00069g02232	1.20032	0.0257872	1.07543	0.299723	0.606169
XLOC_034072	Peaxi162Scf01372g00033	somatic embryogenesis receptor-like kinase 2	2.03789	3.93236	0.94832	1.72185	0.0061	0.0135428	yes		Peaxi162Scf00773g00013	1.19994	3.37082	15.9952	6.35e-05	0.00254368
XLOC_032090	Peaxi162Scf01013g00235	SWAP (Suppressor-of-White-APricot)/surp RNA-binding domain-containing protein	5.08979	9.8158	0.9475	2.29745	0.00015	0.000486486	yes		Peaxi162Scf00396g01322	1.19988	1.69806	1.9829	0.159086	0.437538
XLOC_030271	Peaxi162Scf00842g00011	Unknown protein	1.39703	2.69363	0.947188	1.02326	0.09035	0.141128	no		Peaxi162Scf00132g00233	1.19937	6.06866	27.3451	1.7e-07	3.04e-05
XLOC_011430	Peaxi162Scf00134g00010		1.68022	3.23933	0.947044	0.936798	0.13095	0.192275	no		Peaxi162Scf00538g00314	1.19691	1.55601	2.43198	0.118883	0.381153
XLOC_008398	Peaxi162Scf00086g00052	TCP transcription factor 22 [Solanum lycopersicum] gb|ADM87273.1| TCP transcription factor 22 [Solanum lycopersicum]	1.90042	3.66066	0.945785	1.41681	0.0274	0.0506127	no		Peaxi162Scf00561g00005	1.19669	1.95031	5.44945	0.0195745	0.128912
XLOC_016534	Peaxi162Scf00251g01217	Carbon catabolite repressor protein 4 homolog 6	8.03414	15.4742	0.945652	1.9278	0.0043	0.00993896	yes		Peaxi162Scf00173g00825	1.19501	3.15587	14.8683	0.000115286	0.00384856
XLOC_029895	Peaxi162Scf00815g00038	AtGCP3 interacting protein 1	11.1847	21.538	0.945351	1.16146	0.1317	0.193215	no		Peaxi162Scf00271g00053	1.19398	6.5544	8.31698	0.00392761	0.044463
XLOC_025341	Peaxi162Scf00550g00444	Decapping 5-like, putative isoform 5 [Theobroma cacao] gb|EOY25379.1| Decapping 5-like, putative isoform 5 [Theobroma cacao]	3.78263	7.27914	0.944379	1.94568	0.0019	0.004839	yes		Peaxi162Scf00001g00481	1.19378	6.98426	5.69137	0.0170486	0.118533
XLOC_005346	Peaxi162Scf00045g01820	Protein of unknown function (DUF1336)	30.2184	58.1194	0.943591	2.51937	5e-05	0.000174625	yes		Peaxi162Scf00452g00240	1.19267	2.04514	6.75581	0.00934428	0.0799746
XLOC_020733	Peaxi162Scf00370g00058	GATA transcription factor 11	75.018	144.279	0.943551	2.49927	5e-05	0.000174625	yes		Peaxi162Scf00089g00720	1.19215	5.01735	25.8409	3.71e-07	5.73e-05
XLOC_005648	Peaxi162Scf00047g02340	Topoisomerase II-associated protein PAT1	21.6257	41.5757	0.942996	2.50119	5e-05	0.000174625	yes		Peaxi162Scf01056g10028	1.19156	7.7874	17.8007	2.45e-05	0.00130136
XLOC_001800	Peaxi162Scf00011g00030	Histone-binding protein RBBP4	10.6788	20.5239	0.942548	2.34649	5e-05	0.000174625	yes		Peaxi162Scf01315g00114	1.19147	4.91404	31.9042	1.62e-08	4.66e-06
XLOC_006755	Peaxi162Scf00065g00131	RING-H2 finger protein ATL2	20.4077	39.2183	0.942418	2.28707	5e-05	0.000174625	yes		Peaxi162Scf00368g00015	1.19084	0.498934	3.87633	0.0489715	0.224281
XLOC_000091	Peaxi162Scf00000g02513	IQ-domain 10	1.38092	2.65379	0.942417	1.21064	0.04485	0.0774138	no		Peaxi162Scf00211g00079	1.1908	3.8578	11.9001	0.000561314	0.0117671
XLOC_009978	Peaxi162Scf00111g01477	Epstein-Barr nuclear antigen 2 [Theobroma cacao] gb|EOY13350.1| Epstein-Barr nuclear antigen 2 [Theobroma cacao]	21.4747	41.2682	0.942392	2.48082	5e-05	0.000174625	yes		Peaxi162Scf00328g01215	1.19065	5.53537	17.6763	2.62e-05	0.00135932
XLOC_004713	Peaxi162Scf00038g01416	PRA1 (Prenylated rab acceptor) family protein	8.26937	15.8909	0.942349	1.30986	0.0281	0.0517426	no		Peaxi162Scf00694g00117	1.19049	4.77326	23.6618	1.15e-06	0.000136237
XLOC_004950	Peaxi162Scf00041g01511	Sugar transport protein 5	3.8123	7.3237	0.941911	1.77809	0.00215	0.00540209	yes		Peaxi162Scf01444g00003	1.19037	5.5022	17.3516	3.11e-05	0.0015139
XLOC_024506	Peaxi162Scf00517g00636	Helicase/SANT-associated, DNA binding protein	5.32824	10.2356	0.941868	2.48203	5e-05	0.000174625	yes		Peaxi162Scf00021g01519	1.18938	2.20137	5.66461	0.0173106	0.119482
XLOC_004354	Peaxi162Scf00036g02012	Unknown protein	2.65984	5.10903	0.94171	1.61412	0.00765	0.0165399	yes		Peaxi162Scf00038g01911	1.1878	1.32164	3.93823	0.0472004	0.219147
XLOC_001618	Peaxi162Scf00009g01010	D-alanine--D-alanine ligase family	3.28639	6.31147	0.941475	1.42375	0.01535	0.0304696	yes		Peaxi162Scf00083g00176	1.18751	3.85469	16.5829	4.66e-05	0.0020743
XLOC_025147	Peaxi162Scf00542g00622	YELLOW STRIPE like 3	34.1155	65.5044	0.941166	2.45423	5e-05	0.000174625	yes		Peaxi162Scf00286g00937	1.18516	4.98436	15.3949	8.72e-05	0.00316935
XLOC_008595	Peaxi162Scf00089g01235	Quinolinate synthase, chloroplastic	12.4684	23.9401	0.941152	2.44378	5e-05	0.000174625	yes		Peaxi162Scf00006g00421	1.18487	1.13607	4.32732	0.0375051	0.192184
XLOC_023409	Peaxi162Scf00459g00084	exocyst subunit exo70 family protein G1	5.13727	9.86196	0.940873	2.11211	0.0002	0.000634001	yes		Peaxi162Scf00495g00217	1.1844	1.77164	7.99056	0.00470217	0.0499443
XLOC_008399	Peaxi162Scf00086g00062	Disease resistance protein (CC-NBS-LRR class) family	1.15427	2.2154	0.940592	1.29334	0.02815	0.051823	no		Peaxi162Scf00814g00227	1.18351	6.16541	11.0598	0.000882192	0.0159531
XLOC_030970	Peaxi162Scf00916g00219	Calcium-dependent protein kinase (CDPK) family protein	4.20672	8.0721	0.94025	2.04373	0.0006	0.00172228	yes		Peaxi162Scf01446g00005	1.18296	7.54081	16.0806	6.07e-05	0.00245566
XLOC_025292	Peaxi162Scf00548g00537	Pentatricopeptide repeat-containing protein	3.14355	6.03183	0.9402	2.02058	0.00075	0.00210563	yes		Peaxi162Scf00879g00218	1.1825	0.363423	4.62809	0.0314526	0.172615
XLOC_004674	Peaxi162Scf00038g00837	Unknown protein	1.17735	2.25894	0.940102	1.03584	0.07465	0.119766	no		Peaxi162Scf00535g00057	1.18219	1.6642	2.24504	0.134043	0.405926
XLOC_024148	Peaxi162Scf00495g00042	Ubiquitin carboxyl-terminal hydrolase family protein	3.21992	6.17604	0.939656	1.94083	0.00185	0.00472447	yes		Peaxi162Scf00038g00179	1.18152	4.93227	11.699	0.000625331	0.0126607
XLOC_016758	Peaxi162Scf00256g00031	GDP-D-mannose 4,6-dehydratase 1	73.6776	141.258	0.93904	3.02484	5e-05	0.000174625	yes		Peaxi162Scf00413g00823	1.17917	2.08877	3.60349	0.0576586	0.248383
XLOC_034657	Peaxi162Scf01876g00003	Leucine-rich receptor-like protein kinase family protein	4.34715	8.33329	0.938817	2.25979	0.00015	0.000486486	yes		Peaxi162Scf00363g00329	1.17905	5.2149	8.59212	0.0033762	0.0401884
XLOC_032461	Peaxi162Scf01064g00001	Cysteine/Histidine-rich C1 domain family protein	5.15502	9.87725	0.93813	2.26133	0.00255	0.00628795	yes		Peaxi162Scf00276g00616	1.17815	3.51279	15.6633	7.57e-05	0.00286548
XLOC_026791	Peaxi162Scf00629g00420	Endonuclease or glycosyl hydrolase with C2H2-type zinc finger domain, putative [Theobroma cacao] gb|EOY21999.1| Endonuclease or glycosyl hydrolase with C2H2-type zinc finger domain, putative [Theobroma cacao]	2.93235	5.61687	0.93771	1.58914	0.00985	0.0206542	yes		Peaxi162Scf00254g00136	1.17759	6.11294	26.1329	3.19e-07	5.12e-05
XLOC_026635	Peaxi162Scf00620g00814	Glucose-methanol-choline (GMC) oxidoreductase family protein	36.0906	69.1307	0.937706	2.40718	5e-05	0.000174625	yes		Peaxi162Scf00160g00714	1.17733	1.52164	12.4171	0.000425413	0.00983084
XLOC_028140	Peaxi162Scf00700g00139	4-coumarate:CoA ligase 2	4.64709	8.89882	0.937286	2.08327	0.00065	0.00185122	yes		Peaxi162Scf00120g01512	1.17648	6.4749	7.35185	0.00669937	0.0638552
XLOC_026690	Peaxi162Scf00623g00518	Argonaute family protein	15.117	28.9445	0.937117	2.45049	5e-05	0.000174625	yes		Peaxi162Scf00003g04738	1.17643	0.515277	2.89712	0.0887382	0.321995
XLOC_032258	Peaxi162Scf01039g00126	conserved hypothetical protein [Ricinus communis] gb|EEF41655.1| conserved hypothetical protein [Ricinus communis]	4.0321	7.71751	0.936606	1.17301	0.0543	0.0909077	no		Peaxi162Scf00089g01438	1.1764	1.26022	6.83889	0.00891942	0.0774912
XLOC_002863	Peaxi162Scf00016g02334	expressed protein, putative [Ricinus communis] gb|EEF43604.1| expressed protein, putative [Ricinus communis]	6.28655	12.0297	0.93626	1.72733	0.00345	0.00817973	yes		Peaxi162Scf00589g00320	1.17468	4.54822	21.4429	3.65e-06	0.000308157
XLOC_011032	Peaxi162Scf00129g01666	NAC domain containing protein 44	2.3222	4.44221	0.935783	1.46827	0.01105	0.0228378	yes		Peaxi162Scf00050g00628	1.17422	4.19281	23.6463	1.16e-06	0.000136237
XLOC_015500	Peaxi162Scf00220g00091	hydroxyproline-rich glycoprotein family protein	15.9756	30.5518	0.935387	2.50535	0.0001	0.00033435	yes		Peaxi162Scf00081g02733	1.17343	1.75315	1.35401	0.244579	0.546488
XLOC_005324	Peaxi162Scf00045g01323	KAR-UP F-box 1	2.25602	4.31396	0.935236	1.33955	0.02445	0.0457953	yes		Peaxi162Scf00597g00831	1.17238	0.125038	2.21426	0.13674	0.410161
XLOC_023373	Peaxi162Scf00457g00043	Unknown protein	1.41579	2.70694	0.935055	0.6271	0.3686	0.448538	no		Peaxi162Scf00069g00162	1.17181	6.22619	21.883	2.9e-06	0.000257605
XLOC_020704	Peaxi162Scf00368g00015	RING/U-box superfamily protein	1.61642	3.08946	0.934547	1.18399	0.0683	0.110888	no		Peaxi162Scf00097g00159	1.17143	4.20078	2.35476	0.124901	0.390366
XLOC_012296	Peaxi162Scf00154g01023	G-type lectin S-receptor-like serine/threonine-protein kinase	2.05625	3.92926	0.934241	2.28355	5e-05	0.000174625	yes		Peaxi162Scf00122g01720	1.1712	5.06936	11.5755	0.000668264	0.0132324
XLOC_008482	Peaxi162Scf00088g00918	Actin-related protein 2/3 complex subunit 3	10.0149	19.1241	0.933237	1.92854	0.0015	0.00391872	yes		Peaxi162Scf00599g00121	1.17103	2.9686	9.07948	0.00258494	0.0337684
XLOC_029791	Peaxi162Scf00807g00214	xyloglucan endotransglucosylase/hydrolase 15	17.5616	33.5316	0.933098	2.26231	0.0002	0.000634001	yes		Peaxi162Scf00734g00053	1.16869	3.86358	6.51493	0.0106972	0.0877818
XLOC_011004	Peaxi162Scf00129g00106	Nuclear pore complex protein Nup214 [Theobroma cacao] gb|EOY02374.1| Nuclear pore complex protein Nup214 [Theobroma cacao]	22.6248	43.1974	0.933039	2.39097	0.0002	0.000634001	yes		Peaxi162Scf00345g00023	1.16828	5.99692	35.0786	3.17e-09	1.26e-06
XLOC_012893	Peaxi162Scf00165g01520	conserved hypothetical protein [Ricinus communis] gb|EEF34636.1| conserved hypothetical protein [Ricinus communis]	3.37095	6.43607	0.933023	1.33227	0.02355	0.0443167	yes		Peaxi162Scf00461g00610	1.16701	3.12999	10.4183	0.00124773	0.0204778
XLOC_008725	Peaxi162Scf00089g01810	Fasciclin-like arabinogalactan family protein	6.92195	13.2141	0.932832	1.59664	0.00745	0.0161559	yes		Peaxi162Scf00465g00085	1.16694	4.46617	19.635	9.37e-06	0.000634871
XLOC_006128	Peaxi162Scf00057g00141	transferase, transferring glycosyl groups, putative [Ricinus communis] gb|EEF52523.1| transferase, transferring glycosyl groups, putative [Ricinus communis]	6.16674	11.7697	0.9325	1.88323	0.00165	0.00426738	yes		Peaxi162Scf00019g00142	1.16617	5.24012	23.5312	1.23e-06	0.000142213
XLOC_029601	Peaxi162Scf00793g00346	Histone H3 K4-specific methyltransferase SET7/9 family protein	6.94849	13.2495	0.931169	2.36095	5e-05	0.000174625	yes		Peaxi162Scf00207g01131	1.16523	1.35116	6.43214	0.0112073	0.0908519
XLOC_024434	Peaxi162Scf00516g00650	cellulose synthase-like D3	29.255	55.7669	0.930724	2.33462	5e-05	0.000174625	yes		Peaxi162Scf00071g01213	1.16429	1.54409	0.890014	0.345474	0.651265
XLOC_000676	Peaxi162Scf00003g00474	Disease resistance protein (CC-NBS-LRR class) family	11.8919	22.6685	0.930704	2.29778	0.0001	0.00033435	yes		Peaxi162Scf00691g00017	1.16413	2.47296	3.82074	0.0506217	0.228875
XLOC_008313	Peaxi162Scf00084g00168	phosphatidylinositol-4-phosphate 5-kinase 2	16.1656	30.8129	0.93061	2.48114	5e-05	0.000174625	yes		Peaxi162Scf01464g00006	1.16407	1.26416	3.54425	0.0597522	0.254021
XLOC_020050	Peaxi162Scf00351g00613	RING/U-box superfamily protein	5.40319	10.2964	0.93026	2.07155	0.0003	0.000918529	yes		Peaxi162Scf00037g00519	1.16357	3.20513	3.22836	0.0723732	0.28605
XLOC_033210	Peaxi162Scf01178g00119	basic helix-loop-helix (bHLH) DNA-binding superfamily protein	1.45389	2.76973	0.929827	0.977103	0.1068	0.16227	no		Peaxi162Scf00159g00167	1.16327	6.28783	36.2226	1.76e-09	8.29e-07
XLOC_005038	Peaxi162Scf00042g02520	RAC-like GTP binding protein 5	10.5934	20.18	0.929758	1.69468	0.00445	0.0102455	yes		Peaxi162Scf00111g00122	1.16308	5.38643	2.87982	0.0896963	0.324278
XLOC_005242	Peaxi162Scf00045g02114	PATATIN-like protein 5	8.80664	16.7714	0.929337	1.89538	0.00175	0.00449697	yes		Peaxi162Scf00352g01031	1.16286	1.64643	5.50902	0.0189187	0.126238
XLOC_009430	Peaxi162Scf00102g01878	Serine/threonine-protein kinase 25	25.5168	48.5927	0.929291	2.57899	5e-05	0.000174625	yes		Peaxi162Scf00915g00007	1.16177	3.52059	15.2245	9.55e-05	0.00336976
XLOC_004534	Peaxi162Scf00038g00714	Peroxidase superfamily protein	3.16572	6.02542	0.92853	1.177	0.04575	0.078534	no		Peaxi162Scf00158g00171	1.1617	3.99974	34.4155	4.45e-09	1.68e-06
XLOC_000578	Peaxi162Scf00003g02334	Unknown protein	4.64314	8.83572	0.928248	1.3289	0.0313	0.0568582	no		Peaxi162Scf00007g00141	1.16009	5.13104	18.0356	2.17e-05	0.00119142
XLOC_008628	Peaxi162Scf00089g01847	conserved hypothetical protein [Ricinus communis] gb|EEF51977.1| conserved hypothetical protein [Ricinus communis]	65.0919	123.859	0.928151	2.19933	0.0001	0.00033435	yes		Peaxi162Scf00130g00012	1.15884	4.81554	24.8916	6.06e-07	8.32e-05
XLOC_000293	Peaxi162Scf00001g00252	BEST Arabidopsis thaliana protein match is: 3'-5' exonuclease domain-containing protein / K homology domain-containing protein / KH domain-containing protein	3.01468	5.73297	0.927277	1.65783	0.0129	0.0261502	yes		Peaxi162Scf00915g00252	1.15735	4.59511	5.43868	0.0196955	0.129175
XLOC_029557	Peaxi162Scf00789g00618		34.8355	66.2454	0.927263	2.05567	0.0003	0.000918529	yes		Peaxi162Scf00650g00232	1.15606	6.19486	28.6374	8.73e-08	1.79e-05
XLOC_003063	Peaxi162Scf00017g02118	Polynucleotide 5'-hydroxyl-kinase NOL9	2.96025	5.62891	0.927136	1.65771	0.00625	0.0138363	yes		Peaxi162Scf00675g00610	1.15431	1.70422	5.26734	0.0217292	0.137045
XLOC_011325	Peaxi162Scf00132g00120	glucan synthase-like 5	14.6623	27.853	0.925725	2.38774	5e-05	0.000174625	yes		Peaxi162Scf00045g01340	1.15365	1.59907	6.6246	0.0100579	0.0841624
XLOC_009865	Peaxi162Scf00111g00125	NADH-ubiquinone oxidoreductase chain 5	8.10449	15.3889	0.925098	2.22223	0.0002	0.000634001	yes		Peaxi162Scf00388g00051	1.15179	6.7955	24.0488	9.39e-07	0.000116487
XLOC_004826	Peaxi162Scf00039g00233	zinc finger DNA-binding protein [Catharanthus roseus]	4.27611	8.11899	0.925002	1.54913	0.0146	0.0291628	yes		Peaxi162Scf00117g01130	1.15126	4.06107	16.126	5.93e-05	0.00241636
XLOC_021347	Peaxi162Scf00390g00530	Unknown protein	2.19862	4.17417	0.924891	0.752536	0.1811	0.251221	no		Peaxi162Scf00020g00174	1.14824	3.04842	6.65375	0.00989472	0.0831735
XLOC_004505	Peaxi162Scf00037g01418	Epoxide hydrolase 3	13.2454	25.1448	0.924769	2.25373	0.00015	0.000486486	yes		Peaxi162Scf00329g00024	1.14808	4.89177	17.5915	2.74e-05	0.00138661
XLOC_005712	Peaxi162Scf00049g00911	cytochrome P450, family 76, subfamily C, polypeptide 4	3.98519	7.56501	0.924693	1.46087	0.0148	0.0295127	yes		Peaxi162Scf00456g00029	1.14788	1.0109	2.49632	0.114113	0.373854
XLOC_005216	Peaxi162Scf00045g01645	Cellulose-synthase-like C5	27.3301	51.8686	0.92437	2.47074	5e-05	0.000174625	yes		Peaxi162Scf01132g00111	1.14701	4.25437	2.88182	0.0895845	0.324008
XLOC_003650	Peaxi162Scf00025g00276	cellulose synthase 6	23.6319	44.8384	0.924001	2.41422	5e-05	0.000174625	yes		Peaxi162Scf00084g00517	1.14659	1.81797	10.0237	0.00154542	0.0236755
XLOC_009301	Peaxi162Scf00102g00168	Late embryogenesis abundant (LEA) hydroxyproline-rich glycoprotein family	2.05778	3.90288	0.923454	1.01963	0.07895	0.125728	no		Peaxi162Scf00673g00027	1.14634	2.62726	13.5416	0.000233335	0.00639493
XLOC_024075	Peaxi162Scf00490g00028	Triose phosphate/phosphate translocator, chloroplastic	3044.27	5773.8	0.923424	1.05135	0.05975	0.0987372	no		Peaxi162Scf00916g00221	1.14557	0.480655	4.50703	0.0337558	0.180565
XLOC_024852	Peaxi162Scf00533g00077	oligouridylate binding protein 1B	58.9085	111.709	0.923199	2.48016	5e-05	0.000174625	yes		Peaxi162Scf00103g02126	1.14557	2.50148	4.60767	0.0318293	0.173806
XLOC_034242	Peaxi162Scf01446g00005	phosphoserine aminotransferase	30.7962	58.3972	0.923148	2.4538	5e-05	0.000174625	yes		Peaxi162Scf00274g00115	1.14478	6.62121	22.8457	1.76e-06	0.000179994
XLOC_028388	Peaxi162Scf00714g00428	cytochrome P450, family 87, subfamily A, polypeptide 2	1.16766	2.21267	0.922171	1.33661	0.0314	0.0570188	no		Peaxi162Scf00416g00039	1.14374	5.27212	14.35	0.000151781	0.00474161
XLOC_003212	Peaxi162Scf00020g00025	Small nuclear ribonucleoprotein family protein	59.8038	113.319	0.922081	2.46571	5e-05	0.000174625	yes		Peaxi162Scf00001g00352	1.14272	7.0276	1.93859	0.163822	0.443468
XLOC_029293	Peaxi162Scf00774g00007	Fasciclin-like arabinogalactan family protein	40.6952	77.1073	0.922008	2.49401	5e-05	0.000174625	yes		Peaxi162Scf00842g00430	1.14172	6.25281	33.8784	5.87e-09	2.09e-06
XLOC_020622	Peaxi162Scf00365g00936	Ribonuclease III family protein	9.1582	17.3454	0.921414	2.21517	0.00025	0.000777877	yes		Peaxi162Scf00320g00716	1.1417	0.389355	2.28136	0.130937	0.401062
XLOC_007111	Peaxi162Scf00070g00023	Unknown protein	1.92136	3.63889	0.921375	0.458648	0.53695	0.611973	no		Peaxi162Scf00668g00311	1.14161	2.48261	14.157	0.000168168	0.00508444
XLOC_017297	Peaxi162Scf00271g00047	Double Clp-N motif protein	59.6389	112.888	0.92057	2.4861	5e-05	0.000174625	yes		Peaxi162Scf00014g00030	1.13947	6.57252	1.1292	0.287945	0.593189
XLOC_002798	Peaxi162Scf00016g00739	Glycine-rich RNA-binding protein	114.472	216.672	0.920518	2.47035	5e-05	0.000174625	yes		Peaxi162Scf00064g01325	1.13916	-0.262786	1.20051	0.27322	0.579291
XLOC_004701	Peaxi162Scf00038g01110	basic helix-loop-helix (bHLH) DNA-binding superfamily protein	9.01369	17.0588	0.920329	2.07537	0.00045	0.00132797	yes		Peaxi162Scf00904g00413	1.13876	2.82092	9.03026	0.00265546	0.0342478
XLOC_015324	Peaxi162Scf00213g01732	TATA-binding protein-associated factor 172	3.81004	7.20893	0.91998	1.90617	0.00145	0.00380213	yes		Peaxi162Scf00347g00042	1.1384	2.0855	6.06536	0.0137859	0.103529
XLOC_028927	Peaxi162Scf00751g00412	Protein of unknown function (DUF1195)	4.63638	8.76996	0.919571	1.22401	0.03865	0.0683681	no		Peaxi162Scf00323g00037	1.13754	3.76485	14.9643	0.000109566	0.00369917
XLOC_019917	Peaxi162Scf00347g00418	Cysteine-rich receptor-like protein kinase 21	17.6565	33.3961	0.91948	2.05426	0.00045	0.00132797	yes		Peaxi162Scf00124g00044	1.13737	1.31543	2.40146	0.121222	0.385206
XLOC_021486	Peaxi162Scf00393g00107	proline rich protein [Solanum lycopersicum]	4.36823	8.26162	0.919374	2.08347	0.00275	0.00669304	yes		Peaxi162Scf00311g00013	1.13729	2.27503	7.41235	0.00647776	0.0623744
XLOC_003697	Peaxi162Scf00025g02219	nodulin MtN21 /EamA-like transporter family protein	1.19138	2.25247	0.918878	1.13616	0.06945	0.112507	no		Peaxi162Scf01132g00135	1.13721	5.3163	2.97853	0.0843759	0.311935
XLOC_020535	Peaxi162Scf00363g00727	ATP-dependent zinc metalloprotease FtsH 2	7.16358	13.5347	0.917915	2.36522	0.00025	0.000777877	yes		Peaxi162Scf00417g00039	1.13633	1.08972	3.77533	0.0520137	0.232429
XLOC_009203	Peaxi162Scf00101g01412	Mechanosensitive ion channel family protein	4.55201	8.60047	0.91791	2.06613	0.00045	0.00132797	yes		Peaxi162Scf00832g00006	1.13337	1.4351	3.84327	0.0499461	0.226934
XLOC_008091	Peaxi162Scf00080g00187	TRAM, LAG1 and CLN8 (TLC) lipid-sensing domain containing protein	6.20312	11.7196	0.917859	1.80414	0.00345	0.00817973	yes		Peaxi162Scf00770g00028	1.13324	3.96827	2.99492	0.0835259	0.309923
XLOC_005550	Peaxi162Scf00047g00218	Cytosolic sulfotransferase 6	7.83875	14.8051	0.917401	1.92447	0.00255	0.00628795	yes		Peaxi162Scf00859g00112	1.13161	3.66004	5.57271	0.0182425	0.123548
XLOC_017241	Peaxi162Scf00270g00002	homeobox protein 30	4.04482	7.63755	0.917033	1.58117	0.01105	0.0228378	yes		Peaxi162Scf01181g00210	1.13009	0.721707	4.44589	0.0349853	0.18424
XLOC_030311	Peaxi162Scf00845g00014	Leucine-rich receptor-like protein kinase family protein	2.66596	5.0278	0.915272	1.89796	0.00165	0.00426738	yes		Peaxi162Scf00449g00610	1.12974	-0.468495	0.941236	0.33196	0.638711
XLOC_009862	Peaxi162Scf00111g00013	xyloglucan endotransglucosylase/hydrolase 16	94.926	178.947	0.914658	2.35401	5e-05	0.000174625	yes		Peaxi162Scf00095g00103	1.12929	0.881569	1.8281	0.176352	0.460258
XLOC_029630	Peaxi162Scf00795g00061	Cytochrome P450 superfamily protein	4.74691	8.94301	0.913772	1.64036	0.0073	0.0158694	yes		Peaxi162Scf00793g00346	1.12885	5.10423	19.8464	8.39e-06	0.000592395
XLOC_026055	Peaxi162Scf00589g00001	cell wall / vacuolar inhibitor of fructosidase 2	1.94938	3.67054	0.912979	0.917142	0.13525	0.197655	no		Peaxi162Scf00258g00411	1.12855	0.738369	1.75966	0.184667	0.473368
XLOC_004599	Peaxi162Scf00038g01911	exocyst subunit exo70 family protein D1	1.77267	3.33646	0.912397	1.46178	0.01795	0.0349543	yes		Peaxi162Scf00570g00066	1.1283	2.53373	3.22225	0.0726437	0.286644
XLOC_000481	Peaxi162Scf00002g02218	Eukaryotic aspartyl protease family protein	52.8298	99.3896	0.911741	2.43525	0.0001	0.00033435	yes		Peaxi162Scf00904g00459	1.12825	5.26597	7.51998	0.00610182	0.0598374
XLOC_000459	Peaxi162Scf00002g00126	Unknown protein	106.389	200.015	0.910756	3.02334	0.0001	0.00033435	yes		Peaxi162Scf00318g00210	1.12734	3.4963	11.4405	0.000718621	0.0138856
XLOC_022258	Peaxi162Scf00420g00560	DHBP synthase RibB-like alpha/beta domain	19.7649	37.152	0.910498	2.25748	0.00015	0.000486486	yes		Peaxi162Scf62146g00001	1.12731	2.73238	9.83973	0.00170783	0.0253385
XLOC_033082	Peaxi162Scf01160g00112	invertase inhibitor 2 [Solanum tuberosum]	2.71205	5.09213	0.908885	0.858639	0.1587	0.225886	no		Peaxi162Scf00068g00018	1.12706	2.05071	1.33144	0.248549	0.550936
XLOC_031300	Peaxi162Scf00943g00053	Unknown protein	10.7516	20.1727	0.90785	1.35272	0.02325	0.0438278	yes		Peaxi162Scf00314g00728	1.12706	5.78356	10.5097	0.0011875	0.0197713
XLOC_008702	Peaxi162Scf00089g01345	plant intracellular ras group-related LRR 9	18.4242	34.5627	0.907612	2.34463	0.0002	0.000634001	yes		Peaxi162Scf00415g00519	1.12602	4.69484	7.02386	0.00804307	0.0722099
XLOC_029187	Peaxi162Scf00767g00020	Pentatricopeptide repeat-containing protein	10.0431	18.8388	0.90751	2.1812	0.0003	0.000918529	yes		Peaxi162Scf00231g00061	1.12596	-0.188023	1.15518	0.282468	0.588021
XLOC_024123	Peaxi162Scf00493g00316	Remorin family protein	14.1768	26.5886	0.907278	1.86924	0.00205	0.00517873	yes		Peaxi162Scf00128g00455	1.12569	1.71961	4.08807	0.0431869	0.208767
XLOC_003301	Peaxi162Scf00020g00813	ARID/BRIGHT DNA-binding domain	2.49304	4.67436	0.906864	1.72702	0.0083	0.0177686	yes		Peaxi162Scf00248g00095	1.12557	3.87289	1.52283	0.217192	0.513615
XLOC_014749	Peaxi162Scf00204g00079	Binding isoform 4 [Theobroma cacao] gb|EOX92203.1| Binding isoform 4 [Theobroma cacao]	32.4649	60.8108	0.905447	2.23893	5e-05	0.000174625	yes		Peaxi162Scf00760g00023	1.12555	0.31898	1.61301	0.204069	0.497743
XLOC_020959	Peaxi162Scf00377g00074	Acetolactate synthase 2, chloroplastic	271.946	509.26	0.905085	1.98904	0.0012	0.00321185	yes		Peaxi162Scf00775g00042	1.12489	1.84406	1.40066	0.236614	0.537326
XLOC_004058	Peaxi162Scf00032g00326	Protein kinase superfamily protein	1.29571	2.42489	0.904177	1.33507	0.0275	0.0507763	no		Peaxi162Scf00102g01347	1.12427	1.15549	3.81063	0.0509284	0.229856
XLOC_012957	Peaxi162Scf00166g00617	UDP-glucose 6-dehydrogenase family protein	139.082	260.284	0.904153	2.26502	0.00015	0.000486486	yes		Peaxi162Scf00515g00055	1.12411	3.79753	18.3743	1.81e-05	0.00104416
XLOC_013263	Peaxi162Scf00170g01231	Transmembrane protein 41B	27.985	52.341	0.903287	2.37105	5e-05	0.000174625	yes		Peaxi162Scf00378g00518	1.1234	3.23888	21.0579	4.46e-06	0.000364794
XLOC_010528	Peaxi162Scf00123g01711		2.31008	4.31964	0.902967	0.958318	0.10365	0.158473	no		Peaxi162Scf00036g00133	1.12317	3.23411	11.1291	0.000849825	0.0155491
XLOC_017040	Peaxi162Scf00264g00035	subtilisin-like serine protease 2	40.236	75.2316	0.902853	2.37818	5e-05	0.000174625	yes		Peaxi162Scf00171g00722	1.12229	4.84719	13.8834	0.00019451	0.00564241
XLOC_028167	Peaxi162Scf00700g00067	DegP protease 9	2.96989	5.55212	0.90263	1.74811	0.0038	0.00891012	yes		Peaxi162Scf01363g00023	1.12212	2.25978	1.44109	0.229963	0.528575
XLOC_013907	Peaxi162Scf00185g00042	RING/U-box superfamily protein	6.26582	11.7133	0.902576	1.83905	0.00245	0.00606885	yes		Peaxi162Scf00139g00616	1.1216	1.51959	3.0249	0.0819955	0.306827
XLOC_024160	Peaxi162Scf00496g00012	BTB/POZ domain-containing protein	20.8781	39.017	0.902113	2.94485	5e-05	0.000174625	yes		Peaxi162Scf00683g00336	1.12038	4.39468	4.57092	0.0325191	0.176272
XLOC_033213	Peaxi162Scf01181g00016	kinesin 4	4.41887	8.25325	0.901284	1.66263	0.00565	0.0126558	yes		Peaxi162Scf00099g00207	1.12017	-0.345751	1.31028	0.252344	0.554541
XLOC_033280	Peaxi162Scf01194g00132	evolutionarily conserved C-terminal region 7	10.3244	19.2815	0.901163	2.29819	0.00025	0.000777877	yes		Peaxi162Scf00000g00335	1.11953	10.3034	16.4936	4.88e-05	0.00213186
XLOC_029164	Peaxi162Scf00765g00018	Ubiquitin carboxyl-terminal hydrolase family protein	3.48795	6.51251	0.900835	1.52761	0.0098	0.0205631	yes		Peaxi162Scf00757g00425	1.11861	1.19317	2.79958	0.0942889	0.333438
XLOC_021938	Peaxi162Scf00407g00631	Splicing factor 3A subunit 2	38.1025	71.1348	0.90067	2.67871	5e-05	0.000174625	yes		Peaxi162Scf00002g02218	1.11851	6.33891	5.37725	0.020401	0.131646
XLOC_004324	Peaxi162Scf00035g03129	BED zinc finger,hAT family dimerization domain isoform 5 [Theobroma cacao] gb|EOY13527.1| BED zinc finger,hAT family dimerization domain isoform 5 [Theobroma cacao]	4.1391	7.72675	0.900544	1.526	0.01205	0.0246466	yes		Peaxi162Scf00075g01237	1.11849	0.24821	1.20392	0.27254	0.578721
XLOC_034846	Peaxi162Scf03028g00013	tRNA pseudouridine synthase B	5.18701	9.68244	0.900467	2.24574	0.00015	0.000486486	yes		Peaxi162Scf00229g01513	1.11799	7.44847	1.25906	0.26183	0.566574
XLOC_003896	Peaxi162Scf00029g02913	Outer envelope protein 80, chloroplastic	9.93016	18.5333	0.900232	2.29527	0.0003	0.000918529	yes		Peaxi162Scf01185g00025	1.11739	2.2806	4.70458	0.0300823	0.167851
XLOC_035242	Peaxi162Scf56606g00001	Ethylene receptor	2.4359	4.54402	0.899514	1.00178	0.08385	0.132381	no		Peaxi162Scf00359g00324	1.1163	2.60659	6.42197	0.0112717	0.0911238
XLOC_027617	Peaxi162Scf00681g00014	product [Oryza sativa Japonica Group]	16.0317	29.896	0.899028	1.7424	0.0027	0.00658533	yes		Peaxi162Scf00462g00711	1.1154	2.46889	3.64042	0.0563928	0.245071
XLOC_004067	Peaxi162Scf00032g00106	Glucan endo-1,3-beta-glucosidase	7.5381	14.057	0.899015	1.73886	0.004	0.00932222	yes		Peaxi162Scf00764g00005	1.11465	1.85145	6.74392	0.00940674	0.0803433
XLOC_002552	Peaxi162Scf00015g02219	dehydroascorbate reductase 2	138.037	257.341	0.898628	2.35276	5e-05	0.000174625	yes		Peaxi162Scf00291g00210	1.11402	0.591981	3.1071	0.0779517	0.297665
XLOC_032243	Peaxi162Scf01038g00005	Tyrosine--tRNA ligase	31.3256	58.3865	0.898293	2.35171	5e-05	0.000174625	yes		Peaxi162Scf01302g00045	1.11402	-0.00212544	1.3977	0.237109	0.537747
XLOC_010489	Peaxi162Scf00122g00144	protein C-terminal S-isoprenylcysteine carboxyl O-methyltransferases	13.4501	25.0686	0.898266	2.13041	0.00025	0.000777877	yes		Peaxi162Scf00220g00010	1.1137	6.21254	18.8726	1.4e-05	0.000858878
XLOC_001380	Peaxi162Scf00007g00222	L-tyrosine decarboxylase	45.7264	85.2165	0.898105	2.28147	0.0002	0.000634001	yes		Peaxi162Scf00127g00132	1.11304	0.401129	2.41107	0.12048	0.384082
XLOC_014099	Peaxi162Scf00189g00005	FASCICLIN-like arabinogalactan 6	401.592	748.411	0.898101	2.10122	0.0004	0.00119351	yes		Peaxi162Scf00112g01719	1.11248	3.14742	10.0457	0.00152703	0.0234977
XLOC_017128	Peaxi162Scf00267g01022	AP2-like ethylene-responsive transcription factor	4.25719	7.93282	0.897931	1.55934	0.009	0.0190818	yes		Peaxi162Scf00129g01122	1.11231	10.514	4.14436	0.0417734	0.205367
XLOC_015083	Peaxi162Scf00208g00075	Protein of unknown function (DUF155)	13.4732	25.1018	0.897696	1.26116	0.03185	0.0577286	no		Peaxi162Scf00011g00224	1.11229	2.04017	1.07197	0.300501	0.606871
XLOC_012042	Peaxi162Scf00151g00313	MAC/Perforin domain-containing protein	4.30845	8.02662	0.897623	1.9291	0.00055	0.00159199	yes		Peaxi162Scf00069g00511	1.11206	2.22607	6.92698	0.00849049	0.0750235
XLOC_002210	Peaxi162Scf00013g01911	Lysosomal Pro-X carboxypeptidase	7.3768	13.7376	0.897063	1.74987	0.00355	0.0083878	yes		Peaxi162Scf00016g03021	1.10973	0.145905	1.39802	0.237055	0.537747
XLOC_000454	Peaxi162Scf00002g00816	Haloacid dehalogenase-like hydrolase (HAD) superfamily protein	1.15991	2.15995	0.89698	1.03689	0.08965	0.140245	no		Peaxi162Scf00207g00740	1.10972	3.83673	13.7892	0.000204504	0.00584233
XLOC_032139	Peaxi162Scf01022g00023	wall associated kinase-like 2	151.65	282.396	0.896971	2.57091	0.00015	0.000486486	yes		Peaxi162Scf00006g00146	1.10957	0.907524	6.18795	0.0128623	0.0991826
XLOC_020585	Peaxi162Scf00364g00029	R1 [Solanum tuberosum]	1.21401	2.26043	0.896816	0.982472	0.0918	0.142948	no		Peaxi162Scf00064g00530	1.10956	0.71389	4.05593	0.0440164	0.210936
XLOC_011972	Peaxi162Scf00149g01015	Peptidyl-prolyl cis-trans isomerase FKBP17-1, chloroplastic	28.2612	52.6172	0.896712	2.20704	0.0004	0.00119351	yes		Peaxi162Scf00691g00219	1.10921	7.87329	42.459	7.22e-11	8.69e-08
XLOC_023016	Peaxi162Scf00445g00092	Polyphenol oxidase F, chloroplastic	55.6102	103.536	0.896707	1.95089	0.0005	0.00146065	yes		Peaxi162Scf00608g00048	1.10887	3.58077	14.1109	0.000172339	0.00518068
XLOC_007734	Peaxi162Scf00075g01548	UDP-Glycosyltransferase superfamily protein	1.67607	3.12001	0.896464	1.69598	0.0041	0.00952849	yes		Peaxi162Scf00038g00063	1.10863	5.61063	15.3541	8.91e-05	0.00321047
XLOC_024764	Peaxi162Scf00528g00825	ribonuclease p/mrp subunit, putative [Ricinus communis] gb|EEF52448.1| ribonuclease p/mrp subunit, putative [Ricinus communis]	1.87577	3.49109	0.896197	1.8671	0.00215	0.00540209	yes		Peaxi162Scf00147g00102	1.10806	3.31447	5.36477	0.0205475	0.132341
XLOC_030636	Peaxi162Scf00886g00003	conserved hypothetical protein [Ricinus communis] gb|EEF31533.1| conserved hypothetical protein [Ricinus communis]	32.0142	59.5699	0.895871	2.51711	0.00015	0.000486486	yes		Peaxi162Scf00575g00006	1.10783	2.20843	8.4859	0.0035791	0.0417423
XLOC_020166	Peaxi162Scf00357g00119	Glucan endo-1,3-beta-glucosidase 1	34.6504	64.4666	0.895682	2.41619	0.0001	0.00033435	yes		Peaxi162Scf00531g00334	1.10757	4.12104	22.5925	2e-06	0.000196581
XLOC_008550	Peaxi162Scf00089g00121	thylakoid lumenal 17.9 kDa protein, chloroplast	277.652	516.56	0.895658	2.18301	0.0002	0.000634001	yes		Peaxi162Scf00083g00715	1.1075	1.75555	5.27166	0.0216753	0.136746
XLOC_021294	Peaxi162Scf00389g00071	LOB domain-containing protein 1	5.70308	10.6091	0.895491	1.30959	0.0185	0.0358948	yes		Peaxi162Scf00167g00134	1.1073	3.96947	3.01737	0.0823767	0.307677
XLOC_032865	Peaxi162Scf01123g00232	multidrug resistance-associated protein 4	34.3648	63.901	0.894908	2.1658	0.00015	0.000486486	yes		Peaxi162Scf01416g00020	1.10703	1.37748	1.28035	0.257834	0.562606
XLOC_027825	Peaxi162Scf00688g00011	Protein of unknown function (DUF579)	4.63056	8.61028	0.894873	1.5103	0.01265	0.025707	yes		Peaxi162Scf00121g00018	1.10696	8.28562	23.4274	1.3e-06	0.000146568
XLOC_021839	Peaxi162Scf00404g00032	Glutaredoxin family protein	1.15922	2.15453	0.894219	1.11358	0.06155	0.101319	no		Peaxi162Scf00168g00049	1.10672	4.77372	15.1166	0.000101069	0.00349938
XLOC_003342	Peaxi162Scf00020g02342	auxin transport protein (BIG)	4.70721	8.74648	0.893829	2.3991	5e-05	0.000174625	yes		Peaxi162Scf00474g00525	1.10607	1.42178	1.33244	0.248371	0.550805
XLOC_010596	Peaxi162Scf00125g01319	Major facilitator superfamily protein	2.06205	3.83131	0.893761	1.41079	0.0191	0.0369146	yes		Peaxi162Scf00017g03211	1.10585	1.73268	3.56351	0.0590628	0.251969
XLOC_002541	Peaxi162Scf00015g01914	protein kinase family protein	3.28783	6.10795	0.893551	1.90681	0.0017	0.00438271	yes		Peaxi162Scf00740g00417	1.10534	7.70887	10.5374	0.00116983	0.0195799
XLOC_032013	Peaxi162Scf01007g00014	BLISTER	6.68997	12.4262	0.893319	2.24478	0.0003	0.000918529	yes		Peaxi162Scf00167g00126	1.10376	3.33562	5.85464	0.015536	0.111794
XLOC_022760	Peaxi162Scf00437g00026	Time for coffee, putative isoform 5 [Theobroma cacao] gb|EOY05641.1| Time for coffee, putative isoform 5 [Theobroma cacao]	41.7262	77.4998	0.89324	2.16455	0.0003	0.000918529	yes		Peaxi162Scf00004g03412	1.10348	5.81306	16.7285	4.31e-05	0.00197189
XLOC_011597	Peaxi162Scf00139g00057	ENTH/ANTH/VHS superfamily protein	13.9117	25.8368	0.893129	2.11463	0.0002	0.000634001	yes		Peaxi162Scf00363g00317	1.10241	8.30691	18.8366	1.42e-05	0.000870092
XLOC_012021	Peaxi162Scf00150g01311	conserved hypothetical protein [Ricinus communis] gb|EEF35944.1| conserved hypothetical protein [Ricinus communis]	3.08046	5.71647	0.89198	1.02035	0.08385	0.132381	no		Peaxi162Scf02239g00025	1.1024	3.89213	13.8517	0.000197814	0.00572769
XLOC_026607	Peaxi162Scf00620g00014	Leucine-rich receptor-like protein kinase family protein	2.56593	4.76097	0.891776	1.81556	0.0021	0.00529001	yes		Peaxi162Scf00463g00001	1.10232	3.01156	2.8659	0.0904748	0.326157
XLOC_017437	Peaxi162Scf00274g00447	Dof-type zinc finger DNA-binding family protein	145.91	270.582	0.890988	2.15906	0.0003	0.000918529	yes		Peaxi162Scf00179g00627	1.10197	1.72673	3.93551	0.0472769	0.219355
XLOC_025167	Peaxi162Scf00544g00118	Haloacid dehalogenase-like hydrolase superfamily protein isoform 2 [Theobroma cacao] gb|EOY04616.1| Haloacid dehalogenase-like hydrolase superfamily protein isoform 2 [Theobroma cacao]	3.23815	6.00461	0.890901	1.49165	0.0137	0.0275751	yes		Peaxi162Scf01039g00228	1.10169	4.21459	8.2071	0.00417267	0.0462989
XLOC_021651	Peaxi162Scf00399g00041	Plant invertase/pectin methylesterase inhibitor superfamily	79.574	147.549	0.890827	2.23187	0.0002	0.000634001	yes		Peaxi162Scf00166g00078	1.10107	2.46669	1.54167	0.214369	0.510168
XLOC_016270	Peaxi162Scf00241g01010	TCP family transcription factor 4	30.9801	57.4438	0.890812	2.29332	5e-05	0.000174625	yes		Peaxi162Scf00013g00288	1.10014	5.55054	3.00983	0.0827609	0.308426
XLOC_013328	Peaxi162Scf00171g00133	embryo defective 2016	5.1766	9.59853	0.890808	2.35617	5e-05	0.000174625	yes		Peaxi162Scf00392g00516	1.09888	3.22425	4.92464	0.0264763	0.155789
XLOC_001018	Peaxi162Scf00004g00465	cytochrome P450, family 93, subfamily D, polypeptide 1	2.07248	3.84228	0.890607	1.48801	0.01405	0.0281958	yes		Peaxi162Scf00423g00315	1.09858	2.98725	6.94832	0.00838982	0.0741972
XLOC_013378	Peaxi162Scf00171g01125	CASP-like protein	4.79841	8.89508	0.890451	1.45932	0.01485	0.0295992	yes		Peaxi162Scf00080g00187	1.09807	5.2273	10.4005	0.00125982	0.0205946
XLOC_010184	Peaxi162Scf00117g00321	oligopeptide transporter 7	3.77298	6.99383	0.890376	1.87939	0.0017	0.00438271	yes		Peaxi162Scf00064g00828	1.09692	3.70216	6.97465	0.00826724	0.0734582
XLOC_002122	Peaxi162Scf00013g00202	Protein of unknown function (DUF677)	3.66658	6.79655	0.890369	1.62463	0.0076	0.0164437	yes		Peaxi162Scf00363g00822	1.09627	4.87325	13.9709	0.000185658	0.00548551
XLOC_011960	Peaxi162Scf00149g00023	Cysteine/Histidine-rich C1 domain family protein	2.07532	3.84678	0.89032	1.30492	0.02685	0.0497127	yes		Peaxi162Scf00074g01923	1.09614	3.52647	14.1929	0.000164989	0.00500065
XLOC_018324	Peaxi162Scf00301g00317	ATP-dependent Clp protease proteolytic subunit	234.516	434.239	0.888807	2.13406	0.00035	0.00105711	yes		Peaxi162Scf00094g01013	1.09608	4.00208	7.00477	0.0081293	0.072669
XLOC_015009	Peaxi162Scf00207g00740	alpha/beta-Hydrolases superfamily protein	5.2442	9.70809	0.888466	2.01725	0.0005	0.00146065	yes		Peaxi162Scf01204g00119	1.09555	5.28565	15.0021	0.000107393	0.00365844
XLOC_009381	Peaxi162Scf00102g01436	SPX domain-containing membrane protein	5.13646	9.50606	0.888072	1.91474	0.00135	0.00356868	yes		Peaxi162Scf01600g00022	1.09532	1.02618	2.28862	0.130326	0.399897
XLOC_004759	Peaxi162Scf00038g02139	Unknown protein	4.84613	8.96827	0.887998	3.02855	0.00815	0.0174842	yes		Peaxi162Scf00288g00513	1.09532	-0.212058	1.45298	0.22805	0.526281
XLOC_002791	Peaxi162Scf00016g00623	F-box family protein, putative isoform 4 [Theobroma cacao] gb|EOX97982.1| F-box family protein, putative isoform 4 [Theobroma cacao]	2.4747	4.57769	0.887364	1.7374	0.00415	0.00963082	yes		Peaxi162Scf00612g00020	1.09504	4.87288	30.3354	3.63e-08	9.18e-06
XLOC_025296	Peaxi162Scf00548g00661	Phototropic-responsive NPH3 family protein	4.61887	8.5413	0.886916	1.7328	0.0031	0.00744122	yes		Peaxi162Scf00815g00241	1.09379	0.45842	1.77018	0.18336	0.471351
XLOC_022242	Peaxi162Scf00420g00345	plant UBX domain-containing protein 1	3.95244	7.30791	0.886715	1.53668	0.0102	0.0212929	yes		Peaxi162Scf00088g01323	1.09357	3.49848	8.31311	0.00393598	0.044499
XLOC_030666	Peaxi162Scf00889g00111	Galacturonic acid kinase isoform 4 [Theobroma cacao] gb|EOY32090.1| Galacturonic acid kinase isoform 4 [Theobroma cacao]	25.2629	46.6927	0.88618	2.36041	5e-05	0.000174625	yes		Peaxi162Scf00721g00003	1.09301	2.19611	5.59924	0.0179682	0.122352
XLOC_033987	Peaxi162Scf01343g00113	Glutathione S-transferase family protein	2.13944	3.95278	0.885638	0.960822	0.089	0.13938	no		Peaxi162Scf00347g00418	1.09289	6.77863	11.7469	0.000609434	0.0124729
XLOC_012366	Peaxi162Scf00155g00316	Toprim domain-containing protein isoform 4 [Theobroma cacao] gb|EOY25656.1| Toprim domain-containing protein isoform 4 [Theobroma cacao]	4.16465	7.69387	0.885512	1.82324	0.00335	0.00796864	yes		Peaxi162Scf00007g01115	1.0924	7.83883	0.690982	0.405831	0.696055
XLOC_007571	Peaxi162Scf00074g00113	UBX domain-containing protein	6.27613	11.5914	0.885112	1.85677	0.00225	0.00562523	yes		Peaxi162Scf00132g00057	1.09187	5.41097	10.8559	0.000984802	0.0172274
XLOC_031504	Peaxi162Scf00957g00037	Zinc finger CCCH domain-containing protein 29	186.766	344.786	0.884466	2.03003	0.00065	0.00185122	yes		Peaxi162Scf00016g00106	1.09187	1.01536	1.32125	0.250368	0.552307
XLOC_002981	Peaxi162Scf00017g02636	Protein transport protein SEC23	5.44728	10.0554	0.884368	2.12174	0.0003	0.000918529	yes		Peaxi162Scf00232g00076	1.09132	2.25231	4.54436	0.0330273	0.177909
XLOC_028046	Peaxi162Scf00698g00012	F-box family protein	1.51431	2.79529	0.884334	1.03074	0.0791	0.125931	no		Peaxi162Scf00016g00930	1.09104	5.65764	2.593	0.107337	0.360529
XLOC_014527	Peaxi162Scf00198g00137	Zinc transporter 5	18.7194	34.5503	0.884163	2.09328	0.00035	0.00105711	yes		Peaxi162Scf00377g00210	1.09078	3.80998	16.2944	5.42e-05	0.0023061
XLOC_033136	Peaxi162Scf01165g00215	SHV3-like 1	1.32173	2.43944	0.884118	1.47369	0.0141	0.0282836	yes		Peaxi162Scf00351g00322	1.08803	3.96513	12.4514	0.000417689	0.0097095
XLOC_011641	Peaxi162Scf00139g00125	ubiquitin-protein ligase 2	11.0936	20.4632	0.8833	2.24832	0.00015	0.000486486	yes		Peaxi162Scf00262g00035	1.08782	5.53956	1.69591	0.192824	0.48339
XLOC_031740	Peaxi162Scf00981g00314	Protein transport protein Sec24-like	21.2062	39.1084	0.882995	2.33923	5e-05	0.000174625	yes		Peaxi162Scf00152g00612	1.08718	2.64646	7.52184	0.00609552	0.059806
XLOC_004930	Peaxi162Scf00040g03137	glutamate receptor 3.6	5.45877	10.0615	0.882195	2.13052	0.0005	0.00146065	yes		Peaxi162Scf00002g10014	1.0863	4.44694	20.7849	5.14e-06	0.000409363
XLOC_031873	Peaxi162Scf00991g00210	Nuclear transport factor 2 (NTF2) family protein with RNA binding (RRM-RBD-RNP motifs) domain	6.04307	11.1366	0.881956	1.88072	0.00205	0.00517873	yes		Peaxi162Scf00129g00736	1.08555	0.664348	1.79356	0.180493	0.46712
XLOC_016533	Peaxi162Scf00251g01121	N-alpha-acetyltransferase 50	2.24533	4.13672	0.881562	1.0017	0.0897	0.140245	no		Peaxi162Scf00258g00724	1.08467	3.49615	16.2805	5.46e-05	0.00231095
XLOC_017729	Peaxi162Scf00285g00049	Polygalacturonase inhibitor	115.302	212.329	0.88088	2.34964	5e-05	0.000174625	yes		Peaxi162Scf00118g00085	1.08296	3.42994	7.75885	0.00534499	0.0546693
XLOC_033340	Peaxi162Scf01205g00184	Potassium transporter family protein	1.67061	3.07599	0.880672	1.52516	0.011	0.0227506	yes		Peaxi162Scf01667g00005	1.08291	10.2995	6.72383	0.00951329	0.0810861
XLOC_028603	Peaxi162Scf00732g00044	CBL-interacting protein kinase 12	80.7647	148.706	0.880671	2.3036	5e-05	0.000174625	yes		Peaxi162Scf00009g00112	1.0817	0.844546	3.28354	0.0699777	0.28079
XLOC_018450	Peaxi162Scf00304g00829	Fe superoxide dismutase 2	304.855	560.998	0.879874	1.92758	0.00085	0.00235725	yes		Peaxi162Scf01110g00216	1.08158	5.25767	15.7786	7.12e-05	0.00275654
XLOC_021183	Peaxi162Scf00385g00039	3-hydroxy-3-methylglutaryl-coenzyme A reductase 1	53.3113	98.0695	0.879364	2.32383	0.0001	0.00033435	yes		Peaxi162Scf01343g00117	1.08131	6.67623	9.05455	0.00262041	0.0340095
XLOC_014753	Peaxi162Scf00204g01613	L-ascorbate oxidase	11.7839	21.6749	0.879212	2.2313	0.0002	0.000634001	yes		Peaxi162Scf00078g00534	1.08122	3.41226	12.1154	0.000500073	0.0109035
XLOC_026223	Peaxi162Scf00599g00121	Protein SET DOMAIN GROUP 41	1.153	2.12075	0.879185	1.26376	0.0352	0.0630102	no		Peaxi162Scf00171g00732	1.0809	3.61674	18.2245	1.96e-05	0.00110971
XLOC_007890	Peaxi162Scf00078g01141	Vacuolar protein sorting-associated protein 52 A	11.3381	20.8493	0.878828	2.29654	0.00015	0.000486486	yes		Peaxi162Scf00128g00510	1.08027	3.78561	3.07046	0.0797271	0.30194
XLOC_034710	Peaxi162Scf02035g00031	Fasciclin-like arabinogalactan protein 7	124.914	229.657	0.878544	2.37706	5e-05	0.000174625	yes		Peaxi162Scf00621g00014	1.07976	1.90259	4.84651	0.0277022	0.159531
XLOC_025693	Peaxi162Scf00569g00032	RING/U-box superfamily protein	2.41504	4.43977	0.878438	1.38888	0.03875	0.0685083	no		Peaxi162Scf00235g00011	1.07973	3.96668	16.5866	4.65e-05	0.0020743
XLOC_015023	Peaxi162Scf00207g00950	ATP-dependent RNA helicase chl1	2.31933	4.26286	0.878112	1.93396	0.0017	0.00438271	yes		Peaxi162Scf00276g00065	1.07943	1.13961	2.59858	0.10696	0.359868
XLOC_022184	Peaxi162Scf00418g00037	Leucine-rich repeat protein kinase family protein	4.65791	8.55946	0.877836	1.94145	0.0016	0.00415147	yes		Peaxi162Scf00380g00099	1.07914	6.27909	3.15362	0.0757585	0.293416
XLOC_017623	Peaxi162Scf00284g00526	Cytosolic endo-beta-N-acetylglucosaminidase	30.8104	56.6108	0.877658	2.29196	5e-05	0.000174625	yes		Peaxi162Scf00074g10153	1.07829	4.95084	2.36912	0.123757	0.388638
XLOC_007066	Peaxi162Scf00069g01725		3.76683	6.92037	0.877496	0.574972	0.46865	0.547448	no		Peaxi162Scf00002g02720	1.07682	0.190717	1.69636	0.192764	0.483357
XLOC_021624	Peaxi162Scf00398g00089	GPI transamidase component GPI16	9.95062	18.2802	0.877426	2.23783	0.00015	0.000486486	yes		Peaxi162Scf00382g00511	1.07581	1.65771	1.56733	0.210595	0.505949
XLOC_030546	Peaxi162Scf00877g00021	Octicosapeptide/Phox/Bem1p family protein	10.5073	19.3006	0.877256	2.26662	0.0002	0.000634001	yes		Peaxi162Scf00102g01436	1.07565	1.72438	3.10778	0.0779189	0.297643
XLOC_034099	Peaxi162Scf01385g00031	Peroxidase superfamily protein	2.96463	5.44459	0.876971	1.35101	0.0202	0.0387793	yes		Peaxi162Scf00271g00618	1.07543	2.68463	7.7431	0.00539181	0.0550666
XLOC_003065	Peaxi162Scf00017g02228	Pentatricopeptide repeat-containing protein	10.9052	20.0266	0.876904	2.36293	0.00015	0.000486486	yes		Peaxi162Scf00048g00194	1.07476	0.827521	2.10409	0.146905	0.426746
XLOC_004668	Peaxi162Scf00038g00731	Tetratricopeptide repeat (TPR)-like superfamily protein	176.098	323.383	0.876862	1.68768	0.0047	0.0107515	yes		Peaxi162Scf00121g00244	1.07443	0.457221	1.86078	0.172535	0.456326
XLOC_011419	Peaxi162Scf00134g00172	matrix metalloproteinase	88.8781	163.203	0.876768	2.22878	0.0001	0.00033435	yes		Peaxi162Scf00254g00617	1.07419	8.16659	20.9459	4.72e-06	0.000380769
XLOC_017107	Peaxi162Scf00267g00085	VPS54 isoform 4 [Theobroma cacao] gb|EOY25519.1| VPS54 isoform 4 [Theobroma cacao]	12.3319	22.6419	0.8766	2.02973	0.00105	0.00284913	yes		Peaxi162Scf00378g00415	1.07394	1.83404	3.37871	0.0660439	0.270176
XLOC_009931	Peaxi162Scf00111g00008	Unknown protein	3.74182	6.86745	0.876034	1.50835	0.02445	0.0457953	yes		Peaxi162Scf00784g00049	1.07391	7.61555	26.056	3.32e-07	5.28e-05
XLOC_000466	Peaxi162Scf00002g01511	L-lactate dehydrogenase A chain	2.37628	4.36097	0.875943	1.27704	0.0414	0.0725803	no		Peaxi162Scf00328g00120	1.07229	5.57258	3.33345	0.0678845	0.275853
XLOC_025761	Peaxi162Scf00574g00033	Transcription factor HBP-1b(c1) [Medicago truncatula] gb|AET04831.1| Transcription factor HBP-1b(c1) [Medicago truncatula]	2.99956	5.50446	0.875849	1.27078	0.0527	0.0886284	no		Peaxi162Scf39498g00005	1.07089	3.48467	1.43679	0.230659	0.529471
XLOC_031349	Peaxi162Scf00945g00023	tuber-specific and sucrose-responsive element binding factor [Solanum tuberosum]	22.3156	40.951	0.875843	2.32676	0.0003	0.000918529	yes		Peaxi162Scf00684g00583	1.07005	1.48808	4.12057	0.0423647	0.206781
XLOC_008966	Peaxi162Scf00095g01016	rib [Arabidopsis thaliana]	6.16622	11.3131	0.875537	1.80202	0.00375	0.00880754	yes		Peaxi162Scf00111g01334	1.06965	2.52962	13.0239	0.000307546	0.00778716
XLOC_005011	Peaxi162Scf00042g02519	myb domain protein 4	2.60429	4.77753	0.875375	1.26854	0.0374	0.0664317	no		Peaxi162Scf00016g00732	1.06958	1.08012	6.54526	0.0105164	0.0866413
XLOC_010883	Peaxi162Scf00128g00646	Estradiol 17-beta-dehydrogenase 12	2.40224	4.40567	0.874982	1.14986	0.0457	0.078534	no		Peaxi162Scf00217g00003	1.06829	0.58193	1.98279	0.159097	0.437538
XLOC_010844	Peaxi162Scf00128g00175		4.14769	7.59996	0.873684	1.48857	0.0119	0.0243777	yes		Peaxi162Scf00870g00212	1.06789	2.02821	4.61369	0.0317178	0.17338
XLOC_030743	Peaxi162Scf00897g00045	Unknown protein	3.55716	6.5178	0.873659	0.661667	0.22	0.293477	no		Peaxi162Scf00231g00812	1.06757	6.53959	12.7118	0.000363346	0.00879162
XLOC_006857	Peaxi162Scf00066g00179	conserved hypothetical protein [Ricinus communis] gb|EEF42038.1| conserved hypothetical protein [Ricinus communis]	27.4581	50.2912	0.873073	1.58034	0.01	0.0209305	yes		Peaxi162Scf01216g00058	1.06742	0.425096	2.37842	0.123022	0.387889
XLOC_021844	Peaxi162Scf00404g00066	Carbonic anhydrase	593.247	1086.16	0.872536	1.83852	0.00215	0.00540209	yes		Peaxi162Scf01093g00117	1.06734	7.29951	12.0158	0.000527527	0.0112757
XLOC_005539	Peaxi162Scf00047g02450	Protein Ycf2	7.05953	12.9208	0.872046	1.95433	0.00135	0.00356868	yes		Peaxi162Scf00019g02120	1.06668	3.12668	17.3897	3.04e-05	0.00149434
XLOC_001631	Peaxi162Scf00009g01818	Isoprenyl transferase 1	5.95009	10.8859	0.871477	1.56768	0.0095	0.0200083	yes		Peaxi162Scf00028g00419	1.06625	3.9306	15.3259	9.05e-05	0.00324174
XLOC_000941	Peaxi162Scf00003g05361	Zinc finger family protein, putative isoform 3 [Theobroma cacao] gb|EOY08708.1| Zinc finger family protein, putative isoform 3 [Theobroma cacao]	14.3321	26.2185	0.871338	2.27757	5e-05	0.000174625	yes		Peaxi162Scf01205g00119	1.06608	5.97464	7.70236	0.00551488	0.055799
XLOC_026337	Peaxi162Scf00608g00317	embryo defective 1923	12.5236	22.9093	0.871279	2.0415	0.0006	0.00172228	yes		Peaxi162Scf00194g00818	1.0659	2.62216	10.2849	0.00134124	0.0214443
XLOC_011277	Peaxi162Scf00132g00233	Serine/threonine protein phosphatase 2A 55 kDa regulatory subunit B beta isoform	9.60336	17.5672	0.871274	2.27163	5e-05	0.000174625	yes		Peaxi162Scf00232g01126	1.06568	5.48369	1.66871	0.196431	0.488095
XLOC_007563	Peaxi162Scf00074g00020	50S ribosomal protein L11	376.112	688.008	0.871261	1.98239	0.0006	0.00172228	yes		Peaxi162Scf00160g00103	1.06478	4.65867	17.9062	2.32e-05	0.00125498
XLOC_014694	Peaxi162Scf00202g00189	Plant protein of unknown function (DUF641)	1.98558	3.63177	0.871114	1.26697	0.0331	0.059712	no		Peaxi162Scf00516g00027	1.06415	1.55986	5.15735	0.0231482	0.143375
XLOC_008862	Peaxi162Scf00093g00026	Pathogenesis-related thaumatin superfamily protein	4.60561	8.41956	0.870353	1.57566	0.0082	0.0175784	yes		Peaxi162Scf01164g00214	1.06377	2.08361	10.3411	0.00130101	0.0210684
XLOC_022947	Peaxi162Scf00444g00835	PAR-1c [Nicotiana tabacum]	4.18114	7.64091	0.869849	1.364	0.0158	0.0312532	yes		Peaxi162Scf00052g00326	1.06366	4.89525	15.696	7.44e-05	0.00283725
XLOC_004774	Peaxi162Scf00038g00247	mitogen-activated protein kinase kinase 4	50.1084	91.5711	0.869839	2.69091	5e-05	0.000174625	yes		Peaxi162Scf00121g00621	1.0632	1.66131	2.41206	0.120404	0.383957
XLOC_008170	Peaxi162Scf00082g00118	Eukaryotic aspartyl protease family protein	97.4576	178.098	0.869822	2.44413	0.00015	0.000486486	yes		Peaxi162Scf00042g02726	1.06267	1.5407	4.15759	0.0414483	0.204382
XLOC_006720	Peaxi162Scf00065g01429	Fatty acid hydroxylase superfamily	1.30873	2.39145	0.869721	1.22932	0.0373	0.0662756	no		Peaxi162Scf00719g00111	1.0622	4.8397	13.4219	0.000248704	0.00670724
XLOC_011080	Peaxi162Scf00129g00824	GPI ethanolamine phosphate transferase 1	1.88246	3.43802	0.868961	1.42213	0.0147	0.0293374	yes		Peaxi162Scf00071g00835	1.06199	5.96256	8.69953	0.00318293	0.0386655
XLOC_012742	Peaxi162Scf00161g01217	conserved hypothetical protein [Ricinus communis] gb|EEF41707.1| conserved hypothetical protein [Ricinus communis]	1.50368	2.74491	0.868266	1.14693	0.0781	0.124554	no		Peaxi162Scf00540g00123	1.06071	0.160753	1.74083	0.187034	0.476077
XLOC_031661	Peaxi162Scf00973g00315	LA RNA-binding protein	11.5366	21.0554	0.867978	2.24115	5e-05	0.000174625	yes		Peaxi162Scf01013g00126	1.05947	5.55181	20.5834	5.71e-06	0.000444518
XLOC_020814	Peaxi162Scf00373g00813	IQ-domain 2	13.3649	24.3819	0.867368	2.24905	5e-05	0.000174625	yes		Peaxi162Scf01132g00039	1.05935	1.77278	3.2035	0.0734809	0.288483
XLOC_010129	Peaxi162Scf00116g00311	Protein kinase superfamily protein	18.6533	34.0257	0.867197	2.19322	0.0004	0.00119351	yes		Peaxi162Scf00246g00127	1.05896	1.4802	1.48264	0.223362	0.521222
XLOC_024466	Peaxi162Scf00517g00019	Glutathione S-transferase family protein	37.2057	67.8427	0.86667	2.51888	0.0001	0.00033435	yes		Peaxi162Scf00032g00035	1.05823	2.06223	4.47214	0.0344517	0.182825
XLOC_016105	Peaxi162Scf00235g00011	Sodium Bile acid symporter family	9.44316	17.2143	0.866269	2.08343	0.0006	0.00172228	yes		Peaxi162Scf00440g00043	1.058	0.620687	4.21279	0.0401203	0.200331
XLOC_028201	Peaxi162Scf00702g00611	conserved hypothetical protein [Ricinus communis] gb|EEF32122.1| conserved hypothetical protein [Ricinus communis]	6.29376	11.4721	0.866139	1.83007	0.00255	0.00628795	yes		Peaxi162Scf00744g00339	1.05747	5.09381	11.3252	0.000764616	0.0145357
XLOC_030575	Peaxi162Scf00879g00019	Phosphoribulokinase, chloroplastic	3278.39	5975.72	0.866127	0.986645	0.07715	0.123236	no		Peaxi162Scf00088g00085	1.0574	5.86602	16.155	5.84e-05	0.00238759
XLOC_008076	Peaxi162Scf00080g00117	GPI transamidase component family protein / Gaa1-like family protein	7.5538	13.7657	0.865808	2.12476	0.0002	0.000634001	yes		Peaxi162Scf00157g00014	1.05633	4.63874	6.05538	0.013864	0.103852
XLOC_004061	Peaxi162Scf00032g00063	Photosystem II 5 kDa protein, chloroplastic	1443.49	2630.41	0.865729	2.11544	0.00035	0.00105711	yes		Peaxi162Scf00203g00128	1.05593	2.80699	10.0828	0.00149663	0.0231676
XLOC_006279	Peaxi162Scf00059g01812	conserved hypothetical protein [Ricinus communis] gb|EEF35062.1| conserved hypothetical protein [Ricinus communis]	2.86503	5.21922	0.865283	1.29784	0.02795	0.051503	no		Peaxi162Scf00066g00179	1.05584	5.8752	4.86206	0.0274535	0.158832
XLOC_032389	Peaxi162Scf01056g00029	Endo-1,3(4)-beta-glucanase 1	6.56632	11.9603	0.86509	2.03071	0.00035	0.00105711	yes		Peaxi162Scf00515g00134	1.0549	2.11835	3.34951	0.067225	0.274088
XLOC_034055	Peaxi162Scf01365g00010	GRAS family transcription factor	43.4457	79.1106	0.864659	2.26424	0.0001	0.00033435	yes		Peaxi162Scf00046g00533	1.05478	4.2212	8.13372	0.00434495	0.0473645
XLOC_022302	Peaxi162Scf00420g00243	alpha/beta-Hydrolases superfamily protein	4.31339	7.85285	0.864393	1.75673	0.003	0.00722894	yes		Peaxi162Scf00377g00074	1.05441	9.99894	8.11851	0.00438156	0.0475385
XLOC_024234	Peaxi162Scf00498g00131	serine acetyltransferase 1	27.4864	50.0401	0.864365	2.25228	0.0003	0.000918529	yes		Peaxi162Scf00450g00852	1.05331	2.42261	7.26925	0.00701449	0.0659783
XLOC_030770	Peaxi162Scf00901g00032	Unknown protein	60.3508	109.841	0.863967	1.94143	0.001	0.00272775	yes		Peaxi162Scf00053g00715	1.05292	3.34686	9.04648	0.00263201	0.0341092
XLOC_017279	Peaxi162Scf00271g00728	HAD superfamily, subfamily IIIB acid phosphatase	2.6722	4.86225	0.863598	1.19535	0.0554	0.0924837	no		Peaxi162Scf00013g03019	1.05257	4.75468	23.7153	1.12e-06	0.000134499
XLOC_019253	Peaxi162Scf00329g00945		29.1438	53.0218	0.863397	2.0282	0.0005	0.00146065	yes		Peaxi162Scf01099g00322	1.05212	7.14941	18.5985	1.61e-05	0.000952079
XLOC_032213	Peaxi162Scf01029g00212	response regulator 9	31.4594	57.2198	0.863022	2.21397	0.00035	0.00105711	yes		Peaxi162Scf00002g00048	1.05211	6.87886	1.28142	0.257635	0.562394
XLOC_032558	Peaxi162Scf01073g00010	Subtilase family protein	12.998	23.6263	0.86211	2.24322	0.0001	0.00033435	yes		Peaxi162Scf00058g00156	1.05186	3.25518	12.0046	0.000530692	0.0112967
XLOC_027983	Peaxi162Scf00694g00117	Protein of unknown function (DUF288)	7.46837	13.5729	0.861859	2.12434	0.00045	0.00132797	yes		Peaxi162Scf00003g00245	1.05184	6.449	21.0598	4.45e-06	0.000364794
XLOC_033849	Peaxi162Scf01313g00013	ortholog of sugar beet HS1 PRO-1 2	13.9523	25.3549	0.861764	2.12613	0.00015	0.000486486	yes		Peaxi162Scf00116g00091	1.05067	1.03145	2.50923	0.113181	0.372511
XLOC_029061	Peaxi162Scf00759g00212	Polyadenylate-binding protein 2	43.7447	79.4819	0.861518	2.30324	5e-05	0.000174625	yes		Peaxi162Scf00011g00819	1.05047	4.34919	14.693	0.000126516	0.00413966
XLOC_018473	Peaxi162Scf00305g00081	HXXXD-type acyl-transferase family protein	1.21956	2.21537	0.861192	1.06224	0.0689	0.111727	no		Peaxi162Scf00111g00032	1.05037	4.10856	1.70753	0.191306	0.481216
XLOC_029595	Peaxi162Scf00793g00215	Dolichyl pyrophosphate Glc1Man9GlcNAc2 alpha-1,3-glucosyltransferase	2.6953	4.8943	0.860657	1.57269	0.00905	0.0191749	yes		Peaxi162Scf00020g02335	1.05017	8.80743	8.54103	0.00347228	0.0408914
XLOC_029526	Peaxi162Scf00788g00213	3-ketoacyl-CoA synthase 2	4.15392	7.54282	0.860632	1.6937	0.0045	0.0103476	yes		Peaxi162Scf00769g00028	1.04986	3.208	9.35049	0.00222926	0.0304095
XLOC_012302	Peaxi162Scf00154g00019	Myb family transcription factor APL [Morus notabilis]	68.1633	123.771	0.860601	2.27077	0.00015	0.000486486	yes		Peaxi162Scf00307g00117	1.04982	4.69462	5.00209	0.0253167	0.151761
XLOC_017524	Peaxi162Scf00280g00065	allene oxide synthase	7.08645	12.8665	0.860489	1.91421	0.00095	0.00260572	yes		Peaxi162Scf01111g00007	1.04975	4.99003	8.79274	0.00302431	0.0373873
XLOC_017736	Peaxi162Scf00285g00945	SHV3-like 1	129.177	234.504	0.860262	2.03989	0.00045	0.00132797	yes		Peaxi162Scf00128g00168	1.04941	2.93202	8.71563	0.00315493	0.0384156
XLOC_029517	Peaxi162Scf00788g00033	CBL-interacting protein kinase 7	13.6414	24.7637	0.860238	2.14893	0.00035	0.00105711	yes		Peaxi162Scf00074g00638	1.04903	3.49375	12.3167	0.000448925	0.0101842
XLOC_024217	Peaxi162Scf00498g00444	conserved hypothetical protein [Ricinus communis] gb|EEF48052.1| conserved hypothetical protein [Ricinus communis]	4.53229	8.22669	0.860071	1.47172	0.00925	0.019545	yes		Peaxi162Scf00755g00021	1.04844	3.54375	10.325	0.00131237	0.021162
XLOC_028440	Peaxi162Scf00717g00016	RING-H2 group F2A	32.5661	59.1081	0.859986	2.28135	5e-05	0.000174625	yes		Peaxi162Scf00153g00217	1.04815	4.75146	28.6064	8.87e-08	1.8e-05
XLOC_021836	Peaxi162Scf00404g00009	EF hand calcium-binding family protein [Theobroma cacao] gb|EOY16176.1| EF hand calcium-binding family protein [Theobroma cacao]	4.0761	7.39617	0.859588	1.52762	0.0127	0.0257967	yes		Peaxi162Scf00740g00228	1.04799	-0.0132942	2.92568	0.0871803	0.318159
XLOC_022393	Peaxi162Scf00421g00711	protein PRIN2 [Arabidopsis thaliana] ref|NP_001077502.1| protein PRIN2 [Arabidopsis thaliana] T10O24.14 [Arabidopsis thaliana] gb|AAM63692.1| unknown [Arabidopsis thaliana] gb|ABR46207.1| [Arabidopsis thaliana] gb|AEE28589.1| uncharacterized protein [Arabidopsis thaliana] gb|AEE28590.1| uncharacterized protein [Arabidopsis thaliana]	4.51739	8.19586	0.859405	1.15779	0.04975	0.0843211	no		Peaxi162Scf00105g01315	1.0476	4.63276	8.57461	0.00340883	0.0404101
XLOC_016166	Peaxi162Scf00237g00149	Dicarboxylate transporter 2.1, chloroplastic	1.77104	3.21312	0.859381	1.40252	0.01755	0.0342723	yes		Peaxi162Scf00322g01516	1.04677	2.44952	6.03848	0.0139973	0.104572
XLOC_022556	Peaxi162Scf00428g00818	SWIB/MDM2 domain	3.03105	5.49907	0.859368	1.28358	0.02775	0.0511801	no		Peaxi162Scf00045g00335	1.04661	0.496218	4.19618	0.0405152	0.201622
XLOC_016751	Peaxi162Scf00256g00712	RING/U-box superfamily protein	8.75675	15.8868	0.859361	2.10099	0.00075	0.00210563	yes		Peaxi162Scf00231g00813	1.04589	3.66817	6.61153	0.010132	0.0844562
XLOC_014047	Peaxi162Scf00188g00063	expressed protein [Populus tremula] gb|ACE98132.1| expressed protein [Populus tremula] gb|ACE98133.1| expressed protein [Populus tremula] gb|ACE98135.1| expressed protein [Populus tremula] gb|ACE98138.1| expressed protein [Populus tremula] gb|ACE98139.1| expressed protein [Populus tremula] gb|ACE98140.1| expressed protein [Populus tremula] gb|ACE98141.1| expressed protein [Populus tremula] gb|ACE…	11.4411	20.7528	0.859072	1.83924	0.00235	0.00584835	yes		Peaxi162Scf01363g00003	1.04576	2.73372	4.99515	0.0254185	0.152026
XLOC_032368	Peaxi162Scf01055g00117	Protein kinase superfamily protein	2.68163	4.86392	0.859008	1.51376	0.0124	0.0252615	yes		Peaxi162Scf00045g00643	1.04522	0.86505	4.97113	0.0257739	0.153267
XLOC_009986	Peaxi162Scf00111g01423	conserved hypothetical protein [Ricinus communis] gb|EEF37843.1| conserved hypothetical protein [Ricinus communis]	2.07474	3.76285	0.858895	1.5013	0.01555	0.0308209	yes		Peaxi162Scf00030g00133	1.04512	3.96343	1.75355	0.185431	0.474214
XLOC_002378	Peaxi162Scf00015g00058	molybdate transporter 1	34.0399	61.7295	0.858734	2.32499	5e-05	0.000174625	yes		Peaxi162Scf00886g00003	1.04492	4.68944	13.3827	0.000253955	0.00681337
XLOC_010004	Peaxi162Scf00112g01918	Leucine-rich repeat transmembrane protein kinase	4.07459	7.38874	0.858675	0.931215	0.1138	0.17111	no		Peaxi162Scf00495g00015	1.04476	2.0943	4.08792	0.0431907	0.208767
XLOC_006833	Peaxi162Scf00066g00810		14.8991	27.0162	0.858605	1.57321	0.00965	0.0202865	yes		Peaxi162Scf01026g00007	1.04451	0.859126	2.58912	0.1076	0.360617
XLOC_030287	Peaxi162Scf00843g00002	Protein of unknown function (DUF3133)	3.69214	6.69252	0.85809	2.04644	0.0006	0.00172228	yes		Peaxi162Scf00399g00041	1.04423	6.78943	7.17774	0.00738138	0.0681905
XLOC_020486	Peaxi162Scf00362g00839	Plasma-membrane choline transporter family protein	12.0768	21.8887	0.857953	2.18855	0.0004	0.00119351	yes		Peaxi162Scf00496g00061	1.0435	4.86049	17.4441	2.96e-05	0.00146612
XLOC_032086	Peaxi162Scf01013g00232	Polynucleotide adenylyltransferase family protein isoform 2 [Theobroma cacao] gb|EOY17234.1| Polynucleotide adenylyltransferase family protein isoform 2 [Theobroma cacao]	3.60355	6.52986	0.857636	1.40545	0.0159	0.0314279	yes		Peaxi162Scf01208g00140	1.04325	4.04368	19.8756	8.26e-06	0.000589055
XLOC_012263	Peaxi162Scf00153g00916	Chaperone protein dnaJ [Medicago truncatula] gb|AES75142.1| Chaperone protein dnaJ [Medicago truncatula]	4.21033	7.62926	0.857611	1.26463	0.0417	0.0730391	no		Peaxi162Scf00457g00052	1.04313	2.93531	10.1191	0.00146743	0.022953
XLOC_012859	Peaxi162Scf00164g01311	S-adenosyl-L-methionine-dependent methyltransferases superfamily protein	14.9673	27.113	0.857175	2.2445	0.00025	0.000777877	yes		Peaxi162Scf00673g00320	1.04187	0.603561	1.98084	0.159302	0.437538
XLOC_012006	Peaxi162Scf00150g00316	Lysosomal Pro-X carboxypeptidase	11.3007	20.4628	0.856585	2.087	0.0004	0.00119351	yes		Peaxi162Scf01123g00234	1.04024	2.66279	6.20089	0.0127686	0.0988435
XLOC_012297	Peaxi162Scf00154g01144	G-type lectin S-receptor-like serine/threonine-protein kinase	2.43642	4.41112	0.856384	2.25656	5e-05	0.000174625	yes		Peaxi162Scf00017g01725	1.03941	-0.217348	1.37902	0.240268	0.541858
XLOC_005977	Peaxi162Scf00054g01111	Protein kinase superfamily protein	7.19377	13.0229	0.856229	1.80465	0.0025	0.00617808	yes		Peaxi162Scf00001g00222	1.03846	6.57036	5.79962	0.0160296	0.113974
XLOC_014709	Peaxi162Scf00203g00081	FASCICLIN-like arabinogalactan protein 17 precursor	56.1057	101.564	0.856175	2.2462	5e-05	0.000174625	yes		Peaxi162Scf00699g00653	1.03813	2.50398	4.71221	0.0299491	0.167458
XLOC_018637	Peaxi162Scf00311g00013	Pentatricopeptide repeat (PPR-like) superfamily protein	2.07451	3.75452	0.855855	1.47692	0.01525	0.0302985	yes		Peaxi162Scf00264g00325	1.03756	3.54758	12.3842	0.000432985	0.00989245
XLOC_001918	Peaxi162Scf00011g00363	hydroxyproline-rich glycoprotein family protein	9.23862	16.7109	0.85504	2.01616	0.0009	0.00248147	yes		Peaxi162Scf00009g01818	1.03732	2.55164	8.12316	0.00437034	0.0474498
XLOC_015927	Peaxi162Scf00231g01015	basic helix-loop-helix (bHLH) DNA-binding superfamily protein	1.98618	3.59226	0.854895	1.00539	0.0798	0.126901	no		Peaxi162Scf01600g00007	1.03717	4.37646	4.46354	0.0346257	0.183211
XLOC_017961	Peaxi162Scf00291g00210		2.13744	3.86576	0.854869	1.17402	0.05335	0.0895336	no		Peaxi162Scf00192g00028	1.03685	-0.374015	0.650009	0.420109	0.708276
XLOC_014080	Peaxi162Scf00189g00124	Basic-leucine zipper (bZIP) transcription factor family protein	15.1398	27.3777	0.854653	1.98361	0.00035	0.00105711	yes		Peaxi162Scf00194g00426	1.03608	7.73713	2.11439	0.145921	0.425317
XLOC_025703	Peaxi162Scf00570g00117	conserved hypothetical protein [Ricinus communis] gb|EEF27249.1| conserved hypothetical protein [Ricinus communis]	5.24742	9.48872	0.854604	2.13908	0.00055	0.00159199	yes		Peaxi162Scf00048g00146	1.03467	1.96226	7.37416	0.00661677	0.0633302
XLOC_005906	Peaxi162Scf00052g00820	Protein kinase superfamily protein	18.0148	32.5568	0.853777	2.15027	0.00015	0.000486486	yes		Peaxi162Scf00185g00127	1.0346	2.53011	3.77673	0.0519702	0.232344
XLOC_027237	Peaxi162Scf00658g00419	Mannose-1-phosphate guanyltransferase	1.23032	2.22346	0.853769	0.970652	0.1088	0.16475	no		Peaxi162Scf00364g00135	1.03356	3.20416	11.8553	0.000574962	0.0119685
XLOC_003081	Peaxi162Scf00017g02433	Unknown protein	2.13667	3.86101	0.853611	1.78987	0.0023	0.00573661	yes		Peaxi162Scf00460g00093	1.03349	4.14564	4.93743	0.0262811	0.155154
XLOC_025547	Peaxi162Scf00560g00615	nudix hydrolase homolog 20	17.1484	30.9864	0.853562	2.15778	0.00035	0.00105711	yes		Peaxi162Scf00347g00714	1.03249	0.380423	2.38638	0.122396	0.387103
XLOC_020017	Peaxi162Scf00351g00322	N-terminal isoform 1 [Theobroma cacao] gb|EOY33065.1| N-terminal isoform 1 [Theobroma cacao]	2.48088	4.48244	0.853429	1.70509	0.00475	0.0108538	yes		Peaxi162Scf00714g00331	1.03166	0.7545	3.76804	0.0522408	0.233114
XLOC_009155	Peaxi162Scf00100g00714	E3 ubiquitin-protein ligase BRE1-like 2	3.36349	6.07662	0.85331	1.68578	0.00575	0.0128556	yes		Peaxi162Scf00267g00085	1.03163	4.7335	17.6177	2.7e-05	0.00138109
XLOC_028985	Peaxi162Scf00753g00337	conserved hypothetical protein [Ricinus communis] gb|EEF35366.1| conserved hypothetical protein [Ricinus communis]	1.6935	3.0595	0.853285	0.776827	0.18725	0.257771	no		Peaxi162Scf00139g01024	1.0316	5.34572	26.8954	2.15e-07	3.65e-05
XLOC_030292	Peaxi162Scf00844g00001	Ankyrin repeat family protein / BTB/POZ domain-containing protein	1.349	2.43686	0.853136	1.13526	0.05425	0.0908364	no		Peaxi162Scf01052g00024	1.03121	4.96428	3.7273	0.0535298	0.237096
XLOC_011008	Peaxi162Scf00129g01126	Tetratricopeptide repeat (TPR)-like superfamily protein	3.50684	6.3339	0.852922	1.87488	0.00165	0.00426738	yes		Peaxi162Scf00409g00522	1.03088	7.43921	2.4273	0.119238	0.381827
XLOC_011322	Peaxi162Scf00132g00008	conserved hypothetical protein [Ricinus communis] gb|EEF44425.1| conserved hypothetical protein [Ricinus communis]	1.95917	3.53856	0.852917	0.821963	0.16405	0.232079	no		Peaxi162Scf00015g00309	1.02926	5.27056	23.428	1.3e-06	0.000146568
XLOC_019568	Peaxi162Scf00338g00812	TRICHOME BIREFRINGENCE-LIKE 11	4.10034	7.40355	0.852474	1.66633	0.00615	0.01364	yes		Peaxi162Scf00001g00373	1.02925	4.47326	8.1363	0.00433876	0.047322
XLOC_012901	Peaxi162Scf00165g01848		1.7666	3.18964	0.852419	0.515541	0.4259	0.505829	no		Peaxi162Scf00078g01141	1.02923	4.07586	16.2438	5.57e-05	0.00233501
XLOC_026097	Peaxi162Scf00592g00111	SAC3/GANP/Nin1/mts3/eIF-3 p25 family	3.37719	6.09554	0.851932	2.12679	0.00025	0.000777877	yes		Peaxi162Scf00978g00214	1.02922	0.804981	2.35103	0.125201	0.391044
XLOC_013819	Peaxi162Scf00182g00101	receptor lectin kinase	2.01691	3.6402	0.851867	1.47855	0.0126	0.0256187	yes		Peaxi162Scf00073g02335	1.02893	2.09458	3.96273	0.0465183	0.217246
XLOC_023587	Peaxi162Scf00465g00085	Mitochondrial transcription termination factor family protein	41.4702	74.8236	0.851418	2.21048	0.0001	0.00033435	yes		Peaxi162Scf00106g00322	1.02839	4.31929	8.76215	0.00307546	0.0378484
XLOC_019601	Peaxi162Scf00339g00086	Glucan endo-1,3-beta-glucosidase 13	2.12425	3.83193	0.851115	1.4987	0.0125	0.0254412	yes		Peaxi162Scf00017g02636	1.02781	5.22961	13.8333	0.000199769	0.00574919
XLOC_017258	Peaxi162Scf00270g01116	C2H2-like zinc finger protein	23.8949	43.0922	0.850723	2.21587	0.00015	0.000486486	yes		Peaxi162Scf01514g00022	1.02688	6.89411	15.7405	7.27e-05	0.00279697
XLOC_025449	Peaxi162Scf00556g00035	Trans-cinnamate 4-monooxygenase	31.4647	56.7421	0.850687	2.22418	5e-05	0.000174625	yes		Peaxi162Scf00434g00743	1.02586	1.69034	2.7649	0.0963526	0.337674
XLOC_014926	Peaxi162Scf00207g01131	Dof-type zinc finger DNA-binding family protein	1.34309	2.42168	0.850453	0.609112	0.26355	0.338268	no		Peaxi162Scf00002g02412	1.02484	0.366019	1.49682	0.221161	0.518354
XLOC_000084	Peaxi162Scf00000g00071	Protein NRT1/ PTR FAMILY 4.3	7.61663	13.7277	0.849867	2.03863	0.0005	0.00146065	yes		Peaxi162Scf00198g00710	1.02452	1.62885	6.11932	0.0133713	0.101482
XLOC_006092	Peaxi162Scf00057g00420	Nucleotide-diphospho-sugar transferase family protein	11.5855	20.8777	0.849643	2.06561	0.0009	0.00248147	yes		Peaxi162Scf02035g00004	1.02383	4.22981	9.8783	0.00167239	0.0250641
XLOC_010464	Peaxi162Scf00122g00032	RING/U-box superfamily protein	11.8247	21.3022	0.849202	1.98914	0.0005	0.00146065	yes		Peaxi162Scf00931g00029	1.02355	2.67392	5.72824	0.0166942	0.116854
XLOC_011208	Peaxi162Scf00130g01133	Dihydroneopterin aldolase	44.5246	80.2095	0.849169	2.23131	0.0002	0.000634001	yes		Peaxi162Scf00256g00815	1.02338	3.94989	10.2973	0.00133226	0.0214071
XLOC_021866	Peaxi162Scf00406g00132	UDP-galactose transporter 5	2.158	3.88741	0.849116	1.05263	0.07105	0.114746	no		Peaxi162Scf00013g01911	1.02218	2.65143	7.22967	0.00717083	0.0669279
XLOC_006553	Peaxi162Scf00064g00329	BES1/BZR1 homolog 1	23.3604	42.0758	0.848927	2.2418	0.00025	0.000777877	yes		Peaxi162Scf00016g00735	1.02142	0.637776	2.65279	0.103368	0.352074
XLOC_005486	Peaxi162Scf00047g00103	Protein kinase superfamily protein	107.839	194.196	0.848636	2.10986	0.0004	0.00119351	yes		Peaxi162Scf00045g00156	1.01926	3.40252	8.64372	0.00328191	0.0394515
XLOC_029739	Peaxi162Scf00803g00003	GRAS family transcription factor	13.996	25.1932	0.848019	2.20755	0.0002	0.000634001	yes		Peaxi162Scf00271g00047	1.01908	4.49692	19.3897	1.07e-05	0.000705276
XLOC_029311	Peaxi162Scf00776g00001	DNAJ heat shock N-terminal domain-containing protein	3.89196	7.0047	0.847829	1.88237	0.00205	0.00517873	yes		Peaxi162Scf00393g00075	1.01898	2.69603	4.34279	0.0371661	0.190777
XLOC_031594	Peaxi162Scf00964g00113	DTW domain-containing protein	1.84915	3.32705	0.847385	1.13279	0.05465	0.0914106	no		Peaxi162Scf00851g00425	1.01887	1.68131	1.54123	0.214435	0.510194
XLOC_019396	Peaxi162Scf00332g00512	Metal transporter Nramp1	5.29106	9.51629	0.846842	1.72593	0.00355	0.0083878	yes		Peaxi162Scf00014g00294	1.01816	7.84596	10.3836	0.0012714	0.0206952
XLOC_010881	Peaxi162Scf00128g00632	Membrane protein insertase YidC	26.5528	47.7462	0.846523	2.27546	0.0001	0.00033435	yes		Peaxi162Scf00274g00335	1.01792	3.29394	8.408	0.00373573	0.0427956
XLOC_026440	Peaxi162Scf00612g00020	Mitochondrial import inner membrane translocase subunit TIM50	11.8643	21.3325	0.84642	2.0916	0.00035	0.00105711	yes		Peaxi162Scf00444g00021	1.01733	0.776772	4.75916	0.0291428	0.164945
XLOC_005209	Peaxi162Scf00045g01536	F-box family protein with a domain of Uncharacterized protein function, putative [Theobroma cacao] gb|EOY15165.1| F-box family protein with a domain of Uncharacterized protein function, putative [Theobroma cacao]	1.21577	2.18584	0.846321	0.897	0.1307	0.191958	no		Peaxi162Scf00184g00054	1.01729	1.43056	1.9116	0.166786	0.448225
XLOC_005718	Peaxi162Scf00049g01318	Calcium-dependent protein kinase (CDPK) family protein	10.6809	19.2017	0.846195	2.16363	0.00015	0.000486486	yes		Peaxi162Scf01205g00184	1.01717	1.09343	5.87061	0.0153958	0.111418
XLOC_031319	Peaxi162Scf00944g00138	Protein of unknown function (DUF1005)	22.805	40.9975	0.846185	2.19603	5e-05	0.000174625	yes		Peaxi162Scf00805g00053	1.01701	6.05772	6.50444	0.0107605	0.0880918
XLOC_028593	Peaxi162Scf00732g10028	Leucine-rich receptor-like protein kinase family protein	3.00112	5.39379	0.8458	1.8678	0.0025	0.00617808	yes		Peaxi162Scf00111g01479	1.01692	2.4159	4.95304	0.0260448	0.154299
XLOC_033824	Peaxi162Scf01311g00024	F-box/LRR-repeat protein 17	5.57927	10.0273	0.845788	1.95683	0.0007	0.00197918	yes		Peaxi162Scf00071g01142	1.01688	1.03609	1.27355	0.259101	0.563576
XLOC_010005	Peaxi162Scf00112g01915	Leucine-rich repeat transmembrane protein kinase	1.84922	3.32253	0.845364	0.651119	0.2727	0.348114	no		Peaxi162Scf00193g00215	1.01635	5.50763	14.3996	0.000147837	0.00466056
XLOC_032511	Peaxi162Scf01068g00033	RNA-binding (RRM/RBD/RNP motifs) family protein	7.11834	12.7893	0.845322	2.00409	0.0012	0.00321185	yes		Peaxi162Scf00030g00192	1.01622	5.47917	11.7597	0.000605266	0.0123999
XLOC_014039	Peaxi162Scf00188g00047	Protein of unknown function DUF2359, transmembrane	15.0009	26.9509	0.845282	2.13453	0.0004	0.00119351	yes		Peaxi162Scf00117g01729	1.01615	4.15901	1.44326	0.229612	0.528121
XLOC_018670	Peaxi162Scf00312g00710	UDP-Glycosyltransferase superfamily protein	4.58123	8.22963	0.845093	1.70743	0.00355	0.0083878	yes		Peaxi162Scf00858g00214	1.016	6.53317	35.983	1.99e-09	9.16e-07
XLOC_009241	Peaxi162Scf00102g00077	beta-amylase 1	10.6998	19.2191	0.84495	2.16721	0.00055	0.00159199	yes		Peaxi162Scf01013g00027	1.01559	1.22728	4.26325	0.0389454	0.196645
XLOC_008790	Peaxi162Scf00091g01310	serine carboxypeptidase-like 9	26.1552	46.9792	0.844928	2.16072	0.00025	0.000777877	yes		Peaxi162Scf00000g02513	1.01529	1.51035	4.57979	0.0323512	0.175667
XLOC_020523	Peaxi162Scf00363g00323	Tudor/PWWP/MBT domain-containing protein	8.08419	14.5205	0.844921	2.50271	5e-05	0.000174625	yes		Peaxi162Scf00207g10149	1.01507	3.12673	12.2216	0.000472406	0.0104918
XLOC_032824	Peaxi162Scf01113g00005	Unknown protein	2.80568	5.03906	0.844801	0.657467	0.24505	0.319623	no		Peaxi162Scf00371g00087	1.01471	5.43026	6.2321	0.0125455	0.0977587
XLOC_028989	Peaxi162Scf00753g00052	Cytochrome P450 superfamily protein	42.8036	76.8754	0.844789	2.18265	0.0003	0.000918529	yes		Peaxi162Scf00199g00915	1.01395	3.97742	2.45939	0.116824	0.377599
XLOC_020827	Peaxi162Scf00374g00022	cytochrome P450, family 76, subfamily C, polypeptide 6	1.42601	2.56104	0.844744	0.950944	0.11225	0.169112	no		Peaxi162Scf00241g00029	1.01297	1.2638	2.34899	0.125364	0.391281
XLOC_018599	Peaxi162Scf00310g00823	Leucine-rich repeat receptor-like protein kinase family protein	15.9787	28.6933	0.844561	2.16788	0.00015	0.000486486	yes		Peaxi162Scf00258g00045	1.01281	5.8644	5.79856	0.0160393	0.114004
XLOC_028284	Peaxi162Scf00710g00525		40.2617	72.271	0.84401	2.01385	0.0007	0.00197918	yes		Peaxi162Scf00009g00227	1.01153	2.23651	5.90679	0.0150827	0.109727
XLOC_024149	Peaxi162Scf00495g00015	5'-3' exonuclease family protein	5.33076	9.56798	0.843873	1.62984	0.0064	0.0141279	yes		Peaxi162Scf00041g01724	1.01111	2.70473	4.10626	0.0427247	0.207649
XLOC_020769	Peaxi162Scf00372g00061	F-box/LRR-repeat protein 12	15.5013	27.8225	0.84386	2.07497	0.0005	0.00146065	yes		Peaxi162Scf01092g00128	1.01109	1.97063	7.65368	0.00566568	0.0568544
XLOC_012423	Peaxi162Scf00157g00014	HXXXD-type acyl-transferase family protein	3.04892	5.47224	0.843833	1.5137	0.01185	0.0242886	yes		Peaxi162Scf00074g00547	1.01044	3.76856	12.4017	0.000428946	0.00988246
XLOC_024322	Peaxi162Scf00503g00062	PRF [Solanum lycopersicum]	3.49798	6.27787	0.843754	1.29028	0.0256	0.0476714	yes		Peaxi162Scf00102g01140	1.00992	6.24121	5.90777	0.0150743	0.109704
XLOC_014547	Peaxi162Scf00198g00084	Protein kinase superfamily protein with octicosapeptide/Phox/Bem1p domain	18.84	33.812	0.843737	2.21582	0.00015	0.000486486	yes		Peaxi162Scf00580g00419	1.00979	6.8983	21.835	2.97e-06	0.000261884
XLOC_002441	Peaxi162Scf00015g00261	Protein kinase superfamily protein	5.57661	10.0046	0.843202	1.98879	0.00075	0.00210563	yes		Peaxi162Scf00089g00142	1.00917	4.60773	20.2031	6.96e-06	0.000522598
XLOC_005016	Peaxi162Scf00042g02726	Auxin transporter-like protein 2	2.78474	4.9955	0.843088	1.45517	0.01515	0.0301234	yes		Peaxi162Scf00196g00723	1.00903	5.80611	2.37173	0.12355	0.388429
XLOC_022244	Peaxi162Scf00420g00334	Ribonuclease inhibitor [Theobroma cacao] gb|EOY00813.1| Ribonuclease inhibitor [Theobroma cacao]	6.65687	11.9415	0.843067	1.86506	0.0027	0.00658533	yes		Peaxi162Scf00793g00215	1.00894	3.72597	17.5748	2.76e-05	0.00139538
XLOC_011108	Peaxi162Scf00129g01336	Phosphoenolpyruvate/phosphate translocator 2, chloroplastic	61.4968	110.293	0.842758	2.25976	0.0002	0.000634001	yes		Peaxi162Scf00250g00029	1.00866	8.07907	4.40819	0.0357668	0.186647
XLOC_007947	Peaxi162Scf00078g00748	Dynamin related protein 4C	4.12998	7.40476	0.842316	1.56044	0.0115	0.0236526	yes		Peaxi162Scf00474g00732	1.00839	4.66697	12.2568	0.000463563	0.0103686
XLOC_025042	Peaxi162Scf00539g00036	cGMP-dependent protein kinase 2	11.4511	20.5309	0.842311	2.21712	0.0003	0.000918529	yes		Peaxi162Scf01098g00002	1.00826	1.12721	2.29018	0.130195	0.399614
XLOC_001579	Peaxi162Scf00009g00024	HCO3- transporter family	34.3876	61.6489	0.842185	2.23576	0.00015	0.000486486	yes		Peaxi162Scf00171g00065	1.00812	2.19934	10.7518	0.00104178	0.0180262
XLOC_010793	Peaxi162Scf00128g00840	Ankyrin repeat family protein	110.234	197.592	0.84195	2.10698	0.0006	0.00172228	yes		Peaxi162Scf00324g00517	1.00773	2.7374	5.10723	0.0238264	0.14613
XLOC_006193	Peaxi162Scf00058g00156	Unknown protein	3.64154	6.52697	0.841863	1.50817	0.0106	0.0220228	yes		Peaxi162Scf00617g00011	1.00762	0.164694	2.40223	0.121162	0.38519
XLOC_027718	Peaxi162Scf00684g00227	40S ribosomal protein S25	357.114	639.845	0.841339	2.1563	0.0002	0.000634001	yes		Peaxi162Scf00046g00524	1.0074	4.38152	2.30621	0.128858	0.397745
XLOC_011030	Peaxi162Scf00129g01647	Ribosomal RNA-processing protein 8	14.404	25.8064	0.841261	1.95026	0.00075	0.00210563	yes		Peaxi162Scf00016g02223	1.00649	4.84312	13.0056	0.000310567	0.00784448
XLOC_002127	Peaxi162Scf00013g00253	SAUR-like auxin-responsive protein family	12.6901	22.731	0.840955	1.51938	0.0104	0.0216594	yes		Peaxi162Scf00784g00031	1.00625	0.762495	2.58497	0.107883	0.361429
XLOC_015331	Peaxi162Scf00214g01114	LOCATED IN: endomembrane system	9.08915	16.2793	0.840817	1.77185	0.00585	0.0130527	yes		Peaxi162Scf00045g01334	1.00615	1.37469	2.80924	0.0937226	0.332622
XLOC_028764	Peaxi162Scf00740g00229	Importin subunit beta-1	14.5843	26.1088	0.840126	2.17873	0.0001	0.00033435	yes		Peaxi162Scf00352g00096	1.00439	6.72984	15.2554	9.39e-05	0.00333621
XLOC_028738	Peaxi162Scf00740g00426	Neuroblastoma-amplified sequence	3.22091	5.76582	0.840056	2.18488	5e-05	0.000174625	yes		Peaxi162Scf01211g00140	1.00372	2.72329	10.1731	0.00142507	0.0224969
XLOC_030217	Peaxi162Scf00839g00001	Unknown protein	2.17847	3.89896	0.839773	1.64789	0.00545	0.0122611	yes		Peaxi162Scf00222g00059	1.00269	1.54019	4.116	0.0424795	0.206994
XLOC_011078	Peaxi162Scf00129g00814	Peroxidase superfamily protein	5.96254	10.6691	0.839433	1.20808	0.04635	0.0793946	no		Peaxi162Scf00502g00828	1.00231	0.931103	2.04993	0.152213	0.429766
XLOC_022431	Peaxi162Scf00423g00315	Ubiquitin carboxyl-terminal hydrolase 2	1.22423	2.19042	0.839332	1.49763	0.01305	0.0264161	yes		Peaxi162Scf00412g00069	1.00167	1.84914	5.2666	0.0217384	0.137061
XLOC_030154	Peaxi162Scf00832g00326	U-box domain-containing protein 13	6.37691	11.4095	0.839303	2.03632	0.0006	0.00172228	yes		Peaxi162Scf01051g00141	1.00149	5.60344	19.8426	8.41e-06	0.000592395
XLOC_009149	Peaxi162Scf00100g00318	Lipase/lipooxygenase, putative isoform 3 [Theobroma cacao] gb|EOY32326.1| Lipase/lipooxygenase, putative isoform 3 [Theobroma cacao]	3.09678	5.53969	0.839036	1.38316	0.0173	0.0338435	yes		Peaxi162Scf00981g00110	1.00082	4.80875	17.8225	2.42e-05	0.00130119
XLOC_001589	Peaxi162Scf00009g00227	ATP-binding cassette A2	1.91518	3.42581	0.838965	1.65148	0.00565	0.0126558	yes		Peaxi162Scf00424g00110	1.00047	2.10385	5.15311	0.0232047	0.14351
XLOC_033264	Peaxi162Scf01192g00028	Topoisomerase II-associated protein PAT1	27.3766	48.9674	0.838881	2.21775	5e-05	0.000174625	yes		Peaxi162Scf00714g00620	1.00015	4.96836	2.25262	0.133388	0.405249
XLOC_016074	Peaxi162Scf00235g10011	Sodium Bile acid symporter family	17.4987	31.2971	0.838778	2.13336	0.0005	0.00146065	yes		Peaxi162Scf00299g00117	0.999975	5.54968	2.50418	0.113545	0.373054
XLOC_030948	Peaxi162Scf00915g00124	S-adenosyl-L-methionine-dependent methyltransferases superfamily protein	11.3403	20.2824	0.838778	2.13817	0.00045	0.00132797	yes		Peaxi162Scf00327g00101	0.999709	1.21212	4.69077	0.030325	0.168615
XLOC_010835	Peaxi162Scf00128g01526	TCP family transcription factor	2.55296	4.56535	0.838558	1.09995	0.06645	0.108274	no		Peaxi162Scf00374g00623	0.999082	4.59075	17.5386	2.82e-05	0.00141529
XLOC_015617	Peaxi162Scf00223g01514	pleiotropic drug resistance 4	18.1934	32.5343	0.838549	2.11843	5e-05	0.000174625	yes		Peaxi162Scf00518g00033	0.998683	0.617255	1.81056	0.178441	0.463836
XLOC_030760	Peaxi162Scf00900g00013	Transmembrane 9 superfamily member 1	3.62668	6.48351	0.838126	1.64422	0.00545	0.0122611	yes		Peaxi162Scf00170g00819	0.998623	6.23119	10.603	0.00112903	0.0191361
XLOC_017316	Peaxi162Scf00272g00002	Octicosapeptide/Phox/Bem1p family protein	41.7907	74.6946	0.837822	2.29635	5e-05	0.000174625	yes		Peaxi162Scf00020g00152	0.998487	4.51321	10.0692	0.0015077	0.0233215
XLOC_020366	Peaxi162Scf00362g00335	Protein of unknown function (DUF630 and DUF632)	13.806	24.673	0.837641	2.24119	5e-05	0.000174625	yes		Peaxi162Scf00195g01014	0.998147	5.89902	22.5212	2.08e-06	0.000200217
XLOC_022262	Peaxi162Scf00420g00563	Unknown protein	11.0159	19.6849	0.8375	0.89606	0.12775	0.188347	no		Peaxi162Scf00400g00310	0.997418	9.90303	19.6338	9.38e-06	0.000634871
XLOC_027137	Peaxi162Scf00652g00014	UDP-D-glucuronate 4-epimerase 6	89.4018	159.695	0.836947	2.10748	0.0002	0.000634001	yes		Peaxi162Scf00000g00612	0.997319	1.06783	3.83014	0.0503389	0.228294
XLOC_031613	Peaxi162Scf00966g00211	GDSL esterase/lipase	97.7375	174.563	0.836761	2.16526	0.0001	0.00033435	yes		Peaxi162Scf00968g00313	0.996677	-0.276162	1.97397	0.160027	0.438466
XLOC_002935	Peaxi162Scf00017g00211	U3 small nucleolar RNA-associated protein 15 homolog	1.48898	2.65866	0.836376	1.12333	0.0539	0.0903276	no		Peaxi162Scf00597g00516	0.996669	2.67452	12.6343	0.000378742	0.00904175
XLOC_033166	Peaxi162Scf01172g00038	DHHC-type zinc finger family protein	1.27597	2.27676	0.83539	0.774511	0.16915	0.237976	no		Peaxi162Scf00195g01111	0.996233	2.91619	7.58109	0.00589836	0.0586214
XLOC_009403	Peaxi162Scf00102g01634	1-aminocyclopropane-1-carboxylate synthase 9	12.6728	22.6083	0.835114	1.99078	0.0004	0.00119351	yes		Peaxi162Scf00528g00825	0.996104	3.97422	15.4893	8.3e-05	0.00308943
XLOC_022713	Peaxi162Scf00435g00041	Unknown protein	16.2743	29.029	0.834904	1.29411	0.028	0.0515838	no		Peaxi162Scf00428g00077	0.99608	5.44011	11.9806	0.000537585	0.0114083
XLOC_024749	Peaxi162Scf00528g00119	RNA-binding protein 42	16.8931	30.13	0.834763	2.07732	0.0002	0.000634001	yes		Peaxi162Scf00074g00101	0.994006	3.33315	7.22739	0.00717996	0.0669279
XLOC_005883	Peaxi162Scf00052g01013	Pectin lyase-like superfamily protein	16.7735	29.9151	0.834693	1.24404	0.0349	0.0625389	no		Peaxi162Scf00290g00102	0.992606	3.69254	7.06207	0.00787328	0.0712762
XLOC_014481	Peaxi162Scf00196g01023	RING/U-box superfamily protein	9.62288	17.1606	0.834558	3.03467	0.00095	0.00260572	yes		Peaxi162Scf00160g01234	0.992433	9.50062	6.6346	0.0100017	0.0838538
XLOC_025971	Peaxi162Scf00585g00033	Erythronate-4-phosphate dehydrogenase family protein	4.4111	7.86626	0.83454	1.4295	0.01475	0.0294249	yes		Peaxi162Scf00799g00412	0.992337	8.51494	5.43227	0.019768	0.129445
XLOC_005545	Peaxi162Scf00047g00110	DNA-directed RNA polymerase subunit beta' [Theobroma cacao] gb|EOY05176.1| DNA-directed RNA polymerase subunit beta' [Theobroma cacao]	4.91985	8.7705	0.834044	1.83853	0.00405	0.00942508	yes		Peaxi162Scf00515g00225	0.991424	4.38543	20.4712	6.05e-06	0.000463348
XLOC_001055	Peaxi162Scf00004g03212	ABC-2 type transporter family protein	31.2948	55.7865	0.833996	2.17741	0.00015	0.000486486	yes		Peaxi162Scf00281g00082	0.99125	3.64058	9.01838	0.00267278	0.034335
XLOC_028274	Peaxi162Scf00710g00051	Protein of unknown function (DUF1645)	31.1073	55.4516	0.833976	2.08016	0.00035	0.00105711	yes		Peaxi162Scf00271g00061	0.990475	5.0526	3.6538	0.0559413	0.244082
XLOC_027802	Peaxi162Scf00688g00013	TRAF-like family protein	37.0712	66.0827	0.833973	1.96567	0.00095	0.00260572	yes		Peaxi162Scf00627g00018	0.988217	1.56123	4.2551	0.0391328	0.197277
XLOC_009075	Peaxi162Scf00097g00152	Receptor-like protein kinase 2	2.16506	3.85893	0.833796	1.72159	0.0062	0.0137376	yes		Peaxi162Scf00068g00085	0.98757	4.32092	9.15765	0.00247681	0.0327998
XLOC_006995	Peaxi162Scf00069g00117	Calcium-binding EF-hand family protein	70.6063	125.813	0.833416	2.85825	0.0003	0.000918529	yes		Peaxi162Scf00176g01630	0.987564	0.580677	1.22005	0.269351	0.575489
XLOC_029059	Peaxi162Scf00758g00054	Humj1 family protein [Populus trichocarpa] gb|EEE79636.2| Humj1 family protein [Populus trichocarpa]	2.7811	4.95455	0.8331	1.07339	0.08975	0.140312	no		Peaxi162Scf00013g00321	0.9869	4.38538	14.5866	0.000133865	0.00433899
XLOC_014416	Peaxi162Scf00195g01111	pentatricopeptide (PPR) repeat-containing protein	2.54525	4.53332	0.832761	2.20724	0.00225	0.00562523	yes		Peaxi162Scf00566g00051	0.986885	0.582201	1.17683	0.278003	0.583384
XLOC_013385	Peaxi162Scf00172g00079	Protein disulfide-isomerase	5.74807	10.237	0.832638	1.79617	0.0025	0.00617808	yes		Peaxi162Scf00039g00233	0.985564	4.80005	3.28157	0.070062	0.28079
XLOC_003890	Peaxi162Scf00029g02523	conserved hypothetical protein [Ricinus communis] gb|EEF36344.1| conserved hypothetical protein [Ricinus communis]	4.19931	7.47785	0.83247	1.3652	0.0204	0.0391171	yes		Peaxi162Scf00122g00144	0.985395	4.32225	10.4352	0.00123639	0.020324
XLOC_026986	Peaxi162Scf00643g00648	C2H2-like zinc finger protein	3.5533	6.32567	0.832057	1.56567	0.01065	0.0221146	yes		Peaxi162Scf00270g01115	0.985094	1.37418	4.65467	0.0309691	0.170821
XLOC_004632	Peaxi162Scf00038g02434	Leucine-rich receptor-like protein kinase family protein	1.22676	2.18334	0.831682	1.39887	0.0173	0.0338435	yes		Peaxi162Scf00485g00037	0.984433	-0.377425	1.15385	0.282745	0.588033
XLOC_011892	Peaxi162Scf00146g01123	Serine/threonine-protein kinase STN8, chloroplastic	99.9386	177.855	0.831588	2.1697	0.00015	0.000486486	yes		Peaxi162Scf00912g00134	0.983897	4.20759	8.79966	0.00301287	0.0373444
XLOC_019472	Peaxi162Scf00334g00124	NAD(P)H-quinone oxidoreductase subunit J, chloroplastic	19.3097	34.3525	0.831092	1.71018	0.0046	0.0105509	yes		Peaxi162Scf00042g02725	0.983277	3.62998	16.4236	5.07e-05	0.00219017
XLOC_013407	Peaxi162Scf00173g00825	RNA binding protein, putative [Ricinus communis] gb|EEF37389.1| RNA binding protein, putative [Ricinus communis]	14.9848	26.6578	0.831056	2.02908	0.0008	0.00223223	yes		Peaxi162Scf00783g00011	0.983112	7.08514	5.79731	0.0160507	0.114021
XLOC_019908	Peaxi162Scf00347g00004	Unknown protein	16974.2	30196.4	0.831031	1.04375	0.07085	0.114464	no		Peaxi162Scf00226g00715	0.983087	2.29658	9.14277	0.00249703	0.0329627
XLOC_019330	Peaxi162Scf00332g00118	Transmembrane amino acid transporter family protein	5.80259	10.322	0.830961	1.71953	0.00465	0.0106525	yes		Peaxi162Scf00189g00055	0.982205	3.18257	4.47606	0.0343728	0.18264
XLOC_033365	Peaxi162Scf01208g00152	TRICHOME BIREFRINGENCE-LIKE 28	2.56436	4.56119	0.830814	1.3446	0.0192	0.0370854	yes		Peaxi162Scf01257g00004	0.982181	1.72216	3.16617	0.0751784	0.292467
XLOC_024673	Peaxi162Scf00525g00621	cytochrome c oxidase assembly protein CtaG / Cox11 family	29.753	52.9178	0.83072	2.16182	0.0005	0.00146065	yes		Peaxi162Scf00180g00127	0.981752	4.81966	22.0093	2.71e-06	0.000245402
XLOC_005668	Peaxi162Scf00048g00089	Pentatricopeptide repeat (PPR) superfamily protein	2.17839	3.87405	0.830582	1.03424	0.085	0.133948	no		Peaxi162Scf00088g00016	0.981091	2.02384	8.74479	0.00310488	0.038092
XLOC_027843	Peaxi162Scf00688g00431	PATELLIN 2	92.6425	164.745	0.830492	2.10512	0.00045	0.00132797	yes		Peaxi162Scf00285g00046	0.980902	6.45402	3.61639	0.057213	0.24708
XLOC_012985	Peaxi162Scf00166g01045	Phosphate transporter PHO1 homolog 3	23.343	41.4965	0.829998	2.13068	0.0002	0.000634001	yes		Peaxi162Scf00570g00714	0.979529	1.88611	5.89724	0.0151647	0.110207
XLOC_000453	Peaxi162Scf00002g00815	Transaldolase	52.6584	93.5695	0.829374	2.20982	0.00045	0.00132797	yes		Peaxi162Scf00610g00015	0.979271	0.816977	4.73401	0.0295719	0.166459
XLOC_003955	Peaxi162Scf00030g01715	Phospho-2-dehydro-3-deoxyheptonate aldolase 1, chloroplastic	97.2424	172.699	0.8286	2.05733	0.00015	0.000486486	yes		Peaxi162Scf00018g02016	0.97915	2.24016	4.72741	0.0296855	0.166707
XLOC_000302	Peaxi162Scf00001g00333	Pectin lyase-like superfamily protein	81.4966	144.62	0.827457	2.17443	0.0001	0.00033435	yes		Peaxi162Scf00452g00832	0.977524	5.33031	15.8326	6.92e-05	0.00270935
XLOC_033085	Peaxi162Scf01160g00150	F-box family protein	2.66461	4.72578	0.826628	1.13539	0.064	0.1048	no		Peaxi162Scf00037g00517	0.977431	5.30428	8.97541	0.00273638	0.0348346
XLOC_030528	Peaxi162Scf00876g10023	tyrosine aminotransferase 3	25.8832	45.9016	0.826529	1.96001	0.00055	0.00159199	yes		Peaxi162Scf00118g01930	0.977135	4.44926	10.7036	0.00106929	0.0183946
XLOC_022647	Peaxi162Scf00433g00028	ENTH/VHS family protein, putative isoform 1 [Theobroma cacao] gb|EOY08122.1| ENTH/VHS family protein, putative isoform 1 [Theobroma cacao]	6.29238	11.1578	0.826374	2.13129	0.0001	0.00033435	yes		Peaxi162Scf00016g01912	0.977108	2.48619	9.44474	0.00211756	0.0292978
XLOC_003062	Peaxi162Scf00017g02122	5-formyltetrahydrofolate cycloligase	9.07663	16.0846	0.82545	1.80585	0.0023	0.00573661	yes		Peaxi162Scf00256g00712	0.976947	4.8303	22.2059	2.45e-06	0.00022646
XLOC_013994	Peaxi162Scf00187g00114	26S proteasome non-ATPase regulatory subunit 11 homolog	22.8979	40.574	0.825338	2.18754	0.00035	0.00105711	yes		Peaxi162Scf00440g00059	0.976496	1.72699	3.56865	0.0588802	0.251507
XLOC_007519	Peaxi162Scf00074g01219	Ubiquitin ligase protein cop1, putative isoform 6 [Theobroma cacao] gb|EOY24946.1| Ubiquitin ligase protein cop1, putative isoform 6 [Theobroma cacao]	5.15524	9.13322	0.825084	2.01949	0.00075	0.00210563	yes		Peaxi162Scf00357g00733	0.976416	1.08394	2.42308	0.11956	0.382346
XLOC_026603	Peaxi162Scf00620g00019	Ycf49-like protein	16.5233	29.272	0.82502	1.98032	0.0008	0.00223223	yes		Peaxi162Scf00929g00071	0.976402	2.06746	2.10293	0.147017	0.426832
XLOC_012025	Peaxi162Scf00150g00001	NAC domain containing protein 35	27.967	49.5442	0.82499	2.13374	0.00025	0.000777877	yes		Peaxi162Scf00111g00125	0.976056	5.1656	5.60021	0.0179584	0.122352
XLOC_012898	Peaxi162Scf00165g01846	P-hydroxybenzoic acid efflux pump subunit aaeB [Theobroma cacao] gb|EOY34095.1| P-hydroxybenzoic acid efflux pump subunit aaeB [Theobroma cacao]	8.04764	14.2505	0.824376	2.01393	0.001	0.00272775	yes		Peaxi162Scf00095g01211	0.975734	1.46171	1.82956	0.17618	0.460156
XLOC_002237	Peaxi162Scf00013g00334	Pentatricopeptide repeat-containing protein	2.82228	4.99656	0.824076	1.49923	0.02145	0.0408634	yes		Peaxi162Scf00383g00065	0.975566	4.94539	5.43529	0.0197339	0.129344
XLOC_033836	Peaxi162Scf01312g00048	alpha/beta-Hydrolases superfamily protein	2.17552	3.85144	0.824039	1.30907	0.03675	0.0654244	no		Peaxi162Scf00336g00012	0.975563	6.04457	3.98422	0.0459283	0.215854
XLOC_002694	Peaxi162Scf00016g02223	Leucine-rich repeat (LRR) family protein	55.0353	97.4205	0.823869	2.17775	0.0002	0.000634001	yes		Peaxi162Scf00452g00122	0.973665	0.99968	3.72086	0.0537367	0.237616
XLOC_009353	Peaxi162Scf00102g00927	GC-rich sequence DNA-binding factor-like protein	6.79332	12.0246	0.823804	2.13238	0.00025	0.000777877	yes		Peaxi162Scf00016g00349	0.973025	6.9906	8.99345	0.00270948	0.0346308
XLOC_027690	Peaxi162Scf00683g00330	RNA helicase family protein	12.1138	21.4373	0.823466	2.19137	5e-05	0.000174625	yes		Peaxi162Scf00092g00515	0.972907	5.90119	16.1528	5.84e-05	0.00238759
XLOC_029728	Peaxi162Scf00802g00014	FASCICLIN-like arabinogalactan 2	256.796	454.346	0.823169	1.97215	0.00065	0.00185122	yes		Peaxi162Scf00083g01720	0.971935	3.79082	5.80481	0.0159824	0.113796
XLOC_027797	Peaxi162Scf00687g00610	Outward rectifying potassium channel protein	6.66678	11.7953	0.823146	1.704	0.0066	0.0145182	yes		Peaxi162Scf00129g00824	0.971081	2.4259	4.72457	0.0297346	0.166855
XLOC_019866	Peaxi162Scf00346g01015	Unknown protein	3.93681	6.96484	0.823063	1.07731	0.0759	0.121501	no		Peaxi162Scf00026g03212	0.970692	5.86179	15.7833	7.1e-05	0.00275654
XLOC_012933	Peaxi162Scf00165g01724	Core-2/I-branching beta-1,6-N-acetylglucosaminyltransferase family protein	6.02179	10.6514	0.822783	1.74679	0.0041	0.00952849	yes		Peaxi162Scf00167g00074	0.970628	7.20316	19.4031	1.06e-05	0.000702573
XLOC_006876	Peaxi162Scf00067g00619	Tubby-like F-box protein 3	24.5199	43.3563	0.82229	2.14045	0.00025	0.000777877	yes		Peaxi162Scf00124g00110	0.970016	5.84742	13.364	0.000256505	0.0068375
XLOC_014987	Peaxi162Scf00207g00444	cinnamoyl coa reductase 1	40.6252	71.8172	0.821956	2.16836	0.00025	0.000777877	yes		Peaxi162Scf00051g00212	0.969657	1.96057	4.96767	0.0258254	0.153353
XLOC_027027	Peaxi162Scf00647g00319	Vacuolar protein sorting-associated protein 36	4.40101	7.77913	0.821775	1.71699	0.00465	0.0106525	yes		Peaxi162Scf00106g00433	0.969551	1.52202	1.94109	0.16355	0.443094
XLOC_029904	Peaxi162Scf00815g00246	Unknown protein	11.2386	19.8602	0.821418	1.64131	0.0071	0.0154879	yes		Peaxi162Scf01414g00010	0.969214	1.40648	4.20415	0.0403251	0.200966
XLOC_014545	Peaxi162Scf00198g00710	HXXXD-type acyl-transferase family protein	4.3791	7.73781	0.82129	1.69992	0.0054	0.0121609	yes		Peaxi162Scf01284g00025	0.968878	0.844052	2.8725	0.0901049	0.325301
XLOC_031958	Peaxi162Scf00998g00006	Transducin/WD40 repeat-like superfamily protein	12.7605	22.539	0.820746	2.14138	0.0001	0.00033435	yes		Peaxi162Scf00086g00062	0.968853	4.8293	7.43198	0.00640748	0.0618414
XLOC_009112	Peaxi162Scf00098g00134	Protein YABBY 2	21.3297	37.6729	0.820666	2.06734	0.00035	0.00105711	yes		Peaxi162Scf00745g00840	0.968703	2.60201	4.89491	0.0269359	0.157198
XLOC_002227	Peaxi162Scf00013g00304	Plant protein of unknown function (DUF641)	12.1235	21.4122	0.820624	2.04485	0.0003	0.000918529	yes		Peaxi162Scf00498g00444	0.968323	4.65907	1.98145	0.159238	0.437538
XLOC_011174	Peaxi162Scf00130g00019	Pectinacetylesterase family protein	20.7903	36.7124	0.820356	2.07592	0.00045	0.00132797	yes		Peaxi162Scf00008g00373	0.96812	3.9167	3.21286	0.0730616	0.287636
XLOC_032098	Peaxi162Scf01015g00113	Transcription initiation factor TFIID subunit 12	10.1226	17.8748	0.820348	3.24219	0.00025	0.000777877	yes		Peaxi162Scf00953g00514	0.96778	0.0455418	2.01631	0.155617	0.432635
XLOC_018890	Peaxi162Scf00318g00042	Unknown protein	6.03635	10.6571	0.82007	1.92506	0.0018	0.00461128	yes		Peaxi162Scf00112g00158	0.967517	3.13232	6.05299	0.0138828	0.103955
XLOC_000626	Peaxi162Scf00003g03625	3-hydroxyacyl-[acyl-carrier-protein] dehydratase FabZ	67.6899	119.505	0.820061	2.17887	0.0004	0.00119351	yes		Peaxi162Scf00188g00133	0.966535	0.0773763	1.0666	0.301714	0.607711
XLOC_025513	Peaxi162Scf00560g00128		21.3504	37.6855	0.819742	1.69943	0.00475	0.0108538	yes		Peaxi162Scf00382g00023	0.96607	4.70293	4.62264	0.0315527	0.17298
XLOC_001040	Peaxi162Scf00004g02110	Homocysteine S-methyltransferase family protein	24.5107	43.2561	0.819491	2.05721	0.00055	0.00159199	yes		Peaxi162Scf00001g00371	0.965708	2.66982	4.17137	0.0411126	0.203325
XLOC_013464	Peaxi162Scf00174g00148	Protein transport protein Sec16B	13.0678	23.0614	0.819459	2.1713	0.00015	0.000486486	yes		Peaxi162Scf00164g01311	0.964976	4.64104	16.0376	6.21e-05	0.00250228
XLOC_022961	Peaxi162Scf00444g00021	Protein kinase superfamily protein	1.43082	2.52491	0.819383	1.2171	0.03955	0.0697405	no		Peaxi162Scf00449g00417	0.964442	3.6425	15.406	8.67e-05	0.00315638
XLOC_007506	Peaxi162Scf00074g01024	Pectin lyase-like superfamily protein	111.402	196.542	0.819053	2.12512	0.00035	0.00105711	yes		Peaxi162Scf00305g01117	0.963975	1.82299	2.33041	0.126868	0.394026
XLOC_016806	Peaxi162Scf00258g00053	fatty acid desaturase 2	435.215	767.727	0.818865	1.86678	0.0014	0.00368563	yes		Peaxi162Scf00078g00023	0.963602	0.795332	2.8695	0.0902728	0.325624
XLOC_027289	Peaxi162Scf00661g00042	conserved hypothetical protein [Ricinus communis] gb|EEF43276.1| conserved hypothetical protein [Ricinus communis]	5.33802	9.41538	0.818714	1.46979	0.01685	0.033069	yes		Peaxi162Scf00767g00611	0.963537	6.25149	14.9587	0.000109891	0.00370091
XLOC_021554	Peaxi162Scf00395g00317	Leucine-rich receptor-like protein kinase family protein	5.01711	8.84736	0.818391	2.00087	0.0007	0.00197918	yes		Peaxi162Scf00182g00101	0.962833	1.81475	6.41548	0.011313	0.0913252
XLOC_023772	Peaxi162Scf00474g00732	Protein SGT1 homolog	2.36238	4.16515	0.818128	1.8756	0.00525	0.0118596	yes		Peaxi162Scf00286g00232	0.962359	2.38649	6.98658	0.00821231	0.0731539
XLOC_006126	Peaxi162Scf00057g00024	Reticulon family protein	42.7084	75.2927	0.817991	2.15451	0.0002	0.000634001	yes		Peaxi162Scf00071g00728	0.962249	3.86694	14.9676	0.000109374	0.00369917
XLOC_013343	Peaxi162Scf00171g00427	nuclear pore complex protein NDC1a [Nicotiana benthamiana]	2.41428	4.25375	0.81714	1.35782	0.0227	0.0429404	yes		Peaxi162Scf00013g00839	0.961822	2.91178	8.14237	0.00432428	0.0472138
XLOC_005466	Peaxi162Scf00047g00053	lectin receptor kinase a4.3	2.22775	3.92451	0.816925	1.60933	0.00735	0.0159646	yes		Peaxi162Scf00801g00731	0.960874	6.94146	15.9683	6.44e-05	0.00256562
XLOC_022275	Peaxi162Scf00420g00729	hydroxyproline-rich glycoprotein family protein	9.60967	16.9274	0.816803	2.16145	0.0001	0.00033435	yes		Peaxi162Scf00503g00003	0.960511	1.56225	3.43312	0.0639013	0.264705
XLOC_013444	Peaxi162Scf00174g00073	Pentatricopeptide repeat (PPR) superfamily protein	1.76118	3.10196	0.816637	1.22268	0.03565	0.0637182	no		Peaxi162Scf00372g00061	0.960105	4.22369	20.7109	5.34e-06	0.000419036
XLOC_011720	Peaxi162Scf00141g00059	glycerol-3-phosphate acyltransferase 6	85.7962	151.084	0.816369	2.08583	0.00025	0.000777877	yes		Peaxi162Scf00038g02644	0.959602	2.66849	3.78118	0.0518321	0.232068
XLOC_015824	Peaxi162Scf00228g00515	RNA binding	9.54399	16.8031	0.816067	2.20109	0.00055	0.00159199	yes		Peaxi162Scf01000g00123	0.959028	0.522621	1.4345	0.231031	0.529973
XLOC_014264	Peaxi162Scf00192g00824	subtilase 1.3	15.846	27.8933	0.815802	2.12468	0.00025	0.000777877	yes		Peaxi162Scf00037g00126	0.958899	4.05481	15.6849	7.48e-05	0.00284855
XLOC_015565	Peaxi162Scf00222g01020	NRC1 [Solanum lycopersicum] gb|ABC26878.1| NRC1 [Solanum lycopersicum]	3.67943	6.47203	0.814737	1.63535	0.0058	0.0129541	yes		Peaxi162Scf00483g00027	0.957333	5.01942	9.7483	0.00179489	0.026254
XLOC_008038	Peaxi162Scf00079g02332	Methenyltetrahydrofolate synthase domain-containing protein	30.5243	53.6714	0.814196	2.16569	0.00015	0.000486486	yes		Peaxi162Scf00071g00082	0.957146	3.60938	5.05581	0.0245435	0.149075
XLOC_032184	Peaxi162Scf01026g00243	SPFH/Band 7/PHB domain-containing membrane-associated protein family	13.7399	24.134	0.8127	2.08464	0.00055	0.00159199	yes		Peaxi162Scf00066g00424	0.9568	1.29413	1.91053	0.166904	0.448307
XLOC_016142	Peaxi162Scf00236g00013	PLATZ transcription factor family protein	36.9037	64.8135	0.812528	2.12673	5e-05	0.000174625	yes		Peaxi162Scf00120g00721	0.955896	6.96619	21.5359	3.47e-06	0.000299696
XLOC_025970	Peaxi162Scf00585g00319	Unknown protein	16.5485	29.0578	0.812225	2.17502	0.0002	0.000634001	yes		Peaxi162Scf00141g00333	0.955133	1.34571	5.68095	0.0171501	0.118919
XLOC_023526	Peaxi162Scf00463g00044	Transmembrane and coiled-coil domain-containing protein 1	25.3442	44.4705	0.811192	1.85044	0.0015	0.00391872	yes		Peaxi162Scf00569g00008	0.954879	10.2083	1.13952	0.285754	0.590905
XLOC_027443	Peaxi162Scf00673g00111	conserved hypothetical protein [Ricinus communis] gb|EEF49945.1| conserved hypothetical protein [Ricinus communis]	7.55148	13.2311	0.809096	1.85567	0.00245	0.00606885	yes		Peaxi162Scf00990g10013	0.954477	0.160544	1.27518	0.258797	0.563283
XLOC_014559	Peaxi162Scf00198g00148	MLP-like protein 28	12.9462	22.6824	0.809044	1.81648	0.0017	0.00438271	yes		Peaxi162Scf00517g00634	0.954211	0.237764	2.81138	0.0935975	0.332298
XLOC_012496	Peaxi162Scf00158g00171	Dof-type zinc finger DNA-binding family protein	9.3156	16.321	0.809008	1.78029	0.00355	0.0083878	yes		Peaxi162Scf00344g01810	0.953218	0.195333	1.40081	0.236589	0.537326
XLOC_016880	Peaxi162Scf00259g00104	Double Clp-N motif-containing P-loop nucleoside triphosphate hydrolases superfamily protein	19.185	33.6014	0.808546	2.16175	0.00015	0.000486486	yes		Peaxi162Scf00475g00117	0.953062	10.6926	4.2239	0.0398584	0.199359
XLOC_002354	Peaxi162Scf00015g00228	Zinc phosphodiesterase ELAC protein 2	565.721	990.62	0.808241	1.77816	0.0015	0.00391872	yes		Peaxi162Scf00078g00515	0.951919	2.99486	8.18959	0.00421314	0.0466146
XLOC_012595	Peaxi162Scf00160g00626	serine carboxypeptidase-like 2	16.0034	28.023	0.808234	1.69029	0.00405	0.00942508	yes		Peaxi162Scf01149g00019	0.950181	2.1632	1.87436	0.170976	0.45472
XLOC_021037	Peaxi162Scf00380g00315	Di-glucose binding protein with Leucine-rich repeat domain	20.7156	36.2661	0.807902	2.11351	0.0006	0.00172228	yes		Peaxi162Scf00408g00320	0.949397	3.83023	7.44261	0.00636976	0.0616786
XLOC_023088	Peaxi162Scf00449g00320	ARM repeat superfamily protein	3.76949	6.59666	0.807366	1.83242	0.00355	0.0083878	yes		Peaxi162Scf00188g00043	0.94872	10.2703	13.7616	0.00020754	0.00589653
XLOC_024166	Peaxi162Scf00496g00075	DegP protease 9	7.30779	12.7841	0.806841	2.0955	0.00065	0.00185122	yes		Peaxi162Scf00921g00242	0.948	5.09114	6.11786	0.0133823	0.101529
XLOC_033993	Peaxi162Scf01343g00117	3-ketoacyl-CoA synthase 11	52.7593	92.2882	0.806721	2.13113	0.0004	0.00119351	yes		Peaxi162Scf00006g05010	0.947839	6.46334	7.02595	0.0080337	0.0722029
XLOC_021560	Peaxi162Scf00395g00715	Photosystem I assembly protein Ycf3	10.991	19.2257	0.806719	1.13144	0.06485	0.106011	no		Peaxi162Scf00382g00061	0.946675	0.952886	1.35455	0.244484	0.546488
XLOC_007326	Peaxi162Scf00072g01015	CDP-diacylglycerol--glycerol-3-phosphate 3-phosphatidyltransferase	10.7721	18.8419	0.806639	1.8869	0.0014	0.00368563	yes		Peaxi162Scf00793g00211	0.944786	6.79906	11.6657	0.000636638	0.0128519
XLOC_000062	Peaxi162Scf00000g76016	Sodium Bile acid symporter family	12.8539	22.4822	0.806575	2.05197	0.0005	0.00146065	yes		Peaxi162Scf00137g00173	0.944644	3.03223	1.89754	0.168354	0.450772
XLOC_020399	Peaxi162Scf00362g00832	Major facilitator superfamily protein	4.94178	8.64061	0.806101	1.69164	0.0059	0.0131518	yes		Peaxi162Scf00340g00025	0.944635	2.56236	10.7847	0.00102342	0.0177827
XLOC_011042	Peaxi162Scf00129g00129	monodehydroascorbate reductase 4	26.07	45.5672	0.805603	2.13254	0.0002	0.000634001	yes		Peaxi162Scf00316g00521	0.944324	3.36621	5.04337	0.0247203	0.149714
XLOC_015412	Peaxi162Scf00217g00812	Protein of unknown function (DUF630 and DUF632)	12.9463	22.6244	0.805337	2.11903	0.00025	0.000777877	yes		Peaxi162Scf00390g00124	0.944228	5.27864	24.8995	6.04e-07	8.32e-05
XLOC_034311	Peaxi162Scf01503g00021	tRNA dimethylallyltransferase 9	10.6569	18.6221	0.805231	1.44766	0.01545	0.0306457	yes		Peaxi162Scf00408g00088	0.94379	5.22778	10.1133	0.00147204	0.0229584
XLOC_030298	Peaxi162Scf00845g00005	C2H2-like zinc finger protein	2.37754	4.15384	0.804977	1.34228	0.023	0.0434138	yes		Peaxi162Scf00206g00106	0.943757	7.69008	4.28864	0.0383679	0.195199
XLOC_031344	Peaxi162Scf00945g00005	Xyloglucan galactosyltransferase KATAMARI1 homolog	35.4586	61.9413	0.804767	2.15383	0.00035	0.00105711	yes		Peaxi162Scf00036g02012	0.943499	2.22793	8.73909	0.00311459	0.0381713
XLOC_001944	Peaxi162Scf00011g01126	Lactoylglutathione lyase / glyoxalase I family protein	14.2928	24.9663	0.80469	1.87334	0.0008	0.00223223	yes		Peaxi162Scf00576g00120	0.943078	3.19859	10.9531	0.000934466	0.0165708
XLOC_000274	Peaxi162Scf00001g00211	Peroxidase superfamily protein	1.59079	2.77816	0.804386	0.897401	0.1186	0.176928	no		Peaxi162Scf00350g00014	0.943038	5.77131	12.0198	0.000526385	0.0112669
XLOC_001831	Peaxi162Scf00011g00061	conserved hypothetical protein [Ricinus communis] gb|EEF32835.1| conserved hypothetical protein [Ricinus communis]	4.64776	8.11601	0.804233	1.374	0.02005	0.0385252	yes		Peaxi162Scf01029g00041	0.942433	4.69539	12.721	0.000361569	0.00877939
XLOC_002169	Peaxi162Scf00013g00537	DNA binding protein, putative isoform 4 [Theobroma cacao] gb|EOY21974.1| DNA binding protein, putative isoform 4 [Theobroma cacao]	16.2509	28.3697	0.803836	1.97929	0.0005	0.00146065	yes		Peaxi162Scf01211g00010	0.942228	1.74379	2.99201	0.0836765	0.310205
XLOC_028670	Peaxi162Scf00737g00412	Leucine-rich repeat protein kinase family protein	12.199	21.2862	0.803156	2.04145	0.0003	0.000918529	yes		Peaxi162Scf00125g01319	0.941349	2.26351	4.66807	0.0307285	0.170128
XLOC_029597	Peaxi162Scf00793g00038	eukaryotic translation initiation factor 4G	27.6151	48.1689	0.802643	2.0479	0.00065	0.00185122	yes		Peaxi162Scf00167g00728	0.940163	0.962445	2.7247	0.0988065	0.342737
XLOC_009102	Peaxi162Scf00098g00012	Protein kinase superfamily protein	7.22309	12.5965	0.80234	2.04172	0.0005	0.00146065	yes		Peaxi162Scf00032g03116	0.940002	6.5041	15.5737	7.94e-05	0.00299363
XLOC_008586	Peaxi162Scf00089g00927	Pentatricopeptide repeat (PPR) superfamily protein	3.46025	6.03427	0.802304	1.704	0.00485	0.0110557	yes		Peaxi162Scf00305g00081	0.939354	4.69207	5.98907	0.0143948	0.106442
XLOC_015662	Peaxi162Scf00224g00218	NF-kappa-B inhibitor-like protein 2 isoform 1 [Theobroma cacao] gb|EOY33375.1| NF-kappa-B inhibitor-like protein 2 isoform 1 [Theobroma cacao]	8.62541	15.0415	0.80228	1.64904	0.0069	0.0151001	yes		Peaxi162Scf00828g00413	0.939317	1.94599	5.48303	0.019202	0.127472
XLOC_004736	Peaxi162Scf00038g01712	Threonine synthase	45.0792	78.6089	0.802232	2.13435	5e-05	0.000174625	yes		Peaxi162Scf00573g00053	0.939271	3.88191	4.08807	0.043187	0.208767
XLOC_008265	Peaxi162Scf00083g00094	Leucine-rich receptor-like protein kinase family protein	1.26792	2.21065	0.802011	1.42418	0.01895	0.0366616	yes		Peaxi162Scf00105g00415	0.93893	0.550582	1.32935	0.24892	0.55132
XLOC_009415	Peaxi162Scf00102g01754	WRKY family transcription factor	3.48097	6.06801	0.801735	1.34235	0.02565	0.0477541	yes		Peaxi162Scf00008g00441	0.938763	7.1295	13.7549	0.00020828	0.00590944
XLOC_023461	Peaxi162Scf00461g00010	Sphingolipid delta(4)-desaturase DES1	31.0091	54.0537	0.801702	2.08073	0.0003	0.000918529	yes		Peaxi162Scf01132g00227	0.93859	4.49414	5.19613	0.0226373	0.140927
XLOC_016073	Peaxi162Scf00235g00010	formin homology 1	38.3295	66.8123	0.80166	2.2629	0.00025	0.000777877	yes		Peaxi162Scf00007g00315	0.938452	6.85332	17.6099	2.71e-05	0.00138197
XLOC_020699	Peaxi162Scf00368g00061	Zinc transporter 5	7.76786	13.5351	0.801119	1.93387	0.0013	0.00345064	yes		Peaxi162Scf00878g00026	0.936979	4.40107	7.59731	0.00584556	0.0582428
XLOC_015767	Peaxi162Scf00227g00720	Protein of unknown function (DUF810)	21.8218	38.0173	0.800885	2.14052	0.0001	0.00033435	yes		Peaxi162Scf00096g01311	0.936481	7.03597	20.1932	7e-06	0.000523412
XLOC_019929	Peaxi162Scf00347g00071	Thylakoid lumenal 19 kDa protein, chloroplastic	1337.53	2330.15	0.800857	1.64006	0.0049	0.011156	yes		Peaxi162Scf00406g00012	0.935852	3.91918	3.1398	0.0764031	0.294667
XLOC_011327	Peaxi162Scf00132g00112	Pentatricopeptide repeat-containing protein	41.2001	71.7632	0.800595	2.29084	0.00015	0.000486486	yes		Peaxi162Scf00211g00144	0.93575	4.11238	6.21837	0.0126431	0.0982279
XLOC_030648	Peaxi162Scf00888g00511	IQ-domain 17	3.7091	6.46045	0.800566	1.67833	0.00525	0.0118596	yes		Peaxi162Scf00385g00039	0.935574	7.12344	9.62053	0.00192415	0.0275326
XLOC_016050	Peaxi162Scf00234g00713	SPFH/Band 7/PHB domain-containing membrane-associated protein family	1.27969	2.22884	0.8005	0.891618	0.12555	0.185632	no		Peaxi162Scf00015g00015	0.933826	0.986362	2.59299	0.107338	0.360529
XLOC_001501	Peaxi162Scf00008g00438	NAD(P)H dehydrogenase (quinone)	3.39175	5.90741	0.800498	1.22275	0.03685	0.0655795	no		Peaxi162Scf00352g00215	0.933526	0.867482	2.65722	0.103081	0.351653
XLOC_005377	Peaxi162Scf00045g02430		13.0199	22.6678	0.799922	1.78287	0.00275	0.00669304	yes		Peaxi162Scf00166g00531	0.932935	1.41429	2.76183	0.0965379	0.337923
XLOC_016433	Peaxi162Scf00246g00007	BREVIS RADIX-like 4	4.99675	8.69858	0.79979	1.8024	0.0041	0.00952849	yes		Peaxi162Scf00239g00023	0.931895	1.85053	4.68883	0.0303593	0.168625
XLOC_007082	Peaxi162Scf00069g00202	TCP family transcription factor 4	31.0847	54.1078	0.799633	2.1578	0.00035	0.00105711	yes		Peaxi162Scf00051g01115	0.931762	0.415984	1.48705	0.222675	0.520311
XLOC_027038	Peaxi162Scf00647g00139	Retinoblastoma-binding protein 5	3.15847	5.49776	0.799617	1.53285	0.0086	0.0183273	yes		Peaxi162Scf00047g00053	0.931719	5.92577	6.05948	0.0138319	0.103724
XLOC_029560	Peaxi162Scf00790g00013	Phototropic-responsive NPH3 family protein	19.2013	33.4207	0.79954	2.14282	0.0003	0.000918529	yes		Peaxi162Scf00205g00818	0.931574	4.45081	8.32208	0.0039166	0.0443766
XLOC_000365	Peaxi162Scf00002g00717	Protein YABBY 4	12.2807	21.3741	0.799472	1.95281	0.0012	0.00321185	yes		Peaxi162Scf00189g00920	0.931161	3.54095	15.5478	8.04e-05	0.00302938
XLOC_009999	Peaxi162Scf00112g01217	BES1/BZR1 homolog 4	25.7519	44.8133	0.799249	2.13581	0.00025	0.000777877	yes		Peaxi162Scf00137g00016	0.930944	5.19378	4.1686	0.0411798	0.203511
XLOC_027149	Peaxi162Scf00652g00118	Carbohydrate-binding X8 domain superfamily protein	6.95597	12.101	0.798802	1.36494	0.0193	0.0372537	yes		Peaxi162Scf00845g00122	0.930888	6.37076	6.77299	0.00925477	0.0794292
XLOC_017570	Peaxi162Scf00282g00025	Protein kinase superfamily protein	2.49109	4.33242	0.798395	1.52048	0.0099	0.0207464	yes		Peaxi162Scf00102g00168	0.930535	1.65967	1.94659	0.162955	0.442174
XLOC_001143	Peaxi162Scf00005g00394	Unknown protein	25.5192	44.3821	0.798392	1.90282	0.00105	0.00284913	yes		Peaxi162Scf00747g00122	0.930073	7.33721	24.5861	7.11e-07	9.44e-05
XLOC_032278	Peaxi162Scf01040g00007	Ubiquitin carboxyl-terminal hydrolase family protein	1.54071	2.67883	0.798007	1.07311	0.07625	0.121985	no		Peaxi162Scf01013g00026	0.929438	2.01281	5.48836	0.0191434	0.127205
XLOC_020539	Peaxi162Scf00363g00087	cofactor assembly, complex C (B6F)	112.844	196.19	0.797922	2.13783	0.0003	0.000918529	yes		Peaxi162Scf01604g00123	0.928715	1.96669	3.57636	0.0586075	0.250853
XLOC_023231	Peaxi162Scf00452g00005	Plant invertase/pectin methylesterase inhibitor superfamily	3.94679	6.8606	0.797653	1.5869	0.0067	0.0147137	yes		Peaxi162Scf00420g00555	0.928484	2.92022	4.59132	0.0321343	0.174827
XLOC_014105	Peaxi162Scf00189g10021	TCP family transcription factor 4	20.003	34.7681	0.797546	1.99685	0.00085	0.00235725	yes		Peaxi162Scf00286g00342	0.927659	4.15106	16.2465	5.56e-05	0.00233501
XLOC_022700	Peaxi162Scf00434g00052	conserved hypothetical protein [Ricinus communis] gb|EEF49778.1| conserved hypothetical protein [Ricinus communis]	38.5051	66.9041	0.797047	2.05616	0.0009	0.00248147	yes		Peaxi162Scf00610g00361	0.927636	4.44548	1.94175	0.163478	0.442957
XLOC_015193	Peaxi162Scf00211g00111	Late embryogenesis abundant (LEA) hydroxyproline-rich glycoprotein family	311.108	540.481	0.796828	2.07648	0.00045	0.00132797	yes		Peaxi162Scf00433g00116	0.927319	8.32712	15.7657	7.17e-05	0.00277023
XLOC_034492	Peaxi162Scf01607g00114	RAN GTPase activating protein 1	2.4172	4.19815	0.796414	1.34375	0.02515	0.0469342	yes		Peaxi162Scf00086g00079	0.926469	8.24662	5.41068	0.0200139	0.130257
XLOC_014963	Peaxi162Scf00207g00033	mitogen-activated protein kinase 16	14.5096	25.1968	0.79623	2.02973	0.00035	0.00105711	yes		Peaxi162Scf00793g00314	0.926438	3.23105	6.887	0.00868249	0.076071
XLOC_004682	Peaxi162Scf00038g00845	GATA transcription factor 12	32.937	57.1926	0.796119	2.28784	0.0004	0.00119351	yes		Peaxi162Scf00451g00024	0.926111	4.27035	10.2822	0.00134318	0.0214443
XLOC_001988	Peaxi162Scf00011g02119	methionine S-methyltransferase	8.83192	15.3342	0.795951	2.07149	0.00035	0.00105711	yes		Peaxi162Scf00546g00005	0.925856	2.38022	3.31771	0.0685373	0.277343
XLOC_027574	Peaxi162Scf00680g00117	glutamate receptor 3.3	2.00956	3.48801	0.795523	1.5545	0.009	0.0190818	yes		Peaxi162Scf00037g01715	0.925468	3.00401	3.82149	0.0505992	0.228827
XLOC_007937	Peaxi162Scf00078g00626		6.17598	10.7196	0.795508	1.03872	0.07035	0.113765	no		Peaxi162Scf00664g00028	0.925439	1.02123	2.83009	0.092513	0.329724
XLOC_027052	Peaxi162Scf00648g00119	Integrase-type DNA-binding superfamily protein	10.9194	18.9516	0.795425	1.9016	0.0013	0.00345064	yes		Peaxi162Scf00341g00036	0.925261	9.9858	15.6815	7.5e-05	0.00284855
XLOC_002534	Peaxi162Scf00015g10126	DNA/RNA-binding protein KIN17	1.61258	2.79847	0.795263	1.11973	0.0628	0.103099	no		Peaxi162Scf00380g00314	0.92367	6.02041	8.9471	0.0027791	0.0352053
XLOC_022501	Peaxi162Scf00427g00116	Pentatricopeptide repeat-containing protein	3.85818	6.69091	0.794282	1.61218	0.00695	0.0151981	yes		Peaxi162Scf00318g00918	0.92315	1.82164	1.86351	0.17222	0.455723
XLOC_021415	Peaxi162Scf00391g00319	Leucine-rich receptor-like protein kinase family protein	15.3143	26.5526	0.793973	2.13931	0.0004	0.00119351	yes		Peaxi162Scf00013g01518	0.921867	4.1828	7.58738	0.00587783	0.0584601
XLOC_014342	Peaxi162Scf00194g00518	germin-like protein 5	4.80831	8.33643	0.7939	1.52923	0.009	0.0190818	yes		Peaxi162Scf00008g00025	0.921389	5.66919	17.7742	2.49e-05	0.00130427
XLOC_002603	Peaxi162Scf00016g00826	Adenylyl cyclase-associated protein	13.0903	22.6946	0.793856	1.9659	0.00115	0.00309176	yes		Peaxi162Scf00038g00247	0.920581	7.60839	8.36937	0.00381598	0.0435943
XLOC_032797	Peaxi162Scf01110g00025	Polyadenylate-binding protein 1-B-binding protein [Theobroma cacao] gb|EOX96900.1| Polyadenylate-binding protein 1-B-binding protein [Theobroma cacao]	31.5821	54.7527	0.793823	1.96106	0.00105	0.00284913	yes		Peaxi162Scf00444g00126	0.920043	4.03999	7.35639	0.00668249	0.063753
XLOC_013082	Peaxi162Scf00167g01121	ATP synthase subunit delta', mitochondrial	186.626	323.518	0.793693	2.02489	0.0005	0.00146065	yes		Peaxi162Scf00013g00441	0.919726	1.82787	2.09752	0.147538	0.427767
XLOC_026550	Peaxi162Scf00618g00620	Pentatricopeptide repeat (PPR) superfamily protein	4.66932	8.09163	0.793216	1.56222	0.00855	0.0182331	yes		Peaxi162Scf01876g00003	0.91937	4.60451	12.3905	0.000431526	0.00989245
XLOC_027955	Peaxi162Scf00691g00055	KRR1 family protein	4.88236	8.4606	0.793179	1.95839	0.003	0.00722894	yes		Peaxi162Scf00732g00236	0.918987	4.98743	4.07802	0.0434445	0.209602
XLOC_031148	Peaxi162Scf00930g00051	Unknown protein	88.5569	153.43	0.792906	2.65908	0.0003	0.000918529	yes		Peaxi162Scf00189g00124	0.918941	2.9058	4.83184	0.0279389	0.160341
XLOC_015501	Peaxi162Scf00220g00010	SAD1/UNC-84 domain protein 1	14.5609	25.2246	0.792728	2.003	0.00085	0.00235725	yes		Peaxi162Scf00252g00117	0.918625	6.79672	19.5809	9.64e-06	0.000648456
XLOC_028134	Peaxi162Scf00700g00017	Calcium-binding protein CML38	1.79242	3.10492	0.792648	0.651767	0.3039	0.381407	no		Peaxi162Scf00030g01015	0.918075	2.00037	6.79407	0.00914609	0.0788246
XLOC_029696	Peaxi162Scf00801g00221	Unknown protein	8.69068	15.0543	0.792636	0.352741	0.5851	0.656323	no		Peaxi162Scf00486g00012	0.918005	6.2592	4.86358	0.0274294	0.158789
XLOC_000845	Peaxi162Scf00003g03510	Lysine-specific histone demethylase 1 homolog 1	1.27477	2.20722	0.791988	1.30831	0.03155	0.0572556	no		Peaxi162Scf00152g01637	0.917742	3.86916	2.86239	0.0906725	0.32627
XLOC_014375	Peaxi162Scf00194g00629	Transducin/WD40 repeat-like superfamily protein isoform 2 [Theobroma cacao] gb|EOY32225.1| Transducin/WD40 repeat-like superfamily protein isoform 2 [Theobroma cacao]	7.3789	12.7757	0.791927	2.04472	0.0004	0.00119351	yes		Peaxi162Scf00332g00771	0.917157	3.81914	4.04483	0.044307	0.211558
XLOC_031242	Peaxi162Scf00938g00213	pleiotropic drug resistance 12	21.3231	36.9126	0.791698	2.01818	0.0005	0.00146065	yes		Peaxi162Scf00357g00114	0.916968	6.71381	18.4072	1.78e-05	0.00102914
XLOC_009739	Peaxi162Scf00108g00093	Restriction endonuclease, type II-like superfamily protein	21.0489	36.4345	0.791562	1.95202	0.0013	0.00345064	yes		Peaxi162Scf00073g01730	0.916842	0.131857	1.3737	0.241177	0.54255
XLOC_009984	Peaxi162Scf00111g01467	Alpha-1,3/1,6-mannosyltransferase ALG2	2.39541	4.14569	0.791342	1.19498	0.0408	0.0716608	no		Peaxi162Scf00213g01732	0.915985	3.08191	6.40303	0.0113925	0.0917428
XLOC_009240	Peaxi162Scf00102g00731	SBP family protein [Theobroma cacao] gb|EOY24121.1| SBP family protein [Theobroma cacao]	45.5822	78.8218	0.790123	2.14136	0.0002	0.000634001	yes		Peaxi162Scf00953g00417	0.915831	4.96153	24.833	6.25e-07	8.41e-05
XLOC_003351	Peaxi162Scf00021g00236	phospholipase D alpha 1	10.0519	17.3813	0.790069	2.12209	0.00045	0.00132797	yes		Peaxi162Scf00152g01429	0.915638	4.85648	11.0772	0.000873965	0.0158719
XLOC_025134	Peaxi162Scf00542g00624	Lung seven transmembrane receptor family protein	3.80322	6.57463	0.789689	1.43051	0.01695	0.0332428	yes		Peaxi162Scf00136g00176	0.915524	0.174042	1.38251	0.239674	0.540991
XLOC_028669	Peaxi162Scf00737g00411	26S protease regulatory subunit 6B homolog	25.5276	44.119	0.789344	2.09643	0.0002	0.000634001	yes		Peaxi162Scf00108g00003	0.915447	0.828562	1.12087	0.289731	0.594878
XLOC_007045	Peaxi162Scf00069g00511	NAD(P)-binding Rossmann-fold superfamily protein	4.28467	7.40409	0.789138	1.42492	0.0193	0.0372537	yes		Peaxi162Scf00691g00320	0.915233	2.9018	8.80945	0.00299673	0.0372336
XLOC_010622	Peaxi162Scf00125g00122	ammonium transporter 1	13.6494	23.582	0.788852	1.98064	0.00085	0.00235725	yes		Peaxi162Scf00217g00627	0.914551	2.80391	4.84268	0.0277637	0.159688
XLOC_019792	Peaxi162Scf00344g01114	Zinc finger CCCH domain-containing protein 63	197.165	340.595	0.788657	1.94142	0.00085	0.00235725	yes		Peaxi162Scf00149g00052	0.914248	4.64774	13.3293	0.000261286	0.00693816
XLOC_032944	Peaxi162Scf01132g00342	gamma interferon responsive lysosomal thiol (GILT) reductase family protein	1.35561	2.34173	0.788628	0.759188	0.17585	0.24555	no		Peaxi162Scf00079g00073	0.913927	6.61888	15.0486	0.000104776	0.00359888
XLOC_029426	Peaxi162Scf00783g00313	EID1-like F-box protein 3	1.47684	2.55093	0.788515	0.860951	0.14195	0.205744	no		Peaxi162Scf00103g01214	0.913903	3.15515	8.70433	0.00317456	0.0386092
XLOC_007165	Peaxi162Scf00071g00738	Eukaryotic aspartyl protease family protein	1.85357	3.20092	0.788185	1.43067	0.0154	0.0305574	yes		Peaxi162Scf00119g00529	0.913267	4.65876	15.7973	7.05e-05	0.0027448
XLOC_016150	Peaxi162Scf00236g00024	basic helix-loop-helix (bHLH) DNA-binding superfamily protein	71.5119	123.469	0.787892	2.09448	0.0003	0.000918529	yes		Peaxi162Scf00045g00034	0.913149	3.80325	11.7012	0.000624607	0.0126584
XLOC_002481	Peaxi162Scf00015g10043	Protein of unknown function (DUF630 and DUF632)	6.28144	10.8416	0.787405	2.10925	0.00045	0.00132797	yes		Peaxi162Scf00695g00042	0.912401	6.34571	12.1006	0.000504063	0.010955
XLOC_016244	Peaxi162Scf00241g00015	Pentatricopeptide repeat-containing protein	1.67817	2.89615	0.787248	1.47467	0.0126	0.0256187	yes		Peaxi162Scf00537g00062	0.911848	5.37605	12.4809	0.000411123	0.00958218
XLOC_012954	Peaxi162Scf00166g00058	F-box family protein	6.43963	11.1127	0.787161	1.41371	0.016	0.0316004	yes		Peaxi162Scf00695g00512	0.911801	0.732039	1.01332	0.31411	0.620668
XLOC_006944	Peaxi162Scf00068g00198	ER lumen protein retaining receptor family protein	17.498	30.1957	0.787156	1.95664	0.0014	0.00368563	yes		Peaxi162Scf00103g00097	0.911648	5.79383	1.61646	0.203586	0.49719
XLOC_008123	Peaxi162Scf00081g01617	Nucleic acid binding, putative isoform 1 [Theobroma cacao] gb|EOY15744.1| Nucleic acid binding, putative isoform 1 [Theobroma cacao]	8.02679	13.8512	0.787118	2.24594	0.0004	0.00119351	yes		Peaxi162Scf00024g01616	0.911325	0.142567	1.8431	0.174588	0.458382
XLOC_011945	Peaxi162Scf00148g00088	actin-related protein 6	13.1701	22.7231	0.786893	2.00408	0.00085	0.00235725	yes		Peaxi162Scf00208g00075	0.911199	0.794866	4.8769	0.0272185	0.158312
XLOC_019099	Peaxi162Scf00325g00007	Unknown protein	57.3705	98.9711	0.786698	2.10537	0.0004	0.00119351	yes		Peaxi162Scf00149g00023	0.91097	3.37761	3.86057	0.0494336	0.225721
XLOC_033216	Peaxi162Scf01181g00210	Alpha-ketoglutarate-dependent dioxygenase alkB homolog 6	1.28972	2.22485	0.786653	0.920855	0.1158	0.173398	no		Peaxi162Scf00818g00217	0.909916	7.79653	10.3509	0.00129412	0.0209732
XLOC_032207	Peaxi162Scf01029g00041	Glutaredoxin family protein	10.8301	18.6797	0.786428	1.81065	0.0027	0.00658533	yes		Peaxi162Scf00211g00111	0.909845	7.84913	11.4652	0.000709135	0.0137782
XLOC_031292	Peaxi162Scf00942g00037	Unknown protein	2.03578	3.51131	0.786425	0.562023	0.33225	0.411167	no		Peaxi162Scf00189g00121	0.909789	7.14047	11.307	0.000772152	0.0145357
XLOC_030302	Peaxi162Scf00845g00122	arabinogalactan-protein [Nicotiana alata]	30.4485	52.5015	0.785986	2.06713	0.00035	0.00105711	yes		Peaxi162Scf00065g01429	0.909618	0.684427	3.56354	0.0590617	0.251969
XLOC_022939	Peaxi162Scf00444g00720	tripeptidyl peptidase ii	14.3326	24.7128	0.785957	1.97527	0.0008	0.00223223	yes		Peaxi162Scf00002g00162	0.909236	6.18604	24.0659	9.31e-07	0.000116154
XLOC_024139	Peaxi162Scf00494g00053	conserved hypothetical protein [Ricinus communis] gb|EEF48052.1| conserved hypothetical protein [Ricinus communis]	24.1089	41.5693	0.785949	1.98331	0.0005	0.00146065	yes		Peaxi162Scf00444g00720	0.908421	4.16607	11.0365	0.000893343	0.0161175
XLOC_029273	Peaxi162Scf00773g00013	CCHC-type integrase, putative [Theobroma cacao] gb|EOY32483.1| CCHC-type integrase, putative [Theobroma cacao]	5.07858	8.75614	0.785871	1.54633	0.0083	0.0177686	yes		Peaxi162Scf00001g00471	0.908379	1.37782	1.01532	0.313631	0.620115
XLOC_016852	Peaxi162Scf00258g00730	DNA polymerase delta small subunit	2.75505	4.74989	0.785813	0.985006	0.08655	0.136049	no		Peaxi162Scf00618g00079	0.907991	7.37141	7.4965	0.00618189	0.060339
XLOC_003288	Peaxi162Scf00020g00327	Mediator of RNA polymerase II transcription subunit 12 isoform 3 [Theobroma cacao] gb|EOX95959.1| Mediator of RNA polymerase II transcription subunit 12 isoform 3 [Theobroma cacao]	6.09881	10.5139	0.785692	2.09456	0.0002	0.000634001	yes		Peaxi162Scf00030g01522	0.907517	0.00842261	0.674856	0.411364	0.700614
XLOC_033786	Peaxi162Scf01305g00027	cyclin p4	4.4001	7.58528	0.785667	1.10398	0.0571	0.0949327	no		Peaxi162Scf00957g00331	0.907125	2.806	3.76263	0.05241	0.233595
XLOC_015643	Peaxi162Scf00224g00514	NAC domain protein,	1.51357	2.609	0.785539	0.901177	0.1169	0.174773	no		Peaxi162Scf00839g00001	0.905981	5.30331	8.68672	0.00320537	0.038789
XLOC_031904	Peaxi162Scf00993g00024	Geraniol 8-hydroxylase	3.4213	5.89669	0.78536	1.08964	0.05695	0.0947126	no		Peaxi162Scf00160g00148	0.905238	6.09184	6.38768	0.0114915	0.0921966
XLOC_017869	Peaxi162Scf00287g01631	ATP-dependent RNA helicase, putative	12.2236	21.0658	0.785242	2.12276	0.0005	0.00146065	yes		Peaxi162Scf00235g00840	0.905	0.00207657	0.572862	0.449124	0.732267
XLOC_013354	Peaxi162Scf00171g00065	conserved hypothetical protein [Ricinus communis] gb|EEF37759.1| conserved hypothetical protein [Ricinus communis]	4.56952	7.87474	0.785191	1.46163	0.01405	0.0281958	yes		Peaxi162Scf00102g01754	0.903388	3.45077	2.97807	0.0843997	0.311935
XLOC_022286	Peaxi162Scf00420g00931	Protein of unknown function (DUF803)	20.2764	34.9402	0.785087	1.32586	0.02605	0.0484049	yes		Peaxi162Scf00380g00041	0.903275	6.75382	4.17937	0.040919	0.2029
XLOC_033383	Peaxi162Scf01211g00140	Core-2/I-branching beta-1,6-N-acetylglucosaminyltransferase family protein	7.24723	12.4862	0.784834	1.50483	0.0123	0.0250863	yes		Peaxi162Scf01128g00001	0.903141	3.1965	4.21397	0.0400924	0.20024
XLOC_021336	Peaxi162Scf00390g00225	Trans-cinnamate 4-monooxygenase	41.081	70.7777	0.784824	2.16093	0.0004	0.00119351	yes		Peaxi162Scf00043g02713	0.903125	4.14485	11.4302	0.000722604	0.0139483
XLOC_000677	Peaxi162Scf00003g04724	Disease resistance protein (CC-NBS-LRR class) family	2.91672	5.02399	0.784487	1.80316	0.00205	0.00517873	yes		Peaxi162Scf00034g00312	0.902773	5.46102	15.2044	9.65e-05	0.00338688
XLOC_008493	Peaxi162Scf00088g00125	BSD domain-containing protein	15.4832	26.6675	0.784378	1.95319	0.00095	0.00260572	yes		Peaxi162Scf00481g00027	0.902284	5.32636	15.7327	7.3e-05	0.00279818
XLOC_030688	Peaxi162Scf00891g00120	Blue copper protein [Morus notabilis]	13.3035	22.9089	0.784099	1.95156	0.00105	0.00284913	yes		Peaxi162Scf00271g00723	0.901849	0.993219	3.21508	0.0729628	0.287558
XLOC_006562	Peaxi162Scf00064g00062	glyoxal oxidase-related protein	5.1004	8.78196	0.783932	1.69366	0.0053	0.0119604	yes		Peaxi162Scf00944g00026	0.901289	2.25399	5.44671	0.0196053	0.128918
XLOC_027424	Peaxi162Scf00672g00515	Subtilisin-like serine endopeptidase family protein	2.68215	4.61641	0.783382	1.59476	0.00805	0.0172958	yes		Peaxi162Scf00133g00721	0.90126	4.91368	16.6341	4.53e-05	0.00204539
XLOC_026078	Peaxi162Scf00591g00714	O-fucosyltransferase family protein	8.05727	13.8656	0.783151	1.93915	0.00135	0.00356868	yes		Peaxi162Scf00015g00058	0.900486	6.22766	11.8465	0.000577686	0.0120131
XLOC_008086	Peaxi162Scf00080g01719	TPX2 (targeting protein for Xklp2) protein family	6.84807	11.7808	0.782664	1.83619	0.00185	0.00472447	yes		Peaxi162Scf00579g00049	0.900051	1.55294	1.59275	0.206934	0.501244
XLOC_029288	Peaxi162Scf00774g00022	GRAS family transcription factor	17.4545	30.0261	0.782618	2.0175	0.00035	0.00105711	yes		Peaxi162Scf00411g00048	0.899962	5.85344	12.3072	0.000451219	0.0102151
XLOC_018549	Peaxi162Scf00309g00333	Pre-mRNA-splicing factor cwf11	4.69919	8.08371	0.782607	1.97271	0.00095	0.00260572	yes		Peaxi162Scf00788g00034	0.899512	1.91214	4.09804	0.0429329	0.208201
XLOC_027298	Peaxi162Scf00661g00423	glucan synthase-like 1	2.15757	3.71123	0.78249	1.38482	0.01915	0.0370007	yes		Peaxi162Scf00119g00121	0.899404	0.892404	1.97382	0.160043	0.438466
XLOC_020950	Peaxi162Scf00377g00210	RNI-like superfamily protein	7.50102	12.9025	0.782486	1.78471	0.00265	0.00647771	yes		Peaxi162Scf00391g00076	0.898963	1.98755	4.35227	0.0369596	0.190236
XLOC_008625	Peaxi162Scf00089g01740	embryo defective 2759	29.6053	50.9191	0.782355	2.0359	0.00045	0.00132797	yes		Peaxi162Scf00001g00402	0.898233	5.61924	17.1022	3.54e-05	0.00167495
XLOC_016479	Peaxi162Scf00248g00003	UDP-Glycosyltransferase superfamily protein	19.0737	32.8043	0.782299	2.01549	0.0005	0.00146065	yes		Peaxi162Scf00001g00434	0.897922	2.57619	5.81371	0.0159017	0.113493
XLOC_018960	Peaxi162Scf00320g00617	Peptide deformylase 1A, chloroplastic	4.13596	7.11214	0.782061	1.05784	0.0679	0.110324	no		Peaxi162Scf01056g00029	0.897775	7.33221	7.94194	0.00483021	0.0508608
XLOC_000398	Peaxi162Scf00002g02821	Transcription initiation factor IIB-2	12.6763	21.7966	0.781974	2.00784	0.00085	0.00235725	yes		Peaxi162Scf00237g01219	0.897627	4.30069	12.1357	0.000494658	0.0108073
XLOC_016586	Peaxi162Scf00252g00117	Omega-6 fatty acid desaturase, chloroplastic	406.919	699.374	0.781323	1.64259	0.0038	0.00891012	yes		Peaxi162Scf00102g00634	0.897372	4.39062	10.5497	0.00116209	0.0195366
XLOC_030299	Peaxi162Scf00845g00006	S-adenosyl-L-methionine-dependent methyltransferases superfamily protein	8.73045	15.0033	0.781156	1.82384	0.00775	0.0167315	yes		Peaxi162Scf00089g00131	0.896874	4.08748	10.4088	0.00125415	0.0205344
XLOC_010910	Peaxi162Scf00128g01043	U-box domain-containing protein 45	5.42605	9.32116	0.780608	1.87061	0.0016	0.00415147	yes		Peaxi162Scf01108g00212	0.896848	1.56917	2.71316	0.0995235	0.344458
XLOC_001497	Peaxi162Scf00008g03610	GATA transcription factor 19	1.49033	2.56006	0.780549	0.824297	0.1461	0.210857	no		Peaxi162Scf00164g00126	0.896511	2.3378	1.75715	0.184981	0.473763
XLOC_030076	Peaxi162Scf00827g00032	Transducin/WD40 repeat-like superfamily protein	8.19362	14.0732	0.780376	1.78141	0.00355	0.0083878	yes		Peaxi162Scf00179g00009	0.895806	2.88077	5.49607	0.0190593	0.12689
XLOC_001446	Peaxi162Scf00008g00612	targeting protein for XKLP2	1.44907	2.48847	0.780127	1.44464	0.0137	0.0275751	yes		Peaxi162Scf00284g00235	0.895597	7.3617	6.38715	0.0114949	0.0921966
XLOC_002195	Peaxi162Scf00013g00912	Unknown protein	2.13266	3.66237	0.780123	0.843542	0.1471	0.212089	no		Peaxi162Scf00003g03733	0.895283	4.85827	20.9001	4.84e-06	0.000388446
XLOC_005773	Peaxi162Scf00050g02022	4-diphosphocytidyl-2-C-methyl-D-erythritol kinase	29.6359	50.8862	0.779929	2.11994	0.0005	0.00146065	yes		Peaxi162Scf00500g00115	0.895273	1.43952	1.41373	0.234438	0.534708
XLOC_003827	Peaxi162Scf00027g00057	global transcription factor group E4	6.02268	10.3386	0.779565	1.82547	0.0022	0.00551397	yes		Peaxi162Scf00517g00116	0.894734	3.91125	6.01257	0.0142043	0.105506
XLOC_008688	Peaxi162Scf00089g01132	Indole-3-glycerol phosphate synthase	12.6055	21.6357	0.779354	1.77219	0.00255	0.00628795	yes		Peaxi162Scf00569g00054	0.894319	2.23763	1.7756	0.182691	0.47014
XLOC_032376	Peaxi162Scf01056g00116	TRICHOME BIREFRINGENCE-LIKE 19	14.085	24.1682	0.778954	1.87886	0.00135	0.00356868	yes		Peaxi162Scf00010g00362	0.894156	2.7603	1.1436	0.284892	0.590212
XLOC_021418	Peaxi162Scf00391g00048	TCP family transcription factor	12.903	22.137	0.778754	2.18904	0.00105	0.00284913	yes		Peaxi162Scf00357g00013	0.89393	4.97555	6.87277	0.00875189	0.0764031
XLOC_018898	Peaxi162Scf00318g00322	Protein kinase superfamily protein	1.51145	2.59307	0.778731	1.34192	0.02785	0.0513416	no		Peaxi162Scf00541g00212	0.893753	0.786911	2.25058	0.133564	0.405568
XLOC_025616	Peaxi162Scf00565g00310	BTB/POZ domain-containing protein	7.75777	13.3021	0.777937	2.03362	0.00465	0.0106525	yes		Peaxi162Scf00032g00420	0.893268	1.82148	3.22618	0.0724698	0.286231
XLOC_010166	Peaxi162Scf00117g00142	6-phosphogluconate dehydrogenase, decarboxylating 1	76.6506	131.373	0.777303	2.10618	0.00035	0.00105711	yes		Peaxi162Scf01013g00124	0.892301	2.72306	8.03929	0.00457736	0.0490715
XLOC_007268	Peaxi162Scf00071g01146	C2H2-like zinc finger protein	1.65347	2.83384	0.777259	0.945938	0.1143	0.171603	no		Peaxi162Scf00756g00002	0.892124	1.22783	3.20542	0.0733946	0.288344
XLOC_023575	Peaxi162Scf00465g00045		3.55105	6.0857	0.777177	0.893009	0.13675	0.199541	no		Peaxi162Scf01242g00002	0.891803	-0.47489	0.77043	0.380084	0.670725
XLOC_017195	Peaxi162Scf00269g01412	T-complex protein 11	130.832	224.191	0.777009	1.50652	0.0117	0.0240167	yes		Peaxi162Scf00089g00426	0.891269	1.90058	2.51428	0.112819	0.371851
XLOC_024554	Peaxi162Scf00519g00115	Ethylene receptor 2	5.35197	9.16924	0.776733	1.83008	0.00215	0.00540209	yes		Peaxi162Scf00585g00513	0.890491	5.20794	5.74687	0.0165181	0.116034
XLOC_015096	Peaxi162Scf00208g00185	proline-rich extensin-like receptor kinase 10	8.72111	14.9391	0.776507	2.09479	0.0007	0.00197918	yes		Peaxi162Scf00441g00056	0.890187	1.36877	1.62493	0.202406	0.495581
XLOC_012146	Peaxi162Scf00152g00237	L-tyrosine decarboxylase	1.90007	3.25288	0.775669	1.20374	0.03865	0.0683681	no		Peaxi162Scf00258g00820	0.89015	3.39926	7.38888	0.00656282	0.0630177
XLOC_009231	Peaxi162Scf00102g00634	Protein phosphatase 2C family protein	2.04969	3.50842	0.775414	1.43677	0.01965	0.0378492	yes		Peaxi162Scf00710g00051	0.889954	5.73276	5.13006	0.0235149	0.144949
XLOC_021298	Peaxi162Scf00389g00943	RNAligase	8.21827	14.066	0.775307	1.44894	0.0172	0.0336713	yes		Peaxi162Scf00074g00020	0.88978	7.17302	6.69879	0.00964786	0.081762
XLOC_005442	Peaxi162Scf00047g10011	UDP-D-glucuronate 4-epimerase 6	331.117	566.585	0.774949	1.7704	0.0018	0.00461128	yes		Peaxi162Scf00003g04539	0.889337	1.84031	2.76861	0.0961297	0.337227
XLOC_022350	Peaxi162Scf00420g00945	Eukaryotic release factor 1-2 [Theobroma cacao] gb|EOY03027.1| Eukaryotic release factor 1-2 [Theobroma cacao]	3.04583	5.21172	0.774922	1.09252	0.0599	0.0989513	no		Peaxi162Scf00017g00211	0.889331	4.26099	5.3431	0.0208044	0.133323
XLOC_003666	Peaxi162Scf00025g00342	Leucine-rich receptor-like protein kinase family protein	16.086	27.5235	0.774861	2.06482	0.0005	0.00146065	yes		Peaxi162Scf00268g01424	0.889311	5.75585	9.97788	0.00158432	0.0240751
XLOC_008179	Peaxi162Scf00082g01214	Protein of unknown function (DUF1218)	2.62984	4.49807	0.774332	0.0267692	0.65665	0.720489	no		Peaxi162Scf00186g01212	0.888932	1.25781	4.54938	0.0329307	0.17762
XLOC_023649	Peaxi162Scf00469g00141	basic helix-loop-helix (bHLH) DNA-binding superfamily protein	5.76569	9.86104	0.774248	1.34741	0.0234	0.0440727	yes		Peaxi162Scf00210g00225	0.888907	3.68067	12.8314	0.000340849	0.00837446
XLOC_018525	Peaxi162Scf00307g01423	B-cell receptor-associated 31-like	3.2395	5.54016	0.774156	1.13287	0.05125	0.0865205	no		Peaxi162Scf00627g00035	0.888756	4.52786	6.36588	0.0116335	0.0927511
XLOC_023300	Peaxi162Scf00454g00119	WD40 and Beach domain-containing protein isoform 1 [Theobroma cacao] ref|XP_007018254.1| WD40 and Beach domain-containing protein isoform 1 [Theobroma cacao] ref|XP_007018255.1| WD40 and Beach domain-containing protein isoform 1 [Theobroma cacao] gb|EOY15478.1| WD40 and Beach domain-containing protein isoform 1 [Theobroma cacao] gb|EOY15479.1| WD40 and Beach domain-containing protein isoform 1 [T…	3.01814	5.16048	0.773848	1.80834	0.0025	0.00617808	yes		Peaxi162Scf00281g00003	0.887599	6.79396	4.37198	0.0365345	0.188798
XLOC_025980	Peaxi162Scf00585g00081	Fatty acid desaturase 1	23.6834	40.4881	0.773622	1.96379	0.00085	0.00235725	yes		Peaxi162Scf00065g00131	0.887417	5.39249	2.17078	0.140655	0.416892
XLOC_029504	Peaxi162Scf00786g00028	Unknown protein	3.95194	6.75578	0.773562	0.989028	0.08655	0.136049	no		Peaxi162Scf00052g00082	0.886831	0.896532	1.39997	0.236728	0.537476
XLOC_026382	Peaxi162Scf00610g00366	Xyloglucan endotransglucosylase/hydrolase family protein	1.59604	2.72812	0.773411	1.21499	0.0399	0.0702822	no		Peaxi162Scf00102g01050	0.886595	3.22428	4.88701	0.0270595	0.157609
XLOC_031411	Peaxi162Scf00951g00333	proline transporter 2	20.3537	34.7851	0.773182	1.93535	0.0008	0.00223223	yes		Peaxi162Scf00702g00617	0.886406	3.56537	2.86264	0.0906589	0.32627
XLOC_002671	Peaxi162Scf00016g00195	Leucine--tRNA ligase	11.8473	20.2471	0.773159	2.05525	0.00045	0.00132797	yes		Peaxi162Scf00103g01617	0.886333	3.40399	9.61986	0.00192484	0.0275326
XLOC_011762	Peaxi162Scf00141g00720	laccase 10	6.27344	10.7209	0.773095	1.78272	0.0022	0.00551397	yes		Peaxi162Scf00515g00313	0.886289	0.548199	1.71777	0.189981	0.479697
XLOC_009214	Peaxi162Scf00101g00099	C2H2-like zinc finger protein	12.3547	21.1108	0.77292	1.93311	0.00095	0.00260572	yes		Peaxi162Scf00011g00321	0.886182	4.45366	5.02592	0.0249707	0.15055
XLOC_017819	Peaxi162Scf00286g00828	basic helix-loop-helix (bHLH) DNA-binding superfamily protein	12.8649	21.9743	0.772372	1.94434	0.0007	0.00197918	yes		Peaxi162Scf00171g00421	0.886139	3.08664	5.40631	0.0200641	0.130353
XLOC_027993	Peaxi162Scf00694g00043	Subtilase family protein	2.36358	4.03685	0.772257	0.287984	0.77585	0.822636	no		Peaxi162Scf00035g00414	0.886098	5.9762	7.16406	0.00743785	0.0684679
XLOC_015395	Peaxi162Scf00217g00712	Leucine-rich receptor-like protein kinase family protein	4.85969	8.29727	0.771774	1.8591	0.0013	0.00345064	yes		Peaxi162Scf00154g01144	0.885721	4.20219	8.45511	0.00364019	0.0422858
XLOC_015074	Peaxi162Scf00207g01543	alanine aminotransferase 2	45.0203	76.8572	0.771603	2.06287	0.0003	0.000918529	yes		Peaxi162Scf00586g00077	0.885499	3.772	2.04643	0.152563	0.429953
XLOC_018271	Peaxi162Scf00300g00834	plastid transcriptionally active 15	11.3942	19.4447	0.771078	1.89177	0.00195	0.00495309	yes		Peaxi162Scf00249g00619	0.885074	1.39896	3.3625	0.0666967	0.272255
XLOC_019180	Peaxi162Scf00328g00128	DNA-directed RNA polymerase II subunit rpb1	25.5578	43.61	0.770898	1.95518	0.00065	0.00185122	yes		Peaxi162Scf00207g00950	0.884998	3.74159	9.9665	0.00159414	0.0241535
XLOC_001349	Peaxi162Scf00007g00182	Enhancer of polycomb-like transcription factor protein	3.67399	6.26847	0.770768	1.7644	0.00415	0.00963082	yes		Peaxi162Scf00058g01217	0.88499	0.0613428	1.42778	0.232127	0.531507
XLOC_003867	Peaxi162Scf00028g00419	Integrator complex subunit 4	4.81495	8.21426	0.770608	1.63536	0.00895	0.0189874	yes		Peaxi162Scf00047g00163	0.884917	4.0408	9.24337	0.0023635	0.0317463
XLOC_020608	Peaxi162Scf00365g00913	COBRA-like protein 4	6.20639	10.5876	0.770552	1.6614	0.00525	0.0118596	yes		Peaxi162Scf00010g00342	0.884113	3.34091	5.09199	0.0240366	0.146856
XLOC_016245	Peaxi162Scf00241g00221	Sugar phosphate exchanger 2	29.9684	51.1095	0.770151	1.95533	0.0009	0.00248147	yes		Peaxi162Scf00480g00059	0.884057	2.98738	5.66061	0.0173501	0.119625
XLOC_021903	Peaxi162Scf00406g00414	63 kDa inner membrane family protein	206.96	352.866	0.769771	1.8577	0.00135	0.00356868	yes		Peaxi162Scf00006g00159	0.883901	4.53978	29.083	6.93e-08	1.51e-05
XLOC_022590	Peaxi162Scf00429g00625	NIMA-related serine/threonine kinase 1	6.92025	11.7984	0.769691	1.98392	0.0008	0.00223223	yes		Peaxi162Scf00129g01666	0.883652	1.98987	2.55502	0.109944	0.366221
XLOC_021628	Peaxi162Scf00398g00211	Pentatricopeptide repeat-containing protein	4.38797	7.47904	0.7693	1.56869	0.01195	0.0244693	yes		Peaxi162Scf00194g01043	0.88344	3.43157	3.2407	0.07183	0.285304
XLOC_020634	Peaxi162Scf00366g00528	laccase 11	14.5852	24.8501	0.768746	1.9523	0.0006	0.00172228	yes		Peaxi162Scf00544g00915	0.883366	0.443194	1.10715	0.292703	0.597673
XLOC_020616	Peaxi162Scf00365g00618	FAD-dependent oxidoreductase family protein	8.32029	14.1757	0.768714	1.72411	0.0034	0.00807416	yes		Peaxi162Scf00638g00013	0.883266	5.43023	8.99288	0.00271034	0.0346308
XLOC_003924	Peaxi162Scf00029g02619	Nucleic acid binding,zinc ion binding,DNA binding, putative isoform 2 [Theobroma cacao] gb|EOX97867.1| Nucleic acid binding,zinc ion binding,DNA binding, putative isoform 2 [Theobroma cacao]	8.28253	14.1077	0.768342	2.05899	0.0006	0.00172228	yes		Peaxi162Scf00922g00210	0.883059	1.09996	4.70953	0.0299958	0.167594
XLOC_029169	Peaxi162Scf00765g00315	ubiquitin interaction motif-containing protein	9.63871	16.4152	0.768122	1.94468	0.0014	0.00368563	yes		Peaxi162Scf00045g02127	0.882864	4.17138	8.29951	0.00396558	0.0446872
XLOC_028745	Peaxi162Scf00740g00543	Unknown protein	32.263	54.9432	0.768061	2.00408	0.00055	0.00159199	yes		Peaxi162Scf00058g00206	0.882754	6.47021	5.81007	0.0159346	0.113647
XLOC_023539	Peaxi162Scf00463g00035	plastid movement impaired1	94.6325	161.132	0.767833	1.91664	0.00155	0.00403543	yes		Peaxi162Scf00543g00022	0.882421	5.14489	6.98592	0.00821533	0.0731539
XLOC_007363	Peaxi162Scf00073g02029	Dihydroxy-acid dehydratase	2.96038	5.04046	0.767772	1.53788	0.0093	0.0196366	yes		Peaxi162Scf00095g00056	0.882385	0.405592	1.34253	0.246588	0.548822
XLOC_017394	Peaxi162Scf00274g00075	phytochrome kinase substrate-related	11.0974	18.8938	0.767691	1.89838	0.001	0.00272775	yes		Peaxi162Scf00013g00223	0.881483	1.84053	7.67526	0.0055983	0.0563968
XLOC_021410	Peaxi162Scf00391g00008	Protein kinase superfamily protein	3.45322	5.87905	0.767641	1.90289	0.0018	0.00461128	yes		Peaxi162Scf00009g00348	0.88136	2.26815	4.09573	0.0429916	0.208437
XLOC_011667	Peaxi162Scf00140g01338	Pectin lyase-like superfamily protein	29.4336	50.1076	0.767563	2.03719	0.00035	0.00105711	yes		Peaxi162Scf01022g00023	0.881356	8.91482	8.88386	0.00287702	0.0360707
XLOC_012980	Peaxi162Scf00166g01027	WRKY family transcription factor family protein	2.93332	4.99311	0.767406	1.36119	0.02085	0.0398776	yes		Peaxi162Scf00038g02213	0.881159	-0.663833	0.9156	0.338633	0.645062
XLOC_029678	Peaxi162Scf00800g00054	WRKY DNA-binding protein 7	26.1799	44.532	0.766386	2.04878	0.0006	0.00172228	yes		Peaxi162Scf00807g00038	0.881018	6.184	15.1921	9.71e-05	0.00340332
XLOC_001456	Peaxi162Scf00008g00117	RING membrane-anchor 1	7.30398	12.4212	0.766047	1.50151	0.0119	0.0243777	yes		Peaxi162Scf00011g01125	0.880813	2.72649	4.30037	0.038104	0.194195
XLOC_032796	Peaxi162Scf01110g00216	LysM domain-containing GPI-anchored protein 1	20.6577	35.1261	0.765861	1.97874	0.001	0.00272775	yes		Peaxi162Scf00331g01018	0.880797	2.43398	1.98139	0.159244	0.437538
XLOC_000587	Peaxi162Scf00003g02544	progesterone 5-beta-reductase [Atropa belladonna]	6.77985	11.5266	0.765642	1.57083	0.0068	0.0149045	yes		Peaxi162Scf00252g00056	0.880304	4.19983	10.92	0.000951311	0.0167547
XLOC_024418	Peaxi162Scf00516g00423	Homeodomain-interacting protein kinase 2	83.4686	141.898	0.765544	1.93151	0.00085	0.00235725	yes		Peaxi162Scf00251g00117	0.879727	2.98154	6.29096	0.0121355	0.0953533
XLOC_008486	Peaxi162Scf00088g01026	purple acid phosphatase 26	58.5546	99.5429	0.765534	1.99333	0.0007	0.00197918	yes		Peaxi162Scf00002g00383	0.879461	5.09018	3.25932	0.0710184	0.283417
XLOC_005812	Peaxi162Scf00051g00212	Cornichon family protein	3.85756	6.55754	0.765467	1.24782	0.0343	0.0616057	no		Peaxi162Scf00681g00024	0.879023	2.34259	5.44719	0.0195998	0.128918
XLOC_024496	Peaxi162Scf00517g00118	Photosystem I reaction center subunit IV A, chloroplastic	3156.66	5364.84	0.765134	1.32314	0.02665	0.04939	yes		Peaxi162Scf00154g00813	0.878888	4.35591	13.4761	0.000241618	0.00657609
XLOC_004831	Peaxi162Scf00039g00429	Lung seven transmembrane receptor family protein	31.6132	53.7223	0.764996	2.04687	0.00045	0.00132797	yes		Peaxi162Scf00517g00422	0.878847	3.23266	3.86197	0.0493923	0.225632
XLOC_013790	Peaxi162Scf00180g00215	RNA binding	2.53044	4.29883	0.764556	1.78889	0.00195	0.00495309	yes		Peaxi162Scf00363g00323	0.878516	6.4192	19.1739	1.19e-05	0.00076284
XLOC_033449	Peaxi162Scf01223g00009	RHOMBOID-like protein 12	8.95246	15.2071	0.764387	1.77046	0.00275	0.00669304	yes		Peaxi162Scf00459g00084	0.878021	3.43299	9.38465	0.0021881	0.030033
XLOC_026295	Peaxi162Scf00604g00421	alpha/beta-Hydrolases superfamily protein	15.8487	26.9205	0.764344	1.91536	0.0011	0.00297066	yes		Peaxi162Scf00274g00118	0.877292	1.06235	1.48623	0.222802	0.520432
XLOC_004750	Peaxi162Scf00038g02028	Unknown protein	183.731	312.026	0.764074	2.02861	0.00065	0.00185122	yes		Peaxi162Scf00179g00222	0.877258	3.54253	4.75316	0.0292446	0.16518
XLOC_031445	Peaxi162Scf00953g00417	tRNA-dihydrouridine synthase A	58.3254	99.0528	0.764073	2.00673	0.0006	0.00172228	yes		Peaxi162Scf00198g00103	0.877197	0.0522077	0.7977	0.371782	0.663121
XLOC_015586	Peaxi162Scf00222g00059	Mitochondrial transcription termination factor family protein	3.94863	6.70404	0.763679	1.04245	0.0929	0.144427	no		Peaxi162Scf00160g01746	0.877155	6.45366	13.8409	0.000198961	0.00574094
XLOC_002807	Peaxi162Scf00016g00939	sugar transport protein [Coffea canephora]	53.0794	90.1033	0.763429	2.00834	0.0007	0.00197918	yes		Peaxi162Scf00231g10125	0.876981	4.84779	17.474	2.91e-05	0.00144671
XLOC_025188	Peaxi162Scf00544g00922	DNA polymerase epsilon catalytic subunit	1.50104	2.54797	0.763388	0.967359	0.0883	0.138429	no		Peaxi162Scf00620g00099	0.876916	3.5511	14.291	0.00015661	0.00484859
XLOC_007693	Peaxi162Scf00075g00171	phosphatidylinositol-4-phosphate 5-kinase family protein	10.7587	18.2618	0.76332	2.04285	0.0005	0.00146065	yes		Peaxi162Scf00985g00004	0.876415	0.342459	1.50202	0.220361	0.517566
XLOC_013445	Peaxi162Scf00174g00814	Major facilitator superfamily protein	2.1176	3.59433	0.763292	1.17426	0.04335	0.0755158	no		Peaxi162Scf00451g00075	0.875997	3.70354	1.42185	0.233099	0.532475
XLOC_030332	Peaxi162Scf00848g00031	SCARECROW-like 8	7.20117	12.2182	0.762729	1.79508	0.0025	0.00617808	yes		Peaxi162Scf00732g10028	0.875833	4.48238	7.25975	0.00705173	0.0661315
XLOC_025569	Peaxi162Scf00562g00096	Cysteine-rich repeat secretory protein 60	7.23123	12.2669	0.76246	1.68622	0.0074	0.0160614	yes		Peaxi162Scf00615g00064	0.875504	5.87958	13.8116	0.000202088	0.00578623
XLOC_017315	Peaxi162Scf00271g00833	Uncharacterised conserved protein (UCP012943)	4.07295	6.90912	0.762428	1.36134	0.0223	0.042276	yes		Peaxi162Scf00130g00619	0.875351	4.38834	9.01647	0.00267558	0.034335
XLOC_006965	Peaxi162Scf00068g01814	Unknown protein	3.71732	6.3033	0.761843	1.60047	0.0107	0.0222056	yes		Peaxi162Scf00683g00157	0.875022	4.79507	17.6457	2.66e-05	0.00137454
XLOC_021205	Peaxi162Scf00385g00018	RNA-binding protein 38	5.80005	9.83387	0.761693	1.32736	0.02565	0.0477541	yes		Peaxi162Scf00535g00124	0.874591	2.00497	2.84524	0.0916448	0.327889
XLOC_032522	Peaxi162Scf01069g00214	histidine triad nucleotide-binding 3	133.983	227.156	0.761635	2.03836	0.00065	0.00185122	yes		Peaxi162Scf00739g00214	0.87424	0.773446	1.70102	0.192155	0.482379
XLOC_017810	Peaxi162Scf00286g00532	DNA binding protein, putative [Ricinus communis] gb|EEF34994.1| DNA binding protein, putative [Ricinus communis]	2.62573	4.45101	0.761416	0.981946	0.09745	0.150493	no		Peaxi162Scf00444g00524	0.874124	6.25651	4.12605	0.0422277	0.206781
XLOC_010341	Peaxi162Scf00119g10131	Cytochrome P450 superfamily protein	47.62	80.7143	0.761258	1.9972	0.0006	0.00172228	yes		Peaxi162Scf00078g00320	0.874122	1.50273	1.62172	0.202852	0.496158
XLOC_014698	Peaxi162Scf00203g00029	Bifunctional arginine demethylase and lysyl-hydroxylase JMJD6	1.31325	2.22588	0.761238	0.97974	0.0928	0.144294	no		Peaxi162Scf00057g00625	0.872639	4.95132	12.0598	0.000515206	0.0111377
XLOC_004441	Peaxi162Scf00037g01125	ATP-dependent Clp protease proteolytic subunit	107.027	181.389	0.761109	1.88915	0.00115	0.00309176	yes		Peaxi162Scf00539g00036	0.87243	4.76197	18.5904	1.62e-05	0.000953404
XLOC_007077	Peaxi162Scf00069g01842	ATPase family AAA domain-containing protein 2B	1.61713	2.74029	0.760895	1.49641	0.01055	0.0219329	yes		Peaxi162Scf00005g01511	0.872237	3.74991	14.5509	0.000136423	0.00439611
XLOC_001127	Peaxi162Scf00005g05110	2,3-bisphosphoglycerate-independent phosphoglycerate mutase [Theobroma cacao] gb|EOY07715.1| 2,3-bisphosphoglycerate-independent phosphoglycerate mutase [Theobroma cacao]	85.8361	145.448	0.760844	2.00627	0.0007	0.00197918	yes		Peaxi162Scf00020g00813	0.871746	2.53187	6.14565	0.0131736	0.100643
XLOC_029471	Peaxi162Scf00785g00036	EIN3-binding F box protein 1	19.0547	32.2793	0.760457	2.02183	0.0005	0.00146065	yes		Peaxi162Scf00424g00814	0.871687	4.71709	8.43604	0.00367856	0.0424696
XLOC_030375	Peaxi162Scf00853g00423	cyclin p4	11.7135	19.8408	0.760305	1.63229	0.00595	0.0132501	yes		Peaxi162Scf00339g00086	0.871525	9.37749	5.77187	0.0162847	0.114919
XLOC_007315	Peaxi162Scf00072g00619	TRAF-like superfamily protein	1.68012	2.84564	0.760193	1.26214	0.03035	0.0553423	no		Peaxi162Scf00057g00212	0.87145	-0.0359507	0.683936	0.408235	0.698254
XLOC_021317	Peaxi162Scf00389g00814	NEDD8-activating enzyme E1 regulatory subunit	22.8481	38.6827	0.75961	2.02076	0.0007	0.00197918	yes		Peaxi162Scf00286g00532	0.871448	4.20601	5.59907	0.01797	0.122352
XLOC_011082	Peaxi162Scf00129g00826	RNase H family protein, putative isoform 3 [Theobroma cacao] gb|EOY00361.1| RNase H family protein, putative isoform 3 [Theobroma cacao]	12.1862	20.6317	0.759608	1.81534	0.00205	0.00517873	yes		Peaxi162Scf01558g00012	0.87133	5.51627	9.48655	0.00206984	0.0288496
XLOC_020070	Peaxi162Scf00352g00215	conserved hypothetical protein [Ricinus communis] gb|EEF41792.1| conserved hypothetical protein [Ricinus communis]	8.09237	13.6996	0.759503	1.31567	0.02845	0.052311	no		Peaxi162Scf00053g00315	0.871288	4.94207	2.05275	0.151931	0.429766
XLOC_022896	Peaxi162Scf00442g00415	60S ribosomal protein L6	60.4917	102.38	0.759123	2.3857	0.00105	0.00284913	yes		Peaxi162Scf00268g00105	0.870953	3.86592	8.42148	0.00370814	0.042621
XLOC_009552	Peaxi162Scf00105g00817	Zinc finger FYVE domain-containing protein 26 isoform 3 [Theobroma cacao] gb|EOY29641.1| Zinc finger FYVE domain-containing protein 26 isoform 3 [Theobroma cacao]	4.94521	8.36708	0.758692	1.53401	0.0093	0.0196366	yes		Peaxi162Scf00042g01612	0.870843	1.46826	4.28017	0.0385595	0.195506
XLOC_029176	Peaxi162Scf00767g00111	conserved hypothetical protein [Ricinus communis] gb|EEF29051.1| conserved hypothetical protein [Ricinus communis]	344.668	583.13	0.758612	1.84006	0.00205	0.00517873	yes		Peaxi162Scf00098g00134	0.870432	3.33282	8.27192	0.00402629	0.0451014
XLOC_029503	Peaxi162Scf00786g00128	Tetratricopeptide repeat (TPR)-like superfamily protein	108.586	183.71	0.7586	1.62165	0.0052	0.0117604	yes		Peaxi162Scf00038g01329	0.87022	3.18358	13.109	0.000293876	0.00756902
XLOC_019955	Peaxi162Scf00348g00129		1.4245	2.40979	0.758451	0.855379	0.16115	0.228747	no		Peaxi162Scf00195g01017	0.869993	4.9883	12.9412	0.000321435	0.00805026
XLOC_007774	Peaxi162Scf00076g00919	Glucan endo-1,3-beta-glucosidase 8	13.3288	22.5462	0.758337	1.99391	0.0003	0.000918529	yes		Peaxi162Scf00035g03129	0.869797	2.39134	4.64157	0.0312065	0.171901
XLOC_023356	Peaxi162Scf00457g00017	Double Clp-N motif-containing P-loop nucleoside triphosphate hydrolases superfamily protein	28.124	47.5715	0.758298	2.02689	0.00055	0.00159199	yes		Peaxi162Scf00516g00670	0.869714	6.32398	9.77458	0.00176942	0.0259916
XLOC_025286	Peaxi162Scf00548g00028	Galactosyl transferase GMA12/MNN10 family protein	11.1785	18.9076	0.75823	1.81289	0.00185	0.00472447	yes		Peaxi162Scf00126g01020	0.869514	2.07924	4.05716	0.0439843	0.21088
XLOC_001008	Peaxi162Scf00004g04220	Methyltransferase family protein isoform 3 [Theobroma cacao] gb|EOY32854.1| Methyltransferase family protein isoform 3 [Theobroma cacao]	2.88406	4.87813	0.758228	1.09593	0.0706	0.114116	no		Peaxi162Scf00165g00075	0.869301	1.02412	0.752386	0.385722	0.676456
XLOC_000042	Peaxi162Scf00000g00582	glutathione S-transferase TAU 19	3.018	5.10428	0.758117	0.925142	0.12905	0.189875	no		Peaxi162Scf00164g00612	0.868876	3.21871	1.22714	0.267963	0.573946
XLOC_015046	Peaxi162Scf00207g01212	Unknown protein	1.81174	3.06391	0.758003	0.411035	0.4991	0.576523	no		Peaxi162Scf00185g00042	0.868838	3.04622	8.26395	0.004044	0.0452078
XLOC_001054	Peaxi162Scf00004g03211	ABC-2 type transporter family protein	2.405	4.06607	0.757601	1.45694	0.028	0.0515838	no		Peaxi162Scf00918g00416	0.86866	4.04708	8.82861	0.00296545	0.0369557
XLOC_030195	Peaxi162Scf00836g00219	Nuclear factor related to kappa-B-binding protein	5.96362	10.0805	0.757312	1.96592	0.0004	0.00119351	yes		Peaxi162Scf00680g00417	0.868592	5.81124	11.632	0.000648279	0.0129731
XLOC_001083	Peaxi162Scf00004g04525	conserved hypothetical protein [Ricinus communis] gb|EEF49548.1| conserved hypothetical protein [Ricinus communis]	12.1593	20.5505	0.757112	1.99447	0.0014	0.00368563	yes		Peaxi162Scf00753g00057	0.868379	5.60561	3.42795	0.0641017	0.265164
XLOC_005507	Peaxi162Scf00047g00163	BLISTER	6.39293	10.8043	0.757061	1.832	0.0019	0.004839	yes		Peaxi162Scf00495g00042	0.867571	5.41484	10.9742	0.000923901	0.0164822
XLOC_032253	Peaxi162Scf01039g00024	Phototropic-responsive NPH3 family protein	1.86733	3.15585	0.757054	1.24739	0.0315	0.0571768	no		Peaxi162Scf00597g00511	0.867559	2.6216	3.98957	0.0457829	0.215485
XLOC_030501	Peaxi162Scf00875g00111	NAC domain containing protein 36	11.9658	20.2207	0.756907	1.69032	0.00405	0.00942508	yes		Peaxi162Scf00003g00813	0.867416	1.05839	2.4013	0.121235	0.385206
XLOC_021988	Peaxi162Scf00408g00837	Replication protein A 70 kDa DNA-binding subunit C	4.19866	7.095	0.756873	1.73255	0.00295	0.0071218	yes		Peaxi162Scf00528g00025	0.867003	1.14274	1.68717	0.193974	0.485371
XLOC_012387	Peaxi162Scf00156g00061	resistance to phytophthora 1	92.1956	155.788	0.756813	2.02798	0.0003	0.000918529	yes		Peaxi162Scf00101g00121	0.866941	0.74547	1.13706	0.286275	0.591396
XLOC_025072	Peaxi162Scf00540g00214	Acyl-CoA N-acyltransferase with RING/FYVE/PHD-type zinc finger protein	3.07732	5.19942	0.756676	1.76171	0.0022	0.00551397	yes		Peaxi162Scf02035g00032	0.866839	1.25568	1.88571	0.169686	0.452846
XLOC_016084	Peaxi162Scf00235g00325	GDSL esterase/lipase	31.2308	52.761	0.756501	1.99938	0.00025	0.000777877	yes		Peaxi162Scf00016g01737	0.866457	4.30609	9.9995	0.00156583	0.0238642
XLOC_028740	Peaxi162Scf00740g00421	YELLOW STRIPE like 3	21.4305	36.1862	0.755774	0.632306	0.2783	0.354117	no		Peaxi162Scf00363g00073	0.866296	1.47295	2.32228	0.127533	0.39531
XLOC_025614	Peaxi162Scf00564g00614	Octicosapeptide/Phox/Bem1p family protein	66.7775	112.727	0.755399	1.96651	0.0012	0.00321185	yes		Peaxi162Scf00222g00816	0.865253	3.49185	11.1675	0.00083244	0.0153454
XLOC_010657	Peaxi162Scf00126g01020	pigment defective 320	5.3529	9.03547	0.755278	1.07197	0.0662	0.107924	no		Peaxi162Scf00454g00119	0.865167	4.07018	4.2473	0.0393128	0.197873
XLOC_027320	Peaxi162Scf00664g00028	plastocyanin-like domain-containing family protein [Populus trichocarpa] gb|EEE86539.1| plastocyanin-like domain-containing family protein [Populus trichocarpa]	3.2895	5.55205	0.755149	0.83652	0.16325	0.231112	no		Peaxi162Scf00089g01727	0.865044	4.86172	19.5661	9.72e-06	0.000651394
XLOC_014353	Peaxi162Scf00194g01048	Histidine--tRNA ligase	16.3569	27.6028	0.754917	2.01454	0.0005	0.00146065	yes		Peaxi162Scf00445g00073	0.864729	5.17395	2.77595	0.0956896	0.336261
XLOC_033839	Peaxi162Scf01312g00064	ER lumen protein retaining receptor family protein	1.80197	3.0402	0.754593	0.931519	0.1068	0.16227	no		Peaxi162Scf00314g00315	0.864244	0.638446	2.0953	0.147753	0.428007
XLOC_027709	Peaxi162Scf00684g00120	YEATS family protein	3.35682	5.66274	0.754407	1.09512	0.0578	0.0959375	no		Peaxi162Scf00248g00011	0.864123	4.52316	11.2873	0.000780383	0.0146274
XLOC_034684	Peaxi162Scf01969g00022	2-succinylbenzoate--CoA ligase	38.3268	64.6491	0.754276	1.94785	0.00045	0.00132797	yes		Peaxi162Scf00270g00420	0.863996	6.48636	13.5942	0.000226891	0.00627418
XLOC_018723	Peaxi162Scf00314g00529	transcription factor ICE1-like [Solanum lycopersicum] gb|AGG38826.1| inducer of CBF expression 1 [Solanum lycopersicum]	8.63325	14.5614	0.754178	1.83107	0.00235	0.00584835	yes		Peaxi162Scf00222g00119	0.863472	6.13287	7.01889	0.00806544	0.0722285
XLOC_012536	Peaxi162Scf00159g00068	Auxin efflux carrier family protein	33.9458	57.253	0.754118	2.01487	0.00045	0.00132797	yes		Peaxi162Scf00007g02541	0.863459	2.85616	0.416555	0.518661	0.785834
XLOC_017400	Peaxi162Scf00274g00082	TCP family transcription factor	13.1467	22.1727	0.754087	1.85052	0.00105	0.00284913	yes		Peaxi162Scf00173g00093	0.862973	0.0353091	0.693472	0.404986	0.695297
XLOC_025916	Peaxi162Scf00583g00011	F-box protein	4.33659	7.3138	0.754059	1.37324	0.0225	0.0426068	yes		Peaxi162Scf00089g00843	0.862128	0.722138	0.332342	0.564283	0.817612
XLOC_002710	Peaxi162Scf00016g02620	Protein of unknown function (DUF620)	11.4907	19.3763	0.753829	1.86368	0.00195	0.00495309	yes		Peaxi162Scf00732g00425	0.8618	4.50299	7.05095	0.00792233	0.0715601
XLOC_025272	Peaxi162Scf00548g00063	GRAS family transcription factor	16.0374	27.043	0.753811	1.95896	0.0013	0.00345064	yes		Peaxi162Scf00487g00313	0.861722	4.82696	8.82412	0.00297275	0.0370244
XLOC_009414	Peaxi162Scf00102g01741	WRKY family transcription factor	16.786	28.3043	0.753757	1.81099	0.00135	0.00356868	yes		Peaxi162Scf00367g00737	0.861427	2.75739	5.20008	0.0225858	0.140691
XLOC_013344	Peaxi162Scf00171g00421	Coiled-coil domain-containing protein 84, putative isoform 1 [Theobroma cacao] gb|EOY22487.1| Coiled-coil domain-containing protein 84, putative isoform 1 [Theobroma cacao]	6.69948	11.2964	0.753742	1.68781	0.0043	0.00993896	yes		Peaxi162Scf00685g00122	0.861312	4.67424	10.6914	0.00107633	0.0184697
XLOC_010343	Peaxi162Scf00119g00137	hydroxyproline-rich glycoprotein family protein	16.8478	28.408	0.753735	1.97016	0.00135	0.00356868	yes		Peaxi162Scf00285g00049	0.860125	7.78328	16.5431	4.76e-05	0.00209124
XLOC_014362	Peaxi162Scf00194g00215	Unknown protein	103.772	174.949	0.753516	1.84937	0.00175	0.00449697	yes		Peaxi162Scf00560g00616	0.859937	5.83055	8.12807	0.0043585	0.0474498
XLOC_013018	Peaxi162Scf00166g00945	Plant protein of unknown function (DUF863)	2.08	3.50655	0.75347	1.48989	0.01065	0.0221146	yes		Peaxi162Scf00134g00172	0.859441	7.53103	4.61778	0.0316422	0.17315
XLOC_023458	Peaxi162Scf00460g00093	UDP-Glycosyltransferase superfamily protein	12.5937	21.2263	0.753156	1.85716	0.0018	0.00461128	yes		Peaxi162Scf00069g00091	0.859292	6.0982	1.04749	0.306086	0.61244
XLOC_020731	Peaxi162Scf00370g00110	Zinc finger (C3HC4-type RING finger) family protein	5.74961	9.69029	0.753077	1.79553	0.00245	0.00606885	yes		Peaxi162Scf00740g00335	0.858869	1.70204	1.46625	0.225939	0.524037
XLOC_008578	Peaxi162Scf00089g00839	glucan synthase-like 8	9.21357	15.5282	0.753056	1.83056	0.0014	0.00368563	yes		Peaxi162Scf00131g00064	0.858852	0.897688	1.15076	0.283389	0.588663
XLOC_025896	Peaxi162Scf00581g00212	Cell wall protein AWA1 isoform 1 [Theobroma cacao] gb|EOX93560.1| Cell wall protein AWA1 isoform 1 [Theobroma cacao]	9.80853	16.5295	0.752932	2.0156	0.0009	0.00248147	yes		Peaxi162Scf00007g00222	0.858693	4.92088	7.71461	0.00547756	0.055625
XLOC_007218	Peaxi162Scf00071g00239		1.77002	2.98223	0.752623	0.768617	0.17905	0.249297	no		Peaxi162Scf00574g00118	0.858573	2.6159	2.63113	0.104787	0.355271
XLOC_014234	Peaxi162Scf00192g00923	Cell cycle regulated microtubule associated protein	1.83187	3.08575	0.752302	1.46499	0.01355	0.0273067	yes		Peaxi162Scf00189g00129	0.858282	1.71027	1.59367	0.206803	0.501244
XLOC_012982	Peaxi162Scf00166g01031	Brefeldin A-inhibited guanine nucleotide-exchange protein 3	9.13923	15.3928	0.752109	1.97705	0.00045	0.00132797	yes		Peaxi162Scf00161g00121	0.857148	-0.0471169	0.413946	0.519973	0.786469
XLOC_021669	Peaxi162Scf00400g00022	conserved hypothetical protein [Ricinus communis] gb|EEF52840.1| conserved hypothetical protein [Ricinus communis]	3.77141	6.35176	0.752052	1.19147	0.045	0.0776384	no		Peaxi162Scf00274g00827	0.85711	4.98728	6.34113	0.011797	0.0936596
XLOC_002208	Peaxi162Scf00013g01518	AP2/B3-like transcriptional factor family protein	6.82775	11.4985	0.751961	1.7869	0.0043	0.00993896	yes		Peaxi162Scf00564g00029	0.856371	2.79498	4.87727	0.0272127	0.158312
XLOC_030869	Peaxi162Scf00909g00023	phloem protein 2-B8	1.32026	2.22314	0.751781	0.701158	0.21665	0.290124	no		Peaxi162Scf00117g00315	0.856301	6.80247	6.09857	0.0135292	0.10212
XLOC_005990	Peaxi162Scf00054g00025	Cellulose-synthase-like C6	6.01285	10.1247	0.751755	1.73488	0.00275	0.00669304	yes		Peaxi162Scf00825g00004	0.855936	8.05876	7.99626	0.0046874	0.0498385
XLOC_000331	Peaxi162Scf00001g04810	multidrug resistance-associated protein 10	63.4891	106.88	0.751414	1.82811	0.0018	0.00461128	yes		Peaxi162Scf00692g00513	0.855929	4.15532	5.7246	0.0167289	0.117017
XLOC_019844	Peaxi162Scf00345g00065	Chaperone DnaJ-domain superfamily protein [Theobroma cacao] gb|EOY33280.1| Chaperone DnaJ-domain superfamily protein [Theobroma cacao]	2.23475	3.76196	0.751372	1.30917	0.0272	0.0502865	no		Peaxi162Scf00194g01048	0.855675	6.45145	20.3712	6.38e-06	0.000482143
XLOC_018000	Peaxi162Scf00294g00412	Auxin-responsive GH3 family protein	1.65268	2.78128	0.750938	1.18273	0.04085	0.0717363	no		Peaxi162Scf00166g00058	0.855517	3.12499	5.806	0.0159716	0.113796
XLOC_002184	Peaxi162Scf00013g00084	Dof-type zinc finger DNA-binding family protein	8.87424	14.9342	0.750925	1.6663	0.0055	0.0123616	yes		Peaxi162Scf00879g00019	0.855439	10.9685	1.56443	0.211017	0.506383
XLOC_006033	Peaxi162Scf00055g01011	Tetratricopeptide repeat (TPR)-like superfamily protein	4.1254	6.94161	0.750737	1.50843	0.00975	0.0204705	yes		Peaxi162Scf01253g00021	0.855307	3.57611	5.40164	0.0201179	0.130621
XLOC_021541	Peaxi162Scf00394g00818	alpha/beta-Hydrolases superfamily protein	17.6299	29.6498	0.749993	1.93319	0.00085	0.00235725	yes		Peaxi162Scf00252g00311	0.854851	4.17024	17.5961	2.73e-05	0.0013866
XLOC_030301	Peaxi162Scf00845g00116	DNA binding protein, putative [Ricinus communis] gb|EEF44373.1| DNA binding protein, putative [Ricinus communis]	53.8726	90.6013	0.749978	1.98541	0.0008	0.00223223	yes		Peaxi162Scf00856g00014	0.854138	2.32	2.68719	0.101158	0.347922
XLOC_020059	Peaxi162Scf00352g00047	tonoplast dicarboxylate transporter	495.513	833.225	0.749784	1.62164	0.00605	0.0134451	yes		Peaxi162Scf00748g00096	0.853867	1.07788	3.9753	0.0461722	0.216411
XLOC_030966	Peaxi162Scf00916g00135	Transducin/WD40 repeat-like superfamily protein isoform 2 [Theobroma cacao] gb|EOX91354.1| Transducin/WD40 repeat-like superfamily protein isoform 2 [Theobroma cacao]	12.4972	21.0126	0.749645	1.99407	0.0005	0.00146065	yes		Peaxi162Scf00152g00611	0.853773	0.762079	1.02397	0.31158	0.618095
XLOC_018808	Peaxi162Scf00314g01045	Endoplasmic reticulum membrane, putative [Theobroma cacao] gb|EOY26123.1| Endoplasmic reticulum membrane, putative [Theobroma cacao]	4.0652	6.83508	0.74963	1.17258	0.05	0.0846903	no		Peaxi162Scf00904g00468	0.8532	3.51045	5.20511	0.0225206	0.140411
XLOC_012563	Peaxi162Scf00160g00034	Mannose-P-dolichol utilization defect 1 protein	6.27905	10.557	0.749587	1.16883	0.05735	0.0952872	no		Peaxi162Scf00015g01914	0.85301	1.98757	3.54488	0.0597297	0.254021
XLOC_023017	Peaxi162Scf00445g00102	Protein MOS2	11.6132	19.5238	0.749469	1.97721	0.00125	0.00333203	yes		Peaxi162Scf00047g02340	0.852469	6.56354	18.7301	1.51e-05	0.00089907
XLOC_015162	Peaxi162Scf00210g00224	D-lactate dehydrogenase [cytochrome], mitochondrial	29.5187	49.6253	0.749444	1.69354	0.00335	0.00796864	yes		Peaxi162Scf00097g01412	0.852437	6.30321	13.4479	0.000245287	0.00664102
XLOC_014110	Peaxi162Scf00189g00053	Unknown protein	6.79216	11.4177	0.749334	0.933641	0.10665	0.16208	no		Peaxi162Scf00039g00419	0.851878	4.92957	16.0478	6.18e-05	0.0024936
XLOC_020488	Peaxi162Scf00362g00841	Pathogenesis-related thaumatin superfamily protein	12.0705	20.2886	0.749187	1.8078	0.00215	0.00540209	yes		Peaxi162Scf00434g00066	0.85095	3.92889	5.70695	0.0168979	0.117762
XLOC_004807	Peaxi162Scf00039g00093	diaminopimelate epimerase family protein	62.7604	105.486	0.749129	1.98959	0.0005	0.00146065	yes		Peaxi162Scf00170g00816	0.850925	4.19321	11.7913	0.000595092	0.012252
XLOC_002434	Peaxi162Scf00015g02411	F-box/FBD/LRR-repeat protein	7.05012	11.832	0.746973	1.67679	0.00495	0.0112564	yes		Peaxi162Scf00655g00217	0.850835	4.23707	16.4657	4.95e-05	0.00215105
XLOC_034021	Peaxi162Scf01350g00012	receptor like protein 50	3.08431	5.17608	0.746913	1.83486	0.0026	0.00638043	yes		Peaxi162Scf00192g00836	0.850831	3.24342	8.87698	0.00288789	0.0361851
XLOC_019814	Peaxi162Scf00345g00125	transducin family protein / WD-40 repeat family protein	3.79651	6.37111	0.746872	1.93737	0.001	0.00272775	yes		Peaxi162Scf00048g00089	0.850489	0.880667	2.69471	0.100682	0.346687
XLOC_016263	Peaxi162Scf00241g00624	low psii accumulation2	45.122	75.7122	0.746695	1.95753	0.00055	0.00159199	yes		Peaxi162Scf00411g00062	0.849918	3.29065	6.69346	0.00967673	0.0819181
XLOC_032671	Peaxi162Scf01090g00004	receptor like protein 50	1.52003	2.55047	0.746659	1.39275	0.02115	0.0403657	yes		Peaxi162Scf00128g01321	0.849731	1.00724	3.48725	0.0618431	0.259553
XLOC_007724	Peaxi162Scf00075g01212	Cysteine/Histidine-rich C1 domain family protein	12.1943	20.446	0.745608	1.86685	0.0016	0.00415147	yes		Peaxi162Scf00467g00920	0.849673	6.19862	4.87288	0.0272819	0.15838
XLOC_002442	Peaxi162Scf00015g00268	Pre-mRNA-splicing factor 3 isoform 1 [Theobroma cacao] gb|EOY18413.1| Pre-mRNA-splicing factor 3 isoform 1 [Theobroma cacao]	6.99495	11.7261	0.745342	1.42801	0.02255	0.042691	yes		Peaxi162Scf00744g00220	0.849613	5.72473	3.54804	0.0596158	0.253737
XLOC_003097	Peaxi162Scf00017g00288	BURP domain-containing protein	2.27689	3.81293	0.743836	1.41031	0.01675	0.0329	yes		Peaxi162Scf00495g00036	0.849423	9.52734	7.26077	0.00704772	0.0661315
XLOC_016539	Peaxi162Scf00251g00041	F-box protein interaction domain containing protein [Solanum demissum]	1.42677	2.38905	0.743681	1.0531	0.06495	0.106153	no		Peaxi162Scf00702g00611	0.849065	2.54699	3.4499	0.0632554	0.263267
XLOC_026217	Peaxi162Scf00599g00048	Cupredoxin superfamily protein	2.91914	4.88772	0.743618	1.17318	0.0491	0.0833724	no		Peaxi162Scf00273g01120	0.848854	0.0916502	0.741018	0.389335	0.680326
XLOC_027248	Peaxi162Scf00658g00731	conserved hypothetical protein [Ricinus communis] gb|EEF33931.1| conserved hypothetical protein [Ricinus communis]	4.11594	6.89093	0.743476	1.5063	0.0108	0.0223878	yes		Peaxi162Scf00006g01615	0.848661	2.28659	2.67539	0.10191	0.34958
XLOC_031928	Peaxi162Scf00994g00002	conserved hypothetical protein [Ricinus communis] gb|EEF50070.1| conserved hypothetical protein [Ricinus communis]	160.705	268.961	0.742988	1.09359	0.09125	0.142225	no		Peaxi162Scf00015g01034	0.848629	7.05238	11.2462	0.000797842	0.0148842
XLOC_024319	Peaxi162Scf00503g00417	basic helix-loop-helix (bHLH) DNA-binding superfamily protein	15.2472	25.5097	0.742501	1.6537	0.00555	0.0124606	yes		Peaxi162Scf00271g00086	0.84861	6.29654	14.236	0.000161258	0.00494811
XLOC_013584	Peaxi162Scf00176g00111	UDP-glycosyltransferase 73B4	4.17721	6.9874	0.742216	1.48718	0.0145	0.0289869	yes		Peaxi162Scf00100g00717	0.848371	6.42761	21.4966	3.54e-06	0.000304623
XLOC_020442	Peaxi162Scf00362g00141	glutamate receptor 2	3.89348	6.51148	0.741926	1.70349	0.0035	0.00828339	yes		Peaxi162Scf00977g00315	0.84812	4.86443	13.6905	0.000215541	0.00604918
XLOC_020116	Peaxi162Scf00354g00223	embryo defective 2752	1.48136	2.47654	0.741399	0.569595	0.3094	0.387241	no		Peaxi162Scf00560g00618	0.847725	1.73529	1.75024	0.185847	0.474456
XLOC_027219	Peaxi162Scf00658g00631		4.58041	7.65651	0.741211	1.33462	0.03115	0.0566183	no		Peaxi162Scf00732g00240	0.846859	7.64786	14.3381	0.000152745	0.00475737
XLOC_006746	Peaxi162Scf00065g01120	Ethylene-responsive transcription factor RAP2-3	15.9755	26.7023	0.741099	1.85122	0.0027	0.00658533	yes		Peaxi162Scf00915g00250	0.846615	3.08727	8.81668	0.0029849	0.0371311
XLOC_014196	Peaxi162Scf00191g00046	alpha/beta-Hydrolases superfamily protein	13.8331	23.118	0.740895	1.93188	0.00095	0.00260572	yes		Peaxi162Scf00788g00213	0.846568	3.20366	2.17773	0.14002	0.415901
XLOC_008617	Peaxi162Scf00089g01625	Leucine-rich receptor-like protein kinase family protein	7.43443	12.4244	0.740884	1.91711	0.00105	0.00284913	yes		Peaxi162Scf00687g00610	0.845994	4.22027	11.033	0.000895048	0.0161236
XLOC_021981	Peaxi162Scf00408g00614	MOB kinase activator-like 1	41.7142	69.7032	0.740685	1.97216	0.00075	0.00210563	yes		Peaxi162Scf00687g00041	0.84579	6.63946	12.4152	0.000425855	0.00983084
XLOC_015795	Peaxi162Scf00228g00322	Peroxidase family protein	6.0987	10.1891	0.740458	1.41172	0.0149	0.0296863	yes		Peaxi162Scf01311g00123	0.845626	-0.132662	0.722987	0.395166	0.686121
XLOC_018597	Peaxi162Scf00310g00083	Pentatricopeptide repeat-containing protein	6.34743	10.6031	0.740246	1.73212	0.00305	0.00733518	yes		Peaxi162Scf00134g00912	0.845509	2.68427	8.40944	0.00373277	0.0427854
XLOC_030761	Peaxi162Scf00900g00010	30S ribosomal protein S10	1032.44	1724.53	0.740144	1.54028	0.0094	0.0198225	yes		Peaxi162Scf00011g01123	0.845284	3.01539	10.5566	0.00115775	0.0194966
XLOC_025298	Peaxi162Scf00549g00014	Ethylene-responsive transcription factor RAP2-10	18.1425	30.2957	0.73974	1.65762	0.0041	0.00952849	yes		Peaxi162Scf00907g00123	0.845086	0.801914	1.47741	0.22418	0.522119
XLOC_030810	Peaxi162Scf00904g00468	conserved hypothetical protein [Ricinus communis] gb|EEF49024.1| conserved hypothetical protein [Ricinus communis]	15.8712	26.5029	0.739736	1.73695	0.00315	0.00754739	yes		Peaxi162Scf00129g00823	0.844816	0.125637	1.39982	0.236754	0.537476
XLOC_028416	Peaxi162Scf00716g00016	Tetratricopeptide repeat (TPR)-like superfamily protein	5.42713	9.06036	0.739377	1.91871	0.00065	0.00185122	yes		Peaxi162Scf00194g00103	0.844608	0.192748	0.85808	0.354276	0.655266
XLOC_022510	Peaxi162Scf00427g00616	plastid transcriptionally active 13	17.6783	29.5002	0.738748	1.85484	0.002	0.00506598	yes		Peaxi162Scf00354g00112	0.844399	3.01801	6.20476	0.0127408	0.098723
XLOC_009910	Peaxi162Scf00111g01220	Chalcone-flavanone isomerase family protein	45.9079	76.575	0.738133	1.9489	0.0007	0.00197918	yes		Peaxi162Scf00009g01233	0.84413	4.62792	7.78565	0.00526628	0.0540754
XLOC_017800	Peaxi162Scf00286g00342	Histone-lysine N-methyltransferase trithorax	5.17365	8.62868	0.737957	1.67696	0.00475	0.0108538	yes		Peaxi162Scf00688g00020	0.843459	1.97354	4.12524	0.0422481	0.206781
XLOC_012541	Peaxi162Scf00159g00084	serine carboxypeptidase-like 50	3.50027	5.83777	0.737951	1.35189	0.019	0.0367454	yes		Peaxi162Scf00129g01334	0.843105	1.09001	0.945426	0.330886	0.637568
XLOC_027777	Peaxi162Scf00685g00013	Unknown protein	1.76886	2.94984	0.737818	0.778698	0.18815	0.258743	no		Peaxi162Scf00124g00613	0.842689	1.60823	2.92775	0.087069	0.318055
XLOC_023174	Peaxi162Scf00451g00014	Leucine-rich receptor-like protein kinase family protein	9.10077	15.1763	0.737755	1.89031	0.0009	0.00248147	yes		Peaxi162Scf00811g00317	0.842409	1.39919	4.24081	0.0394633	0.198149
XLOC_010838	Peaxi162Scf00128g01626	Delta(3,5)-Delta(2,4)-dienoyl-CoA isomerase, mitochondrial	18.8645	31.4558	0.737653	1.85698	0.0017	0.00438271	yes		Peaxi162Scf00014g01719	0.842308	2.43565	4.12244	0.042318	0.206781
XLOC_006958	Peaxi162Scf00068g00085	conserved hypothetical protein [Ricinus communis] gb|EEF33808.1| conserved hypothetical protein [Ricinus communis]	9.61613	16.0302	0.737267	1.77995	0.0025	0.00617808	yes		Peaxi162Scf01350g00122	0.841655	1.92759	2.66727	0.102431	0.350852
XLOC_002300	Peaxi162Scf00014g00030	pyruvate decarboxylase-2	2.39981	3.99917	0.736781	1.43148	0.01405	0.0281958	yes		Peaxi162Scf00111g00058	0.841641	7.12544	17.0777	3.59e-05	0.00168141
XLOC_002583	Peaxi162Scf00016g00336	WD repeat-containing protein 13	4.70889	7.84483	0.736357	0.749453	0.2188	0.292126	no		Peaxi162Scf00235g00727	0.841101	5.05182	9.80141	0.00174378	0.0257245
XLOC_001106	Peaxi162Scf00005g00318	Peroxidase superfamily protein	109.83	182.948	0.736157	1.87369	0.0016	0.00415147	yes		Peaxi162Scf00451g00722	0.840908	3.9667	1.09217	0.295992	0.601509
XLOC_010564	Peaxi162Scf00124g00110	purine permease 3	82.3986	137.197	0.735557	1.93957	0.0009	0.00248147	yes		Peaxi162Scf00131g00081	0.840675	3.00667	3.11108	0.0777616	0.29742
XLOC_000880	Peaxi162Scf00003g00427	Unknown protein	3.82165	6.36151	0.735171	1.40061	0.02045	0.0392014	yes		Peaxi162Scf00845g00218	0.840462	2.95928	2.62059	0.105485	0.356768
XLOC_027987	Peaxi162Scf00694g00219	Receptor-like protein kinase	1.48157	2.4659	0.734984	1.62674	0.00715	0.0155844	yes		Peaxi162Scf00004g00465	0.840219	2.88098	4.18156	0.0408661	0.202687
XLOC_032682	Peaxi162Scf01092g00128	mitochondrial ribosomal protein S14	2.00058	3.32884	0.7346	1.31306	0.02615	0.0485662	yes		Peaxi162Scf00763g00045	0.840097	10.0415	8.48253	0.00358574	0.041794
XLOC_028347	Peaxi162Scf00714g00122	Tetraspanin-10	3.10822	5.171	0.734357	1.13278	0.0648	0.105942	no		Peaxi162Scf00089g01235	0.839927	4.35393	12.9327	0.000322886	0.00807285
XLOC_010797	Peaxi162Scf00128g00924	conserved hypothetical protein [Ricinus communis] gb|EEF47547.1| conserved hypothetical protein [Ricinus communis]	7.94441	13.2136	0.73401	1.90962	0.00105	0.00284913	yes		Peaxi162Scf00021g00236	0.839617	6.18884	13.6784	0.000216938	0.00607193
XLOC_017368	Peaxi162Scf00274g00023	Flavin-binding monooxygenase family protein	1.98999	3.30974	0.733959	1.11113	0.07055	0.114044	no		Peaxi162Scf01254g00024	0.839449	3.41706	8.36563	0.00382385	0.0436361
XLOC_006004	Peaxi162Scf00054g02213	NAC domain protein,	1.72697	2.87099	0.7333	1.0258	0.08125	0.1289	no		Peaxi162Scf00395g00317	0.838814	3.87784	10.6595	0.00109505	0.01876
XLOC_005350	Peaxi162Scf00045g01943	Transmembrane protein 85 [Theobroma cacao] gb|EOY29288.1| Transmembrane protein 85 [Theobroma cacao]	78.8691	131.083	0.732948	1.96668	0.00105	0.00284913	yes		Peaxi162Scf00848g00031	0.838656	6.99476	5.87696	0.0153403	0.111165
XLOC_010521	Peaxi162Scf00123g01123	Unknown protein	19.1637	31.8508	0.732948	1.93459	0.0016	0.00415147	yes		Peaxi162Scf00003g03547	0.83812	2.04025	2.01085	0.156178	0.433555
XLOC_031255	Peaxi162Scf00939g00122	ATP binding microtubule motor family protein	5.90252	9.8096	0.732864	1.75153	0.00275	0.00669304	yes		Peaxi162Scf01286g00002	0.83754	5.84044	8.02729	0.00460777	0.0492193
XLOC_017538	Peaxi162Scf00281g00710	Transcription factor, putative isoform 1 [Theobroma cacao] gb|EOY15400.1| Transcription factor, putative isoform 1 [Theobroma cacao]	18.3682	30.5225	0.73266	1.87761	0.0014	0.00368563	yes		Peaxi162Scf00747g00120	0.83747	4.22465	10.6129	0.00112303	0.0190501
XLOC_004317	Peaxi162Scf00035g02520	Golgi transport complex protein-related	19.8383	32.9651	0.732649	1.96346	0.0008	0.00223223	yes		Peaxi162Scf00102g00833	0.837335	3.00511	5.5666	0.0183062	0.123908
XLOC_012088	Peaxi162Scf00152g00641	F-box family protein	5.8382	9.70123	0.732645	1.67545	0.0048	0.0109543	yes		Peaxi162Scf00205g00929	0.836569	1.13351	1.224	0.268577	0.574488
XLOC_013008	Peaxi162Scf00166g00531	TPX2 (targeting protein for Xklp2) protein family	1.48222	2.46238	0.732295	1.10963	0.06575	0.107292	no		Peaxi162Scf00282g00132	0.836358	2.98176	2.10836	0.146497	0.426097
XLOC_014397	Peaxi162Scf00195g00127	senescence-associated gene 101	10.2637	17.0505	0.732257	1.81836	0.00195	0.00495309	yes		Peaxi162Scf00117g00166	0.835522	1.25286	4.6694	0.0307047	0.170087
XLOC_010053	Peaxi162Scf00114g00812	conserved hypothetical protein [Ricinus communis] gb|EEF38667.1| conserved hypothetical protein [Ricinus communis]	6.80081	11.2963	0.732074	1.88087	0.00135	0.00356868	yes		Peaxi162Scf00076g00919	0.834961	5.15247	14.2387	0.000161027	0.00494811
XLOC_008850	Peaxi162Scf00092g01022	Acyl-CoA N-acyltransferase with RING/FYVE/PHD-type zinc finger protein	7.45841	12.3873	0.731922	2.02098	0.0011	0.00297066	yes		Peaxi162Scf00454g00523	0.834802	1.08254	1.45173	0.22825	0.52645
XLOC_028312	Peaxi162Scf00712g00314	2-oxoglutarate (2OG) and Fe(II)-dependent oxygenase superfamily protein	1.89321	3.14392	0.731733	0.956426	0.08805	0.138089	no		Peaxi162Scf00282g00110	0.834473	9.88584	7.81865	0.00517099	0.053371
XLOC_007025	Peaxi162Scf00069g01927	Basic-leucine zipper (bZIP) transcription factor family protein	26.8896	44.6435	0.731401	1.89035	0.0015	0.00391872	yes		Peaxi162Scf00126g00240	0.83435	3.97141	9.04302	0.00263699	0.0341145
XLOC_018964	Peaxi162Scf00320g00020	phosphatidylinositol-4-phosphate 5-kinase family protein	24.49	40.6571	0.731313	1.87098	0.0015	0.00391872	yes		Peaxi162Scf00166g00045	0.833027	2.38021	15.0298	0.000105826	0.00362177
XLOC_008955	Peaxi162Scf00095g00610	clathrin adaptor complexes medium subunit family protein	5.8326	9.67553	0.730202	1.65672	0.0045	0.0103476	yes		Peaxi162Scf00089g00521	0.832378	4.37621	16.3647	5.22e-05	0.00224051
XLOC_004728	Peaxi162Scf00038g01624	nucleosome assembly protein 1	36.7891	61.0253	0.730128	1.91733	0.00155	0.00403543	yes		Peaxi162Scf00009g00113	0.831958	5.77938	6.05694	0.0138517	0.103835
XLOC_026773	Peaxi162Scf00628g00515	Inositol-tetrakisphosphate 1-kinase 2	16.6333	27.5892	0.730031	1.83714	0.0014	0.00368563	yes		Peaxi162Scf00517g00042	0.831916	0.979206	1.39289	0.237917	0.538374
XLOC_002720	Peaxi162Scf00016g02841	Zinc finger protein-like 1 homolog	17.0296	28.2442	0.729914	1.86187	0.0013	0.00345064	yes		Peaxi162Scf00203g00029	0.831403	1.73047	2.67742	0.101781	0.349403
XLOC_002344	Peaxi162Scf00015g00036	Sulfite exporter TauE/SafE family protein	1.364	2.2613	0.729307	0.905634	0.122	0.181124	no		Peaxi162Scf00518g00317	0.831276	5.07432	11.2523	0.000795246	0.0148522
XLOC_000207	Peaxi162Scf00001g10217	Heat shock protein DnaJ with tetratricopeptide repeat	36.9603	61.2613	0.728998	1.88318	0.0012	0.00321185	yes		Peaxi162Scf01108g00121	0.831256	3.79291	7.34439	0.00672723	0.0640618
XLOC_030687	Peaxi162Scf00891g00125	Unknown protein	64.8766	107.531	0.728982	2.1893	0.0013	0.00345064	yes		Peaxi162Scf00744g00014	0.831213	-0.191118	1.19701	0.273919	0.579867
XLOC_015043	Peaxi162Scf00207g01232	hexokinase 2	4.78001	7.92231	0.728908	1.5397	0.01115	0.0230208	yes		Peaxi162Scf01896g00007	0.830576	0.591258	1.46399	0.226296	0.524337
XLOC_015935	Peaxi162Scf00231g00033	AAA-type ATPase family protein / ankyrin repeat family protein	38.6434	64.0455	0.728875	1.87625	0.00095	0.00260572	yes		Peaxi162Scf00002g00216	0.830025	1.90064	3.63168	0.0566896	0.24569
XLOC_004669	Peaxi162Scf00038g00725	DNA-directed RNA polymerase subunit beta' [Theobroma cacao] gb|EOY31515.1| DNA-directed RNA polymerase subunit beta' [Theobroma cacao]	9.73314	16.131	0.728858	1.27964	0.0344	0.061765	no		Peaxi162Scf01164g00024	0.829672	5.3142	3.60351	0.0576577	0.248383
XLOC_024420	Peaxi162Scf00516g00425	conserved hypothetical protein [Ricinus communis] gb|EEF38418.1| conserved hypothetical protein [Ricinus communis]	8.00696	13.2624	0.728018	1.66122	0.0051	0.0115595	yes		Peaxi162Scf00450g00125	0.829597	1.00771	1.55087	0.213008	0.508742
XLOC_025976	Peaxi162Scf00585g00061	Unknown protein	5.15654	8.54087	0.727981	1.1464	0.0492	0.083518	no		Peaxi162Scf00555g00912	0.829545	0.245497	0.930209	0.334809	0.640563
XLOC_018586	Peaxi162Scf00310g00420	DPP6 N-terminal domain-like protein	24.2981	40.2438	0.727926	1.92855	0.00085	0.00235725	yes		Peaxi162Scf00047g00103	0.829351	6.42141	13.9595	0.000186793	0.00551119
XLOC_017557	Peaxi162Scf00281g00094	homeobox protein 22	6.32664	10.4756	0.727527	2.96327	0.0126	0.0256187	yes		Peaxi162Scf00222g00025	0.829351	4.58262	13.1396	0.000289114	0.00749454
XLOC_034469	Peaxi162Scf01600g00007	Unknown protein	29.4114	48.6868	0.727154	1.61738	0.00885	0.0187984	yes		Peaxi162Scf00714g00021	0.82925	3.57835	1.52957	0.216178	0.512355
XLOC_000470	Peaxi162Scf00002g01621	conserved hypothetical protein [Ricinus communis] gb|EEF33467.1| conserved hypothetical protein [Ricinus communis]	1.79729	2.97516	0.727145	1.54042	0.0104	0.0216594	yes		Peaxi162Scf00560g00629	0.82907	2.67653	7.37751	0.00660446	0.0632416
XLOC_008565	Peaxi162Scf00089g00521		4.21079	6.969	0.726858	1.55027	0.00785	0.0169184	yes		Peaxi162Scf00159g00054	0.829065	7.48894	7.61695	0.00578223	0.0577721
XLOC_020061	Peaxi162Scf00352g00711	Calcium-binding protein 39-like	8.94417	14.802	0.726775	1.79877	0.00235	0.00584835	yes		Peaxi162Scf00643g00648	0.828849	1.17811	2.07606	0.149626	0.428501
XLOC_025886	Peaxi162Scf00580g00013	Unknown protein	8.45363	13.9898	0.726731	1.31138	0.02435	0.0456301	yes		Peaxi162Scf00758g00054	0.828772	3.72632	4.61292	0.031732	0.173412
XLOC_007752	Peaxi162Scf00076g00020	beta-1,4-N-acetylglucosaminyltransferase family protein	10.397	17.2054	0.726701	1.64183	0.00495	0.0112564	yes		Peaxi162Scf00602g00008	0.828696	2.40734	1.80707	0.178861	0.464289
XLOC_013050	Peaxi162Scf00167g00082	Ethylene-responsive transcription factor 1	48.0618	79.5225	0.726472	1.84509	0.0016	0.00415147	yes		Peaxi162Scf00899g00310	0.82832	0.322719	0.60209	0.437782	0.723339
XLOC_024499	Peaxi162Scf00517g00431	Thioredoxin-like protein 4B	9.93075	16.431	0.726442	1.03113	0.0814	0.129102	no		Peaxi162Scf01896g00003	0.828215	7.24809	8.32874	0.00390227	0.0442386
XLOC_012073	Peaxi162Scf00152g00326		2.18942	3.62235	0.726376	1.02605	0.0774	0.123582	no		Peaxi162Scf00488g00042	0.828144	2.56282	6.10559	0.0134755	0.101918
XLOC_025326	Peaxi162Scf00549g00049	Leucine-rich repeat protein kinase family protein	10.2844	17.013	0.726173	1.87399	0.00195	0.00495309	yes		Peaxi162Scf01560g00009	0.82804	1.54986	1.74546	0.186448	0.475055
XLOC_010621	Peaxi162Scf00125g01116	26S proteasome non-ATPase regulatory subunit 13 homolog B	10.6962	17.6934	0.72611	1.71576	0.00365	0.00859817	yes		Peaxi162Scf00389g00425	0.827436	4.41566	14.5981	0.000133049	0.0043193
XLOC_020544	Peaxi162Scf00363g00033	Peptidoglycan-binding LysM domain-containing protein, putative isoform 1 [Theobroma cacao] gb|EOX99128.1| Peptidoglycan-binding LysM domain-containing protein, putative isoform 1 [Theobroma cacao]	14.7927	24.4684	0.726032	1.49831	0.0122	0.0249117	yes		Peaxi162Scf00005g00472	0.827377	3.50081	5.63196	0.0176359	0.120832
XLOC_005695	Peaxi162Scf00048g00153	Eukaryotic translation initiation factor 3 subunit D	50.5651	83.6336	0.725941	2.04516	0.0009	0.00248147	yes		Peaxi162Scf00833g00532	0.827204	5.486	11.7201	0.000618287	0.0125795
XLOC_022938	Peaxi162Scf00444g00618	Pectinacetylesterase family protein	2.22693	3.68252	0.725638	1.17583	0.0422	0.0738008	no		Peaxi162Scf00433g00028	0.827156	5.15225	20.051	7.54e-06	0.000555781
XLOC_011034	Peaxi162Scf00129g01651	tRNA pseudouridine synthase B	6.02756	9.96666	0.725535	1.68137	0.0054	0.0121609	yes		Peaxi162Scf00011g00243	0.826602	3.24241	10.1066	0.00147738	0.0230244
XLOC_017262	Peaxi162Scf00271g00021	Maspardin	16.0829	26.5863	0.725156	1.77786	0.00225	0.00562523	yes		Peaxi162Scf00658g00842	0.826292	1.11287	1.77375	0.182918	0.470517
XLOC_029717	Peaxi162Scf00802g00239	phytochrome C	2.64336	4.36913	0.724972	1.59373	0.00655	0.0144208	yes		Peaxi162Scf01064g00001	0.826253	7.44751	2.36942	0.123733	0.388638
XLOC_011483	Peaxi162Scf00135g00914	product [Oryza sativa Japonica Group]	11.3329	18.7287	0.724733	1.37247	0.0214	0.0407811	yes		Peaxi162Scf00102g00927	0.826072	5.71582	22.365	2.25e-06	0.000215185
XLOC_031049	Peaxi162Scf00922g00110	3-ketoacyl-CoA synthase 10	14.2952	23.6207	0.724523	1.77574	0.0023	0.00573661	yes		Peaxi162Scf00692g00524	0.825806	-0.00350549	1.02897	0.3104	0.61675
XLOC_014993	Peaxi162Scf00207g00538	Tetratricopeptide repeat (TPR)-like superfamily protein	151.818	250.825	0.724334	1.51481	0.00975	0.0204705	yes		Peaxi162Scf00393g00042	0.825661	4.07547	7.13359	0.00756532	0.0692106
XLOC_007127	Peaxi162Scf00071g00133	Transducin/WD40 repeat-like superfamily protein isoform 2 [Theobroma cacao] gb|EOY32225.1| Transducin/WD40 repeat-like superfamily protein isoform 2 [Theobroma cacao]	18.1196	29.9262	0.723853	1.92385	0.0008	0.00223223	yes		Peaxi162Scf00751g00024	0.825474	0.608414	1.05984	0.303253	0.609211
XLOC_012729	Peaxi162Scf00161g00119	Stellacyanin, putative isoform 1 [Theobroma cacao] gb|EOY23922.1| Stellacyanin, putative isoform 1 [Theobroma cacao]	27.7794	45.8797	0.72384	1.73665	0.0035	0.00828339	yes		Peaxi162Scf00904g00016	0.824314	4.13771	12.2905	0.00045526	0.0102416
XLOC_022951	Peaxi162Scf00444g00839	Heavy metal transport/detoxification superfamily protein	1.52427	2.51713	0.723657	0.620132	0.2924	0.369217	no		Peaxi162Scf00957g00226	0.824285	1.18824	1.77908	0.182262	0.46944
XLOC_023924	Peaxi162Scf00481g00049	sterol 4-alpha-methyl-oxidase 2-1	140.139	231.412	0.723606	1.8722	0.00075	0.00210563	yes		Peaxi162Scf00209g00714	0.823481	2.23633	4.65035	0.0310473	0.171161
XLOC_030326	Peaxi162Scf00848g00012	RNA polymerase III subunit RPC82 family protein	2.93078	4.83925	0.723501	1.2425	0.0352	0.0630102	no		Peaxi162Scf00400g00048	0.823448	-0.29241	0.585728	0.444076	0.729067
XLOC_021166	Peaxi162Scf00384g00211	F-box protein MAX2	4.04922	6.68537	0.723364	1.65359	0.00685	0.0150027	yes		Peaxi162Scf01336g00029	0.823399	4.58525	13.7337	0.000210644	0.00594187
XLOC_004370	Peaxi162Scf00036g00414	ubiquitin-protein ligase [Populus trichocarpa] gb|EEE84188.1| ubiquitin-protein ligase [Populus trichocarpa]	17.11	28.2488	0.72335	1.96758	0.00125	0.00333203	yes		Peaxi162Scf01110g00025	0.823229	6.83847	6.57396	0.0103481	0.0855678
XLOC_034330	Peaxi162Scf01514g00025	Lysine histidine transporter-like 8	7.73963	12.778	0.72333	1.67697	0.00515	0.0116599	yes		Peaxi162Scf00386g00919	0.822527	0.736045	0.6027	0.43755	0.723215
XLOC_034089	Peaxi162Scf01378g00113	response regulator 9	14.8435	24.5057	0.723291	1.77834	0.00335	0.00796864	yes		Peaxi162Scf00329g00811	0.822216	5.56068	15.674	7.53e-05	0.00285459
XLOC_018892	Peaxi162Scf00318g00811	Cysteine/Histidine-rich C1 domain family protein	3.03581	5.01131	0.723107	0.945665	0.10845	0.164295	no		Peaxi162Scf00833g00024	0.821851	4.15836	0.653392	0.418902	0.707173
XLOC_031923	Peaxi162Scf00993g00332	SKU5 similar 17	11.4917	18.9691	0.723061	1.80753	0.002	0.00506598	yes		Peaxi162Scf00003g03739	0.821763	1.87794	2.09443	0.147837	0.428162
XLOC_001763	Peaxi162Scf00010g00342	Eukaryotic aspartyl protease family protein	7.2534	11.9716	0.72288	1.57792	0.0086	0.0183273	yes		Peaxi162Scf00626g00414	0.8216	3.30995	3.68832	0.0547948	0.240651
XLOC_023549	Peaxi162Scf00463g00519	conserved hypothetical protein [Ricinus communis] gb|EEF27945.1| conserved hypothetical protein [Ricinus communis]	7.18647	11.8575	0.722449	0.991691	0.09585	0.14838	no		Peaxi162Scf00001g00211	0.821248	3.95818	2.01855	0.155388	0.432405
XLOC_018899	Peaxi162Scf00318g00323	Protein kinase superfamily protein	7.09745	11.7101	0.722381	1.73355	0.003	0.00722894	yes		Peaxi162Scf00390g00126	0.821196	4.28535	3.6293	0.0567708	0.245837
XLOC_031940	Peaxi162Scf00995g00325	GPN-loop GTPase 3	22.6352	37.3406	0.72218	1.87837	0.00155	0.00403543	yes		Peaxi162Scf01163g00028	0.821151	0.376349	1.21883	0.269591	0.575824
XLOC_034780	Peaxi162Scf02210g00001	Eukaryotic aspartyl protease family protein	2.0361	3.35855	0.722028	1.08057	0.05915	0.0978784	no		Peaxi162Scf00008g00498	0.821124	-0.214511	0.61153	0.434212	0.720799
XLOC_026739	Peaxi162Scf00626g00615	conserved hypothetical protein [Ricinus communis] gb|EEF52187.1| conserved hypothetical protein [Ricinus communis]	4.78147	7.88368	0.721415	1.78278	0.00195	0.00495309	yes		Peaxi162Scf00359g00005	0.820909	4.5748	11.6345	0.000647411	0.0129683
XLOC_019382	Peaxi162Scf00332g00025	Unknown protein	10.998	18.132	0.721301	1.72191	0.0043	0.00993896	yes		Peaxi162Scf00045g00192	0.820829	4.71021	16.9009	3.94e-05	0.00182077
XLOC_023376	Peaxi162Scf00457g00052	RING/U-box superfamily protein	4.5245	7.45592	0.72063	1.4682	0.01355	0.0273067	yes		Peaxi162Scf00790g00014	0.820752	1.13116	1.36509	0.242658	0.544557
XLOC_017486	Peaxi162Scf00276g01016	FRIGIDA-like protein	27.1535	44.7414	0.720474	1.94124	0.00085	0.00235725	yes		Peaxi162Scf00005g00309	0.820622	-0.389121	0.566061	0.451828	0.734155
XLOC_016100	Peaxi162Scf00235g00721	Vacuolar protein sorting-associated protein VTA1 homolog	54.2126	89.2998	0.720028	2.08397	0.001	0.00272775	yes		Peaxi162Scf00254g00421	0.820531	2.07469	3.39661	0.0653305	0.268326
XLOC_017086	Peaxi162Scf00266g00512	myb-like transcription factor family protein	34.4172	56.6914	0.720002	1.89181	0.0014	0.00368563	yes		Peaxi162Scf00955g00005	0.820224	6.59915	9.62526	0.0019192	0.0274899
XLOC_028442	Peaxi162Scf00717g00314	Plant invertase/pectin methylesterase inhibitor superfamily	103.454	170.404	0.719966	1.82777	0.0019	0.004839	yes		Peaxi162Scf00338g00223	0.820196	0.831569	1.44632	0.22912	0.527515
XLOC_034192	Peaxi162Scf01421g00011	polyribonucleotide nucleotidyltransferase, putative	57.5337	94.7336	0.71947	1.95819	0.00085	0.00235725	yes		Peaxi162Scf00463g10014	0.820144	3.79013	8.22074	0.00414142	0.0460919
XLOC_028889	Peaxi162Scf00747g00120	PATATIN-like protein 6	4.75909	7.83582	0.7194	1.4098	0.0149	0.0296863	yes		Peaxi162Scf00586g00037	0.820038	5.06717	12.201	0.000477643	0.0105469
XLOC_009434	Peaxi162Scf00103g00021	Pentatricopeptide repeat (PPR) superfamily protein	1.43637	2.3648	0.71929	1.16349	0.05735	0.0952872	no		Peaxi162Scf00029g01714	0.819438	3.71014	6.15317	0.0131177	0.100368
XLOC_015799	Peaxi162Scf00228g00041	Ca2+-binding protein 1	88.011	144.883	0.719132	1.83871	0.00215	0.00540209	yes		Peaxi162Scf00000g76016	0.819311	4.62931	10.4943	0.00119744	0.0198889
XLOC_018204	Peaxi162Scf00299g00234	Glutamyl-tRNA reductase family protein	3.82485	6.29632	0.719106	1.37741	0.02165	0.0411941	yes		Peaxi162Scf00321g00086	0.819247	5.89533	0.709814	0.399506	0.690241
XLOC_027081	Peaxi162Scf00650g00002	Zinc finger CCCH domain-containing protein 30	38.277	63.0096	0.719094	1.93887	0.0012	0.00321185	yes		Peaxi162Scf00007g00285	0.819085	2.40528	2.86319	0.0906274	0.32627
XLOC_002970	Peaxi162Scf00017g02418	Unknown protein	81.4826	134.123	0.718996	1.94172	0.0011	0.00297066	yes		Peaxi162Scf00564g00034	0.818951	0.111725	0.69388	0.404848	0.695118
XLOC_031233	Peaxi162Scf00938g00430	Cyclin-dependent kinase inhibitor family protein	10.251	16.8655	0.718309	1.63551	0.0048	0.0109543	yes		Peaxi162Scf00599g00610	0.818349	2.58886	4.94626	0.0261472	0.154688
XLOC_002594	Peaxi162Scf00016g00064	syntaxin of plants 112	1.36508	2.24587	0.718282	0.721692	0.2276	0.30127	no		Peaxi162Scf01090g00004	0.818294	0.823216	3.36813	0.0664691	0.27154
XLOC_018580	Peaxi162Scf00309g01023	HXXXD-type acyl-transferase family protein	2.36623	3.89152	0.717742	1.12616	0.0479	0.081618	no		Peaxi162Scf00121g00048	0.818069	0.0585811	1.56504	0.210928	0.506228
XLOC_005360	Peaxi162Scf00045g02130	Transmembrane 9 superfamily member 4	22.6364	37.2248	0.717621	1.90735	0.00135	0.00356868	yes		Peaxi162Scf01426g00013	0.817948	0.873997	0.603158	0.437376	0.723215
XLOC_008558	Peaxi162Scf00089g00329	nucleoside diphosphate kinase 2	97.558	160.426	0.717579	1.9036	0.0009	0.00248147	yes		Peaxi162Scf00013g00838	0.817655	1.01922	1.65766	0.197919	0.489839
XLOC_019646	Peaxi162Scf00341g00624	tRNA (cytosine(38)-C(5))-methyltransferase	1.57955	2.59707	0.717369	0.939544	0.10715	0.162722	no		Peaxi162Scf00451g00937	0.817607	2.71819	5.67858	0.0171733	0.119001
XLOC_002643	Peaxi162Scf00016g10154	SWIB complex BAF60b domain-containing protein	1.48015	2.43358	0.717332	0.994257	0.10375	0.158604	no		Peaxi162Scf00629g00420	0.816933	3.39443	11.1433	0.000843344	0.0154715
XLOC_028877	Peaxi162Scf00745g00865	4-coumarate:CoA ligase 3	24.2164	39.8088	0.717102	1.86367	0.0009	0.00248147	yes		Peaxi162Scf00862g00001	0.81655	3.41963	2.89146	0.0890503	0.322815
XLOC_032992	Peaxi162Scf01144g00004	Unknown protein	15.7615	25.9096	0.717085	0.962167	0.0964	0.149107	no		Peaxi162Scf00074g00621	0.816405	7.16998	8.49277	0.00356561	0.041653
XLOC_022221	Peaxi162Scf00419g00022	Pentatricopeptide repeat-containing protein	1.38741	2.28024	0.716786	1.22158	0.04545	0.0783036	no		Peaxi162Scf00192g00524	0.816091	4.03663	12.4551	0.000416857	0.00970106
XLOC_009917	Peaxi162Scf00111g01331	50S ribosomal protein L13	160.396	263.598	0.716706	1.78321	0.002	0.00506598	yes		Peaxi162Scf00015g00043	0.816069	0.73209	1.3878	0.238777	0.539662
XLOC_012881	Peaxi162Scf00165g00912	RHOMBOID-like 1	16.2591	26.717	0.716515	1.80941	0.00205	0.00517873	yes		Peaxi162Scf01006g00312	0.815532	4.64097	7.78484	0.00526864	0.0540754
XLOC_009519	Peaxi162Scf00104g00614	MLP-like protein 28	13.3362	21.9136	0.716483	1.64426	0.0054	0.0121609	yes		Peaxi162Scf00047g00328	0.815402	-0.528868	0.327085	0.56738	0.819982
XLOC_023521	Peaxi162Scf00463g00324	SET domain protein 38 isoform 3 [Theobroma cacao] gb|EOY09606.1| SET domain protein 38 isoform 3 [Theobroma cacao]	4.38471	7.20271	0.716059	0.972322	0.10375	0.158604	no		Peaxi162Scf00404g00058	0.815237	1.37652	0.871054	0.350664	0.655266
XLOC_030373	Peaxi162Scf00853g00034	Unknown protein	4.82061	7.91866	0.71604	1.00497	0.0817	0.12952	no		Peaxi162Scf00038g02230	0.815201	1.18662	1.83778	0.175212	0.458908
XLOC_017358	Peaxi162Scf00273g00320	RING/U-box superfamily protein	9.99742	16.4197	0.7158	1.90517	0.0013	0.00345064	yes		Peaxi162Scf00270g00002	0.814607	1.90546	2.48868	0.114668	0.374815
XLOC_017027	Peaxi162Scf00264g00511	Importin subunit beta-1	2.58953	4.25169	0.715347	1.41753	0.0163	0.0321244	yes		Peaxi162Scf01393g00015	0.814318	2.16972	0.760197	0.383267	0.673702
XLOC_029541	Peaxi162Scf00789g00530	Pentatricopeptide repeat-containing protein	7.06884	11.6054	0.715247	1.95052	0.00175	0.00449697	yes		Peaxi162Scf01093g00116	0.814228	0.473238	2.00862	0.156408	0.433903
XLOC_028994	Peaxi162Scf00755g00009	Alcohol-forming fatty acyl-CoA reductase	28.5913	46.9378	0.715172	1.8962	0.00125	0.00333203	yes		Peaxi162Scf00100g00714	0.813885	2.20069	4.91791	0.0265797	0.156131
XLOC_016196	Peaxi162Scf00238g00037	RPM1 interacting protein 4 transcript 2 [Lactuca saligna]	6.07064	9.96514	0.715042	1.46793	0.01295	0.0262398	yes		Peaxi162Scf00047g10011	0.813847	8.72155	6.85552	0.00883677	0.0769713
XLOC_032878	Peaxi162Scf01125g00111	SBP (S-ribonuclease binding protein) family protein	12.5655	20.6267	0.715042	1.69158	0.00295	0.0071218	yes		Peaxi162Scf00066g02017	0.813784	6.83836	17.1356	3.48e-05	0.00165115
XLOC_007778	Peaxi162Scf00076g01032	ENHANCED DOWNY MILDEW 2	1.90001	3.11883	0.715002	0.900593	0.1263	0.186502	no		Peaxi162Scf00325g00007	0.813759	6.23526	4.2033	0.0403453	0.200993
XLOC_005144	Peaxi162Scf00045g00131	heat shock transcription factor A2	7.10408	11.658	0.714606	1.66421	0.0052	0.0117604	yes		Peaxi162Scf01713g00018	0.813126	3.25461	11.4592	0.000711422	0.0137968
XLOC_028796	Peaxi162Scf00742g00028	Unknown protein	8.15503	13.3816	0.71449	1.77108	0.0019	0.004839	yes		Peaxi162Scf00024g03216	0.812837	3.56813	3.39737	0.0653004	0.268326
XLOC_013078	Peaxi162Scf00167g00084	Ethylene-responsive transcription factor 5	53.4085	87.6156	0.714119	1.87028	0.00145	0.00380213	yes		Peaxi162Scf00274g00622	0.812713	-0.06301	0.877414	0.348911	0.654469
XLOC_021086	Peaxi162Scf00382g00117	Disease resistance protein (CC-NBS-LRR class) family	17.5185	28.7378	0.71407	1.90298	0.0008	0.00223223	yes		Peaxi162Scf00021g02117	0.812127	2.7098	2.23335	0.135061	0.407429
XLOC_018151	Peaxi162Scf00299g00113		39.81	65.3037	0.714033	1.77662	0.00255	0.00628795	yes		Peaxi162Scf01312g00009	0.812093	1.56197	2.57193	0.108775	0.363517
XLOC_024157	Peaxi162Scf00495g00036	Sucrose transport protein	174.303	285.866	0.713742	1.72238	0.00315	0.00754739	yes		Peaxi162Scf00420g00252	0.811999	3.25698	9.05324	0.0026223	0.0340095
XLOC_013870	Peaxi162Scf00183g00711	O-Glyc , putative isoform 2, partial [Theobroma cacao]	5.69487	9.33772	0.713407	1.81499	0.00205	0.00517873	yes		Peaxi162Scf00222g00239	0.811909	2.77126	5.17217	0.0229515	0.14237
XLOC_022573	Peaxi162Scf00429g00042	conserved hypothetical protein [Ricinus communis] gb|EEF48682.1| conserved hypothetical protein [Ricinus communis]	7.09412	11.6311	0.713296	1.61627	0.00635	0.0140291	yes		Peaxi162Scf00359g00043	0.811714	3.98919	2.15295	0.142296	0.419297
XLOC_000104	Peaxi162Scf00000g00394	SPA1-related 4	10.1409	16.6227	0.712968	1.8741	0.0016	0.00415147	yes		Peaxi162Scf00057g00420	0.811691	5.40676	14.6315	0.000130708	0.00424997
XLOC_015315	Peaxi162Scf00213g01313	DDB1- and CUL4-associated factor homolog 1	6.9258	11.3524	0.712949	1.87346	0.00125	0.00333203	yes		Peaxi162Scf00611g00052	0.811406	5.05109	1.94827	0.162774	0.441922
XLOC_017592	Peaxi162Scf00282g00419	Sec-independent protein translocase protein TATA, chloroplastic	96.751	158.586	0.71292	1.94141	0.00125	0.00333203	yes		Peaxi162Scf00160g01643	0.810878	2.1588	6.32027	0.0119366	0.0943626
XLOC_032274	Peaxi162Scf01039g10028	Leucine-rich repeat (LRR) family protein	10.5742	17.3311	0.712813	1.66634	0.0098	0.0205631	yes		Peaxi162Scf00449g00823	0.810739	0.606202	2.13667	0.143814	0.421729
XLOC_005177	Peaxi162Scf00045g00725	Abscisic acid 8'-hydroxylase 1	45.8879	75.1979	0.71258	1.77296	0.00185	0.00472447	yes		Peaxi162Scf00592g00451	0.810667	6.18167	15.9878	6.38e-05	0.00254418
XLOC_000581	Peaxi162Scf00003g02441		34.0042	55.7219	0.712532	2.227	0.00085	0.00235725	yes		Peaxi162Scf00548g00063	0.810093	5.8582	10.8657	0.000979618	0.0171657
XLOC_021330	Peaxi162Scf00390g00126	Protein of unknown function (DUF607)	6.48036	10.6183	0.712412	1.31589	0.02515	0.0469342	yes		Peaxi162Scf00059g01717	0.809999	1.32123	4.00455	0.0453777	0.214421
XLOC_026266	Peaxi162Scf00603g00007	Protein of unknown function (DUF1677)	2.00221	3.28065	0.712387	0.652439	0.25185	0.325843	no		Peaxi162Scf00123g01123	0.809894	5.36622	7.08968	0.00775293	0.0704911
XLOC_007597	Peaxi162Scf00074g00633	Glutaredoxin family protein	159.977	262.12	0.712363	1.79832	0.0021	0.00529001	yes		Peaxi162Scf00673g00315	0.80983	0.18114	0.352144	0.552902	0.810682
XLOC_007926	Peaxi162Scf00078g00341	Rieske (2Fe-2S) domain-containing protein	453.837	743.381	0.711926	1.63512	0.005	0.0113574	yes		Peaxi162Scf00280g00065	0.809336	4.71505	7.0011	0.00814598	0.0726691
XLOC_026703	Peaxi162Scf00624g00033	ABC transporter I family member 19	44.8778	73.4834	0.711415	1.86107	0.00105	0.00284913	yes		Peaxi162Scf00030g00127	0.80913	0.691016	0.574068	0.448647	0.731913
XLOC_007051	Peaxi162Scf00069g01337	Choline transporter-like protein 2	8.23897	13.4851	0.71083	1.79731	0.0027	0.00658533	yes		Peaxi162Scf00981g00314	0.809037	7.30489	15.0938	0.0001023	0.00352553
XLOC_021965	Peaxi162Scf00408g00841	Zinc finger B-box domain containing protein 1 isoform 1 [Theobroma cacao] ref|XP_007040821.1| Zinc finger B-box domain containing protein 1 isoform 1 [Theobroma cacao] gb|EOY25321.1| Zinc finger B-box domain containing protein 1 isoform 1 [Theobroma cacao] gb|EOY25322.1| Zinc finger B-box domain containing protein 1 isoform 1 [Theobroma cacao]	56.207	91.988	0.710695	1.89318	0.00105	0.00284913	yes		Peaxi162Scf01176g00024	0.809031	0.865081	0.633947	0.425911	0.713192
XLOC_028967	Peaxi162Scf00753g00336	Ypt/Rab-GAP domain of gyp1p superfamily protein	7.38844	12.0907	0.710551	1.6316	0.00555	0.0124606	yes		Peaxi162Scf00105g00511	0.808823	3.9056	9.42906	0.00213574	0.0294527
XLOC_032324	Peaxi162Scf01051g00141	Rab proteins geranylgeranyltransferase component A	10.9821	17.9712	0.710536	1.81899	0.0024	0.00595922	yes		Peaxi162Scf00078g00625	0.808438	5.77925	10.745	0.00104562	0.0180775
XLOC_025891	Peaxi162Scf00580g00419	Ubiquilin	35.9833	58.8776	0.710393	1.95021	0.0009	0.00248147	yes		Peaxi162Scf00198g00411	0.808415	7.61187	5.73156	0.0166626	0.116712
XLOC_031001	Peaxi162Scf00920g00113	tonoplast monosaccharide transporter2	11.8506	19.3862	0.710067	1.83584	0.0021	0.00529001	yes		Peaxi162Scf00003g00110	0.808188	2.60789	3.16107	0.0754135	0.292786
XLOC_024599	Peaxi162Scf00521g00053	conserved hypothetical protein [Ricinus communis] gb|EEF35799.1| conserved hypothetical protein [Ricinus communis]	3.15378	5.15648	0.709305	1.13906	0.0781	0.124554	no		Peaxi162Scf00038g01529	0.807957	3.04122	6.40957	0.0113507	0.0914768
XLOC_003224	Peaxi162Scf00020g00726	phosphate transporter 4	61.3481	100.3	0.709227	1.89597	0.002	0.00506598	yes		Peaxi162Scf00594g00034	0.807886	4.23724	6.70898	0.00959288	0.0815296
XLOC_009073	Peaxi162Scf00097g01412	histone acetyltransferase of the CBP family 1	10.498	17.1627	0.709158	1.88693	0.0011	0.00297066	yes		Peaxi162Scf00046g00013	0.807458	-0.148314	0.608723	0.435269	0.721753
XLOC_013000	Peaxi162Scf00166g00045	plastid transcription factor 1	11.8077	19.3015	0.708983	1.64315	0.0075	0.0162522	yes		Peaxi162Scf00100g00318	0.807274	2.30056	3.29652	0.0694268	0.27952
XLOC_021897	Peaxi162Scf00406g00239	Transmembrane proteins 14C	41.4693	67.7872	0.708968	1.8704	0.00125	0.00333203	yes		Peaxi162Scf00269g00135	0.807218	6.35374	12.4986	0.000407252	0.00953107
XLOC_029596	Peaxi162Scf00793g00342	Protein kinase superfamily protein	2.58472	4.225	0.708943	1.16878	0.0442	0.0764666	no		Peaxi162Scf00692g00416	0.80717	4.50158	12.9314	0.000323117	0.00807285
XLOC_023305	Peaxi162Scf00454g00229		3.57431	5.84122	0.708606	1.43577	0.01585	0.0313401	yes		Peaxi162Scf00096g01112	0.806855	6.41353	11.6515	0.000641497	0.0129224
XLOC_010999	Peaxi162Scf00129g00092	RING/U-box superfamily protein	2.55307	4.17219	0.708574	1.10209	0.061	0.100528	no		Peaxi162Scf00589g00036	0.80662	3.90854	7.97365	0.00474631	0.0501858
XLOC_031510	Peaxi162Scf00957g00331	Malectin/receptor-like protein kinase family protein	1.72949	2.82622	0.708527	1.21265	0.0398	0.0701244	no		Peaxi162Scf00271g00832	0.806062	1.18143	3.01458	0.0825191	0.307952
XLOC_013178	Peaxi162Scf00169g00066	Leucine-rich repeat receptor-like protein kinase family protein	2.38502	3.89709	0.708398	1.25226	0.03415	0.0613714	no		Peaxi162Scf00051g01011	0.806058	7.1152	6.36486	0.0116403	0.0927511
XLOC_012666	Peaxi162Scf00160g00629	serine carboxypeptidase-like 2	9.65281	15.7718	0.708321	0.906933	0.11475	0.172184	no		Peaxi162Scf00002g00514	0.805399	7.2973	11.7972	0.000593186	0.0122371
XLOC_023576	Peaxi162Scf00465g00051	auxin response factor 6	21.5532	35.2058	0.707914	1.88369	0.00125	0.00333203	yes		Peaxi162Scf00047g02240	0.805351	6.40883	15.0186	0.000106457	0.00363253
XLOC_011097	Peaxi162Scf00129g01121	Protease Do-like 1, chloroplastic	298.327	487.295	0.707903	1.66682	0.0042	0.00973416	yes		Peaxi162Scf00032g00422	0.805112	1.40959	4.90448	0.0267871	0.156727
XLOC_024023	Peaxi162Scf00487g00312	Glucan endo-1,3-beta-glucosidase 13	8.50209	13.8874	0.707887	1.68924	0.00495	0.0112564	yes		Peaxi162Scf00620g00034	0.804701	3.50404	4.077	0.0434708	0.20968
XLOC_032311	Peaxi162Scf01050g00228	Heavy metal transport/detoxification superfamily protein	1.84452	3.01285	0.707884	0.715204	0.2084	0.280967	no		Peaxi162Scf00827g00011	0.804684	3.43772	0.545122	0.460318	0.740489
XLOC_018195	Peaxi162Scf00299g01129	Unknown protein	1.9554	3.19394	0.707876	0.638561	0.30315	0.380609	no		Peaxi162Scf00072g01015	0.804649	4.10084	8.33801	0.0038824	0.0440857
XLOC_002754	Peaxi162Scf00016g00007	arginine decarboxylase 1	369.268	603.065	0.707646	1.49062	0.00865	0.0184219	yes		Peaxi162Scf00207g01345	0.804634	1.39736	2.39497	0.121726	0.386171
XLOC_001925	Peaxi162Scf00011g00427	2-oxoglutarate (2OG) and Fe(II)-dependent oxygenase superfamily protein	2.51192	4.10104	0.7072	1.21339	0.03835	0.0679063	no		Peaxi162Scf00006g00715	0.804169	7.51036	11.5502	0.000677438	0.0133461
XLOC_007772	Peaxi162Scf00076g00081	atypical CYS HIS rich thioredoxin 4	134.028	218.803	0.7071	1.83658	0.002	0.00506598	yes		Peaxi162Scf00228g00056	0.804117	4.19346	1.64894	0.199103	0.491106
XLOC_012913	Peaxi162Scf00165g00079	laccase 17	3.76479	6.14578	0.707026	1.52362	0.01245	0.0253506	yes		Peaxi162Scf00391g00319	0.803931	4.70639	10.9215	0.00095057	0.0167547
XLOC_030467	Peaxi162Scf00862g00111	Aldehyde dehydrogenase family 3 member F1	23.4653	38.2891	0.706405	1.88405	0.00065	0.00185122	yes		Peaxi162Scf00380g00315	0.803764	5.20005	14.7511	0.000122677	0.00405894
XLOC_024341	Peaxi162Scf00504g00098	Plant protein of unknown function (DUF936)	13.3267	21.7441	0.706305	1.8087	0.00155	0.00403543	yes		Peaxi162Scf00013g00075	0.803659	7.20993	14.1228	0.000171259	0.00515568
XLOC_011187	Peaxi162Scf00130g00619	UDP-Glycosyltransferase superfamily protein	12.0875	19.7216	0.70626	1.77741	0.0029	0.00701538	yes		Peaxi162Scf00793g00323	0.803477	0.63272	1.60747	0.204848	0.498616
XLOC_006590	Peaxi162Scf00064g00132	conserved hypothetical protein [Ricinus communis] gb|EEF49599.1| conserved hypothetical protein [Ricinus communis]	5.74417	9.3712	0.706136	1.64288	0.00405	0.00942508	yes		Peaxi162Scf00661g00423	0.803232	4.89836	10.3361	0.00130456	0.0210929
XLOC_015964	Peaxi162Scf00231g00812	Integral membrane Yip1 family protein	25.4822	41.5706	0.706077	2.46326	0.0021	0.00529001	yes		Peaxi162Scf00443g00213	0.803181	3.25054	0.89649	0.343724	0.649172
XLOC_006308	Peaxi162Scf00059g01919	hydroxyproline-rich glycoprotein [Populus trichocarpa] gb|EEE99978.2| hydroxyproline-rich glycoprotein [Populus trichocarpa]	25.9746	42.3605	0.705615	2.14634	0.0013	0.00345064	yes		Peaxi162Scf00931g00022	0.802808	4.83057	16.1828	5.75e-05	0.00237696
XLOC_002390	Peaxi162Scf00015g00726	conserved hypothetical protein [Ricinus communis] gb|EEF50644.1| conserved hypothetical protein [Ricinus communis]	9.1658	14.9461	0.70544	1.73618	0.0027	0.00658533	yes		Peaxi162Scf00365g00925	0.802712	3.79112	4.73509	0.0295532	0.16644
XLOC_018849	Peaxi162Scf00316g01115	IQ-domain 19	2.44158	3.98069	0.705204	1.19448	0.0415	0.0727335	no		Peaxi162Scf00084g00119	0.802633	2.19506	1.18499	0.276343	0.581585
XLOC_010549	Peaxi162Scf00124g00035	Nascent polypeptide-associated complex subunit beta	306.376	499.502	0.705186	1.76455	0.00245	0.00606885	yes		Peaxi162Scf00421g00122	0.802365	5.37257	26.4069	2.77e-07	4.51e-05
XLOC_020581	Peaxi162Scf00364g00135	Protein of unknown function (DUF155)	6.94963	11.3271	0.704773	1.48639	0.0129	0.0261502	yes		Peaxi162Scf00219g00048	0.802237	5.61273	2.5079	0.113277	0.372678
XLOC_026311	Peaxi162Scf00606g00511	Unknown protein	1.81305	2.95506	0.704765	1.08011	0.0664	0.108204	no		Peaxi162Scf00893g00005	0.802195	1.7395	1.8413	0.174799	0.458515
XLOC_000206	Peaxi162Scf00001g00201	beta-xylosidase 2	3.04663	4.96324	0.704066	1.50181	0.01025	0.0213838	yes		Peaxi162Scf00271g00616	0.80216	2.47038	4.86225	0.0274505	0.158832
XLOC_012864	Peaxi162Scf00164g00155	UDP-Glycosyltransferase superfamily protein	18.7272	30.5061	0.703962	1.78922	0.003	0.00722894	yes		Peaxi162Scf00207g01425	0.801951	1.71141	3.59732	0.0578726	0.249149
XLOC_033214	Peaxi162Scf01181g00014	kinesin, putative [Ricinus communis] gb|EEF38964.1| kinesin, putative [Ricinus communis]	4.59144	7.47919	0.703935	1.46343	0.01305	0.0264161	yes		Peaxi162Scf00011g00362	0.80177	6.66901	10.9244	0.000949066	0.0167437
XLOC_017501	Peaxi162Scf00276g00133	Nucleotide-diphospho-sugar transferases superfamily protein	7.8502	12.7875	0.703933	1.57208	0.00735	0.0159646	yes		Peaxi162Scf00035g02520	0.801626	6.64349	16.5676	4.69e-05	0.00207925
XLOC_020457	Peaxi162Scf00362g00315	F-box protein	21.3882	34.8398	0.703926	1.73136	0.00325	0.00775706	yes		Peaxi162Scf00032g00419	0.801331	2.59746	3.94721	0.046949	0.218175
XLOC_027716	Peaxi162Scf00684g00224	Diaminopimelate decarboxylase	34.1979	55.704	0.70387	1.84483	0.0012	0.00321185	yes		Peaxi162Scf00102g01878	0.800984	7.17753	8.35082	0.00385513	0.0439447
XLOC_011457	Peaxi162Scf00135g00417	calcium-dependent protein kinase 33	16.7835	27.3272	0.70329	1.74637	0.00355	0.0083878	yes		Peaxi162Scf01039g10028	0.800622	3.12294	2.33573	0.126436	0.393159
XLOC_016361	Peaxi162Scf00244g00145	UDP-D-glucuronate 4-epimerase 1	45.0894	73.4092	0.703174	1.86259	0.00085	0.00235725	yes		Peaxi162Scf00286g00017	0.800439	0.100796	0.951924	0.32923	0.636102
XLOC_024877	Peaxi162Scf00535g00125	Protein kinase superfamily protein	2.37065	3.85935	0.703078	1.51369	0.00775	0.0167315	yes		Peaxi162Scf00089g00927	0.800308	2.74894	8.26459	0.00404258	0.0452078
XLOC_011157	Peaxi162Scf00130g00831	Calcium-binding EF-hand family protein	39.6565	64.5578	0.703033	2.15948	0.0012	0.00321185	yes		Peaxi162Scf00069g00003	0.800257	0.408587	0.962146	0.326647	0.633618
XLOC_003707	Peaxi162Scf00025g02619	Transcription elongation factor (TFIIS) family protein, putative isoform 2, partial [Theobroma cacao] gb|EOY19920.1| Transcription elongation factor (TFIIS) family protein, putative isoform 2, partial [Theobroma cacao]	85.7327	139.548	0.702845	1.82841	0.0016	0.00415147	yes		Peaxi162Scf00037g01028	0.799969	1.44494	2.15843	0.141789	0.418399
XLOC_025342	Peaxi162Scf00550g00421	Protein kinase superfamily protein	5.57325	9.07105	0.702752	1.68211	0.0041	0.00952849	yes		Peaxi162Scf00192g00522	0.799941	4.35461	4.03545	0.0445537	0.212347
XLOC_008694	Peaxi162Scf00089g01210	High-affinity nitrate transporter 3.1	1.57293	2.55997	0.70267	0.641754	0.2743	0.349829	no		Peaxi162Scf00904g00110	0.799259	5.85087	14.9161	0.000112401	0.00377319
XLOC_015688	Peaxi162Scf00225g00625	DNAJ heat shock N-terminal domain-containing protein	1.53583	2.49954	0.702647	1.69157	0.00385	0.00901355	yes		Peaxi162Scf00217g00008	0.7992	1.24468	0.55465	0.456424	0.737571
XLOC_013317	Peaxi162Scf00171g01032	Haloacid dehalogenase-like hydrolase (HAD) superfamily protein	2.74395	4.4652	0.702471	0.962752	0.1067	0.162145	no		Peaxi162Scf00503g00417	0.799114	3.04537	2.95119	0.0858146	0.315176
XLOC_017643	Peaxi162Scf00284g01044	Transducin family protein / WD-40 repeat family protein, putative isoform 3 [Theobroma cacao] gb|EOY17753.1| Transducin family protein / WD-40 repeat family protein, putative isoform 3 [Theobroma cacao]	5.52066	8.98257	0.702288	1.2792	0.0282	0.0519051	no		Peaxi162Scf00011g00263	0.799046	1.61488	2.69943	0.100384	0.346066
XLOC_015143	Peaxi162Scf00209g00326	conserved hypothetical protein [Ricinus communis] gb|EEF42194.1| conserved hypothetical protein [Ricinus communis]	14.9209	24.2771	0.70226	1.87108	0.00115	0.00309176	yes		Peaxi162Scf01986g00004	0.798973	3.03586	2.54493	0.110649	0.367623
XLOC_009095	Peaxi162Scf00098g00112	conserved hypothetical protein [Ricinus communis] gb|EEF48682.1| conserved hypothetical protein [Ricinus communis]	19.124	31.1054	0.701782	1.83062	0.0021	0.00529001	yes		Peaxi162Scf00329g10011	0.798329	1.76946	2.39332	0.121855	0.386205
XLOC_013376	Peaxi162Scf00171g01123	translocon-associated protein beta (TRAPB) family protein	50.8458	82.6898	0.701582	1.80339	0.0019	0.004839	yes		Peaxi162Scf00550g00444	0.798054	4.30205	8.30434	0.00395503	0.0446801
XLOC_010860	Peaxi162Scf00128g00318	chloroplast sensor kinase	18.9338	30.7909	0.701537	1.85256	0.00185	0.00472447	yes		Peaxi162Scf00227g00720	0.797321	6.2331	14.0127	0.000181577	0.005388
XLOC_030383	Peaxi162Scf00853g00314	FeS cluster assembly protein SufB	48.905	79.5257	0.70144	1.91626	0.0016	0.00415147	yes		Peaxi162Scf00171g00047	0.797304	1.10691	0.512171	0.474201	0.752023
XLOC_010959	Peaxi162Scf00129g00014	homeobox protein 34	42.2037	68.6273	0.701415	2.1574	0.00135	0.00356868	yes		Peaxi162Scf00015g00147	0.796897	3.24219	5.38957	0.0202575	0.131035
XLOC_004739	Peaxi162Scf00038g01820	CTC-interacting domain 4	14.3874	23.3816	0.700563	1.81714	0.00165	0.00426738	yes		Peaxi162Scf00158g00165	0.796588	2.79957	3.11993	0.0773399	0.296422
XLOC_027952	Peaxi162Scf00691g00424	Protein kinase superfamily protein	20.0828	32.6286	0.700179	1.86884	0.00115	0.00309176	yes		Peaxi162Scf00409g00041	0.796491	5.27123	4.97304	0.0257453	0.153185
XLOC_023897	Peaxi162Scf00481g00027	oligopeptide transporter 4	8.64565	14.0413	0.699626	1.75086	0.00355	0.0083878	yes		Peaxi162Scf00166g00617	0.796347	7.4937	7.68376	0.00557199	0.0561865
XLOC_018126	Peaxi162Scf00297g01121	Unknown protein	1.52516	2.47647	0.699327	0.745256	0.1889	0.259598	no		Peaxi162Scf01306g00016	0.796148	6.41497	4.39404	0.0360647	0.187387
XLOC_019383	Peaxi162Scf00332g10026	F-box family protein	4.23988	6.88411	0.699245	1.19354	0.0359	0.0641063	no		Peaxi162Scf00583g00530	0.79602	4.04295	5.91945	0.0149746	0.109286
XLOC_014307	Peaxi162Scf00193g00044	ABC transporter E family member 2	53.8725	87.4596	0.699067	1.83359	0.0014	0.00368563	yes		Peaxi162Scf00620g00089	0.795993	0.700303	1.70205	0.192021	0.482198
XLOC_012103	Peaxi162Scf00152g00097	metacaspase 3	1.73325	2.81321	0.698743	1.01959	0.0694	0.112437	no		Peaxi162Scf00951g00215	0.795725	1.51966	4.26435	0.0389203	0.196614
XLOC_009933	Peaxi162Scf00111g00027	mitogen-activated protein kinase 18	75.2153	122.069	0.698596	1.80321	0.002	0.00506598	yes		Peaxi162Scf00225g00086	0.795409	-0.0490026	1.22813	0.267771	0.573831
XLOC_011968	Peaxi162Scf00149g00721	Trypsin family protein	2.08447	3.38224	0.698303	1.20909	0.04175	0.073114	no		Peaxi162Scf00073g01424	0.795398	1.83076	5.54414	0.0185427	0.124775
XLOC_021539	Peaxi162Scf00394g00816	Unknown protein	7.52794	12.2143	0.698246	1.34295	0.02395	0.0449634	yes		Peaxi162Scf00006g00148	0.79536	7.50787	12.7451	0.000356938	0.00870778
XLOC_001036	Peaxi162Scf00004g01815	Disease resistance protein (CC-NBS-LRR class) family	5.94908	9.65201	0.698164	1.68017	0.00515	0.0116599	yes		Peaxi162Scf00081g00620	0.794957	5.63495	7.26492	0.00703142	0.0660848
XLOC_011124	Peaxi162Scf00129g01652	F-box/LRR-repeat protein, putative [Ricinus communis] gb|EEF40956.1| F-box/LRR-repeat protein, putative [Ricinus communis]	1.70345	2.76357	0.698071	0.842706	0.1387	0.201825	no		Peaxi162Scf00305g00005	0.794886	5.53052	6.64133	0.00996395	0.0836536
XLOC_028604	Peaxi162Scf00732g00447	Mitochondrial Rho GTPase 2 isoform 1 [Theobroma cacao] gb|EOY04494.1| Mitochondrial Rho GTPase 2 isoform 1 [Theobroma cacao]	7.44916	12.0811	0.697598	1.76265	0.0026	0.00638043	yes		Peaxi162Scf01242g00032	0.794683	5.71537	6.7935	0.00914902	0.0788246
XLOC_028806	Peaxi162Scf00744g00218	SCAR homolog 2	22.816	37.0022	0.697563	1.80178	0.00155	0.00403543	yes		Peaxi162Scf01492g00010	0.794446	3.20914	6.60964	0.0101428	0.0844902
[truncated: 16,376 more rows]
