# Supplementary material for: Dissecting Tissue-Specific Transcriptomic Responses from Leaf and Roots under Salt Stress in Petunia hybrida Mitchell
Source: Genes (Basel). 2017 Aug 3;8(8):195. doi: 10.3390/genes8080195 (PMC5575659; doi:10.3390/genes8080195)
Supplement: Supplementary file 1 [file genes-08-00195-s001.zip › Supplementary Figures and Tables/SupplementaryTables/Supplemental_Table_S3_LF_06h.xlsx]

## Sheet: LF_06h
Cufflinks											edgeR
tracking_id	gene_short_name	Annotation	LF_CTR_06h	LF_STR_06h	log2_fold_change	test_stat	p_value	q_value	significant		gene_short_name	logFC	logCPM	LR	PValue	FDR
XLOC_000234	Peaxi162Scf00001g00403	Protein of unknown function, DUF538	3.1038	0	#NAME?	NA	5e-05	0.000174625	yes		Peaxi162Scf00154g01024	11.9532	4.5552	653.33	4.22e-144	8.73e-140
XLOC_000731	Peaxi162Scf00003g00510	Unknown protein	2.6034	0	#NAME?	NA	5e-05	0.000174625	yes		Peaxi162Scf00241g00056	9.0957	4.4128	95.0443	1.86e-22	2.25e-20
XLOC_001552	Peaxi162Scf00008g03414	galactinol synthase 1	4.52123	0	#NAME?	NA	5e-05	0.000174625	yes		Peaxi162Scf00419g00035	8.06346	1.13855	70.4976	4.61e-17	3.42e-15
XLOC_006729	Peaxi162Scf00065g00015	Mitochondrial import inner membrane translocase subunit Tim17/Tim22/Tim23 family protein	2.2878	0	#NAME?	NA	5e-05	0.000174625	yes		Peaxi162Scf00016g01956	7.97109	0.689933	41.126	1.43e-10	4.47e-09
XLOC_012550	Peaxi162Scf00159g01025	conserved hypothetical protein [Ricinus communis] gb|EEF36373.1| conserved hypothetical protein [Ricinus communis]	3.41736	0	#NAME?	NA	5e-05	0.000174625	yes		Peaxi162Scf00761g00018	7.95787	2.40527	128.785	7.56e-30	1.63e-27
XLOC_014863	Peaxi162Scf00207g00116	Unknown protein	3.43523	0	#NAME?	NA	0.00135	0.00356868	yes		Peaxi162Scf00216g01419	7.90204	2.24572	188.005	8.67e-43	4.6e-40
XLOC_018843	Peaxi162Scf00316g00058	Early light-induced protein, chloroplastic	7.37734	0	#NAME?	NA	0.02285	0.043169	yes		Peaxi162Scf00045g01531	7.86111	1.56513	131.271	2.16e-30	4.97e-28
XLOC_025299	Peaxi162Scf00549g00015	HXXXD-type acyl-transferase family protein	2.90804	0	#NAME?	NA	5e-05	0.000174625	yes		Peaxi162Scf00271g00062	7.69682	6.35518	148.217	4.25e-34	1.21e-31
XLOC_029292	Peaxi162Scf00774g00035	Unknown protein	3.57206	0	#NAME?	NA	0.00135	0.00356868	yes		Peaxi162Scf00648g00024	7.64425	0.393244	74.3782	6.45e-18	5.2e-16
XLOC_031127	Peaxi162Scf00928g00238	17.6 kDa class I heat shock protein 3	13.8143	0	#NAME?	NA	5e-05	0.000174625	yes		Peaxi162Scf00248g00212	7.62872	-0.225613	35.4582	2.61e-09	6.55e-08
XLOC_000026	Peaxi162Scf00000g00397	Unknown protein	0	3.8378	Inf	NA	0.00145	0.00380213	yes		Peaxi162Scf00581g00039	7.26075	4.26243	110.223	8.76e-26	1.37e-23
XLOC_002847	Peaxi162Scf00016g01956	Unknown protein	0	8.87289	Inf	NA	5e-05	0.000174625	yes		Peaxi162Scf00284g01040	7.19074	1.27249	123.573	1.04e-28	2.1e-26
XLOC_008167	Peaxi162Scf00082g00006	Unknown protein	0	4.01268	Inf	NA	5e-05	0.000174625	yes		Peaxi162Scf00135g01413	7.03986	0.408789	41.4816	1.19e-10	3.76e-09
XLOC_010428	Peaxi162Scf00121g00101	Unknown protein	0	7.83419	Inf	NA	5e-05	0.000174625	yes		Peaxi162Scf00265g00015	6.94499	1.75155	108.179	2.46e-25	3.77e-23
XLOC_011382	Peaxi162Scf00133g00157	Monothiol glutaredoxin-S1	0	5.58944	Inf	NA	5e-05	0.000174625	yes		Peaxi162Scf00825g00022	6.85702	1.4584	67.9215	1.7e-16	1.19e-14
XLOC_014467	Peaxi162Scf00196g00211	Unknown protein	0	11.6863	Inf	NA	5e-05	0.000174625	yes		Peaxi162Scf00034g01115	6.76092	5.46124	194.329	3.61e-44	2.2e-41
XLOC_016482	Peaxi162Scf00248g00212	Unknown protein	0	2.72217	Inf	NA	5e-05	0.000174625	yes		Peaxi162Scf00042g02616	6.73445	3.7792	353.27	8.22e-79	3.41e-75
XLOC_027058	Peaxi162Scf00648g00024	Dehydration-responsive element-binding protein 1A	0	4.46395	Inf	NA	5e-05	0.000174625	yes		Peaxi162Scf00187g01112	6.65157	2.86923	167.628	2.44e-38	9.71e-36
XLOC_027760	Peaxi162Scf00684g00049	Unknown protein	0	2.18746	Inf	NA	5e-05	0.000174625	yes		Peaxi162Scf00145g00220	6.58364	4.34585	328.61	1.93e-73	5.71e-70
XLOC_031104	Peaxi162Scf00928g00141	Small nuclear ribonucleoprotein family protein	0	4.01197	Inf	NA	0.00145	0.00380213	yes		Peaxi162Scf00915g00024	6.53613	1.71515	83.8972	5.21e-20	5.04e-18
XLOC_035037	Peaxi162Scf16070g00001	Cysteine proteinases superfamily protein	0	3.54654	Inf	NA	0.12295	0.182335	no		Peaxi162Scf00000g00372	6.53266	3.31121	33.8378	5.99e-09	1.4e-07
XLOC_012346	Peaxi162Scf00154g01024	alpha-crystallin domain 32.1	0.590957	372.778	9.30105	5.91544	0.044	0.0762311	no		Peaxi162Scf00131g00415	6.4861	2.95822	119.56	7.9e-28	1.53e-25
XLOC_029099	Peaxi162Scf00761g00018	Protein of unknown function (DUF760)	0.0603484	20.2863	8.39297	2.08092	0.1514	0.217321	no		Peaxi162Scf00481g00327	6.46524	4.00998	172.49	2.12e-39	9.32e-37
XLOC_016295	Peaxi162Scf00241g00056		0.267093	67.2887	7.97688	2.87103	0.2258	0.29932	no		Peaxi162Scf00047g00729	6.25455	2.97209	409.316	5.16e-91	5.35e-87
XLOC_017277	Peaxi162Scf00271g00062	Ethylene-responsive transcription factor 5	0.158987	26.7056	7.39209	1.90378	0.1569	0.223764	no		Peaxi162Scf00694g00439	6.23194	6.66314	283.47	1.32e-63	2.1e-60
XLOC_017064	Peaxi162Scf00265g00015	Homeodomain-like superfamily protein	0.0353279	4.97834	7.13871	0.897984	0.0897	0.140245	no		Peaxi162Scf00001g00211	6.20418	3.95818	41.3539	1.27e-10	4e-09
XLOC_030942	Peaxi162Scf00915g00024	Unknown protein	0.437304	61.1158	7.12677	2.95192	0.2264	0.299941	no		Peaxi162Scf00252g00410	6.11449	2.33094	56.8045	4.81e-14	2.53e-12
XLOC_015382	Peaxi162Scf00216g01419	conserved hypothetical protein 9 [Hevea brasiliensis]	0.639564	86.0764	7.07239	4.53884	0.02425	0.0454628	yes		Peaxi162Scf00655g00114	6.08498	5.12053	294.483	5.25e-66	9.88e-63
XLOC_004248	Peaxi162Scf00034g01115	ADP,ATP carrier protein 1	1.04382	120.432	6.8502	11.5209	5e-05	0.000174625	yes		Peaxi162Scf00842g00015	6.04056	4.84403	294.704	4.7e-66	9.72e-63
XLOC_025902	Peaxi162Scf00581g00039	Zinc finger protein CONSTANS-LIKE 10	0.465826	49.4623	6.7304	6.65149	0.00035	0.00105711	yes		Peaxi162Scf00559g00213	5.99547	2.16951	130.82	2.71e-30	6.1e-28
XLOC_025494	Peaxi162Scf00559g00213	2-oxoglutarate (2OG) and Fe(II)-dependent oxygenase superfamily protein	0.0833533	7.2642	6.44542	1.77696	0.15685	0.223756	no		Peaxi162Scf00178g00039	5.95579	3.24325	202.381	6.31e-46	4.22e-43
XLOC_005013	Peaxi162Scf00042g02616	Major facilitator superfamily protein	0.795174	63.1422	6.31119	8.21046	5e-05	0.000174625	yes		Peaxi162Scf01184g00001	5.91996	5.44942	294.16	6.17e-66	1.06e-62
XLOC_030045	Peaxi162Scf00825g00024	Unknown protein	0.345662	25.9743	6.23158	2.85733	0.2215	0.294695	no		Peaxi162Scf00045g01313	5.91656	7.42184	54.0362	1.97e-13	9.5e-12
XLOC_030043	Peaxi162Scf00825g00022	Protein EARLY FLOWERING 4	1.07966	80.6792	6.22355	3.14393	0.0026	0.00638043	yes		Peaxi162Scf00121g00101	5.90775	3.08993	47.5085	5.48e-12	2.17e-10
XLOC_016566	Peaxi162Scf00252g00410	Cold regulated gene 27, putative isoform 3 [Theobroma cacao] gb|EOY14455.1| Cold regulated gene 27, putative isoform 3 [Theobroma cacao]	0.931663	63.4721	6.09017	5.9295	0.00075	0.00210563	yes		Peaxi162Scf00382g00067	5.85707	3.9225	220.87	5.84e-50	5.26e-47
XLOC_023900	Peaxi162Scf00481g00327	StPCL1 [Solanum tuberosum]	0.587716	38.4668	6.03235	4.98683	0.0029	0.00701538	yes		Peaxi162Scf00071g00317	5.77371	0.650302	25.3092	4.88e-07	7.73e-06
XLOC_030044	Peaxi162Scf00825g00233	Protein EARLY FLOWERING 4	1.44782	92.2593	5.99374	6.6391	0.0001	0.00033435	yes		Peaxi162Scf00082g00055	5.75804	2.65301	130.066	3.96e-30	8.83e-28
XLOC_017677	Peaxi162Scf00284g01040	transcription factor-related	0.201148	12.4754	5.95469	2.30314	0.2228	0.296082	no		Peaxi162Scf00825g00233	5.70411	3.32609	166.976	3.39e-38	1.32e-35
XLOC_013996	Peaxi162Scf00187g01112		0.97258	55.248	5.82796	5.66554	0.00145	0.00380213	yes		Peaxi162Scf00825g00024	5.70245	2.31142	141.734	1.11e-32	2.88e-30
XLOC_030269	Peaxi162Scf00842g00015	Unknown protein	17.0175	928.388	5.76963	9.30367	5e-05	0.000174625	yes		Peaxi162Scf00092g00131	5.49107	-0.0616957	27.873	1.3e-07	2.34e-06
XLOC_011787	Peaxi162Scf00145g00220	Pectin lyase-like superfamily protein	0.426523	22.7839	5.73925	4.95306	0.00155	0.00403543	yes		Peaxi162Scf00070g00020	5.44337	2.00502	104.76	1.38e-24	2.02e-22
XLOC_027174	Peaxi162Scf00655g00114	flavin-binding, kelch repeat, f box 1	1.47048	78.4119	5.73671	10.2046	5e-05	0.000174625	yes		Peaxi162Scf00334g00325	5.43404	4.65244	196.674	1.11e-44	6.97e-42
XLOC_023855	Peaxi162Scf00479g00065		34.7851	1813.46	5.70413	12.5741	5e-05	0.000174625	yes		Peaxi162Scf00224g00034	5.42523	4.34667	75.6708	3.35e-18	2.75e-16
XLOC_013702	Peaxi162Scf00178g00039	Chaperonin-like RbcX protein	1.65317	84.013	5.6673	6.82559	5e-05	0.000174625	yes		Peaxi162Scf00912g00020	5.37184	4.8947	67.5226	2.08e-16	1.43e-14
XLOC_005326	Peaxi162Scf00045g01313	Bifunctional inhibitor/lipid-transfer protein/seed storage 2S albumin superfamily protein	4.86862	246.109	5.65964	7.61474	5e-05	0.000174625	yes		Peaxi162Scf00479g00065	5.34973	4.89704	191	1.92e-43	1.05e-40
XLOC_005473	Peaxi162Scf00047g00729	plastid transcriptionally active 5	0.930571	45.6162	5.61529	6.85075	5e-05	0.000174625	yes		Peaxi162Scf00050g00131	5.33996	3.53534	64.4244	1e-15	6.41e-14
XLOC_021102	Peaxi162Scf00382g00067	Zinc finger protein CONSTANS-LIKE 16	1.15351	54.9925	5.57514	7.92368	5e-05	0.000174625	yes		Peaxi162Scf00159g00048	5.31477	2.93362	40.4651	2e-10	6.08e-09
XLOC_033763	Peaxi162Scf01294g00029	Dehydration-responsive element-binding protein 1F	0.0646729	2.9766	5.52436	0.745298	0.0897	0.140245	no		Peaxi162Scf00117g00321	5.29223	5.38047	113.489	1.69e-26	2.89e-24
XLOC_033227	Peaxi162Scf01184g00001	RING/U-box superfamily protein	0.39368	17.9126	5.50781	4.09181	0.044	0.0762311	no		Peaxi162Scf00196g00211	5.23909	3.37871	115.147	7.31e-27	1.3e-24
XLOC_028005	Peaxi162Scf00694g00439	Subtilase family protein	0.201983	8.63762	5.41833	6.55533	5e-05	0.000174625	yes		Peaxi162Scf01416g00020	5.22466	1.37748	65.9105	4.72e-16	3.13e-14
XLOC_022217	Peaxi162Scf00419g00035	conserved hypothetical protein [Ricinus communis] gb|EEF32215.1| conserved hypothetical protein [Ricinus communis]	0.117665	4.84366	5.36335	1.27526	0.0981	0.15129	no		Peaxi162Scf00700g00533	5.21969	3.57753	249.518	3.31e-56	3.6e-53
XLOC_005204	Peaxi162Scf00045g01531	U-box domain-containing protein kinase family protein	0.094038	3.86121	5.35966	3.00876	0.01085	0.0224803	yes		Peaxi162Scf00025g02313	5.15601	0.359159	21.291	3.95e-06	4.99e-05
XLOC_008198	Peaxi162Scf00082g00055	terpene synthase 10	0.263022	10.55	5.32591	3.25594	0.044	0.0762311	no		Peaxi162Scf00370g00071	5.12098	2.55217	61.6247	4.16e-15	2.56e-13
XLOC_010184	Peaxi162Scf00117g00321	oligopeptide transporter 7	4.06227	157.877	5.28037	11.7311	5e-05	0.000174625	yes		Peaxi162Scf00192g00005	5.11276	5.43226	60.9747	5.78e-15	3.46e-13
XLOC_019444	Peaxi162Scf00334g00325	DNAJ heat shock N-terminal domain-containing protein	2.35891	90.9782	5.26933	9.76245	5e-05	0.000174625	yes		Peaxi162Scf00461g00116	5.08736	2.12393	18.8183	1.44e-05	0.000157315
XLOC_031148	Peaxi162Scf00930g00051	Unknown protein	1.76305	66.0939	5.22837	6.41322	5e-05	0.000174625	yes		Peaxi162Scf00102g01437	5.05988	5.01663	28.2807	1.05e-07	1.93e-06
XLOC_014217	Peaxi162Scf00192g00005	non-race specific disease resistance protein 1-like protein b [Coffea arabica]	2.74295	100.731	5.19864	6.21709	5e-05	0.000174625	yes		Peaxi162Scf00479g00055	4.9711	5.8579	204.968	1.72e-46	1.23e-43
XLOC_035082	Peaxi162Scf23835g00001	Chlorophyll a-b binding protein 25, chloroplastic	0.760157	27.8529	5.19539	1.98106	0.0981	0.15129	no		Peaxi162Scf00560g00011	4.95952	2.17635	87.2383	9.62e-21	1.02e-18
XLOC_011228	Peaxi162Scf00131g00415	Heat stress transcription factor A-6b	0.221434	7.83077	5.14421	3.56714	0.1489	0.214292	no		Peaxi162Scf01294g00029	4.95561	1.6384	32.6315	1.11e-08	2.46e-07
XLOC_015640	Peaxi162Scf00224g00034	F-box family protein	0.402682	14.0829	5.12816	2.42132	0.2559	0.329927	no		Peaxi162Scf00732g00335	4.94703	4.10085	159.937	1.17e-36	3.97e-34
XLOC_012505	Peaxi162Scf00159g00048	Chaperone DnaJ-domain superfamily protein	3.82732	125.226	5.03206	8.23248	5e-05	0.000174625	yes		Peaxi162Scf00475g00053	4.89904	0.792596	19.4213	1.05e-05	0.000118778
XLOC_028160	Peaxi162Scf00700g00533		4.73891	153.157	5.01431	10.1682	5e-05	0.000174625	yes		Peaxi162Scf00930g00051	4.8934	6.10622	54.5114	1.55e-13	7.66e-12
XLOC_030891	Peaxi162Scf00912g00020	Two-component response regulator-like PRR95	0.978853	31.4857	5.00746	8.7471	5e-05	0.000174625	yes		Peaxi162Scf00102g01741	4.89241	5.83295	85.8326	1.96e-20	1.97e-18
XLOC_023854	Peaxi162Scf00479g00055		104.727	3299.42	4.9775	10.2374	5e-05	0.000174625	yes		Peaxi162Scf00809g00432	4.86768	2.23733	112.377	2.95e-26	4.78e-24
XLOC_020742	Peaxi162Scf00370g00071	Unknown protein	0.668378	19.3725	4.85721	2.80085	0.044	0.0762311	no		Peaxi162Scf00038g01110	4.84022	2.09067	22.368	2.25e-06	3.04e-05
XLOC_017531	Peaxi162Scf00281g00003	Eukaryotic aspartyl protease family protein	3.31712	95.6891	4.85035	10.3045	5e-05	0.000174625	yes		Peaxi162Scf00825g00003	4.82942	8.21967	158.22	2.77e-36	9.26e-34
XLOC_009382	Peaxi162Scf00102g01437	Dehydration-responsive element-binding protein 1F	0.306705	8.52925	4.7975	3.56203	0.044	0.0762311	no		Peaxi162Scf00026g00245	4.82776	1.03954	26.6306	2.46e-07	4.23e-06
XLOC_034921	Peaxi162Scf03648g00013	Chlorophyll a-b binding protein 25, chloroplastic	6.03872	167.057	4.78996	10.2487	5e-05	0.000174625	yes		Peaxi162Scf00515g00133	4.81076	5.96701	258.584	3.49e-58	4.26e-55
XLOC_028598	Peaxi162Scf00732g00335	expansin A8	3.72087	102.93	4.78988	8.69382	5e-05	0.000174625	yes		Peaxi162Scf00032g01117	4.78516	0.183511	7.54109	0.00603076	0.0279064
XLOC_028412	Peaxi162Scf00715g00217	beta-amylase 1	0.615885	16.5492	4.74796	5.13317	0.0002	0.000634001	yes		Peaxi162Scf00281g00003	4.77304	6.79396	93.8411	3.42e-22	4.02e-20
XLOC_017382	Peaxi162Scf00274g00438	atypical CYS HIS rich thioredoxin 5	0.226085	5.87666	4.70006	2.68624	0.1815	0.251648	no		Peaxi162Scf00382g00056	4.75393	2.52887	28.6819	8.53e-08	1.59e-06
XLOC_014518	Peaxi162Scf00198g00104	Unknown protein	0.0933448	2.40512	4.68739	0.780637	0.0981	0.15129	no		Peaxi162Scf00274g00438	4.74735	4.94285	43.486	4.27e-11	1.47e-09
XLOC_035002	Peaxi162Scf08466g00002	Chlorophyll a-b binding protein 25, chloroplastic	18.9928	467.066	4.6201	10.3741	5e-05	0.000174625	yes		Peaxi162Scf00034g01413	4.73993	7.91357	171.887	2.86e-39	1.24e-36
XLOC_029738	Peaxi162Scf00803g00001	Bifunctional inhibitor/lipid-transfer protein/seed storage 2S albumin superfamily protein	5.53739	133.762	4.59432	6.59509	5e-05	0.000174625	yes		Peaxi162Scf01060g00147	4.73164	2.61916	28.9806	7.31e-08	1.39e-06
XLOC_024387	Peaxi162Scf00515g00133	Alpha-glucan water dikinase, chloroplastic	6.52225	156.605	4.58562	10.946	5e-05	0.000174625	yes		Peaxi162Scf00034g00110	4.69501	1.30949	21.7875	3.05e-06	3.98e-05
XLOC_027052	Peaxi162Scf00648g00119	Integrase-type DNA-binding superfamily protein	0.915624	21.9543	4.58361	6.58981	5e-05	0.000174625	yes		Peaxi162Scf00803g00001	4.69444	5.00535	141.151	1.49e-32	3.81e-30
XLOC_011622	Peaxi162Scf00139g00016	Unknown protein	3.9166	92.2166	4.55735	8.84567	5e-05	0.000174625	yes		Peaxi162Scf00025g01815	4.66933	1.41815	43.7716	3.69e-11	1.29e-09
XLOC_010277	Peaxi162Scf00119g00067	Dehydration-responsive element-binding protein 1A	0.857806	20.058	4.54738	4.37448	0.0006	0.00172228	yes		Peaxi162Scf00450g00027	4.65034	0.728324	23.8859	1.02e-06	1.49e-05
XLOC_005767	Peaxi162Scf00050g00131	Unknown protein	0.959657	22.1433	4.52821	2.12169	0.2226	0.295877	no		Peaxi162Scf00715g00217	4.64031	4.20585	68.4222	1.32e-16	9.39e-15
XLOC_025538	Peaxi162Scf00560g00011	Heat stress transcription factor C-1	0.73732	16.8413	4.51357	4.42126	0.00075	0.00210563	yes		Peaxi162Scf00274g00351	4.61308	5.15291	115.277	6.84e-27	1.23e-24
XLOC_030052	Peaxi162Scf00825g00003	Chlorophyll a-b binding protein 25, chloroplastic	23.8533	532.021	4.47922	10.4966	5e-05	0.000174625	yes		Peaxi162Scf00253g00131	4.59887	0.432554	15.8881	6.72e-05	0.000607798
XLOC_009414	Peaxi162Scf00102g01741	WRKY family transcription factor	1.06134	23.2576	4.45375	5.58376	5e-05	0.000174625	yes		Peaxi162Scf00198g00104	4.5976	0.395781	20.7952	5.11e-06	6.32e-05
XLOC_004219	Peaxi162Scf00034g01413	post-illumination chlorophyll fluorescence increase	69.3542	1504.76	4.4394	9.32433	5e-05	0.000174625	yes		Peaxi162Scf03648g00013	4.58956	6.73818	177.301	1.88e-40	9.07e-38
XLOC_004701	Peaxi162Scf00038g01110	basic helix-loop-helix (bHLH) DNA-binding superfamily protein	0.125943	2.71593	4.43061	2.07655	0.25315	0.327119	no		Peaxi162Scf00139g00016	4.58166	4.23904	103.914	2.11e-24	3.06e-22
XLOC_023787	Peaxi162Scf00475g00053	Ethylene-responsive transcription factor 13	0.163486	3.51339	4.42562	1.1885	0.1569	0.223764	no		Peaxi162Scf00121g00621	4.57684	1.66131	26.6117	2.49e-07	4.27e-06
XLOC_007099	Peaxi162Scf00070g00020	Unknown protein	0.388634	8.19395	4.39807	4.25748	0.0006	0.00172228	yes		Peaxi162Scf00119g00067	4.5551	1.50597	96.7161	8e-23	1.01e-20
XLOC_021100	Peaxi162Scf00382g00056	Unknown protein	0.17123	3.56257	4.37891	1.18228	0.15685	0.223756	no		Peaxi162Scf08466g00002	4.55228	5.66165	168.403	1.65e-38	6.84e-36
XLOC_034179	Peaxi162Scf01416g00020	Protein of unknown function (DUF1012)	0.525447	10.8695	4.3706	5.73025	5e-05	0.000174625	yes		Peaxi162Scf00786g00432	4.53516	1.74958	13.7482	0.000209024	0.00162694
XLOC_027234	Peaxi162Scf00658g00029	Protein FLOWERING LOCUS T	0.14098	2.84844	4.33661	0.820267	0.0981	0.15129	no		Peaxi162Scf00648g00119	4.48081	5.50887	15.8042	7.02e-05	0.000632044
XLOC_032376	Peaxi162Scf01056g00116	TRICHOME BIREFRINGENCE-LIKE 19	0.231348	4.57859	4.30677	2.32346	0.00895	0.0189874	yes		Peaxi162Scf00904g00212	4.44867	0.859221	13.6985	0.000214627	0.0016668
XLOC_009249	Peaxi162Scf00102g00932	nudix hydrolase homolog 8	6.00144	118.567	4.30425	9.53382	5e-05	0.000174625	yes		Peaxi162Scf00069g01339	4.44362	-0.589071	9.6667	0.00187638	0.0106388
XLOC_027720	Peaxi162Scf00684g00033	conserved hypothetical protein [Ricinus communis] gb|EEF37931.1| conserved hypothetical protein [Ricinus communis]	35.328	695.172	4.29849	10.3326	5e-05	0.000174625	yes		Peaxi162Scf00271g00057	4.42128	3.1328	39.934	2.63e-10	7.74e-09
XLOC_014050	Peaxi162Scf00188g00627	60 kDa chaperonin 1	2.08535	40.8272	4.29117	8.50824	5e-05	0.000174625	yes		Peaxi162Scf00318g00726	4.40708	3.96338	101.878	5.91e-24	8.32e-22
XLOC_032428	Peaxi162Scf01060g00147	ABC transporter G family member 11	0.297532	5.71197	4.26287	5.55437	5e-05	0.000174625	yes		Peaxi162Scf00411g00021	4.39782	2.11946	11.9411	0.000549098	0.00374602
XLOC_021998	Peaxi162Scf00409g00520	RmlC-like cupins superfamily protein	5.90201	113.035	4.25941	9.25535	5e-05	0.000174625	yes		Peaxi162Scf00786g00329	4.3871	2.14321	103.624	2.45e-24	3.49e-22
XLOC_017425	Peaxi162Scf00274g00351	Two-component response regulator-like APRR1	1.32798	25.4037	4.25773	6.98109	5e-05	0.000174625	yes		Peaxi162Scf00384g00046	4.37756	1.5649	120.225	5.65e-28	1.1e-25
XLOC_004512	Peaxi162Scf00037g01716	phloem protein 2-B1	1.00513	19.2079	4.25625	4.27059	0.00015	0.000486486	yes		Peaxi162Scf01056g00116	4.36561	2.68281	44.2933	2.83e-11	1.01e-09
XLOC_005207	Peaxi162Scf00045g01535	Peroxidase superfamily protein	0.256718	4.85704	4.24182	2.22742	0.2497	0.323964	no		Peaxi162Scf00262g00035	4.3335	5.53956	282.1	2.62e-63	3.87e-60
XLOC_030054	Peaxi162Scf00825g00004	Chlorophyll a-b binding protein 25, chloroplastic	47.543	881.089	4.21198	9.60597	5e-05	0.000174625	yes		Peaxi162Scf01108g00327	4.3257	2.03574	28.7806	8.11e-08	1.53e-06
XLOC_029487	Peaxi162Scf00786g00329	RING/U-box superfamily protein	0.722621	13.156	4.18633	4.57133	5e-05	0.000174625	yes		Peaxi162Scf00318g00811	4.32155	3.78797	38.2508	6.22e-10	1.72e-08
XLOC_032776	Peaxi162Scf01108g00327	serine carboxypeptidase-like 40	0.423524	7.62999	4.17117	4.24583	5e-05	0.000174625	yes		Peaxi162Scf00393g01011	4.31227	-0.237391	11.6189	0.000652846	0.00435343
XLOC_032630	Peaxi162Scf01086g00142	Thiamine thiazole synthase 1, chloroplastic	399.29	7118.98	4.15616	4.88388	5e-05	0.000174625	yes		Peaxi162Scf00314g10019	4.30906	5.1671	138.031	7.18e-32	1.77e-29
XLOC_029814	Peaxi162Scf00809g00432	Tryptophan/tyrosine permease [Theobroma cacao] gb|EOY18632.1| Tryptophan/tyrosine permease [Theobroma cacao]	1.30149	23.1234	4.15112	6.79997	5e-05	0.000174625	yes		Peaxi162Scf00668g00431	4.29211	1.82761	12.8964	0.000329211	0.00240431
XLOC_019926	Peaxi162Scf00347g00616	temperature-induced lipocalin	8.66534	151.6	4.12887	7.51238	5e-05	0.000174625	yes		Peaxi162Scf00409g00520	4.28466	5.15243	181.698	2.06e-41	1.04e-38
XLOC_018915	Peaxi162Scf00318g00726	Cysteine/Histidine-rich C1 domain family protein	1.72494	29.9574	4.1183	5.33483	5e-05	0.000174625	yes		Peaxi162Scf00684g00033	4.28136	6.5987	150.5	1.35e-34	4.11e-32
XLOC_017302	Peaxi162Scf00271g00057	Ethylene-responsive transcription factor 2	0.744647	12.8764	4.11202	3.54358	0.00135	0.00356868	yes		Peaxi162Scf00000g00397	4.27499	2.06298	28.8861	7.68e-08	1.46e-06
XLOC_026669	Peaxi162Scf00621g00043	Monothiol glutaredoxin-S3	0.629147	10.8242	4.10472	1.83025	0.2264	0.299941	no		Peaxi162Scf00825g00004	4.26905	8.05876	153.968	2.35e-35	7.39e-33
XLOC_022641	Peaxi162Scf00433g00411	Heat stress transcription factor A-3	0.319572	5.45633	4.09372	3.02684	0.04405	0.0762865	no		Peaxi162Scf00031g00042	4.26281	2.91919	65.3889	6.15e-16	4.06e-14
XLOC_023629	Peaxi162Scf00469g00217	ATP synthase protein I -related	14.5694	247.771	4.08799	9.97258	5e-05	0.000174625	yes		Peaxi162Scf00267g00139	4.25832	1.29174	54.3928	1.64e-13	8.06e-12
XLOC_017276	Peaxi162Scf00271g00061	Ethylene-responsive transcription factor 5	1.66795	28.1202	4.07546	5.38637	5e-05	0.000174625	yes		Peaxi162Scf00102g00932	4.258	4.49423	128.761	7.65e-30	1.63e-27
XLOC_020312	Peaxi162Scf00360g00418	gigantea protein (GI)	6.16038	103.824	4.07498	10.0071	5e-05	0.000174625	yes		Peaxi162Scf00188g00627	4.25554	2.92051	280.908	4.76e-63	6.58e-60
XLOC_009217	Peaxi162Scf00101g01521	40S ribosomal protein S3-3	4.30639	71.9903	4.06325	7.55705	5e-05	0.000174625	yes		Peaxi162Scf00267g00131	4.25335	5.07305	39.9632	2.59e-10	7.66e-09
XLOC_034920	Peaxi162Scf03648g00020	Leucine-rich receptor-like protein kinase family protein	0.891654	14.7726	4.0503	7.55011	5e-05	0.000174625	yes		Peaxi162Scf00124g01711	4.25138	1.01044	30.6899	3.03e-08	6.24e-07
XLOC_031928	Peaxi162Scf00994g00002	conserved hypothetical protein [Ricinus communis] gb|EEF50070.1| conserved hypothetical protein [Ricinus communis]	3.54562	58.2737	4.03874	1.76384	0.089	0.13938	no		Peaxi162Scf00037g01716	4.24425	3.77684	33.3499	7.7e-09	1.76e-07
XLOC_016918	Peaxi162Scf00262g00035	beta glucosidase 46	2.99167	48.2385	4.01116	8.61628	5e-05	0.000174625	yes		Peaxi162Scf00101g01521	4.20284	3.41502	80.3122	3.2e-19	2.93e-17
XLOC_018704	Peaxi162Scf00314g10019	Alpha-glucan phosphorylase 1	2.24782	35.5316	3.9825	8.95632	5e-05	0.000174625	yes		Peaxi162Scf01039g00236	4.20235	1.72123	17.7728	2.49e-05	0.000255612
XLOC_033232	Peaxi162Scf01184g00017	RED family protein	0.504156	7.85333	3.96136	3.86115	0.0009	0.00248147	yes		Peaxi162Scf00128g01749	4.19405	3.20649	116.319	4.05e-27	7.49e-25
XLOC_003325	Peaxi162Scf00020g01711	DNA polymerase epsilon catalytic subunit A, putative [Theobroma cacao] gb|EOY14796.1| DNA polymerase epsilon catalytic subunit A, putative [Theobroma cacao]	76.3132	1186.97	3.9592	9.70537	5e-05	0.000174625	yes		Peaxi162Scf00360g00418	4.17223	6.86209	298.241	7.96e-67	1.83e-63
XLOC_000200	Peaxi162Scf00001g00185	Unknown protein	1.78715	26.9523	3.91468	2.85911	0.04405	0.0762865	no		Peaxi162Scf01086g00142	4.16704	10.6845	133.095	8.62e-31	2.01e-28
XLOC_017134	Peaxi162Scf00267g00131	Unknown protein	0.152695	2.29943	3.91255	1.47309	0.2226	0.295877	no		Peaxi162Scf00119g00136	4.16082	1.67808	30.7419	2.95e-08	6.08e-07
XLOC_017964	Peaxi162Scf00291g00054	purine permease 10	0.34724	5.16193	3.8939	2.32132	0.19825	0.269867	no		Peaxi162Scf00021g02113	4.1555	2.75346	13.0467	0.000303821	0.0022426
XLOC_035339	Peaxi162Scf76275g00001	Unknown protein	1.21528	17.936	3.8835	2.41954	0.25465	0.328673	no		Peaxi162Scf00347g00616	4.12747	4.30414	204.407	2.28e-46	1.57e-43
XLOC_002633	Peaxi162Scf00016g01334	maternal effect embryo arrest 14	40.2992	594.567	3.88302	9.59056	5e-05	0.000174625	yes		Peaxi162Scf00621g00043	4.12202	2.11861	30.2265	3.84e-08	7.69e-07
XLOC_010731	Peaxi162Scf00127g00111	germin 3	5.45437	78.3091	3.8437	6.7712	5e-05	0.000174625	yes		Peaxi162Scf00016g00183	4.08984	2.59057	15.2826	9.26e-05	0.000803171
XLOC_025602	Peaxi162Scf00564g00613	B-box zinc finger family protein	0.776647	11.0493	3.83056	5.08138	5e-05	0.000174625	yes		Peaxi162Scf00054g00191	4.06945	3.57378	50.4051	1.25e-12	5.31e-11
XLOC_033119	Peaxi162Scf01164g00024	FASCICLIN-like arabinogalactan 1	0.278792	3.96195	3.82895	2.89134	0.0441	0.0763508	no		Peaxi162Scf00045g01535	4.06367	1.01471	15.3879	8.75e-05	0.000763496
XLOC_010949	Peaxi162Scf00128g01753	Light-regulated protein	1747.93	24270	3.79545	4.41748	5e-05	0.000174625	yes		Peaxi162Scf00016g01334	4.0632	6.2633	45.6752	1.4e-11	5.24e-10
XLOC_021402	Peaxi162Scf00391g00620	proteinase inhibitor type II precursor NGPI-1 [Nicotiana glutinosa]	1.00017	13.8144	3.78785	4.626	5e-05	0.000174625	yes		Peaxi162Scf00287g00115	4.06118	3.27825	50.4906	1.2e-12	5.09e-11
XLOC_010143	Peaxi162Scf00116g01621	alpha-glucan phosphorylase 2	24.681	340.889	3.78783	9.5443	5e-05	0.000174625	yes		Peaxi162Scf01502g00007	4.05994	2.8401	41.6015	1.12e-10	3.54e-09
XLOC_006211	Peaxi162Scf00058g00013	Histone superfamily protein	0.66603	9.16682	3.78276	2.15184	0.18885	0.25954	no		Peaxi162Scf00023g02225	4.04114	2.68365	14.325	0.000153809	0.00125076
XLOC_021200	Peaxi162Scf00385g00111	conserved hypothetical protein [Ricinus communis] gb|EEF52938.1| conserved hypothetical protein [Ricinus communis]	1.77642	24.379	3.77859	4.14049	0.0001	0.00033435	yes		Peaxi162Scf00015g00825	4.03787	5.6972	17.2237	3.32e-05	0.000329903
XLOC_002418	Peaxi162Scf00015g00162	Histone superfamily protein	4.91857	67.4754	3.77805	4.35314	5e-05	0.000174625	yes		Peaxi162Scf00573g00058	4.0336	1.49596	19.2349	1.16e-05	0.000129472
XLOC_005757	Peaxi162Scf00050g00042	Unknown protein	2.7963	38.0214	3.76522	9.04474	5e-05	0.000174625	yes		Peaxi162Scf00074g01125	4.02957	3.52458	37.2545	1.04e-09	2.77e-08
XLOC_014466	Peaxi162Scf00196g00224	Unknown protein	0.226342	3.07351	3.76331	1.00427	0.15585	0.222562	no		Peaxi162Scf00433g00411	4.01639	2.98699	136.775	1.35e-31	3.25e-29
XLOC_031155	Peaxi162Scf00931g00117	DNA binding protein, putative [Ricinus communis] gb|EEF52579.1| DNA binding protein, putative [Ricinus communis]	2.35824	31.7262	3.74989	4.40678	5e-05	0.000174625	yes		Peaxi162Scf03648g00020	4.00307	4.78999	90.9742	1.46e-21	1.67e-19
XLOC_005645	Peaxi162Scf00047g02337	Lysine-specific histone demethylase 1 homolog 1	17.7788	238.879	3.74805	9.38341	5e-05	0.000174625	yes		Peaxi162Scf00385g00111	3.99681	5.65129	43.6373	3.95e-11	1.37e-09
XLOC_010142	Peaxi162Scf00116g01620	alpha-glucan phosphorylase 2	19.1942	255.26	3.73322	9.22986	5e-05	0.000174625	yes		Peaxi162Scf00159g00038	3.98891	2.5624	11.1876	0.000823456	0.00530495
XLOC_007510	Peaxi162Scf00074g01125	WRKY transcription factor 54 [Jatropha curcas]	1.14229	15.1505	3.72936	4.10509	5e-05	0.000174625	yes		Peaxi162Scf00083g00012	3.9871	0.647419	29.6085	5.29e-08	1.04e-06
XLOC_020643	Peaxi162Scf00366g00711	Unknown protein	0.696867	9.23747	3.72854	3.01142	0.00335	0.00796864	yes		Peaxi162Scf00020g01711	3.98654	7.00839	31.7928	1.72e-08	3.66e-07
XLOC_025462	Peaxi162Scf00557g00051	AP2 domain class transcription factor [Malus domestica]	0.613267	8.07832	3.71947	2.12956	0.044	0.0762311	no		Peaxi162Scf00241g10024	3.98295	4.89026	10.3138	0.00132042	0.0079386
XLOC_028722	Peaxi162Scf00740g00124	Starch synthase 1, chloroplastic/amyloplastic	6.77843	89.0585	3.71573	9.13664	5e-05	0.000174625	yes		Peaxi162Scf00089g00175	3.98109	3.70299	11.4056	0.000732231	0.00480088
XLOC_025755	Peaxi162Scf00573g00058	Unknown protein	0.158993	2.08566	3.71346	1.01372	0.15145	0.21738	no		Peaxi162Scf00009g01714	3.95134	2.96035	10.067	0.0015095	0.00886126
XLOC_019362	Peaxi162Scf00332g00622	Protein LURP-one-related 12	7.64603	99.8425	3.70687	7.98064	5e-05	0.000174625	yes		Peaxi162Scf00035g00092	3.94573	1.8873	40.1548	2.35e-10	7.01e-09
XLOC_033242	Peaxi162Scf01184g00019	Unknown protein	3.66341	47.4192	3.69421	4.39277	0.0001	0.00033435	yes		Peaxi162Scf00007g00016	3.94444	-0.213944	20.0263	7.64e-06	8.97e-05
XLOC_015297	Peaxi162Scf00213g00153	Bifunctional inhibitor/lipid-transfer protein/seed storage 2S albumin superfamily protein	24.8297	319.129	3.68401	8.0852	5e-05	0.000174625	yes		Peaxi162Scf00002g00042	3.93442	3.88644	22.6211	1.97e-06	2.69e-05
XLOC_021479	Peaxi162Scf00393g00051	Pentatricopeptide repeat-containing protein	3.58144	45.8752	3.6791	7.40546	5e-05	0.000174625	yes		Peaxi162Scf01184g00019	3.93183	4.1013	26.1739	3.12e-07	5.23e-06
XLOC_001375	Peaxi162Scf00007g00016	Unknown protein	0.665459	8.45043	3.6666	2.04145	0.2518	0.325793	no		Peaxi162Scf00469g00217	3.93029	4.96051	253.556	4.36e-57	5.01e-54
XLOC_007395	Peaxi162Scf00073g00226	Chaperone DnaJ-domain superfamily protein	22.8885	289.215	3.65945	9.01024	5e-05	0.000174625	yes		Peaxi162Scf00462g00028	3.92719	0.24008	8.87506	0.00289093	0.0152561
XLOC_017170	Peaxi162Scf00268g00710	PLANT CADMIUM RESISTANCE 2	2.833	35.3844	3.64271	5.6601	5e-05	0.000174625	yes		Peaxi162Scf00213g00153	3.91664	6.32048	38.5033	5.47e-10	1.53e-08
XLOC_021173	Peaxi162Scf00384g00046	Unknown protein	2.89562	36.1639	3.6426	2.66648	0.04455	0.0769625	no		Peaxi162Scf00208g00005	3.91432	4.45351	19.4353	1.04e-05	0.000118233
XLOC_003088	Peaxi162Scf00017g00268	Serine/arginine repetitive matrix protein 2, putative [Theobroma cacao] gb|EOY20664.1| Serine/arginine repetitive matrix protein 2, putative [Theobroma cacao]	17.7642	219.76	3.62888	7.88096	5e-05	0.000174625	yes		Peaxi162Scf00744g00220	3.87862	5.72473	53.1228	3.13e-13	1.48e-11
XLOC_002797	Peaxi162Scf00016g00729	DNA binding protein [Arabidopsis lyrata subsp. lyrata] gb|EFH45154.1| DNA binding protein [Arabidopsis lyrata subsp. lyrata]	1.51599	18.5124	3.61016	3.25032	0.0005	0.00146065	yes		Peaxi162Scf00564g00613	3.87737	2.99812	54.0973	1.91e-13	9.23e-12
XLOC_008215	Peaxi162Scf00083g00012	F-box family protein	0.183165	2.2321	3.60718	1.00877	0.15145	0.21738	no		Peaxi162Scf00050g00042	3.86361	4.87501	124.644	6.09e-29	1.24e-26
XLOC_021425	Peaxi162Scf00391g00528	wall associated kinase 3	1.40561	17.0217	3.59811	6.61483	5e-05	0.000174625	yes		Peaxi162Scf00001g00262	3.86331	2.70866	10.7453	0.00104545	0.00653195
XLOC_029635	Peaxi162Scf00796g00117	conserved hypothetical protein [Ricinus communis] gb|EEF42682.1| conserved hypothetical protein [Ricinus communis]	44.9552	540.993	3.58905	8.81764	5e-05	0.000174625	yes		Peaxi162Scf00931g00117	3.85881	1.80196	43.5464	4.14e-11	1.43e-09
XLOC_021038	Peaxi162Scf00380g00041	AP2/ERF and B3 domain-containing transcription factor	3.58941	42.9489	3.5808	6.94681	5e-05	0.000174625	yes		Peaxi162Scf00047g02337	3.85355	5.7211	211.403	6.79e-48	5.02e-45
XLOC_015991	Peaxi162Scf00232g00418	amino acid permease 7	2.43652	28.9816	3.57224	8.109	5e-05	0.000174625	yes		Peaxi162Scf00753g00015	3.83473	0.0593612	13.943	0.000188438	0.00148457
XLOC_004014	Peaxi162Scf00031g00042	Ethylene-responsive transcription factor 1A	0.860086	10.2235	3.57127	3.35636	0.00115	0.00309176	yes		Peaxi162Scf00127g00111	3.83101	7.9561	27.3498	1.7e-07	3e-06
XLOC_016874	Peaxi162Scf00259g00018	Calcium-binding EF-hand family protein	1.9583	23.0623	3.55786	4.1402	5e-05	0.000174625	yes		Peaxi162Scf00359g00815	3.82595	0.552799	8.97184	0.00274173	0.0145794
XLOC_005983	Peaxi162Scf00054g00191	Cysteine-rich repeat secretory protein 55	0.682164	7.99714	3.55129	2.72598	0.00405	0.00942508	yes		Peaxi162Scf00259g00018	3.82429	6.14166	26.1292	3.19e-07	5.34e-06
XLOC_031627	Peaxi162Scf00969g00001	U-box domain-containing protein 25	0.341079	3.98331	3.54579	2.89132	0.00795	0.0171069	yes		Peaxi162Scf00329g00002	3.82193	1.71418	60.5111	7.32e-15	4.35e-13
XLOC_024039	Peaxi162Scf00488g00011	Heavy metal transport/detoxification superfamily protein	0.634601	7.39487	3.5426	3.31483	0.0003	0.000918529	yes		Peaxi162Scf00003g01335	3.8218	0.626229	12.7854	0.000349336	0.00252899
XLOC_031510	Peaxi162Scf00957g00331	Malectin/receptor-like protein kinase family protein	0.238164	2.76686	3.53822	2.837	0.00245	0.00606885	yes		Peaxi162Scf00128g01753	3.81045	10.3023	46.4966	9.18e-12	3.55e-10
XLOC_028808	Peaxi162Scf00744g00220	WRKY family transcription factor family protein	0.315706	3.62441	3.52109	3.09072	0.0014	0.00368563	yes		Peaxi162Scf00078g00022	3.80738	-0.340356	7.81534	0.00518045	0.0246888
XLOC_004732	Peaxi162Scf00038g01725	Unknown protein	1.87958	21.5288	3.51779	1.90596	0.01055	0.0219329	yes		Peaxi162Scf00232g00418	3.80637	4.18925	170.748	5.08e-39	2.15e-36
XLOC_010295	Peaxi162Scf00119g00143	Unknown protein	1.77943	20.3674	3.51677	3.31347	0.00065	0.00185122	yes		Peaxi162Scf00171g10044	3.80282	3.06123	9.85348	0.0016951	0.00977422
XLOC_002988	Peaxi162Scf00017g02821	Phosphoglycerate mutase family protein	8.71372	99.355	3.51123	8.05403	5e-05	0.000174625	yes		Peaxi162Scf00271g00061	3.80081	5.0526	43.2532	4.81e-11	1.63e-09
XLOC_011597	Peaxi162Scf00139g00057	ENTH/ANTH/VHS superfamily protein	0.830598	9.41304	3.50244	3.6691	0.00045	0.00132797	yes		Peaxi162Scf01662g00013	3.7997	0.583148	20.5032	5.95e-06	7.19e-05
XLOC_032058	Peaxi162Scf01012g00121	Unknown protein	3.93535	43.7709	3.47541	4.72978	5e-05	0.000174625	yes		Peaxi162Scf00982g00215	3.79724	3.14417	89.959	2.43e-21	2.74e-19
XLOC_009157	Peaxi162Scf00100g00716	6,7-dimethyl-8-ribityllumazine synthase [Theobroma cacao] gb|EOY32367.1| 6,7-dimethyl-8-ribityllumazine synthase [Theobroma cacao]	117.169	1303.07	3.47525	8.00077	5e-05	0.000174625	yes		Peaxi162Scf00038g01725	3.78167	2.17979	27.1992	1.84e-07	3.22e-06
XLOC_010945	Peaxi162Scf00128g01749	Zinc finger protein CONSTANS-LIKE 14	0.704138	7.81221	3.4718	4.64219	5e-05	0.000174625	yes		Peaxi162Scf00116g01620	3.77874	6.41788	249.368	3.57e-56	3.69e-53
XLOC_015153	Peaxi162Scf00209g00845	glutathione S-transferase TAU 18	0.654406	7.25853	3.47142	3.69441	0.00025	0.000777877	yes		Peaxi162Scf00116g01621	3.77843	6.09733	150.867	1.12e-34	3.46e-32
XLOC_019350	Peaxi162Scf00332g00524	WRKY transcription factor 18	0.396627	4.34123	3.45225	2.3774	0.04715	0.0805319	no		Peaxi162Scf00957g00331	3.77609	2.806	48.7183	2.95e-12	1.22e-10
XLOC_021980	Peaxi162Scf00408g00521	Unknown protein	9.68108	105.901	3.4514	7.49877	5e-05	0.000174625	yes		Peaxi162Scf00332g00622	3.77163	4.96017	118.115	1.64e-27	3.08e-25
XLOC_017831	Peaxi162Scf00286g01031	selenium-binding protein 1	24.7213	269.92	3.44871	8.50104	5e-05	0.000174625	yes		Peaxi162Scf00209g00940	3.76907	4.91976	217.872	2.63e-49	2.18e-46
XLOC_003154	Peaxi162Scf00019g00010	stellacyanin-like protein CASLP1 precursor [Capsicum annuum]	0.308831	3.31708	3.42502	2.50756	0.1815	0.251648	no		Peaxi162Scf00488g00011	3.76869	4.18836	20.9184	4.79e-06	5.97e-05
XLOC_018509	Peaxi162Scf00306g00087	Unknown protein	14.1765	149.904	3.40247	8.27126	5e-05	0.000174625	yes		Peaxi162Scf00017g00268	3.76793	4.31414	96.5423	8.74e-23	1.1e-20
XLOC_007210	Peaxi162Scf00071g00114	Histone superfamily protein	1.04176	10.9565	3.39468	2.21751	0.03605	0.0643394	no		Peaxi162Scf00081g00115	3.76623	3.50514	8.69078	0.00319824	0.0166145
XLOC_022026	Peaxi162Scf00411g00039	C2H2-type zinc finger family protein	1.5653	16.4302	3.39183	4.441	5e-05	0.000174625	yes		Peaxi162Scf00086g00063	3.76123	3.75097	25.9759	3.46e-07	5.72e-06
XLOC_012554	Peaxi162Scf00159g01647	phosphoglucosamine mutase family protein	18.5476	194.349	3.38934	8.49816	5e-05	0.000174625	yes		Peaxi162Scf00457g00315	3.75894	2.39588	9.37065	0.00220487	0.0122072
XLOC_017832	Peaxi162Scf00287g00115	B-box zinc finger family protein	0.280594	2.94014	3.38933	1.76603	0.00335	0.00796864	yes		Peaxi162Scf00268g00710	3.75241	5.5411	59.3342	1.33e-14	7.59e-13
XLOC_001946	Peaxi162Scf00011g01219	Lactoylglutathione lyase / glyoxalase I family protein	7.57318	78.9534	3.38203	7.42038	5e-05	0.000174625	yes		Peaxi162Scf00017g02821	3.74378	4.30054	214.567	1.39e-48	1.1e-45
XLOC_015122	Peaxi162Scf00209g00940	hipl2 protein precursor	2.02174	21.0425	3.37964	6.72541	5e-05	0.000174625	yes		Peaxi162Scf00411g00039	3.72923	5.18896	18.7533	1.49e-05	0.000162094
XLOC_030948	Peaxi162Scf00915g00124	S-adenosyl-L-methionine-dependent methyltransferases superfamily protein	2.66052	27.3546	3.362	7.2982	5e-05	0.000174625	yes		Peaxi162Scf00740g00124	3.72685	4.37629	220.782	6.11e-50	5.27e-47
XLOC_003506	Peaxi162Scf00023g02225	WRKY DNA-binding protein 75	0.289682	2.97163	3.35871	1.53032	0.2559	0.329927	no		Peaxi162Scf00391g00620	3.71715	5.47365	53.332	2.82e-13	1.34e-11
XLOC_035068	Peaxi162Scf20962g00002	Chlorophyll a-b binding protein 25, chloroplastic	14.4032	145.305	3.33462	7.80201	5e-05	0.000174625	yes		Peaxi162Scf00939g00215	3.71611	4.89306	19.3762	1.07e-05	0.000121419
XLOC_014979	Peaxi162Scf00207g00258	amino acid binding protein, putative [Ricinus communis] gb|EEF39366.1| amino acid binding protein, putative [Ricinus communis]	2.70204	27.2494	3.33411	6.00328	5e-05	0.000174625	yes		Peaxi162Scf00003g00313	3.71395	0.578878	22.0421	2.67e-06	3.54e-05
XLOC_008146	Peaxi162Scf00081g00127	Subtilase family protein	0.954352	9.57214	3.32625	5.76068	5e-05	0.000174625	yes		Peaxi162Scf00014g01420	3.71244	1.37338	21.4543	3.62e-06	4.62e-05
XLOC_034469	Peaxi162Scf01600g00007	Unknown protein	0.589778	5.84128	3.30804	1.88439	0.16975	0.238668	no		Peaxi162Scf00170g01227	3.70977	4.62159	26.0882	3.26e-07	5.45e-06
XLOC_025154	Peaxi162Scf00543g00414	myb domain protein 15	0.462096	4.57244	3.3067	2.46686	0.00565	0.0126558	yes		Peaxi162Scf00237g00201	3.69869	5.73876	33.3637	7.64e-09	1.75e-07
XLOC_016168	Peaxi162Scf00237g00201	Avr9/Cf-9 rapidly elicited protein 75 [Nicotiana tabacum]	2.4892	24.5876	3.30418	3.66999	0.0001	0.00033435	yes		Peaxi162Scf00082g00006	3.68836	2.70858	45.0844	1.89e-11	6.96e-10
XLOC_005381	Peaxi162Scf00045g02527	Unknown protein	0.469178	4.63085	3.30307	0.994537	0.16175	0.229407	no		Peaxi162Scf00380g00041	3.6833	6.75382	56.7029	5.07e-14	2.65e-12
XLOC_024217	Peaxi162Scf00498g00444	conserved hypothetical protein [Ricinus communis] gb|EEF48052.1| conserved hypothetical protein [Ricinus communis]	0.454461	4.43154	3.28558	2.58952	0.05	0.0846903	no		Peaxi162Scf00047g10224	3.68089	-0.3287	10.4139	0.0012507	0.00758997
XLOC_021409	Peaxi162Scf00391g00002	conserved hypothetical protein [Ricinus communis] gb|EEF38891.1| conserved hypothetical protein [Ricinus communis]	4.94087	47.5634	3.26702	4.85792	5e-05	0.000174625	yes		Peaxi162Scf00109g00131	3.66033	0.485073	12.5928	0.000387242	0.0027638
XLOC_021777	Peaxi162Scf00403g00113	Enoyl-[acyl-carrier-protein] reductase [NADH], chloroplastic	3.6928	35.4754	3.26403	6.52325	5e-05	0.000174625	yes		Peaxi162Scf00102g01436	3.65809	1.72438	26.6501	2.44e-07	4.2e-06
XLOC_015989	Peaxi162Scf00232g00416	Raffinose synthase family protein	2.65343	25.2674	3.25134	7.01711	5e-05	0.000174625	yes		Peaxi162Scf00337g00062	3.65679	3.59337	14.1457	0.00016918	0.00135292
XLOC_017307	Peaxi162Scf00271g00724	purine permease 3	2.5287	23.949	3.2435	5.76449	5e-05	0.000174625	yes		Peaxi162Scf00015g00448	3.65476	0.688828	30.3666	3.58e-08	7.21e-07
XLOC_005474	Peaxi162Scf00047g00074	alpha/beta-Hydrolases superfamily protein	18.7425	176.856	3.23819	8.09772	5e-05	0.000174625	yes		Peaxi162Scf00015g00162	3.65187	5.29153	55.7305	8.31e-14	4.23e-12
XLOC_008688	Peaxi162Scf00089g01132	Indole-3-glycerol phosphate synthase	9.94333	93.1467	3.2277	7.44042	5e-05	0.000174625	yes		Peaxi162Scf00073g00226	3.63796	5.90998	121.534	2.92e-28	5.76e-26
XLOC_029763	Peaxi162Scf00803g00412	Unknown protein	1.4246	13.3325	3.22632	2.51508	0.0047	0.0107515	yes		Peaxi162Scf00001g00185	3.6357	2.30385	31.7935	1.71e-08	3.66e-07
XLOC_016323	Peaxi162Scf00242g00093	Chlorophyll a-b binding protein 50, chloroplastic	545.021	5090.48	3.22342	5.47174	5e-05	0.000174625	yes		Peaxi162Scf01164g00024	3.62902	5.3142	54.8378	1.31e-13	6.58e-12
XLOC_014714	Peaxi162Scf00203g01318	RNA-binding (RRM/RBD/RNP motifs) family protein	12.434	115.815	3.21946	7.95458	5e-05	0.000174625	yes		Peaxi162Scf00757g00223	3.61592	1.47952	44.5498	2.48e-11	8.94e-10
XLOC_031390	Peaxi162Scf00950g00310	ROP-INTERACTIVE CRIB MOTIF-CONTAINING protein 10 [Populus trichocarpa] gb|EEE86115.1| ROP-INTERACTIVE CRIB MOTIF-CONTAINING protein 10 [Populus trichocarpa]	2.46338	22.7597	3.20777	4.37186	5e-05	0.000174625	yes		Peaxi162Scf00015g10238	3.59496	4.30374	55.8894	7.67e-14	3.92e-12
XLOC_014848	Peaxi162Scf00206g00311	expansin B3	0.630836	5.82519	3.20697	2.68645	0.0036	0.00849327	yes		Peaxi162Scf76275g00001	3.5898	1.74427	18.8217	1.44e-05	0.000157118
XLOC_028995	Peaxi162Scf00755g00011	CCR4-NOT transcription complex subunit 7	8.63424	79.5977	3.20459	6.93064	5e-05	0.000174625	yes		Peaxi162Scf00557g00051	3.58951	2.77805	13.6538	0.000219795	0.00170119
XLOC_011680	Peaxi162Scf00140g00710	Bifunctional nuclease 2	168.501	1547.4	3.19902	6.93623	5e-05	0.000174625	yes		Peaxi162Scf00357g00012	3.57738	4.61942	8.16115	0.00427972	0.0211656
XLOC_004826	Peaxi162Scf00039g00233	zinc finger DNA-binding protein [Catharanthus roseus]	0.452416	4.14471	3.19555	1.84776	0.0453	0.0780825	no		Peaxi162Scf00403g00113	3.5709	3.35814	89.3527	3.3e-21	3.64e-19
XLOC_020896	Peaxi162Scf00376g00013	Unknown protein	26.631	243.004	3.1898	7.62953	5e-05	0.000174625	yes		Peaxi162Scf00014g02122	3.55532	2.39719	8.54439	0.00346589	0.0177731
XLOC_004304	Peaxi162Scf00035g00092	Unknown protein	1.61621	14.5785	3.17315	2.21057	0.00745	0.0161559	yes		Peaxi162Scf00089g01241	3.55488	6.24797	8.36571	0.00382368	0.0192317
XLOC_026408	Peaxi162Scf00611g00052	Unknown protein	3.45636	31.1532	3.17206	5.58774	5e-05	0.000174625	yes		Peaxi162Scf00011g01219	3.55183	4.24026	64.6457	8.97e-16	5.8e-14
XLOC_016583	Peaxi162Scf00252g00112	Calcium-binding EF-hand family protein, putative [Theobroma cacao] gb|EOY14480.1| Calcium-binding EF-hand family protein, putative [Theobroma cacao]	0.266056	2.39684	3.17133	0.604061	0.14015	0.203637	no		Peaxi162Scf00796g00117	3.54848	5.80944	138.239	6.46e-32	1.61e-29
XLOC_008772	Peaxi162Scf00091g00713	photosystem I subunit O	364.297	3281.81	3.1713	6.68135	5e-05	0.000174625	yes		Peaxi162Scf00391g00528	3.54776	4.36494	32.7782	1.03e-08	2.3e-07
XLOC_006752	Peaxi162Scf00065g10118	Unknown protein	0.973067	8.62777	3.14838	1.67678	0.0056	0.0125577	yes		Peaxi162Scf00111g00321	3.54644	0.284726	23.4276	1.3e-06	1.85e-05
XLOC_029048	Peaxi162Scf00757g00223	Poly [ADP-ribose] polymerase 3	0.446891	3.96001	3.14751	4.11849	5e-05	0.000174625	yes		Peaxi162Scf00160g01124	3.5425	1.35249	8.13002	0.00435383	0.0214706
XLOC_012586	Peaxi162Scf00160g00516	GATA type zinc finger transcription factor family protein	9.24428	81.7716	3.14497	6.98035	5e-05	0.000174625	yes		Peaxi162Scf01012g00121	3.54136	4.36342	26.1793	3.11e-07	5.22e-06
XLOC_031271	Peaxi162Scf00940g00411		17.6556	155.908	3.1425	6.65732	5e-05	0.000174625	yes		Peaxi162Scf00803g00412	3.53664	3.54774	12.1515	0.00049048	0.0033908
XLOC_023329	Peaxi162Scf00455g01310	Protein of unknown function (DUF1191)	0.459762	4.04207	3.13614	2.9813	0.0011	0.00297066	yes		Peaxi162Scf00390g00043	3.53656	4.53227	8.41273	0.00372603	0.0187999
XLOC_030475	Peaxi162Scf00870g00218	conserved hypothetical protein [Ricinus communis] gb|EEF46958.1| conserved hypothetical protein [Ricinus communis]	0.425874	3.72923	3.13038	3.14768	0.0005	0.00146065	yes		Peaxi162Scf00286g01031	3.5347	6.67951	81.4975	1.75e-19	1.64e-17
XLOC_031759	Peaxi162Scf00982g00215	SKU5 similar 3	1.60726	14.0415	3.12702	5.03656	5e-05	0.000174625	yes		Peaxi162Scf00052g00015	3.52705	1.50968	8.19628	0.00419763	0.0208193
XLOC_004691	Peaxi162Scf00038g01034	hexokinase 1	17.7622	153.999	3.11604	8.023	5e-05	0.000174625	yes		Peaxi162Scf00994g00002	3.52054	3.73722	36.5387	1.5e-09	3.91e-08
XLOC_024185	Peaxi162Scf00497g00041	Integrase-type DNA-binding superfamily protein	0.327963	2.84074	3.11466	1.74523	0.1758	0.245493	no		Peaxi162Scf00013g00334	3.5165	2.21195	56.8816	4.63e-14	2.46e-12
XLOC_008589	Peaxi162Scf00089g01020	BTB and TAZ domain protein 2	28.0525	242.084	3.10931	7.80403	5e-05	0.000174625	yes		Peaxi162Scf00131g00417	3.51499	1.4938	8.22606	0.00412931	0.0205345
XLOC_017275	Peaxi162Scf00271g00053	Ethylene-responsive transcription factor 5	3.10136	26.7184	3.10686	5.35914	5e-05	0.000174625	yes		Peaxi162Scf00089g00515	3.5135	-0.32105	6.93877	0.00843471	0.0366862
XLOC_008687	Peaxi162Scf00089g01131		9.04757	77.9199	3.10639	6.05877	5e-05	0.000174625	yes		Peaxi162Scf00223g00031	3.51177	0.87176	8.87903	0.00288465	0.0152376
XLOC_030882	Peaxi162Scf00911g00042	Unknown protein	0.459397	3.9518	3.1047	0.964255	0.15835	0.225469	no		Peaxi162Scf00010g00342	3.50733	3.34091	64.8644	8.02e-16	5.23e-14
XLOC_006701	Peaxi162Scf00065g00029	beta-xylosidase 1	12.7163	109.031	3.09999	7.96331	5e-05	0.000174625	yes		Peaxi162Scf01068g00314	3.50722	3.84586	25.1135	5.41e-07	8.46e-06
XLOC_010355	Peaxi162Scf00120g00021	Rubisco accumulation factor 2, chloroplastic	38.7748	332.293	3.09927	7.69768	5e-05	0.000174625	yes		Peaxi162Scf00119g00143	3.50532	3.67248	17.1644	3.43e-05	0.000338911
XLOC_021099	Peaxi162Scf00382g00511	Unknown protein	0.297105	2.54102	3.09636	1.20074	0.22395	0.297328	no		Peaxi162Scf00915g00124	3.50009	4.45052	96.8337	7.54e-23	9.64e-21
XLOC_010930	Peaxi162Scf00128g01418	squamosa promoter-binding protein-like 12	2.80089	23.9417	3.09556	5.5599	5e-05	0.000174625	yes		Peaxi162Scf00519g00016	3.4993	0.971081	6.71182	0.00957757	0.0406248
XLOC_024139	Peaxi162Scf00494g00053	conserved hypothetical protein [Ricinus communis] gb|EEF48052.1| conserved hypothetical protein [Ricinus communis]	3.07478	25.9265	3.07587	6.22163	5e-05	0.000174625	yes		Peaxi162Scf00232g00416	3.49904	4.9659	67.8278	1.78e-16	1.24e-14
XLOC_017119	Peaxi162Scf00267g00139	Unknown protein	1.00605	8.46742	3.07322	1.74997	0.0461	0.0790365	no		Peaxi162Scf00016g00729	3.49767	2.57056	45.6248	1.43e-11	5.36e-10
XLOC_028411	Peaxi162Scf00715g00216	beta-amylase 1	3.46456	29.0473	3.06766	7.49879	5e-05	0.000174625	yes		Peaxi162Scf00393g00051	3.49247	5.04222	166.333	4.68e-38	1.76e-35
XLOC_033126	Peaxi162Scf01164g00018	nuclear factor Y, subunit B3	29.7442	248.023	3.0598	7.578	5e-05	0.000174625	yes		Peaxi162Scf00115g00111	3.49078	2.57397	47.6727	5.04e-12	2.02e-10
XLOC_001944	Peaxi162Scf00011g01126	Lactoylglutathione lyase / glyoxalase I family protein	3.65689	30.4721	3.0588	5.72655	5e-05	0.000174625	yes		Peaxi162Scf00081g00127	3.48621	5.90438	88.5526	4.95e-21	5.42e-19
XLOC_008797	Peaxi162Scf00092g00025	homocysteine S-methyltransferase 3	1.89962	15.7997	3.05611	5.19861	5e-05	0.000174625	yes		Peaxi162Scf00687g00611	3.48343	4.25802	43.2176	4.9e-11	1.66e-09
XLOC_002554	Peaxi162Scf00015g10238	Histone superfamily protein	4.4838	37.2599	3.05483	3.19276	0.00035	0.00105711	yes		Peaxi162Scf00179g00627	3.48333	1.72673	35.5191	2.53e-09	6.39e-08
XLOC_015188	Peaxi162Scf00211g00072	Kidney mitochondrial carrier protein 1	1.76747	14.6526	3.0514	4.40694	5e-05	0.000174625	yes		Peaxi162Scf00100g00716	3.47977	6.41213	112.62	2.61e-26	4.31e-24
XLOC_009415	Peaxi162Scf00102g01754	WRKY family transcription factor	0.366139	3.03422	3.05086	1.77922	0.04475	0.0772626	no		Peaxi162Scf00969g00001	3.4756	5.55973	25.3485	4.79e-07	7.6e-06
XLOC_030291	Peaxi162Scf00843g00220	WRKY family transcription factor	5.85437	48.1771	3.04076	6.5954	5e-05	0.000174625	yes		Peaxi162Scf00005g00618	3.4672	1.03178	11.4952	0.00069775	0.00460982
XLOC_005642	Peaxi162Scf00047g02240	DEAD-box ATP-dependent RNA helicase 53	19.7927	160.364	3.01831	7.75447	5e-05	0.000174625	yes		Peaxi162Scf00376g00013	3.46702	5.16374	161.05	6.67e-37	2.38e-34
XLOC_010079	Peaxi162Scf00115g00111	receptor-like protein kinase 4	0.368858	2.95648	3.00274	2.57695	0.05045	0.0853547	no		Peaxi162Scf00497g00041	3.46668	1.26953	15.8026	7.03e-05	0.000632307
XLOC_001294	Peaxi162Scf00007g00129	B-box type zinc finger family protein	0.269822	2.16137	3.00187	2.54542	0.00365	0.00859817	yes		Peaxi162Scf00141g00093	3.46543	1.50208	39.2528	3.72e-10	1.06e-08
XLOC_021062	Peaxi162Scf00380g00818	Unknown protein	0.575332	4.6077	3.00158	1.98824	0.17865	0.24883	no		Peaxi162Scf00498g00444	3.46468	4.65907	19.4335	1.04e-05	0.000118281
XLOC_033952	Peaxi162Scf01337g00018	Bidirectional sugar transporter SWEET2a	20.1109	160.833	2.99951	7.48945	5e-05	0.000174625	yes		Peaxi162Scf00408g00521	3.46281	3.75112	175.231	5.33e-40	2.45e-37
XLOC_000629	Peaxi162Scf00003g03636	beta-D-xylosidase 4	0.458191	3.63394	2.98751	3.63026	5e-05	0.000174625	yes		Peaxi162Scf00543g00414	3.45967	5.42402	39.3473	3.55e-10	1.01e-08
XLOC_030807	Peaxi162Scf00904g00048	Acidic endochitinase	0.950889	7.50167	2.97986	2.94943	0.0012	0.00321185	yes		Peaxi162Scf00045g02528	3.45306	0.495368	19.3954	1.06e-05	0.000120335
XLOC_024085	Peaxi162Scf00491g00038	Cytochrome P450 superfamily protein	4.90245	38.6134	2.97753	7.07032	5e-05	0.000174625	yes		Peaxi162Scf00394g00072	3.45014	-0.00619008	6.29505	0.0121076	0.0488358
XLOC_019783	Peaxi162Scf00344g02015	Lysine-specific histone demethylase 1 homolog 2	5.73796	44.8936	2.9679	6.9178	5e-05	0.000174625	yes		Peaxi162Scf00291g00054	3.44925	0.48527	36.341	1.66e-09	4.32e-08
XLOC_026305	Peaxi162Scf00605g00513	response regulator 17	3.13121	24.4646	2.9659	3.89957	5e-05	0.000174625	yes		Peaxi162Scf00579g00064	3.44657	1.67178	19.2459	1.15e-05	0.000128934
XLOC_009825	Peaxi162Scf00110g00183	Peroxiredoxin-2B	6.06628	47.3537	2.96459	5.4436	5e-05	0.000174625	yes		Peaxi162Scf00019g00010	3.44478	0.823344	15.0852	0.000102764	0.000880978
XLOC_024668	Peaxi162Scf00525g00110	2-oxoisovalerate dehydrogenase subunit alpha	6.62639	51.4676	2.95737	7.17039	5e-05	0.000174625	yes		Peaxi162Scf00436g00718	3.44409	3.19247	10.2696	0.00135239	0.00809093
XLOC_001151	Peaxi162Scf00005g00472	Pentatricopeptide repeat-containing protein	1.58209	12.2764	2.95599	5.50408	5e-05	0.000174625	yes		Peaxi162Scf00016g00712	3.43131	0.695331	18.4525	1.74e-05	0.000185595
XLOC_010101	Peaxi162Scf00115g00115	allene oxide synthase	1.18992	9.2288	2.95528	4.54997	5e-05	0.000174625	yes		Peaxi162Scf00003g03636	3.41781	3.8125	64.7763	8.39e-16	5.45e-14
XLOC_022963	Peaxi162Scf00444g00223	Sterol regulatory element-binding protein cleavage-activating protein, putative [Theobroma cacao] gb|EOY23333.1| Sterol regulatory element-binding protein cleavage-activating protein, putative [Theobroma cacao]	8.85061	68.5629	2.95358	4.31164	5e-05	0.000174625	yes		Peaxi162Scf00159g01647	3.41156	5.7757	181.209	2.64e-41	1.3e-38
XLOC_010682	Peaxi162Scf00126g00232	beta-xylosidase 1	17.4666	135.028	2.95058	7.55713	5e-05	0.000174625	yes		Peaxi162Scf00950g00310	3.41071	2.92199	66.2883	3.9e-16	2.6e-14
XLOC_034764	Peaxi162Scf02135g00018	purple acid phosphatase 26	43.281	333.476	2.94578	7.38295	5e-05	0.000174625	yes		Peaxi162Scf00271g00724	3.40709	2.63717	42.3978	7.45e-11	2.44e-09
XLOC_032730	Peaxi162Scf01099g00011	Ethylene-responsive transcription factor 4	0.606565	4.67031	2.94478	1.56858	0.00675	0.0148088	yes		Peaxi162Scf00393g00071	3.40682	2.83032	20.5252	5.89e-06	7.14e-05
XLOC_022535	Peaxi162Scf00428g00087	Zinc finger A20 and AN1 domain-containing stress-associated protein 5	26.8438	206.504	2.94351	6.80943	5e-05	0.000174625	yes		Peaxi162Scf00065g10118	3.39763	0.091132	13.1586	0.000286206	0.00213077
XLOC_001763	Peaxi162Scf00010g00342	Eukaryotic aspartyl protease family protein	1.67102	12.8187	2.93944	4.70791	5e-05	0.000174625	yes		Peaxi162Scf01600g00007	3.38938	4.37646	37.8747	7.54e-10	2.05e-08
XLOC_011729	Peaxi162Scf00141g00093	Pentatricopeptide repeat-containing protein	0.852093	6.52613	2.93715	3.34895	0.0009	0.00248147	yes		Peaxi162Scf20962g00002	3.38705	6.22381	114.262	1.14e-26	1.97e-24
XLOC_016344	Peaxi162Scf00244g00018	cellulose synthase-like A3	0.885144	6.77563	2.93637	3.93131	5e-05	0.000174625	yes		Peaxi162Scf00244g00018	3.37848	1.08569	33.3097	7.86e-09	1.79e-07
XLOC_007854	Peaxi162Scf00078g00043	Integrase-type DNA-binding superfamily protein	1.03286	7.89882	2.935	2.64307	0.0042	0.00973416	yes		Peaxi162Scf00070g00013	3.37579	6.58134	10.8296	0.000998914	0.00629148
XLOC_032396	Peaxi162Scf01058g00161	Glycosyl hydrolase family protein	3.98237	30.4518	2.93483	6.67703	5e-05	0.000174625	yes		Peaxi162Scf00211g00072	3.37571	5.90676	23.1092	1.53e-06	2.14e-05
XLOC_014854	Peaxi162Scf00206g00106	RING membrane-anchor 1	9.87914	75.31	2.93038	6.66779	5e-05	0.000174625	yes		Peaxi162Scf00391g00322	3.36584	3.05568	39.7918	2.83e-10	8.25e-09
XLOC_010534	Peaxi162Scf00123g00068	29 kDa ribonucleoprotein A, chloroplastic	311.689	2366.73	2.92472	5.50519	5e-05	0.000174625	yes		Peaxi162Scf00188g01015	3.36481	0.139246	12.4029	0.000428676	0.003021
XLOC_002237	Peaxi162Scf00013g00334	Pentatricopeptide repeat-containing protein	1.15983	8.74333	2.91428	4.10016	5e-05	0.000174625	yes		Peaxi162Scf00190g01012	3.36312	4.28728	5.914	0.015021	0.057979
XLOC_006719	Peaxi162Scf00065g00138	conserved hypothetical protein [Ricinus communis] gb|EEF45569.1| conserved hypothetical protein [Ricinus communis]	0.310962	2.33876	2.91094	1.42295	0.2532	0.327171	no		Peaxi162Scf00016g02820	3.355	2.52339	9.97157	0.00158976	0.009257
XLOC_025380	Peaxi162Scf00553g00055	Chaperone DnaJ-domain superfamily protein	353.624	2659.09	2.91065	6.18546	5e-05	0.000174625	yes		Peaxi162Scf00074g00316	3.3271	2.53101	8.64886	0.00327266	0.0169416
XLOC_028284	Peaxi162Scf00710g00525		21.3017	159.462	2.90417	6.47422	5e-05	0.000174625	yes		Peaxi162Scf00102g01754	3.3243	3.45077	30.3135	3.68e-08	7.39e-07
XLOC_016511	Peaxi162Scf00249g00815	F-box/kelch-repeat protein	17.0378	126.895	2.89682	7.43589	5e-05	0.000174625	yes		Peaxi162Scf00714g00620	3.32368	4.96836	15.9025	6.67e-05	0.000604509
XLOC_016014	Peaxi162Scf00232g00045	Chaperone DnaJ-domain superfamily protein	6.25977	46.4756	2.89229	5.52802	5e-05	0.000174625	yes		Peaxi162Scf00206g00311	3.32349	2.57123	28.497	9.38e-08	1.74e-06
XLOC_021895	Peaxi162Scf00406g00210	Histone H2B.1	21.9276	162.312	2.88795	6.53302	5e-05	0.000174625	yes		Peaxi162Scf00715g00216	3.3211	5.10419	58.6744	1.86e-14	1.05e-12
XLOC_015892	Peaxi162Scf00231g00021	NAD(P)-binding Rossmann-fold superfamily protein	18.9173	139.721	2.88477	7.31065	5e-05	0.000174625	yes		Peaxi162Scf00755g00011	3.32062	5.62942	30.251	3.8e-08	7.62e-07
XLOC_025208	Peaxi162Scf00546g00115	Unknown protein	53.7359	396.338	2.88277	6.02873	5e-05	0.000174625	yes		Peaxi162Scf00007g10126	3.31986	1.92105	28.1044	1.15e-07	2.1e-06
XLOC_029122	Peaxi162Scf00763g00043	Transducin/WD40 repeat-like superfamily protein	14.057	103.489	2.88012	7.35873	5e-05	0.000174625	yes		Peaxi162Scf00011g01126	3.31487	3.81579	44.4532	2.61e-11	9.37e-10
XLOC_034156	Peaxi162Scf01412g00012	Aluminium induced protein with YGL and LRDR motifs	270.721	1987.98	2.87642	5.80638	5e-05	0.000174625	yes		Peaxi162Scf00016g01228	3.31197	6.30461	6.53156	0.0105977	0.0439279
XLOC_003683	Peaxi162Scf00025g00171	RING/U-box superfamily protein	1.52329	11.1496	2.87173	3.08162	0.00035	0.00105711	yes		Peaxi162Scf00047g00074	3.31062	5.07515	160.319	9.64e-37	3.38e-34
XLOC_015140	Peaxi162Scf00209g00331	alpha-amylase-like 3	18.3924	134.531	2.87076	7.34376	5e-05	0.000174625	yes		Peaxi162Scf00111g00231	3.3059	0.282113	6.01661	0.0141718	0.0554453
XLOC_034305	Peaxi162Scf01502g00007	SAUR-like auxin-responsive protein family	0.837192	6.12133	2.87021	1.69354	0.0477	0.0813409	no		Peaxi162Scf00314g01027	3.30426	0.536024	12.8602	0.000335649	0.00244357
XLOC_021414	Peaxi162Scf00391g00322	Protein kinase superfamily protein	0.358526	2.60513	2.86121	2.95115	0.0013	0.00345064	yes		Peaxi162Scf00417g00039	3.29933	1.08972	10.7659	0.00103386	0.00646926
XLOC_015403	Peaxi162Scf00217g00314	Glycosyl hydrolase family protein	3.74879	27.0579	2.85155	7.0563	5e-05	0.000174625	yes		Peaxi162Scf00444g00223	3.29878	4.61882	112.702	2.51e-26	4.19e-24
XLOC_011245	Peaxi162Scf00131g00192	CBL-interacting protein kinase 12	0.824498	5.95041	2.8514	3.38098	0.0001	0.00033435	yes		Peaxi162Scf00102g00133	3.28718	3.03497	6.75624	0.00934207	0.0398215
XLOC_030698	Peaxi162Scf00892g00114	conserved hypothetical protein [Ricinus communis] gb|EEF38646.1| conserved hypothetical protein [Ricinus communis]	1.70879	12.3128	2.84911	4.31254	5e-05	0.000174625	yes		Peaxi162Scf00382g00511	3.27651	1.65771	11.9158	0.000556584	0.0037921
XLOC_033244	Peaxi162Scf01184g00111	Unknown protein	1.32323	9.49159	2.84259	1.74953	0.0565	0.0940614	no		Peaxi162Scf00074g01028	3.27453	1.41906	10.3695	0.00128115	0.00774071
XLOC_023524	Peaxi162Scf00463g00416	Metal tolerance protein 4	6.98345	49.9594	2.83874	6.65268	5e-05	0.000174625	yes		Peaxi162Scf01276g00037	3.27329	5.53231	6.74782	0.00938623	0.0399851
XLOC_024309	Peaxi162Scf00502g00828	cytochrome P450, family 79, subfamily B, polypeptide 3	0.645943	4.61498	2.83685	3.58927	5e-05	0.000174625	yes		Peaxi162Scf01184g00017	3.27056	2.67057	51.6279	6.71e-13	2.99e-11
XLOC_034938	Peaxi162Scf03779g00019	myb domain protein 3	26.7368	190.925	2.8361	7.2158	5e-05	0.000174625	yes		Peaxi162Scf00370g00029	3.26629	-0.342613	6.388	0.0114894	0.0468572
XLOC_034254	Peaxi162Scf01455g00005	terpene synthase 04	1.22489	8.72362	2.83228	4.9881	5e-05	0.000174625	yes		Peaxi162Scf00734g00029	3.26045	2.27336	11.2961	0.00077671	0.00504776
XLOC_028000	Peaxi162Scf00694g00316	RNA polymerase sigma-C factor	5.4586	38.873	2.83216	6.30086	5e-05	0.000174625	yes		Peaxi162Scf00361g00101	3.25365	0.988519	11.8667	0.000571459	0.0038794
XLOC_015674	Peaxi162Scf00225g00116	Acyl-CoA N-acyltransferases (NAT) superfamily protein	2.33071	16.5741	2.83009	4.26799	5e-05	0.000174625	yes		Peaxi162Scf00380g00818	3.25081	-0.0378122	10.8063	0.00101153	0.00635453
XLOC_008582	Peaxi162Scf00089g00833	alpha/beta-Hydrolases superfamily protein	7.50412	53.3031	2.82846	6.70296	5e-05	0.000174625	yes		Peaxi162Scf00319g00072	3.24993	4.73704	6.80042	0.00911365	0.039073
XLOC_000033	Peaxi162Scf00000g43013	Aluminium induced protein with YGL and LRDR motifs	0.55687	3.95423	2.82798	2.2208	0.0078	0.016826	yes		Peaxi162Scf00381g00038	3.24753	0.791197	6.38547	0.0115058	0.0469111
XLOC_000671	Peaxi162Scf00003g04536	WCRKC thioredoxin 1	29.2609	206.993	2.82254	7.19815	5e-05	0.000174625	yes		Peaxi162Scf00131g00192	3.23875	5.7676	27.6572	1.45e-07	2.59e-06
XLOC_012520	Peaxi162Scf00159g01111	MLP-like protein 43	2.09847	14.8145	2.8196	3.4886	5e-05	0.000174625	yes		Peaxi162Scf00000g00801	3.23852	1.73834	13.6053	0.000225549	0.00173923
XLOC_025343	Peaxi162Scf00550g00410	Protein kinase superfamily protein	1.70858	11.9645	2.80789	4.34758	5e-05	0.000174625	yes		Peaxi162Scf00226g10014	3.23754	1.55848	6.06907	0.0137569	0.0540251
XLOC_009383	Peaxi162Scf00102g01420	Ethylene-responsive transcription factor ERF025	0.323668	2.26534	2.80714	1.2461	0.22335	0.29669	no		Peaxi162Scf01411g00005	3.23753	1.11616	6.2745	0.0122488	0.0492042
XLOC_018654	Peaxi162Scf00312g00024	NAD(P)-binding Rossmann-fold superfamily protein	3.37725	23.6343	2.80697	4.6583	5e-05	0.000174625	yes		Peaxi162Scf00892g00114	3.23292	4.10127	87.0131	1.08e-20	1.14e-18
XLOC_012131	Peaxi162Scf00152g01526	Lactoylglutathione lyase / glyoxalase I family protein	2.64311	18.4861	2.80613	4.84331	5e-05	0.000174625	yes		Peaxi162Scf01238g00003	3.23199	0.597828	5.68412	0.0171191	0.0644909
XLOC_016321	Peaxi162Scf00242g00092	Chlorophyll a-b binding protein 13, chloroplastic	223.352	1559.52	2.80371	6.1198	5e-05	0.000174625	yes		Peaxi162Scf00618g00025	3.23099	0.673676	6.32293	0.0119187	0.0482242
XLOC_023982	Peaxi162Scf00485g00104	Peptidase M20/M25/M40 family protein	33.8927	233.722	2.78574	7.38979	5e-05	0.000174625	yes		Peaxi162Scf00038g01034	3.23029	6.49765	363.983	3.82e-81	1.98e-77
XLOC_011187	Peaxi162Scf00130g00619	UDP-Glycosyltransferase superfamily protein	4.67648	32.1361	2.7807	6.37024	5e-05	0.000174625	yes		Peaxi162Scf00131g00121	3.22882	3.84321	6.75742	0.00933588	0.0398033
XLOC_022541	Peaxi162Scf00428g01010	Histone superfamily protein	2.92799	20.101	2.77929	3.43766	0.0002	0.000634001	yes		Peaxi162Scf00242g00093	3.22302	10.5182	67.9085	1.71e-16	1.19e-14
XLOC_005101	Peaxi162Scf00043g02929	Tetratricopeptide repeat (TPR)-like superfamily protein	8.0281	54.9754	2.77565	6.3784	5e-05	0.000174625	yes		Peaxi162Scf01114g00116	3.21334	1.41979	11.8041	0.000591019	0.00399778
XLOC_027708	Peaxi162Scf00684g00012	X intrinsic protein [Nicotiana sylvestris]	2.16686	14.808	2.7727	4.30893	5e-05	0.000174625	yes		Peaxi162Scf00003g00239	3.21114	-0.161357	6.88772	0.00867899	0.0375679
XLOC_017017	Peaxi162Scf00264g00213	Unknown protein	4.12172	27.9766	2.7629	5.16292	5e-05	0.000174625	yes		Peaxi162Scf00102g01850	3.20342	0.0900415	5.9786	0.0144805	0.0563549
XLOC_026269	Peaxi162Scf00603g00016	light-harvesting chlorophyll B-binding protein 3	133.028	900.945	2.75971	5.9624	5e-05	0.000174625	yes		Peaxi162Scf00039g00233	3.20285	4.80005	26.4405	2.72e-07	4.63e-06
XLOC_012723	Peaxi162Scf00161g00157	Unknown protein	0.695435	4.7077	2.75903	2.07003	0.0087	0.0185167	yes		Peaxi162Scf00076g00027	3.19612	3.01011	11.583	0.000665583	0.00442468
XLOC_001806	Peaxi162Scf00011g00016	Basic blue protein	3.23846	21.8368	2.75338	4.16443	5e-05	0.000174625	yes		Peaxi162Scf00267g00137	3.18975	-0.126986	5.8738	0.0153679	0.058999
XLOC_025513	Peaxi162Scf00560g00128		3.04864	20.5348	2.75184	3.40777	0.00045	0.00132797	yes		Peaxi162Scf00494g00053	3.1876	6.06054	24.7536	6.51e-07	9.95e-06
XLOC_031157	Peaxi162Scf00931g00036	plastid developmental protein DAG, putative	52.4751	352.425	2.74761	7.01511	5e-05	0.000174625	yes		Peaxi162Scf00110g00183	3.1869	4.87917	86.1196	1.69e-20	1.73e-18
XLOC_009381	Peaxi162Scf00102g01436	SPX domain-containing membrane protein	0.831842	5.57337	2.74417	4.02066	5e-05	0.000174625	yes		Peaxi162Scf00140g00710	3.18405	6.94675	113.284	1.87e-26	3.17e-24
XLOC_007819	Peaxi162Scf00076g01038	NDH-dependent cyclic electron flow 1	12.9649	86.8365	2.74369	6.85274	5e-05	0.000174625	yes		Peaxi162Scf00904g00048	3.18367	3.0032	28.0718	1.17e-07	2.13e-06
XLOC_002596	Peaxi162Scf00016g00712	RAD-like 6	1.17843	7.89053	2.74325	1.24592	0.2564	0.330469	no		Peaxi162Scf00611g00052	3.18053	5.05109	25.2373	5.07e-07	7.97e-06
XLOC_009514	Peaxi162Scf00104g00331	Exonuclease family protein	0.812826	5.42804	2.73941	3.09078	0.00045	0.00132797	yes		Peaxi162Scf00057g10136	3.17805	0.927087	5.12033	0.0236471	0.0829394
XLOC_011983	Peaxi162Scf00149g00318	Pentatricopeptide repeat-containing protein	2.1869	14.57	2.73604	5.26642	5e-05	0.000174625	yes		Peaxi162Scf00420g00047	3.17802	0.790796	5.56448	0.0183284	0.0680777
XLOC_007096	Peaxi162Scf00069g02239	Epidermis-specific secreted glycoprotein EP1	1.73046	11.4888	2.731	3.48539	0.0001	0.00033435	yes		Peaxi162Scf00139g00057	3.17695	6.23856	37.568	8.83e-10	2.39e-08
XLOC_001400	Peaxi162Scf00007g10126	Pentatricopeptide repeat-containing protein	0.75538	5.01355	2.73056	3.3405	0.0003	0.000918529	yes		Peaxi162Scf00391g00002	3.17628	4.22321	26.6354	2.46e-07	4.23e-06
XLOC_030204	Peaxi162Scf00836g00036	Histone superfamily protein	2.55837	16.926	2.72594	2.07279	0.0025	0.00617808	yes		Peaxi162Scf00262g01015	3.17521	2.89326	21.8728	2.91e-06	3.82e-05
XLOC_029426	Peaxi162Scf00783g00313	EID1-like F-box protein 3	10.8467	71.6965	2.72464	6.2333	5e-05	0.000174625	yes		Peaxi162Scf00401g00018	3.17375	5.68752	32.9478	9.47e-09	2.12e-07
XLOC_010581	Peaxi162Scf00124g01711	SAUR-like auxin-responsive protein family	0.550413	3.63207	2.72221	0.862687	0.16615	0.234487	no		Peaxi162Scf00078g00043	3.17368	1.76794	13.9789	0.000184878	0.00145929
XLOC_002250	Peaxi162Scf00014g00412	Rhodanese/Cell cycle control phosphatase superfamily protein	49.1141	323.724	2.72056	6.95711	5e-05	0.000174625	yes		Peaxi162Scf00115g00115	3.16935	2.92408	86.4543	1.43e-20	1.47e-18
XLOC_033065	Peaxi162Scf01159g00023	Auxin-induced protein-like protein [Medicago truncatula] gb|AES85188.1| Auxin-induced protein-like protein [Medicago truncatula]	0.575624	3.7801	2.71523	1.1186	0.2215	0.294695	no		Peaxi162Scf00332g00524	3.16798	3.95916	27.2994	1.74e-07	3.07e-06
XLOC_029185	Peaxi162Scf00767g00524	conserved hypothetical protein [Ricinus communis] gb|EEF49543.1| conserved hypothetical protein [Ricinus communis]	8.52635	55.8314	2.71108	6.26381	5e-05	0.000174625	yes		Peaxi162Scf00455g01310	3.16664	2.81855	60.0675	9.17e-15	5.35e-13
XLOC_008825	Peaxi162Scf00092g01413	spermidine synthase 1	1.77164	11.5936	2.71017	4.42597	5e-05	0.000174625	yes		Peaxi162Scf00089g01131	3.15986	2.71692	57.3812	3.59e-14	1.94e-12
XLOC_014753	Peaxi162Scf00204g01613	L-ascorbate oxidase	1.11542	7.28135	2.70661	3.98165	5e-05	0.000174625	yes		Peaxi162Scf01099g00011	3.15963	0.762607	16.4818	4.91e-05	0.00046371
XLOC_005637	Peaxi162Scf00047g10224	glycine rich protein-interacting protein [Nicotiana tabacum]	0.713239	4.65158	2.70526	1.45261	0.1889	0.259598	no		Peaxi162Scf00160g00516	3.15869	1.54931	73.3432	1.09e-17	8.55e-16
XLOC_028006	Peaxi162Scf00694g00049	Subtilase family protein	25.1534	163.862	2.70366	6.75707	5e-05	0.000174625	yes		Peaxi162Scf00089g01132	3.15856	4.87519	142.097	9.26e-33	2.43e-30
XLOC_031695	Peaxi162Scf00977g00049	cysteine-rich extensin-like protein-2 [Nicotiana tabacum]	77.3057	502.402	2.7002	9.60589	5e-05	0.000174625	yes		Peaxi162Scf00089g01020	3.14844	5.94068	112.198	3.23e-26	5.19e-24
XLOC_027013	Peaxi162Scf00646g00323	alpha/beta-Hydrolases superfamily protein	16.5397	107.472	2.69996	6.81081	5e-05	0.000174625	yes		Peaxi162Scf00079g00137	3.14827	-0.186968	14.206	0.000163849	0.00131894
XLOC_027800	Peaxi162Scf00687g00611	Unknown protein	1.69097	10.98	2.69896	2.68627	0.00195	0.00495309	yes		Peaxi162Scf00411g00055	3.14426	4.12698	20.4807	6.02e-06	7.27e-05
XLOC_031326	Peaxi162Scf00944g00009	Unknown protein	597.135	3876.89	2.69877	6.747	5e-05	0.000174625	yes		Peaxi162Scf01208g00146	3.14417	1.31507	18.2355	1.95e-05	0.00020565
XLOC_030182	Peaxi162Scf00835g00312	hydroxycinnamoyl-CoA shikimate/quinate hydroxycinnamoyl transferase	17.2259	111.183	2.69029	6.91023	5e-05	0.000174625	yes		Peaxi162Scf01164g00018	3.14408	6.08463	157.303	4.4e-36	1.4e-33
XLOC_027754	Peaxi162Scf00684g00327	Glycine-rich RNA-binding protein	170.925	1102.28	2.68905	6.7555	5e-05	0.000174625	yes		Peaxi162Scf00065g00029	3.1318	9.42361	44.9752	2e-11	7.3e-10
XLOC_008152	Peaxi162Scf00081g00151	zinc-finger protein 2	14.5977	93.7475	2.68304	6.10592	5e-05	0.000174625	yes		Peaxi162Scf00092g01413	3.12974	1.69781	34.0868	5.27e-09	1.25e-07
XLOC_021720	Peaxi162Scf00401g00026	GATA type zinc finger transcription factor family protein	33.0782	212.127	2.68097	6.56256	5e-05	0.000174625	yes		Peaxi162Scf00091g00713	3.1288	6.38198	137.239	1.07e-31	2.61e-29
XLOC_010228	Peaxi162Scf00118g01926	Glyc 43 isoform 2 [Theobroma cacao]	2.19171	14.0274	2.67811	5.04333	5e-05	0.000174625	yes		Peaxi162Scf01096g00011	3.12665	2.05197	9.62012	0.00192458	0.0108586
XLOC_006755	Peaxi162Scf00065g00131	RING-H2 finger protein ATL2	7.0704	45.2162	2.67698	5.67231	5e-05	0.000174625	yes		Peaxi162Scf00205g00032	3.10937	5.02202	16.6252	4.55e-05	0.000435089
XLOC_024864	Peaxi162Scf00534g00012	flowering promoting factor 1	0.582117	3.71959	2.67576	1.28262	0.2226	0.295877	no		Peaxi162Scf00128g01418	3.10856	2.9511	90.3004	2.05e-21	2.32e-19
XLOC_017782	Peaxi162Scf00286g00022	Chitinase family protein	7.29132	46.5846	2.6756	10.1435	5e-05	0.000174625	yes		Peaxi162Scf00005g04713	3.10287	0.321316	14.5057	0.000139738	0.00114942
XLOC_025070	Peaxi162Scf00540g00128	Protein phosphatase 2C family protein	1.6463	10.5152	2.67517	3.73707	5e-05	0.000174625	yes		Peaxi162Scf00071g00239	3.1018	0.255774	7.52467	0.00608596	0.0280803
XLOC_022788	Peaxi162Scf00438g00822		0.367372	2.34513	2.67436	1.29104	0.23575	0.310181	no		Peaxi162Scf00843g00220	3.10096	5.77921	28.3038	1.04e-07	1.91e-06
XLOC_009276	Peaxi162Scf00102g00124	Protein of unknown function (DUF1442)	1.18093	7.51359	2.66958	2.71483	0.0048	0.0109543	yes		Peaxi162Scf00450g00028	3.09513	2.6147	32.4804	1.2e-08	2.65e-07
XLOC_025665	Peaxi162Scf00568g00061	Histone superfamily protein	3.42767	21.733	2.66459	2.5337	0.00165	0.00426738	yes		Peaxi162Scf00149g00023	3.08499	3.37761	20.6811	5.42e-06	6.64e-05
XLOC_026329	Peaxi162Scf00608g00918	histone H2A 11	6.85917	43.3787	2.66088	5.42383	5e-05	0.000174625	yes		Peaxi162Scf00204g01613	3.07048	6.93212	26.4864	2.65e-07	4.54e-06
XLOC_004566	Peaxi162Scf00038g01529	conserved hypothetical protein [Ricinus communis] gb|EEF34974.1| conserved hypothetical protein [Ricinus communis]	1.88579	11.9024	2.65802	3.33376	5e-05	0.000174625	yes		Peaxi162Scf00023g00927	3.06917	1.30133	40.3613	2.11e-10	6.37e-09
XLOC_010242	Peaxi162Scf00118g00085	hydroxyproline-rich glycoprotein family protein	4.85049	30.3405	2.64504	4.83529	5e-05	0.000174625	yes		Peaxi162Scf00203g01318	3.06281	6.50939	192.25	1.03e-43	5.74e-41
XLOC_006212	Peaxi162Scf00058g00014	Histone superfamily protein	1.66139	10.3728	2.64234	2.19071	0.00835	0.0178627	yes		Peaxi162Scf00366g00711	3.06267	3.01104	16.1017	6e-05	0.000553578
XLOC_007338	Peaxi162Scf00073g00056	calmodulin-binding family protein	6.24267	38.9102	2.63991	5.72202	5e-05	0.000174625	yes		Peaxi162Scf00403g00041	3.06175	2.72557	17.7746	2.49e-05	0.000255496
XLOC_003786	Peaxi162Scf00026g00226	PAS/LOV protein B	9.19435	57.2645	2.63882	6.25955	5e-05	0.000174625	yes		Peaxi162Scf00120g00021	3.06087	7.54622	99.756	1.72e-23	2.32e-21
XLOC_031530	Peaxi162Scf00959g00023	UDP-D-glucuronate 4-epimerase 3	1.67213	10.4087	2.63803	4.08512	5e-05	0.000174625	yes		Peaxi162Scf00940g00411	3.05563	4.33618	127.562	1.4e-29	2.96e-27
XLOC_034510	Peaxi162Scf01623g00013	Protein phosphatase 2C family protein	3.38657	21.0655	2.63699	5.34784	5e-05	0.000174625	yes		Peaxi162Scf00009g00348	3.04565	2.26815	27.7445	1.38e-07	2.48e-06
XLOC_018891	Peaxi162Scf00318g00089	Cysteine/Histidine-rich C1 domain family protein	0.459515	2.85758	2.63661	1.64347	0.0689	0.111727	no		Peaxi162Scf00870g00218	3.04549	4.36004	15.4052	8.67e-05	0.000757996
XLOC_011337	Peaxi162Scf00132g00057	Integrase-type DNA-binding superfamily protein	2.93177	18.2217	2.63582	5.12731	5e-05	0.000174625	yes		Peaxi162Scf00271g00053	3.04432	6.5544	46.0618	1.15e-11	4.35e-10
XLOC_002154	Peaxi162Scf00013g00140	TCP family transcription factor	4.13456	25.6132	2.63108	5.19133	5e-05	0.000174625	yes		Peaxi162Scf00135g01433	3.03768	3.62627	7.94159	0.00483114	0.0233355
XLOC_031106	Peaxi162Scf00928g00130	jasmonate ZIM-domain protein 1 [Nicotiana tabacum]	2.71308	16.8046	2.63086	4.29206	5e-05	0.000174625	yes		Peaxi162Scf00350g00013	3.03503	3.39967	15.3457	8.95e-05	0.000778745
XLOC_021257	Peaxi162Scf00386g00532	Protein kinase superfamily protein	1.18859	7.35206	2.6289	2.72771	0.0006	0.00172228	yes		Peaxi162Scf01132g00039	3.03407	1.77278	17.7355	2.54e-05	0.000260156
XLOC_008173	Peaxi162Scf00082g00120	Thioredoxin z	13.5208	83.2249	2.62183	6.18038	5e-05	0.000174625	yes		Peaxi162Scf00047g02226	3.032	2.67064	42.854	5.9e-11	1.97e-09
XLOC_017813	Peaxi162Scf00286g00547	Phosphoglucan, water dikinase, chloroplastic	29.843	183.197	2.61793	6.47967	5e-05	0.000174625	yes		Peaxi162Scf01337g00018	3.03148	5.14585	55.6167	8.81e-14	4.47e-12
XLOC_003573	Peaxi162Scf00024g01922	2-oxoglutarate (2OG) and Fe(II)-dependent oxygenase superfamily protein	1.21841	7.47885	2.61782	5.65776	5e-05	0.000174625	yes		Peaxi162Scf00003g04536	3.0289	4.35145	75.8742	3.02e-18	2.5e-16
XLOC_011697	Peaxi162Scf00140g01313	conserved hypothetical protein [Ricinus communis] gb|EEF38179.1| conserved hypothetical protein [Ricinus communis]	0.689254	4.23068	2.61778	1.64654	0.0662	0.107924	no		Peaxi162Scf00083g00319	3.02739	2.80138	13.3725	0.000255338	0.00193507
XLOC_007753	Peaxi162Scf00076g00027	phosphate transporter 2	0.403592	2.47706	2.61766	2.40279	0.00405	0.00942508	yes		Peaxi162Scf00596g00057	3.02163	0.869877	25.3731	4.72e-07	7.51e-06
XLOC_033203	Peaxi162Scf01178g00001	MADS-box transcription factor 50	1.96104	12.0005	2.6134	1.78389	0.25245	0.326416	no		Peaxi162Scf00152g00009	3.01821	-0.302296	7.86153	0.00504976	0.0241884
XLOC_002320	Peaxi162Scf00014g01420	Arabidopsis Inositol phosphorylceramide synthase 1	4.49663	27.4019	2.60736	4.59942	5e-05	0.000174625	yes		Peaxi162Scf00386g00532	3.01578	1.32188	34.8253	3.61e-09	8.84e-08
XLOC_010662	Peaxi162Scf00126g01125	Pentatricopeptide repeat-containing protein	6.96111	42.2412	2.60126	6.24569	5e-05	0.000174625	yes		Peaxi162Scf00264g00014	3.01244	2.61363	26.2719	2.97e-07	5.01e-06
XLOC_021731	Peaxi162Scf00401g00423	Low temperature and salt responsive protein family	244.664	1482.33	2.59899	6.54952	5e-05	0.000174625	yes		Peaxi162Scf00016g00224	3.00611	5.60193	44.0033	3.28e-11	1.15e-09
XLOC_023577	Peaxi162Scf00465g00819	Chaperone DnaJ-domain superfamily protein	1.16348	7.03933	2.59699	4.12587	5e-05	0.000174625	yes		Peaxi162Scf00976g00315	3.00175	5.22242	36.0285	1.94e-09	5.03e-08
XLOC_018805	Peaxi162Scf00314g01042	Eukaryotic aspartyl protease family protein	1.84508	11.0937	2.58798	3.73822	5e-05	0.000174625	yes		Peaxi162Scf00818g00018	3.00127	2.85138	19.1756	1.19e-05	0.000132983
XLOC_006751	Peaxi162Scf00065g00117	Unknown protein	2.50398	15.0546	2.58791	3.08081	0.00095	0.00260572	yes		Peaxi162Scf02135g00018	2.99881	5.64617	54.2436	1.77e-13	8.65e-12
XLOC_027681	Peaxi162Scf00683g00146	Peptidyl-prolyl cis-trans isomerase FKBP17-2, chloroplastic	40.042	240.724	2.5878	6.65315	5e-05	0.000174625	yes		Peaxi162Scf00000g43013	2.99785	7.44727	13.13	0.000290598	0.00215807
XLOC_002522	Peaxi162Scf00015g01027	CRM family member 3B	7.00826	42.0385	2.58458	4.89855	5e-05	0.000174625	yes		Peaxi162Scf00465g00819	2.99726	2.77407	60.1119	8.96e-15	5.24e-13
XLOC_018634	Peaxi162Scf00311g01426	conserved hypothetical protein [Ricinus communis] gb|EEF42876.1| conserved hypothetical protein [Ricinus communis]	39.4837	236.113	2.58015	6.34928	5e-05	0.000174625	yes		Peaxi162Scf00618g00753	2.98988	0.551232	14.0177	0.000181098	0.00143438
XLOC_020913	Peaxi162Scf00376g00210	Plant invertase/pectin methylesterase inhibitor superfamily protein	6.5007	38.8054	2.57759	5.44774	5e-05	0.000174625	yes		Peaxi162Scf00547g00042	2.98478	0.899091	6.63137	0.0100198	0.0421125
XLOC_010154	Peaxi162Scf00117g00418	ORM1-like protein 2	3.57501	21.3256	2.57657	4.35193	5e-05	0.000174625	yes		Peaxi162Scf00123g00068	2.98408	8.1452	94.3932	2.59e-22	3.07e-20
XLOC_019035	Peaxi162Scf00323g00924		10.9216	65.0018	2.57329	5.13156	5e-05	0.000174625	yes		Peaxi162Scf00209g00845	2.98041	2.56952	47.5587	5.34e-12	2.13e-10
XLOC_002159	Peaxi162Scf00013g00229	DNA polymerase zeta catalytic subunit, putative [Theobroma cacao] gb|EOY18349.1| DNA polymerase zeta catalytic subunit, putative [Theobroma cacao]	18.4214	109.506	2.57155	6.66118	5e-05	0.000174625	yes		Peaxi162Scf00037g01721	2.97994	1.9908	11.4928	0.000698661	0.00461437
XLOC_027020	Peaxi162Scf00647g00131	Glycosyl hydrolase family protein	3.0168	17.9091	2.56961	5.59978	5e-05	0.000174625	yes		Peaxi162Scf00126g00232	2.97928	9.12536	34.5089	4.24e-09	1.02e-07
XLOC_010241	Peaxi162Scf00118g00084	hydroxyproline-rich glycoprotein family protein	6.16888	36.4949	2.56462	5.06474	5e-05	0.000174625	yes		Peaxi162Scf01058g00161	2.97799	6.12763	240.986	2.4e-54	2.26e-51
XLOC_011968	Peaxi162Scf00149g00721	Trypsin family protein	3.16841	18.7242	2.56307	5.48414	5e-05	0.000174625	yes		Peaxi162Scf00005g00472	2.97792	3.50081	69.7772	6.64e-17	4.84e-15
XLOC_031821	Peaxi162Scf00986g00225	Domain of unknown function (DUF966)	1.03237	6.09705	2.56216	3.30651	0.0002	0.000634001	yes		Peaxi162Scf00603g00519	2.97443	0.921661	7.21118	0.00724508	0.0323336
XLOC_022795	Peaxi162Scf00439g00037	RING/U-box superfamily protein	4.81854	28.4292	2.5607	4.98092	5e-05	0.000174625	yes		Peaxi162Scf00312g00024	2.97428	4.53762	54.1079	1.9e-13	9.21e-12
XLOC_004387	Peaxi162Scf00036g01811	Ectonucleoside triphosphate diphosphohydrolase 6	2.60053	15.3212	2.55865	5.09062	5e-05	0.000174625	yes		Peaxi162Scf00089g00084	2.96977	5.64328	16.4335	5.04e-05	0.000474811
XLOC_019623	Peaxi162Scf00340g00021	Unknown protein	7.13	41.9983	2.55836	3.79796	0.0001	0.00033435	yes		Peaxi162Scf00525g00110	2.96166	4.61943	142.401	7.95e-33	2.14e-30
XLOC_030116	Peaxi162Scf00828g00016	Unknown protein	46.3301	271.579	2.55135	6.52328	5e-05	0.000174625	yes		Peaxi162Scf00463g00416	2.9502	4.82401	115.68	5.59e-27	1.02e-24
XLOC_014028	Peaxi162Scf00188g01221	2-oxoglutarate (2OG) and Fe(II)-dependent oxygenase superfamily protein	78.9256	461.29	2.54711	6.25323	5e-05	0.000174625	yes		Peaxi162Scf00058g00013	2.94965	4.21497	42.2926	7.86e-11	2.56e-09
XLOC_000106	Peaxi162Scf00000g43015	Protochlorophyllide reductase, chloroplastic	10.2713	59.9707	2.54563	6.3048	5e-05	0.000174625	yes		Peaxi162Scf00231g00433	2.94795	0.313788	7.34526	0.006724	0.0304743
XLOC_016987	Peaxi162Scf00263g00323	Maltose excess protein 1, chloroplastic	21.0669	123.001	2.54562	6.74676	5e-05	0.000174625	yes		Peaxi162Scf00047g02240	2.94433	6.40883	192.274	1.01e-43	5.74e-41
XLOC_004174	Peaxi162Scf00033g01315	Monothiol glutaredoxin-S3	12.6836	73.9978	2.54452	5.07281	5e-05	0.000174625	yes		Peaxi162Scf00642g00006	2.93838	2.23442	11.1212	0.000853477	0.00547791
XLOC_022436	Peaxi162Scf00423g00049	glycine-rich RNA-binding protein 2	13.7111	79.8784	2.54246	5.96412	5e-05	0.000174625	yes		Peaxi162Scf00344g02015	2.93811	6.40247	79.3519	5.2e-19	4.66e-17
XLOC_011463	Peaxi162Scf00135g01116	Phosphoribosylaminoimidazole carboxylase	0.366776	2.13537	2.54152	1.50038	0.0705	0.113973	no		Peaxi162Scf00160g01335	2.93318	-0.622324	4.67896	0.0305342	0.101188
XLOC_026522	Peaxi162Scf00618g00020	30S ribosomal protein, putative	191.584	1112.31	2.53751	5.75668	5e-05	0.000174625	yes		Peaxi162Scf00606g00073	2.92787	1.40595	16.109	5.98e-05	0.000551951
XLOC_029038	Peaxi162Scf00757g00422	Unknown protein	2.20974	12.7442	2.52789	3.15065	0.00015	0.000486486	yes		Peaxi162Scf00553g00055	2.92675	8.15707	25.9081	3.58e-07	5.91e-06
XLOC_023016	Peaxi162Scf00445g00092	Polyphenol oxidase F, chloroplastic	23.3566	134.608	2.52686	6.08585	5e-05	0.000174625	yes		Peaxi162Scf01412g00012	2.9257	10.3366	25.7043	3.98e-07	6.46e-06
XLOC_017952	Peaxi162Scf00290g00065	Cell division protein FtsZ	23.2818	134.046	2.52546	6.54012	5e-05	0.000174625	yes		Peaxi162Scf00209g00331	2.92349	5.68382	193.189	6.4e-44	3.79e-41
XLOC_035284	Peaxi162Scf64274g00001	Myricetin O-methyltransferase	0.455689	2.62323	2.52522	0.770081	0.179	0.249238	no		Peaxi162Scf00074g00018	2.91981	0.512219	23.1888	1.47e-06	2.06e-05
XLOC_002163	Peaxi162Scf00013g00341	RING/FYVE/PHD zinc finger superfamily protein	7.84438	45.1246	2.52418	5.52632	5e-05	0.000174625	yes		Peaxi162Scf00303g00015	2.91853	0.122735	6.45359	0.0110728	0.045504
XLOC_023153	Peaxi162Scf00450g00739	cyclin-dependent kinase inhibitor [Nicotiana tabacum]	2.00191	11.5026	2.5225	3.34471	0.00015	0.000486486	yes		Peaxi162Scf00130g00619	2.90689	4.38834	87.9005	6.88e-21	7.43e-19
XLOC_016872	Peaxi162Scf00259g00126	Calcium-binding EF-hand family protein	1.8929	10.8664	2.52121	4.4707	5e-05	0.000174625	yes		Peaxi162Scf00021g00112	2.90573	2.15145	4.89661	0.0269094	0.0917596
XLOC_031859	Peaxi162Scf00990g00016		52.4307	300.843	2.52053	6.39709	5e-05	0.000174625	yes		Peaxi162Scf00560g00128	2.90454	4.59698	20.1611	7.12e-06	8.43e-05
XLOC_024740	Peaxi162Scf00527g00311	30S ribosomal protein S11, chloroplastic	0.984061	5.64591	2.52039	1.24006	0.01245	0.0253506	yes		Peaxi162Scf00161g00157	2.89882	2.34963	18.4889	1.71e-05	0.000182735
XLOC_015666	Peaxi162Scf00224g00819	Ovate family protein	0.466019	2.65676	2.51121	1.34576	0.2529	0.326862	no		Peaxi162Scf00491g00038	2.89846	4.41968	149.833	1.89e-34	5.5e-32
XLOC_029470	Peaxi162Scf00785g00321	Unknown protein	9.16157	51.9271	2.50282	4.86959	5e-05	0.000174625	yes		Peaxi162Scf00608g00918	2.89797	4.38949	42.5739	6.81e-11	2.24e-09
XLOC_001753	Peaxi162Scf00010g01919	Cysteine proteinases superfamily protein	54.1054	306.46	2.50186	6.18884	5e-05	0.000174625	yes		Peaxi162Scf00149g00318	2.89506	3.28694	106.091	7.04e-25	1.05e-22
XLOC_029900	Peaxi162Scf00815g00121	NAC domain containing protein 62	2.63211	14.9079	2.50179	5.08183	5e-05	0.000174625	yes		Peaxi162Scf01455g00005	2.89148	2.61651	72.5334	1.64e-17	1.27e-15
XLOC_013078	Peaxi162Scf00167g00084	Ethylene-responsive transcription factor 5	10.5096	59.4495	2.49996	5.83104	5e-05	0.000174625	yes		Peaxi162Scf00064g00738	2.8911	2.27281	5.13554	0.0234408	0.0824008
XLOC_002704	Peaxi162Scf00016g02417	1,2-alpha-L-fucosidases	1.2561	7.08301	2.49541	1.54533	0.25105	0.325038	no		Peaxi162Scf00299g00345	2.89068	1.90726	5.1419	0.023355	0.0821831
XLOC_005636	Peaxi162Scf00047g02226	Zinc finger protein CONSTANS-LIKE 9	0.992444	5.56015	2.48607	3.51182	0.0001	0.00033435	yes		Peaxi162Scf00647g00131	2.88859	3.25979	56.2083	6.52e-14	3.36e-12
XLOC_032291	Peaxi162Scf01044g00225	Tetratricopeptide repeat (TPR)-like superfamily protein	2.58807	14.4936	2.48547	4.6591	5e-05	0.000174625	yes		Peaxi162Scf00040g00199	2.88852	0.441601	4.44661	0.0349706	0.112127
XLOC_003886	Peaxi162Scf00029g02413	cytochrome c biogenesis protein family	0.864622	4.83577	2.4836	1.72268	0.085	0.133948	no		Peaxi162Scf00120g00071	2.88723	2.7069	4.59776	0.0320138	0.104767
XLOC_029958	Peaxi162Scf00818g00018	Pentatricopeptide repeat-containing protein	0.706386	3.94736	2.48236	2.01967	0.00965	0.0202865	yes		Peaxi162Scf00375g00013	2.8865	2.23376	42.9056	5.74e-11	1.92e-09
XLOC_018168	Peaxi162Scf00299g00338	Class I glutamine amidotransferase-like superfamily protein	8.01056	44.6621	2.47908	5.45037	5e-05	0.000174625	yes		Peaxi162Scf00694g00316	2.88647	3.74362	99.5094	1.95e-23	2.61e-21
XLOC_024110	Peaxi162Scf00493g00436	NADP-dependent malic enzyme	33.8723	188.653	2.47756	6.35948	5e-05	0.000174625	yes		Peaxi162Scf00241g00027	2.88492	1.93145	4.8411	0.0277892	0.0939552
XLOC_020343	Peaxi162Scf00361g00062	conserved hypothetical protein [Ricinus communis] gb|EEF37877.1| conserved hypothetical protein [Ricinus communis]	2.6889	14.9681	2.4768	2.34161	0.00525	0.0118596	yes		Peaxi162Scf00111g01424	2.88321	2.8969	5.21118	0.022442	0.0796606
XLOC_017116	Peaxi162Scf00267g01220	Unknown protein	0.502042	2.77803	2.46818	1.3324	0.182	0.252228	no		Peaxi162Scf00089g00833	2.88287	4.92114	72.2339	1.91e-17	1.46e-15
XLOC_028111	Peaxi162Scf00700g00421	beta-1,4-N-acetylglucosaminyltransferase family protein	6.44393	35.5748	2.46484	5.39948	5e-05	0.000174625	yes		Peaxi162Scf00059g01920	2.88279	2.97109	5.04061	0.0247598	0.0859867
XLOC_031217	Peaxi162Scf00937g00322	conserved hypothetical protein [Ricinus communis] gb|EEF29189.1| conserved hypothetical protein [Ricinus communis]	9.54673	52.7016	2.46477	5.05133	5e-05	0.000174625	yes		Peaxi162Scf00029g02413	2.88231	0.369793	20.2517	6.79e-06	8.08e-05
XLOC_019167	Peaxi162Scf00328g00526	Unknown protein	1.2166	6.71316	2.46414	1.27675	0.02395	0.0449634	yes		Peaxi162Scf00074g00120	2.8814	3.62599	17.038	3.66e-05	0.00035965
XLOC_013598	Peaxi162Scf00176g00036	Protein of unknown function (DUF506)	1.66906	9.19125	2.46122	3.52706	0.0001	0.00033435	yes		Peaxi162Scf00217g00314	2.88044	6.37493	142.104	9.23e-33	2.43e-30
XLOC_020873	Peaxi162Scf00375g00013	HXXXD-type acyl-transferase family protein	0.94889	5.21788	2.45915	3.0487	0.00035	0.00105711	yes		Peaxi162Scf00092g00025	2.8787	2.01882	32.1398	1.43e-08	3.11e-07
XLOC_014772	Peaxi162Scf00205g00032	conserved hypothetical protein [Ricinus communis] gb|EEF35759.1| conserved hypothetical protein [Ricinus communis]	0.506531	2.77935	2.45603	1.11246	0.25855	0.332812	no		Peaxi162Scf00003g04026	2.87617	1.61427	5.01005	0.0252006	0.087167
XLOC_023141	Peaxi162Scf00450g00028	mitogen-activated protein kinase kinase kinase 21	0.493668	2.70229	2.45257	2.06924	0.07775	0.12407	no		Peaxi162Scf00150g00810	2.87591	4.50135	4.98905	0.0255082	0.0879125
XLOC_003491	Peaxi162Scf00023g00927	Protein of unknown function (DUF819)	1.9464	10.6481	2.45171	3.40095	5e-05	0.000174625	yes		Peaxi162Scf00406g00210	2.87588	5.11668	56.984	4.39e-14	2.34e-12
XLOC_025382	Peaxi162Scf00553g00527	Pentatricopeptide repeat-containing protein	1.52442	8.302	2.4452	2.53634	0.0016	0.00415147	yes		Peaxi162Scf00811g00031	2.87579	0.74518	4.92353	0.0264934	0.0905944
XLOC_026858	Peaxi162Scf00635g00918	PLAC8 family protein	1.53609	8.3613	2.44446	4.03788	5e-05	0.000174625	yes		Peaxi162Scf00191g00077	2.87461	0.929843	4.77451	0.0288841	0.0969137
XLOC_003473	Peaxi162Scf00022g00157	GDSL esterase/lipase	9.75614	53.0356	2.44258	5.9513	5e-05	0.000174625	yes		Peaxi162Scf00550g00410	2.87423	3.78233	40.6602	1.81e-10	5.55e-09
XLOC_031132	Peaxi162Scf00928g00233	Protein kinase superfamily protein	0.815374	4.42846	2.44127	2.68554	0.00195	0.00495309	yes		Peaxi162Scf00381g00079	2.87394	2.74912	4.83048	0.0279609	0.0944125
XLOC_027701	Peaxi162Scf00683g00459	Phosphoethanolamine N-methyltransferase	2.48875	13.4903	2.43843	4.7979	5e-05	0.000174625	yes		Peaxi162Scf00523g00062	2.87283	-0.324736	4.50384	0.0338189	0.109327
XLOC_031221	Peaxi162Scf00937g00013	Glycogen debranching enzyme	23.3224	126.207	2.436	6.28388	5e-05	0.000174625	yes		Peaxi162Scf00102g00215	2.87228	0.338067	4.40531	0.0358271	0.114141
XLOC_013050	Peaxi162Scf00167g00082	Ethylene-responsive transcription factor 1	6.11482	33.0696	2.43512	4.69929	5e-05	0.000174625	yes		Peaxi162Scf00206g00106	2.87196	7.69008	38.8831	4.5e-10	1.27e-08
XLOC_025257	Peaxi162Scf00548g00024	Galactosyl transferase GMA12/MNN10 family protein	1.38343	7.47631	2.43407	3.69363	5e-05	0.000174625	yes		Peaxi162Scf00014g00041	2.87113	6.38737	5.03836	0.0247919	0.0860839
XLOC_006295	Peaxi162Scf00059g00920	tyrosine aminotransferase 3	2.14551	11.5753	2.43166	4.2671	5e-05	0.000174625	yes		Peaxi162Scf00249g00815	2.8673	6.81038	37.8779	7.53e-10	2.05e-08
XLOC_004076	Peaxi162Scf00032g00171	cytochrome P450, family 71, subfamily A, polypeptide 22	5.62987	30.3382	2.42996	4.70511	5e-05	0.000174625	yes		Peaxi162Scf00039g00045	2.8667	-0.203615	4.89274	0.0269698	0.0919051
XLOC_024811	Peaxi162Scf00530g00218	Sphingolipid delta(4)-desaturase DES1	14.048	75.5121	2.42634	5.90626	5e-05	0.000174625	yes		Peaxi162Scf00016g01421	2.86502	4.15842	5.08821	0.0240891	0.0841939
XLOC_008919	Peaxi162Scf00095g00120	Sugar transporter ERD6-like 16	0.731264	3.92609	2.42463	2.94552	0.00035	0.00105711	yes		Peaxi162Scf00763g00043	2.86367	6.36826	48.3798	3.51e-12	1.44e-10
XLOC_013674	Peaxi162Scf00177g10124	UDP-D-glucuronate 4-epimerase 1	1.97647	10.58	2.42035	3.98167	5e-05	0.000174625	yes		Peaxi162Scf00378g00633	2.86195	0.149045	4.72849	0.0296669	0.0989789
XLOC_005720	Peaxi162Scf00049g01719	Protein NRT1/ PTR FAMILY 2.7	0.506357	2.70906	2.41957	2.62066	0.0018	0.00461128	yes		Peaxi162Scf00058g00014	2.86133	2.86574	32.827	1.01e-08	2.25e-07
XLOC_017714	Peaxi162Scf00285g00929	Mitochondrial import inner membrane translocase subunit TIM22-3	29.2963	156.498	2.41736	6.38842	5e-05	0.000174625	yes		Peaxi162Scf00132g00057	2.86111	5.41097	74.2843	6.76e-18	5.41e-16
XLOC_018385	Peaxi162Scf00304g00214	Wound-induced protein 1	4.28648	22.815	2.41211	3.3049	0.0001	0.00033435	yes		Peaxi162Scf00959g00023	2.85856	3.24212	78.716	7.17e-19	6.24e-17
XLOC_017015	Peaxi162Scf00264g00014	GRAS family transcription factor	0.570964	3.03228	2.40893	2.18215	0.00465	0.0106525	yes		Peaxi162Scf00207g00438	2.85851	2.04017	4.98791	0.025525	0.0879511
XLOC_002817	Peaxi162Scf00016g01135	cold-regulated 413-plasma membrane 2	385.94	2042.65	2.40399	5.42451	5e-05	0.000174625	yes		Peaxi162Scf00204g00033	2.85761	3.41953	6.63261	0.0100129	0.0421089
XLOC_028812	Peaxi162Scf00744g00337	receptor-like kinase 1	17.9718	94.8443	2.39983	5.53949	5e-05	0.000174625	yes		Peaxi162Scf00106g00116	2.8557	-0.233177	6.16558	0.0130259	0.0517242
XLOC_012838	Peaxi162Scf00164g00612	pop3 peptide [Arabidopsis thaliana]	0.82903	4.3729	2.39909	1.44147	0.0745	0.119557	no		Peaxi162Scf00703g00025	2.85204	5.14918	95.9098	1.2e-22	1.5e-20
XLOC_009721	Peaxi162Scf00108g00003	Unknown protein	0.610432	3.21857	2.39852	1.27711	0.25645	0.330524	no		Peaxi162Scf00566g00051	2.85052	0.582201	4.69384	0.0302709	0.100546
XLOC_001338	Peaxi162Scf00007g01511	xyloglucan endotransglucosylase/hydrolase 9	47.5412	250.627	2.3983	6.10694	5e-05	0.000174625	yes		Peaxi162Scf00552g00007	2.85048	5.0383	8.09787	0.00443173	0.0217515
XLOC_018686	Peaxi162Scf00313g00815	Thylakoid lumenal 16.5 kDa protein, chloroplastic	65.8919	346.619	2.39518	6.25218	5e-05	0.000174625	yes		Peaxi162Scf00008g00498	2.84882	-0.214511	4.65351	0.0309902	0.102306
XLOC_019198	Peaxi162Scf00328g00826	Pathogenesis-related thaumatin superfamily protein	8.90498	46.7772	2.39312	5.52899	5e-05	0.000174625	yes		Peaxi162Scf00008g00386	2.84867	4.76767	8.26534	0.00404091	0.020153
XLOC_033738	Peaxi162Scf01294g00123	Fructose-1,6-bisphosphatase, cytosolic	6.91146	36.2564	2.39117	5.49082	5e-05	0.000174625	yes		Peaxi162Scf00684g00327	2.84846	8.402	106.408	6e-25	9.01e-23
XLOC_021850	Peaxi162Scf00405g01311	Unknown protein	0.643349	3.37345	2.39055	0.771262	0.2435	0.317996	no		Peaxi162Scf00986g00225	2.84674	2.47941	15.7127	7.37e-05	0.00065962
XLOC_030743	Peaxi162Scf00897g00045	Unknown protein	0.760728	3.97693	2.3862	1.15329	0.23085	0.304795	no		Peaxi162Scf00003g01526	2.84259	0.524618	4.72499	0.0297273	0.0990982
XLOC_009731	Peaxi162Scf00108g00615	temperature-induced lipocalin	4.4918	23.4564	2.38462	4.35984	5e-05	0.000174625	yes		Peaxi162Scf00710g00525	2.84195	3.70951	48.955	2.62e-12	1.09e-10
XLOC_030155	Peaxi162Scf00832g00022	U-box domain-containing protein kinase family protein	1.84916	9.60887	2.37749	4.86272	5e-05	0.000174625	yes		Peaxi162Scf00634g00326	2.8408	-0.00704156	4.69375	0.0302724	0.100546
XLOC_021785	Peaxi162Scf00403g00041	Ethylene-responsive transcription factor RAP2-9	1.13318	5.88661	2.37706	1.22511	0.02245	0.042524	yes		Peaxi162Scf00439g00037	2.83779	2.95923	42.0974	8.68e-11	2.79e-09
XLOC_033461	Peaxi162Scf01227g00027	Transketolase	0.894273	4.61489	2.36751	3.54312	5e-05	0.000174625	yes		Peaxi162Scf00207g00535	2.83689	-0.240724	7.23232	0.00716027	0.0320656
XLOC_007387	Peaxi162Scf00073g00110	GRAS family transcription factor	3.03237	15.6362	2.36638	5.15608	5e-05	0.000174625	yes		Peaxi162Scf00102g00124	2.83603	5.09842	13.2442	0.000273426	0.00205039
XLOC_033772	Peaxi162Scf01302g00038	Protein kinase superfamily protein	3.97721	20.3616	2.35602	4.99015	5e-05	0.000174625	yes		Peaxi162Scf00568g00061	2.83388	3.61452	25.4376	4.57e-07	7.29e-06
XLOC_031682	Peaxi162Scf00976g00315	cytochrome P450, family 71, subfamily B, polypeptide 35	0.535041	2.7389	2.35587	2.31048	0.0057	0.0127558	yes		Peaxi162Scf00065g00138	2.82869	0.875074	12.1814	0.000482679	0.00334468
XLOC_002841	Peaxi162Scf00016g01745	P-loop containing nucleoside triphosphate hydrolases superfamily protein	0.666575	3.40881	2.35443	1.92406	0.01065	0.0221146	yes		Peaxi162Scf00224g00819	2.828	3.19854	17.1192	3.51e-05	0.000345586
XLOC_010250	Peaxi162Scf00118g01712	Adiponectin receptor protein	12.8613	65.6633	2.35205	5.7877	5e-05	0.000174625	yes		Peaxi162Scf00104g00331	2.82781	1.33726	24.1451	8.93e-07	1.32e-05
XLOC_010740	Peaxi162Scf00127g00202	conserved hypothetical protein [Ricinus communis] gb|EEF46281.1| conserved hypothetical protein [Ricinus communis]	2.07598	10.5628	2.34713	1.65778	0.087	0.136666	no		Peaxi162Scf03779g00019	2.82711	5.73275	99.0796	2.43e-23	3.18e-21
XLOC_030839	Peaxi162Scf00906g00019	light-harvesting chlorophyll B-binding protein 3	601.838	3057.26	2.34479	3.57284	5e-05	0.000174625	yes		Peaxi162Scf00013g00140	2.825	3.95352	51.7223	6.39e-13	2.86e-11
XLOC_026160	Peaxi162Scf00596g00057	PLANT CADMIUM RESISTANCE 2	1.00439	5.09397	2.34247	2.08473	0.0081	0.0173899	yes		Peaxi162Scf00264g00213	2.81501	4.62188	51.6834	6.52e-13	2.91e-11
XLOC_002368	Peaxi162Scf00015g00416	Unknown protein	9.20338	46.2561	2.32941	3.85815	5e-05	0.000174625	yes		Peaxi162Scf00024g01922	2.8145	4.87146	88.4274	5.27e-21	5.75e-19
XLOC_014118	Peaxi162Scf00189g00816	GTP-binding protein, HflX	16.5042	82.9265	2.329	6.05535	5e-05	0.000174625	yes		Peaxi162Scf00349g00711	2.81356	0.530798	5.90729	0.0150784	0.0581463
XLOC_025061	Peaxi162Scf00540g00623	Tetratricopeptide repeat (TPR)-like superfamily protein	14.358	72.0064	2.32627	6.37374	5e-05	0.000174625	yes		Peaxi162Scf00058g00011	2.81343	3.10504	32.3728	1.27e-08	2.79e-07
XLOC_028214	Peaxi162Scf00703g00025	global transcription factor group E7	6.11927	30.671	2.32544	5.66343	5e-05	0.000174625	yes		Peaxi162Scf00231g00021	2.81331	5.75807	74.0708	7.54e-18	5.98e-16
XLOC_015893	Peaxi162Scf00231g00029	Protein kinase superfamily protein	1.89453	9.49237	2.32493	5.36768	5e-05	0.000174625	yes		Peaxi162Scf00928g00130	2.80719	4.10091	20.506	5.94e-06	7.19e-05
XLOC_029464	Peaxi162Scf00785g00113	ascorbate peroxidase 6	3.51273	17.5805	2.32331	4.11745	5e-05	0.000174625	yes		Peaxi162Scf00072g00226	2.8063	0.617332	12.5812	0.000389638	0.00277803
XLOC_016135	Peaxi162Scf00235g00839	Cell division protein FtsZ	5.22756	26.0593	2.31759	4.98355	5e-05	0.000174625	yes		Peaxi162Scf00076g01038	2.80409	5.0302	162.067	4e-37	1.45e-34
XLOC_032626	Peaxi162Scf01086g00015	Potassium/sodium hyperpolarization-activated cyclic nucleotide-gated channel 1 [Theobroma cacao] gb|EOY12580.1| Potassium/sodium hyperpolarization-activated cyclic nucleotide-gated channel 1 [Theobroma cacao]	42.8543	213.169	2.31448	5.98192	5e-05	0.000174625	yes		Peaxi162Scf00517g00634	2.80294	0.237764	16.9848	3.77e-05	0.000367773
XLOC_024082	Peaxi162Scf00491g00110	Cytochrome P450 superfamily protein	2.93038	14.5589	2.31274	4.7258	5e-05	0.000174625	yes		Peaxi162Scf00362g00255	2.80179	2.38698	32.1197	1.45e-08	3.14e-07
XLOC_023488	Peaxi162Scf00461g01011	Dormancy/auxin associated family protein	241.531	1197.07	2.30923	5.96968	5e-05	0.000174625	yes		Peaxi162Scf00111g10126	2.80158	2.97315	13.1579	0.000286305	0.00213077
XLOC_033864	Peaxi162Scf01313g00120	Phosphatidylinositol glycan, putative [Theobroma cacao] gb|EOY13918.1| Phosphatidylinositol glycan, putative [Theobroma cacao]	1.05073	5.2018	2.30761	1.85239	0.0142	0.0284592	yes		Peaxi162Scf00098g00156	2.79865	3.74292	12.7561	0.000354854	0.00256178
XLOC_002219	Peaxi162Scf00013g02614	terpene synthase 10	2.62893	12.9433	2.29966	4.59912	5e-05	0.000174625	yes		Peaxi162Scf00361g00062	2.78937	4.91017	36.7135	1.37e-09	3.6e-08
XLOC_009916	Peaxi162Scf00111g01322	B-box zinc finger family protein	21.0617	103.654	2.29908	5.84057	5e-05	0.000174625	yes		Peaxi162Scf00025g00171	2.78758	3.20445	48.1541	3.94e-12	1.6e-10
XLOC_018730	Peaxi162Scf00314g00629	Glycine--tRNA ligase	22.2965	109.585	2.29716	6.06597	5e-05	0.000174625	yes		Peaxi162Scf00014g00412	2.78749	6.30662	112.791	2.4e-26	4.04e-24
XLOC_008186	Peaxi162Scf00082g00151	Unknown protein	0.459266	2.25345	2.29473	2.39607	0.00205	0.00517873	yes		Peaxi162Scf00011g00016	2.78737	3.9568	35.6264	2.39e-09	6.07e-08
XLOC_014636	Peaxi162Scf00201g00332	Unknown protein	71.8413	351.575	2.29095	5.76103	5e-05	0.000174625	yes		Peaxi162Scf00502g00828	2.78641	0.931103	18.7784	1.47e-05	0.000160301
XLOC_007162	Peaxi162Scf00071g00634	histone H2A 6	2.5567	12.4903	2.28845	3.04225	5e-05	0.000174625	yes		Peaxi162Scf00783g00313	2.78372	3.92645	37.204	1.06e-09	2.84e-08
XLOC_030976	Peaxi162Scf00917g00047	EF hand calcium-binding protein family, putative [Theobroma cacao] gb|EOX91389.1| EF hand calcium-binding protein family, putative [Theobroma cacao]	0.801316	3.90517	2.28494	1.87296	0.0951	0.147374	no		Peaxi162Scf00118g01926	2.77795	3.77572	61.0049	5.69e-15	3.42e-13
XLOC_006038	Peaxi162Scf00055g01910	WRKY DNA-binding protein 33	23.2373	113.107	2.28318	5.67046	5e-05	0.000174625	yes		Peaxi162Scf00624g00014	2.76831	0.232824	10.3553	0.00129105	0.00779145
XLOC_006142	Peaxi162Scf00057g00622	UDP-Glycosyltransferase superfamily protein	0.565119	2.74728	2.28138	2.29025	0.00295	0.0071218	yes		Peaxi162Scf00071g00114	2.76517	5.61083	40.6781	1.79e-10	5.51e-09
XLOC_002691	Peaxi162Scf00016g02249	Calcium-dependent lipid-binding (CaLB domain) family protein	21.7866	105.756	2.27923	6.16723	5e-05	0.000174625	yes		Peaxi162Scf00034g00115	2.76428	1.07787	14.9567	0.000110006	0.000934663
XLOC_029402	Peaxi162Scf00781g00031	Sulfite exporter TauE/SafE family protein	0.714631	3.467	2.27842	2.38737	0.00425	0.00983768	yes		Peaxi162Scf00179g00009	2.76346	2.88077	18.4677	1.73e-05	0.000184309
XLOC_006463	Peaxi162Scf00062g00201	DNA (cytosine-5)-methyltransferase 3	0.615999	2.98748	2.27793	3.36306	0.00015	0.000486486	yes		Peaxi162Scf00345g00066	2.75875	0.968184	12.8709	0.000333731	0.00243303
XLOC_033859	Peaxi162Scf01313g00026	Unknown protein	3.28295	15.875	2.27369	1.92695	0.08935	0.139854	no		Peaxi162Scf00684g00012	2.75704	2.66532	42.3658	7.57e-11	2.47e-09
XLOC_008827	Peaxi162Scf00092g00152	Unknown protein	9.27893	44.8216	2.27216	4.41805	5e-05	0.000174625	yes		Peaxi162Scf00832g00022	2.75385	3.42512	64.6054	9.15e-16	5.9e-14
XLOC_004432	Peaxi162Scf00037g00096	SRC2-like protein [Capsicum annuum]	16.9595	81.8624	2.27111	5.40516	5e-05	0.000174625	yes		Peaxi162Scf01623g00013	2.74689	4.35983	59.9569	9.7e-15	5.63e-13
XLOC_008080	Peaxi162Scf00080g01411	S-adenosyl-L-methionine-dependent methyltransferases superfamily protein	2.79091	13.4582	2.26968	4.66121	5e-05	0.000174625	yes		Peaxi162Scf00244g01420	2.74467	0.0867936	7.83728	0.00511797	0.0244529
XLOC_005266	Peaxi162Scf00045g00023	Unknown protein	8.63507	41.4984	2.26478	3.85104	5e-05	0.000174625	yes		Peaxi162Scf00299g00114	2.74382	1.69104	10.0657	0.00151054	0.00886241
XLOC_014284	Peaxi162Scf00192g01618	chlorophyllase 2	15.4145	74.079	2.26478	5.40144	5e-05	0.000174625	yes		Peaxi162Scf00286g00547	2.74285	6.67436	148.883	3.04e-34	8.75e-32
XLOC_006315	Peaxi162Scf00060g00003	Histone superfamily protein	2.06834	9.90787	2.2601	1.46832	0.06635	0.108135	no		Peaxi162Scf00546g00115	2.74173	3.9491	26.6719	2.41e-07	4.16e-06
XLOC_032461	Peaxi162Scf01064g00001	Cysteine/Histidine-rich C1 domain family protein	0.541466	2.59027	2.25816	2.50418	0.01375	0.0276641	yes		Peaxi162Scf00340g00021	2.73834	4.35921	16.9967	3.74e-05	0.000365994
XLOC_028133	Peaxi162Scf00700g00133	conserved hypothetical protein [Ricinus communis] gb|EEF50925.1| conserved hypothetical protein [Ricinus communis]	121.611	581.255	2.2569	5.70551	5e-05	0.000174625	yes		Peaxi162Scf00242g00092	2.73811	9.25649	39.0267	4.18e-10	1.18e-08
XLOC_033003	Peaxi162Scf01149g00019	Neuronal PAS domain-containing protein 4 [Theobroma cacao] gb|EOY17656.1| Neuronal PAS domain-containing protein 4 [Theobroma cacao]	0.463815	2.21524	2.25584	2.06311	0.0127	0.0257967	yes		Peaxi162Scf00944g00009	2.73557	7.49249	43.3188	4.65e-11	1.58e-09
XLOC_000291	Peaxi162Scf00001g00222	alpha/beta-Hydrolases superfamily protein	8.19072	39.0596	2.25361	5.72706	5e-05	0.000174625	yes		Peaxi162Scf00605g00513	2.73129	0.550064	32.3518	1.29e-08	2.81e-07
XLOC_007381	Peaxi162Scf00073g02339	WRKY DNA-binding protein 70	0.67121	3.19155	2.24942	1.98017	0.01285	0.0260611	yes		Peaxi162Scf00065g00131	2.72827	5.39249	18.2992	1.89e-05	0.000199297
XLOC_011934	Peaxi162Scf00147g01713	Auxin-responsive family protein	39.3097	186.624	2.24718	5.69634	5e-05	0.000174625	yes		Peaxi162Scf00021g01111	2.7241	-0.522788	2.48321	0.115067	0.27166
XLOC_031366	Peaxi162Scf00947g00027	Unknown protein	1.66955	7.92039	2.24611	2.45371	0.00175	0.00449697	yes		Peaxi162Scf00069g02239	2.72292	4.29799	12.3482	0.000441414	0.00309393
XLOC_004565	Peaxi162Scf00038g01528	beta galactosidase 1	36.2013	171.545	2.24448	5.37582	5e-05	0.000174625	yes		Peaxi162Scf00049g01719	2.72098	2.23418	30.6408	3.1e-08	6.37e-07
XLOC_006607	Peaxi162Scf00064g01633	Vacuolar-processing enzyme	34.95	165.534	2.24376	5.84778	5e-05	0.000174625	yes		Peaxi162Scf00323g00924	2.71605	3.02643	44.0133	3.26e-11	1.15e-09
XLOC_031307	Peaxi162Scf00943g00417	Protein of unknown function (duplicated DUF1399)	35.8274	169.47	2.2419	5.56717	5e-05	0.000174625	yes		Peaxi162Scf00032g00171	2.71592	3.54638	85.1995	2.7e-20	2.68e-18
XLOC_011512	Peaxi162Scf00136g00115	myb-like transcription factor family protein	0.644921	3.04752	2.24044	1.87673	0.0131	0.0265061	yes		Peaxi162Scf00928g00233	2.71436	1.89393	34.4679	4.33e-09	1.04e-07
XLOC_032001	Peaxi162Scf01003g00017	Protein kinase superfamily protein	0.68343	3.22172	2.23697	2.58061	0.001	0.00272775	yes		Peaxi162Scf01313g00120	2.7139	0.440996	25.2467	5.04e-07	7.94e-06
XLOC_029469	Peaxi162Scf00785g00317	Tetratricopeptide repeat (TPR)-like superfamily protein	9.04182	42.6115	2.23656	4.98849	5e-05	0.000174625	yes		Peaxi162Scf00220g00414	2.71296	0.0245615	8.51795	0.00351661	0.0179576
XLOC_033246	Peaxi162Scf01184g00133	Unknown protein	26.4721	124.367	2.23206	4.75325	5e-05	0.000174625	yes		Peaxi162Scf00152g01526	2.7115	3.74435	47.8051	4.71e-12	1.89e-10
XLOC_018040	Peaxi162Scf00295g00091	Lipase/lipooxygenase, PLAT/LH2 family protein	0.481786	2.26187	2.23105	1.33774	0.17375	0.243244	no		Peaxi162Scf00043g02929	2.71014	4.42569	104.493	1.58e-24	2.3e-22
XLOC_001397	Peaxi162Scf00007g01115	isocitrate lyase	9.39379	43.8294	2.22212	4.89373	5e-05	0.000174625	yes		Peaxi162Scf00767g00524	2.70972	3.87636	56.2723	6.31e-14	3.26e-12
XLOC_002823	Peaxi162Scf00016g01230	Unknown protein	36.3253	169.023	2.21817	4.85523	5e-05	0.000174625	yes		Peaxi162Scf00013g00229	2.70484	5.97694	89.6733	2.81e-21	3.15e-19
XLOC_011062	Peaxi162Scf00129g00546	Inositol hexakisphosphate and diphosphoinositol-pentakisphosphate kinase 1	5.12786	23.8389	2.21689	5.62111	5e-05	0.000174625	yes		Peaxi162Scf00401g00026	2.70292	4.56065	77.8986	1.08e-18	9.36e-17
XLOC_017618	Peaxi162Scf00284g00033	Dehydration-responsive element-binding protein 2A	7.47308	34.6707	2.21394	5.1445	5e-05	0.000174625	yes		Peaxi162Scf00311g01426	2.70243	4.49998	40.0062	2.53e-10	7.5e-09
XLOC_028521	Peaxi162Scf00723g00516	PLANT CADMIUM RESISTANCE 2	8.74158	40.5305	2.21304	4.5195	5e-05	0.000174625	yes		Peaxi162Scf00450g00739	2.7012	1.26017	25.6587	4.07e-07	6.56e-06
XLOC_005389	Peaxi162Scf00046g00227	PENTATRICOPEPTIDE REPEAT 596	6.29279	29.1249	2.21048	2.48963	0.0016	0.00415147	yes		Peaxi162Scf00683g00459	2.69743	3.29798	24.7968	6.37e-07	9.74e-06
XLOC_003424	Peaxi162Scf00021g00721	F-box protein PP2-A13	5.58043	25.7848	2.20807	4.31599	5e-05	0.000174625	yes		Peaxi162Scf00646g00323	2.69132	4.69192	114.785	8.77e-27	1.53e-24
XLOC_020803	Peaxi162Scf00373g00139	Plant protein of unknown function (DUF946)	3.12783	14.4358	2.20642	4.59791	5e-05	0.000174625	yes		Peaxi162Scf00485g00104	2.68837	7.33971	183.792	7.2e-42	3.73e-39
XLOC_026819	Peaxi162Scf00634g00025	Unknown protein	6.11828	28.2286	2.20596	3.20691	0.0001	0.00033435	yes		Peaxi162Scf00057g00622	2.68693	3.19465	20.8101	5.07e-06	6.27e-05
XLOC_013217	Peaxi162Scf00170g00819	Plastid lipid-associated protein 3, chloroplastic	23.1709	106.543	2.20105	5.69148	5e-05	0.000174625	yes		Peaxi162Scf00284g00035	2.68478	0.915924	6.58175	0.0103029	0.042997
XLOC_029875	Peaxi162Scf00814g00229	30S ribosomal protein 3, chloroplastic	8.40402	38.6239	2.20034	3.6804	5e-05	0.000174625	yes		Peaxi162Scf00036g01811	2.68175	2.38695	76.7892	1.9e-18	1.6e-16
XLOC_020555	Peaxi162Scf00363g00724	Protein of unknown function (DUF177)	18.5244	84.9713	2.19755	5.31785	5e-05	0.000174625	yes		Peaxi162Scf00744g00354	2.68124	0.453055	6.22375	0.0126048	0.0503606
XLOC_021293	Peaxi162Scf00389g00617	Tetraspanin-3	21.1581	97.0466	2.19746	5.75697	5e-05	0.000174625	yes		Peaxi162Scf00540g00128	2.67889	3.87122	25.7193	3.95e-07	6.41e-06
XLOC_030689	Peaxi162Scf00891g00126	conserved hypothetical protein [Ricinus communis] gb|EEF35201.1| conserved hypothetical protein [Ricinus communis]	4.30936	19.7647	2.19738	3.46989	5e-05	0.000174625	yes		Peaxi162Scf01446g00032	2.67834	1.58567	14.4844	0.000141326	0.0011611
XLOC_033951	Peaxi162Scf01336g00015	conserved hypothetical protein [Ricinus communis] gb|EEF45363.1| conserved hypothetical protein [Ricinus communis]	1.31359	6.02277	2.19691	2.92997	0.0003	0.000918529	yes		Peaxi162Scf00015g01027	2.67516	2.95815	54.6224	1.46e-13	7.26e-12
XLOC_025017	Peaxi162Scf00538g00223	auxin response factor 1	1.06521	4.86781	2.19213	1.06409	0.01835	0.0356391	yes		Peaxi162Scf00047g01035	2.67092	0.955594	9.30242	0.00228852	0.0125529
XLOC_006987	Peaxi162Scf00069g00612	conserved hypothetical protein [Ricinus communis] gb|EEF32062.1| conserved hypothetical protein [Ricinus communis]	57.7311	263.337	2.18949	5.66468	5e-05	0.000174625	yes		Peaxi162Scf00401g00423	2.66915	6.30752	40.0625	2.46e-10	7.32e-09
XLOC_008976	Peaxi162Scf00096g00411	Thioredoxin family protein	3.23599	14.7423	2.18768	2.29426	0.00235	0.00584835	yes		Peaxi162Scf00791g00011	2.66187	1.99084	13.3786	0.000254505	0.00192947
XLOC_007244	Peaxi162Scf00071g00636	Photosystem II reaction center PsbP family protein	8.10407	36.9065	2.18716	4.64594	5e-05	0.000174625	yes		Peaxi162Scf00694g00049	2.65898	6.88197	85.1941	2.7e-20	2.68e-18
XLOC_028021	Peaxi162Scf00695g00042	pentatricopeptide (PPR) repeat-containing protein	17.5712	79.7182	2.18169	5.63876	5e-05	0.000174625	yes		Peaxi162Scf00009g10337	2.65701	0.110694	5.29449	0.021393	0.076819
XLOC_031924	Peaxi162Scf00993g00343	Serine/threonine-protein kinase SRK2E	8.33492	37.793	2.18088	5.11308	5e-05	0.000174625	yes		Peaxi162Scf00263g00323	2.65631	5.37484	94.7164	2.2e-22	2.63e-20
XLOC_012850	Peaxi162Scf00164g01110	Dihydrolipoyl dehydrogenase	16.3674	74.1368	2.17937	5.81458	5e-05	0.000174625	yes		Peaxi162Scf00452g00055	2.65471	3.51833	14.5854	0.000133951	0.00111109
XLOC_025941	Peaxi162Scf00583g00232	G-type lectin S-receptor-like serine/threonine-protein kinase	0.609535	2.75991	2.17884	3.75435	5e-05	0.000174625	yes		Peaxi162Scf00000g43015	2.65197	4.85212	95.3704	1.58e-22	1.94e-20
XLOC_021764	Peaxi162Scf00402g00042	Unknown protein	25.5627	115.684	2.17808	5.15662	5e-05	0.000174625	yes		Peaxi162Scf00111g00316	2.65049	1.90917	16.2526	5.54e-05	0.000517413
XLOC_025301	Peaxi162Scf00549g00023	Unknown protein	20.2513	91.4916	2.17562	5.54138	5e-05	0.000174625	yes		Peaxi162Scf00078g00181	2.64512	0.901522	5.47171	0.0193267	0.0710121
XLOC_016374	Peaxi162Scf00244g00075	Unknown protein	17.3407	78.1823	2.17268	4.71056	5e-05	0.000174625	yes		Peaxi162Scf00026g00226	2.64003	3.90147	39.4827	3.31e-10	9.52e-09
XLOC_003737	Peaxi162Scf00026g02218	Protein of unknown function (DUF569)	2.34642	10.5189	2.16445	3.94426	5e-05	0.000174625	yes		Peaxi162Scf00378g00074	2.63621	3.86974	9.25096	0.00235372	0.0128663
XLOC_008536	Peaxi162Scf00088g01328	Raffinose synthase family protein	22.8035	102.152	2.16339	5.6579	5e-05	0.000174625	yes		Peaxi162Scf00095g00120	2.62942	7.08123	36.7346	1.35e-09	3.56e-08
XLOC_024382	Peaxi162Scf00515g00517	Cytochrome P450 superfamily protein	1.21015	5.41961	2.163	3.15564	5e-05	0.000174625	yes		Peaxi162Scf00259g00126	2.62934	3.99665	17.3525	3.1e-05	0.000311429
XLOC_030105	Peaxi162Scf00828g00118	RNA helicase, ATP-dependent, SK12/DOB1 protein	2.39102	10.6947	2.16119	4.87432	5e-05	0.000174625	yes		Peaxi162Scf01184g00111	2.62697	2.55276	18.5308	1.67e-05	0.000179502
XLOC_024044	Peaxi162Scf00488g00813	Phototropic-responsive NPH3 family protein	96.3129	430.714	2.16093	5.31615	5e-05	0.000174625	yes		Peaxi162Scf00785g00321	2.62635	2.41155	29.2888	6.24e-08	1.21e-06
XLOC_010735	Peaxi162Scf00127g00166	Cysteine proteinases superfamily protein	96.2374	430.048	2.15983	5.24557	5e-05	0.000174625	yes		Peaxi162Scf01227g00027	2.62475	2.44835	46.6786	8.36e-12	3.26e-10
XLOC_029449	Peaxi162Scf00784g00034	conserved hypothetical protein [Ricinus communis] gb|EEF30261.1| conserved hypothetical protein [Ricinus communis]	0.760285	3.37836	2.15171	0.936399	0.2572	0.331335	no		Peaxi162Scf00418g01015	2.62314	7.89125	11.664	0.000637211	0.00426152
XLOC_014435	Peaxi162Scf00195g00834	Glutathione S-transferase family protein	9.00112	39.8751	2.14731	4.73004	5e-05	0.000174625	yes		Peaxi162Scf00757g00422	2.6185	0.453421	34.5348	4.19e-09	1.01e-07
XLOC_016432	Peaxi162Scf00246g01219	Pollen Ole e 1 allergen and extensin family protein	10.5066	46.2209	2.13725	4.22648	5e-05	0.000174625	yes		Peaxi162Scf00515g00517	2.61711	2.82459	29.9415	4.45e-08	8.81e-07
XLOC_022926	Peaxi162Scf00444g00241	Pentatricopeptide repeat (PPR) superfamily protein	13.9051	61.0977	2.13551	5.2634	5e-05	0.000174625	yes		Peaxi162Scf01044g00225	2.6165	3.19973	42.4117	7.39e-11	2.43e-09
XLOC_014099	Peaxi162Scf00189g00005	FASCICLIN-like arabinogalactan 6	25.6707	112.639	2.13351	5.37869	5e-05	0.000174625	yes		Peaxi162Scf00073g00056	2.6146	5.41965	19.9563	7.92e-06	9.29e-05
XLOC_002688	Peaxi162Scf00016g00224	Unknown protein	0.822644	3.60406	2.13128	2.297	0.0041	0.00952849	yes		Peaxi162Scf00082g00120	2.60946	4.59699	64.4343	9.98e-16	6.4e-14
XLOC_007376	Peaxi162Scf00073g02335	WRKY DNA-binding protein 70	2.07278	9.06715	2.12908	3.05365	0.0001	0.00033435	yes		Peaxi162Scf00423g00049	2.60542	3.22396	39.2704	3.69e-10	1.05e-08
XLOC_002523	Peaxi162Scf00015g01028	CRM family member 3B	4.70768	20.5931	2.12907	5.18164	5e-05	0.000174625	yes		Peaxi162Scf00013g02614	2.60424	2.80575	22.0484	2.66e-06	3.53e-05
XLOC_031771	Peaxi162Scf00983g00213	Superoxide dismutase [Cu-Zn], chloroplastic	29.5765	129.228	2.12739	5.45216	5e-05	0.000174625	yes		Peaxi162Scf00835g00312	2.60354	6.3777	81.4117	1.83e-19	1.7e-17
XLOC_022563	Peaxi162Scf00428g00106	Histone superfamily protein	2.93143	12.7952	2.12592	2.21202	0.00275	0.00669304	yes		Peaxi162Scf00318g00089	2.59782	4.93088	25.5873	4.23e-07	6.78e-06
XLOC_015613	Peaxi162Scf00223g01010	alpha/beta-Hydrolases superfamily protein	1.15834	5.05241	2.12491	2.75684	0.00065	0.00185122	yes		Peaxi162Scf00126g01125	2.59348	4.92302	59.167	1.45e-14	8.22e-13
XLOC_033587	Peaxi162Scf01258g00119	Auxin-responsive GH3 family protein	8.38225	36.4824	2.12179	5.30302	5e-05	0.000174625	yes		Peaxi162Scf00059g00920	2.59058	1.75105	41.121	1.43e-10	4.47e-09
XLOC_023897	Peaxi162Scf00481g00027	oligopeptide transporter 4	2.91637	12.6584	2.11785	4.57376	5e-05	0.000174625	yes		Peaxi162Scf00785g00113	2.58827	1.92524	48.2569	3.74e-12	1.53e-10
XLOC_030928	Peaxi162Scf00915g00018	phosphoprotein phosphatase inhibitors	12.63	54.7585	2.11623	5.30243	5e-05	0.000174625	yes		Peaxi162Scf00553g00527	2.58693	3.74357	29.3567	6.02e-08	1.17e-06
XLOC_032311	Peaxi162Scf01050g00228	Heavy metal transport/detoxification superfamily protein	0.74592	3.23358	2.11604	1.48713	0.08825	0.138361	no		Peaxi162Scf00111g00125	2.58676	5.1656	23.9158	1.01e-06	1.47e-05
XLOC_021959	Peaxi162Scf00408g00710	Growth-regulating factor 3	2.35651	10.1752	2.11033	3.14273	0.00015	0.000486486	yes		Peaxi162Scf00318g00322	2.5828	3.44718	14.8775	0.000114722	0.000969052
XLOC_009301	Peaxi162Scf00102g00168	Late embryogenesis abundant (LEA) hydroxyproline-rich glycoprotein family	0.539589	2.32858	2.10952	1.17606	0.07075	0.11432	no		Peaxi162Scf00102g00168	2.58056	1.65967	11.7623	0.00060444	0.00407392
XLOC_025024	Peaxi162Scf00538g00529	X intrinsic protein [Nicotiana sylvestris]	1.53766	6.63451	2.10926	2.5162	0.00115	0.00309176	yes		Peaxi162Scf00015g01914	2.57371	1.98757	24.7746	6.44e-07	9.85e-06
XLOC_024307	Peaxi162Scf00502g00082	DNA-directed RNA polymerases IV and V subunit 5B	8.43038	36.3283	2.10742	4.71534	5e-05	0.000174625	yes		Peaxi162Scf00406g00007	2.57163	2.79329	8.03139	0.00459735	0.0224311
XLOC_009873	Peaxi162Scf00111g00316	Unknown protein	6.54081	28.1248	2.1043	3.33618	5e-05	0.000174625	yes		Peaxi162Scf00149g00721	2.57044	3.90615	77.354	1.43e-18	1.22e-16
XLOC_032738	Peaxi162Scf01100g00009	Dormancy/auxin associated family protein	506.32	2175.3	2.1031	4.38359	5e-05	0.000174625	yes		Peaxi162Scf00033g01315	2.57039	3.44699	47.1501	6.58e-12	2.59e-10
XLOC_001864	Peaxi162Scf00011g01411	Unknown protein	1.33022	5.70046	2.09941	2.02183	0.0083	0.0177686	yes		Peaxi162Scf00683g00146	2.56829	5.33947	118.981	1.06e-27	2.03e-25
XLOC_005683	Peaxi162Scf00048g00311	Riboflavin biosynthesis protein RibD	7.07989	30.3205	2.0985	5.20793	5e-05	0.000174625	yes		Peaxi162Scf00232g01110	2.56702	1.88219	16.3306	5.32e-05	0.000499248
XLOC_019237	Peaxi162Scf00329g00121	Unknown protein	0.720612	3.08371	2.09737	1.63602	0.0304	0.0554239	no		Peaxi162Scf00977g00049	2.56632	8.00104	10.6308	0.0011122	0.00688666
XLOC_017877	Peaxi162Scf00288g00045	Cysteine proteinases superfamily protein	31.1909	133.382	2.09636	5.47933	5e-05	0.000174625	yes		Peaxi162Scf00118g00085	2.56525	3.42994	45.2723	1.71e-11	6.35e-10
XLOC_028479	Peaxi162Scf00720g10014	Unknown protein	12.0565	51.4677	2.09386	4.48088	5e-05	0.000174625	yes		Peaxi162Scf00618g00020	2.56515	7.59968	51.0522	8.99e-13	3.91e-11
XLOC_013801	Peaxi162Scf00180g00711	Fructokinase-2	56.3901	239.44	2.08615	5.30255	5e-05	0.000174625	yes		Peaxi162Scf00489g00022	2.56486	0.595906	9.46648	0.0020926	0.0116856
XLOC_008410	Peaxi162Scf00086g00101	Unknown protein	29.63	125.731	2.08522	5.32177	5e-05	0.000174625	yes		Peaxi162Scf00177g10124	2.56465	5.26151	22.9779	1.64e-06	2.27e-05
XLOC_033972	Peaxi162Scf01343g00144	Protein of unknown function (DUF1005)	6.73253	28.5086	2.08218	4.86931	5e-05	0.000174625	yes		Peaxi162Scf00937g00322	2.56208	3.66297	96.764	7.81e-23	9.92e-21
XLOC_017724	Peaxi162Scf00285g00213	Pectin lyase-like superfamily protein	2.96511	12.5554	2.08215	3.62141	5e-05	0.000174625	yes		Peaxi162Scf00781g00031	2.5616	2.18485	25.169	5.25e-07	8.23e-06
XLOC_001680	Peaxi162Scf00009g00812	Protein of unknown function (DUF567)	2.08613	8.7825	2.0738	2.45454	0.0012	0.00321185	yes		Peaxi162Scf00040g00096	2.56135	0.383302	22.7866	1.81e-06	2.49e-05
XLOC_006895	Peaxi162Scf00067g00232	Monothiol glutaredoxin-S4	3.27631	13.7913	2.07361	1.92844	0.0131	0.0265061	yes		Peaxi162Scf00445g00092	2.56061	6.89208	7.21936	0.00721213	0.032249
XLOC_006206	Peaxi162Scf00058g00264	CP12 domain-containing protein 2	2188.21	9191.43	2.07054	3.9826	5e-05	0.000174625	yes		Peaxi162Scf00319g00013	2.55948	2.86187	12.3672	0.000436933	0.0030698
XLOC_013330	Peaxi162Scf00171g00239	GRAM domain-containing protein / ABA-responsive protein-related	0.612779	2.57345	2.07027	1.62107	0.0188	0.0364056	yes		Peaxi162Scf00159g01111	2.55747	2.8335	25.8153	3.76e-07	6.14e-06
XLOC_018202	Peaxi162Scf00299g00117	30S ribosomal protein S19, chloroplastic	3.18355	13.3069	2.06346	2.93727	0.0002	0.000634001	yes		Peaxi162Scf00222g00415	2.55652	0.0290373	3.8481	0.0498023	0.146646
XLOC_005297	Peaxi162Scf00045g00625	Amino acid permease family protein	3.64237	15.2189	2.06291	4.21017	5e-05	0.000174625	yes		Peaxi162Scf00176g00036	2.55353	6.11843	10.2347	0.00137825	0.00821476
XLOC_021896	Peaxi162Scf00406g00211	actin depolymerizing factor 4	86.4859	361.145	2.06204	5.2838	5e-05	0.000174625	yes		Peaxi162Scf00075g01414	2.55258	0.346107	4.70005	0.0301618	0.100259
XLOC_017304	Peaxi162Scf00271g00614	alpha/beta-Hydrolases superfamily protein	21.9397	91.4452	2.05936	5.4873	5e-05	0.000174625	yes		Peaxi162Scf01002g00123	2.55093	2.12901	21.075	4.42e-06	5.53e-05
XLOC_011942	Peaxi162Scf00147g01918	conserved hypothetical protein [Ricinus communis] gb|EEF32158.1| conserved hypothetical protein [Ricinus communis]	125.434	521.883	2.0568	5.18454	5e-05	0.000174625	yes		Peaxi162Scf00100g00093	2.54994	0.709422	8.91999	0.00282065	0.014953
XLOC_023209	Peaxi162Scf00451g00511	Phosphomethylpyrimidine synthase	70.3544	292.467	2.05556	5.01075	5e-05	0.000174625	yes		Peaxi162Scf00314g01042	2.54577	4.38542	58.7601	1.78e-14	1.01e-12
XLOC_002826	Peaxi162Scf00016g01338	Cytochrome P450 82C4, putative isoform 2 [Theobroma cacao] gb|EOX97187.1| Cytochrome P450 82C4, putative isoform 2 [Theobroma cacao]	641.592	2662.49	2.05305	4.70623	5e-05	0.000174625	yes		Peaxi162Scf00108g00615	2.5451	2.61293	51.4178	7.47e-13	3.28e-11
XLOC_026761	Peaxi162Scf00628g00516	EPIDERMAL PATTERNING FACTOR-like protein 2	0.6069	2.51825	2.05289	2.08701	0.00435	0.0100408	yes		Peaxi162Scf00489g00026	2.54253	0.538758	7.98047	0.00472846	0.0229358
XLOC_018697	Peaxi162Scf00313g00816	Blue copper protein [Morus notabilis]	0.605056	2.50549	2.04995	1.77934	0.0152	0.03021	yes		Peaxi162Scf00313g00816	2.54188	4.28464	14.1402	0.000169676	0.00135517
XLOC_033653	Peaxi162Scf01276g00003	HXXXD-type acyl-transferase family protein	11.5218	47.6769	2.04892	4.87119	5e-05	0.000174625	yes		Peaxi162Scf00925g00033	2.53988	1.40492	10.4047	0.00125696	0.00761899
XLOC_028118	Peaxi162Scf00700g00625	Phosphoglucan phosphatase LSF1, chloroplastic	1.03306	4.26709	2.04634	2.88838	0.00015	0.000486486	yes		Peaxi162Scf00603g00016	2.53755	9.40939	17.6224	2.69e-05	0.000274341
XLOC_023620	Peaxi162Scf00468g00052	Ethylene-responsive transcription factor 1B	0.642014	2.65165	2.04621	1.37027	0.18585	0.256223	no		Peaxi162Scf00232g00045	2.53499	4.09705	16.0153	6.28e-05	0.000574573
XLOC_021142	Peaxi162Scf00383g00920	LanC-like protein 2	20.4887	84.5821	2.04553	5.30306	5e-05	0.000174625	yes		Peaxi162Scf00003g03946	2.52909	3.2484	15.0128	0.000106785	0.000911304
XLOC_011894	Peaxi162Scf00146g01328	Two-component response regulator-like PRR73	7.75507	31.987	2.04428	5.13801	5e-05	0.000174625	yes		Peaxi162Scf00635g00918	2.52564	2.57692	39.5501	3.2e-10	9.24e-09
XLOC_001414	Peaxi162Scf00007g01610	Calcium-binding EF-hand family protein	9.57538	39.2809	2.03643	3.33179	5e-05	0.000174625	yes		Peaxi162Scf00060g00003	2.52488	3.52536	32.958	9.42e-09	2.12e-07
XLOC_009379	Peaxi162Scf00102g01349	Hydroxymethylglutaryl-CoA synthase	14.0665	57.6562	2.03521	5.21989	5e-05	0.000174625	yes		Peaxi162Scf00357g00116	2.52343	1.20915	5.03521	0.024837	0.0861746
XLOC_027194	Peaxi162Scf00656g00014	Cysteine proteinase 1	465.014	1904.03	2.03371	3.90938	5e-05	0.000174625	yes		Peaxi162Scf00428g01010	2.52276	5.09064	29.0916	6.9e-08	1.32e-06
XLOC_025663	Peaxi162Scf00568g00527	conserved hypothetical protein [Ricinus communis] gb|EEF31801.1| conserved hypothetical protein [Ricinus communis]	17.703	72.2043	2.02809	3.99858	5e-05	0.000174625	yes		Peaxi162Scf00045g02027	2.52208	0.599876	22.159	2.51e-06	3.36e-05
XLOC_031331	Peaxi162Scf00944g00145	Inositol oxygenase 2	0.556708	2.26672	2.02561	1.74533	0.0099	0.0207464	yes		Peaxi162Scf00013g00341	2.51923	3.36965	67.4071	2.21e-16	1.51e-14
XLOC_016457	Peaxi162Scf00247g00005	SWIM zinc finger family protein / mitogen-activated protein kinase kinase kinase-related, putative [Theobroma cacao] gb|EOY29761.1| SWIM zinc finger family protein / mitogen-activated protein kinase kinase kinase-related, putative [Theobroma cacao]	2.20865	8.98909	2.02501	2.17177	0.00335	0.00796864	yes		Peaxi162Scf00815g00121	2.51901	4.32098	38.8402	4.6e-10	1.29e-08
XLOC_011378	Peaxi162Scf00133g00143	Monothiol glutaredoxin-S1	4.19081	17.0352	2.02322	2.06973	0.0046	0.0105509	yes		Peaxi162Scf00658g00842	2.51874	1.11287	11.9359	0.000550635	0.00375403
XLOC_004008	Peaxi162Scf00030g02222	Thylakoid lumenal 29 kDa protein, chloroplastic	141.041	573.272	2.0231	4.69179	5e-05	0.000174625	yes		Peaxi162Scf00081g00151	2.51653	7.57911	18.1007	2.1e-05	0.000219066
XLOC_028134	Peaxi162Scf00700g00017	Calcium-binding protein CML38	0.870057	3.53291	2.02168	1.18753	0.03405	0.061215	no		Peaxi162Scf00828g00016	2.51309	4.5896	95.7657	1.29e-22	1.6e-20
XLOC_013657	Peaxi162Scf00177g00513	NAD(P)-binding Rossmann-fold superfamily protein	9.26935	37.608	2.0205	4.66987	5e-05	0.000174625	yes		Peaxi162Scf00548g00024	2.51289	4.77998	81.531	1.73e-19	1.62e-17
XLOC_016116	Peaxi162Scf00235g00428		32.219	130.566	2.01879	5.06843	5e-05	0.000174625	yes		Peaxi162Scf00034g00145	2.51232	0.822729	23.2427	1.43e-06	2.01e-05
XLOC_018663	Peaxi162Scf00312g00221	Delta(24)-sterol reductase	64.3852	260.351	2.01566	4.96378	5e-05	0.000174625	yes		Peaxi162Scf00897g00045	2.51044	1.89466	19.2594	1.14e-05	0.000128233
XLOC_022871	Peaxi162Scf00442g00413	Rho GDP-dissociation inhibitor 1	1.5082	6.09107	2.01387	2.68267	0.0006	0.00172228	yes		Peaxi162Scf00906g00019	2.50459	11.8755	28.5728	9.02e-08	1.68e-06
XLOC_015195	Peaxi162Scf00211g00128	hin1 [Nicotiana tabacum]	4.316	17.4089	2.01206	4.01303	5e-05	0.000174625	yes		Peaxi162Scf00285g00929	2.50409	5.04469	52.8565	3.59e-13	1.67e-11
XLOC_004606	Peaxi162Scf00038g02137	alpha/beta-Hydrolases superfamily protein	12.4352	50.1376	2.01146	4.92571	5e-05	0.000174625	yes		Peaxi162Scf00058g00033	2.50165	2.02617	9.14285	0.00249691	0.0135524
XLOC_017157	Peaxi162Scf00268g00124	C2H2-like zinc finger protein	7.46768	30.0947	2.01078	4.682	5e-05	0.000174625	yes		Peaxi162Scf00697g00054	2.50129	3.91501	23.6572	1.15e-06	1.66e-05
XLOC_034541	Peaxi162Scf01650g00057	hydrogen peroxide-induced 1 [Nicotiana tabacum]	798.362	3213.77	2.00915	4.06761	5e-05	0.000174625	yes		Peaxi162Scf00118g00084	2.49946	4.12729	35.4663	2.59e-09	6.53e-08
XLOC_024498	Peaxi162Scf00517g00422	Pectin lyase-like superfamily protein	3.3306	13.3656	2.00467	3.69814	5e-05	0.000174625	yes		Peaxi162Scf00802g00235	2.49793	5.70263	2.99395	0.0835759	0.215168
XLOC_003205	Peaxi162Scf00019g02516	xyloglucan endotransglucosylase/hydrolase 24	1.94342	7.77929	2.00104	2.53076	0.00095	0.00260572	yes		Peaxi162Scf00010g01919	2.49736	7.29693	211.809	5.53e-48	4.25e-45
XLOC_010530	Peaxi162Scf00123g01728	RNA polymerase sigma-C factor	8.68605	34.7364	1.99968	5.01199	5e-05	0.000174625	yes		Peaxi162Scf00290g00065	2.495	5.40348	198.943	3.55e-45	2.3e-42
XLOC_030246	Peaxi162Scf00841g00210	Photosystem I reaction center subunit XI	9104.86	36386.3	1.99869	2.12046	0.0003	0.000918529	yes		Peaxi162Scf00268g01216	2.4922	0.964871	9.51979	0.00203267	0.0113979
XLOC_031435	Peaxi162Scf00953g00113	Chaperonin-like RbcX protein	46.7308	186.547	1.99709	5.19983	5e-05	0.000174625	yes		Peaxi162Scf00530g00218	2.48883	4.48691	112.615	2.62e-26	4.31e-24
XLOC_022375	Peaxi162Scf00421g00008	F-box family protein	1.64594	6.56391	1.99564	2.75455	0.00025	0.000777877	yes		Peaxi162Scf00745g00859	2.48704	0.644051	10.8345	0.000996249	0.00627946
XLOC_001218	Peaxi162Scf00006g00433	UDP-glucose:solanidine glucosyltransferase [Solanum tuberosum]	1.10531	4.40437	1.99448	1.13269	0.17695	0.246823	no		Peaxi162Scf00073g00110	2.48186	6.09575	60.1924	8.6e-15	5.06e-13
XLOC_034766	Peaxi162Scf02135g00019	Calcium-dependent lipid-binding (CaLB domain) family protein	2.05522	8.1821	1.99318	3.85535	5e-05	0.000174625	yes		Peaxi162Scf00700g00421	2.47815	5.15028	44.9483	2.02e-11	7.39e-10
XLOC_009486	Peaxi162Scf00104g00017	ERD (early-responsive to dehydration stress) family protein	2.0329	8.08382	1.9915	3.88557	5e-05	0.000174625	yes		Peaxi162Scf00188g01221	2.47427	6.58548	72.2848	1.86e-17	1.43e-15
XLOC_027700	Peaxi162Scf00683g00428	Pathogenesis-related thaumatin superfamily protein	40.9685	162.909	1.99148	5.11914	5e-05	0.000174625	yes		Peaxi162Scf00493g00436	2.47193	6.69692	175.094	5.71e-40	2.57e-37
XLOC_018645	Peaxi162Scf00311g00092	SAUR-like auxin-responsive protein family, putative [Theobroma cacao] gb|EOY07902.1| SAUR-like auxin-responsive protein family, putative [Theobroma cacao]	0.846427	3.3614	1.98961	0.923867	0.0316	0.0573292	no		Peaxi162Scf00078g01232	2.47007	-0.700123	4.4051	0.0358317	0.114141
XLOC_004084	Peaxi162Scf00032g02416	non-specific phospholipase C2	18.7807	74.5525	1.989	5.18697	5e-05	0.000174625	yes		Peaxi162Scf00167g00084	2.46877	6.33616	20.6365	5.55e-06	6.78e-05
XLOC_030984	Peaxi162Scf00918g00415	Concanavalin A-like lectin protein kinase family protein	8.7572	34.7293	1.98761	5.0387	5e-05	0.000174625	yes		Peaxi162Scf00058g00049	2.46584	0.785595	4.91191	0.0266721	0.0910855
XLOC_029117	Peaxi162Scf00763g00326	3-oxoacyl-[acyl-carrier-protein] reductase 4	0.617058	2.44473	1.9862	1.72546	0.0131	0.0265061	yes		Peaxi162Scf00180g00003	2.46406	1.4642	5.34834	0.020742	0.0750642
XLOC_010927	Peaxi162Scf00128g01416	MADS-box protein 15 [Petunia x hybrida]	8.53945	33.7998	1.9848	4.11375	5e-05	0.000174625	yes		Peaxi162Scf72209g00001	2.46264	2.30337	3.22462	0.0725388	0.193736
XLOC_019765	Peaxi162Scf00344g00107	AIG2-like (avirulence induced gene) family protein	0.631211	2.496	1.98342	0.883779	0.2723	0.34769	no		Peaxi162Scf01302g00038	2.4611	3.1701	61.3548	4.77e-15	2.91e-13
XLOC_004420	Peaxi162Scf00037g00519		4.73499	18.7144	1.98272	2.87264	5e-05	0.000174625	yes		Peaxi162Scf00313g00815	2.45862	5.88433	72.683	1.52e-17	1.19e-15
XLOC_009532	Peaxi162Scf00104g00142	Unknown protein	1.40432	5.54906	1.98237	1.33023	0.14345	0.207585	no		Peaxi162Scf00191g00064	2.45797	0.26744	4.25624	0.0391065	0.122394
XLOC_031291	Peaxi162Scf00942g00021	Unknown protein	4.89393	19.3183	1.9809	2.9296	0.00025	0.000777877	yes		Peaxi162Scf00167g00082	2.45645	5.25422	20.4381	6.16e-06	7.4e-05
XLOC_011989	Peaxi162Scf00149g00723	Cytochrome c	21.7791	85.7844	1.97777	4.60057	5e-05	0.000174625	yes		Peaxi162Scf00647g00014	2.45642	0.692291	10.2649	0.00135587	0.00810472
XLOC_000131	Peaxi162Scf00000g05840	glutathione S-transferase TAU 21	3.239	12.7231	1.97383	2.8104	0.00025	0.000777877	yes		Peaxi162Scf00117g00418	2.45425	3.46119	62.7412	2.36e-15	1.48e-13
XLOC_027988	Peaxi162Scf00694g00317	Structural constituent of ribosome, putative [Theobroma cacao] gb|EOY10136.1| Structural constituent of ribosome, putative [Theobroma cacao]	107.106	420.396	1.97272	5.16119	5e-05	0.000174625	yes		Peaxi162Scf00007g01511	2.45399	7.13487	58.6265	1.91e-14	1.07e-12
XLOC_008315	Peaxi162Scf00084g00118	Pleckstrin (PH) domain-containing protein isoform 1 [Theobroma cacao] gb|EOY24125.1| Pleckstrin (PH) domain-containing protein isoform 1 [Theobroma cacao]	5.17743	20.3097	1.97186	5.14074	5e-05	0.000174625	yes		Peaxi162Scf00160g01228	2.45301	2.9673	8.81944	0.00298038	0.0156515
XLOC_010928	Peaxi162Scf00128g01411	Unknown protein	4.79423	18.7841	1.97014	1.82002	0.017	0.0333293	yes		Peaxi162Scf00022g00157	2.45202	5.1853	57.5707	3.26e-14	1.78e-12
XLOC_016936	Peaxi162Scf00262g00619	HSP20-like chaperones superfamily protein [Theobroma cacao] gb|EOY28667.1| HSP20-like chaperones superfamily protein [Theobroma cacao]	69.4863	272.222	1.96998	4.95371	5e-05	0.000174625	yes		Peaxi162Scf00045g00023	2.45082	2.78772	24.9722	5.82e-07	9.01e-06
XLOC_026755	Peaxi162Scf00627g00058		2.99816	11.7146	1.96616	2.42288	0.00185	0.00472447	yes		Peaxi162Scf00449g00045	2.4483	1.37623	2.67336	0.102041	0.249141
XLOC_030273	Peaxi162Scf00842g00211	NAC domain containing protein 102	6.29996	24.5834	1.96427	4.04663	5e-05	0.000174625	yes		Peaxi162Scf00016g01135	2.4454	7.22787	51.7483	6.31e-13	2.83e-11
XLOC_015649	Peaxi162Scf00224g00073	CCR4-NOT transcription complex subunit 7	5.28877	20.6205	1.96307	3.87898	5e-05	0.000174625	yes		Peaxi162Scf00235g00839	2.44532	3.52697	53.983	2.02e-13	9.74e-12
XLOC_006613	Peaxi162Scf00064g00181	Mitochondrial substrate carrier family protein	1.17433	4.57221	1.96105	2.39199	0.00335	0.00796864	yes		Peaxi162Scf00140g01335	2.44115	1.72067	3.33364	0.0678766	0.184242
XLOC_005894	Peaxi162Scf00052g00326	Protein of unknown function (DUF760)	18.7542	72.9566	1.95983	5.14115	5e-05	0.000174625	yes		Peaxi162Scf00827g00011	2.4397	3.43772	5.36597	0.0205334	0.0744812
XLOC_004768	Peaxi162Scf00038g02343	Plant invertase/pectin methylesterase inhibitor superfamily	24.943	96.9415	1.95848	4.9995	5e-05	0.000174625	yes		Peaxi162Scf00353g00026	2.43861	-0.217375	5.49115	0.019113	0.0704392
XLOC_004537	Peaxi162Scf00038g00823	13 kDa ribonucleoprotein-associated protein	0.537168	2.08717	1.9581	1.57823	0.02605	0.0484049	yes		Peaxi162Scf01651g00004	2.43643	2.43036	5.12745	0.0235503	0.0826932
XLOC_025779	Peaxi162Scf00575g00211	ethylene-dependent gravitropism-deficient and yellow-green-like 2	18.6141	72.3008	1.95762	5.18333	5e-05	0.000174625	yes		Peaxi162Scf00129g00546	2.43475	4.5398	85.0594	2.9e-20	2.86e-18
XLOC_024581	Peaxi162Scf00520g00078	x-ray induced transcript 1	4.11702	15.9656	1.9553	3.5824	5e-05	0.000174625	yes		Peaxi162Scf00723g00516	2.42997	4.40505	21.9411	2.81e-06	3.7e-05
XLOC_026347	Peaxi162Scf00608g00921	Protein phosphatase 2C family protein	3.36566	12.9933	1.9488	3.52948	5e-05	0.000174625	yes		Peaxi162Scf00076g01031	2.42828	2.62743	11.0874	0.00086917	0.00556828
XLOC_007560	Peaxi162Scf00074g00018	S-adenosyl-L-methionine-dependent methyltransferases superfamily protein	0.56421	2.17622	1.94752	2.46198	0.00135	0.00356868	yes		Peaxi162Scf00540g00623	2.42695	5.50009	53.6506	2.4e-13	1.15e-11
XLOC_002822	Peaxi162Scf00016g01216	Unknown protein	5.88281	22.6733	1.94641	1.60264	0.1165	0.174269	no		Peaxi162Scf00104g00142	2.42673	0.838286	12.2758	0.000458873	0.00320114
XLOC_008083	Peaxi162Scf00080g01518	Glycerol-3-phosphate dehydrogenase [NAD(+)]	3.57919	13.7908	1.94601	3.82573	5e-05	0.000174625	yes		Peaxi162Scf00618g00530	2.42466	-0.577558	3.12417	0.0771392	0.202709
XLOC_010965	Peaxi162Scf00129g00321	transcription factor style2.1 [Solanum lycopersicum] ref|XP_006338463.1| PREDICTED: transcription factor bHLH135-like [Solanum tuberosum] gb|ABX82930.1| transcription factor style2.1 [Solanum lycopersicum] gb|ABX82931.1| transcription factor style2.1 [Solanum pennellii] gb|ABX82932.1| transcription factor style2.1 [Solanum lycopersicum] gb|ABX82933.1| transcription factor style2.1 [Solanum pennel…	9.02157	34.7593	1.94595	3.99776	5e-05	0.000174625	yes		Peaxi162Scf00407g00210	2.41968	-0.2438	3.19649	0.0737964	0.196285
XLOC_033041	Peaxi162Scf01157g00210		0.868333	3.34428	1.94538	0.992188	0.04745	0.0809742	no		Peaxi162Scf00428g00087	2.4183	7.31767	27.8717	1.3e-07	2.34e-06
XLOC_021486	Peaxi162Scf00393g00107	proline rich protein [Solanum lycopersicum]	5.28612	20.331	1.9434	5.49925	5e-05	0.000174625	yes		Peaxi162Scf01086g00023	2.41459	2.95764	31.6378	1.86e-08	3.93e-07
XLOC_017863	Peaxi162Scf00287g01315	Chaperone DnaJ-domain superfamily protein isoform 3 [Theobroma cacao] gb|EOY14923.1| Chaperone DnaJ-domain superfamily protein isoform 3 [Theobroma cacao]	21.6575	83.1077	1.94012	5.06902	5e-05	0.000174625	yes		Peaxi162Scf01290g00018	2.41448	3.44182	3.4457	0.0634164	0.175505
XLOC_000585	Peaxi162Scf00003g00253	Zinc finger protein 1 [Morus notabilis]	18.2112	69.839	1.93921	4.53322	5e-05	0.000174625	yes		Peaxi162Scf01058g00008	2.41345	4.96381	3.44963	0.0632659	0.1753
XLOC_000745	Peaxi162Scf00003g01226	glycine-rich RNA-binding protein 2	108.743	416.495	1.93737	4.95683	5e-05	0.000174625	yes		Peaxi162Scf00127g00202	2.41324	2.7671	24.4218	7.74e-07	1.16e-05
XLOC_002429	Peaxi162Scf00015g02222	Unknown protein	4.89822	18.7511	1.93664	2.68744	0.00025	0.000777877	yes		Peaxi162Scf00378g00216	2.41119	6.89247	3.4581	0.0629427	0.174567
XLOC_007563	Peaxi162Scf00074g00020	50S ribosomal protein L11	74.3693	284.117	1.93371	4.90642	5e-05	0.000174625	yes		Peaxi162Scf00984g00023	2.41108	2.55107	3.30815	0.0689371	0.186351
XLOC_003820	Peaxi162Scf00027g02614	Thioredoxin superfamily protein	336.356	1284.77	1.93345	4.41245	5e-05	0.000174625	yes		Peaxi162Scf00299g00338	2.41002	3.92003	51.5625	6.94e-13	3.08e-11
XLOC_003375	Peaxi162Scf00021g00139	Unknown protein	0.806412	3.07964	1.93317	0.847099	0.2825	0.358627	no		Peaxi162Scf00071g00636	2.40846	4.65139	76.0976	2.7e-18	2.25e-16
XLOC_022893	Peaxi162Scf00442g00313	MLP-like protein 28	246.905	940.811	1.92995	4.8354	5e-05	0.000174625	yes		Peaxi162Scf00744g00119	2.40824	1.91794	7.2857	0.00695058	0.0313025
XLOC_027530	Peaxi162Scf00678g00310	PPDK regulatory protein 2	14.0085	53.3161	1.92827	4.76667	5e-05	0.000174625	yes		Peaxi162Scf01050g00228	2.4079	0.564968	8.57935	0.00339997	0.0174913
XLOC_023085	Peaxi162Scf00449g00212	calcium-transporting ATPase, putative	9.46149	35.9457	1.92568	4.65721	5e-05	0.000174625	yes		Peaxi162Scf00117g00128	2.40766	0.553045	5.18317	0.0228066	0.0806395
XLOC_029509	Peaxi162Scf00786g00442	Ubiquitin carboxyl-terminal hydrolase family protein	2.94867	11.1996	1.92531	3.89548	5e-05	0.000174625	yes		Peaxi162Scf00352g00097	2.40678	3.76416	18.8984	1.38e-05	0.000151489
XLOC_027630	Peaxi162Scf00681g00438	Unknown protein	0.559848	2.12449	1.92401	1.09387	0.20825	0.280791	no		Peaxi162Scf00164g00612	2.40618	3.21871	11.3274	0.00076372	0.00497114
XLOC_008975	Peaxi162Scf00096g00414	Thioredoxin family protein	29.5815	112.244	1.92387	4.91964	5e-05	0.000174625	yes		Peaxi162Scf00785g00317	2.40599	4.44927	46.101	1.12e-11	4.28e-10
XLOC_012080	Peaxi162Scf00152g00337	Peroxisomal membrane 22 kDa (Mpv17/PMP22) family protein	0.842327	3.19208	1.92204	1.73709	0.0219	0.0416088	yes		Peaxi162Scf00004g03416	2.40538	0.337665	3.37448	0.0662136	0.180902
XLOC_001858	Peaxi162Scf00011g01319	conserved hypothetical protein [Ricinus communis] gb|EEF35944.1| conserved hypothetical protein [Ricinus communis]	1.42771	5.40472	1.92052	1.81076	0.01525	0.0302985	yes		Peaxi162Scf00809g00213	2.40367	-0.0266639	3.39325	0.065464	0.179433
XLOC_033857	Peaxi162Scf01313g00241	DNA-directed RNA polymerase 2A	2.53091	9.55215	1.91617	4.3345	5e-05	0.000174625	yes		Peaxi162Scf00347g00420	2.40277	2.14913	3.40307	0.0650754	0.178688
XLOC_032216	Peaxi162Scf01030g00012	protein kinase 2B	23.3077	87.9476	1.91584	4.9956	5e-05	0.000174625	yes		Peaxi162Scf00016g01230	2.40104	4.25615	8.71081	0.00316328	0.0164659
XLOC_028496	Peaxi162Scf00721g00044	Unknown protein	3.81998	14.4112	1.91556	2.21235	0.00265	0.00647771	yes		Peaxi162Scf00764g00211	2.40017	0.925925	3.23813	0.0719428	0.192542
XLOC_028236	Peaxi162Scf00705g00316	Isocitrate dehydrogenase [NADP]	65.2085	245.895	1.91491	4.82234	5e-05	0.000174625	yes		Peaxi162Scf00102g01217	2.39917	3.1442	3.44074	0.0636071	0.175798
XLOC_002776	Peaxi162Scf00016g00355	beta-galactosidase 3	13.3926	50.4441	1.91325	4.99178	5e-05	0.000174625	yes		Peaxi162Scf00192g01618	2.39857	4.03887	69.3247	8.35e-17	6.05e-15
XLOC_033861	Peaxi162Scf01313g00004	ethylene-dependent gravitropism-deficient and yellow-green-like 2	15.7954	59.4017	1.911	4.86698	5e-05	0.000174625	yes		Peaxi162Scf00583g00232	2.39679	3.44886	23.7072	1.12e-06	1.62e-05
XLOC_009149	Peaxi162Scf00100g00318	Lipase/lipooxygenase, putative isoform 3 [Theobroma cacao] gb|EOY32326.1| Lipase/lipooxygenase, putative isoform 3 [Theobroma cacao]	2.43973	9.17171	1.91047	3.19288	5e-05	0.000174625	yes		Peaxi162Scf00299g00103	2.39671	1.2059	3.46535	0.0626671	0.17399
XLOC_012259	Peaxi162Scf00153g00057	KHG/KDPG aldolase [Morus notabilis]	1.22871	4.61534	1.9093	1.79764	0.01625	0.0320371	yes		Peaxi162Scf00937g00013	2.39631	4.23032	79.1097	5.88e-19	5.18e-17
XLOC_017195	Peaxi162Scf00269g01412	T-complex protein 11	46.2374	173.611	1.90873	4.46586	5e-05	0.000174625	yes		Peaxi162Scf00519g00066	2.39437	2.78093	3.40598	0.0649604	0.178481
XLOC_000974	Peaxi162Scf00004g02331	Thymidine kinase	1.9635	7.36538	1.90733	2.61705	0.00035	0.00105711	yes		Peaxi162Scf00931g00036	2.39437	6.09048	94.8541	2.05e-22	2.47e-20
XLOC_004489	Peaxi162Scf00037g00927	histone H2A 6	12.7765	47.858	1.90527	4.19456	5e-05	0.000174625	yes		Peaxi162Scf01574g00001	2.39382	1.0584	3.42081	0.0643793	0.177223
XLOC_017575	Peaxi162Scf00282g00516	Wound-induced protein	0.868972	3.25379	1.90474	1.26101	0.14485	0.209313	no		Peaxi162Scf00459g00081	2.39338	1.55388	7.99817	0.00468246	0.02275
XLOC_034055	Peaxi162Scf01365g00010	GRAS family transcription factor	4.95677	18.5347	1.90276	4.15514	5e-05	0.000174625	yes		Peaxi162Scf00491g00110	2.39337	3.05024	83.6174	6e-20	5.78e-18
XLOC_032261	Peaxi162Scf01039g00135	RNA-binding protein-defense related 1	4.57977	17.1165	1.90204	3.90966	5e-05	0.000174625	yes		Peaxi162Scf00241g00034	2.39177	3.05735	17.1601	3.44e-05	0.000339504
XLOC_032643	Peaxi162Scf01087g00121	Cysteine proteinases superfamily protein	5.34151	19.925	1.89926	4.17041	5e-05	0.000174625	yes		Peaxi162Scf00627g00010	2.38875	4.4821	3.48911	0.0617739	0.172341
XLOC_018597	Peaxi162Scf00310g00083	Pentatricopeptide repeat-containing protein	1.01034	3.76763	1.89882	3.13376	5e-05	0.000174625	yes		Peaxi162Scf00445g00613	2.38781	5.64718	3.43675	0.0637611	0.175998
XLOC_003547	Peaxi162Scf00023g02530	MADS-box transcription factor 18	7.14419	26.6268	1.89804	3.70022	5e-05	0.000174625	yes		Peaxi162Scf00970g00114	2.38772	5.90752	3.4315	0.0639639	0.17636
XLOC_026178	Peaxi162Scf00597g00053	F-box protein [Morus notabilis]	0.77835	2.90021	1.89767	1.98673	0.0061	0.0135428	yes		Peaxi162Scf00544g00922	2.3877	0.939637	9.02888	0.00265748	0.0142521
XLOC_009814	Peaxi162Scf00110g00146	BURP domain-containing protein	8.14376	30.3248	1.89673	4.57888	5e-05	0.000174625	yes		Peaxi162Scf00065g00117	2.38743	4.58993	11.6014	0.000659031	0.00438902
XLOC_009088	Peaxi162Scf00098g00814	Unknown protein	4.13379	15.3926	1.8967	3.71894	5e-05	0.000174625	yes		Peaxi162Scf00376g00210	2.38726	4.83529	35.2372	2.92e-09	7.24e-08
XLOC_008093	Peaxi162Scf00080g00211	Rubisco methyltransferase family protein	22.1078	82.258	1.8956	5.00273	5e-05	0.000174625	yes		Peaxi162Scf00006g02914	2.38725	4.86676	3.40561	0.064975	0.178483
XLOC_010350	Peaxi162Scf00120g00019	AMP-dependent synthetase and ligase family protein	36.4651	135.595	1.89471	4.76191	5e-05	0.000174625	yes		Peaxi162Scf00985g00017	2.38717	3.96477	3.40106	0.0651545	0.178825
XLOC_034165	Peaxi162Scf01414g00010	Exostosin family protein	0.862376	3.20415	1.89355	2.12901	0.00565	0.0126558	yes		Peaxi162Scf00272g00074	2.38641	1.00961	3.3598	0.0668062	0.182136
XLOC_003335	Peaxi162Scf00020g02134	Unknown protein	51.4762	190.994	1.89155	4.66034	5e-05	0.000174625	yes		Peaxi162Scf00207g00335	2.3856	0.252116	3.31595	0.0686108	0.185785
XLOC_010379	Peaxi162Scf00120g00025	Unknown protein	5.81113	21.5454	1.89049	2.22146	0.0023	0.00573661	yes		Peaxi162Scf00450g00714	2.38311	2.43786	3.43366	0.0638805	0.176178
XLOC_010918	Peaxi162Scf00128g01229	HCP-like superfamily protein with MYND-type zinc finger	8.47722	31.4006	1.88913	4.4726	5e-05	0.000174625	yes		Peaxi162Scf00132g00525	2.38201	3.32425	3.41588	0.0645721	0.177659
XLOC_033507	Peaxi162Scf01242g00025	Photosystem I reaction center subunit XI, chloroplastic	4532.59	16765.8	1.88711	2.13216	0.00245	0.00606885	yes		Peaxi162Scf00385g00411	2.38025	2.91365	3.44488	0.0634478	0.175569
XLOC_031373	Peaxi162Scf00947g00421	CBS domain-containing protein CBSX5	97.8357	361.727	1.88647	4.7605	5e-05	0.000174625	yes		Peaxi162Scf00016g01216	2.37979	2.50392	13.7063	0.00021374	0.00166053
XLOC_032616	Peaxi162Scf01086g00023	Protein kinase superfamily protein	2.65986	9.82176	1.88463	3.40607	5e-05	0.000174625	yes		Peaxi162Scf00732g00031	2.37793	1.91485	43.5121	4.21e-11	1.45e-09
XLOC_012661	Peaxi162Scf00160g00417	U-box domain-containing protein 4	2.17591	8.02045	1.88206	2.99621	5e-05	0.000174625	yes		Peaxi162Scf00185g00084	2.37619	4.32136	19.3435	1.09e-05	0.000123313
XLOC_017018	Peaxi162Scf00264g00324	Casein kinase II subunit alpha-1	19.7997	72.9779	1.88198	4.86584	5e-05	0.000174625	yes		Peaxi162Scf00198g00514	2.37506	3.13258	3.39299	0.0654741	0.179433
XLOC_016299	Peaxi162Scf00241g00072	EXORDIUM like 3	2.64945	9.7613	1.88138	3.13362	5e-05	0.000174625	yes		Peaxi162Scf00436g00825	2.37477	4.62619	3.39005	0.0655911	0.179651
XLOC_032105	Peaxi162Scf01017g00016	4-alpha-glucanotransferase	47.4704	174.861	1.88111	4.79363	5e-05	0.000174625	yes		Peaxi162Scf02097g00017	2.37453	0.171896	3.28921	0.0697364	0.188021
XLOC_002582	Peaxi162Scf00016g00349	purple acid phosphatase 10	45.3223	166.702	1.87898	4.56281	5e-05	0.000174625	yes		Peaxi162Scf00589g00019	2.37433	2.92705	3.28565	0.0698878	0.188307
XLOC_010248	Peaxi162Scf00118g01412	Branched-chain-amino-acid aminotransferase 6	18.1764	66.7505	1.87672	4.82555	5e-05	0.000174625	yes		Peaxi162Scf00075g01551	2.37354	0.861066	3.27169	0.070485	0.189645
XLOC_008583	Peaxi162Scf00089g00912	Carboxylesterase 1	3.78043	13.8761	1.87598	3.23527	5e-05	0.000174625	yes		Peaxi162Scf00047g02457	2.3718	1.48947	3.24035	0.0718453	0.192351
XLOC_031096	Peaxi162Scf00928g00002	Unknown protein	248.403	911.768	1.87598	4.56228	5e-05	0.000174625	yes		Peaxi162Scf00461g01011	2.37169	5.79461	24.483	7.5e-07	1.13e-05
XLOC_028274	Peaxi162Scf00710g00051	Protein of unknown function (DUF1645)	14.0985	51.64	1.87294	4.58091	5e-05	0.000174625	yes		Peaxi162Scf00017g03258	2.36908	2.23193	13.6967	0.000214836	0.0016678
XLOC_005358	Peaxi162Scf00045g02031	early nodulin-like protein 15	2.30873	8.45347	1.87244	2.61129	0.0004	0.00119351	yes		Peaxi162Scf00452g00720	2.36672	0.522669	3.14519	0.0761512	0.201128
XLOC_013394	Peaxi162Scf00173g00323	ACT domain-containing protein	13.3413	48.7157	1.86849	4.60805	5e-05	0.000174625	yes		Peaxi162Scf01064g00001	2.36395	7.44751	15.1445	9.96e-05	0.000856946
XLOC_008220	Peaxi162Scf00083g00320	Chalcone-flavanone isomerase family protein	1.40157	5.11775	1.86847	2.39699	0.0008	0.00223223	yes		Peaxi162Scf00363g00724	2.36388	4.02813	103.29	2.9e-24	4.11e-22
XLOC_020488	Peaxi162Scf00362g00841	Pathogenesis-related thaumatin superfamily protein	3.02034	11.0225	1.86767	3.57309	5e-05	0.000174625	yes		Peaxi162Scf00848g00318	2.36215	-0.246298	3.05457	0.0805103	0.209183
XLOC_022602	Peaxi162Scf00430g00019	serine-rich protein-related	7.12863	26.004	1.86704	3.35253	5e-05	0.000174625	yes		Peaxi162Scf00166g00529	2.36076	-0.363777	3.02594	0.0819429	0.211937
XLOC_030398	Peaxi162Scf00855g00013	PATELLIN 2	1.36307	4.9664	1.86535	2.60821	0.00045	0.00132797	yes		Peaxi162Scf00373g00048	2.35408	-0.463162	2.88151	0.0896019	0.226459
XLOC_031113	Peaxi162Scf00928g00032	Unknown protein	1.4508	5.27463	1.86222	0.370481	0.35485	0.434507	no		Peaxi162Scf00118g01712	2.34992	4.83615	43.0467	5.34e-11	1.79e-09
XLOC_003300	Peaxi162Scf00020g00088	ubiquitin-conjugating enzyme 5	57.9708	210.676	1.86163	4.83885	5e-05	0.000174625	yes		Peaxi162Scf00064g01633	2.34931	5.79969	143.934	3.67e-33	1.01e-30
XLOC_010948	Peaxi162Scf00128g01773	pentatricopeptide repeat-containing protein, putative [Ricinus communis] gb|EEF50109.1| pentatricopeptide repeat-containing protein, putative [Ricinus communis]	23.6052	85.7572	1.86115	4.71313	5e-05	0.000174625	yes		Peaxi162Scf00329g00121	2.34908	1.34264	11.8034	0.000591217	0.00399781
XLOC_006609	Peaxi162Scf00064g00164	Unknown protein	9.3218	33.7591	1.85659	4.24123	5e-05	0.000174625	yes		Peaxi162Scf00149g00055	2.34886	1.3952	9.72192	0.00182083	0.0103721
XLOC_021020	Peaxi162Scf00379g00086	Unknown protein	5.87492	21.2723	1.85633	2.30792	0.00185	0.00472447	yes		Peaxi162Scf00533g00001	2.3476	-0.0233414	3.08388	0.0790716	0.206418
XLOC_002850	Peaxi162Scf00016g01945	Protein kinase superfamily protein	0.605862	2.19209	1.85525	2.2589	0.0018	0.00461128	yes		Peaxi162Scf00295g00003	2.3468	-0.0841408	4.16648	0.0412314	0.127403
XLOC_011726	Peaxi162Scf00141g00718	8-amino-7-oxononanoate synthase [Theobroma cacao] gb|EOY07291.1| 8-amino-7-oxononanoate synthase [Theobroma cacao]	28.7221	103.847	1.85423	4.74847	5e-05	0.000174625	yes		Peaxi162Scf00015g00530	2.34238	0.643223	10.0045	0.00156161	0.00912126
XLOC_009878	Peaxi162Scf00111g00412	Glucose-1-phosphate adenylyltransferase family protein	94.6891	341.63	1.85117	4.52139	5e-05	0.000174625	yes		Peaxi162Scf00306g00087	2.3405	1.53803	23.0653	1.57e-06	2.18e-05
XLOC_022699	Peaxi162Scf00434g00423	Phosphoglycerate mutase family protein	1.65212	5.9547	1.84971	2.26024	0.0019	0.004839	yes		Peaxi162Scf00042g00162	2.33942	0.544081	19.4738	1.02e-05	0.000116128
XLOC_014031	Peaxi162Scf00188g01335	Ent-kaurenoic acid oxidase 2	2.14696	7.73033	1.84824	3.40636	5e-05	0.000174625	yes		Peaxi162Scf00137g00173	2.33794	3.03223	8.08657	0.00445945	0.021851
XLOC_004067	Peaxi162Scf00032g00106	Glucan endo-1,3-beta-glucosidase	5.8666	21.0884	1.84586	3.45548	5e-05	0.000174625	yes		Peaxi162Scf00047g01613	2.33698	1.46095	7.16191	0.0074468	0.0330416
XLOC_008553	Peaxi162Scf00089g00023	Nuclear transcription factor Y subunit C-4	103.05	370.186	1.8449	4.79061	5e-05	0.000174625	yes		Peaxi162Scf00314g00629	2.33532	6.16412	57.1035	4.13e-14	2.21e-12
XLOC_017328	Peaxi162Scf00272g00224	MLO-like protein 6	3.08691	11.0766	1.84328	3.73078	5e-05	0.000174625	yes		Peaxi162Scf00071g00634	2.3351	3.43182	25.6758	4.04e-07	6.52e-06
XLOC_000044	Peaxi162Scf00000g00601	photosystem I light harvesting complex gene 3	433.305	1551.23	1.83996	3.89214	5e-05	0.000174625	yes		Peaxi162Scf00373g00139	2.33321	6.36758	61.4983	4.43e-15	2.72e-13
XLOC_023911	Peaxi162Scf00481g00727	18.5 kDa class I heat shock protein	0.919548	3.28743	1.83796	0.893855	0.03605	0.0643394	no		Peaxi162Scf00082g00151	2.33152	2.03237	20.6698	5.46e-06	6.67e-05
XLOC_006524	Peaxi162Scf00063g02323	glutamate decarboxylase	136.529	487.707	1.83681	4.29914	5e-05	0.000174625	yes		Peaxi162Scf00149g00022	2.32897	1.2229	10.4204	0.0012463	0.00756545
XLOC_026796	Peaxi162Scf00630g00049	Unknown protein	0.718179	2.56167	1.83467	1.74801	0.0114	0.0234711	yes		Peaxi162Scf00102g01420	2.32694	1.21992	4.6813	0.0304926	0.101066
XLOC_009001	Peaxi162Scf00096g01615	xyloglucan endotransglucosylase/hydrolase 7	163.542	582.529	1.83267	4.60322	5e-05	0.000174625	yes		Peaxi162Scf00380g00099	2.32671	6.27909	17.4758	2.91e-05	0.000293998
XLOC_022947	Peaxi162Scf00444g00835	PAR-1c [Nicotiana tabacum]	2.92696	10.4257	1.83267	2.85845	5e-05	0.000174625	yes		Peaxi162Scf01086g00015	2.32651	5.65352	41.0701	1.47e-10	4.58e-09
XLOC_034073	Peaxi162Scf01372g00045	SPFH/Band 7/PHB domain-containing membrane-associated protein family	28.6906	102.121	1.83163	4.63902	5e-05	0.000174625	yes		Peaxi162Scf01378g00118	2.32613	1.65071	6.42806	0.0112331	0.0460532
XLOC_009243	Peaxi162Scf00102g00840	conserved hypothetical protein [Ricinus communis] gb|EEF37065.1| conserved hypothetical protein [Ricinus communis]	0.698801	2.48541	1.83053	1.51982	0.02745	0.0506946	no		Peaxi162Scf00373g00817	2.32296	0.739317	5.65937	0.0173624	0.0651702
XLOC_012533	Peaxi162Scf00159g00034	NHL domain-containing protein	4.17184	14.822	1.82899	2.15179	0.0045	0.0103476	yes		Peaxi162Scf00189g00816	2.32029	4.73606	81.2447	1.99e-19	1.84e-17
XLOC_005747	Peaxi162Scf00049g02222	Single-stranded DNA-binding protein [Medicago truncatula] gb|AES60784.1| Single-stranded DNA-binding protein [Medicago truncatula]	8.03553	28.5351	1.82827	4.17475	5e-05	0.000174625	yes		Peaxi162Scf00201g00332	2.31985	6.44194	62.8318	2.25e-15	1.42e-13
XLOC_019883	Peaxi162Scf00347g00126	Unknown protein	4.57755	16.2516	1.82794	4.53125	5e-05	0.000174625	yes		Peaxi162Scf00328g00826	2.31945	5.17145	48.2178	3.81e-12	1.56e-10
XLOC_016592	Peaxi162Scf00252g00416	Uroporphyrinogen decarboxylase	2.28018	8.08191	1.82555	3.19116	5e-05	0.000174625	yes		Peaxi162Scf00026g02218	2.31685	5.25281	26.8177	2.24e-07	3.88e-06
XLOC_019207	Peaxi162Scf00328g01215	calcium-dependent protein kinase 16	19.0895	67.6169	1.82461	4.76283	5e-05	0.000174625	yes		Peaxi162Scf00021g00721	2.31654	4.69575	31.9035	1.62e-08	3.48e-07
XLOC_014572	Peaxi162Scf00199g00093	Unknown protein	1.44886	5.12091	1.82148	1.875	0.0089	0.0188938	yes		Peaxi162Scf00010g03410	2.31305	1.47335	16.0388	6.21e-05	0.000569752
XLOC_019175	Peaxi162Scf00328g00827	40S ribosomal protein S3a	6.77814	23.9545	1.82134	4.16415	5e-05	0.000174625	yes		Peaxi162Scf00618g00615	2.31188	4.77243	9.69954	0.00184314	0.010479
XLOC_026272	Peaxi162Scf00603g00029	Chlorophyll a-b binding protein 25, chloroplastic	970.61	3425.19	1.81922	3.62735	5e-05	0.000174625	yes		Peaxi162Scf00111g01322	2.31071	5.17359	70.7928	3.97e-17	2.96e-15
XLOC_020399	Peaxi162Scf00362g00832	Major facilitator superfamily protein	2.74317	9.67105	1.81783	3.34289	5e-05	0.000174625	yes		Peaxi162Scf00272g00224	2.30968	3.45311	35.5123	2.53e-09	6.4e-08
XLOC_027137	Peaxi162Scf00652g00014	UDP-D-glucuronate 4-epimerase 6	84.6319	297.523	1.81373	4.54105	5e-05	0.000174625	yes		Peaxi162Scf01294g00123	2.30822	0.861307	40.9058	1.6e-10	4.95e-09
XLOC_005508	Peaxi162Scf00047g01613	Unknown protein	9.49766	33.3447	1.81181	1.92279	0.00705	0.015391	yes		Peaxi162Scf00917g00047	2.30457	2.85809	19.7629	8.77e-06	0.000101611
XLOC_008393	Peaxi162Scf00086g00434	nodulin MtN21 /EamA-like transporter family protein	2.43376	8.52672	1.8088	2.87166	5e-05	0.000174625	yes		Peaxi162Scf00092g00324	2.30242	6.94501	6.53533	0.0105752	0.0438603
XLOC_001668	Peaxi162Scf00009g00348	Protein NRT1/ PTR FAMILY 4.6	0.800187	2.80104	1.80756	2.37035	0.00105	0.00284913	yes		Peaxi162Scf00544g00616	2.30215	1.18483	15.0597	0.000104164	0.000892241
XLOC_010478	Peaxi162Scf00122g02315	DNA-binding protein [Nicotiana tabacum]	95.8514	335.427	1.80713	4.8473	5e-05	0.000174625	yes		Peaxi162Scf00133g00143	2.29844	1.26424	10.0679	0.00150871	0.00885978
XLOC_032459	Peaxi162Scf01063g00213		0.689077	2.41132	1.80708	0.961452	0.05195	0.0875428	no		Peaxi162Scf00016g02249	2.29426	6.96892	43.099	5.2e-11	1.75e-09
XLOC_005050	Peaxi162Scf00043g00067	Photosystem I reaction center subunit IV B, chloroplastic	2863.81	9995.61	1.80336	2.84834	0.0001	0.00033435	yes		Peaxi162Scf00232g00056	2.29255	1.35819	13.055	0.000302472	0.00223424
XLOC_001435	Peaxi162Scf00007g00287	CK25 [Nicotiana tabacum]	1.68033	5.86284	1.80286	2.50507	0.0008	0.00223223	yes		Peaxi162Scf00055g01910	2.29093	8.06304	37.2895	1.02e-09	2.73e-08
XLOC_023455	Peaxi162Scf00460g00075	Cytochrome P450 superfamily protein	3.16589	11.0425	1.80239	3.67437	5e-05	0.000174625	yes		Peaxi162Scf00231g00029	2.29009	5.63276	42.0591	8.86e-11	2.84e-09
XLOC_021230	Peaxi162Scf00386g00220	Tubby-like F-box protein 6	14.0585	49.0257	1.80209	4.62151	5e-05	0.000174625	yes		Peaxi162Scf00001g00222	2.28963	6.57036	26.25	3e-07	5.06e-06
XLOC_029864	Peaxi162Scf00813g00024	TPX2 (targeting protein for Xklp2) protein family	2.45462	8.55373	1.80106	3.23323	5e-05	0.000174625	yes		Peaxi162Scf00140g01012	2.28879	4.25101	22.2435	2.4e-06	3.22e-05
XLOC_032273	Peaxi162Scf01039g00231	histone H2A 2	1.17883	4.10536	1.80015	1.44	0.02495	0.0466054	yes		Peaxi162Scf00152g00237	2.28809	0.191603	8.74384	0.0031065	0.016207
XLOC_011370	Peaxi162Scf00133g00111	hydrogen peroxide-induced 1 [Nicotiana tabacum]	125.831	438.064	1.79965	4.71572	5e-05	0.000174625	yes		Peaxi162Scf00744g00337	2.28591	3.90648	21.95	2.8e-06	3.69e-05
XLOC_027504	Peaxi162Scf00676g00022	Pentatricopeptide repeat-containing protein	2.70747	9.42218	1.79912	3.69014	5e-05	0.000174625	yes		Peaxi162Scf00700g00133	2.27806	5.82357	63.4115	1.68e-15	1.07e-13
XLOC_007732	Peaxi162Scf00075g01419	RING/FYVE/PHD zinc finger superfamily protein	18.8734	65.6766	1.79903	4.5665	5e-05	0.000174625	yes		Peaxi162Scf00943g00417	2.27682	8.36092	23.8647	1.03e-06	1.51e-05
XLOC_027759	Peaxi162Scf00684g00330	Organ-specific protein S2 [Medicago truncatula] gb|AES69782.1| Organ-specific protein S2 [Medicago truncatula]	11.1716	38.8423	1.7978	4.63516	5e-05	0.000174625	yes		Peaxi162Scf00128g01416	2.27519	1.84528	48.4694	3.35e-12	1.38e-10
XLOC_020763	Peaxi162Scf00371g00107	Calmodulin-binding protein	7.8932	27.3795	1.79441	4.27018	5e-05	0.000174625	yes		Peaxi162Scf01554g00011	2.2747	2.0447	10.0853	0.00149454	0.0087915
XLOC_029552	Peaxi162Scf00789g00533	ammonium transporter 1	9.84222	34.1114	1.7932	4.41519	5e-05	0.000174625	yes		Peaxi162Scf00760g00219	2.27337	3.45622	5.23763	0.0221034	0.078864
XLOC_035191	Peaxi162Scf45515g00001	Cytosolic sulfotransferase 16	0.888432	3.0776	1.79247	0.775215	0.2828	0.358959	no		Peaxi162Scf00393g00062	2.26932	4.97931	9.12861	0.00251642	0.0136476
XLOC_013368	Peaxi162Scf00171g00927	50S ribosomal protein L29, chloroplastic	108.261	374.947	1.79218	4.54152	5e-05	0.000174625	yes		Peaxi162Scf00364g00015	2.26882	5.20237	8.99669	0.00270469	0.0144343
XLOC_008147	Peaxi162Scf00081g01230	acyl-CoA-binding domain 3	4.72343	16.298	1.78679	3.86439	5e-05	0.000174625	yes		Peaxi162Scf01313g00126	2.26847	-0.0201322	18.7349	1.5e-05	0.000163486
XLOC_006006	Peaxi162Scf00054g02318	Plant invertase/pectin methylesterase inhibitor superfamily protein	27.9589	96.4512	1.78649	4.55636	5e-05	0.000174625	yes		Peaxi162Scf00538g00529	2.26791	1.67833	30.5359	3.28e-08	6.67e-07
XLOC_001295	Peaxi162Scf00007g00122	allene oxide synthase	42.3338	145.918	1.78528	4.69131	5e-05	0.000174625	yes		Peaxi162Scf00055g00161	2.26579	0.0967688	3.24017	0.071853	0.192351
XLOC_027371	Peaxi162Scf00667g00619	ureide permease 1	1.59009	5.48041	1.78518	2.39469	0.001	0.00272775	yes		Peaxi162Scf01108g00310	2.26508	3.6858	13.2819	0.000267987	0.00201838
XLOC_030609	Peaxi162Scf00883g00099	Unknown protein	140.809	484.94	1.78407	4.54426	5e-05	0.000174625	yes		Peaxi162Scf00493g00016	2.26471	1.2078	4.33408	0.0373565	0.118054
XLOC_007718	Peaxi162Scf00075g00107	Zinc finger A20 and AN1 domain-containing stress-associated protein 4	53.7322	184.764	1.78183	4.65983	5e-05	0.000174625	yes		Peaxi162Scf00152g00144	2.26364	-0.33967	3.56689	0.0589428	0.16632
XLOC_005237	Peaxi162Scf00045g02027		1.12881	3.87656	1.77997	1.75108	0.01985	0.0381867	yes		Peaxi162Scf00007g01115	2.26324	7.83883	4.86956	0.0273344	0.0927356
XLOC_006672	Peaxi162Scf00064g01321	Phot isoform 1 [Theobroma cacao]	13.1242	45.0508	1.77932	4.33805	5e-05	0.000174625	yes		Peaxi162Scf00285g00213	2.25195	3.95012	56.3656	6.02e-14	3.12e-12
XLOC_006614	Peaxi162Scf00064g00193	conserved hypothetical protein [Ricinus communis] gb|EEF38630.1| conserved hypothetical protein [Ricinus communis]	14.8531	50.9646	1.77873	3.7076	5e-05	0.000174625	yes		Peaxi162Scf00770g00028	2.25056	3.96827	8.12469	0.00436664	0.0215184
XLOC_010156	Peaxi162Scf00117g00912	30S ribosomal protein S6 alpha, chloroplastic	39.9998	137.229	1.77852	4.48201	5e-05	0.000174625	yes		Peaxi162Scf00164g01110	2.25009	4.57454	115.139	7.34e-27	1.3e-24
XLOC_034879	Peaxi162Scf03271g00015	2-oxoglutarate (2OG) and Fe(II)-dependent oxygenase superfamily protein	1.77792	6.09827	1.77821	2.65	0.0005	0.00146065	yes		Peaxi162Scf00783g00336	2.24706	0.300057	11.4842	0.000701886	0.00462977
XLOC_004891	Peaxi162Scf00040g00299	alpha/beta-Hydrolases superfamily protein	6.38935	21.9029	1.77738	4.11132	5e-05	0.000174625	yes		Peaxi162Scf00038g01528	2.24636	8.45481	21.9391	2.81e-06	3.7e-05
XLOC_021734	Peaxi162Scf00401g00525	serine carboxypeptidase-like 22	1.82709	6.25776	1.7761	2.90983	5e-05	0.000174625	yes		Peaxi162Scf01242g00002	2.2389	-0.47489	3.78809	0.0516184	0.150644
XLOC_032268	Peaxi162Scf01039g00110	DEGP protease 2	11.7698	40.2936	1.77546	4.55453	5e-05	0.000174625	yes		Peaxi162Scf00695g00042	2.23719	6.34571	68.0266	1.61e-16	1.13e-14
XLOC_031015	Peaxi162Scf00921g00013	RmlC-like cupins superfamily protein	10.6452	36.3668	1.77242	3.13673	5e-05	0.000174625	yes		Peaxi162Scf00110g00123	2.23324	1.69357	14.624	0.00013123	0.00109115
XLOC_005343	Peaxi162Scf00045g00186	Unknown protein	1.68196	5.74396	1.7719	1.67819	0.0208	0.0397944	yes		Peaxi162Scf00444g00241	2.23051	3.36068	32.7343	1.06e-08	2.35e-07
XLOC_015019	Peaxi162Scf00207g00946	CASC3/Barentsz eIF4AIII binding, putative isoform 5 [Theobroma cacao] gb|EOY26684.1| CASC3/Barentsz eIF4AIII binding, putative isoform 5 [Theobroma cacao]	8.44505	28.8268	1.77123	4.48084	5e-05	0.000174625	yes		Peaxi162Scf00879g00218	2.2303	0.363423	10.6725	0.00108737	0.00675111
XLOC_019746	Peaxi162Scf00343g00059	conserved hypothetical protein [Ricinus communis] gb|EEF29742.1| conserved hypothetical protein [Ricinus communis]	2.4606	8.38573	1.76893	1.96321	0.00795	0.0171069	yes		Peaxi162Scf00346g00514	2.23027	0.520538	11.345	0.000756503	0.00493036
XLOC_008566	Peaxi162Scf00089g00522	Ribonuclease J	6.06988	20.6604	1.76713	4.44586	5e-05	0.000174625	yes		Peaxi162Scf00015g00416	2.22997	3.75119	11.3356	0.000760372	0.00495246
XLOC_033388	Peaxi162Scf01211g00135	Protein of unknown function (DUF616)	8.65686	29.4403	1.76588	4.2774	5e-05	0.000174625	yes		Peaxi162Scf00828g00118	2.22993	2.68369	32.5723	1.15e-08	2.53e-07
XLOC_016544	Peaxi162Scf00251g00081	Non-specific lipid-transfer protein	43.9871	149.564	1.76561	4.14493	5e-05	0.000174625	yes		Peaxi162Scf00147g01713	2.2234	8.01597	38.1566	6.53e-10	1.8e-08
XLOC_021915	Peaxi162Scf00406g00114	conserved hypothetical protein [Ricinus communis] gb|EEF48841.1| conserved hypothetical protein [Ricinus communis]	9.41153	31.9679	1.76412	3.04913	5e-05	0.000174625	yes		Peaxi162Scf00195g00834	2.22309	2.1862	48.0488	4.16e-12	1.69e-10
XLOC_002012	Peaxi162Scf00012g00206	Protein MKS1 [Medicago truncatula] gb|AET04719.1| Protein MKS1 [Medicago truncatula]	1.02508	3.46834	1.75852	2.27746	0.00975	0.0204705	yes		Peaxi162Scf00045g00625	2.223	3.74472	47.5507	5.36e-12	2.13e-10
XLOC_024120	Peaxi162Scf00493g00221	Glycosyl hydrolase family protein	15.8203	53.5051	1.7579	4.67671	5e-05	0.000174625	yes		Peaxi162Scf00304g00214	2.22293	7.64462	21.7166	3.16e-06	4.1e-05
XLOC_021049	Peaxi162Scf00380g00098	NRC1 [Solanum lycopersicum] gb|ABC26878.1| NRC1 [Solanum lycopersicum]	3.00668	10.1605	1.75672	3.61588	5e-05	0.000174625	yes		Peaxi162Scf00287g00133	2.22248	1.33769	3.7791	0.0518967	0.151243
XLOC_018493	Peaxi162Scf00305g00099	Plant basic secretory protein (BSP) family protein	25.1085	84.8352	1.75649	4.47447	5e-05	0.000174625	yes		Peaxi162Scf00284g00033	2.22223	3.5228	18.4091	1.78e-05	0.000189283
XLOC_027631	Peaxi162Scf00681g00412	Unknown protein	1.19184	4.02445	1.7556	0.939719	0.1925	0.263677	no		Peaxi162Scf00386g00616	2.22055	2.81686	23.6903	1.13e-06	1.63e-05
XLOC_032061	Peaxi162Scf01012g00229	Protein CURVATURE THYLAKOID 1A, chloroplastic	2340	7901.03	1.75553	2.44163	0.0003	0.000918529	yes		Peaxi162Scf00502g00082	2.22048	3.28568	60.3307	8.02e-15	4.73e-13
XLOC_034236	Peaxi162Scf01445g00127	Delta(7)-sterol-C5(6)-desaturase	24.2751	81.9379	1.75506	4.37138	5e-05	0.000174625	yes		Peaxi162Scf01149g00019	2.21861	2.1632	17.7811	2.48e-05	0.000254792
XLOC_000867	Peaxi162Scf00003g04025		0.895062	3.02057	1.75476	0.905457	0.0988	0.152215	no		Peaxi162Scf00122g00087	2.21828	-0.275883	3.02136	0.0821743	0.212325
XLOC_013613	Peaxi162Scf00176g01639	Pectin lyase-like superfamily protein	4.01378	13.5408	1.75428	3.90211	5e-05	0.000174625	yes		Peaxi162Scf01130g00019	2.2162	8.55384	10.965	0.00092847	0.00590798
XLOC_012988	Peaxi162Scf00166g01214	GATA zinc finger domain-containing protein C1393.08 isoform 1 [Theobroma cacao] gb|EOY08293.1| GATA zinc finger domain-containing protein C1393.08 isoform 1 [Theobroma cacao]	13.9447	47.028	1.7538	4.46227	5e-05	0.000174625	yes		Peaxi162Scf01127g00029	2.21348	7.04462	4.0959	0.0429875	0.131515
XLOC_028253	Peaxi162Scf00708g00013	Unknown protein	14.1914	47.8561	1.75368	4.64093	5e-05	0.000174625	yes		Peaxi162Scf00691g00215	2.20976	3.94021	23.6293	1.17e-06	1.68e-05
XLOC_017729	Peaxi162Scf00285g00049	Polygalacturonase inhibitor	47.5972	160.44	1.75308	4.61154	5e-05	0.000174625	yes		Peaxi162Scf00166g00132	2.20968	2.67921	4.09401	0.0430354	0.131605
XLOC_020707	Peaxi162Scf00368g00814	3beta-hydroxysteroid-dehydrogenase/decarboxylase isoform 2	12.0389	40.4983	1.75016	4.31998	5e-05	0.000174625	yes		Peaxi162Scf00015g01028	2.20909	4.57079	52.1773	5.07e-13	2.3e-11
XLOC_022701	Peaxi162Scf00434g00510	Sugar transporter ERD6-like 5	1.36349	4.58282	1.74893	2.46001	0.0007	0.00197918	yes		Peaxi162Scf01336g00015	2.20874	2.94854	28.4503	9.61e-08	1.78e-06
XLOC_025223	Peaxi162Scf00546g00118	Heat stress transcription factor C-1	22.5928	75.9155	1.74853	4.57186	5e-05	0.000174625	yes		Peaxi162Scf00954g00024	2.20849	5.82391	2.48577	0.11488	0.271404
XLOC_006175	Peaxi162Scf00058g00011	Histone superfamily protein	1.42841	4.79961	1.74851	1.38201	0.13445	0.196667	no		Peaxi162Scf00017g02335	2.20828	0.348494	3.87618	0.0489758	0.144809
XLOC_008855	Peaxi162Scf00092g00145	Photosystem I reaction center subunit II	3094.21	10393.9	1.7481	2.38844	0.00015	0.000486486	yes		Peaxi162Scf00786g00442	2.20557	3.17038	30.0158	4.29e-08	8.51e-07
XLOC_020751	Peaxi162Scf00371g00913	Unknown protein	15.837	53.1749	1.74744	3.94346	5e-05	0.000174625	yes		Peaxi162Scf00108g00003	2.20485	0.828562	7.10865	0.00767128	0.0338779
XLOC_031504	Peaxi162Scf00957g00037	Zinc finger CCCH domain-containing protein 29	58.2724	195.602	1.74704	4.36129	5e-05	0.000174625	yes		Peaxi162Scf00634g00025	2.20285	2.2043	29.248	6.37e-08	1.22e-06
XLOC_030892	Peaxi162Scf00912g00006	Late embryogenesis abundant (LEA) hydroxyproline-rich glycoprotein family	10.6222	35.6465	1.74668	3.5905	5e-05	0.000174625	yes		Peaxi162Scf00023g02530	2.20189	1.19776	26.7886	2.27e-07	3.93e-06
XLOC_020277	Peaxi162Scf00360g00011	Peroxidase superfamily protein	56.014	187.374	1.74206	4.55402	5e-05	0.000174625	yes		Peaxi162Scf00007g00129	2.19851	2.12344	16.4698	4.94e-05	0.000466219
XLOC_007075	Peaxi162Scf00069g00185	Pentatricopeptide repeat-containing protein	1.91484	6.40466	1.7419	3.10341	5e-05	0.000174625	yes		Peaxi162Scf00244g00075	2.19845	4.94328	17.2541	3.27e-05	0.000325288
XLOC_015018	Peaxi162Scf00207g00945	thioredoxin H-type 1	15.567	52.0415	1.74117	3.81975	5e-05	0.000174625	yes		Peaxi162Scf00909g00014	2.1976	2.34603	9.94352	0.00161417	0.00938066
XLOC_029408	Peaxi162Scf00782g00027	cellulose synthase like E1	6.25575	20.9093	1.74089	3.02552	5e-05	0.000174625	yes		Peaxi162Scf00136g00115	2.19668	1.02907	11.1912	0.000821877	0.00529643
XLOC_012840	Peaxi162Scf00164g00711	pop3 peptide [Arabidopsis thaliana]	5.52157	18.4304	1.73894	2.88526	0.0001	0.00033435	yes		Peaxi162Scf00359g00043	2.19651	3.98919	10.9504	0.000935846	0.00594578
XLOC_016239	Peaxi162Scf00241g00030	NAD(P)-linked oxidoreductase superfamily protein	5.75765	19.2119	1.73845	4.05901	5e-05	0.000174625	yes		Peaxi162Scf00088g01328	2.19192	8.60727	29.2381	6.4e-08	1.23e-06
XLOC_020429	Peaxi162Scf00362g01148	SAUR-like auxin-responsive protein family	0.667249	2.22572	1.73797	0.685911	0.4081	0.488206	no		Peaxi162Scf00274g00446	2.19139	1.88194	3.72251	0.0536835	0.155188
XLOC_006007	Peaxi162Scf00054g00234	EXORDIUM like 3	9.09558	30.3334	1.73767	3.81003	5e-05	0.000174625	yes		Peaxi162Scf00008g00612	2.1907	1.35237	3.70119	0.0543735	0.156475
XLOC_019257	Peaxi162Scf00330g00029	Unknown protein	3.5633	11.8724	1.73633	2.63274	0.00015	0.000486486	yes		Peaxi162Scf00199g00052	2.18747	3.26894	3.78208	0.0518042	0.151005
XLOC_013102	Peaxi162Scf00168g01124	SAUR-like auxin-responsive protein family	0.679539	2.26138	1.73458	1.26482	0.04705	0.080391	no		Peaxi162Scf00080g01411	2.18743	3.83522	77.3228	1.45e-18	1.24e-16
XLOC_025995	Peaxi162Scf00585g01020	Protein CURVATURE THYLAKOID 1A, chloroplastic	70.921	235.725	1.73282	4.48377	5e-05	0.000174625	yes		Peaxi162Scf01258g00119	2.18734	5.27906	32.8696	9.86e-09	2.21e-07
XLOC_012985	Peaxi162Scf00166g01045	Phosphate transporter PHO1 homolog 3	3.73273	12.3706	1.72861	3.93172	5e-05	0.000174625	yes		Peaxi162Scf00127g00166	2.18719	7.39187	139.712	3.08e-32	7.77e-30
XLOC_026125	Peaxi162Scf00594g00311	small ubiquitin-like modifier 2	64.6218	214.067	1.72797	4.53303	5e-05	0.000174625	yes		Peaxi162Scf00167g01218	2.18685	1.30155	9.31254	0.00227591	0.0125003
XLOC_011649	Peaxi162Scf00140g10025	Ribosomal protein L31	1415.96	4690.45	1.72794	3.51806	5e-05	0.000174625	yes		Peaxi162Scf00168g01124	2.1866	1.17318	23.014	1.61e-06	2.23e-05
XLOC_000399	Peaxi162Scf00002g02826	Transcription initiation factor IIB-2	1.65242	5.4693	1.72678	2.07814	0.0045	0.0103476	yes		Peaxi162Scf00257g01610	2.18635	4.31016	17.1217	3.51e-05	0.000345299
XLOC_032786	Peaxi162Scf01108g00310	conserved hypothetical protein 16 [Hevea brasiliensis]	0.755742	2.50129	1.72671	1.59533	0.0262	0.0486484	yes		Peaxi162Scf00286g00022	2.18521	12.5149	26.4457	2.71e-07	4.62e-06
XLOC_020395	Peaxi162Scf00362g00720	Calcium-dependent lipid-binding (CaLB domain) family protein	17.5641	58.129	1.72663	4.5667	5e-05	0.000174625	yes		Peaxi162Scf00288g00045	2.18114	5.91861	127.157	1.72e-29	3.56e-27
XLOC_009133	Peaxi162Scf00099g00126		1.22483	4.04833	1.72474	1.09802	0.2219	0.295124	no		Peaxi162Scf00814g00229	2.18039	2.49746	33.8107	6.07e-09	1.41e-07
XLOC_023044	Peaxi162Scf00447g00048	general regulatory factor 8	8.9904	29.7152	1.72474	3.72274	5e-05	0.000174625	yes		Peaxi162Scf00993g00343	2.17926	4.67292	108.452	2.14e-25	3.31e-23
XLOC_004818	Peaxi162Scf00039g01233	Major facilitator superfamily protein	14.2522	47.0925	1.72431	4.36418	5e-05	0.000174625	yes		Peaxi162Scf00045g00186	2.17865	1.26993	14.926	0.000111813	0.000947964
XLOC_033082	Peaxi162Scf01160g00112	invertase inhibitor 2 [Solanum tuberosum]	1.20546	3.98111	1.72358	1.01299	0.132	0.193591	no		Peaxi162Scf00444g00839	2.17389	-0.161379	3.91129	0.0479627	0.142607
XLOC_019790	Peaxi162Scf00344g01012	Phosphotyrosine protein phosphatases superfamily protein	5.71444	18.8716	1.72354	2.6296	0.00025	0.000777877	yes		Peaxi162Scf00549g00023	2.17253	4.28564	42.8849	5.81e-11	1.94e-09
XLOC_019222	Peaxi162Scf00329g00410	alpha-galactosidase 1	3.33566	10.9904	1.7202	3.39618	5e-05	0.000174625	yes		Peaxi162Scf00271g00614	2.17171	4.11833	69.6164	7.2e-17	5.24e-15
XLOC_022780	Peaxi162Scf00438g00510	Endoglucanase 2	14.8067	48.762	1.7195	4.44884	5e-05	0.000174625	yes		Peaxi162Scf00274g00037	2.16966	3.00228	5.09715	0.0239652	0.0838176
XLOC_025366	Peaxi162Scf00552g00512	3-hydroxyisobutyryl-CoA hydrolase-like protein 3, mitochondrial	6.31093	20.7549	1.71753	3.86435	5e-05	0.000174625	yes		Peaxi162Scf00329g00410	2.16815	1.32463	14.2049	0.000163941	0.00131917
XLOC_023538	Peaxi162Scf00463g00024	F-box/kelch-repeat protein	26.394	86.7525	1.71669	4.38378	5e-05	0.000174625	yes		Peaxi162Scf00408g00710	2.16809	2.55628	19.8161	8.53e-06	9.92e-05
XLOC_022576	Peaxi162Scf00429g00714	Apoptosis-inducing factor homolog A	7.01878	23.0388	1.71477	3.61596	5e-05	0.000174625	yes		Peaxi162Scf00775g00611	2.16762	5.81394	6.09234	0.0135769	0.0534814
XLOC_023034	Peaxi162Scf00446g00412	Unknown protein	2.01514	6.61076	1.71393	1.73307	0.0143	0.0286353	yes		Peaxi162Scf00064g00181	2.16618	1.63394	12.0295	0.000523654	0.00359018
XLOC_029838	Peaxi162Scf00811g00112	FKBP-like peptidyl-prolyl cis-trans isomerase family protein	50.0326	164.091	1.71356	4.49616	5e-05	0.000174625	yes		Peaxi162Scf00015g02222	2.15826	3.06176	20.8639	4.93e-06	6.13e-05
XLOC_007720	Peaxi162Scf00075g01235	formin homology 1	3.18219	10.4342	1.71323	3.97504	5e-05	0.000174625	yes		Peaxi162Scf00568g00520	2.15807	4.50235	5.58616	0.0181029	0.0674489
XLOC_033632	Peaxi162Scf01267g00005	Unknown protein	1.53731	5.0406	1.71319	2.07714	0.00425	0.00983768	yes		Peaxi162Scf00004g02825	2.15754	0.102847	3.89684	0.048377	0.143592
XLOC_029650	Peaxi162Scf00797g00063	Short-chain dehydrogenase reductase 3b	0.715819	2.34398	1.7113	1.42005	0.03315	0.0597929	no		Peaxi162Scf00836g00036	2.15724	4.50499	20.9818	4.64e-06	5.8e-05
XLOC_027255	Peaxi162Scf00658g00836	Cell division cycle protein 20 homolog	0.810151	2.65253	1.71111	2.21562	0.0013	0.00345064	yes		Peaxi162Scf00149g00723	2.15706	3.16032	34.783	3.69e-09	9.01e-08
XLOC_006709	Peaxi162Scf00065g00041	COBRA-like protein 7	7.38376	24.1643	1.71045	3.97957	5e-05	0.000174625	yes		Peaxi162Scf00008g04614	2.15697	2.36181	45.0363	1.93e-11	7.1e-10
XLOC_006725	Peaxi162Scf00065g01522	Unknown protein	11.5897	37.9225	1.71021	3.68587	5e-05	0.000174625	yes		Peaxi162Scf00389g00617	2.15691	5.11827	95.5831	1.42e-22	1.75e-20
XLOC_028519	Peaxi162Scf00723g00045	high mobility group A	8.30769	27.1514	1.70851	3.47111	5e-05	0.000174625	yes		Peaxi162Scf00069g00612	2.15359	5.98361	73.4247	1.05e-17	8.23e-16
XLOC_019406	Peaxi162Scf00332g00731	Tetratricopeptide repeat (TPR)-like superfamily protein	106.433	347.725	1.70801	4.2551	5e-05	0.000174625	yes		Peaxi162Scf00481g00027	2.15121	5.32636	79.1433	5.78e-19	5.11e-17
XLOC_007862	Peaxi162Scf00078g00515	Unknown protein	1.16849	3.81637	1.70755	0.775516	0.29935	0.37659	no		Peaxi162Scf00166g00078	2.15111	2.46669	5.29118	0.0214337	0.0769385
XLOC_010543	Peaxi162Scf00123g01721	proliferating cell nuclear antigen gene-controlling element binding factor [Pisum sativum]	1.33899	4.36776	1.70574	1.8685	0.01095	0.0226594	yes		Peaxi162Scf00165g00075	2.146	1.02412	2.7689	0.096112	0.238318
XLOC_013119	Peaxi162Scf00168g00074	Unknown protein	14.3677	46.8128	1.70408	3.25914	5e-05	0.000174625	yes		Peaxi162Scf00493g00024	2.14279	0.86754	10.4003	0.00125996	0.00763274
XLOC_020869	Peaxi162Scf00375g01017	Pentatricopeptide repeat (PPR) superfamily protein	1.81081	5.89546	1.70297	2.70829	0.0003	0.000918529	yes		Peaxi162Scf00488g00813	2.13325	6.91771	47.5777	5.29e-12	2.11e-10
XLOC_002661	Peaxi162Scf00016g01819	Abscisic acid 8'-hydroxylase 4	0.75723	2.46473	1.70262	1.08667	0.15985	0.227295	no		Peaxi162Scf00038g02137	2.13045	4.69683	16.218	5.65e-05	0.000525301
XLOC_007536	Peaxi162Scf00074g01621	Protein LURP-one-related 17	11.4048	37.1178	1.70247	3.59863	5e-05	0.000174625	yes		Peaxi162Scf00019g00201	2.13008	0.994826	4.30542	0.037991	0.119658
XLOC_026763	Peaxi162Scf00628g00053	Unknown protein	178.268	579.62	1.70106	4.39907	5e-05	0.000174625	yes		Peaxi162Scf00062g00201	2.12969	3.95799	20.882	4.88e-06	6.08e-05
XLOC_010544	Peaxi162Scf00123g01729	Unknown protein	2.80337	9.10726	1.69985	2.33478	0.0014	0.00368563	yes		Peaxi162Scf01003g00017	2.12942	2.03375	18.3803	1.81e-05	0.000191868
XLOC_015366	Peaxi162Scf00216g00033	Phosphomethylpyrimidine synthase	56.6214	183.79	1.69864	4.29906	5e-05	0.000174625	yes		Peaxi162Scf00073g02335	2.12257	2.09458	12.0682	0.000512881	0.00352565
XLOC_023400	Peaxi162Scf00459g00127	Peroxidase superfamily protein	6.12276	19.7972	1.69304	3.61292	5e-05	0.000174625	yes		Peaxi162Scf00180g00711	2.1224	8.74355	21.1225	4.31e-06	5.41e-05
XLOC_019142	Peaxi162Scf00327g00121	Fatty acid desaturase 3	6.30565	20.3875	1.69297	3.95569	5e-05	0.000174625	yes		Peaxi162Scf00922g00028	2.11825	0.909345	6.35025	0.0117365	0.047664
XLOC_016296	Peaxi162Scf00241g00059	Plant invertase/pectin methylesterase inhibitor superfamily protein	70.6905	228.551	1.69293	4.35518	5e-05	0.000174625	yes		Peaxi162Scf00100g00124	2.11679	0.622373	6.9479	0.00839177	0.0365224
XLOC_023999	Peaxi162Scf00486g00002	Protein of unknown function (DUF1677)	31.043	100.3	1.69198	4.20491	5e-05	0.000174625	yes		Peaxi162Scf00842g00211	2.11599	5.10511	28.7083	8.41e-08	1.58e-06
XLOC_022773	Peaxi162Scf00438g00617	C2H2-like zinc finger protein	24.9155	80.499	1.69193	4.44555	5e-05	0.000174625	yes		Peaxi162Scf00568g00527	2.11318	4.04187	31.8498	1.67e-08	3.56e-07
XLOC_008683	Peaxi162Scf00089g01127	31-kDa RNA binding protein	129.927	419.7	1.69166	4.11468	5e-05	0.000174625	yes		Peaxi162Scf00223g01010	2.11289	3.4831	32.1892	1.4e-08	3.05e-07
XLOC_034516	Peaxi162Scf01633g00011	copper chaperone	482.283	1557.81	1.69157	3.7549	5e-05	0.000174625	yes		Peaxi162Scf00038g01529	2.11223	3.04122	54.1794	1.83e-13	8.9e-12
XLOC_000814	Peaxi162Scf00003g02838	serine carboxypeptidase-like 19	7.26968	23.4794	1.69144	3.86575	5e-05	0.000174625	yes		Peaxi162Scf00931g00043	2.11152	0.433834	6.88567	0.00868893	0.0375945
XLOC_017153	Peaxi162Scf00268g01132	50S rib L21 [Arabidopsis thaliana]	187.443	605.358	1.69133	4.1185	5e-05	0.000174625	yes		Peaxi162Scf00891g00126	2.11124	2.27724	27.7176	1.4e-07	2.51e-06
XLOC_006565	Peaxi162Scf00064g00065	5'-3' exoribonuclease 3	3.98388	12.8617	1.69083	4.15573	5e-05	0.000174625	yes		Peaxi162Scf00300g00828	2.1101	0.49352	17.4716	2.92e-05	0.000294366
XLOC_024011	Peaxi162Scf00486g01025	Unknown protein	95.3027	307.609	1.69051	4.3136	5e-05	0.000174625	yes		Peaxi162Scf01343g00144	2.10862	5.03476	95.1777	1.74e-22	2.12e-20
XLOC_012068	Peaxi162Scf00152g00130	organ-specific protein S2 [Solanum nigrum]	6.99521	22.5784	1.6905	2.81748	0.00025	0.000777877	yes		Peaxi162Scf01157g00215	2.10825	1.94007	7.61139	0.00580008	0.0271116
XLOC_019170	Peaxi162Scf00328g00053	Heavy metal transport/detoxification superfamily protein	0.760352	2.4541	1.69046	0.798725	0.2919	0.368679	no		Peaxi162Scf00084g00118	2.10747	6.9337	58.3171	2.23e-14	1.24e-12
XLOC_012400	Peaxi162Scf00156g00114	Isopentenyl-diphosphate Delta-isomerase II	23.6981	76.4482	1.68971	4.33825	5e-05	0.000174625	yes		Peaxi162Scf02135g00019	2.10074	3.68126	40.3939	2.08e-10	6.29e-09
XLOC_028767	Peaxi162Scf00740g00233	Tetratricopeptide repeat (TPR)-like superfamily protein	34.799	112.258	1.6897	4.34847	5e-05	0.000174625	yes		Peaxi162Scf00078g00023	2.09905	0.795332	13.0886	0.000297096	0.00220159
XLOC_021801	Peaxi162Scf00403g00524	cyclic nucleotide gated channel 1	5.52185	17.7859	1.68751	3.99817	5e-05	0.000174625	yes		Peaxi162Scf00016g01338	2.0972	8.16712	44.7696	2.22e-11	8.04e-10
XLOC_028721	Peaxi162Scf00740g00112	IQ-domain 21	23.1543	74.5595	1.68711	4.66284	5e-05	0.000174625	yes		Peaxi162Scf00700g00017	2.09654	0.48999	5.0432	0.0247228	0.0858871
XLOC_012271	Peaxi162Scf00153g01321	Splicing factor 3B subunit 1	227.955	733.209	1.68547	4.371	5e-05	0.000174625	yes		Peaxi162Scf01276g00003	2.09575	5.2588	24.2294	8.55e-07	1.27e-05
XLOC_023472	Peaxi162Scf00461g00610	Protein kinase superfamily protein	2.04002	6.56056	1.68524	2.90531	5e-05	0.000174625	yes		Peaxi162Scf00123g01728	2.09428	3.58438	53.0478	3.26e-13	1.53e-11
XLOC_027722	Peaxi162Scf00684g00413	organ-specific protein S2 [Solanum nigrum]	245.13	786.075	1.68112	4.32107	5e-05	0.000174625	yes		Peaxi162Scf00915g00018	2.0939	5.21026	77.3144	1.46e-18	1.24e-16
XLOC_021330	Peaxi162Scf00390g00126	Protein of unknown function (DUF607)	3.07933	9.87227	1.68077	2.64225	5e-05	0.000174625	yes		Peaxi162Scf00102g01349	2.09328	5.53157	33.0214	9.11e-09	2.05e-07
XLOC_028114	Peaxi162Scf00700g00054	50S ribosomal protein L12, chloroplastic	150.918	483.282	1.6791	5.54649	5e-05	0.000174625	yes		Peaxi162Scf00128g01411	2.09265	1.13547	31.29	2.22e-08	4.64e-07
XLOC_031330	Peaxi162Scf00944g00156	Gamma-glutamyltranspeptidase 3	31.8142	101.727	1.67697	4.40908	5e-05	0.000174625	yes		Peaxi162Scf00406g00211	2.09234	6.12588	56.8504	4.7e-14	2.49e-12
XLOC_004529	Peaxi162Scf00038g00043	S-adenosylmethionine decarboxylase proenzyme	1.8383	5.87586	1.67643	2.35459	0.0005	0.00146065	yes		Peaxi162Scf00402g00042	2.09151	4.86292	45.9516	1.21e-11	4.58e-10
XLOC_002006	Peaxi162Scf00012g01522	Chromatin assembly factor 1 subunit B	1.65927	5.30331	1.67634	2.7032	5e-05	0.000174625	yes		Peaxi162Scf00700g00625	2.08914	1.65215	35.8962	2.08e-09	5.36e-08
XLOC_010066	Peaxi162Scf00114g00017	Pentatricopeptide repeat-containing protein	0.768298	2.45438	1.67562	2.37318	0.0011	0.00297066	yes		Peaxi162Scf00177g00513	2.08912	2.04673	52.4073	4.51e-13	2.07e-11
XLOC_020391	Peaxi162Scf00362g00641	Heavy metal transport/detoxification superfamily protein	199.997	638.418	1.67452	4.37337	5e-05	0.000174625	yes		Peaxi162Scf01313g00241	2.08602	2.80882	23.4125	1.31e-06	1.86e-05
XLOC_027231	Peaxi162Scf00658g00012	Unknown protein	2.38973	7.62776	1.67441	1.87907	0.0059	0.0131518	yes		Peaxi162Scf00067g00232	2.08194	1.48396	14.0099	0.00018185	0.00143941
XLOC_020439	Peaxi162Scf00362g00138	Calcium-dependent protein kinase family protein	35.841	114.334	1.67357	4.3201	5e-05	0.000174625	yes		Peaxi162Scf00942g00021	2.08173	3.9892	40.1262	2.38e-10	7.1e-09
XLOC_028120	Peaxi162Scf00700g00623		70.923	225.726	1.67025	4.20925	5e-05	0.000174625	yes		Peaxi162Scf01039g00135	2.07035	3.86453	43.9289	3.41e-11	1.19e-09
XLOC_002407	Peaxi162Scf00015g01036	myb domain protein 62	2.15981	6.87274	1.66998	1.94493	0.0044	0.0101433	yes		Peaxi162Scf00451g00511	2.06944	7.33902	38.8488	4.58e-10	1.29e-08
XLOC_027253	Peaxi162Scf00658g00834	expansin A4	11.2878	35.9015	1.66928	3.81852	5e-05	0.000174625	yes		Peaxi162Scf00146g01328	2.06674	5.30297	43.9278	3.41e-11	1.19e-09
XLOC_015662	Peaxi162Scf00224g00218	NF-kappa-B inhibitor-like protein 2 isoform 1 [Theobroma cacao] gb|EOY33375.1| NF-kappa-B inhibitor-like protein 2 isoform 1 [Theobroma cacao]	8.46574	26.9195	1.66894	3.5708	5e-05	0.000174625	yes		Peaxi162Scf00421g00008	2.06575	1.87385	34.2906	4.75e-09	1.14e-07
XLOC_025295	Peaxi162Scf00548g00648	Adenylyl-sulfate kinase 3	7.56835	24.0473	1.66783	3.55229	5e-05	0.000174625	yes		Peaxi162Scf00268g00124	2.06381	4.64648	78.9939	6.23e-19	5.47e-17
XLOC_034047	Peaxi162Scf01365g00026	Protein of unknown function, DUF538	2.87867	9.14358	1.66736	2.32038	0.00205	0.00517873	yes		Peaxi162Scf00086g00434	2.0627	1.95283	25.8481	3.69e-07	6.06e-06
XLOC_008901	Peaxi162Scf00094g00029		0.961198	3.05173	1.66672	1.08773	0.1607	0.228206	no		Peaxi162Scf00406g00711	2.06254	0.786441	6.55747	0.0104445	0.0434476
XLOC_002949	Peaxi162Scf00017g00098	AMP-dependent synthetase and ligase family protein	2.80923	8.91652	1.6663	3.31441	5e-05	0.000174625	yes		Peaxi162Scf00720g10014	2.05876	3.84829	13.4452	0.00024563	0.00187246
XLOC_009204	Peaxi162Scf00101g00142	ultraviolet-B-repressible protein [Gossypium hirsutum]	981.079	3113.78	1.66622	3.84425	5e-05	0.000174625	yes		Peaxi162Scf00069g00185	2.05659	2.28019	14.8271	0.000117831	0.000991273
XLOC_026031	Peaxi162Scf00588g00051	HXXXD-type acyl-transferase family protein	8.9697	28.459	1.66575	3.88417	5e-05	0.000174625	yes		Peaxi162Scf00084g00119	2.05607	2.19506	13.049	0.000303454	0.0022407
XLOC_006214	Peaxi162Scf00058g00026	Histone superfamily protein	3.67426	11.6572	1.6657	1.93958	0.00545	0.0122611	yes		Peaxi162Scf00037g00096	2.05596	7.82968	12.4504	0.0004179	0.00295512
XLOC_030476	Peaxi162Scf00870g00212	Ribulose bisphosphate carboxylase large chain	6.516	20.6575	1.66461	2.78985	5e-05	0.000174625	yes		Peaxi162Scf00060g00413	2.05395	0.132935	7.23701	0.00714157	0.0320026
XLOC_027764	Peaxi162Scf00684g00575	lysophosphatidyl acyltransferase 5	1.18532	3.75708	1.66434	1.89445	0.0068	0.0149045	yes		Peaxi162Scf00862g00001	2.05382	3.41963	13.2286	0.000275704	0.00206449
XLOC_010434	Peaxi162Scf00121g02310	cold regulated 314 thylakoid membrane 2	119.221	377.669	1.66349	4.30037	5e-05	0.000174625	yes		Peaxi162Scf00656g00014	2.05317	9.63449	39.4895	3.3e-10	9.51e-09
XLOC_025331	Peaxi162Scf00550g00443	Protein kinase superfamily protein	1.20558	3.8185	1.66328	2.63442	0.00045	0.00132797	yes		Peaxi162Scf00016g01745	2.05265	1.78626	38.2862	6.11e-10	1.7e-08
XLOC_010275	Peaxi162Scf00119g00624	glutathione peroxidase 6	104.428	330.716	1.66308	4.28169	5e-05	0.000174625	yes		Peaxi162Scf00611g00012	2.05134	0.571487	4.82656	0.0280245	0.0945502
XLOC_012620	Peaxi162Scf00160g01112	Unknown protein	1.19219	3.77408	1.66251	1.31966	0.1371	0.199963	no		Peaxi162Scf00030g01110	2.05121	6.28581	9.09247	0.00256664	0.0138438
XLOC_034561	Peaxi162Scf01667g00005	Bifunctional inhibitor/lipid-transfer protein/seed storage 2S albumin superfamily protein	502.199	1589.44	1.66219	3.68858	5e-05	0.000174625	yes		Peaxi162Scf00129g00321	2.04972	3.43502	34.1076	5.21e-09	1.23e-07
XLOC_024317	Peaxi162Scf00502g00825	S-adenosyl-L-methionine-dependent methyltransferases superfamily protein	7.85298	24.8477	1.6618	3.1868	5e-05	0.000174625	yes		Peaxi162Scf00676g00022	2.04808	3.59348	52.8468	3.61e-13	1.68e-11
XLOC_025473	Peaxi162Scf00558g00413	Isoleucine--tRNA ligase	73.5685	232.642	1.66095	4.36968	5e-05	0.000174625	yes		Peaxi162Scf01372g00045	2.04285	4.75528	32.3849	1.26e-08	2.77e-07
XLOC_005366	Peaxi162Scf00045g02242	Photosystem I reaction center subunit psaK, chloroplastic	2606.2	8240.71	1.66082	2.55046	0.0001	0.00033435	yes		Peaxi162Scf00312g00221	2.04153	7.81153	43.6664	3.89e-11	1.36e-09
XLOC_029443	Peaxi162Scf00783g00341	glutathione peroxidase 4	42.5566	134.511	1.66027	4.29132	5e-05	0.000174625	yes		Peaxi162Scf00305g00081	2.04134	4.69207	19.7372	8.89e-06	0.000102872
XLOC_020674	Peaxi162Scf00367g00727	Cytochrome b561/ferric reductase transmembrane protein family	15.4243	48.7258	1.65948	4.06432	5e-05	0.000174625	yes		Peaxi162Scf00058g00026	2.03963	3.57383	31.4522	2.04e-08	4.29e-07
XLOC_031472	Peaxi162Scf00955g00005	Unknown protein	57.8091	182.356	1.65739	4.30178	5e-05	0.000174625	yes		Peaxi162Scf01313g00004	2.0375	4.01054	67.1595	2.5e-16	1.69e-14
XLOC_034141	Peaxi162Scf01400g00002	Leucine-rich receptor-like protein kinase family protein	1.38789	4.37573	1.65663	3.05943	5e-05	0.000174625	yes		Peaxi162Scf00392g00516	2.03568	3.22425	12.9668	0.000317057	0.00232621
XLOC_018655	Peaxi162Scf00312g00310	cytochrome P450, family 88, subfamily A, polypeptide 3	29.8585	94.0937	1.65595	4.38057	5e-05	0.000174625	yes		Peaxi162Scf01100g00009	2.03536	8.65733	24.3418	8.07e-07	1.21e-05
XLOC_020053	Peaxi162Scf00351g00910	Pentatricopeptide repeat-containing protein	7.14696	22.5133	1.65538	3.92585	5e-05	0.000174625	yes		Peaxi162Scf00544g00915	2.03457	0.443194	4.22699	0.0397859	0.123935
XLOC_025489	Peaxi162Scf00558g00510	Unknown protein	4.12491	12.9771	1.65353	2.54553	0.0004	0.00119351	yes		Peaxi162Scf00575g00211	2.03394	4.56262	62.1781	3.14e-15	1.96e-13
XLOC_031124	Peaxi162Scf00928g00147	Chlorophyll a-b binding protein, chloroplastic	48.659	153.054	1.65326	4.32639	5e-05	0.000174625	yes		Peaxi162Scf00310g00083	2.03287	2.98423	18.673	1.55e-05	0.000168174
XLOC_014180	Peaxi162Scf00191g10112	Plant invertase/pectin methylesterase inhibitor superfamily protein	8.12859	25.562	1.65292	3.14988	5e-05	0.000174625	yes		Peaxi162Scf00628g00516	2.0306	0.594873	18.0206	2.19e-05	0.00022688
XLOC_013405	Peaxi162Scf00173g00820	Hippocampus abundant transcript-like protein [Medicago truncatula] gb|AES62023.1| Hippocampus abundant transcript-like protein [Medicago truncatula]	4.56265	14.3343	1.65152	3.22244	5e-05	0.000174625	yes		Peaxi162Scf00086g00101	2.02734	6.0412	19.772	8.73e-06	0.000101183
XLOC_020051	Peaxi162Scf00351g00625	DEAD-box ATP-dependent RNA helicase 53	3.98497	12.5187	1.65144	3.66134	5e-05	0.000174625	yes		Peaxi162Scf00045g02031	2.02702	3.45483	24.3888	7.87e-07	1.18e-05
XLOC_028868	Peaxi162Scf00745g00719	Fatty acid hydroxylase superfamily	1.16437	3.65642	1.65089	2.6461	0.0002	0.000634001	yes		Peaxi162Scf00147g01918	2.025	5.57533	40.1474	2.36e-10	7.03e-09
XLOC_034646	Peaxi162Scf01838g00003	transducin family protein / WD-40 repeat family protein	1.92263	6.0359	1.65049	3.45482	5e-05	0.000174625	yes		Peaxi162Scf00114g01019	2.02489	1.55424	29.89	4.57e-08	9.03e-07
XLOC_010218	Peaxi162Scf00118g00061	BRICK1, putative	18.4659	57.8885	1.64842	2.64187	0.0002	0.000634001	yes		Peaxi162Scf00037g01115	2.02367	1.34273	26.0575	3.31e-07	5.51e-06
XLOC_027593	Peaxi162Scf00680g00057	tonoplast monosaccharide transporter2	9.87327	30.9437	1.64804	4.30302	5e-05	0.000174625	yes		Peaxi162Scf00020g00088	2.023	4.4719	42.7344	6.27e-11	2.08e-09
XLOC_025628	Peaxi162Scf00565g00015	MATE efflux family protein	9.10248	28.5269	1.64799	4.19348	5e-05	0.000174625	yes		Peaxi162Scf00460g00075	2.02253	3.6026	51.349	7.73e-13	3.39e-11
XLOC_028751	Peaxi162Scf00740g00015	Ribonuclease P protein subunit P38-related isoform 1 [Theobroma cacao] gb|EOY23576.1| Ribonuclease P protein subunit P38-related isoform 1 [Theobroma cacao]	33.2854	104.304	1.64784	4.39773	5e-05	0.000174625	yes		Peaxi162Scf00740g00038	2.02233	4.97906	9.43197	0.00213235	0.011882
XLOC_017183	Peaxi162Scf00269g00121	Unknown protein	2.74236	8.58989	1.64722	2.99535	5e-05	0.000174625	yes		Peaxi162Scf00140g10025	2.02113	6.55345	32.6063	1.13e-08	2.49e-07
XLOC_018612	Peaxi162Scf00310g00710	Endoglucanase 8	3.3281	10.4063	1.64469	3.55225	5e-05	0.000174625	yes		Peaxi162Scf00442g00313	2.02097	6.36146	79.6606	4.45e-19	4.02e-17
XLOC_035105	Peaxi162Scf28840g00001	Cytochrome P450 superfamily protein	1.87951	5.87166	1.64341	0.883941	0.10935	0.165357	no		Peaxi162Scf00428g00106	2.01898	4.7975	30.3403	3.63e-08	7.3e-07
XLOC_026319	Peaxi162Scf00607g00054	VQ motif-containing family protein [Populus trichocarpa] gb|EEE91473.1| VQ motif-containing family protein [Populus trichocarpa]	41.859	130.703	1.64268	4.25708	5e-05	0.000174625	yes		Peaxi162Scf00037g00927	2.01845	5.30029	38.0047	7.06e-10	1.93e-08
XLOC_026502	Peaxi162Scf00616g00630	phototropin 1	18.7407	58.5039	1.64236	4.30513	5e-05	0.000174625	yes		Peaxi162Scf00211g00128	2.01446	8.89176	17.65	2.66e-05	0.0002709
XLOC_019474	Peaxi162Scf00334g01212	ATP synthase subunit beta, chloroplastic	18.3866	57.394	1.64224	3.96267	5e-05	0.000174625	yes		Peaxi162Scf00383g00920	2.01247	4.28058	34.0031	5.5e-09	1.3e-07
XLOC_006753	Peaxi162Scf00065g00124	Unknown protein	74.3449	231.905	1.64123	4.15462	5e-05	0.000174625	yes		Peaxi162Scf00019g02516	2.0121	1.92585	13.3818	0.000254072	0.00192689
XLOC_023065	Peaxi162Scf00449g00016	Transducin family protein / WD-40 repeat family protein [Theobroma cacao] gb|EOX98408.1| Transducin family protein / WD-40 repeat family protein [Theobroma cacao]	1.92636	6.00532	1.64036	3.21452	5e-05	0.000174625	yes		Peaxi162Scf00282g00516	2.00905	9.51246	15.8136	6.99e-05	0.000629451
XLOC_027981	Peaxi162Scf00692g00062	Protein LIGHT-DEPENDENT SHORT HYPOCOTYLS 10	1.62568	5.05925	1.63788	1.76182	0.01645	0.0323844	yes		Peaxi162Scf00089g00522	2.00744	3.79033	55.7289	8.32e-14	4.23e-12
XLOC_024315	Peaxi162Scf00502g00713	ACD1-like	14.6297	45.5192	1.63757	4.22978	5e-05	0.000174625	yes		Peaxi162Scf00694g00317	2.00573	5.76592	40.4998	1.97e-10	5.98e-09
XLOC_021131	Peaxi162Scf00383g00916	general regulatory factor 2	87.7062	272.743	1.63679	4.23025	5e-05	0.000174625	yes		Peaxi162Scf01372g00031	2.00164	2.03119	9.4211	0.00214503	0.0119334
XLOC_020467	Peaxi162Scf00362g00538	plasma membrane intrinsic protein 2	30.5288	94.9331	1.63674	4.25243	5e-05	0.000174625	yes		Peaxi162Scf00274g00859	2.00072	3.90162	39.4004	3.45e-10	9.9e-09
XLOC_023473	Peaxi162Scf00461g00064	Unknown protein	4.60339	14.313	1.63656	1.3118	0.0567	0.0943521	no		Peaxi162Scf00683g00428	1.99851	5.77005	40.5452	1.92e-10	5.85e-09
XLOC_009245	Peaxi162Scf00102g00085	Bifunctional inhibitor/lipid-transfer protein/seed storage 2S albumin superfamily protein [Theobroma cacao] gb|EOY24160.1| Bifunctional inhibitor/lipid-transfer protein/seed storage 2S albumin superfamily protein [Theobroma cacao]	8.58757	26.6731	1.63506	2.80117	0.00015	0.000486486	yes		Peaxi162Scf00340g00071	1.99774	0.346441	3.29815	0.0693581	0.187177
XLOC_010085	Peaxi162Scf00115g00132	kiwellin [Actinidia deliciosa]	1.68521	5.23298	1.63471	1.48281	0.02005	0.0385252	yes		Peaxi162Scf00065g01021	1.99668	-0.214853	4.51919	0.0335166	0.108579
XLOC_004035	Peaxi162Scf00031g02716	Protein kinase superfamily protein	14.5297	45.0734	1.63328	4.49385	5e-05	0.000174625	yes		Peaxi162Scf00535g00125	1.99498	5.28353	30.4425	3.44e-08	6.95e-07
XLOC_000146	Peaxi162Scf00000g00708	Leucine-rich repeat transmembrane protein kinase	3.05591	9.47436	1.63243	3.76473	5e-05	0.000174625	yes		Peaxi162Scf00878g00014	1.99478	8.79375	4.35963	0.0368003	0.116563
XLOC_008206	Peaxi162Scf00082g01216	Oxygen-evolving enhancer protein 3, chloroplastic	1582.11	4903.12	1.63185	2.40116	0.00025	0.000777877	yes		Peaxi162Scf00107g00910	1.99452	6.81389	10.0449	0.00152774	0.00894107
XLOC_031266	Peaxi162Scf00939g00211	TB1-like TCP family transcription factor [Helianthus annuus]	4.43642	13.728	1.62965	2.64055	0.0001	0.00033435	yes		Peaxi162Scf00841g00210	1.99353	12.5092	20.8445	4.98e-06	6.18e-05
XLOC_012421	Peaxi162Scf00156g00139	photosystem I light harvesting complex gene 1	2707.92	8372.07	1.6284	1.82441	0.0091	0.0192683	yes		Peaxi162Scf00928g00002	1.99334	7.39176	35.0582	3.2e-09	7.88e-08
XLOC_017588	Peaxi162Scf00282g00329	NAD(P)-linked oxidoreductase superfamily protein	5.07135	15.6781	1.62831	3.64834	5e-05	0.000174625	yes		Peaxi162Scf00111g00083	1.99312	-0.160734	3.16786	0.0751007	0.199049
XLOC_010844	Peaxi162Scf00128g00175		5.61907	17.3471	1.62629	3.20511	5e-05	0.000174625	yes		Peaxi162Scf00517g00422	1.99213	3.23266	17.4885	2.89e-05	0.000292323
XLOC_003843	Peaxi162Scf00027g00303	Protochlorophyllide reductase, chloroplastic	567.681	1752.15	1.62597	3.05038	5e-05	0.000174625	yes		Peaxi162Scf00983g00213	1.99161	6.51655	17.1579	3.44e-05	0.000339743
XLOC_021823	Peaxi162Scf00404g00217	RNA-binding (RRM/RBD/RNP motifs) family protein	16.4889	50.8637	1.62514	4.2695	5e-05	0.000174625	yes		Peaxi162Scf00527g00039	1.9913	2.414	11.4244	0.000724862	0.00476161
XLOC_015574	Peaxi162Scf00222g00316	Unknown protein	1.4631	4.50187	1.6215	1.32022	0.13775	0.2007	no		Peaxi162Scf00520g00078	1.99075	2.06417	37.9486	7.26e-10	1.99e-08
XLOC_029407	Peaxi162Scf00782g00210	cellulose synthase like G1	0.785941	2.41819	1.62143	1.92115	0.00575	0.0128556	yes		Peaxi162Scf00052g00210	1.99051	2.38641	4.48922	0.0341093	0.110049
XLOC_006640	Peaxi162Scf00064g00532	Sugar transporter ERD6-like 4	31.722	97.6014	1.62142	4.34624	5e-05	0.000174625	yes		Peaxi162Scf00007g00177	1.98757	-0.198177	4.97936	0.0256515	0.0882989
XLOC_024563	Peaxi162Scf00519g00423	Unknown protein	98.8801	303.996	1.6203	4.15814	5e-05	0.000174625	yes		Peaxi162Scf01087g00121	1.98752	8.72584	35.5281	2.51e-09	6.37e-08
XLOC_021634	Peaxi162Scf00398g00720	transferase, transferring glycosyl groups, putative [Ricinus communis] gb|EEF29466.1| transferase, transferring glycosyl groups, putative [Ricinus communis]	1.15612	3.5517	1.61922	2.6573	0.0002	0.000634001	yes		Peaxi162Scf00449g00212	1.98612	7.65861	22.7198	1.87e-06	2.57e-05
XLOC_022190	Peaxi162Scf00418g00738	Disease resistance RPP13-like protein 4	4.71744	14.4851	1.61849	3.85873	5e-05	0.000174625	yes		Peaxi162Scf00048g00311	1.9835	3.70779	40.0424	2.49e-10	7.38e-09
XLOC_000066	Peaxi162Scf00000g00801	Calcium-binding EF-hand family protein	1.07243	3.28639	1.61562	0.929343	0.31355	0.391624	no		Peaxi162Scf00608g00921	1.98252	2.09399	17.0007	3.74e-05	0.00036541
XLOC_010375	Peaxi162Scf00120g01525	bZIP protein	1.27846	3.91325	1.61396	1.99547	0.005	0.0113574	yes		Peaxi162Scf01650g00057	1.98105	8.9085	22.5687	2.03e-06	2.76e-05
XLOC_007010	Peaxi162Scf00069g00162	VQ motif-containing protein	8.71623	26.6499	1.61235	3.39262	5e-05	0.000174625	yes		Peaxi162Scf00667g00619	1.98031	1.40603	11.4444	0.000717089	0.00471653
XLOC_032078	Peaxi162Scf01013g00001	Unknown protein	1.78654	5.46141	1.61211	1.69293	0.0102	0.0212929	yes		Peaxi162Scf00137g01111	1.98021	3.4018	8.46645	0.00361757	0.01836
XLOC_029184	Peaxi162Scf00767g00518	Amidohydrolase family	1.81451	5.54619	1.61192	2.8179	5e-05	0.000174625	yes		Peaxi162Scf00073g00231	1.97968	3.19387	44.3979	2.68e-11	9.6e-10
XLOC_024611	Peaxi162Scf00521g00072	RING/U-box superfamily protein, putative isoform 1 [Theobroma cacao] ref|XP_007026206.1| RING/U-box superfamily protein, putative isoform 1 [Theobroma cacao] gb|EOY28827.1| RING/U-box superfamily protein, putative isoform 1 [Theobroma cacao] gb|EOY28828.1| RING/U-box superfamily protein, putative isoform 1 [Theobroma cacao]	0.742331	2.26828	1.61147	1.59445	0.01325	0.0267735	yes		Peaxi162Scf00003g00315	1.97927	1.50721	12.9229	0.000324589	0.00237642
XLOC_016262	Peaxi162Scf00241g00066	18.1 kDa class I heat shock protein	1.31846	4.02609	1.61052	1.26925	0.04005	0.0705155	no		Peaxi162Scf00041g01811	1.97805	1.8767	2.86112	0.0907441	0.228593
XLOC_012780	Peaxi162Scf00163g00523	Cell division protein FtsZ	12.924	39.4394	1.60958	4.12158	5e-05	0.000174625	yes		Peaxi162Scf00058g00264	1.97597	9.53607	20.0675	7.48e-06	8.82e-05
XLOC_012873	Peaxi162Scf00165g00062	2-methyl-6-phytyl-1,4-hydroquinone methyltransferase, chloroplastic	14.9179	45.485	1.60834	3.99278	5e-05	0.000174625	yes		Peaxi162Scf00918g00415	1.97478	6.81991	64.4622	9.84e-16	6.33e-14
XLOC_033467	Peaxi162Scf01229g00411	Cytochrome P450 superfamily protein	1.63731	4.9856	1.60644	2.50522	0.00035	0.00105711	yes		Peaxi162Scf00228g00064	1.97435	4.07046	13.8173	0.000201469	0.00157406
XLOC_027577	Peaxi162Scf00680g00417	FKBP-like peptidyl-prolyl cis-trans isomerase family protein	50.6932	154.309	1.60596	4.19414	5e-05	0.000174625	yes		Peaxi162Scf00089g00912	1.97172	2.55385	21.4396	3.65e-06	4.65e-05
XLOC_022741	Peaxi162Scf00436g00612	Vacuolar-processing enzyme	4.60562	14.0088	1.60486	3.49582	5e-05	0.000174625	yes		Peaxi162Scf00032g02416	1.97126	4.80323	86.9991	1.09e-20	1.14e-18
XLOC_019051	Peaxi162Scf00323g00929	50S ribosomal protein L18	789.975	2402.53	1.60468	3.35432	5e-05	0.000174625	yes		Peaxi162Scf00460g00085	1.97111	6.82077	18.9772	1.32e-05	0.000145896
XLOC_007393	Peaxi162Scf00073g00231	Importin subunit alpha-1	3.37032	10.2477	1.60434	3.33705	5e-05	0.000174625	yes		Peaxi162Scf00418g01014	1.9696	8.99399	4.49879	0.0339188	0.109581
XLOC_001215	Peaxi162Scf00006g04222	UDP-Glycosyltransferase superfamily protein	7.29685	22.1676	1.60311	4.03523	5e-05	0.000174625	yes		Peaxi162Scf00534g00012	1.96914	3.74303	9.77162	0.00177226	0.0101345
XLOC_017446	Peaxi162Scf00274g00624	Gibberellin-regulated family protein	7.61756	23.1391	1.60293	3.02007	5e-05	0.000174625	yes		Peaxi162Scf00535g00733	1.96901	0.416625	8.99922	0.00270096	0.0144218
XLOC_015772	Peaxi162Scf00227g01010	Unknown protein	6.52444	19.8179	1.60288	0.884009	0.10685	0.162336	no		Peaxi162Scf00052g00326	1.96807	4.89525	52.182	5.06e-13	2.3e-11
XLOC_019327	Peaxi162Scf00332g00127	Leucine-rich repeat family protein isoform 1 [Theobroma cacao] gb|EOY25936.1| Leucine-rich repeat family protein isoform 1 [Theobroma cacao]	37.9013	115.125	1.60288	4.26741	5e-05	0.000174625	yes		Peaxi162Scf00014g01318	1.96705	1.98247	2.92622	0.0871513	0.221978
XLOC_013781	Peaxi162Scf00180g00010	IQ-domain 13	42.4431	128.879	1.60241	4.22324	5e-05	0.000174625	yes		Peaxi162Scf00016g01945	1.96571	2.49854	12.6169	0.00038228	0.00273027
XLOC_013134	Peaxi162Scf00168g01739	F-box/RNI-like superfamily protein	6.69974	20.3202	1.60074	3.4951	5e-05	0.000174625	yes		Peaxi162Scf00235g00428	1.96367	5.07482	23.731	1.11e-06	1.61e-05
XLOC_028842	Peaxi162Scf00745g00038	Pentatricopeptide repeat-containing protein	5.59486	16.9683	1.60067	3.08184	5e-05	0.000174625	yes		Peaxi162Scf00016g00355	1.95748	6.59009	32.6862	1.08e-08	2.4e-07
XLOC_007301	Peaxi162Scf00072g01012		0.791149	2.39838	1.60004	0.792795	0.0731	0.11761	no		Peaxi162Scf00394g00824	1.9572	-0.413896	2.46005	0.116775	0.274566
XLOC_028697	Peaxi162Scf00739g00035	conserved hypothetical protein [Ricinus communis] gb|EEF41592.1| conserved hypothetical protein [Ricinus communis]	18.5884	56.3318	1.59954	3.50742	5e-05	0.000174625	yes		Peaxi162Scf00224g00073	1.95493	4.66308	14.9583	0.000109911	0.000934511
XLOC_013086	Peaxi162Scf00167g01218	conserved hypothetical protein [Ricinus communis] gb|EEF41589.1| conserved hypothetical protein [Ricinus communis]	1.0706	3.24406	1.59938	1.40839	0.0226	0.0427758	yes		Peaxi162Scf00710g00051	1.95358	5.73276	23.3481	1.35e-06	1.92e-05
XLOC_005177	Peaxi162Scf00045g00725	Abscisic acid 8'-hydroxylase 1	4.24073	12.8461	1.59894	3.15924	5e-05	0.000174625	yes		Peaxi162Scf00353g00617	1.95158	0.255729	9.18292	0.00244284	0.0133008
XLOC_024946	Peaxi162Scf00536g00089	DNA polymerase delta subunit 4 family protein [Populus trichocarpa] gb|EEE99832.1| DNA polymerase delta subunit 4 family protein [Populus trichocarpa]	2.25816	6.8344	1.59767	1.76034	0.008	0.0172004	yes		Peaxi162Scf00241g00072	1.95119	4.34506	33.438	7.36e-09	1.69e-07
XLOC_005951	Peaxi162Scf00053g00525	Urea active transporter	0.799955	2.42033	1.59721	2.17478	0.00165	0.00426738	yes		Peaxi162Scf00195g00124	1.94988	3.45967	2.9123	0.0879066	0.223292
XLOC_025187	Peaxi162Scf00544g00915	DNA polymerase epsilon catalytic subunit	0.987114	2.98513	1.59651	1.32575	0.0641	0.104943	no		Peaxi162Scf00079g01915	1.94927	7.40371	2.87479	0.0899765	0.227157
XLOC_000417	Peaxi162Scf00002g04712		10.8402	32.773	1.59611	3.3458	5e-05	0.000174625	yes		Peaxi162Scf00111g00122	1.94773	5.38643	8.37458	0.00380505	0.019161
XLOC_002359	Peaxi162Scf00015g00234	F-box/RNI-like superfamily protein	90.9594	274.624	1.59416	3.96409	5e-05	0.000174625	yes		Peaxi162Scf00045g00234	1.94308	-0.232233	2.69685	0.100547	0.246676
XLOC_010060	Peaxi162Scf00114g01019	Major facilitator superfamily protein	0.985677	2.97533	1.59386	1.64832	0.0136	0.0273962	yes		Peaxi162Scf00110g00146	1.9429	5.27933	18.4158	1.78e-05	0.000188718
XLOC_018676	Peaxi162Scf00313g00016	Caffeic acid 3-O-methyltransferase 1	14.9421	45.0884	1.59338	4.00794	5e-05	0.000174625	yes		Peaxi162Scf00173g00323	1.94213	4.33197	51.045	9.03e-13	3.91e-11
XLOC_000111	Peaxi162Scf00000g00497	Cyclophilin-like peptidyl-prolyl cis-trans isomerase family protein	20.9899	63.3043	1.59261	4.175	5e-05	0.000174625	yes		Peaxi162Scf00347g00126	1.9418	4.66532	29.3659	5.99e-08	1.17e-06
XLOC_009190	Peaxi162Scf00100g00124	Unknown protein	0.898085	2.70852	1.59258	0.875352	0.10945	0.165484	no		Peaxi162Scf00947g00027	1.94175	0.89093	17.3907	3.04e-05	0.000305526
XLOC_013071	Peaxi162Scf00167g00732		3.52276	10.6158	1.59143	2.4756	0.00015	0.000486486	yes		Peaxi162Scf00262g00619	1.94108	6.49614	13.5541	0.000231779	0.0017813
XLOC_014948	Peaxi162Scf00207g01412	Protein kinase superfamily protein	0.894141	2.69261	1.59043	1.81793	0.00545	0.0122611	yes		Peaxi162Scf00128g01229	1.93942	5.26846	21.0485	4.48e-06	5.61e-05
XLOC_030985	Peaxi162Scf00918g00416	Auxin efflux carrier family protein	9.18683	27.6609	1.59021	3.91044	5e-05	0.000174625	yes		Peaxi162Scf00016g00349	1.93766	6.9906	33.9753	5.58e-09	1.31e-07
XLOC_026613	Peaxi162Scf00620g00034	serine protease [Solanum lycopersicum]	2.62741	7.9095	1.58994	3.33737	5e-05	0.000174625	yes		Peaxi162Scf00987g00216	1.93564	8.8376	15.4191	8.61e-05	0.000753183
XLOC_014356	Peaxi162Scf00194g01043	Disease resistance protein (TIR-NBS-LRR class) family	2.1253	6.39717	1.58977	2.02444	0.0035	0.00828339	yes		Peaxi162Scf00027g02614	1.93514	8.51087	42.6829	6.44e-11	2.13e-09
XLOC_015208	Peaxi162Scf00211g00222	Photosystem Q(B) protein	31.9909	96.268	1.58939	4.18616	5e-05	0.000174625	yes		Peaxi162Scf01017g00016	1.93464	6.2104	61.0399	5.59e-15	3.37e-13
XLOC_034687	Peaxi162Scf01969g00025	Remorin family protein	129.349	387.972	1.58468	4.06699	5e-05	0.000174625	yes		Peaxi162Scf00199g00109	1.93421	-0.461038	2.62704	0.105058	0.254375
XLOC_001382	Peaxi162Scf00007g00418	Photosystem Q(B) protein	59.1902	177.494	1.58434	3.8156	5e-05	0.000174625	yes		Peaxi162Scf00170g00819	1.93254	6.23119	38.3732	5.84e-10	1.63e-08
XLOC_006458	Peaxi162Scf00062g01917	Isoprenyl transferase 1	3.82909	11.4811	1.58418	2.79714	5e-05	0.000174625	yes		Peaxi162Scf01030g00012	1.93207	6.44599	47.451	5.64e-12	2.23e-10
XLOC_027260	Peaxi162Scf00659g00036	External alternative NAD(P)H-ubiquinone oxidoreductase B1, mitochondrial	19.2406	57.6604	1.58342	4.23625	5e-05	0.000174625	yes		Peaxi162Scf00953g00113	1.9317	5.05241	39.8929	2.68e-10	7.88e-09
XLOC_034600	Peaxi162Scf01732g00002	HXXXD-type acyl-transferase family protein	6.81724	20.4214	1.58283	3.5966	5e-05	0.000174625	yes		Peaxi162Scf00199g00915	1.92976	3.97742	10.4383	0.00123427	0.00750566
XLOC_025962	Peaxi162Scf00585g00010	PLAC8 family protein	0.757228	2.26605	1.58138	1.42218	0.044	0.0762311	no		Peaxi162Scf01442g00009	1.92545	6.44992	2.89677	0.0887573	0.224901
XLOC_011081	Peaxi162Scf00129g00825	EG2771 [Manihot esculenta]	23.543	70.3649	1.57956	3.91893	5e-05	0.000174625	yes		Peaxi162Scf00173g00093	1.92524	0.0353091	3.61753	0.0571737	0.162528
XLOC_033579	Peaxi162Scf01257g00019	Photosystem I reaction center subunit N, chloroplastic	3111.62	9284.15	1.5771	1.96806	0.0031	0.00744122	yes		Peaxi162Scf01002g00114	1.92492	0.81221	4.44286	0.0350475	0.112265
XLOC_000163	Peaxi162Scf00001g00028	Bifunctional inhibitor/lipid-transfer protein/seed storage 2S albumin superfamily protein	41.3014	122.841	1.57253	3.92991	5e-05	0.000174625	yes		Peaxi162Scf00723g00045	1.92405	5.42667	27.6232	1.47e-07	2.63e-06
XLOC_001762	Peaxi162Scf00010g03410	Coiled-coil domain-containing protein 55 (DUF2040)	0.765358	2.27604	1.57232	1.34035	0.04805	0.081839	no		Peaxi162Scf00004g02331	1.92332	2.79002	14.4972	0.000140366	0.00115413
XLOC_022713	Peaxi162Scf00435g00041	Unknown protein	12.8714	38.2626	1.57177	2.43396	0.00025	0.000777877	yes		Peaxi162Scf00030g02222	1.92198	7.22782	52.6965	3.89e-13	1.81e-11
XLOC_027141	Peaxi162Scf00652g00418	Translation initiation factor IF-1, chloroplastic	23.0513	68.4922	1.57109	3.75022	5e-05	0.000174625	yes		Peaxi162Scf00080g00211	1.92122	4.73655	84.1332	4.63e-20	4.5e-18
XLOC_019616	Peaxi162Scf00340g00061		3.99013	11.8539	1.57085	1.60173	0.01955	0.0376805	yes		Peaxi162Scf00784g00034	1.92118	1.54946	8.01209	0.0046466	0.022597
XLOC_029869	Peaxi162Scf00814g00225	Rad23 UV excision repair protein family	31.1843	92.6142	1.57041	4.18712	5e-05	0.000174625	yes		Peaxi162Scf00287g01315	1.92057	5.69536	108.017	2.67e-25	4.06e-23
XLOC_024496	Peaxi162Scf00517g00118	Photosystem I reaction center subunit IV A, chloroplastic	2157.17	6404.63	1.56997	2.54247	0.0001	0.00033435	yes		Peaxi162Scf00006g00207	1.91952	-0.532047	1.67054	0.196186	0.387141
XLOC_008769	Peaxi162Scf00091g00618	Casparian strip membrane protein 1	2.02212	6.00284	1.56978	1.86028	0.00615	0.01364	yes		Peaxi162Scf00533g00022	1.91905	2.39064	2.61389	0.105931	0.255956
XLOC_027094	Peaxi162Scf00650g00003	G-type lectin S-receptor-like serine/threonine-protein kinase	1.3196	3.91335	1.5683	2.685	0.0002	0.000634001	yes		Peaxi162Scf01229g00411	1.91814	2.65454	18.545	1.66e-05	0.00017836
XLOC_018973	Peaxi162Scf00320g00715	Phospholipase A2 family protein	0.857325	2.54069	1.56731	1.21138	0.0559	0.0932036	no		Peaxi162Scf00231g00728	1.91712	0.248595	2.7009	0.100291	0.246293
XLOC_008640	Peaxi162Scf00089g00131	Glucan endo-1,3-beta-glucosidase 9	7.60707	22.5308	1.56649	3.74566	5e-05	0.000174625	yes		Peaxi162Scf00072g01012	1.91708	1.26841	3.78665	0.0516631	0.150753
XLOC_019779	Peaxi162Scf00344g00191		10.0498	29.7497	1.56571	3.21641	5e-05	0.000174625	yes		Peaxi162Scf03271g00015	1.91568	1.20059	10.3419	0.00130041	0.00783194
XLOC_008635	Peaxi162Scf00089g01842	Triose phosphate/phosphate translocator, chloroplastic	13.7212	40.5976	1.56498	3.99273	5e-05	0.000174625	yes		Peaxi162Scf00628g00019	1.9155	3.3616	4.74044	0.0294616	0.0984684
XLOC_028293	Peaxi162Scf00711g00210	Protein kinase superfamily protein	7.27228	21.5096	1.5645	3.39765	5e-05	0.000174625	yes		Peaxi162Scf00088g00817	1.91501	4.93309	32.6662	1.09e-08	2.42e-07
XLOC_031190	Peaxi162Scf00934g00136	Protein FLX-like 2	6.78221	20.0496	1.56375	3.27182	5e-05	0.000174625	yes		Peaxi162Scf00207g01424	1.91398	1.12852	7.91264	0.00490905	0.0236401
XLOC_000436	Peaxi162Scf00002g00216	cytochrome P450, family 706, subfamily A, polypeptide 6	1.54892	4.57875	1.56369	2.59111	0.00015	0.000486486	yes		Peaxi162Scf00413g00214	1.91349	5.84521	23.9117	1.01e-06	1.48e-05
XLOC_020948	Peaxi162Scf00377g00013	cyclin p3	2.04267	6.0342	1.56271	1.85378	0.00985	0.0206542	yes		Peaxi162Scf00189g00005	1.91086	8.75756	26.8919	2.15e-07	3.75e-06
XLOC_022285	Peaxi162Scf00420g00940	Transcription-repair-coupling factor	5.86661	17.3066	1.56073	3.86742	5e-05	0.000174625	yes		Peaxi162Scf01414g00010	1.91048	1.40648	16.0019	6.33e-05	0.000576851
XLOC_009799	Peaxi162Scf00110g00123	CHY-type/CTCHY-type/RING-type Zinc finger protein	2.02586	5.97265	1.55984	2.17376	0.0009	0.00248147	yes		Peaxi162Scf01365g00010	1.91033	6.45107	16.635	4.53e-05	0.000433446
XLOC_032420	Peaxi162Scf01060g00128	UbiA prenyltransferase family protein	35.7876	105.507	1.5598	4.10685	5e-05	0.000174625	yes		Peaxi162Scf00168g00113	1.91019	-0.529866	2.34952	0.125322	0.288866
XLOC_023485	Peaxi162Scf00461g00057	Protein of unknown function (DUF506)	5.9828	17.6349	1.55954	3.14938	5e-05	0.000174625	yes		Peaxi162Scf00705g00316	1.9101	6.34802	84.9117	3.12e-20	3.06e-18
XLOC_011379	Peaxi162Scf00133g00152	Monothiol glutaredoxin-S6	0.706242	2.07872	1.55746	0.648836	0.47875	0.557179	no		Peaxi162Scf00091g00618	1.90858	0.958774	9.4044	0.00216466	0.0120302
XLOC_004023	Peaxi162Scf00031g00144	Ethylene-responsive transcription factor 4	8.73223	25.6796	1.5562	3.13071	5e-05	0.000174625	yes		Peaxi162Scf00618g00019	1.90729	0.236505	2.61899	0.105592	0.255492
XLOC_025370	Peaxi162Scf00553g00013	ATP synthase subunit alpha, chloroplastic	4.87081	14.3218	1.55598	2.65785	0.0002	0.000634001	yes		Peaxi162Scf00252g00310	1.90656	2.20246	2.69511	0.100657	0.246853
XLOC_022434	Peaxi162Scf00423g00323	lipase 1	6.96722	20.47	1.55486	3.38792	5e-05	0.000174625	yes		Peaxi162Scf00549g00311	1.90651	2.54793	2.55017	0.110282	0.263608
XLOC_021029	Peaxi162Scf00379g00079	alpha/beta-Hydrolases superfamily protein	6.95416	20.3862	1.55164	3.40568	5e-05	0.000174625	yes		Peaxi162Scf00329g10011	1.9054	1.76946	9.60369	0.00194187	0.0109353
XLOC_031372	Peaxi162Scf00947g00211	RING/U-box superfamily protein	10.4994	30.7582	1.55066	3.33082	5e-05	0.000174625	yes		Peaxi162Scf00175g00930	1.902	1.82204	24.2214	8.59e-07	1.28e-05
XLOC_005512	Peaxi162Scf00047g00186	Unknown protein	5.55999	16.2819	1.55012	1.42832	0.0267	0.0494714	yes		Peaxi162Scf00251g00081	1.90196	5.90054	15.2104	9.62e-05	0.000830331
XLOC_024672	Peaxi162Scf00525g00614	Serine/threonine-protein kinase SAPK7	0.746942	2.18549	1.54889	1.57264	0.0168	0.0329821	yes		Peaxi162Scf00262g00611	1.90185	1.11198	4.46865	0.0345224	0.110995
XLOC_034540	Peaxi162Scf01650g00056	Pentatricopeptide repeat (PPR) superfamily protein	0.9227	2.69933	1.54867	2.95889	5e-05	0.000174625	yes		Peaxi162Scf00855g00013	1.90166	2.35192	14.4909	0.000140841	0.00115758
XLOC_005630	Peaxi162Scf00047g02128	Chlorophyll a-b binding protein 37, chloroplastic	14212.6	41560.1	1.54802	1.51793	0.0074	0.0160614	yes		Peaxi162Scf00360g00916	1.90133	-0.489868	2.12185	0.145211	0.320254
XLOC_025526	Peaxi162Scf00560g00617	3-hydroxyisobutyryl-CoA hydrolase-like protein 3, mitochondrial	10.6801	31.2185	1.54748	3.88181	5e-05	0.000174625	yes		Peaxi162Scf00207g00130	1.90053	2.27437	5.98989	0.0143881	0.0560614
XLOC_012377	Peaxi162Scf00156g00012	WRKY DNA-binding protein 2	1.73773	5.07814	1.54709	1.45757	0.0304	0.0554239	no		Peaxi162Scf00327g00121	1.90036	4.10555	30.4867	3.36e-08	6.83e-07
XLOC_021554	Peaxi162Scf00395g00317	Leucine-rich receptor-like protein kinase family protein	1.22224	3.5676	1.54542	2.86564	5e-05	0.000174625	yes		Peaxi162Scf00074g00020	1.9001	7.17302	28.8847	7.68e-08	1.46e-06
XLOC_003476	Peaxi162Scf00022g00204	GDSL esterase/lipase	7.33113	21.3789	1.54408	3.18691	5e-05	0.000174625	yes		Peaxi162Scf00947g00421	1.90001	7.44902	61.8662	3.68e-15	2.28e-13
XLOC_034126	Peaxi162Scf01393g00017	Mitochondrial phosphate carrier protein 1, mitochondrial	0.780329	2.27526	1.54388	1.31341	0.048	0.0817649	no		Peaxi162Scf00020g02134	1.89906	5.75445	22.4038	2.21e-06	2.99e-05
XLOC_008316	Peaxi162Scf00084g00119	pleckstrin homology (PH) domain-containing protein	1.6206	4.72401	1.54348	2.57505	0.0003	0.000918529	yes		Peaxi162Scf00002g00216	1.89882	1.90064	22.6106	1.98e-06	2.7e-05
XLOC_013370	Peaxi162Scf00171g00106	mitogen-activated protein kinase kinase 4	14.4331	42.0401	1.54239	3.92885	5e-05	0.000174625	yes		Peaxi162Scf00324g00820	1.89809	1.04207	2.59784	0.10701	0.257629
XLOC_014072	Peaxi162Scf00188g01216	Cytochrome P450 superfamily protein	107.653	313.297	1.54115	3.79547	5e-05	0.000174625	yes		Peaxi162Scf00104g00017	1.89724	3.01016	12.0852	0.000508245	0.00349611
XLOC_012436	Peaxi162Scf00157g01525	conserved hypothetical protein [Ricinus communis] gb|EEF37930.1| conserved hypothetical protein [Ricinus communis]	75.05	218.322	1.54053	4.07545	5e-05	0.000174625	yes		Peaxi162Scf00565g00015	1.89636	3.92865	37.9326	7.32e-10	2e-08
XLOC_023478	Peaxi162Scf00461g01116	Leucine-rich repeat protein kinase family protein	1.67502	4.87189	1.5403	2.67092	5e-05	0.000174625	yes		Peaxi162Scf00103g00032	1.89598	2.57373	2.71312	0.0995259	0.24482
XLOC_034688	Peaxi162Scf01969g00034	tubulin beta chain 2	11.1908	32.538	1.53981	3.3483	5e-05	0.000174625	yes		Peaxi162Scf00046g02619	1.8954	2.05216	2.52164	0.112294	0.267305
XLOC_034786	Peaxi162Scf02239g00025	Rhodanese-like [Medicago truncatula]	9.45425	27.455	1.53803	3.53487	5e-05	0.000174625	yes		Peaxi162Scf00264g00324	1.89525	3.35808	54.6839	1.42e-13	7.07e-12
XLOC_001950	Peaxi162Scf00011g01221	evolutionarily conserved C-terminal region 11	171.09	496.805	1.53792	3.49688	5e-05	0.000174625	yes		Peaxi162Scf00695g00215	1.89256	2.03641	8.19819	0.00419322	0.0208174
XLOC_033355	Peaxi162Scf01208g00006	lon protease 1	0.887034	2.57383	1.53685	0.649486	0.3371	0.416223	no		Peaxi162Scf00269g00121	1.89071	4.63489	45.0232	1.95e-11	7.14e-10
XLOC_018056	Peaxi162Scf00295g00925	Major facilitator superfamily protein	6.9394	20.0872	1.53339	4.01096	5e-05	0.000174625	yes		Peaxi162Scf00118g01412	1.89055	3.9996	26.4361	2.72e-07	4.64e-06
XLOC_001429	Peaxi162Scf00007g02516	Protein THYLAKOID FORMATION1, chloroplastic	117.276	339.421	1.53317	3.75873	5e-05	0.000174625	yes		Peaxi162Scf00040g00299	1.89005	5.39617	51.4571	7.32e-13	3.22e-11
XLOC_021629	Peaxi162Scf00398g00057	Unknown protein	133.149	385.31	1.53297	3.99907	5e-05	0.000174625	yes		Peaxi162Scf00128g00175	1.88982	2.19577	10.7743	0.0010292	0.00644625
XLOC_025071	Peaxi162Scf00540g00137	TRICHOME BIREFRINGENCE-LIKE 45	6.89029	19.9196	1.53155	3.22924	5e-05	0.000174625	yes		Peaxi162Scf00678g00310	1.88938	4.43746	18.6892	1.54e-05	0.00016684
XLOC_002458	Peaxi162Scf00015g00032	F-box/kelch-repeat protein	2866.95	8284.22	1.53085	2.00841	0.0066	0.0145182	yes		Peaxi162Scf00246g01219	1.88762	2.89555	17.5159	2.85e-05	0.000288709
XLOC_029494	Peaxi162Scf00786g00435	DEAD-box ATP-dependent RNA helicase 31	7.65723	22.1129	1.53	3.96558	5e-05	0.000174625	yes		Peaxi162Scf00092g00152	1.88658	4.28777	21.609	3.34e-06	4.31e-05
XLOC_021578	Peaxi162Scf00395g00711	Photosystem II CP43 chlorophyll apoprotein	24.9449	72.0301	1.52986	4.01877	5e-05	0.000174625	yes		Peaxi162Scf01184g00133	1.88467	5.10729	18.5142	1.69e-05	0.000180889
XLOC_007818	Peaxi162Scf00076g00107	3-oxoacyl-[acyl-carrier-protein] reductase 1	51.1213	147.55	1.5292	4.14407	5e-05	0.000174625	yes		Peaxi162Scf00585g01020	1.88448	6.08668	16.5049	4.85e-05	0.000459144
XLOC_031732	Peaxi162Scf00981g00002	conserved hypothetical protein [Ricinus communis] gb|EEF38872.1| conserved hypothetical protein [Ricinus communis]	35.1654	101.49	1.52911	4.22195	5e-05	0.000174625	yes		Peaxi162Scf00003g01226	1.8822	6.97636	50.9113	9.66e-13	4.16e-11
XLOC_006395	Peaxi162Scf00061g00093	RING/U-box superfamily protein	6.47647	18.681	1.52829	2.52525	0.0001	0.00033435	yes		Peaxi162Scf00683g00045	1.88046	3.55994	13.823	0.000200864	0.00157051
XLOC_019495	Peaxi162Scf00336g00012	50S ribosomal protein L2, chloroplastic	14.7264	42.4689	1.52801	3.55146	5e-05	0.000174625	yes		Peaxi162Scf01313g00026	1.87947	6.36177	35.628	2.39e-09	6.07e-08
XLOC_010765	Peaxi162Scf00128g10025	Unknown protein	3225.4	9297.3	1.52733	2.59756	5e-05	0.000174625	yes		Peaxi162Scf00328g00526	1.87896	1.36357	3.48779	0.0618231	0.172432
XLOC_007569	Peaxi162Scf00074g00154	purple acid phosphatase 27	4.15192	11.9644	1.52689	3.40901	5e-05	0.000174625	yes		Peaxi162Scf00153g01321	1.87743	6.45771	33.1636	8.47e-09	1.92e-07
XLOC_007225	Peaxi162Scf00071g00128	Unknown protein	23.1974	66.8185	1.52629	3.56154	5e-05	0.000174625	yes		Peaxi162Scf00474g00525	1.8756	1.42178	4.58667	0.0322215	0.105181
XLOC_029969	Peaxi162Scf00818g00320	E3 ubiquitin-protein ligase ATL59 [Morus notabilis]	18.6677	53.6969	1.5243	3.85112	5e-05	0.000174625	yes		Peaxi162Scf00018g02016	1.87221	2.24016	7.43026	0.00641361	0.0292919
XLOC_033526	Peaxi162Scf01246g00012	thaumatin-like protein 3	3.57961	10.2939	1.52391	2.64366	0.00015	0.000486486	yes		Peaxi162Scf00987g00215	1.87181	9.48192	11.6734	0.000634	0.0042469
XLOC_010425	Peaxi162Scf00121g00315	Leucine-rich repeat protein kinase family protein	0.739698	2.12705	1.52384	1.91789	0.004	0.00932222	yes		Peaxi162Scf00063g02323	1.87161	8.0442	81.6087	1.66e-19	1.56e-17
XLOC_024945	Peaxi162Scf00536g00710	GATA transcription factor 1	3.25011	9.3414	1.52315	2.45652	0.00015	0.000486486	yes		Peaxi162Scf00976g00023	1.86929	0.31327	6.24463	0.012457	0.0498761
XLOC_033675	Peaxi162Scf01284g00017	low molecular weight protein-tyr -tyrosine-phosphatase, putative [Ricinus communis]	55.1112	158.314	1.52237	3.9424	5e-05	0.000174625	yes		Peaxi162Scf00122g02316	1.86716	0.225158	6.56063	0.0104259	0.0433793
XLOC_032960	Peaxi162Scf01139g00017	Unknown protein	7.06633	20.2902	1.52175	3.2929	5e-05	0.000174625	yes		Peaxi162Scf00274g00521	1.86709	0.268542	4.3774	0.0364186	0.115531
XLOC_012649	Peaxi162Scf00160g01744	gigantea protein (GI)	72.8501	209.176	1.52171	3.52619	5e-05	0.000174625	yes		Peaxi162Scf00120g00019	1.86577	6.51341	23.6786	1.14e-06	1.64e-05
XLOC_012883	Peaxi162Scf00165g00103	expansin A9	27.3809	78.52	1.51989	3.88137	5e-05	0.000174625	yes		Peaxi162Scf00114g00017	1.86553	1.99004	21.5484	3.45e-06	4.42e-05
XLOC_015219	Peaxi162Scf00211g01734	Peroxiredoxin-2	271.332	777.965	1.51965	3.51525	5e-05	0.000174625	yes		Peaxi162Scf00118g00061	1.86318	2.87258	19.0278	1.29e-05	0.000142381
XLOC_010198	Peaxi162Scf00117g00129	Unknown protein	104.42	299.387	1.51961	3.9511	5e-05	0.000174625	yes		Peaxi162Scf00515g10013	1.86282	-0.0585239	7.11358	0.00765021	0.0338107
XLOC_000121	Peaxi162Scf00000g00523	Unknown protein	7.41011	21.221	1.51793	2.67797	5e-05	0.000174625	yes		Peaxi162Scf00025g00153	1.86267	-0.451964	1.88035	0.170294	0.35543
XLOC_032254	Peaxi162Scf01039g00010	Glutaredoxin family protein	4.7304	13.5425	1.51746	1.74727	0.00785	0.0169184	yes		Peaxi162Scf02065g00021	1.86138	5.46124	25.7506	3.89e-07	6.33e-06
XLOC_023444	Peaxi162Scf00460g00085	Abscisic acid receptor PYR1	0.996828	2.85293	1.51703	1.35005	0.0313	0.0568582	no		Peaxi162Scf00111g00412	1.86117	7.3716	62.6834	2.43e-15	1.52e-13
XLOC_018580	Peaxi162Scf00309g01023	HXXXD-type acyl-transferase family protein	1.70833	4.88918	1.51701	2.32494	0.0004	0.00119351	yes		Peaxi162Scf00038g00043	1.86013	2.58642	10.1885	0.00141317	0.0083891
XLOC_000910	Peaxi162Scf00003g04831	50S ribosomal protein L4	242.455	692.42	1.51393	3.6683	5e-05	0.000174625	yes		Peaxi162Scf01039g00110	1.8595	2.04358	21.2529	4.03e-06	5.09e-05
XLOC_011711	Peaxi162Scf00141g00022	Chlorophyll a-b binding protein 6, chloroplastic	5033.65	14373.1	1.51369	1.58138	0.0079	0.0170132	yes		Peaxi162Scf00017g00319	1.85836	0.411756	7.3302	0.00678055	0.0306702
XLOC_020670	Peaxi162Scf00367g00519	nudix hydrolase 1	3.07486	8.77267	1.5125	1.63744	0.01435	0.0287248	yes		Peaxi162Scf01242g00025	1.85739	10.8919	34.8888	3.49e-09	8.57e-08
XLOC_028774	Peaxi162Scf00740g00038	EXORDIUM like 2	5.04267	14.3743	1.51123	2.92808	5e-05	0.000174625	yes		Peaxi162Scf00732g00048	1.85525	5.76268	12.1147	0.000500259	0.00344919
XLOC_024462	Peaxi162Scf00516g00618	Calcium-binding EF-hand family protein [Theobroma cacao] gb|EOY25178.1| Calcium-binding EF-hand family protein [Theobroma cacao]	1.82591	5.20282	1.51068	1.33105	0.0337	0.0606605	no		Peaxi162Scf01211g00135	1.8551	4.47705	25.2114	5.14e-07	8.07e-06
XLOC_002705	Peaxi162Scf00016g00251	Zinc finger protein 7, putative [Theobroma cacao] gb|EOX98396.1| Zinc finger protein 7, putative [Theobroma cacao]	3.68346	10.492	1.51015	2.04142	0.00305	0.00733518	yes		Peaxi162Scf00075g01419	1.85444	4.51935	30.4968	3.34e-08	6.8e-07
XLOC_025790	Peaxi162Scf00575g00006	30S ribosomal protein S14, chloroplastic	10.0765	28.7017	1.51014	1.55235	0.0171	0.0335012	yes		Peaxi162Scf01018g00016	1.85443	4.07776	14.4532	0.000143688	0.00117864
XLOC_013680	Peaxi162Scf00178g00113	PHD finger family protein / bromo-adjacent homology (BAH) domain-containing protein	4.60339	13.1052	1.50937	2.73473	0.00015	0.000486486	yes		Peaxi162Scf00380g00098	1.8538	4.00487	35.3067	2.82e-09	7.03e-08
XLOC_029345	Peaxi162Scf00777g00053	Trypsin family protein with PDZ domain	5.92515	16.8484	1.50769	3.4954	5e-05	0.000174625	yes		Peaxi162Scf00527g00037	1.85334	2.18626	7.62778	0.00574759	0.0269087
XLOC_033409	Peaxi162Scf01216g00053	Chlorophyll a-b binding protein 13, chloroplastic	1748.48	4971.09	1.50746	2.51621	0.0002	0.000634001	yes		Peaxi162Scf00029g00173	1.85329	2.25244	9.11025	0.00254181	0.0137314
XLOC_021861	Peaxi162Scf00405g00135	ATP synthase subunit beta, chloroplastic	35.4491	100.736	1.50676	3.79185	5e-05	0.000174625	yes		Peaxi162Scf00050g00138	1.85306	-0.0846414	3.70311	0.0543113	0.156452
XLOC_014743	Peaxi162Scf00204g00216	alanine:glyoxylate aminotransferase 2	4.77775	13.5767	1.50673	3.42245	5e-05	0.000174625	yes		Peaxi162Scf00074g01621	1.85259	1.96567	16.9391	3.86e-05	0.000376217
XLOC_003998	Peaxi162Scf00030g00156	EXORDIUM like 2	1.27322	3.61779	1.50663	1.71023	0.0114	0.0234711	yes		Peaxi162Scf00658g00836	1.85173	3.02741	21.9137	2.85e-06	3.75e-05
XLOC_027224	Peaxi162Scf00658g00729	protein kinase 1B	3.05244	8.67328	1.50661	2.87046	5e-05	0.000174625	yes		Peaxi162Scf00328g00059	1.85154	0.917517	3.67705	0.0551664	0.158206
XLOC_005288	Peaxi162Scf00045g00533	S-adenosyl-L-methionine-dependent methyltransferases superfamily protein	94.2845	267.836	1.50626	3.65627	5e-05	0.000174625	yes		Peaxi162Scf00544g00919	1.85149	1.47275	9.04354	0.00263625	0.0141602
XLOC_019628	Peaxi162Scf00340g00812	growth-regulating factor 1	1.69645	4.81881	1.50616	2.62031	5e-05	0.000174625	yes		Peaxi162Scf00089g01240	1.85114	0.838569	8.12208	0.00437294	0.0215415
XLOC_023223	Peaxi162Scf00451g00939	IQ-domain 30	3.53381	10.0296	1.50496	3.32388	5e-05	0.000174625	yes		Peaxi162Scf00683g00031	1.85077	1.47471	10.4493	0.00122697	0.00746783
XLOC_014350	Peaxi162Scf00194g00933	Leucine-rich repeat protein kinase family protein	3.01349	8.53369	1.50174	3.42228	5e-05	0.000174625	yes		Peaxi162Scf00064g01321	1.84881	2.72418	33.4313	7.38e-09	1.69e-07
XLOC_030177	Peaxi162Scf00834g00013	Protein of unknown function, DUF584	1.63385	4.62315	1.5006	1.81437	0.00895	0.0189874	yes		Peaxi162Scf00608g00014	1.84768	0.583431	3.95133	0.0468343	0.140097
XLOC_022171	Peaxi162Scf00417g01337	Chloroplast thylakoid membrane [Theobroma cacao] gb|EOY14762.1| Chloroplast thylakoid membrane [Theobroma cacao]	5.52214	15.6241	1.50047	2.6978	0.0001	0.00033435	yes		Peaxi162Scf00171g00239	1.84722	2.13274	11.2589	0.000792409	0.00513208
XLOC_005597	Peaxi162Scf00047g01234	peroxisomal 3-ketoacyl-CoA thiolase 3	78.8788	223.144	1.50026	3.76374	5e-05	0.000174625	yes		Peaxi162Scf00328g01215	1.84667	5.53537	40.3723	2.1e-10	6.35e-09
XLOC_017898	Peaxi162Scf00288g00818	RING/U-box superfamily protein	4.08352	11.5462	1.49954	3.36585	5e-05	0.000174625	yes		Peaxi162Scf00100g00318	1.84356	2.30056	18.3304	1.86e-05	0.00019636
XLOC_030307	Peaxi162Scf00845g00023	Ethylene-responsive transcription factor 4	48.9868	138.448	1.49888	4.15689	5e-05	0.000174625	yes		Peaxi162Scf00330g00029	1.84344	1.71765	32.4286	1.24e-08	2.72e-07
XLOC_005499	Peaxi162Scf00047g01526	GDT1-like protein 3	11.5176	32.4846	1.49592	3.71355	5e-05	0.000174625	yes		Peaxi162Scf00032g00106	1.84261	2.40561	2.49541	0.114179	0.270256
XLOC_007692	Peaxi162Scf00075g01711	ATP synthase subunit beta, chloroplastic	12.1398	34.2391	1.4959	2.64125	5e-05	0.000174625	yes		Peaxi162Scf00038g02343	1.84216	7.69503	51.4288	7.42e-13	3.26e-11
XLOC_007097	Peaxi162Scf00069g02248	Epidermis-specific secreted glycoprotein EP1	29.1903	82.3155	1.49567	3.78296	5e-05	0.000174625	yes		Peaxi162Scf00461g00610	1.842	3.12999	36.6954	1.38e-09	3.63e-08
XLOC_016158	Peaxi162Scf00237g00002	Unknown protein	87.1017	245.562	1.49532	4.07857	5e-05	0.000174625	yes		Peaxi162Scf00493g00221	1.8414	6.28187	34.3626	4.57e-09	1.1e-07
XLOC_004065	Peaxi162Scf00032g00077	Protein of unknown function (DUF3411)	0.882842	2.4864	1.49383	1.81991	0.0079	0.0170132	yes		Peaxi162Scf00177g00125	1.83996	0.980278	5.66685	0.0172885	0.0649872
XLOC_015306	Peaxi162Scf00213g00937	AIG2-like (avirulence induced gene) family protein	12.9143	36.3284	1.49213	3.097	5e-05	0.000174625	yes		Peaxi162Scf00171g00927	1.83905	6.85723	20.0488	7.55e-06	8.89e-05
XLOC_007816	Peaxi162Scf00076g01036		32.0262	90.0672	1.49175	3.91024	5e-05	0.000174625	yes		Peaxi162Scf00390g00126	1.83724	4.28535	17.3229	3.15e-05	0.000315247
XLOC_018691	Peaxi162Scf00313g00019	photosystem I P subunit	1081.33	3040.12	1.49132	2.93512	5e-05	0.000174625	yes		Peaxi162Scf00098g00814	1.83457	3.32951	19.5573	9.76e-06	0.00011178
XLOC_013077	Peaxi162Scf00167g00083	Ethylene-responsive transcription factor 5	21.7455	61.1188	1.4909	3.49765	5e-05	0.000174625	yes		Peaxi162Scf00447g10119	1.83424	1.34412	9.9043	0.00164893	0.00953248
XLOC_015397	Peaxi162Scf00217g01214	Carbonyl reductase [NADPH] 3	10.0179	28.1326	1.48966	3.49788	5e-05	0.000174625	yes		Peaxi162Scf00007g00122	1.83131	5.74636	40.7395	1.74e-10	5.35e-09
XLOC_026805	Peaxi162Scf00631g00011	Calcium-binding EF-hand family protein	1.16361	3.26696	1.48935	0.708915	0.09285	0.144361	no		Peaxi162Scf00372g00054	1.83104	-0.38605	2.50029	0.113825	0.269619
XLOC_033849	Peaxi162Scf01313g00013	ortholog of sugar beet HS1 PRO-1 2	17.7497	49.8217	1.48898	3.869	5e-05	0.000174625	yes		Peaxi162Scf00152g00611	1.83091	0.762079	4.27896	0.038587	0.121203
XLOC_014411	Peaxi162Scf00195g01017	Alpha-glucosidase	8.52589	23.9309	1.48895	3.84838	5e-05	0.000174625	yes		Peaxi162Scf00461g00064	1.8304	0.706994	1.57171	0.209959	0.404612
XLOC_009216	Peaxi162Scf00101g01413	spermidine synthase 1	3.0881	8.66599	1.48865	2.77845	5e-05	0.000174625	yes		Peaxi162Scf00423g00323	1.83023	2.74203	15.5893	7.87e-05	0.000697476
XLOC_018764	Peaxi162Scf00314g00116	FAD/NAD(P)-binding oxidoreductase family protein	1.91987	5.38721	1.48853	2.30545	0.0006	0.00172228	yes		Peaxi162Scf00870g00212	1.82944	2.02821	12.3703	0.000436222	0.00306688
XLOC_016143	Peaxi162Scf00236g00215	RNA-binding (RRM/RBD/RNP motifs) family protein	40.8271	114.547	1.48834	3.88632	5e-05	0.000174625	yes		Peaxi162Scf00021g00139	1.82884	1.46551	10.2405	0.00137387	0.00819338
XLOC_009709	Peaxi162Scf00108g00061	conserved hypothetical protein [Ricinus communis] gb|EEF36018.1| conserved hypothetical protein [Ricinus communis]	6.09195	17.0863	1.48786	2.36938	0.00055	0.00159199	yes		Peaxi162Scf00123g01721	1.82713	1.84588	9.31662	0.00227084	0.0124791
XLOC_019849	Peaxi162Scf00345g01024	Unknown protein	3699.42	10375.4	1.48779	2.15719	0.0007	0.00197918	yes		Peaxi162Scf00368g00814	1.82551	3.67334	31.7354	1.77e-08	3.76e-07
XLOC_008571	Peaxi162Scf00089g00632	Protein of unknown function (DUF167)	16.3288	45.7907	1.48763	3.68653	5e-05	0.000174625	yes		Peaxi162Scf00123g01729	1.82314	2.5229	10.9318	0.000945297	0.00599663
XLOC_010199	Peaxi162Scf00117g00122	Unknown protein	1.43257	4.01683	1.48745	2.28466	0.0035	0.00828339	yes		Peaxi162Scf01290g00128	1.82268	2.29682	4.40085	0.0359211	0.114391
XLOC_018200	Peaxi162Scf00299g00014	50S ribosomal protein L16, chloroplastic	5.80202	16.2656	1.4872	2.5598	0.00015	0.000486486	yes		Peaxi162Scf00789g00533	1.8223	5.14961	55.4838	9.42e-14	4.77e-12
XLOC_029113	Peaxi162Scf00763g00230	nucleoside diphosphate kinase 2	8.24343	23.105	1.48689	3.14098	5e-05	0.000174625	yes		Peaxi162Scf00449g00016	1.82126	4.51905	43.6236	3.98e-11	1.38e-09
XLOC_002677	Peaxi162Scf00016g00202	U-box domain-containing protein 25	8.86153	24.8266	1.48626	3.61363	5e-05	0.000174625	yes		Peaxi162Scf00362g00832	1.82057	4.81806	35.4519	2.61e-09	6.56e-08
XLOC_015530	Peaxi162Scf00222g00001	Unknown protein	1.71745	4.80774	1.48509	1.24482	0.03915	0.0691294	no		Peaxi162Scf00183g00815	1.81986	-0.123744	4.60454	0.0318874	0.104419
XLOC_005244	Peaxi162Scf00045g02238	tubulin alpha-4 chain	983.432	2750.35	1.48372	2.38359	0.00015	0.000486486	yes		Peaxi162Scf00603g00029	1.81747	10.3348	7.03814	0.00797918	0.0350087
XLOC_008648	Peaxi162Scf00089g00319	Unknown protein	5.69781	15.934	1.48363	0.867902	0.16985	0.238779	no		Peaxi162Scf00371g00107	1.81688	5.38487	29.3382	6.08e-08	1.18e-06
XLOC_026333	Peaxi162Scf00608g00016	ATP synthase epsilon chain, chloroplastic	20.2958	56.6617	1.4812	3.68292	5e-05	0.000174625	yes		Peaxi162Scf00083g00320	1.81572	4.82569	16.608	4.6e-05	0.000438448
XLOC_024412	Peaxi162Scf00516g00327	3-oxoacyl-[acyl-carrier-protein] synthase 3	12.9749	36.2137	1.48081	3.65567	5e-05	0.000174625	yes		Peaxi162Scf00351g00910	1.81533	3.5786	28.6931	8.48e-08	1.59e-06
XLOC_024023	Peaxi162Scf00487g00312	Glucan endo-1,3-beta-glucosidase 13	3.23666	9.02498	1.47942	2.93835	5e-05	0.000174625	yes		Peaxi162Scf00304g01122	1.81259	0.686471	10.5696	0.00114961	0.00707812
XLOC_016542	Peaxi162Scf00251g00053	RING/U-box superfamily protein	1.19875	3.34123	1.47884	1.61191	0.0171	0.0335012	yes		Peaxi162Scf00207g00945	1.81198	3.40768	53.0308	3.28e-13	1.54e-11
XLOC_005639	Peaxi162Scf00047g02228	Reticulon family protein	61.5857	171.553	1.47799	4.04417	5e-05	0.000174625	yes		Peaxi162Scf01098g00013	1.81183	1.63981	6.32626	0.0118963	0.0481431
XLOC_016005	Peaxi162Scf00232g01129	Photosystem II 10 kDa polypeptide, chloroplastic	21682.5	60396.4	1.47793	1.44784	0.00955	0.020101	yes		Peaxi162Scf00152g00097	1.81151	1.97421	12.904	0.000327874	0.00239708
XLOC_005117	Peaxi162Scf00044g00055		86.024	239.452	1.47693	3.75209	5e-05	0.000174625	yes		Peaxi162Scf00454g00220	1.81036	1.3365	6.27984	0.0122119	0.0490943
XLOC_033657	Peaxi162Scf01276g00047	Cytochrome P450 superfamily protein	18.0177	50.1501	1.47684	3.83201	5e-05	0.000174625	yes		Peaxi162Scf00434g00423	1.81022	4.24585	11.6949	0.000626723	0.00420768
XLOC_019205	Peaxi162Scf00328g00117	Unknown protein	205.896	573.043	1.47673	3.96392	5e-05	0.000174625	yes		Peaxi162Scf00130g00324	1.80994	0.953507	8.51549	0.00352136	0.0179774
XLOC_009592	Peaxi162Scf00105g01429	PsbP domain-containing protein 5, chloroplastic	28.6494	79.7086	1.47623	3.73817	5e-05	0.000174625	yes		Peaxi162Scf00000g00601	1.80823	9.67318	20.5467	5.82e-06	7.07e-05
XLOC_006337	Peaxi162Scf00060g00176	Photosystem II D2 protein	29.1437	81.0803	1.47617	3.57936	5e-05	0.000174625	yes		Peaxi162Scf00071g00068	1.808	4.54242	4.85374	0.0275862	0.0934061
XLOC_009958	Peaxi162Scf00111g00922	gibberellin 2-oxidase	1.7966	4.99056	1.47393	2.21289	0.00125	0.00333203	yes		Peaxi162Scf00059g00194	1.80786	3.82102	14.5387	0.000137308	0.00113575
XLOC_027179	Peaxi162Scf00655g00328	Protein NRT1/ PTR FAMILY 8.3	1.01311	2.81266	1.47315	1.84523	0.00455	0.0104498	yes		Peaxi162Scf00507g00009	1.80782	0.912522	6.57424	0.0103465	0.0431355
XLOC_026067	Peaxi162Scf00589g00519	EF hand calcium-binding protein family	7.46357	20.7134	1.47262	2.76662	5e-05	0.000174625	yes		Peaxi162Scf00050g00205	1.8065	0.479434	7.60775	0.00581181	0.0271541
XLOC_020722	Peaxi162Scf00369g00015	Plant protein of unknown function (DUF641)	1.39102	3.8592	1.47216	2.3752	0.00045	0.00132797	yes		Peaxi162Scf00295g00091	1.80522	2.07423	5.2293	0.0222095	0.0791609
XLOC_032106	Peaxi162Scf01017g00017		22.983	63.7525	1.47191	3.82477	5e-05	0.000174625	yes		Peaxi162Scf00089g00023	1.80471	7.32299	26.3959	2.78e-07	4.73e-06
XLOC_000012	Peaxi162Scf00000g00252	TCP family transcription factor 4	9.34505	25.9165	1.4716	3.57509	5e-05	0.000174625	yes		Peaxi162Scf00527g00311	1.80386	1.72898	8.44478	0.00366093	0.0185357
XLOC_022362	Peaxi162Scf00421g00412	30S ribosomal protein S13	488.095	1353.11	1.47105	3.2515	5e-05	0.000174625	yes		Peaxi162Scf00064g00193	1.80289	3.07947	34.7108	3.83e-09	9.33e-08
XLOC_017114	Peaxi162Scf00267g01017	Photosystem I reaction center subunit III	3175.42	8799.85	1.47053	1.93603	0.0011	0.00297066	yes		Peaxi162Scf00452g00624	1.80272	4.31991	3.57703	0.0585837	0.165563
XLOC_032258	Peaxi162Scf01039g00126	conserved hypothetical protein [Ricinus communis] gb|EEF41655.1| conserved hypothetical protein [Ricinus communis]	2.0959	5.80504	1.46973	1.45121	0.02355	0.0443167	yes		Peaxi162Scf00007g01610	1.80262	3.65415	8.67576	0.0032247	0.0167226
XLOC_032895	Peaxi162Scf01128g00111	Ras-related protein Rab-18	21.0261	58.1712	1.46813	3.71071	5e-05	0.000174625	yes		Peaxi162Scf00075g00107	1.80144	5.91454	42.2385	8.08e-11	2.61e-09
XLOC_000418	Peaxi162Scf00002g04713		15.8969	43.9779	1.46803	3.39058	5e-05	0.000174625	yes		Peaxi162Scf00943g00003	1.80094	0.508505	3.42901	0.0640605	0.176556
XLOC_023708	Peaxi162Scf00472g00413	ROP interactive partner 3	0.957779	2.6491	1.46774	2.24609	0.00075	0.00210563	yes		Peaxi162Scf00438g00510	1.79985	5.33803	46.2952	1.02e-11	3.9e-10
XLOC_003800	Peaxi162Scf00027g00016	phosphoenolpyruvate carboxylase 3	9.46907	26.1799	1.46717	3.84946	5e-05	0.000174625	yes		Peaxi162Scf00115g00132	1.79957	4.1724	7.57647	0.00591351	0.0275052
XLOC_005868	Peaxi162Scf00052g00115	gamma-tocopherol methyltransferase	45.6866	126.274	1.46672	3.89445	5e-05	0.000174625	yes		Peaxi162Scf00652g00014	1.79884	7.90607	36.6747	1.4e-09	3.66e-08
XLOC_034412	Peaxi162Scf01553g00014	Ethylene-responsive transcription factor CRF2	1.8318	5.06172	1.46636	1.59678	0.01345	0.027129	yes		Peaxi162Scf00386g00220	1.79867	5.22544	31.737	1.77e-08	3.76e-07
XLOC_000298	Peaxi162Scf00001g00287	Unknown protein	2.28798	6.31858	1.46553	0.868002	0.1755	0.245154	no		Peaxi162Scf00009g00812	1.79635	5.17849	15.0209	0.000106327	0.000908139
XLOC_001685	Peaxi162Scf00009g00132	Abscisic acid receptor PYR1	1.43774	3.967	1.46425	1.66379	0.0195	0.037594	yes		Peaxi162Scf00264g00520	1.79629	0.0563781	6.59535	0.0102245	0.0427395
XLOC_004936	Peaxi162Scf00041g00061	Ethylene-responsive transcription factor RAP2-4	18.166	50.1205	1.46416	3.81675	5e-05	0.000174625	yes		Peaxi162Scf00013g00129	1.79623	2.28044	14.6741	0.000127791	0.00106614
XLOC_016988	Peaxi162Scf00263g00033	Unknown protein	2.06665	5.70133	1.464	1.53742	0.0184	0.0357247	yes		Peaxi162Scf00194g00931	1.79575	5.87943	33.3297	7.78e-09	1.77e-07
XLOC_023945	Peaxi162Scf00483g00319	50S ribosomal protein L23, chloroplastic	6.5243	17.9683	1.46156	1.81573	0.00755	0.016348	yes		Peaxi162Scf00359g00324	1.79564	2.60659	17.2066	3.35e-05	0.000332573
XLOC_023255	Peaxi162Scf00452g00831	Porphobilinogen deaminase	39.8703	109.792	1.46139	3.81666	5e-05	0.000174625	yes		Peaxi162Scf00338g00001	1.79522	1.67061	6.28617	0.0121683	0.048957
XLOC_016198	Peaxi162Scf00238g00046	RING/U-box superfamily protein	25.7011	70.7489	1.46088	3.74231	5e-05	0.000174625	yes		Peaxi162Scf00096g00826	1.79512	3.79597	3.47177	0.0624245	0.173549
XLOC_002041	Peaxi162Scf00012g02113	Uridylate kinase	14.5604	40.0762	1.46069	3.67369	5e-05	0.000174625	yes		Peaxi162Scf00152g00130	1.79404	5.69782	22.2821	2.35e-06	3.16e-05
XLOC_010344	Peaxi162Scf00119g00138	Aminopeptidase N	48.6475	133.854	1.46022	3.67144	5e-05	0.000174625	yes		Peaxi162Scf00102g00840	1.79293	-0.137323	4.94855	0.0261125	0.089588
XLOC_030756	Peaxi162Scf00899g00410	GDSL esterase/lipase	23.9796	65.9218	1.45895	3.70136	5e-05	0.000174625	yes		Peaxi162Scf00064g00532	1.79259	4.09403	67.3282	2.3e-16	1.57e-14
XLOC_007826	Peaxi162Scf00077g00034	2-oxoglutarate (2OG) and Fe(II)-dependent oxygenase superfamily protein	7.9972	21.9834	1.45885	3.3229	5e-05	0.000174625	yes		Peaxi162Scf00782g00027	1.79178	3.80874	34.1552	5.09e-09	1.21e-07
XLOC_034748	Peaxi162Scf02113g00007	Calcium-binding EF-hand family protein	15.8408	43.5219	1.45809	2.335	0.0004	0.00119351	yes		Peaxi162Scf00299g00117	1.79049	5.54968	7.57211	0.00592784	0.0275445
XLOC_034255	Peaxi162Scf01461g00029	conserved hypothetical protein [Ricinus communis] gb|EEF48070.1| conserved hypothetical protein [Ricinus communis]	48.9914	134.539	1.45743	3.82997	5e-05	0.000174625	yes		Peaxi162Scf00398g00720	1.7902	5.72344	23.8597	1.04e-06	1.51e-05
XLOC_002540	Peaxi162Scf00015g00181	RNA binding protein, putative [Theobroma cacao] gb|EOY18253.1| RNA binding protein, putative [Theobroma cacao]	0.890597	2.44444	1.45666	1.60369	0.01765	0.034445	yes		Peaxi162Scf00039g01233	1.78981	3.87657	57.3959	3.56e-14	1.93e-12
XLOC_013361	Peaxi162Scf00171g00822	Calcium-binding EF-hand family protein	28.441	77.9407	1.4544	3.708	5e-05	0.000174625	yes		Peaxi162Scf00318g00316	1.78872	3.32951	33.7885	6.14e-09	1.43e-07
XLOC_005163	Peaxi162Scf00045g00455	growth-regulating factor 5	2.57792	7.05857	1.45317	2.34654	0.0005	0.00146065	yes		Peaxi162Scf00164g00073	1.78855	3.8257	4.66351	0.0308101	0.101907
XLOC_017010	Peaxi162Scf00263g01424	Protein kinase superfamily protein	4.15922	11.3855	1.45282	3.27899	5e-05	0.000174625	yes		Peaxi162Scf00655g00328	1.78756	1.80834	13.0383	0.000305185	0.00225107
XLOC_007655	Peaxi162Scf00074g01827	anthranilate synthase 2	5.50399	15.0614	1.45231	3.43327	5e-05	0.000174625	yes		Peaxi162Scf00546g00118	1.78577	5.40238	36.5455	1.49e-09	3.91e-08
XLOC_008478	Peaxi162Scf00088g00817	Heparanase-like protein 3	2.43093	6.64767	1.45134	2.73912	5e-05	0.000174625	yes		Peaxi162Scf00305g00099	1.78457	5.5799	22.0154	2.7e-06	3.58e-05
XLOC_027894	Peaxi162Scf00689g00417	RING/U-box superfamily protein	3.36329	9.19663	1.45123	1.35625	0.02395	0.0449634	yes		Peaxi162Scf00096g00414	1.78447	4.24227	29.2733	6.29e-08	1.21e-06
XLOC_015024	Peaxi162Scf00207g00951	Unknown protein	2175.07	5943.35	1.45021	2.67297	5e-05	0.000174625	yes		Peaxi162Scf00076g00923	1.78349	4.08917	5.05593	0.0245418	0.0854445
XLOC_027769	Peaxi162Scf00684g00563	cytochrome b6f complex subunit (petM), putative	590.186	1611.21	1.4489	3.3121	5e-05	0.000174625	yes		Peaxi162Scf01633g00011	1.78171	7.02285	21.8291	2.98e-06	3.9e-05
XLOC_026569	Peaxi162Scf00618g00342	calmodulin-binding family protein [Populus trichocarpa] gb|EEF06124.1| calmodulin-binding family protein [Populus trichocarpa]	5.56374	15.1881	1.44881	3.23024	5e-05	0.000174625	yes		Peaxi162Scf00286g00249	1.78042	0.999669	3.71351	0.0539739	0.155826
XLOC_030713	Peaxi162Scf00893g00433	Protein TSSC1	7.59145	20.7152	1.44824	3.46458	5e-05	0.000174625	yes		Peaxi162Scf00141g00718	1.78033	4.92372	35.821	2.16e-09	5.57e-08
XLOC_016657	Peaxi162Scf00253g00513	Ycf20-like protein	4.88878	13.334	1.44756	2.37936	0.0004	0.00119351	yes		Peaxi162Scf00597g00053	1.77998	1.57396	8.87719	0.00288755	0.0152453
XLOC_021814	Peaxi162Scf00404g00027	Myelin-associated oligodendrocyte basic protein isoform 1 [Theobroma cacao] gb|EOY11136.1| Myelin-associated oligodendrocyte basic protein isoform 1 [Theobroma cacao]	142.74	389.258	1.44733	3.70481	5e-05	0.000174625	yes		Peaxi162Scf00002g04712	1.77997	2.32267	35.2473	2.9e-09	7.21e-08
XLOC_011419	Peaxi162Scf00134g00172	matrix metalloproteinase	30.5213	83.1926	1.44664	3.7304	5e-05	0.000174625	yes		Peaxi162Scf00745g00719	1.77899	2.49234	16.2476	5.56e-05	0.00051832
XLOC_001453	Peaxi162Scf00008g00097	Unknown protein	3.77423	10.2837	1.44611	2.05334	0.0028	0.0068003	yes		Peaxi162Scf00005g00506	1.77781	2.41405	13.3469	0.000258844	0.0019552
XLOC_020097	Peaxi162Scf00353g00735	Cleft lip and palate transmembrane protein 1 homolog	13.0978	35.6871	1.44608	3.87523	5e-05	0.000174625	yes		Peaxi162Scf00939g00211	1.77687	4.89806	8.32927	0.00390113	0.019569
XLOC_034391	Peaxi162Scf01536g00004	Chlorophyll a-b binding protein 50, chloroplastic	206.456	562.344	1.44562	3.23089	5e-05	0.000174625	yes		Peaxi162Scf00065g01522	1.77614	3.58346	7.49216	0.0061968	0.0284586
XLOC_010365	Peaxi162Scf00120g00102	3-oxo-5-alpha-steroid 4-dehydrogenase family protein [Theobroma cacao] gb|EOY19362.1| 3-oxo-5-alpha-steroid 4-dehydrogenase family protein [Theobroma cacao]	2.27631	6.19989	1.44555	1.8404	0.0045	0.0103476	yes		Peaxi162Scf00199g00093	1.77577	1.87564	5.99011	0.0143863	0.0560614
XLOC_002985	Peaxi162Scf00017g00272	U-box domain-containing protein 19	1.25751	3.42312	1.44474	2.10435	0.0015	0.00391872	yes		Peaxi162Scf00286g00017	1.77572	0.100796	5.01565	0.0251191	0.0869286
XLOC_030605	Peaxi162Scf00883g00046	Carbonyl reductase [NADPH] 1	6.7453	18.3466	1.44356	2.94629	5e-05	0.000174625	yes		Peaxi162Scf00620g00034	1.7725	3.50404	18.0437	2.16e-05	0.000224591
XLOC_007051	Peaxi162Scf00069g01337	Choline transporter-like protein 2	4.6912	12.7533	1.44284	3.42514	5e-05	0.000174625	yes		Peaxi162Scf00550g00443	1.77113	4.27764	26.0527	3.32e-07	5.51e-06
XLOC_018629	Peaxi162Scf00311g01110	conserved hypothetical protein [Ricinus communis] gb|EEF42900.1| conserved hypothetical protein [Ricinus communis]	221.019	599.485	1.43955	3.45228	5e-05	0.000174625	yes		Peaxi162Scf00241g00066	1.77103	0.854741	3.24598	0.0715988	0.191869
XLOC_004742	Peaxi162Scf00038g01824	TRF-like 6	9.51344	25.7725	1.43779	3.65557	5e-05	0.000174625	yes		Peaxi162Scf00166g01045	1.76979	4.9649	25.9009	3.59e-07	5.92e-06
XLOC_021544	Peaxi162Scf00394g00915	Protein kinase superfamily protein	0.868239	2.35209	1.43778	2.45984	0.00025	0.000777877	yes		Peaxi162Scf01012g00229	1.76961	10.8407	33.6902	6.46e-09	1.49e-07
XLOC_031130	Peaxi162Scf00928g00224	Unknown protein	1.9755	5.35056	1.43747	0.685682	0.09505	0.147307	no		Peaxi162Scf00299g10016	1.76936	0.242687	5.3581	0.0206262	0.0747264
XLOC_030011	Peaxi162Scf00822g00212	conserved hypothetical protein [Ricinus communis] gb|EEF46874.1| conserved hypothetical protein [Ricinus communis]	2.06813	5.60136	1.43745	2.22217	0.00085	0.00235725	yes		Peaxi162Scf01139g00017	1.76893	4.05597	18.7257	1.51e-05	0.000164103
XLOC_029811	Peaxi162Scf00809g00423	LOB domain-containing protein 11	2.48064	6.71253	1.43614	1.54176	0.0149	0.0296863	yes		Peaxi162Scf00027g00214	1.76796	2.42342	9.07933	0.00258515	0.0139291
XLOC_002182	Peaxi162Scf00013g00738	Isoaspartyl peptidase/L-asparaginase	71.814	194.315	1.43606	3.78201	5e-05	0.000174625	yes		Peaxi162Scf00833g00411	1.76506	2.09719	5.82749	0.0157777	0.0602594
XLOC_009930	Peaxi162Scf00111g00032	xyloglucan endotransglucosylase/hydrolase 15	2.39387	6.46713	1.43378	2.44945	5e-05	0.000174625	yes		Peaxi162Scf00170g00620	1.76439	0.381728	13.0562	0.000302284	0.00223364
XLOC_017709	Peaxi162Scf00285g00824	NADH-ubiquinone oxidoreductase 21 kDa subunit [Theobroma cacao] gb|EOY28932.1| NADH-ubiquinone oxidoreductase 21 kDa subunit [Theobroma cacao]	20.3359	54.9273	1.43349	3.05516	5e-05	0.000174625	yes		Peaxi162Scf00401g00525	1.76402	3.57839	22.1391	2.54e-06	3.38e-05
XLOC_011065	Peaxi162Scf00129g00512	Pentatricopeptide repeat-containing protein	1.62073	4.37696	1.43328	2.3275	0.0011	0.00297066	yes		Peaxi162Scf00133g00111	1.76118	4.85874	12.4128	0.000426409	0.00300722
XLOC_034845	Peaxi162Scf03028g00012	glucuronokinase G	8.13016	21.9543	1.43315	3.43129	5e-05	0.000174625	yes		Peaxi162Scf00030g00127	1.76108	0.691016	2.79744	0.0944152	0.235068
XLOC_015065	Peaxi162Scf00207g01445	Subtilase family protein	86.9905	234.858	1.43286	3.47458	5e-05	0.000174625	yes		Peaxi162Scf00119g00626	1.7589	1.73065	7.52372	0.00608917	0.0280826
XLOC_015784	Peaxi162Scf00227g00811	Regulator of chrom isoform 1 [Theobroma cacao]	16.9045	45.6362	1.43277	3.74654	5e-05	0.000174625	yes		Peaxi162Scf00128g01773	1.75786	3.32758	39.1744	3.88e-10	1.1e-08
XLOC_022961	Peaxi162Scf00444g00021	Protein kinase superfamily protein	2.1393	5.77452	1.43256	2.62801	5e-05	0.000174625	yes		Peaxi162Scf00111g00922	1.75642	2.62658	8.74443	0.00310549	0.0162058
XLOC_007305	Peaxi162Scf00072g00012	Unknown protein	10.4029	28.0701	1.43204	1.56708	0.0166	0.0326417	yes		Peaxi162Scf00403g00524	1.75588	4.4298	20.9528	4.71e-06	5.88e-05
XLOC_025940	Peaxi162Scf00583g00223	Uridylate kinase	15.5754	42.0099	1.43146	3.61286	5e-05	0.000174625	yes		Peaxi162Scf00367g00727	1.75573	3.35921	26.2547	2.99e-07	5.05e-06
XLOC_022183	Peaxi162Scf00418g00036	conserved hypothetical protein [Ricinus communis] gb|EEF46243.1| conserved hypothetical protein [Ricinus communis]	18.3537	49.4696	1.43047	3.56919	5e-05	0.000174625	yes		Peaxi162Scf00700g00623	1.75461	3.55594	25.5965	4.21e-07	6.76e-06
XLOC_016426	Peaxi162Scf00246g00096		81.0395	218.016	1.42774	3.7423	5e-05	0.000174625	yes		Peaxi162Scf00081g01230	1.75436	4.73365	24.5779	7.14e-07	1.08e-05
XLOC_034356	Peaxi162Scf01527g00001	alpha/beta-Hydrolases superfamily protein	2.01931	5.43016	1.42713	1.86685	0.00865	0.0184219	yes		Peaxi162Scf00080g01518	1.75336	2.28583	15.3505	8.93e-05	0.000777756
XLOC_000667	Peaxi162Scf00003g04524	2-oxoglutarate (2OG) and Fe(II)-dependent oxygenase superfamily protein	4.63884	12.474	1.42709	2.67239	5e-05	0.000174625	yes		Peaxi162Scf00089g00717	1.75317	0.461341	2.90453	0.0883312	0.22415
XLOC_020678	Peaxi162Scf00367g00092	Eukaryotic aspartyl protease family protein	1.58707	4.26681	1.42679	2.19487	0.00145	0.00380213	yes		Peaxi162Scf00231g00432	1.75189	-0.0555619	2.82217	0.0929708	0.232505
XLOC_024963	Peaxi162Scf00536g00915	Dihydroxy-acid dehydratase	5.57874	14.9922	1.4262	3.40981	5e-05	0.000174625	yes		Peaxi162Scf00274g00523	1.75181	3.36533	7.97802	0.00473487	0.0229602
XLOC_003157	Peaxi162Scf00019g00012	Protein of unknown function, DUF642	7.03989	18.8932	1.42424	3.1915	5e-05	0.000174625	yes		Peaxi162Scf00096g01615	1.75164	7.90141	44.2207	2.93e-11	1.04e-09
XLOC_033073	Peaxi162Scf01160g00001	4Fe-4S ferredoxin, iron-sulfur binding isoform 1 [Theobroma cacao] gb|EOY06726.1| 4Fe-4S ferredoxin, iron-sulfur binding isoform 1 [Theobroma cacao]	5.37305	14.4195	1.42421	2.97746	5e-05	0.000174625	yes		Peaxi162Scf00389g00422	1.7502	4.86186	22.5521	2.05e-06	2.78e-05
XLOC_018148	Peaxi162Scf00299g00112	Photosystem II CP47 chlorophyll apoprotein	11.1632	29.9415	1.4234	3.18113	5e-05	0.000174625	yes		Peaxi162Scf00740g00233	1.74647	4.62976	46.13	1.11e-11	4.23e-10
XLOC_031877	Peaxi162Scf00991g00215	chlororespiratory reduction 7	22.1642	59.4132	1.42255	3.33262	5e-05	0.000174625	yes		Peaxi162Scf00247g00005	1.746	1.52047	7.80937	0.00519761	0.0247535
XLOC_005825	Peaxi162Scf00051g00109	Protein disulfide-isomerase	36.0248	96.438	1.42061	3.7408	5e-05	0.000174625	yes		Peaxi162Scf00732g00236	1.74445	4.98743	12.5051	0.000405835	0.00288457
XLOC_018201	Peaxi162Scf00299g00118	HXXXD-type acyl-transferase family protein	9.00322	24.0954	1.42025	3.2012	5e-05	0.000174625	yes		Peaxi162Scf00298g00613	1.74425	0.601321	12.6659	0.000372376	0.00266994
XLOC_021574	Peaxi162Scf00395g00062	fatty acid hydroxylase 1	14.9669	40.0486	1.41998	3.55508	5e-05	0.000174625	yes		Peaxi162Scf01650g00056	1.74421	2.67823	17.2553	3.27e-05	0.000325237
XLOC_033760	Peaxi162Scf01294g00240	MADS-box transcription factor 50	6.15897	16.4745	1.41947	2.44617	0.0003	0.000918529	yes		Peaxi162Scf00119g00624	1.74372	6.00478	28.4539	9.6e-08	1.78e-06
XLOC_018457	Peaxi162Scf00304g01223	2-oxoglutarate (2OG) and Fe(II)-dependent oxygenase superfamily protein	2.33241	6.23705	1.41904	2.09154	0.00135	0.00356868	yes		Peaxi162Scf00957g00037	1.74328	8.93896	25.2498	5.04e-07	7.93e-06
XLOC_023458	Peaxi162Scf00460g00093	UDP-Glycosyltransferase superfamily protein	7.7366	20.6787	1.41838	3.30943	5e-05	0.000174625	yes		Peaxi162Scf00000g00708	1.74214	4.63295	29.3013	6.2e-08	1.2e-06
XLOC_032452	Peaxi162Scf01063g00114	FKBP-like peptidyl-prolyl cis-trans isomerase family protein	96.1658	256.922	1.41774	3.64702	5e-05	0.000174625	yes		Peaxi162Scf00188g01335	1.73776	1.3572	2.88126	0.0896157	0.226467
XLOC_029322	Peaxi162Scf00776g00321	with no lysine (K) kinase 3	3.25187	8.68753	1.41768	2.28038	0.0009	0.00248147	yes		Peaxi162Scf00064g00164	1.73602	5.22975	16.5717	4.68e-05	0.000445889
XLOC_023952	Peaxi162Scf00483g00321	Cysteine proteinases superfamily protein	0.820954	2.19268	1.41732	1.82983	0.00465	0.0106525	yes		Peaxi162Scf01569g00009	1.73572	0.434032	5.61374	0.0178202	0.0665872
XLOC_028631	Peaxi162Scf00732g00440	conserved hypothetical protein [Ricinus communis] gb|EEF28662.1| conserved hypothetical protein [Ricinus communis]	0.955869	2.55153	1.41648	1.98776	0.0031	0.00744122	yes		Peaxi162Scf00552g00512	1.73426	2.48327	41.6957	1.07e-10	3.39e-09
XLOC_033971	Peaxi162Scf01343g00156	50S ribosomal protein L3	112.62	300.371	1.41528	3.64809	5e-05	0.000174625	yes		Peaxi162Scf01896g00007	1.73417	0.591258	5.92155	0.0149568	0.0577742
XLOC_014121	Peaxi162Scf00189g00917	ubiquitin-conjugating enzyme 18	22.0572	58.8228	1.41512	3.42038	5e-05	0.000174625	yes		Peaxi162Scf00813g00024	1.73354	4.18924	19.2838	1.13e-05	0.000126746
XLOC_031844	Peaxi162Scf00988g00321	Calcium-dependent lipid-binding (CaLB domain) family protein	74.3804	198.328	1.41489	3.67508	5e-05	0.000174625	yes		Peaxi162Scf00627g00058	1.73279	0.406626	12.0084	0.00052961	0.00362501
XLOC_006398	Peaxi162Scf00061g00155	50S ribosomal protein L34, chloroplastic	238.119	633.863	1.41249	3.52469	5e-05	0.000174625	yes		Peaxi162Scf00461g01116	1.73233	3.87866	38.9557	4.34e-10	1.22e-08
XLOC_034726	Peaxi162Scf02065g00021	Nucleotide-diphospho-sugar transferases superfamily protein	1.02232	2.72133	1.41247	1.89338	0.00535	0.0120609	yes		Peaxi162Scf01400g00002	1.73196	5.16889	22.0398	2.67e-06	3.54e-05
XLOC_028628	Peaxi162Scf00732g00425	U-box domain-containing protein 16	0.917056	2.44106	1.41243	2.09726	0.0019	0.004839	yes		Peaxi162Scf00782g00210	1.73159	3.66337	19.6592	9.26e-06	0.000106601
XLOC_005784	Peaxi162Scf00050g00214	calcium-dependent protein kinase 16	15.3854	40.941	1.41199	3.63809	5e-05	0.000174625	yes		Peaxi162Scf00224g00218	1.73028	3.11998	35.7753	2.21e-09	5.68e-08
XLOC_017235	Peaxi162Scf00270g00108	Glutamine amidotransferase subunit PdxT	16.8162	44.7472	1.41195	3.48882	5e-05	0.000174625	yes		Peaxi162Scf00618g00620	1.72902	1.45148	12.8216	0.000342649	0.00248488
XLOC_004320	Peaxi162Scf00035g00292	Plant basic secretory protein (BSP) family protein	6.1186	16.2803	1.41186	2.82698	5e-05	0.000174625	yes		Peaxi162Scf00166g01214	1.72869	5.07528	72.588	1.6e-17	1.24e-15
XLOC_019657	Peaxi162Scf00342g00119	Unknown protein	40.2284	107.019	1.41159	3.48068	5e-05	0.000174625	yes		Peaxi162Scf00351g00625	1.72822	4.0858	51.5221	7.08e-13	3.13e-11
XLOC_028399	Peaxi162Scf00715g00009	phosphatidylinositol-4-phosphate 5-kinase 1	10.9123	29.0282	1.41151	3.57061	5e-05	0.000174625	yes		Peaxi162Scf00045g00725	1.72792	5.24954	7.5343	0.00605352	0.027968
XLOC_007939	Peaxi162Scf00078g00627	Nucleotide excision repair, TFIIH, subunit TTDA	11.3345	30.1307	1.41052	2.81392	5e-05	0.000174625	yes		Peaxi162Scf01732g00002	1.72524	3.9118	13.2231	0.000276514	0.00206831
XLOC_001758	Peaxi162Scf00010g00309	Chlorophyll a-b binding protein 4, chloroplastic	75.7466	201.299	1.41009	3.59436	5e-05	0.000174625	yes		Peaxi162Scf00436g00612	1.72354	2.8546	28.3818	9.96e-08	1.84e-06
XLOC_011541	Peaxi162Scf00137g01111	Protein of unknown function (DUF761)	1.08231	2.87326	1.40858	1.35317	0.02655	0.0492261	yes		Peaxi162Scf00883g00099	1.72335	6.7669	36.0028	1.97e-09	5.09e-08
XLOC_026278	Peaxi162Scf00603g00516	Glycine cleavage system H protein, mitochondrial	298.549	792.395	1.40825	3.26509	5e-05	0.000174625	yes		Peaxi162Scf00392g00045	1.72335	3.54832	14.3573	0.000151189	0.00123333
XLOC_004483	Peaxi162Scf00037g00717	cullin 1	4.9027	13.0027	1.40716	2.74408	5e-05	0.000174625	yes		Peaxi162Scf00374g00043	1.72182	0.35725	4.30824	0.0379283	0.119497
XLOC_026647	Peaxi162Scf00620g00241	Copper chaperone for superoxide dismutase	65.6398	174.085	1.40715	3.65517	5e-05	0.000174625	yes		Peaxi162Scf00811g00112	1.72066	5.11478	44.4388	2.62e-11	9.42e-10
XLOC_031781	Peaxi162Scf00984g00117	Dynein light chain type 1 family protein	4.92424	13.0335	1.40425	2.42954	0.00035	0.00105711	yes		Peaxi162Scf00007g00287	1.72032	4.31406	25.6847	4.02e-07	6.5e-06
XLOC_027974	Peaxi162Scf00692g00120	TRICHOME BIREFRINGENCE-LIKE 42	7.93371	20.9671	1.40206	3.09053	5e-05	0.000174625	yes		Peaxi162Scf00253g00324	1.71859	3.33869	12.8802	0.000332073	0.00242265
XLOC_001633	Peaxi162Scf00009g01816	Chlorophyll a-b binding protein 6, chloroplastic	1768.98	4674.93	1.40203	2.13181	0.0006	0.00172228	yes		Peaxi162Scf00194g01043	1.71852	3.43157	10.3467	0.00129709	0.00781863
XLOC_020247	Peaxi162Scf00359g01218	Oxygen-evolving enhancer protein 2-1, chloroplastic	5198.94	13736.8	1.40175	1.41719	0.0096	0.0201947	yes		Peaxi162Scf00684g00413	1.71811	6.52397	42.1948	8.26e-11	2.67e-09
XLOC_013399	Peaxi162Scf00173g00513		13.4226	35.4392	1.40068	2.68464	0.0001	0.00033435	yes		Peaxi162Scf00483g00319	1.7171	2.54186	9.65168	0.00189178	0.0107174
XLOC_029186	Peaxi162Scf00767g00068	Ankyrin repeat family protein / BTB/POZ domain-containing protein	1.80281	4.75871	1.40032	2.37923	0.0005	0.00146065	yes		Peaxi162Scf00371g00913	1.71692	3.54347	33.0233	9.11e-09	2.05e-07
XLOC_023058	Peaxi162Scf00447g10119	INVOLVED IN: 10-formyltetrahydrofolate biosynthetic process, folic acid and derivative biosynthetic process	1.16542	3.07547	1.39996	1.52784	0.02165	0.0411941	yes		Peaxi162Scf01445g00127	1.71637	5.96387	13.128	0.000290921	0.0021597
XLOC_016796	Peaxi162Scf00258g00023	conserved hypothetical protein [Ricinus communis] gb|EEF27958.1| conserved hypothetical protein [Ricinus communis]	0.806637	2.12646	1.39846	0.828117	0.18665	0.257074	no		Peaxi162Scf00944g00156	1.71566	6.35342	58.4422	2.09e-14	1.17e-12
XLOC_004333	Peaxi162Scf00036g00059	Unknown protein	1.36623	3.59888	1.39735	1.43599	0.0193	0.0372537	yes		Peaxi162Scf00374g00620	1.71522	1.05057	5.61611	0.0177961	0.0665091
XLOC_028216	Peaxi162Scf00703g00210	Octicosapeptide/Phox/Bem1p family protein	7.12759	18.7732	1.39719	2.73574	5e-05	0.000174625	yes		Peaxi162Scf00444g00835	1.71513	1.70328	5.26399	0.0217711	0.0778393
XLOC_003426	Peaxi162Scf00021g00087	Apocytochrome f	1.86487	4.90949	1.3965	2.30708	0.00055	0.00159199	yes		Peaxi162Scf00382g00061	1.71394	0.952886	3.6526	0.0559817	0.15993
XLOC_022739	Peaxi162Scf00436g00514	Vacuolar-processing enzyme	0.820712	2.16009	1.39615	1.658	0.01255	0.0255311	yes		Peaxi162Scf00379g00079	1.71182	2.99849	23.0845	1.55e-06	2.16e-05
XLOC_016792	Peaxi162Scf00258g00116	Rhodanese-like domain-containing protein 9, chloroplastic	89.2479	234.826	1.3957	3.58164	5e-05	0.000174625	yes		Peaxi162Scf00486g00002	1.71095	4.56281	33.209	8.28e-09	1.88e-07
XLOC_014177	Peaxi162Scf00191g00102	Peroxiredoxin Q, chloroplastic	320.361	842.378	1.39477	3.27817	5e-05	0.000174625	yes		Peaxi162Scf00176g01639	1.70997	4.23446	27.4632	1.6e-07	2.84e-06
XLOC_001442	Peaxi162Scf00008g00111	FUNCTIONS IN: molecular_function unknown	17.8876	47.0294	1.3946	3.32068	5e-05	0.000174625	yes		Peaxi162Scf00332g00731	1.7099	7.12426	37.3699	9.77e-10	2.63e-08
XLOC_016646	Peaxi162Scf00253g00219	RING/U-box superfamily protein	16.3	42.8017	1.3928	3.68977	5e-05	0.000174625	yes		Peaxi162Scf00042g02726	1.70878	1.5407	6.71765	0.00954633	0.0405255
XLOC_026399	Peaxi162Scf00611g00215	UDP-Glycosyltransferase superfamily protein	0.93441	2.45353	1.39273	1.62179	0.01145	0.0235612	yes		Peaxi162Scf00017g00098	1.70731	2.41273	14.8859	0.000114215	0.000965162
XLOC_013584	Peaxi162Scf00176g00111	UDP-glycosyltransferase 73B4	1.10922	2.91187	1.3924	1.79531	0.0061	0.0135428	yes		Peaxi162Scf00546g00023	1.70649	1.4964	5.29741	0.0213572	0.0767767
XLOC_034582	Peaxi162Scf01694g00015	serine-rich protein-related	5.50974	14.4631	1.39232	1.80185	0.0054	0.0121609	yes		Peaxi162Scf00394g00915	1.70628	5.45733	31.4379	2.06e-08	4.31e-07
XLOC_010675	Peaxi162Scf00126g01416	30S ribosomal protein S1 homolog A	325.972	855.197	1.39151	2.97436	5e-05	0.000174625	yes		Peaxi162Scf00282g00329	1.70566	3.14976	29.2637	6.32e-08	1.22e-06
XLOC_033473	Peaxi162Scf01231g00214	PATELLIN 2	10.1825	26.6974	1.3906	3.59563	5e-05	0.000174625	yes		Peaxi162Scf00429g00714	1.70501	4.86618	10.2998	0.00133046	0.00797865
XLOC_026939	Peaxi162Scf00642g00013	Photosystem I reaction center subunit II	26642.2	69793.8	1.38939	1.53662	0.0141	0.0282836	yes		Peaxi162Scf00548g00648	1.70477	1.6049	20.4045	6.27e-06	7.52e-05
XLOC_011360	Peaxi162Scf00133g00525	conserved hypothetical protein [Ricinus communis] gb|EEF42406.1| conserved hypothetical protein [Ricinus communis]	75.2659	196.974	1.38794	3.69264	5e-05	0.000174625	yes		Peaxi162Scf00065g00041	1.7041	7.64689	11.7355	0.000613191	0.00412619
XLOC_004068	Peaxi162Scf00032g00102	Glucan endo-1,3-beta-glucosidase	1.55114	4.05829	1.38755	1.71118	0.00925	0.019545	yes		Peaxi162Scf02201g00002	1.70381	2.62834	9.91373	0.00164051	0.009503
XLOC_004061	Peaxi162Scf00032g00063	Photosystem II 5 kDa protein, chloroplastic	1051.72	2751.33	1.38737	3.2892	5e-05	0.000174625	yes		Peaxi162Scf00616g00630	1.70376	5.69783	24.731	6.59e-07	1.01e-05
XLOC_017324	Peaxi162Scf00272g00828	rhodanese-like domain-containing protein / PPIC-type PPIASE domain-containing protein	11.1887	29.2696	1.38736	3.18091	5e-05	0.000174625	yes		Peaxi162Scf00175g00531	1.70302	1.62067	11.3654	0.000748257	0.00488893
XLOC_034176	Peaxi162Scf01416g00013	NAD(P)H dehydrogenase 18	48.622	127.171	1.38709	3.64005	5e-05	0.000174625	yes		Peaxi162Scf00751g00223	1.70198	0.161684	2.66279	0.10272	0.250417
XLOC_020978	Peaxi162Scf00378g00416	basic helix-loop-helix (bHLH) DNA-binding superfamily protein	0.901849	2.35749	1.38629	1.67335	0.01945	0.0375089	yes		Peaxi162Scf00360g00011	1.69966	9.13562	37.3102	1.01e-09	2.7e-08
XLOC_009218	Peaxi162Scf00101g01522	Peroxisome biogenesis factor 10	13.4584	35.151	1.38506	3.41537	5e-05	0.000174625	yes		Peaxi162Scf00328g00827	1.69924	5.02238	30.5495	3.25e-08	6.63e-07
XLOC_024010	Peaxi162Scf00486g00102	conserved hypothetical protein [Ricinus communis] gb|EEF46143.1| conserved hypothetical protein [Ricinus communis]	4.22779	11.0271	1.38307	1.8725	0.00405	0.00942508	yes		Peaxi162Scf00275g00114	1.69833	1.78129	12.0648	0.000513825	0.00352895
XLOC_003996	Peaxi162Scf00030g00151	EXORDIUM like 2	4.4406	11.5804	1.38286	2.56538	0.00015	0.000486486	yes		Peaxi162Scf00216g00033	1.69723	6.72428	67.2399	2.4e-16	1.63e-14
XLOC_009862	Peaxi162Scf00111g00013	xyloglucan endotransglucosylase/hydrolase 16	9.53767	24.8525	1.38168	2.95126	5e-05	0.000174625	yes		Peaxi162Scf00362g00538	1.69611	6.30801	25.6878	4.01e-07	6.5e-06
XLOC_018133	Peaxi162Scf00298g00073	Unknown protein	4.53513	11.8164	1.38157	1.91937	0.00465	0.0106525	yes		Peaxi162Scf00000g00497	1.6959	5.94277	44.6849	2.31e-11	8.38e-10
XLOC_017678	Peaxi162Scf00284g01051	2-oxoglutarate and Fe(II)-dependent oxygenase domain-containing protein, putative [Theobroma cacao] gb|EOY17750.1| 2-oxoglutarate and Fe(II)-dependent oxygenase domain-containing protein, putative [Theobroma cacao]	5.52363	14.3882	1.3812	3.20753	5e-05	0.000174625	yes		Peaxi162Scf00207g00946	1.69556	4.71291	66.9178	2.83e-16	1.9e-14
XLOC_034875	Peaxi162Scf03271g00016	Plant basic secretory protein (BSP) family protein	123.797	322.41	1.38092	3.47842	5e-05	0.000174625	yes		Peaxi162Scf00347g00329	1.69249	3.26931	11.9367	0.00055039	0.0037536
XLOC_025629	Peaxi162Scf00565g00021	Unknown protein	1.03506	2.69559	1.38089	0.631418	0.11225	0.169112	no		Peaxi162Scf00446g00213	1.69213	2.52662	11.4715	0.000706699	0.00465706
XLOC_010994	Peaxi162Scf00129g00821	Ferredoxin-thioredoxin reductase, catalytic chain	378.104	984.174	1.38013	3.17231	5e-05	0.000174625	yes		Peaxi162Scf00261g00181	1.69137	-0.674688	1.66633	0.196751	0.387737
XLOC_016748	Peaxi162Scf00256g00035	Unknown protein	13.6858	35.6043	1.37937	2.938	5e-05	0.000174625	yes		Peaxi162Scf00117g00912	1.68974	6.02928	26.4035	2.77e-07	4.71e-06
XLOC_031827	Peaxi162Scf00987g00022	Photosystem II CP47 chlorophyll apoprotein	5.51833	14.3476	1.37851	2.12318	0.0016	0.00415147	yes		Peaxi162Scf00486g01025	1.68929	5.49652	30.27	3.76e-08	7.55e-07
XLOC_009519	Peaxi162Scf00104g00614	MLP-like protein 28	6.68499	17.3779	1.37826	2.73605	5e-05	0.000174625	yes		Peaxi162Scf01000g00004	1.6881	1.13597	1.67443	0.195667	0.386555
XLOC_022549	Peaxi162Scf00428g00063	Thylakoid lumenal 19 kDa protein, chloroplastic	13.1705	34.2101	1.37711	2.87539	5e-05	0.000174625	yes		Peaxi162Scf00045g02242	1.6877	9.72407	25.6876	4.01e-07	6.5e-06
XLOC_021260	Peaxi162Scf00386g00616	Galactose oxidase/kelch repeat superfamily protein	3.43439	8.92028	1.37704	3.30079	5e-05	0.000174625	yes		Peaxi162Scf00269g00611	1.68765	1.44581	1.67552	0.195521	0.386452
XLOC_021222	Peaxi162Scf00385g01229	Calcineurin-like metallo-phosphoesterase superfamily protein	1.53701	3.98765	1.37541	1.46816	0.0203	0.0389489	yes		Peaxi162Scf00459g00127	1.68741	2.2557	18.1335	2.06e-05	0.000215764
XLOC_000097	Peaxi162Scf00000g00345	embryo defective 2737	7.11168	18.4416	1.3747	3.2637	5e-05	0.000174625	yes		Peaxi162Scf01159g00002	1.68689	0.601823	1.67734	0.195278	0.386119
XLOC_006019	Peaxi162Scf00055g01911	cation/H+ exchanger 3	1.64253	4.25711	1.37395	0.641843	0.1212	0.180123	no		Peaxi162Scf00251g00053	1.68593	1.5238	10.7701	0.00103151	0.00645654
XLOC_033881	Peaxi162Scf01318g00001	cytidine deaminase 1	30.6271	79.3701	1.37379	3.76044	5e-05	0.000174625	yes		Peaxi162Scf00294g00097	1.68578	0.679937	7.13779	0.00754759	0.0334101
XLOC_020633	Peaxi162Scf00366g00041	U-box domain-containing protein 5	0.923683	2.39181	1.37263	1.98046	0.0045	0.0103476	yes		Peaxi162Scf01413g00019	1.68564	1.76616	8.58117	0.00339656	0.0174782
XLOC_031111	Peaxi162Scf00928g00230	3-oxoacyl-[acyl-carrier-protein] synthase 2	14.2231	36.8257	1.37248	3.50623	5e-05	0.000174625	yes		Peaxi162Scf00122g02315	1.68389	3.48243	25.0816	5.5e-07	8.56e-06
XLOC_015680	Peaxi162Scf00225g00033	Unknown protein	7.26406	18.8024	1.37207	3.59519	5e-05	0.000174625	yes		Peaxi162Scf00516g00327	1.68295	3.77725	40.546	1.92e-10	5.85e-09
XLOC_024119	Peaxi162Scf00493g00220	zinc finger (C2H2 type, AN1-like) family protein	1.0771	2.78607	1.37108	1.53267	0.024	0.0450462	yes		Peaxi162Scf00899g00310	1.68285	0.322719	2.54741	0.110476	0.263948
XLOC_027925	Peaxi162Scf00691g00017	RING/FYVE/PHD zinc finger superfamily protein	32.1906	83.2614	1.37101	3.51024	5e-05	0.000174625	yes		Peaxi162Scf00395g00317	1.68259	3.87784	35.6095	2.41e-09	6.12e-08
XLOC_004311	Peaxi162Scf00035g02017	Glutathione S-transferase 3	12.3813	32.0106	1.37038	3.06232	5e-05	0.000174625	yes		Peaxi162Scf00516g00618	1.68198	4.4019	11.0201	0.000901313	0.0057564
XLOC_012396	Peaxi162Scf00156g00007	conserved hypothetical protein [Ricinus communis] gb|EEF47333.1| conserved hypothetical protein [Ricinus communis]	1.27381	3.29235	1.36997	0.8992	0.213	0.286078	no		Peaxi162Scf00915g00235	1.68187	-0.387404	1.68911	0.193718	0.384098
XLOC_000312	Peaxi162Scf00001g00392	alpha/beta-Hydrolases superfamily protein	4.61376	11.9164	1.36894	2.65855	5e-05	0.000174625	yes		Peaxi162Scf00106g00620	1.68084	-0.307014	1.69146	0.193408	0.38376
XLOC_015467	Peaxi162Scf00219g00048	maturase K	21.4278	55.3274	1.36851	3.59549	5e-05	0.000174625	yes		Peaxi162Scf00434g00511	1.68062	-0.537619	1.69197	0.193342	0.38372
XLOC_029035	Peaxi162Scf00757g00314	alpha/beta-Hydrolases superfamily protein	1.67722	4.32927	1.36805	2.08667	0.00245	0.00606885	yes		Peaxi162Scf00003g00253	1.68053	4.67296	17.2416	3.29e-05	0.000327134
XLOC_011384	Peaxi162Scf00133g00161	Monothiol glutaredoxin-S6	3.2648	8.42332	1.3674	1.70182	0.00775	0.0167315	yes		Peaxi162Scf00672g00001	1.68002	-0.34584	1.69332	0.193164	0.383442
XLOC_022317	Peaxi162Scf00420g00565	chloride channel B	4.38553	11.3103	1.36682	3.07326	5e-05	0.000174625	yes		Peaxi162Scf00365g00930	1.67991	0.592155	1.69357	0.193132	0.383442
XLOC_005265	Peaxi162Scf00045g00011	Transcription factor MYC2	23.541	60.6972	1.36645	3.59903	5e-05	0.000174625	yes		Peaxi162Scf00069g01929	1.67939	0.33557	1.69474	0.192977	0.383295
XLOC_007323	Peaxi162Scf00072g01013	plasma membrane intrinsic protein 2	89.3476	230.363	1.36641	3.54377	5e-05	0.000174625	yes		Peaxi162Scf00000g05840	1.67851	2.44367	24.819	6.3e-07	9.65e-06
XLOC_017623	Peaxi162Scf00284g00526	Cytosolic endo-beta-N-acetylglucosaminidase	9.15996	23.6131	1.36618	3.46207	5e-05	0.000174625	yes		Peaxi162Scf00447g00048	1.67783	5.48923	31.0746	2.48e-08	5.18e-07
XLOC_014907	Peaxi162Scf00207g00747	Protein of unknown function, DUF642	7.93019	20.4405	1.366	2.92466	5e-05	0.000174625	yes		Peaxi162Scf00684g00330	1.67767	5.29408	45.3647	1.64e-11	6.08e-10
XLOC_021096	Peaxi162Scf00382g00051	Unknown protein	2.87162	7.39904	1.36547	1.73292	0.0122	0.0249117	yes		Peaxi162Scf00082g01216	1.67764	11.0911	22.7049	1.89e-06	2.58e-05
XLOC_006452	Peaxi162Scf00062g00142	Octanoyltransferase	23.1057	59.5272	1.3653	3.33926	5e-05	0.000174625	yes		Peaxi162Scf00656g00007	1.6771	0.560277	1.6998	0.192314	0.382612
XLOC_034162	Peaxi162Scf01414g00014	HVA22 homologue E	3.00141	7.72791	1.36444	1.40582	0.02465	0.046117	yes		Peaxi162Scf00241g00053	1.67706	-0.00878905	3.42527	0.0642057	0.176839
XLOC_013917	Peaxi162Scf00185g01121	GHMP kinase family protein	2.86398	7.37382	1.36439	2.61936	5e-05	0.000174625	yes		Peaxi162Scf00287g01514	1.6764	-0.675788	1.70133	0.192114	0.382369
XLOC_027010	Peaxi162Scf00646g00027	Unknown protein	7.2382	18.5923	1.361	2.62148	0.00015	0.000486486	yes		Peaxi162Scf00191g10112	1.67583	3.30119	31.709	1.79e-08	3.8e-07
XLOC_002204	Peaxi162Scf00013g01241	plastid developmental protein DAG, putative	67.98	174.542	1.36039	3.65406	5e-05	0.000174625	yes		Peaxi162Scf00620g00045	1.67562	-0.443177	1.703	0.191896	0.382168
XLOC_005804	Peaxi162Scf00050g00205	cytochrome P450, family 76, subfamily G, polypeptide 1	0.968709	2.4872	1.36038	1.22621	0.06065	0.100026	no		Peaxi162Scf00037g00519	1.67503	3.20513	6.45983	0.011034	0.0454077
XLOC_001658	Peaxi162Scf00009g00221	Aldose 1-epimerase	7.13941	18.3218	1.35969	2.81834	5e-05	0.000174625	yes		Peaxi162Scf00418g00742	1.6748	0.282026	1.70477	0.191665	0.382039
XLOC_022879	Peaxi162Scf00442g00710	oligopeptide transporter	34.3136	88.0233	1.35911	3.55638	5e-05	0.000174625	yes		Peaxi162Scf00340g00812	1.67475	3.68999	21.3466	3.83e-06	4.86e-05
XLOC_024319	Peaxi162Scf00503g00417	basic helix-loop-helix (bHLH) DNA-binding superfamily protein	3.8271	9.81535	1.35879	2.06972	0.00125	0.00333203	yes		Peaxi162Scf00483g00321	1.67426	0.258978	2.6421	0.104066	0.252835
XLOC_020918	Peaxi162Scf00376g00327	jasmonate-zim-domain protein 3	174.758	448.17	1.35869	3.26006	5e-05	0.000174625	yes		Peaxi162Scf00056g00313	1.67247	3.67889	3.43713	0.0637462	0.175994
XLOC_028189	Peaxi162Scf00701g00055	nucleic acid binding protein, putative [Ricinus communis] gb|EEF39176.1| nucleic acid binding protein, putative [Ricinus communis]	1.70341	4.36679	1.35815	1.89988	0.00605	0.0134451	yes		Peaxi162Scf00548g00211	1.67201	2.25002	7.59566	0.00585089	0.0272869
XLOC_024424	Peaxi162Scf00516g00641	OsJ_13440 [Oryza sativa Japonica Group] dbj|BAH92450.1| [Oryza sativa Japonica Group]	67.0499	171.7	1.35659	3.38026	5e-05	0.000174625	yes		Peaxi162Scf00304g01223	1.67165	2.49753	18.8995	1.38e-05	0.00015148
XLOC_013565	Peaxi162Scf00175g00930	Cytochrome P450 superfamily protein	4.22866	10.822	1.35569	2.90351	5e-05	0.000174625	yes		Peaxi162Scf00192g00612	1.67159	-0.35868	2.48226	0.115137	0.271731
XLOC_005131	Peaxi162Scf00044g01821	microtubule-associated proteins 70-1	5.70618	14.6022	1.35559	2.03965	0.00195	0.00495309	yes		Peaxi162Scf01150g00024	1.67121	1.84602	1.71234	0.190682	0.38099
XLOC_030344	Peaxi162Scf00848g00025	Calcium-dependent lipid-binding (CaLB domain) family protein	7.71757	19.7361	1.35462	3.28789	5e-05	0.000174625	yes		Peaxi162Scf00783g00341	1.67082	4.42202	33.3987	7.51e-09	1.72e-07
XLOC_023225	Peaxi162Scf00451g00931	ubiquitin-conjugating enzyme 3	469.006	1198.74	1.35384	3.01331	5e-05	0.000174625	yes		Peaxi162Scf00160g00417	1.6706	2.1759	8.23426	0.00411069	0.0204616
XLOC_017315	Peaxi162Scf00271g00833	Uncharacterised conserved protein (UCP012943)	15.4297	39.424	1.35337	3.35775	5e-05	0.000174625	yes		Peaxi162Scf00796g00120	1.67058	3.39351	11.7588	0.000605549	0.00408007
XLOC_006633	Peaxi162Scf00064g00333	Nucleotide-diphospho-sugar transferase family protein	1.10009	2.8093	1.35259	1.6094	0.0127	0.0257967	yes		Peaxi162Scf00362g00138	1.67039	7.39324	56.3565	6.05e-14	3.13e-12
XLOC_028744	Peaxi162Scf00740g00554	SAUR-like auxin-responsive protein family	13.0463	33.3119	1.3524	3.20478	5e-05	0.000174625	yes		Peaxi162Scf00282g00003	1.6698	0.125211	1.71523	0.190308	0.380764
XLOC_030594	Peaxi162Scf00881g00240	Unknown protein	62.2787	159.019	1.35238	3.49737	5e-05	0.000174625	yes		Peaxi162Scf00071g00034	1.66937	3.99711	1.71612	0.190194	0.380608
XLOC_028018	Peaxi162Scf00695g00218	Delta(24)-sterol reductase	22.3933	57.1634	1.35203	3.4281	5e-05	0.000174625	yes		Peaxi162Scf00073g01827	1.66865	-0.775863	1.71758	0.190005	0.380414
XLOC_011033	Peaxi162Scf00129g01650	glucuronokinase G	3.37363	8.61186	1.35202	2.60499	0.0001	0.00033435	yes		Peaxi162Scf00451g00939	1.66862	3.51692	22.0042	2.72e-06	3.6e-05
XLOC_029517	Peaxi162Scf00788g00033	CBL-interacting protein kinase 7	8.9632	22.8717	1.35148	3.18384	5e-05	0.000174625	yes		Peaxi162Scf00594g00311	1.66801	4.8998	32.0641	1.49e-08	3.22e-07
XLOC_026190	Peaxi162Scf00597g00033	F-box protein [Morus notabilis]	4.80377	12.2549	1.35112	2.88028	5e-05	0.000174625	yes		Peaxi162Scf01090g00121	1.66772	-0.536966	1.71945	0.189764	0.380041
XLOC_027992	Peaxi162Scf00694g00042	Subtilase family protein	2.67258	6.81685	1.35087	2.8477	5e-05	0.000174625	yes		Peaxi162Scf00374g00213	1.66715	2.27582	1.72058	0.189618	0.379788
XLOC_024572	Peaxi162Scf00519g00711	alpha/beta-Hydrolases superfamily protein	1.02824	2.62004	1.34942	2.04772	0.00175	0.00449697	yes		Peaxi162Scf00371g00061	1.66669	0.127067	1.72151	0.189499	0.379657
XLOC_017491	Peaxi162Scf00276g01315	UDP-Glycosyltransferase superfamily protein	1.55228	3.95099	1.34783	2.02096	0.00255	0.00628795	yes		Peaxi162Scf01426g00001	1.66644	0.351776	1.722	0.189436	0.379634
XLOC_016611	Peaxi162Scf00253g00324	Pectin lyase-like superfamily protein	1.38881	3.53358	1.34728	2.0399	0.002	0.00506598	yes		Peaxi162Scf00195g00519	1.6659	4.69514	1.72308	0.189298	0.379588
XLOC_003008	Peaxi162Scf00017g10317	Unknown protein	3.31758	8.44085	1.34726	1.51502	0.01755	0.0342723	yes		Peaxi162Scf00430g00019	1.66473	5.65786	9.96406	0.00159626	0.00928699
XLOC_032174	Peaxi162Scf01024g00007	Pseudo response regulator isoform 11 [Theobroma cacao] gb|EOY18484.1| Pseudo response regulator isoform 11 [Theobroma cacao]	27.5353	69.9701	1.34546	3.27913	5e-05	0.000174625	yes		Peaxi162Scf00015g00941	1.66434	1.00702	1.72613	0.188906	0.379265
XLOC_016166	Peaxi162Scf00237g00149	Dicarboxylate transporter 2.1, chloroplastic	2.97052	7.54555	1.34491	2.69279	5e-05	0.000174625	yes		Peaxi162Scf00252g00416	1.66416	2.48015	16.4999	4.87e-05	0.00046014
XLOC_007889	Peaxi162Scf00078g00112	SNARE-like superfamily protein	6.89995	17.5116	1.34366	2.81679	5e-05	0.000174625	yes		Peaxi162Scf00459g00044	1.66397	4.02072	1.72685	0.188813	0.379242
XLOC_015236	Peaxi162Scf00212g00413	Unknown protein	4.8	12.1696	1.34217	2.36576	0.0004	0.00119351	yes		Peaxi162Scf00065g00124	1.66382	6.42152	10.4005	0.00125983	0.00763274
XLOC_017620	Peaxi162Scf00284g00412	Abscisic acid receptor PYR1	1.09462	2.77357	1.34132	1.40553	0.0265	0.0491438	yes		Peaxi162Scf00450g00216	1.66323	1.94782	1.72827	0.188631	0.379056
XLOC_012922	Peaxi162Scf00165g01210	Unknown protein	2992.41	7576.15	1.34016	2.46744	5e-05	0.000174625	yes		Peaxi162Scf00700g00217	1.66299	1.29224	1.72874	0.188572	0.379048
XLOC_029444	Peaxi162Scf00783g00342	Unknown protein	4.59783	11.6328	1.33917	2.14831	0.0019	0.004839	yes		Peaxi162Scf00262g00094	1.66264	1.72457	1.72942	0.188485	0.378983
XLOC_019547	Peaxi162Scf00337g00051	zinc finger protein 4	42.0563	106.37	1.3387	3.45463	5e-05	0.000174625	yes		Peaxi162Scf01969g00025	1.66184	6.87446	25.173	5.24e-07	8.22e-06
XLOC_010613	Peaxi162Scf00125g00064	cationic amino acid transporter 7	3.65002	9.23063	1.33853	2.8137	5e-05	0.000174625	yes		Peaxi162Scf00129g00230	1.6613	-0.0467888	1.73197	0.188159	0.378769
XLOC_024596	Peaxi162Scf00521g00028	Oxidative stress 3, putative isoform 1 [Theobroma cacao] gb|EOY26953.1| Oxidative stress 3, putative isoform 1 [Theobroma cacao]	14.8306	37.4665	1.33703	3.14892	5e-05	0.000174625	yes		Peaxi162Scf00959g00015	1.66127	0.824619	1.73202	0.188153	0.378769
XLOC_032617	Peaxi162Scf01086g00024	50S ribosomal protein L24	677.375	1711.17	1.33696	2.88495	5e-05	0.000174625	yes		Peaxi162Scf00038g01416	1.66089	5.75292	20.3263	6.53e-06	7.78e-05
XLOC_033773	Peaxi162Scf01302g00031	DNA double-strand break repair rad50 ATPase, putative isoform 1 [Theobroma cacao] gb|EOY07329.1| DNA double-strand break repair rad50 ATPase, putative isoform 1 [Theobroma cacao]	224.351	566.676	1.33677	3.14371	5e-05	0.000174625	yes		Peaxi162Scf00302g01424	1.66049	0.42283	1.7335	0.187965	0.378562
XLOC_022066	Peaxi162Scf00413g00214	plasma membrane intrinsic protein 2	1.04479	2.63711	1.33574	1.44217	0.0263	0.0488146	yes		Peaxi162Scf00258g00719	1.66007	-0.393354	1.73428	0.187866	0.378478
XLOC_012942	Peaxi162Scf00166g00419	conserved hypothetical protein [Ricinus communis] gb|EEF34772.1| conserved hypothetical protein [Ricinus communis]	2.13743	5.39344	1.33533	2.89154	5e-05	0.000174625	yes		Peaxi162Scf00268g01132	1.6593	7.93893	32.1474	1.43e-08	3.11e-07
XLOC_008651	Peaxi162Scf00089g00419	Malate synthase, glyoxysomal	2.7842	7.0242	1.33507	2.61743	5e-05	0.000174625	yes		Peaxi162Scf00815g00017	1.659	1.45826	1.73628	0.187611	0.378183
XLOC_006431	Peaxi162Scf00062g00710	Ribosome biogenesis GTPase A	3.6818	9.28758	1.33489	2.51975	0.00035	0.00105711	yes		Peaxi162Scf00207g00931	1.65898	-0.109886	1.73631	0.187607	0.378183
XLOC_027640	Peaxi162Scf00683g00031	Unknown protein	1.38328	3.48593	1.33345	0.946668	0.09145	0.14249	no		Peaxi162Scf00134g01213	1.65895	2.45458	1.73637	0.187599	0.378183
XLOC_007884	Peaxi162Scf00078g01015	Sucrose-phosphate synthase family protein	26.175	65.9567	1.33333	3.46019	5e-05	0.000174625	yes		Peaxi162Scf00928g00147	1.6587	5.65049	40.8764	1.62e-10	5.01e-09
XLOC_006913	Peaxi162Scf00067g00414	Flavin-binding monooxygenase family protein	1.09807	2.76493	1.33228	1.64759	0.0092	0.0194539	yes		Peaxi162Scf01838g00003	1.65838	2.96073	46.1074	1.12e-11	4.27e-10
XLOC_008232	Peaxi162Scf00083g00082	Unknown protein	16.1374	40.623	1.33189	2.93057	5e-05	0.000174625	yes		Peaxi162Scf01000g00116	1.65759	3.3385	1.73888	0.187281	0.378183
XLOC_014816	Peaxi162Scf00205g00818	Heat stress transcription factor A-8	4.12499	10.3827	1.33172	2.578	5e-05	0.000174625	yes		Peaxi162Scf00446g00412	1.65656	2.91325	7.71294	0.00548265	0.0259084
XLOC_026742	Peaxi162Scf00626g00720	Phosphoenolpyruvate carboxykinase [ATP]	11.4389	28.7912	1.33168	3.51487	5e-05	0.000174625	yes		Peaxi162Scf00269g00018	1.65494	3.84739	1.74369	0.186671	0.377761
XLOC_016403	Peaxi162Scf00245g01314	Unknown protein	309.032	777.806	1.33166	3.40025	5e-05	0.000174625	yes		Peaxi162Scf00374g00006	1.6548	3.94296	1.74395	0.186639	0.377761
XLOC_013851	Peaxi162Scf00183g00712	conserved hypothetical protein [Ricinus communis] gb|EEF38713.1| conserved hypothetical protein [Ricinus communis]	10.0381	25.2511	1.33087	2.89855	5e-05	0.000174625	yes		Peaxi162Scf00026g00913	1.65434	-0.287305	1.74476	0.186536	0.377668
XLOC_030792	Peaxi162Scf00904g00119	Abscisic acid receptor PYR1	6.3346	15.9255	1.33002	2.67387	5e-05	0.000174625	yes		Peaxi162Scf00037g00014	1.65403	0.308525	1.74532	0.186466	0.377668
XLOC_003391	Peaxi162Scf00021g02117	calcium ion binding protein, putative [Ricinus communis] gb|EEF36409.1| calcium ion binding protein, putative [Ricinus communis]	3.53761	8.89355	1.32999	2.37875	0.0005	0.00146065	yes		Peaxi162Scf00014g00025	1.65368	1.24427	6.7639	0.00930202	0.0396917
XLOC_029634	Peaxi162Scf00796g00120	DNA replication licensing factor MCM3 homolog 3	0.917431	2.30587	1.32964	2.08833	0.00145	0.00380213	yes		Peaxi162Scf01141g00013	1.65316	3.23064	1.74687	0.18627	0.377571
XLOC_010698	Peaxi162Scf00126g00622	Fructokinase-2	6.07077	15.252	1.32905	2.85763	5e-05	0.000174625	yes		Peaxi162Scf00912g00006	1.65162	3.88777	16.863	4.02e-05	0.000389946
XLOC_011599	Peaxi162Scf00139g00712	purine permease 3	7.33951	18.4283	1.32817	2.82607	5e-05	0.000174625	yes		Peaxi162Scf00404g00217	1.65136	5.65002	71.5158	2.75e-17	2.08e-15
XLOC_002244	Peaxi162Scf00014g00010	ammonium transporter 2	3.41247	8.56505	1.32764	2.50066	0.00035	0.00105711	yes		Peaxi162Scf00038g02452	1.65125	1.12872	1.75022	0.185849	0.377272
XLOC_009298	Peaxi162Scf00102g00166	Heavy metal transport/detoxification superfamily protein isoform 1 [Theobroma cacao] gb|EOY24847.1| Heavy metal transport/detoxification superfamily protein isoform 1 [Theobroma cacao]	0.924022	2.31911	1.32757	0.901009	0.1094	0.165422	no		Peaxi162Scf00032g00282	1.65101	4.31531	1.75064	0.185796	0.377239
XLOC_019600	Peaxi162Scf00339g00079	dicer-like 1	9.52745	23.9097	1.32743	3.14267	5e-05	0.000174625	yes		Peaxi162Scf00096g00825	1.65093	2.64277	1.75078	0.185779	0.377239
XLOC_032559	Peaxi162Scf01073g00116	Protein kinase superfamily protein	16.1662	40.56	1.32707	3.46388	5e-05	0.000174625	yes		Peaxi162Scf00001g00028	1.65064	7.2379	35.1451	3.06e-09	7.55e-08
XLOC_006491	Peaxi162Scf00062g00113	Glyc function (DUF1680), putative isoform 1 [Theobroma cacao]	10.5653	26.5069	1.32703	3.48114	5e-05	0.000174625	yes		Peaxi162Scf00591g00012	1.65024	5.00298	1.75197	0.185629	0.377135
XLOC_002427	Peaxi162Scf00015g02216	Metal tolerance protein 5	106.259	266.442	1.32624	3.45508	5e-05	0.000174625	yes		Peaxi162Scf00270g00109	1.64989	2.96125	1.75257	0.185554	0.377105
XLOC_027064	Peaxi162Scf00648g00001	MATE efflux family protein	1.11727	2.8015	1.32622	1.8088	0.0085	0.0181394	yes		Peaxi162Scf00740g00015	1.64899	4.62395	51.4925	7.19e-13	3.17e-11
XLOC_022421	Peaxi162Scf00422g00914	disease resistance protein RGH4 [Solanum fernandezianum]	1.30224	3.26296	1.32518	2.58777	0.0001	0.00033435	yes		Peaxi162Scf00010g00177	1.64884	1.27947	1.75436	0.185329	0.37691
XLOC_019965	Peaxi162Scf00348g00818	Subtilase family protein	5.62936	14.1048	1.32514	3.23995	5e-05	0.000174625	yes		Peaxi162Scf00385g01229	1.64872	0.347445	15.0911	0.000102447	0.000878629
XLOC_006438	Peaxi162Scf00062g00099	rib [Populus trichocarpa]	1.7496	4.38194	1.32455	1.46207	0.02195	0.0416921	yes		Peaxi162Scf00037g00717	1.64817	2.58471	17.9706	2.24e-05	0.000232102
XLOC_019530	Peaxi162Scf00337g00715	vacuolar iron transporter 1	9.75775	24.4138	1.32308	2.73886	5e-05	0.000174625	yes		Peaxi162Scf00188g01225	1.64789	3.46842	1.75598	0.185127	0.376681
XLOC_025308	Peaxi162Scf00549g00430	Phosphatidylinositol 3,4,5-trisphosphate 3-phosphatase and dual-specificity protein phosphatase PTEN	1.44028	3.60315	1.32291	2.16039	0.00085	0.00235725	yes		Peaxi162Scf00285g00422	1.64757	0.758723	7.60614	0.00581698	0.0271599
XLOC_023926	Peaxi162Scf00481g00511	Serine/threonine-protein phosphatase PP1	13.641	34.1246	1.32287	3.30223	5e-05	0.000174625	yes		Peaxi162Scf00045g00455	1.6475	1.88744	22.0433	2.67e-06	3.54e-05
XLOC_022254	Peaxi162Scf00420g00051	Blue copper protein [Morus notabilis]	11.1559	27.8787	1.32136	2.47467	0.0002	0.000634001	yes		Peaxi162Scf00045g01451	1.64728	3.92058	1.75702	0.184997	0.376576
XLOC_022136	Peaxi162Scf00416g00416	Cytochrome P450 superfamily protein	1.01755	2.54062	1.32008	1.73782	0.0095	0.0200083	yes		Peaxi162Scf00588g00051	1.64593	5.46565	24.5892	7.09e-07	1.08e-05
XLOC_007798	Peaxi162Scf00076g00422	microtubule-associated proteins 70-2	2.58338	6.4483	1.31966	2.43509	5e-05	0.000174625	yes		Peaxi162Scf00120g00212	1.64586	4.80581	1.75938	0.184701	0.376171
XLOC_029890	Peaxi162Scf00815g00338	50S ribosomal protein L5	135.637	338.553	1.31963	3.39036	5e-05	0.000174625	yes		Peaxi162Scf00853g00003	1.64544	4.67909	1.76009	0.184613	0.37609
XLOC_007304	Peaxi162Scf00072g00011	Unknown protein	13.7372	34.2745	1.31905	1.67132	0.01125	0.0231999	yes		Peaxi162Scf00324g00081	1.64347	5.46006	1.76333	0.184209	0.375489
XLOC_005536	Peaxi162Scf00047g02325	Unknown protein	5.73821	14.3091	1.31826	2.03525	0.00245	0.00606885	yes		Peaxi162Scf00406g00114	1.64313	3.03723	16.0831	6.06e-05	0.000558056
XLOC_018271	Peaxi162Scf00300g00834	plastid transcriptionally active 15	7.17849	17.8961	1.3179	3.05557	5e-05	0.000174625	yes		Peaxi162Scf00659g00036	1.64251	5.80222	57.217	3.9e-14	2.09e-12
XLOC_025287	Peaxi162Scf00548g00226	Adiponectin receptor protein	14.8709	37.0591	1.31733	3.37576	5e-05	0.000174625	yes		Peaxi162Scf00285g00049	1.64244	7.78328	57.9349	2.71e-14	1.49e-12
XLOC_017314	Peaxi162Scf00271g00832	8-amino-7-oxononanoate synthase	1.20209	2.99396	1.31652	1.88065	0.00325	0.00775706	yes		Peaxi162Scf00438g00617	1.64225	5.7414	42.2651	7.97e-11	2.59e-09
XLOC_033887	Peaxi162Scf01323g00001	Unknown protein	121.583	302.795	1.3164	3.14913	5e-05	0.000174625	yes		Peaxi162Scf00921g00013	1.64178	2.96265	19.1567	1.2e-05	0.000134015
XLOC_007676	Peaxi162Scf00075g00124	BTB and TAZ domain protein 3	5.19245	12.9228	1.31543	2.8675	5e-05	0.000174625	yes		Peaxi162Scf00139g00014	1.64127	0.277063	4.62211	0.0315624	0.103666
XLOC_009488	Peaxi162Scf00104g00022	Glycogen debranching enzyme	14.2193	35.3666	1.31453	3.47982	5e-05	0.000174625	yes		Peaxi162Scf00002g02826	1.64122	0.395597	5.3549	0.0206641	0.0748373
XLOC_018383	Peaxi162Scf00304g00133	TRICHOME BIREFRINGENCE-LIKE 33	25.5438	63.5247	1.31435	3.42344	5e-05	0.000174625	yes		Peaxi162Scf01261g00136	1.64119	5.0547	1.75764	0.184919	0.376509
XLOC_021040	Peaxi162Scf00380g00521	methionine aminopeptidase 1B	9.49551	23.5984	1.31337	3.16869	5e-05	0.000174625	yes		Peaxi162Scf00993g00330	1.64119	5.17921	1.75757	0.184928	0.376509
XLOC_002310	Peaxi162Scf00014g00414	Phosphoinositide phospholipase C 2	15.7606	39.1645	1.31323	3.45174	5e-05	0.000174625	yes		Peaxi162Scf00561g00008	1.64114	2.62485	1.75599	0.185125	0.376681
XLOC_019659	Peaxi162Scf00342g00036	Unknown protein	2.52044	6.25253	1.31076	0.845046	0.2093	0.281998	no		Peaxi162Scf00647g00529	1.64111	3.40044	1.75531	0.18521	0.376751
XLOC_010908	Peaxi162Scf00128g01042		337.241	836.573	1.31071	3.18254	5e-05	0.000174625	yes		Peaxi162Scf00584g00044	1.64104	3.31066	1.75316	0.185481	0.377078
XLOC_026550	Peaxi162Scf00618g00620	Pentatricopeptide repeat (PPR) superfamily protein	2.6416	6.55259	1.31066	2.24998	0.00065	0.00185122	yes		Peaxi162Scf00689g00549	1.64103	3.47536	1.75298	0.185503	0.377087
XLOC_030524	Peaxi162Scf00876g00434	Unknown protein	15.8935	39.4202	1.3105	2.75351	5e-05	0.000174625	yes		Peaxi162Scf00016g03335	1.64102	2.30329	1.75254	0.185558	0.377105
XLOC_026090	Peaxi162Scf00592g00452	Calcium-binding EF hand family protein	23.0285	57.1125	1.31039	3.09456	5e-05	0.000174625	yes		Peaxi162Scf00062g00162	1.641	6.9135	1.75215	0.185607	0.377135
XLOC_000963	Peaxi162Scf00004g00117	Nuclear ribonuclease Z	6.82388	16.9154	1.30967	2.93833	5e-05	0.000174625	yes		Peaxi162Scf00102g01641	1.64095	2.02229	1.75062	0.185799	0.377239
XLOC_031058	Peaxi162Scf00924g00013	MLP-like protein 28	32.4741	80.4827	1.30939	3.19273	5e-05	0.000174625	yes		Peaxi162Scf00075g01630	1.64094	4.31329	1.75049	0.185815	0.377239
XLOC_021128	Peaxi162Scf00383g00065	Unknown protein	114.635	284.101	1.30935	2.85549	5e-05	0.000174625	yes		Peaxi162Scf00516g00644	1.64092	0.26043	1.7497	0.185914	0.377307
XLOC_013432	Peaxi162Scf00174g00025	Family of unknown function (DUF572)	5.80915	14.3943	1.3091	2.88305	5e-05	0.000174625	yes		Peaxi162Scf00684g00234	1.64091	6.0611	1.74955	0.185933	0.377307
XLOC_004953	Peaxi162Scf00041g01735	Domain of unknown function (DUF303)	1.98491	4.9152	1.30818	1.8897	0.004	0.00932222	yes		Peaxi162Scf01566g00025	1.6409	3.12596	1.74926	0.18597	0.377307
XLOC_032173	Peaxi162Scf01024g00009	pseudo-response regulator 7	78.2133	193.657	1.30802	3.22266	5e-05	0.000174625	yes		Peaxi162Scf00001g05712	1.6409	3.46203	1.74921	0.185976	0.377307
XLOC_002139	Peaxi162Scf00013g03331	Leucine-rich repeat protein kinase family protein	1.71995	4.25806	1.30783	2.29854	0.00035	0.00105711	yes		Peaxi162Scf00003g02840	1.64085	0.350705	1.74789	0.186142	0.377494
XLOC_022093	Peaxi162Scf00413g00823	Cytochrome b559 subunit alpha	14.4587	35.7802	1.30723	1.68568	0.0086	0.0183273	yes		Peaxi162Scf00520g00051	1.64084	6.62838	1.74755	0.186186	0.377511
XLOC_006872	Peaxi162Scf00067g00415	DEGP protease 2	5.70816	14.1222	1.30687	3.11062	5e-05	0.000174625	yes		Peaxi162Scf00263g01423	1.64082	2.93882	1.74703	0.186251	0.377571
XLOC_016976	Peaxi162Scf00263g00156	Nodulin MtN3 family protein	23.4989	58.1054	1.30608	3.31141	5e-05	0.000174625	yes		Peaxi162Scf00595g00216	1.64081	6.03164	1.74679	0.18628	0.377571
XLOC_027667	Peaxi162Scf00683g00328	Uncharacterised conserved protein UCP031088, alpha/beta hydrolase	5.85549	14.4771	1.30591	2.5767	0.0002	0.000634001	yes		Peaxi162Scf00132g01412	1.64077	1.63551	1.74556	0.186436	0.377668
XLOC_031505	Peaxi162Scf00957g00112	GATA type zinc finger transcription factor family protein	114.392	282.819	1.30589	3.39755	5e-05	0.000174625	yes		Peaxi162Scf00266g00719	1.64077	3.55734	1.74553	0.18644	0.377668
XLOC_032979	Peaxi162Scf01142g00002	HXXXD-type acyl-transferase family protein	0.899112	2.22045	1.30428	1.16037	0.05695	0.0947126	no		Peaxi162Scf01054g00014	1.64076	3.03352	1.74513	0.186491	0.377668
XLOC_027650	Peaxi162Scf00683g00016	conserved hypothetical protein [Ricinus communis] gb|EEF29257.1| conserved hypothetical protein [Ricinus communis]	26.3088	64.9427	1.30362	3.36313	5e-05	0.000174625	yes		Peaxi162Scf00085g00166	1.64074	3.22415	1.74481	0.186531	0.377668
XLOC_004964	Peaxi162Scf00041g00217	Sec14p-like phosphatidylinositol transfer family protein	7.60061	18.7498	1.30269	2.87214	5e-05	0.000174625	yes		Peaxi162Scf00015g00122	1.64072	4.14624	1.74412	0.186617	0.377761
XLOC_025743	Peaxi162Scf00572g00215	Unknown protein	0.889223	2.19274	1.30212	0.874461	0.1221	0.181252	no		Peaxi162Scf00237g00061	1.64069	3.10433	1.74339	0.186709	0.377761
XLOC_030663	Peaxi162Scf00889g00224	Glycogen debranching enzyme	3.39305	8.36406	1.30162	2.89808	5e-05	0.000174625	yes		Peaxi162Scf00015g00245	1.64068	2.10785	1.74307	0.18675	0.377805
XLOC_009176	Peaxi162Scf00100g00314	Ribulose bisphosphate carboxylase large chain	65.2149	160.673	1.30086	3.11929	5e-05	0.000174625	yes		Peaxi162Scf00082g00216	1.64066	3.78275	1.74252	0.186819	0.377908
XLOC_030284	Peaxi162Scf00842g00433	F-box/RNI-like superfamily protein	1.4564	3.58799	1.30077	1.83283	0.00655	0.0144208	yes		Peaxi162Scf00391g00529	1.64064	4.55996	1.74193	0.186895	0.377959
XLOC_024566	Peaxi162Scf00519g00047	Ovate family protein 13 [Theobroma cacao] gb|EOY19270.1| Ovate family protein 13 [Theobroma cacao]	1.20191	2.9597	1.30013	1.11674	0.06275	0.10303	no		Peaxi162Scf00067g01614	1.64064	1.69863	1.74172	0.186921	0.377959
XLOC_009337	Peaxi162Scf00102g00633	inositol polyphosphate 5-phosphatase I	1.50566	3.70628	1.29958	2.32617	0.00015	0.000486486	yes		Peaxi162Scf01329g00017	1.64058	3.16788	1.74012	0.187124	0.378111
XLOC_016311	Peaxi162Scf00242g00091	Chlorophyll a-b binding protein 16, chloroplastic	6898.49	16972.7	1.29886	1.30947	0.0189	0.0365751	yes		Peaxi162Scf00878g00015	1.64051	2.71733	1.73813	0.187376	0.378183
XLOC_026648	Peaxi162Scf00620g00242	serine protease [Solanum lycopersicum]	5.12875	12.6166	1.29864	3.4203	5e-05	0.000174625	yes		Peaxi162Scf01426g00016	1.64051	2.85796	1.73806	0.187385	0.378183
XLOC_018412	Peaxi162Scf00304g01115	HAD superfamily, subfamily IIIB acid phosphatase	2.591	6.37283	1.29842	1.98123	0.0027	0.00658533	yes		Peaxi162Scf00801g00310	1.64045	5.605	1.73655	0.187576	0.378183
XLOC_021717	Peaxi162Scf00401g00082	26S proteasome regulatory subunit, putative isoform 2 [Theobroma cacao] gb|EOY29552.1| 26S proteasome regulatory subunit, putative isoform 2 [Theobroma cacao]	4.72187	11.6089	1.2978	2.17063	0.00055	0.00159199	yes		Peaxi162Scf00029g00319	1.64044	1.38416	1.73627	0.187612	0.378183
XLOC_024162	Peaxi162Scf00496g00014	RING/U-box superfamily protein	8.59451	21.1254	1.29749	2.75888	5e-05	0.000174625	yes		Peaxi162Scf01078g00001	1.64044	2.05697	1.73605	0.18764	0.378201
XLOC_034882	Peaxi162Scf03294g00014	Major pollen allergen Bet v 1-G	18.5383	45.5624	1.29733	2.85927	5e-05	0.000174625	yes		Peaxi162Scf00390g00824	1.64041	2.18261	1.73546	0.187716	0.378317
XLOC_013032	Peaxi162Scf00167g00009	Gamma-glutamyltranspeptidase 1	6.04787	14.8632	1.29724	3.02383	5e-05	0.000174625	yes		Peaxi162Scf00003g03631	1.64037	2.78614	1.73426	0.187868	0.378478
XLOC_018347	Peaxi162Scf00302g00002	conserved hypothetical protein [Ricinus communis] gb|EEF51454.1| conserved hypothetical protein [Ricinus communis]	5.7114	14.0338	1.29699	2.26069	0.00035	0.00105711	yes		Peaxi162Scf01084g00003	1.64035	2.17163	1.73378	0.187929	0.378526
XLOC_020552	Peaxi162Scf00363g00520	nucleic acid binding protein, putative [Ricinus communis] gb|EEF35238.1| nucleic acid binding protein, putative [Ricinus communis]	20.995	51.5599	1.2962	3.44053	5e-05	0.000174625	yes		Peaxi162Scf00014g00122	1.64031	3.01328	1.7326	0.18808	0.378697
XLOC_030339	Peaxi162Scf00848g00118	Unknown protein	739.444	1815.75	1.29605	2.7775	5e-05	0.000174625	yes		Peaxi162Scf00015g00459	1.64027	0.154331	1.73137	0.188236	0.378877
XLOC_012264	Peaxi162Scf00153g00093	Nucleic acid-binding, OB-fold-like protein	1.84258	4.52394	1.29585	0.770374	0.14525	0.209805	no		Peaxi162Scf00003g00077	1.64027	-0.0857493	1.73127	0.188249	0.378877
XLOC_005686	Peaxi162Scf00048g00419		5.82733	14.3068	1.29579	2.14761	0.0007	0.00197918	yes		Peaxi162Scf00829g00053	1.64025	4.63973	1.73073	0.188318	0.378908
XLOC_008956	Peaxi162Scf00095g00715	Bax inhibitor-1 family protein	199.56	489.745	1.29521	3.19471	5e-05	0.000174625	yes		Peaxi162Scf00074g01736	1.64022	2.58342	1.73005	0.188405	0.378908
XLOC_023836	Peaxi162Scf00477g00114	conserved hypothetical protein [Ricinus communis] gb|EEF45789.1| conserved hypothetical protein [Ricinus communis]	40.141	98.418	1.29384	3.37825	5e-05	0.000174625	yes		Peaxi162Scf00665g00003	1.64009	0.140907	1.72626	0.188889	0.379265
XLOC_009556	Peaxi162Scf00105g01113	Pre-mRNA cleavage complex 2 protein Pcf11, putative isoform 2 [Theobroma cacao] gb|EOY26718.1| Pre-mRNA cleavage complex 2 protein Pcf11, putative isoform 2 [Theobroma cacao]	8.19468	20.0807	1.29305	3.02096	5e-05	0.000174625	yes		Peaxi162Scf00362g00720	1.64007	4.83476	57.8224	2.87e-14	1.58e-12
XLOC_005086	Peaxi162Scf00043g01711	pfkB-like carbohydrate kinase family protein	28.872	70.7459	1.29297	3.38149	5e-05	0.000174625	yes		Peaxi162Scf00092g00145	1.64003	11.4362	10.5224	0.00117938	0.00722913
XLOC_030178	Peaxi162Scf00834g00044	RutC family protein	252.511	618.236	1.29181	3.15544	5e-05	0.000174625	yes		Peaxi162Scf00094g00125	1.64	2.55135	1.72369	0.189219	0.379575
XLOC_009013	Peaxi162Scf00096g00026	calmodulin-binding family protein	17.3949	42.5848	1.29167	3.3783	5e-05	0.000174625	yes		Peaxi162Scf01343g00142	1.63998	5.88693	1.72336	0.18926	0.379588
XLOC_018978	Peaxi162Scf00321g00215	protein tyr tyrosine phosphatase [Solanum lycopersicum]	75.739	185.277	1.29058	3.31988	5e-05	0.000174625	yes		Peaxi162Scf00227g00718	1.63993	6.64939	1.72189	0.18945	0.379634
XLOC_027517	Peaxi162Scf00677g00013	Eukaryotic translation initiation factor 6-2	1.36651	3.34249	1.29043	1.42154	0.0257	0.0478349	yes		Peaxi162Scf00160g01336	1.63973	-0.361266	1.71635	0.190164	0.380608
XLOC_013510	Peaxi162Scf00175g00519	6-phosphogluconolactonase 1	89.0239	217.581	1.28929	3.37972	5e-05	0.000174625	yes		Peaxi162Scf00756g00043	1.63967	0.630316	1.71461	0.190388	0.380777
XLOC_006326	Peaxi162Scf00060g00413	Plant protein 1589 of unknown function	2.01949	4.93528	1.28914	1.09387	0.0812	0.128833	no		Peaxi162Scf00064g00722	1.63964	1.82702	1.71387	0.190484	0.380857
XLOC_003224	Peaxi162Scf00020g00726	phosphate transporter 4	16.145	39.436	1.28842	3.44014	5e-05	0.000174625	yes		Peaxi162Scf00034g00052	1.63964	0.76421	7.94066	0.00483361	0.023342
XLOC_003452	Peaxi162Scf00022g00005	Carboxyl-terminal-processing protease	17.4364	42.5216	1.28609	3.28719	5e-05	0.000174625	yes		Peaxi162Scf00299g01125	1.6396	2.86266	1.71262	0.190645	0.38099
XLOC_019169	Peaxi162Scf00328g00059	Unknown protein	2.0258	4.93781	1.28538	0.709585	0.2585	0.33276	no		Peaxi162Scf01034g00015	1.63956	0.872253	1.71157	0.190782	0.381085
XLOC_002389	Peaxi162Scf00015g00725	Transmembrane Fragile-X-F-associated protein	28.3652	69.0907	1.28437	3.4764	5e-05	0.000174625	yes		Peaxi162Scf00001g00217	1.6395	5.97838	1.70983	0.191008	0.381353
XLOC_014131	Peaxi162Scf00190g00036	senescence-associated family protein [Populus trichocarpa] gb|ERP63191.1| senescence-associated family protein [Populus trichocarpa]	5.12193	12.4739	1.28416	1.80501	0.00435	0.0100408	yes		Peaxi162Scf00016g01221	1.63942	5.88802	1.70763	0.191294	0.381666
XLOC_030242	Peaxi162Scf00840g00427	Glutamyl-tRNA(Gln) amidotransferase subunit C, chloroplastic/mitochondrial	75.6287	184.178	1.28409	3.40045	5e-05	0.000174625	yes		Peaxi162Scf00045g00088	1.63936	-0.809453	1.70603	0.191502	0.381967
XLOC_021152	Peaxi162Scf00384g00015	Unknown protein	6.48436	15.7906	1.28403	2.80034	5e-05	0.000174625	yes		Peaxi162Scf00478g00110	1.63932	0.0382824	1.70496	0.191641	0.382028
XLOC_007820	Peaxi162Scf00076g01039	NDH-dependent cyclic electron flow 1	81.5842	198.488	1.28269	3.30653	5e-05	0.000174625	yes		Peaxi162Scf00049g01320	1.63927	3.3271	1.70356	0.191823	0.382168
XLOC_022324	Peaxi162Scf00420g00555	Major facilitator superfamily protein	2.26913	5.51893	1.28225	2.34536	0.00025	0.000777877	yes		Peaxi162Scf00132g00117	1.63927	1.95669	1.70337	0.191848	0.382168
XLOC_018274	Peaxi162Scf00300g00015	Rhodanese/Cell cycle control phosphatase superfamily protein	1018.47	2476.98	1.28217	2.45699	0.00015	0.000486486	yes		Peaxi162Scf00758g00012	1.63919	1.71804	1.70128	0.192121	0.382369
XLOC_008674	Peaxi162Scf00089g00938	DNA polymerase III subunit gamma/tau	1.95626	4.75671	1.28187	2.6248	5e-05	0.000174625	yes		Peaxi162Scf00016g03458	1.63916	0.0112341	1.70049	0.192224	0.3825
XLOC_015672	Peaxi162Scf00225g00127	Deoxyuridine 5'-triphosphate nucleotidohydrolase	1.65161	4.0131	1.28084	0.825715	0.24845	0.322764	no		Peaxi162Scf00241g00419	1.63912	3.34404	1.69934	0.192374	0.382659
XLOC_023238	Peaxi162Scf00452g00239		10.0113	24.3144	1.28019	2.06862	0.0011	0.00297066	yes		Peaxi162Scf00002g00123	1.63911	2.65438	1.6991	0.192406	0.382669
XLOC_015385	Peaxi162Scf00217g00112	Unknown protein	21.1571	51.3488	1.27919	2.53252	0.0001	0.00033435	yes		Peaxi162Scf01343g00166	1.63906	3.3785	1.75516	0.185229	0.376751
XLOC_025119	Peaxi162Scf00541g00526	sphingoid base hydroxylase 1	15.8177	38.3718	1.27851	3.02028	5e-05	0.000174625	yes		Peaxi162Scf00263g01424	1.63886	2.58105	16.7801	4.2e-05	0.000404703
XLOC_003775	Peaxi162Scf00026g00187	glucan endo-1,3-beta-glucosidase-like protein 3	6.72773	16.3195	1.2784	2.30288	0.0008	0.00223223	yes		Peaxi162Scf00156g00119	1.6388	0.109343	4.9065	0.0267558	0.0913411
XLOC_010235	Peaxi162Scf00118g00223	Pro-apoptotic serine protease NMA111	2.49185	6.04441	1.27838	2.79742	5e-05	0.000174625	yes		Peaxi162Scf00003g04425	1.63871	-0.235703	1.68784	0.193886	0.384358
XLOC_028129	Peaxi162Scf00700g00029	50S ribosomal protein L27	769.274	1865.73	1.27817	2.64324	0.0001	0.00033435	yes		Peaxi162Scf01176g00004	1.63861	-0.314327	1.68523	0.194231	0.384711
XLOC_029234	Peaxi162Scf00770g00029	Pectin lyase-like superfamily protein	9.05025	21.9463	1.27794	3.0544	5e-05	0.000174625	yes		Peaxi162Scf00092g01518	1.6386	0.61391	1.68484	0.194282	0.384774
XLOC_022755	Peaxi162Scf00437g00065	alpha/beta-Hydrolases superfamily protein	3.26627	7.91982	1.27782	2.09715	0.00085	0.00235725	yes		Peaxi162Scf00004g00022	1.63855	-0.312136	1.68353	0.194457	0.38492
XLOC_004713	Peaxi162Scf00038g01416	PRA1 (Prenylated rab acceptor) family protein	21.154	51.2361	1.27623	2.66412	0.00015	0.000486486	yes		Peaxi162Scf00472g00827	1.6385	4.54381	1.75247	0.185566	0.377105
XLOC_021211	Peaxi162Scf00385g00520	cyclin-dependent kinase B2	4.506	10.9099	1.27572	2.67167	5e-05	0.000174625	yes		Peaxi162Scf00390g00226	1.63835	0.157971	1.67804	0.195185	0.386009
XLOC_008602	Peaxi162Scf00089g01341	Unknown protein	1.61894	3.91963	1.27566	2.29458	0.0006	0.00172228	yes		Peaxi162Scf00000g00776	1.63815	-0.0369601	1.67248	0.195926	0.38687
XLOC_002995	Peaxi162Scf00017g02913	Tetratricopeptide repeat (TPR)-like superfamily protein	11.2347	27.1946	1.27536	3.33585	5e-05	0.000174625	yes		Peaxi162Scf00120g01114	1.63804	0.601698	1.66936	0.196344	0.387303
XLOC_029496	Peaxi162Scf00786g00450	Rhodanese-like domain-containing protein 4, chloroplastic	102.728	248.503	1.27443	3.13497	5e-05	0.000174625	yes		Peaxi162Scf00049g00042	1.63798	4.00454	1.75001	0.185875	0.377288
XLOC_009938	Peaxi162Scf00111g00123	Protein kinase superfamily protein	5.17354	12.5128	1.27418	2.78099	5e-05	0.000174625	yes		Peaxi162Scf00047g00239	1.63774	-0.0974886	1.66093	0.197477	0.388617
XLOC_009340	Peaxi162Scf00102g00735	lon protease 2	16.3722	39.5928	1.27398	3.39021	5e-05	0.000174625	yes		Peaxi162Scf00141g00330	1.63764	2.60936	1.65816	0.197851	0.389164
XLOC_033384	Peaxi162Scf01211g00132	Protein of unknown function, DUF642	4.87237	11.778	1.2734	2.63916	5e-05	0.000174625	yes		Peaxi162Scf00004g02629	1.63759	0.0248854	1.6567	0.19805	0.389443
XLOC_029909	Peaxi162Scf00815g00251	Cell division cycle 20.1, cofactor of APC complex	2.49521	6.03	1.27299	2.40005	0.00045	0.00132797	yes		Peaxi162Scf00660g00079	1.63748	-0.600859	1.65374	0.198451	0.389898
XLOC_018046	Peaxi162Scf00295g01133	F-BOX WITH WD-40 2	1.13938	2.75293	1.27272	1.39417	0.03315	0.0597929	no		Peaxi162Scf00690g00037	1.63734	-0.861328	1.64983	0.198982	0.390646
XLOC_014033	Peaxi162Scf00188g01337	Plant basic secretory protein (BSP) family protein	18.7701	45.3515	1.27271	3.02447	5e-05	0.000174625	yes		Peaxi162Scf00442g00413	1.6373	1.51233	12.2364	0.000468659	0.00326062
XLOC_031813	Peaxi162Scf00985g00422	Peroxidase superfamily protein	49.0655	118.538	1.27257	3.38608	5e-05	0.000174625	yes		Peaxi162Scf00719g00031	1.63728	0.122463	1.64826	0.199195	0.390917
XLOC_000646	Peaxi162Scf00003g03946	RING/U-box superfamily protein	1.06062	2.56189	1.27231	1.07109	0.07905	0.125863	no		Peaxi162Scf00059g00714	1.63716	4.06551	1.74611	0.186367	0.377668
XLOC_014873	Peaxi162Scf00207g00248	Calcium-binding mitochondrial carrier protein SCaMC-1	4.40013	10.622	1.27143	2.5238	5e-05	0.000174625	yes		Peaxi162Scf01018g00311	1.6366	1.35852	1.74339	0.18671	0.377761
XLOC_026015	Peaxi162Scf00588g00078	fiber expressed protein [Gossypium hirsutum]	4.15559	10.0264	1.27068	2.49271	0.0002	0.000634001	yes		Peaxi162Scf00393g00107	1.63657	11.6469	13.5718	0.000229607	0.00176789
XLOC_003421	Peaxi162Scf00021g00525	Protein kinase superfamily protein	34.105	82.2828	1.27061	3.34016	5e-05	0.000174625	yes		Peaxi162Scf00001g00142	1.6362	1.31348	1.74147	0.186953	0.377959
XLOC_005680	Peaxi162Scf00048g00209		2.6099	6.29493	1.27019	0.964156	0.0967	0.1495	no		Peaxi162Scf00069g01710	1.63619	-0.759972	1.61779	0.2034	0.396458
XLOC_014751	Peaxi162Scf00204g00096	Heavy metal transport/detoxification superfamily protein	1.33658	3.22324	1.26996	1.5315	0.01645	0.0323844	yes		Peaxi162Scf00029g00238	1.63596	1.29935	1.61128	0.204312	0.397361
XLOC_019201	Peaxi162Scf00328g00108	Ferredoxin--NADP reductase	1533.12	3695.9	1.26945	1.79545	0.00295	0.0071218	yes		Peaxi162Scf00054g00234	1.63581	4.09551	20.7501	5.23e-06	6.43e-05
XLOC_002662	Peaxi162Scf00016g01820	Abscisic acid 8'-hydroxylase 4	2.3192	5.58866	1.26888	2.05122	0.0017	0.00438271	yes		Peaxi162Scf00767g00113	1.63575	-0.702418	1.60525	0.205161	0.398284
XLOC_026868	Peaxi162Scf00635g00621	HIT-type Zinc finger family protein	4.06469	9.79371	1.26871	1.87449	0.00755	0.016348	yes		Peaxi162Scf00046g00227	1.63561	3.16104	37.3716	9.76e-10	2.63e-08
XLOC_030852	Peaxi162Scf00907g00220	nuclear matrix protein 1 [Solanum lycopersicum] nuclear matrix protein 1 [Solanum lycopersicum]	1.88049	4.53048	1.26855	1.77153	0.00495	0.0112564	yes		Peaxi162Scf00137g00151	1.63541	2.1929	1.73764	0.187438	0.378183
XLOC_008510	Peaxi162Scf00088g00017	chlororespiratory reduction 6	16.5463	39.8189	1.26695	3.12496	5e-05	0.000174625	yes		Peaxi162Scf00684g00015	1.63532	3.87447	1.73718	0.187497	0.378183
XLOC_019567	Peaxi162Scf00338g00064	F-box family protein	8.28935	19.9472	1.26685	2.82333	0.0001	0.00033435	yes		Peaxi162Scf00402g00945	1.63527	4.88783	1.73693	0.187529	0.378183
XLOC_030935	Peaxi162Scf00915g00247	E3 ubiquitin ligase BIG BROTHER	9.30923	22.3957	1.26649	2.94239	5e-05	0.000174625	yes		Peaxi162Scf00016g00136	1.63493	-0.375109	1.58206	0.208464	0.402629
XLOC_022779	Peaxi162Scf00438g00084	Unknown protein	3.58156	8.61477	1.26623	2.1542	0.001	0.00272775	yes		Peaxi162Scf00413g00316	1.63476	1.11358	6.16608	0.0130223	0.0517195
XLOC_006439	Peaxi162Scf00062g00921	5'-AMP-activated protein kinase beta-2 subunit protein	36.38	87.4825	1.26585	1.97085	0.0021	0.00529001	yes		Peaxi162Scf00460g00049	1.63399	4.32529	1.73064	0.188329	0.378908
XLOC_000444	Peaxi162Scf00002g00047	Bifunctional inhibitor/lipid-transfer protein/seed storage 2S albumin superfamily protein [Theobroma cacao] gb|EOX96286.1| Bifunctional inhibitor/lipid-transfer protein/seed storage 2S albumin superfamily protein [Theobroma cacao]	147.135	353.777	1.2657	3.57322	5e-05	0.000174625	yes		Peaxi162Scf00017g00257	1.63382	2.28464	5.76344	0.016363	0.0620941
XLOC_021112	Peaxi162Scf00382g00032	Unknown protein	11.7691	28.2862	1.2651	1.82788	0.0035	0.00828339	yes		Peaxi162Scf00434g00022	1.63324	2.48151	1.72694	0.188802	0.379242
XLOC_034588	Peaxi162Scf01713g00017	BTB/POZ domain-containing protein TNFAIP1 isoform 1 [Theobroma cacao] gb|EOX92670.1| BTB/POZ domain-containing protein TNFAIP1 isoform 1 [Theobroma cacao]	44.6192	107.219	1.26483	3.20524	5e-05	0.000174625	yes		Peaxi162Scf00993g00334	1.63322	5.74215	1.72684	0.188816	0.379242
XLOC_034665	Peaxi162Scf01896g00007	vacuolar protein sorting-associated protein 2.3	1.04993	2.52279	1.26473	1.25376	0.0407	0.0715102	no		Peaxi162Scf00282g00124	1.63319	1.20842	1.72667	0.188836	0.379248
XLOC_005779	Peaxi162Scf00050g02219	Cyclin family protein	1.46164	3.50974	1.26378	2.06142	0.00115	0.00309176	yes		Peaxi162Scf00016g03016	1.63303	1.46536	1.72585	0.188941	0.379265
XLOC_029693	Peaxi162Scf00801g00731	31-kDa RNA binding protein	82.1553	197.169	1.26301	3.27398	5e-05	0.000174625	yes		Peaxi162Scf00101g00142	1.63302	10.1622	12.0186	0.000526713	0.00360756
XLOC_004204	Peaxi162Scf00034g00052	Glyoxylate reductase	1.49246	3.57839	1.26162	1.41058	0.02495	0.0466054	yes		Peaxi162Scf00078g00121	1.63277	3.09486	1.72457	0.189106	0.379532
XLOC_020499	Peaxi162Scf00362g00960	Cyclophilin-like peptidyl-prolyl cis-trans isomerase family protein	181.124	434.25	1.26155	2.97197	5e-05	0.000174625	yes		Peaxi162Scf00092g00338	1.63267	4.46764	1.72406	0.189171	0.379575
XLOC_008671	Peaxi162Scf00089g00838	Haloacid dehalogenase-like hydrolase (HAD) superfamily protein	289.631	694.254	1.26125	2.92837	5e-05	0.000174625	yes		Peaxi162Scf00103g00022	1.63263	3.95451	1.72386	0.189197	0.379575
XLOC_019925	Peaxi162Scf00347g00624	Serine carboxypeptidase S28 family protein	24.3407	58.3358	1.26101	3.34408	5e-05	0.000174625	yes		Peaxi162Scf00814g00235	1.63247	0.846251	1.72307	0.189299	0.379588
XLOC_031638	Peaxi162Scf00970g00166	cystathionine beta-lyase	1.87985	4.50327	1.26036	1.88924	0.0033	0.00786265	yes		Peaxi162Scf00917g00031	1.63242	1.46808	12.535	0.000399409	0.00284085
XLOC_034781	Peaxi162Scf02228g00005	Sodium Bile acid symporter family	8.77397	21.0144	1.26008	2.86142	5e-05	0.000174625	yes		Peaxi162Scf00013g00440	1.63229	4.57355	1.72217	0.189414	0.379634
XLOC_002629	Peaxi162Scf00016g01220	Guanine nucleotide-binding protein alpha-2 subunit	2.98766	7.15403	1.25974	2.81689	5e-05	0.000174625	yes		Peaxi162Scf00027g00303	1.6322	9.89204	19.0331	1.28e-05	0.000142138
XLOC_021763	Peaxi162Scf00402g00013	2Fe-2S ferredoxin-like superfamily protein	146.178	349.857	1.25904	3.34581	5e-05	0.000174625	yes		Peaxi162Scf01110g00023	1.63205	2.27663	1.72095	0.189571	0.379766
XLOC_034828	Peaxi162Scf02754g00014	Unknown protein	142.304	340.424	1.25835	3.16702	5e-05	0.000174625	yes		Peaxi162Scf00332g00127	1.63175	6.39501	46.8811	7.54e-12	2.95e-10
XLOC_016042	Peaxi162Scf00233g00044	F-box protein PP2-A13	6.62838	15.856	1.2583	2.52492	0.00015	0.000486486	yes		Peaxi162Scf00131g00007	1.63135	3.95552	1.71742	0.190026	0.380419
XLOC_010252	Peaxi162Scf00118g01922	ADP-ribosylation factor-like protein 8A	34.7228	83.0097	1.2574	3.23625	5e-05	0.000174625	yes		Peaxi162Scf00392g00017	1.63128	1.88499	1.71703	0.190075	0.380481
XLOC_023369	Peaxi162Scf00457g00215	trehalose phosphate synthase	11.4116	27.2801	1.25735	3.34247	5e-05	0.000174625	yes		Peaxi162Scf00173g00820	1.63099	-0.00501367	7.45822	0.00631474	0.0289232
XLOC_023355	Peaxi162Scf00457g00003	hypersensitive response assisting protein [Capsicum annuum]	11.7635	28.1092	1.25672	2.88149	5e-05	0.000174625	yes		Peaxi162Scf01002g00117	1.6303	3.22498	13.278	0.000268534	0.00202103
XLOC_001603	Peaxi162Scf00009g00051	Pentatricopeptide repeat (PPR) superfamily protein	7.57849	18.1082	1.25666	3.20766	5e-05	0.000174625	yes		Peaxi162Scf00089g01127	1.62994	7.70363	38.0739	6.81e-10	1.87e-08
XLOC_025580	Peaxi162Scf00563g00418	Transducin/WD40 repeat-like superfamily protein	10.2616	24.5149	1.25641	2.9345	5e-05	0.000174625	yes		Peaxi162Scf00527g00056	1.62971	1.22366	1.70901	0.191114	0.38148
XLOC_009233	Peaxi162Scf00102g00627	Glycine cleavage system H protein, mitochondrial	639.031	1526.21	1.25599	2.93677	5e-05	0.000174625	yes		Peaxi162Scf01434g00014	1.62945	1.57031	1.70766	0.19129	0.381666
XLOC_023532	Peaxi162Scf00463g00133	Superoxide dismutase [Cu-Zn] 2	20.9642	50.0507	1.25546	2.93647	5e-05	0.000174625	yes		Peaxi162Scf01160g00112	1.62928	1.95599	7.30328	0.00688287	0.0310651
XLOC_030953	Peaxi162Scf00915g00243	4-hydroxy-tetrahydrodipicolinate reductase	14.9633	35.6828	1.2538	3.13308	5e-05	0.000174625	yes		Peaxi162Scf00463g00024	1.62916	6.34546	5.64045	0.0175507	0.0657581
XLOC_018862	Peaxi162Scf00316g00065	1,2-dihydroxy-3-keto-5-methylthiopentene dioxygenase 2	66.3112	158.015	1.25274	3.27908	5e-05	0.000174625	yes		Peaxi162Scf00016g03126	1.62913	5.99173	5.77476	0.0162579	0.0617634
XLOC_002886	Peaxi162Scf00016g02844	Mitotic checkpoint protein BUB3.1	2.57348	6.12365	1.25067	1.58711	0.0119	0.0243777	yes		Peaxi162Scf00228g00619	1.62911	-0.237541	1.7059	0.191518	0.381967
XLOC_027698	Peaxi162Scf00683g00043	Calcium-binding EF-hand family protein	80.4928	191.513	1.25051	3.37121	5e-05	0.000174625	yes		Peaxi162Scf00859g00037	1.62884	3.80763	8.89068	0.0028663	0.0151485
XLOC_020696	Peaxi162Scf00368g00024		145.607	346.233	1.24966	3.32288	5e-05	0.000174625	yes		Peaxi162Scf00472g00413	1.62873	2.8684	17.4557	2.94e-05	0.000296399
XLOC_034002	Peaxi162Scf01347g00012	Leucine-rich repeat (LRR) family protein	3.76752	8.95664	1.24934	2.40718	0.0003	0.000918529	yes		Peaxi162Scf00089g00154	1.62784	-0.383361	1.69928	0.192382	0.382659
XLOC_032992	Peaxi162Scf01144g00004	Unknown protein	17.6956	42.0549	1.24888	1.95759	0.00255	0.00628795	yes		Peaxi162Scf00403g00615	1.62741	1.06665	1.69701	0.19268	0.383066
XLOC_026348	Peaxi162Scf00608g00922	jasmonate ZIM-domain protein 6 [Nicotiana tabacum]	1.35885	3.22867	1.24855	1.66918	0.00935	0.0197304	yes		Peaxi162Scf00016g10134	1.62711	1.00947	1.69541	0.19289	0.383291
XLOC_005281	Peaxi162Scf00045g00444	ATP-dependent RNA helicase Dbp73D isoform 1 [Theobroma cacao] ref|XP_007040745.1| ATP-dependent RNA helicase Dbp73D isoform 1 [Theobroma cacao] gb|EOY25245.1| ATP-dependent RNA helicase Dbp73D isoform 1 [Theobroma cacao] gb|EOY25246.1| ATP-dependent RNA helicase Dbp73D isoform 1 [Theobroma cacao]	3.58964	8.52886	1.24851	1.96903	0.0024	0.00595922	yes		Peaxi162Scf00222g00617	1.62709	0.286508	1.6953	0.192904	0.383291
XLOC_014287	Peaxi162Scf00193g00013	Anamorsin homolog	55.5448	131.962	1.2484	3.32031	5e-05	0.000174625	yes		Peaxi162Scf00045g00138	1.62698	1.1417	1.69472	0.19298	0.383295
XLOC_021770	Peaxi162Scf00402g00084	Calcium-binding EF-hand family protein	831.389	1974.31	1.24776	2.96954	5e-05	0.000174625	yes		Peaxi162Scf00608g00016	1.62696	5.80745	9.69885	0.00184383	0.0104801
XLOC_000742	Peaxi162Scf00003g01121	F-box family protein, putative isoform 1 [Theobroma cacao] ref|XP_007042149.1| F-box family protein, putative isoform 1 [Theobroma cacao] ref|XP_007042150.1| F-box family protein, putative isoform 1 [Theobroma cacao] gb|EOX97979.1| F-box family protein, putative isoform 1 [Theobroma cacao] gb|EOX97980.1| F-box family protein, putative isoform 1 [Theobroma cacao] gb|EOX97981.1| F-box family protei…	7.44679	17.6838	1.24773	2.75597	5e-05	0.000174625	yes		Peaxi162Scf00701g00055	1.62662	1.50943	20.5066	5.94e-06	7.19e-05
XLOC_033205	Peaxi162Scf01178g00019	MADS-box transcription factor FBP22 [Petunia x hybrida]	1.48587	3.52657	1.24696	1.07284	0.0677	0.110043	no		Peaxi162Scf00133g00527	1.62639	0.170654	1.69162	0.193387	0.38376
XLOC_001159	Peaxi162Scf00005g00506	AP2-like ethylene-responsive transcription factor	1.47316	3.49538	1.24654	1.7522	0.00545	0.0122611	yes		Peaxi162Scf00016g01521	1.62623	2.52337	6.52829	0.0106172	0.0439894
XLOC_015007	Peaxi162Scf00207g00738	Cytochrome c oxidase subunit 5b-2, mitochondrial	28.797	68.3146	1.24628	3.34636	5e-05	0.000174625	yes		Peaxi162Scf00129g00021	1.62621	0.748017	1.69065	0.193515	0.383883
XLOC_018728	Peaxi162Scf00314g00627	Copine-3	7.44359	17.6566	1.24614	3.04869	5e-05	0.000174625	yes		Peaxi162Scf00765g00212	1.62594	0.311443	1.68919	0.193708	0.384098
XLOC_007294	Peaxi162Scf00072g00411	Tetraspanin family protein	18.8669	44.7287	1.24535	3.00233	5e-05	0.000174625	yes		Peaxi162Scf00102g00830	1.62545	-0.333635	1.68659	0.194052	0.384604
XLOC_032710	Peaxi162Scf01097g00023	chloroplast lipocalin [Solanum tuberosum]	87.1498	206.439	1.24414	3.19307	5e-05	0.000174625	yes		Peaxi162Scf00576g00051	1.6246	-0.65599	1.682	0.194659	0.385153
XLOC_021515	Peaxi162Scf00394g00510	Ribulose bisphosphate carboxylase small chain, chloroplastic	10654.5	25220.5	1.24314	1.25041	0.03295	0.0594808	no		Peaxi162Scf00411g00026	1.62412	1.3106	3.52782	0.0603472	0.169227
XLOC_021970	Peaxi162Scf00408g00023	Plastidal glycolate/glycerate translocator 1, chloroplastic	200.77	475.237	1.2431	2.86737	5e-05	0.000174625	yes		Peaxi162Scf00038g00842	1.62356	-0.0352237	1.6763	0.195417	0.386283
XLOC_030805	Peaxi162Scf00904g00464	Leucine-rich repeat receptor-like protein kinase PEPR2 [Medicago truncatula] gb|AET02917.1| Leucine-rich repeat receptor-like protein kinase PEPR2 [Medicago truncatula]	0.92787	2.19572	1.2427	1.98976	0.00165	0.00426738	yes		Peaxi162Scf00003g00168	1.62318	0.151394	1.67421	0.195696	0.386577
XLOC_024840	Peaxi162Scf00532g00036	Phosphoglycerate mutase family protein	3.13593	7.42064	1.24265	1.63185	0.0154	0.0305574	yes		Peaxi162Scf00418g00738	1.62278	4.66803	18.7291	1.51e-05	0.000163894
XLOC_018879	Peaxi162Scf00317g00115	Protease Do-like 5, chloroplastic	18.0367	42.6752	1.24246	3.13972	5e-05	0.000174625	yes		Peaxi162Scf00538g00033	1.62262	1.66876	1.67115	0.196105	0.387102
XLOC_003085	Peaxi162Scf00017g02522	DNA glyc isoform 2 [Theobroma cacao]	3.39247	8.02559	1.24227	1.96556	0.00165	0.00426738	yes		Peaxi162Scf00767g00068	1.6219	2.36799	14.651	0.000129363	0.00107822
XLOC_023313	Peaxi162Scf00454g00519	MADS-box transcription factor 47	33.6221	79.4924	1.24141	3.2881	5e-05	0.000174625	yes		Peaxi162Scf00129g00821	1.62172	4.68003	27.2413	1.8e-07	3.16e-06
XLOC_013284	Peaxi162Scf00171g00131	Aspartic protease inhibitor 1	9.53687	22.521	1.23968	3.16665	5e-05	0.000174625	yes		Peaxi162Scf00334g01212	1.62067	6.57258	8.98009	0.00272938	0.0145324
XLOC_022329	Peaxi162Scf00420g00642	Pollen Ole e 1 allergen and extensin family protein	4.60814	10.881	1.23955	1.85548	0.0039	0.00911698	yes		Peaxi162Scf00069g01337	1.62032	4.04884	25.3819	4.7e-07	7.48e-06
XLOC_033726	Peaxi162Scf01292g00029	Histidine decarboxylase	177.616	419.054	1.23837	3.00514	5e-05	0.000174625	yes		Peaxi162Scf00362g00118	1.62005	-0.295658	1.65672	0.198046	0.389443
XLOC_001121	Peaxi162Scf00005g00455	ROP interactive partner 3	0.888251	2.09099	1.23515	1.69547	0.0069	0.0151001	yes		Peaxi162Scf00211g00222	1.61944	5.41762	9.10408	0.0025504	0.0137706
XLOC_005646	Peaxi162Scf00047g02318	2-oxoglutarate (2OG) and Fe(II)-dependent oxygenase superfamily protein	30.2018	71.0596	1.2344	3.07143	5e-05	0.000174625	yes		Peaxi162Scf00650g00003	1.61932	3.06589	18.2172	1.97e-05	0.000207535
XLOC_031985	Peaxi162Scf01002g00117	Protein kinase superfamily protein	1.458	3.42709	1.23299	1.88301	0.00415	0.00963082	yes		Peaxi162Scf00171g00036	1.6189	1.12397	1.65014	0.198939	0.390636
XLOC_010782	Peaxi162Scf00128g00628	Phot s psbY [Populus trichocarpa]	2137.46	5019.93	1.23177	2.04028	0.0009	0.00248147	yes		Peaxi162Scf00312g00310	1.61866	5.10566	10.8632	0.000980965	0.00619633
XLOC_012183	Peaxi162Scf00152g00928	Costars family protein ABRACL	152.26	357.483	1.23134	3.20763	5e-05	0.000174625	yes		Peaxi162Scf00015g03118	1.61849	2.76021	1.64782	0.199256	0.390999
XLOC_019197	Peaxi162Scf00328g00820	40S ribosomal protein S3a	4.25148	9.96716	1.22922	1.21455	0.04265	0.0744823	no		Peaxi162Scf00104g00614	1.61843	6.42423	12.0852	0.000508227	0.00349611
XLOC_013045	Peaxi162Scf00167g00514	Cell number regulator 6	8.46188	19.8247	1.22825	2.28984	0.0004	0.00119351	yes		Peaxi162Scf00076g00810	1.61812	-0.925917	1.64568	0.199548	0.391498
XLOC_033775	Peaxi162Scf01302g00032	RING/FYVE/PHD zinc finger superfamily protein	2.50696	5.87317	1.2282	1.76271	0.0086	0.0183273	yes		Peaxi162Scf01285g00003	1.61767	-0.0757675	1.64306	0.199907	0.391867
XLOC_015050	Peaxi162Scf00207g01365	C2H2-like zinc finger protein	20.8656	48.8184	1.2263	3.21985	5e-05	0.000174625	yes		Peaxi162Scf01246g00012	1.61733	1.62151	4.28603	0.0384268	0.120737
XLOC_006505	Peaxi162Scf00062g02212	DEAD-box ATP-dependent RNA helicase 37	11.8832	27.8025	1.22629	3.11359	5e-05	0.000174625	yes		Peaxi162Scf00780g00039	1.61733	0.207715	1.64104	0.200182	0.392185
XLOC_004254	Peaxi162Scf00034g00202	Plant invertase/pectin methylesterase inhibitor superfamily protein	1.50714	3.52525	1.22592	1.25546	0.04165	0.0729619	no		Peaxi162Scf00071g00128	1.61712	1.65891	34.8207	3.62e-09	8.85e-08
XLOC_003232	Peaxi162Scf00020g01026	Unknown protein	7.17871	16.7773	1.22471	2.37142	0.0002	0.000634001	yes		Peaxi162Scf00039g00025	1.61701	-0.446445	1.73	0.188411	0.378908
XLOC_002347	Peaxi162Scf00015g00005	30S ribosomal protein S17, chloroplastic	227.835	532.079	1.22365	2.99658	5e-05	0.000174625	yes		Peaxi162Scf00385g00719	1.61692	1.14038	4.8459	0.027712	0.0937555
XLOC_005161	Peaxi162Scf00045g00047	DNA (cytosine-5)-methyltransferase 1	2.14949	5.01642	1.22266	2.65466	5e-05	0.000174625	yes		Peaxi162Scf00954g00006	1.61633	0.664371	1.63521	0.200984	0.393123
XLOC_000459	Peaxi162Scf00002g00126	Unknown protein	1154.77	2694.31	1.22231	2.78182	5e-05	0.000174625	yes		Peaxi162Scf00541g00012	1.61627	1.19746	1.63483	0.201037	0.393189
XLOC_025051	Peaxi162Scf00540g00013	Asparagine synthetase [glutamine-hydrolyzing]	97.7106	227.913	1.2219	2.88464	5e-05	0.000174625	yes		Peaxi162Scf00054g02318	1.61555	8.17409	23.1527	1.5e-06	2.1e-05
XLOC_016183	Peaxi162Scf00237g00125	RING/U-box superfamily protein	11.832	27.5964	1.22179	2.99949	5e-05	0.000174625	yes		Peaxi162Scf00344g00107	1.61532	2.07175	7.94855	0.0048126	0.0232662
XLOC_003200	Peaxi162Scf00019g00219	Oxygen-evolving enhancer protein 1, chloroplastic	3142.89	7330.2	1.22176	1.5232	0.01525	0.0302985	yes		Peaxi162Scf00015g00446	1.61512	-0.772664	1.62799	0.201981	0.394548
XLOC_029136	Peaxi162Scf00763g00048	Leucine-rich receptor-like protein kinase family protein	7.29078	16.9946	1.22093	2.97422	5e-05	0.000174625	yes		Peaxi162Scf00009g00114	1.61498	3.12155	32.0703	1.49e-08	3.21e-07
XLOC_011003	Peaxi162Scf00129g01038	Deoxynucleoside triphosphate triphosphohydrolase SAMHD1 homolog	60.6363	141.322	1.22073	3.20273	5e-05	0.000174625	yes		Peaxi162Scf03976g00010	1.61439	-0.0735375	1.62365	0.202584	0.395508
XLOC_000519	Peaxi162Scf00003g00002	Encodes a protein wh whose expression is responsive to nematode infection, putative [Theobroma cacao]	21.8229	50.8581	1.22063	2.71865	5e-05	0.000174625	yes		Peaxi162Scf00420g00940	1.61354	3.11518	46.6646	8.42e-12	3.27e-10
XLOC_018653	Peaxi162Scf00312g00220	Cytochrome P450 superfamily protein	140.3	326.947	1.22055	2.55411	0.0002	0.000634001	yes		Peaxi162Scf00064g00115	1.61305	0.653818	1.61553	0.203716	0.396727
XLOC_024017	Peaxi162Scf00486g00096	Copper-exporting P-type ATPase A	33.3028	77.5681	1.21982	3.21166	5e-05	0.000174625	yes		Peaxi162Scf00165g00062	1.61272	5.181	63.7939	1.38e-15	8.8e-14
XLOC_011335	Peaxi162Scf00132g00524	Protochlorophyllide reductase, chloroplastic	179.294	417.485	1.2194	2.88601	5e-05	0.000174625	yes		Peaxi162Scf00178g00113	1.61244	2.03008	17.5362	2.82e-05	0.000286197
XLOC_011722	Peaxi162Scf00141g00615	GDP-mannose-dependent alpha-mannosyltransferase	19.4409	45.2596	1.21913	3.17661	5e-05	0.000174625	yes		Peaxi162Scf00075g01235	1.61225	3.89941	35.7981	2.19e-09	5.62e-08
XLOC_022763	Peaxi162Scf00437g00514	Leucine-rich repeat protein kinase family protein	12.1056	28.1608	1.21801	3.04783	5e-05	0.000174625	yes		Peaxi162Scf00156g00114	1.61212	4.80187	34.6178	4.01e-09	9.73e-08
XLOC_024638	Peaxi162Scf00523g00625	P-loop containing nucleoside triphosphate hydrolases superfamily protein	11.029	25.6486	1.21757	2.7791	5e-05	0.000174625	yes		Peaxi162Scf00711g00210	1.61173	6.35268	18.7532	1.49e-05	0.000162094
XLOC_006049	Peaxi162Scf00056g00025	Remorin family protein	213.285	495.909	1.21729	3.11714	5e-05	0.000174625	yes		Peaxi162Scf00319g00015	1.6117	0.971154	3.98515	0.0459031	0.138069
XLOC_020155	Peaxi162Scf00357g00729	Plant neutral invertase family protein	26.759	62.1268	1.21519	3.22717	5e-05	0.000174625	yes		Peaxi162Scf00658g00729	1.61115	2.66688	25.7538	3.88e-07	6.32e-06
XLOC_007401	Peaxi162Scf00073g00719	Pectin lyase-like superfamily protein	11.2395	26.0784	1.21428	2.86126	5e-05	0.000174625	yes		Peaxi162Scf00536g00915	1.61109	4.22958	39.7854	2.83e-10	8.27e-09
XLOC_007080	Peaxi162Scf00069g00197	Unknown protein	3.58816	8.32461	1.21414	2.69086	5e-05	0.000174625	yes		Peaxi162Scf00353g00024	1.61106	-0.35505	1.60327	0.205441	0.398603
XLOC_007071	Peaxi162Scf00069g01737	30S rib S20, putative [Ricinus communis]	169.346	392.88	1.21412	3.09164	5e-05	0.000174625	yes		Peaxi162Scf01090g00120	1.61034	-0.0639091	1.62972	0.201742	0.394307
XLOC_004469	Peaxi162Scf00037g00326	Cyclin family protein	7.69934	17.8575	1.21373	2.37748	0.0003	0.000918529	yes		Peaxi162Scf00845g00023	1.60982	6.5356	21.5456	3.46e-06	4.43e-05
XLOC_026489	Peaxi162Scf00615g00067	Abscisic acid receptor PYR1	11.5748	26.8443	1.21363	2.64476	5e-05	0.000174625	yes		Peaxi162Scf00094g00094	1.6098	1.09823	4.73678	0.0295243	0.0986461
XLOC_000338	Peaxi162Scf00001g00542	squamosa promoter binding protein-like 8	1.92164	4.45513	1.21313	1.90886	0.00185	0.00472447	yes		Peaxi162Scf00188g01216	1.60939	7.85322	26.9937	2.04e-07	3.57e-06
XLOC_029243	Peaxi162Scf00771g00032	receptor lectin kinase	1.19396	2.76681	1.21247	1.75666	0.00485	0.0110557	yes		Peaxi162Scf00164g00711	1.60847	4.74341	12.2663	0.000461212	0.00321529
XLOC_019152	Peaxi162Scf00327g00912	nucleosome assembly protein 1	4.29119	9.94325	1.21234	2.53422	0.0001	0.00033435	yes		Peaxi162Scf00461g00057	1.60794	4.94922	10.4748	0.00121011	0.00738908
XLOC_003758	Peaxi162Scf00026g00014	proline-rich extensin-like receptor kinase 10	12.3923	28.7104	1.21213	3.19573	5e-05	0.000174625	yes		Peaxi162Scf00015g00234	1.60727	6.69145	41.3723	1.26e-10	3.97e-09
XLOC_006306	Peaxi162Scf00059g00194	Microtubule-associated protein 6, putative [Theobroma cacao] gb|EOX99433.1| Microtubule-associated protein 6, putative [Theobroma cacao]	1.14902	2.66158	1.21188	1.07862	0.08965	0.140245	no		Peaxi162Scf00030g01522	1.60612	0.00842261	1.57168	0.209964	0.404612
XLOC_009720	Peaxi162Scf00108g00002	Unknown protein	2.82746	6.54697	1.21132	1.14605	0.06255	0.102745	no		Peaxi162Scf01049g00043	1.60608	2.34526	1.57141	0.210003	0.404649
XLOC_011554	Peaxi162Scf00137g00062	Unknown protein	1.34914	3.12329	1.21103	1.50832	0.02255	0.042691	yes		Peaxi162Scf00050g00214	1.60603	5.29352	27.7596	1.37e-07	2.47e-06
XLOC_012196	Peaxi162Scf00152g01119	photosystem I light harvesting complex gene 5	1085.98	2512.9	1.21036	2.34757	0.0002	0.000634001	yes		Peaxi162Scf00680g00057	1.60494	5.17442	42.8152	6.02e-11	2e-09
XLOC_028896	Peaxi162Scf00747g00310	Chlorophyll a-b binding protein 6A, chloroplastic	2891.95	6690.38	1.21005	1.58276	0.0176	0.0343584	yes		Peaxi162Scf00078g00320	1.60473	1.50273	7.77264	0.00530436	0.0251635
XLOC_016459	Peaxi162Scf00247g00317	sequence-specific DNA binding transcription factors	3.94127	9.1136	1.20936	2.23238	0.00045	0.00132797	yes		Peaxi162Scf00313g00016	1.6043	4.22039	30.9811	2.61e-08	5.41e-07
XLOC_025129	Peaxi162Scf00542g00038	Calcium-binding endonuclease/exonuclease/phosphatase family	2.14902	4.96668	1.20861	1.89942	0.003	0.00722894	yes		Peaxi162Scf00745g00038	1.60374	3.58893	20.3397	6.48e-06	7.74e-05
XLOC_032717	Peaxi162Scf01097g00014	Domain of unknown function (DUF1995)	28.7518	66.3522	1.20649	3.19524	5e-05	0.000174625	yes		Peaxi162Scf01178g00015	1.60306	0.794494	6.30409	0.012046	0.0486443
XLOC_008908	Peaxi162Scf00094g01314	Protein kinase superfamily protein	4.30603	9.93014	1.20546	2.48838	5e-05	0.000174625	yes		Peaxi162Scf00168g00074	1.60278	4.81737	11.1426	0.000843689	0.00541844
XLOC_021494	Peaxi162Scf00393g00517	Gamma aminobutyrate transaminase 2	20.9024	48.1618	1.20422	3.21554	5e-05	0.000174625	yes		Peaxi162Scf00383g00916	1.60234	7.59823	40.7073	1.77e-10	5.43e-09
XLOC_031362	Peaxi162Scf00947g00005	allantoinase	19.8418	45.7179	1.20422	3.17378	5e-05	0.000174625	yes		Peaxi162Scf03028g00012	1.60221	2.8895	22.3686	2.25e-06	3.04e-05
XLOC_025256	Peaxi162Scf00548g00223	Unknown protein	1.92658	4.43897	1.20419	1.49012	0.0198	0.0381034	yes		Peaxi162Scf00175g00112	1.60144	1.30221	6.38181	0.0115296	0.0469895
XLOC_031042	Peaxi162Scf00921g00259	indole-3-butyric acid response 5	13.9076	31.9928	1.20187	2.76614	5e-05	0.000174625	yes		Peaxi162Scf00565g00812	1.60125	8.18008	4.73947	0.0294782	0.0985079
XLOC_013403	Peaxi162Scf00173g00074	Major facilitator superfamily protein	16.0797	36.9835	1.20164	3.0809	5e-05	0.000174625	yes		Peaxi162Scf00795g00028	1.60107	5.0985	1.82725	0.176453	0.364522
XLOC_009574	Peaxi162Scf00105g00511	Protein of unknown function (DUF630 and DUF632)	1.09522	2.51814	1.20114	2.3405	0.0011	0.00297066	yes		Peaxi162Scf00022g00204	1.60025	3.23381	13.0329	0.00030607	0.00225679
XLOC_032333	Peaxi162Scf01052g00023	Phosphoglycerate mutase family protein	17.3821	39.9549	1.20077	2.98103	5e-05	0.000174625	yes		Peaxi162Scf00657g00068	1.59987	2.62014	8.5737	0.00341054	0.0175414
XLOC_030603	Peaxi162Scf00883g00320	Rhodanese/Cell cycle control ph , putative isoform 1 [Theobroma cacao]	118.754	272.755	1.19963	2.9021	5e-05	0.000174625	yes		Peaxi162Scf00786g00435	1.59973	5.22137	53.5105	2.57e-13	1.23e-11
XLOC_010900	Peaxi162Scf00128g00835	Protein Iojap-related, mitochondrial	16.2188	37.2208	1.19844	2.90723	5e-05	0.000174625	yes		Peaxi162Scf00236g00215	1.5987	5.95301	34.6119	4.02e-09	9.74e-08
XLOC_014780	Peaxi162Scf00205g00614	transcription regulators	6.98068	16.0151	1.19799	2.44602	0.0001	0.00033435	yes		Peaxi162Scf01312g00039	1.59704	0.568008	5.14237	0.0233487	0.0821748
XLOC_011511	Peaxi162Scf00136g00222	Bifunctional inhibitor/lipid-transfer protein/seed storage 2S albumin superfamily protein	1419.88	3257.14	1.19784	2.65989	5e-05	0.000174625	yes		Peaxi162Scf00001g00392	1.59585	4.29738	38.0764	6.8e-10	1.87e-08
XLOC_019176	Peaxi162Scf00328g00828	calmodulin-lysin N-methyltransferase-like protein, partial [Nicotiana tabacum]	0.904841	2.07497	1.19736	1.14713	0.06465	0.105728	no		Peaxi162Scf00062g00002	1.59585	1.07296	5.72836	0.0166931	0.0631155
XLOC_025117	Peaxi162Scf00541g00118	CAAX amino terminal protease family protein	16.9656	38.9014	1.19721	3.01467	5e-05	0.000174625	yes		Peaxi162Scf00121g02310	1.59569	5.51026	40.65	1.82e-10	5.57e-09
XLOC_000980	Peaxi162Scf00004g00263	Photosystem II 5 kDa protein, chloroplastic	4032.55	9230.87	1.19477	2.32809	0.0001	0.00033435	yes		Peaxi162Scf00947g00211	1.5955	3.5705	23.0377	1.59e-06	2.21e-05
XLOC_019596	Peaxi162Scf00339g00004	FKBP-like peptidyl-prolyl cis-trans isomerase family protein	49.4945	113.253	1.19422	3.14782	5e-05	0.000174625	yes		Peaxi162Scf00994g00001	1.59477	-0.404109	1.49225	0.221867	0.420175
XLOC_034796	Peaxi162Scf02261g00011	30S ribosomal protein S5	272.631	623.627	1.19373	2.79267	5e-05	0.000174625	yes		Peaxi162Scf00108g01212	1.59359	0.888235	12.8373	0.00033977	0.00246663
XLOC_003814	Peaxi162Scf00027g00225	Cytochrome c oxidase copper chaperone 1	9.27713	21.2165	1.19344	2.22251	0.00065	0.00185122	yes		Peaxi162Scf00007g00418	1.59351	4.8352	7.96443	0.00477056	0.0231075
XLOC_031764	Peaxi162Scf00983g00015	50S ribosomal protein L9	148.949	340.209	1.19161	2.99708	5e-05	0.000174625	yes		Peaxi162Scf00130g00716	1.59259	4.82369	9.20087	0.002419	0.0131952
XLOC_008334	Peaxi162Scf00084g00121	UDP-Glycosyltransferase superfamily protein	2.89399	6.6093	1.19144	2.15048	0.0006	0.00172228	yes		Peaxi162Scf00332g00771	1.59244	3.81914	11.1682	0.00083211	0.00535238
XLOC_021558	Peaxi162Scf00395g00069	fatty acid hydroxylase 1	1.46256	3.34012	1.1914	1.31283	0.0336	0.0605032	no		Peaxi162Scf00757g00314	1.59195	1.3928	16.5865	4.65e-05	0.000443244
XLOC_021123	Peaxi162Scf00382g00825	50S ribosomal protein L15	276.467	631.315	1.19125	2.81347	5e-05	0.000174625	yes		Peaxi162Scf00906g00213	1.591	0.222701	1.61455	0.203854	0.396826
XLOC_006957	Peaxi162Scf00068g00074		2.82471	6.44542	1.19017	1.36433	0.0314	0.0570188	no		Peaxi162Scf00047g01234	1.59088	5.61962	38.4997	5.48e-10	1.53e-08
XLOC_006963	Peaxi162Scf00068g01812	Cation transport regulator-like protein 2	12.1073	27.6194	1.18981	2.75407	5e-05	0.000174625	yes		Peaxi162Scf00207g01514	1.5897	1.74686	5.33742	0.0208724	0.0754333
XLOC_026597	Peaxi162Scf00619g00092	ARM repeat superfamily protein	1.7837	4.06673	1.18899	2.04345	0.00505	0.0114584	yes		Peaxi162Scf00732g00440	1.58845	2.54449	12.7667	0.000352847	0.00254996
XLOC_032972	Peaxi162Scf01141g00033	NAD(P)-linked oxidoreductase superfamily protein	1.88329	4.29197	1.18839	1.60397	0.01045	0.0217489	yes		Peaxi162Scf00161g01217	1.58804	1.21205	4.89602	0.0269187	0.0917763
XLOC_004505	Peaxi162Scf00037g01418	Epoxide hydrolase 3	7.70945	17.5473	1.18655	2.72491	5e-05	0.000174625	yes		Peaxi162Scf00309g00810	1.58756	0.723627	3.26785	0.07065	0.189899
XLOC_031424	Peaxi162Scf00952g00027	equilibrative nucleoside transporter 6	16.1029	36.6438	1.18625	3.01607	5e-05	0.000174625	yes		Peaxi162Scf00991g00215	1.58667	3.02227	25.1032	5.43e-07	8.49e-06
XLOC_010141	Peaxi162Scf00116g00163	JOSEPHIN-like protein	7.0094	15.9505	1.18623	2.0007	0.0017	0.00438271	yes		Peaxi162Scf00064g00065	1.58658	4.27918	52.4862	4.33e-13	2e-11
XLOC_030688	Peaxi162Scf00891g00120	Blue copper protein [Morus notabilis]	3.91778	8.91476	1.18616	2.29663	0.0003	0.000918529	yes		Peaxi162Scf01160g00001	1.58657	2.6613	52.8564	3.59e-13	1.67e-11
XLOC_011297	Peaxi162Scf00132g00720	Protein of unknown function (DUF300)	26.2252	59.6457	1.18546	3.22969	5e-05	0.000174625	yes		Peaxi162Scf00680g00417	1.58625	5.81124	37.3454	9.9e-10	2.66e-08
XLOC_018391	Peaxi162Scf00304g00053	RING/U-box superfamily protein	5.25429	11.9501	1.18545	1.64024	0.0104	0.0216594	yes		Peaxi162Scf00683g00328	1.58591	1.72035	12.1349	0.000494873	0.00341432
XLOC_019909	Peaxi162Scf00347g00017	Unknown protein	1.62416	3.69191	1.18467	0.632512	0.22565	0.299158	no		Peaxi162Scf00047g01526	1.58573	2.74243	28.9743	7.33e-08	1.4e-06
XLOC_023969	Peaxi162Scf00484g00066	Tetratricopeptide repeat (TPR)-like superfamily protein	35.6804	81.0961	1.1845	3.11317	5e-05	0.000174625	yes		Peaxi162Scf00323g00929	1.58538	9.37546	25.0738	5.52e-07	8.59e-06
XLOC_017694	Peaxi162Scf00285g00443	conserved hypothetical protein [Ricinus communis] gb|EEF29982.1| conserved hypothetical protein [Ricinus communis]	7.38754	16.7904	1.18447	2.53836	5e-05	0.000174625	yes		Peaxi162Scf00016g00045	1.58528	1.29092	1.41736	0.233838	0.436447
XLOC_012979	Peaxi162Scf00166g00933	Domain of unknown function (DUF3598)	13.3149	30.2194	1.18244	2.86679	5e-05	0.000174625	yes		Peaxi162Scf00336g00012	1.58506	6.04457	10.0648	0.0015113	0.00886241
XLOC_011716	Peaxi162Scf00141g00327	conserved hypothetical protein [Ricinus communis] gb|EEF48097.1| conserved hypothetical protein [Ricinus communis]	5.67112	12.8651	1.18176	2.55879	0.0001	0.00033435	yes		Peaxi162Scf00044g01821	1.584	0.62438	9.90664	0.00164684	0.00952773
XLOC_012791	Peaxi162Scf00164g00217	Transducin family protein / WD-40 repeat family protein	13.7024	31.0808	1.1816	3.10192	5e-05	0.000174625	yes		Peaxi162Scf00362g00641	1.5838	6.61863	42.7731	6.15e-11	2.04e-09
XLOC_001590	Peaxi162Scf00009g00219	conserved hypothetical protein [Ricinus communis] gb|EEF52141.1| conserved hypothetical protein [Ricinus communis]	1.66734	3.78061	1.18107	1.78638	0.00585	0.0130527	yes		Peaxi162Scf00404g00027	1.58341	5.89676	65.3271	6.34e-16	4.16e-14
XLOC_029286	Peaxi162Scf00774g00121	FUNCTIONS IN: molecular_function unknown	31.2312	70.7949	1.18066	3.10619	5e-05	0.000174625	yes		Peaxi162Scf00413g00823	1.58323	2.08877	6.2011	0.0127671	0.0508914
XLOC_005398	Peaxi162Scf00046g00530	calcium-transporting ATPase, putative	39.8414	90.2903	1.1803	3.02039	5e-05	0.000174625	yes		Peaxi162Scf00032g00077	1.58084	1.2062	6.92024	0.00852256	0.0369829
XLOC_009670	Peaxi162Scf00107g00211	Unknown protein	7.60971	17.238	1.17968	2.59766	5e-05	0.000174625	yes		Peaxi162Scf00394g00093	1.57994	4.57024	2.36163	0.124352	0.287198
XLOC_012662	Peaxi162Scf00160g00527	Transducin/WD40 repeat-like superfamily protein	26.5656	60.1689	1.17946	3.1246	5e-05	0.000174625	yes		Peaxi162Scf00007g00514	1.57719	2.14495	1.78544	0.181483	0.372018
XLOC_025303	Peaxi162Scf00549g00223	Sumo-conjugating enzyme ubc9	55.7413	126.126	1.17805	3.042	5e-05	0.000174625	yes		Peaxi162Scf00394g00712	1.57711	2.34799	10.1482	0.00144444	0.00855021
XLOC_025325	Peaxi162Scf00549g00428	Microtubule-associated protein RP/EB family member 1C	0.970897	2.19683	1.17803	1.30256	0.0393	0.069358	no		Peaxi162Scf00502g00825	1.57707	4.29111	8.6044	0.00335352	0.0172953
XLOC_025980	Peaxi162Scf00585g00081	Fatty acid desaturase 1	5.94639	13.4511	1.17764	2.58687	5e-05	0.000174625	yes		Peaxi162Scf00295g00925	1.57627	4.63282	24.2903	8.29e-07	1.24e-05
XLOC_023791	Peaxi162Scf00475g00117	uclacyanin 3	2.2386	5.05823	1.17604	1.84974	0.0073	0.0158694	yes		Peaxi162Scf01276g00047	1.57607	5.16726	14.7306	0.000124016	0.00103824
XLOC_029352	Peaxi162Scf00777g00049	Unknown protein	1.97676	4.46592	1.17582	0.578043	0.1853	0.255595	no		Peaxi162Scf00017g00272	1.57563	4.08299	9.3586	0.00221942	0.0122728
XLOC_019929	Peaxi162Scf00347g00071	Thylakoid lumenal 19 kDa protein, chloroplastic	432.164	975.844	1.17507	2.7793	5e-05	0.000174625	yes		Peaxi162Scf00016g00251	1.57417	2.35508	16.7999	4.15e-05	0.000400888
XLOC_016196	Peaxi162Scf00238g00037	RPM1 interacting protein 4 transcript 2 [Lactuca saligna]	2.75452	6.21795	1.17464	1.99297	0.0017	0.00438271	yes		Peaxi162Scf00075g01711	1.57331	4.01212	6.09973	0.0135203	0.0532887
XLOC_018463	Peaxi162Scf00304g01360	8-amino-7-oxononanoate synthase	1.03949	2.34634	1.17454	1.38283	0.0254	0.0473416	yes		Peaxi162Scf00046g00119	1.57236	6.08804	1.83521	0.175514	0.363333
XLOC_026053	Peaxi162Scf00589g00517	Oxygen-evolving enhancer protein 1, chloroplastic	1311.22	2958.6	1.17401	2.00428	0.00175	0.00449697	yes		Peaxi162Scf00739g00035	1.57181	4.58041	8.37276	0.00380887	0.0191665
XLOC_024514	Peaxi162Scf00518g00025	Unknown protein	76.1807	171.642	1.17191	3.07367	5e-05	0.000174625	yes		Peaxi162Scf00157g01525	1.57085	4.84193	35.7733	2.22e-09	5.68e-08
XLOC_010950	Peaxi162Scf00128g01754	Leucine-rich receptor-like protein kinase family protein	3.33247	7.50538	1.17133	2.13469	0.00035	0.00105711	yes		Peaxi162Scf00201g00342	1.57059	5.45487	1.84755	0.174068	0.361108
XLOC_028591	Peaxi162Scf00732g00236	WRKY DNA-binding protein 70	2.51571	5.66451	1.17099	1.72153	0.00605	0.0134451	yes		Peaxi162Scf01284g00017	1.57027	5.5833	28.0581	1.18e-07	2.15e-06
XLOC_015481	Peaxi162Scf00219g00034	Photosystem II reaction center protein K	48.3337	108.776	1.17025	2.65961	5e-05	0.000174625	yes		Peaxi162Scf00295g01133	1.57007	0.350538	8.07254	0.00449411	0.0219935
XLOC_021331	Peaxi162Scf00390g00134	50S ribosomal protein L17	179.403	403.652	1.16991	3.04515	5e-05	0.000174625	yes		Peaxi162Scf00129g00825	1.56948	2.3173	16.4119	5.1e-05	0.000479798
XLOC_001280	Peaxi162Scf00006g00426	2Fe-2S ferredoxin-like superfamily protein	199.636	449.014	1.16939	2.96787	5e-05	0.000174625	yes		Peaxi162Scf00503g00417	1.56861	3.04537	10.3058	0.00132614	0.0079661
XLOC_024255	Peaxi162Scf00498g00079	conserved hypothetical protein [Ricinus communis] gb|EEF43487.1| conserved hypothetical protein [Ricinus communis]	44.6556	100.391	1.16872	2.82723	5e-05	0.000174625	yes		Peaxi162Scf00372g00102	1.56852	0.371973	1.69064	0.193517	0.383883
XLOC_018778	Peaxi162Scf00314g00426	Leucine-rich repeat protein kinase family protein	2.80078	6.29636	1.16869	2.36411	0.0001	0.00033435	yes		Peaxi162Scf00180g00010	1.56831	7.25399	74.6854	5.52e-18	4.48e-16
XLOC_015684	Peaxi162Scf00225g00525	sodium hydrogen exchanger 2	32.1019	72.1202	1.16775	3.13506	5e-05	0.000174625	yes		Peaxi162Scf01058g00011	1.56718	2.96545	1.56608	0.210777	0.405689
XLOC_024575	Peaxi162Scf00520g00117	Metal tolerance protein 10	14.9763	33.6329	1.16719	2.91943	5e-05	0.000174625	yes		Peaxi162Scf00347g00917	1.56686	3.33514	2.01324	0.155932	0.335063
XLOC_024693	Peaxi162Scf00525g00817	Acyl-CoA N-acyltransferases (NAT) superfamily protein	11.3362	25.4535	1.16693	2.53736	0.0001	0.00033435	yes		Peaxi162Scf00163g00523	1.56657	4.38543	32.8063	1.02e-08	2.27e-07
XLOC_003638	Peaxi162Scf00025g00166	RING/U-box superfamily protein	4.32647	9.71232	1.16663	1.87411	0.00255	0.00628795	yes		Peaxi162Scf00078g01223	1.56613	1.06112	7.38367	0.00658187	0.0299481
XLOC_006497	Peaxi162Scf00062g01418	50S ribosomal protein L6	189.891	426.073	1.16593	2.93853	5e-05	0.000174625	yes		Peaxi162Scf00016g02732	1.56572	-0.164954	1.64426	0.199742	0.391655
XLOC_026928	Peaxi162Scf00641g00417	Ribosome recycling factor	179.206	401.665	1.16437	2.93513	5e-05	0.000174625	yes		Peaxi162Scf00360g00410	1.56558	0.49098	5.89647	0.0151712	0.0583956
XLOC_010919	Peaxi162Scf00128g01330	glycosylphosphatidylinositol-anchored lipid protein transfer 1	3.63333	8.1399	1.16372	1.76933	0.0038	0.00891012	yes		Peaxi162Scf00002g04713	1.56423	2.77904	30.4686	3.39e-08	6.89e-07
XLOC_034048	Peaxi162Scf01365g00027	Uncharacterised conserved protein (UCP012943)	53.192	119.152	1.16352	3.07936	5e-05	0.000174625	yes		Peaxi162Scf00130g00518	1.56352	1.40131	4.23677	0.0395574	0.123353
XLOC_034330	Peaxi162Scf01514g00025	Lysine histidine transporter-like 8	4.61552	10.3379	1.16338	2.44059	0.0001	0.00033435	yes		Peaxi162Scf00620g10013	1.56293	0.976814	4.14617	0.0417288	0.128633
XLOC_008903	Peaxi162Scf00094g00211	NAD(P)-linked oxidoreductase superfamily protein	5.41286	12.1208	1.16302	2.05081	0.00165	0.00426738	yes		Peaxi162Scf00062g01917	1.56216	2.74697	32.6254	1.12e-08	2.47e-07
XLOC_031823	Peaxi162Scf00986g00014	exocyst subunit exo70 family protein H7	5.97864	13.384	1.16262	2.73093	5e-05	0.000174625	yes		Peaxi162Scf00460g00099	1.56192	2.57518	5.16339	0.0230678	0.0813521
XLOC_021435	Peaxi162Scf00392g00124	Import inner membrane translocase subunit tim21, mitochondrial precursor, putative [Ricinus communis] gb|EEF50285.1| Import inner membrane translocase subunit tim21, mitochondrial precursor, putative [Ricinus communis]	4.06094	9.07963	1.16082	2.28498	0.0002	0.000634001	yes		Peaxi162Scf00745g00065	1.56105	-0.258273	1.68419	0.194368	0.384872
XLOC_020373	Peaxi162Scf00362g00342	O-methyltransferase family protein	6.72653	15.0287	1.15978	2.54089	5e-05	0.000174625	yes		Peaxi162Scf00558g00413	1.56103	4.96133	47.2414	6.28e-12	2.48e-10
XLOC_006601	Peaxi162Scf00064g01530	Protein NRT1/ PTR FAMILY 1.2	6.89812	15.4104	1.15962	2.69736	5e-05	0.000174625	yes		Peaxi162Scf00797g00063	1.56021	4.76519	9.43735	0.00212611	0.0118536
XLOC_013294	Peaxi162Scf00171g00341	NAD(P)-binding Rossmann-fold superfamily protein	23.1418	51.688	1.15933	3.04872	5e-05	0.000174625	yes		Peaxi162Scf00238g00149	1.56003	2.74673	7.43109	0.00641066	0.0292855
XLOC_002950	Peaxi162Scf00017g00118	Caffeic acid 3-O-methyltransferase	5.42359	12.1124	1.15916	2.2644	0.0005	0.00146065	yes		Peaxi162Scf00062g00710	1.55958	1.80532	12.0927	0.000506185	0.00348541
XLOC_017585	Peaxi162Scf00282g00110	ribose-5-phosphate isomerase 2	344.355	769.022	1.15913	2.76067	5e-05	0.000174625	yes		Peaxi162Scf00652g00418	1.55924	3.51847	32.8471	9.97e-09	2.23e-07
XLOC_017657	Peaxi162Scf00284g00234	poly(A)-binding protein C-terminal interacting protein 6 [Cucumis sativus]	125.919	281.115	1.15866	2.73295	5e-05	0.000174625	yes		Peaxi162Scf00081g01411	1.55747	2.11758	1.69501	0.192942	0.383295
XLOC_000064	Peaxi162Scf00000g00783	tRNA (guanine(37)-N1)-methyltransferase 1	7.6342	17.0387	1.15826	2.85485	5e-05	0.000174625	yes		Peaxi162Scf00378g00416	1.55736	1.89406	7.64097	0.00570573	0.026767
XLOC_024918	Peaxi162Scf00535g00528	Oxygen-evolving enhancer protein 1, chloroplastic	2033.44	4537.19	1.15788	1.76789	0.004	0.00932222	yes		Peaxi162Scf00526g00073	1.55642	0.34792	1.75163	0.185672	0.377135
XLOC_021171	Peaxi162Scf00384g00423	ATP synthase protein I -related	41.4826	92.5516	1.15775	3.09462	5e-05	0.000174625	yes		Peaxi162Scf00607g00054	1.55609	7.08691	11.6447	0.000643846	0.00430034
XLOC_014479	Peaxi162Scf00196g00078	Eukaryotic aspartyl protease family protein	20.3767	45.4536	1.15747	3.02628	5e-05	0.000174625	yes		Peaxi162Scf00069g00162	1.55603	6.22619	35.6546	2.36e-09	6e-08
XLOC_027215	Peaxi162Scf00658g00065	expressed protein [Oryza sativa Japonica Group]	1.80055	4.01537	1.1571	2.14939	0.0008	0.00223223	yes		Peaxi162Scf00362g01118	1.55557	0.306695	8.14038	0.00432903	0.0213686
XLOC_013076	Peaxi162Scf00167g00730	Ubiquinol-cytochrome C chaperone family protein isoform 1 [Theobroma cacao] gb|EOY22793.1| Ubiquinol-cytochrome C chaperone family protein isoform 1 [Theobroma cacao]	2.6497	5.90781	1.15679	1.24691	0.0467	0.079902	no		Peaxi162Scf00211g01734	1.55538	7.53798	23.5053	1.25e-06	1.78e-05
XLOC_028408	Peaxi162Scf00715g00119	Protein kinase superfamily protein	7.1573	15.9576	1.15676	2.53856	5e-05	0.000174625	yes		Peaxi162Scf02113g00007	1.55498	4.19097	12.8215	0.00034265	0.00248488
XLOC_022539	Peaxi162Scf00428g01020	basic helix-loop-helix (bHLH) DNA-binding superfamily protein	21.9075	48.7747	1.15471	3.13434	5e-05	0.000174625	yes		Peaxi162Scf00089g01842	1.55497	5.64105	35.4674	2.59e-09	6.53e-08
XLOC_020526	Peaxi162Scf00363g00318		19.6641	43.763	1.15415	2.76419	5e-05	0.000174625	yes		Peaxi162Scf01013g00001	1.55471	2.3342	13.7831	0.000205178	0.00160062
XLOC_032708	Peaxi162Scf01097g00112	Unknown protein	1.797	3.9987	1.15394	0.529277	0.19615	0.267682	no		Peaxi162Scf00708g00013	1.55456	5.45188	13.1119	0.00029343	0.00217599
XLOC_010764	Peaxi162Scf00128g00024	Unknown protein	3132.55	6968.34	1.15348	2.09923	0.00035	0.00105711	yes		Peaxi162Scf00168g01739	1.55417	3.17067	18.9894	1.31e-05	0.00014512
XLOC_030994	Peaxi162Scf00919g00026	Polyketide cyclase/dehydrase and lipid transport superfamily protein	64.7989	144.117	1.15319	3.05456	5e-05	0.000174625	yes		Peaxi162Scf00786g00434	1.55416	4.1137	1.77371	0.182923	0.373951
XLOC_034289	Peaxi162Scf01481g00038	Unknown protein	3.57661	7.95176	1.15268	1.22077	0.05005	0.0847628	no		Peaxi162Scf00047g02128	1.55406	13.3805	7.56098	0.00596455	0.027677
XLOC_021045	Peaxi162Scf00380g00814	Eukaryotic aspartyl protease family protein	14.927	33.1833	1.15253	2.81616	5e-05	0.000174625	yes		Peaxi162Scf00883g00046	1.5513	2.94851	22.2631	2.38e-06	3.19e-05
XLOC_001014	Peaxi162Scf00004g04618	signal peptide peptidase	20.5983	45.7577	1.15149	3.01722	5e-05	0.000174625	yes		Peaxi162Scf00294g01311	1.55079	3.05965	1.74934	0.18596	0.377307
XLOC_019777	Peaxi162Scf00344g01816	Nijmegen breakage syndrome 1, putative isoform 3 [Theobroma cacao] gb|EOY03070.1| Nijmegen breakage syndrome 1, putative isoform 3 [Theobroma cacao]	1.02713	2.2815	1.15136	0.71407	0.2789	0.354764	no		Peaxi162Scf00017g10317	1.55027	2.72412	9.63945	0.00190442	0.0107675
XLOC_033709	Peaxi162Scf01290g00250	Unknown protein	10.8296	24.0528	1.15122	2.14519	0.0006	0.00172228	yes		Peaxi162Scf00016g10236	1.54997	3.88696	9.25714	0.00234579	0.0128297
XLOC_029733	Peaxi162Scf00802g10028	Unknown protein	5.82166	12.926	1.15077	1.85943	0.0028	0.0068003	yes		Peaxi162Scf00111g00123	1.54995	4.45397	23.3669	1.34e-06	1.9e-05
XLOC_018268	Peaxi162Scf00300g00087	Avr9/Cf-9 rapidly elicited protein 65 [Nicotiana tabacum]	37.5182	83.2538	1.14992	2.81519	5e-05	0.000174625	yes		Peaxi162Scf00740g00112	1.54991	5.42072	23.2727	1.41e-06	1.98e-05
XLOC_026565	Peaxi162Scf00618g00219	Rhodanese-like domain-containing protein 14, chloroplastic	208.588	462.633	1.14921	2.78298	5e-05	0.000174625	yes		Peaxi162Scf01944g00014	1.54867	0.228977	7.96683	0.00476422	0.0230822
XLOC_013716	Peaxi162Scf00179g00121		669.038	1483.54	1.14889	2.65644	5e-05	0.000174625	yes		Peaxi162Scf00152g00238	1.54842	0.298045	7.18819	0.00733849	0.032666
XLOC_021611	Peaxi162Scf00397g00521	NAD(P)-binding Rossmann-fold superfamily protein	3.72039	8.24965	1.14888	2.16931	0.00085	0.00235725	yes		Peaxi162Scf00416g00216	1.54817	3.85179	6.53149	0.0105981	0.0439279
XLOC_017710	Peaxi162Scf00285g00084	GRAS family transcription factor	20.4956	45.4341	1.14846	3.01986	5e-05	0.000174625	yes		Peaxi162Scf00411g00041	1.54817	5.62794	1.74121	0.186985	0.377959
XLOC_015562	Peaxi162Scf00222g00823	RING/FYVE/PHD zinc finger superfamily protein	12.9518	28.7082	1.14831	2.8177	5e-05	0.000174625	yes		Peaxi162Scf00078g00733	1.54796	2.22457	1.71579	0.190235	0.380654
XLOC_001487	Peaxi162Scf00008g02422	cysteine synthase C1	12.0772	26.7672	1.14818	2.79148	5e-05	0.000174625	yes		Peaxi162Scf00558g00510	1.54794	2.64287	15.1462	9.95e-05	0.000856514
XLOC_004941	Peaxi162Scf00041g00103	Unknown protein	1.32771	2.94094	1.14734	1.5637	0.01055	0.0219329	yes		Peaxi162Scf00031g00144	1.54669	6.06863	21.4963	3.55e-06	4.53e-05
XLOC_026146	Peaxi162Scf00595g00425	ATP-dependent Clp protease proteolytic subunit 1	1.41829	3.14027	1.14674	1.034	0.0782	0.124692	no		Peaxi162Scf00285g00427	1.54634	1.15123	5.29521	0.0213842	0.076814
XLOC_026224	Peaxi162Scf00599g00122	thioredoxin Y1	30.2266	66.8855	1.14587	2.9231	5e-05	0.000174625	yes		Peaxi162Scf00167g00083	1.54548	5.31463	9.06309	0.00260821	0.0140388
XLOC_022245	Peaxi162Scf00420g00335	Ankyrin repeat family protein	1.03268	2.28495	1.14577	1.66783	0.00965	0.0202865	yes		Peaxi162Scf00007g02516	1.54515	6.8787	41.6921	1.07e-10	3.39e-09
XLOC_017093	Peaxi162Scf00266g00081	Unknown protein	152.207	336.717	1.1455	3.19558	5e-05	0.000174625	yes		Peaxi162Scf00809g00423	1.54404	1.08412	11.7915	0.000595007	0.00401819
XLOC_020636	Peaxi162Scf00366g00530	Galactose mutarotase-like superfamily protein	78.8421	174.312	1.14463	3.01111	5e-05	0.000174625	yes		Peaxi162Scf00436g00514	1.54392	0.587881	6.54508	0.0105175	0.0436548
XLOC_024038	Peaxi162Scf00488g00003	Unknown protein	1.94811	4.30628	1.14437	1.56339	0.00845	0.018049	yes		Peaxi162Scf00013g00738	1.54354	3.86303	32.9074	9.67e-09	2.17e-07
XLOC_011483	Peaxi162Scf00135g00914	product [Oryza sativa Japonica Group]	6.75721	14.9356	1.14426	1.93304	0.00185	0.00472447	yes		Peaxi162Scf00366g00041	1.54313	2.8308	7.33712	0.0067545	0.0305991
XLOC_008286	Peaxi162Scf00083g02016	MD-2-related lipid recognition domain-containing protein / ML domain-containing protein	28.5063	63.0047	1.14418	2.87478	5e-05	0.000174625	yes		Peaxi162Scf00310g00710	1.54257	4.41599	12.5761	0.000390707	0.0027847
XLOC_001560	Peaxi162Scf00008g00373	F-box protein [Morus notabilis]	2.84255	6.28207	1.14405	1.89286	0.00295	0.0071218	yes		Peaxi162Scf00688g00129	1.54253	1.86774	6.63877	0.00997827	0.0420156
XLOC_016683	Peaxi162Scf00254g00068	conserved hypothetical protein [Ricinus communis] gb|EEF47333.1| conserved hypothetical protein [Ricinus communis]	1.87437	4.1409	1.14354	1.01098	0.09255	0.143953	no		Peaxi162Scf00424g00009	1.54185	6.00319	2.45001	0.117524	0.275825
XLOC_033842	Peaxi162Scf01312g00068	P-loop containing nucleoside triphosphate hydrolases superfamily protein	8.37308	18.4946	1.14327	2.62983	5e-05	0.000174625	yes		Peaxi162Scf00769g00043	1.54177	1.67945	1.64088	0.200205	0.392192
XLOC_019437	Peaxi162Scf00334g00006	Duplicated homeodomain-like superfamily protein	19.0438	42.058	1.14305	2.87992	5e-05	0.000174625	yes		Peaxi162Scf00474g00019	1.54126	-0.495339	1.49965	0.220725	0.418688
XLOC_025222	Peaxi162Scf00546g00021	Protein kinase superfamily protein	2.46652	5.44709	1.14301	2.72731	5e-05	0.000174625	yes		Peaxi162Scf00041g00217	1.54025	4.02684	25.1129	5.41e-07	8.46e-06
XLOC_010823	Peaxi162Scf00128g01327	Chlorophyll a-b binding protein, chloroplastic	2719.26	6004.36	1.14279	1.50311	0.00995	0.0208385	yes		Peaxi162Scf00274g00624	1.54	5.58144	7.65171	0.00567186	0.0266445
XLOC_019462	Peaxi162Scf00334g00323	serine carboxypeptidase-like 22	4.81201	10.6208	1.14219	2.4684	0.0001	0.00033435	yes		Peaxi162Scf00006g04222	1.53903	5.5775	16.2249	5.63e-05	0.000524102
XLOC_012383	Peaxi162Scf00156g00415	CBS domain-containing protein CBSX6	15.9379	35.1617	1.14155	2.8961	5e-05	0.000174625	yes		Peaxi162Scf00156g00139	1.5386	11.4226	9.00534	0.00269192	0.0143921
XLOC_028712	Peaxi162Scf00739g00213	Superoxide dismutase [Mn], mitochondrial	193.091	425.992	1.14155	2.84252	5e-05	0.000174625	yes		Peaxi162Scf00362g00841	1.53803	4.0357	18.4872	1.71e-05	0.000182803
XLOC_019140	Peaxi162Scf00327g00116	Delta(8)-fatty-acid desaturase	7.86484	17.338	1.14045	2.67873	0.0001	0.00033435	yes		Peaxi162Scf00493g00219	1.53746	2.50672	11.3395	0.000758761	0.00494353
XLOC_018466	Peaxi162Scf00305g00018	jasmonate ZIM domain protein b [Nicotiana attenuata]	30.2052	66.5419	1.13947	2.9485	5e-05	0.000174625	yes		Peaxi162Scf00089g00131	1.53615	4.08748	30.6712	3.06e-08	6.29e-07
XLOC_013479	Peaxi162Scf00174g00083	Syringolide-induced protein 14-1-1 [Medicago truncatula] gb|AES59813.1| Syringolide-induced protein 14-1-1 [Medicago truncatula]	1.64036	3.61363	1.13944	1.24033	0.04895	0.0831518	no		Peaxi162Scf00241g00059	1.53611	6.82843	31.8824	1.64e-08	3.51e-07
XLOC_004418	Peaxi162Scf00037g00517	alpha/beta-Hydrolases superfamily protein	6.52622	14.3678	1.13852	2.35377	0.0002	0.000634001	yes		Peaxi162Scf00684g00133	1.53599	1.10327	14.2791	0.000157607	0.00127863
XLOC_017670	Peaxi162Scf00284g00719	basic helix-loop-helix (bHLH) DNA-binding superfamily protein	27.1337	59.7334	1.13845	2.77559	5e-05	0.000174625	yes		Peaxi162Scf00160g01744	1.53529	8.26746	33.9316	5.71e-09	1.34e-07
XLOC_027854	Peaxi162Scf00689g00336	nucleobase-ascorbate transporter 7	2.62496	5.77788	1.13825	2.07095	0.00105	0.00284913	yes		Peaxi162Scf00128g10025	1.53457	10.5739	19.5107	1e-05	0.000114284
XLOC_007619	Peaxi162Scf00074g00108	Unknown protein	732.254	1611.71	1.13818	2.44154	5e-05	0.000174625	yes		Peaxi162Scf00684g00563	1.53456	7.55877	18.346	1.84e-05	0.000195056
XLOC_029159	Peaxi162Scf00765g00314	Fructose-1,6-bisphosphatase, cytosolic	64.1557	141.114	1.13721	2.98363	5e-05	0.000174625	yes		Peaxi162Scf00008g00428	1.53452	0.698586	4.56928	0.0325502	0.106053
XLOC_002864	Peaxi162Scf00016g10236	Prefoldin chaperone subunit family protein	1.34368	2.95338	1.13618	1.8364	0.0084	0.0179545	yes		Peaxi162Scf00775g00022	1.53445	4.80041	1.59673	0.206368	0.399877
XLOC_002194	Peaxi162Scf00013g00945	AT-rich interactive domain-containing protein 5A, putative [Theobroma cacao] gb|EOY21009.1| AT-rich interactive domain-containing protein 5A, putative [Theobroma cacao]	268.667	590.494	1.1361	2.78841	5e-05	0.000174625	yes		Peaxi162Scf00066g00911	1.53413	4.02238	2.10895	0.14644	0.322084
XLOC_020958	Peaxi162Scf00377g00069	Malate dehydrogenase, cytoplasmic	8.09294	17.7824	1.13571	2.58017	5e-05	0.000174625	yes		Peaxi162Scf00891g00120	1.53346	10.1758	12.2828	0.000457145	0.00319231
XLOC_012856	Peaxi162Scf00164g00125	receptor lectin kinase	14.1409	31.0704	1.13567	3.12228	5e-05	0.000174625	yes		Peaxi162Scf01141g00126	1.53317	2.48602	10.5895	0.00113733	0.00701289
XLOC_019453	Peaxi162Scf00334g10111	SAUR-like auxin-responsive protein family	1.58471	3.48178	1.1356	0.916325	0.15485	0.221402	no		Peaxi162Scf00189g00917	1.53192	2.6363	17.8976	2.33e-05	0.000240932
XLOC_020379	Peaxi162Scf00362g00046	sterol methyltransferase 2	55.155	121.14	1.13511	3.01111	5e-05	0.000174625	yes		Peaxi162Scf00066g01134	1.53182	-0.379684	1.42889	0.231946	0.434039
XLOC_022542	Peaxi162Scf00428g00116	Group 2, putative [Theobroma cacao] gb|EOX96692.1| Group 2, putative [Theobroma cacao]	3.6195	7.94914	1.13501	2.03765	0.0013	0.00345064	yes		Peaxi162Scf00012g02113	1.53175	3.77487	41.1529	1.41e-10	4.41e-09
XLOC_010674	Peaxi162Scf00126g01412	Dihydrolipoyl dehydrogenase 1, mitochondrial	180.977	397.417	1.13485	2.7266	5e-05	0.000174625	yes		Peaxi162Scf00001g05617	1.53108	0.665447	3.94083	0.0471276	0.140812
XLOC_023457	Peaxi162Scf00460g00099	2-oxoglutarate (2OG) and Fe(II)-dependent oxygenase superfamily protein	1.07557	2.36121	1.13442	1.32812	0.0352	0.0630102	no		Peaxi162Scf00519g00423	1.5306	5.39081	25.2525	5.03e-07	7.93e-06
XLOC_027271	Peaxi162Scf00660g00816	HAUS augmin-like complex subunit 4 isoform 1 [Theobroma cacao] gb|EOY12340.1| HAUS augmin-like complex subunit 4 isoform 1 [Theobroma cacao]	11.8858	26.0814	1.13379	2.77118	5e-05	0.000174625	yes		Peaxi162Scf00016g00202	1.53002	5.48366	17.5935	2.74e-05	0.000278253
XLOC_008606	Peaxi162Scf00089g01436	ATP-dependent RNA helicase DBP2	21.5976	47.3223	1.13165	3.02538	5e-05	0.000174625	yes		Peaxi162Scf00304g00053	1.52998	2.44592	37.8525	7.63e-10	2.07e-08
XLOC_010762	Peaxi162Scf00128g00216		27.6163	60.4996	1.1314	2.54114	5e-05	0.000174625	yes		Peaxi162Scf00618g00058	1.52969	1.43119	3.0545	0.0805139	0.209183
XLOC_027126	Peaxi162Scf00651g00025	Unknown protein	1.16173	2.54395	1.1308	0.924784	0.1251	0.185062	no		Peaxi162Scf00222g00001	1.52933	0.705179	4.181	0.0408796	0.126581
XLOC_015305	Peaxi162Scf00213g00947	Unknown protein	4.46957	9.78579	1.13055	1.68541	0.00675	0.0148088	yes		Peaxi162Scf00053g00525	1.52896	0.279318	2.60253	0.106693	0.257196
XLOC_010475	Peaxi162Scf00122g00196	Unknown protein	8.40324	18.3912	1.13	2.14173	0.00185	0.00472447	yes		Peaxi162Scf00258g00023	1.5287	1.33372	4.85836	0.0275126	0.0932025
XLOC_033999	Peaxi162Scf01346g00018	Zinc finger protein CONSTANS-LIKE 16	6.12818	13.4046	1.1292	2.51238	5e-05	0.000174625	yes		Peaxi162Scf00784g00029	1.52743	0.17561	2.22297	0.135971	0.305913
XLOC_032520	Peaxi162Scf01069g10012	Protein of unknown function (DUF506)	5.22319	11.4216	1.12876	2.07943	0.0009	0.00248147	yes		Peaxi162Scf00011g01221	1.52702	8.0993	57.3132	3.72e-14	2e-12
XLOC_028378	Peaxi162Scf00714g00021	Thaumatin-like protein	22.6739	49.5806	1.12874	2.58697	5e-05	0.000174625	yes		Peaxi162Scf01629g00003	1.5269	2.27991	3.57487	0.0586602	0.165685
XLOC_001214	Peaxi162Scf00006g04217	lsd one like 1	54.0682	118.173	1.12805	2.95998	5e-05	0.000174625	yes		Peaxi162Scf00165g00103	1.52688	5.18009	18.6079	1.61e-05	0.00017329
XLOC_013675	Peaxi162Scf00177g01232	GDSL esterase/lipase	1.10274	2.4099	1.12789	1.66631	0.0081	0.0173899	yes		Peaxi162Scf00385g00012	1.5268	0.307947	1.7448	0.186531	0.377668
XLOC_018599	Peaxi162Scf00310g00823	Leucine-rich repeat receptor-like protein kinase family protein	4.34468	9.49277	1.12758	2.62288	5e-05	0.000174625	yes		Peaxi162Scf00171g00431	1.52638	0.417044	2.0746	0.149769	0.326689
XLOC_030724	Peaxi162Scf00895g00019	lipoxygenase 2	40.2505	87.9306	1.12736	2.95627	5e-05	0.000174625	yes		Peaxi162Scf00515g00516	1.52621	0.0897301	1.82909	0.176235	0.364289
XLOC_023908	Peaxi162Scf00481g00623	conserved hypothetical protein [Ricinus communis] gb|EEF41898.1| conserved hypothetical protein [Ricinus communis]	28.8733	63.0401	1.12653	2.94123	5e-05	0.000174625	yes		Peaxi162Scf00155g00022	1.52586	0.393214	1.90324	0.167716	0.351984
XLOC_033166	Peaxi162Scf01172g00038	DHHC-type zinc finger family protein	2.02137	4.41282	1.12637	1.38818	0.0239	0.0448979	yes		Peaxi162Scf00822g00212	1.52567	3.18477	19.2449	1.15e-05	0.000128934
XLOC_002606	Peaxi162Scf00016g00087	BURP domain-containing protein	32.2292	70.3248	1.12567	2.99496	5e-05	0.000174625	yes		Peaxi162Scf00050g00141	1.52534	-0.400714	2.04715	0.152491	0.330273
XLOC_028537	Peaxi162Scf00724g00052	membrane family protein [Populus trichocarpa] gb|ERP59444.1| membrane family protein [Populus trichocarpa]	167.464	365.406	1.12565	2.94716	5e-05	0.000174625	yes		Peaxi162Scf00395g00711	1.52521	6.39218	17.9898	2.22e-05	0.000230002
XLOC_005907	Peaxi162Scf00052g01012	Protein kinase superfamily protein	1.46541	3.19658	1.12523	1.8239	0.0061	0.0135428	yes		Peaxi162Scf00304g01115	1.52464	2.98934	15.579	7.91e-05	0.000700107
XLOC_033017	Peaxi162Scf01149g00119	Leucine-rich repeat protein kinase family protein	1.39297	3.03544	1.12375	1.86762	0.00375	0.00880754	yes		Peaxi162Scf00418g00611	1.52405	5.00582	6.52425	0.0106413	0.0440719
XLOC_033990	Peaxi162Scf01343g00168	DnaJ/Hsp40 cysteine-rich domain superfamily protein	2.5161	5.48175	1.12345	1.16507	0.0565	0.0940614	no		Peaxi162Scf01416g00013	1.52403	5.12584	44.8209	2.16e-11	7.85e-10
XLOC_028782	Peaxi162Scf00740g00547	Aldo-keto reductase/ oxidoreductase [Medicago truncatula] gb|AES72571.1| Aldo-keto reductase/ oxidoreductase [Medicago truncatula]	25.6803	55.9427	1.12329	2.9198	5e-05	0.000174625	yes		Peaxi162Scf00536g00089	1.52367	2.53233	9.71011	0.00183257	0.0104275
XLOC_027422	Peaxi162Scf00672g00514	31-kDa RNA binding protein	143.686	312.957	1.12304	2.90187	5e-05	0.000174625	yes		Peaxi162Scf00077g00034	1.5235	3.66686	27.4616	1.6e-07	2.84e-06
XLOC_003110	Peaxi162Scf00017g03136	LAG1 longevity assurance homolog 3	1.77312	3.86105	1.1227	1.46563	0.022	0.0417742	yes		Peaxi162Scf00104g00148	1.5233	3.38694	3.98274	0.0459688	0.138161
XLOC_028296	Peaxi162Scf00711g00052	CYCLIN B2	1.42523	3.09991	1.12103	1.54593	0.01255	0.0255311	yes		Peaxi162Scf00043g00067	1.52285	11.7426	19.6508	9.3e-06	0.000106911
XLOC_015404	Peaxi162Scf00217g00313	Glycosyl hydrolase family protein	7.67762	16.6953	1.12071	2.77283	5e-05	0.000174625	yes		Peaxi162Scf00353g00735	1.52259	5.11157	64.9317	7.75e-16	5.07e-14
XLOC_029134	Peaxi162Scf00763g00330	tetratricopeptide repeat (TPR)-containing protein	8.13202	17.683	1.12068	2.76551	5e-05	0.000174625	yes		Peaxi162Scf00889g00224	1.52198	3.04792	17.0831	3.58e-05	0.000351713
XLOC_018784	Peaxi162Scf00314g00047	NF-X1-type zinc finger protein NFXL1	11.4331	24.8267	1.11868	2.89265	5e-05	0.000174625	yes		Peaxi162Scf00432g00082	1.52038	1.78606	4.45394	0.0348208	0.111763
XLOC_011302	Peaxi162Scf00132g00731	transferases	7.0962	15.3916	1.11702	2.25471	0.0003	0.000918529	yes		Peaxi162Scf00972g00026	1.51996	-0.00121569	2.63154	0.10476	0.253928
XLOC_008818	Peaxi162Scf00092g01012	Photosystem II D1 precursor processing protein PSB27-H2, chloroplastic	9.21212	19.9769	1.11673	2.22193	0.0005	0.00146065	yes		Peaxi162Scf00052g00115	1.51991	5.31072	26.1477	3.16e-07	5.29e-06
XLOC_023168	Peaxi162Scf00450g00859	Plant invertase/pectin methylesterase inhibitor superfamily	19.9458	43.2448	1.11644	2.93631	5e-05	0.000174625	yes		Peaxi162Scf00288g00818	1.5196	5.46918	28.8735	7.73e-08	1.46e-06
XLOC_031803	Peaxi162Scf00984g00219	Unknown protein	3.30449	7.162	1.11593	0.488346	0.20905	0.281709	no		Peaxi162Scf00918g00416	1.51911	4.04708	25.3166	4.87e-07	7.71e-06
XLOC_024849	Peaxi162Scf00533g00510		3.60923	7.82166	1.11578	1.19043	0.05335	0.0895336	no		Peaxi162Scf00802g00122	1.5187	1.25489	1.3419	0.2467	0.452301
XLOC_034589	Peaxi162Scf01713g00018	BTB/POZ domain-containing protein TNFAIP1 isoform 1 [Theobroma cacao] gb|EOX92670.1| BTB/POZ domain-containing protein TNFAIP1 isoform 1 [Theobroma cacao]	58.8116	127.438	1.11562	2.94516	5e-05	0.000174625	yes		Peaxi162Scf01167g00115	1.51841	3.33945	8.15419	0.00429618	0.0212369
XLOC_006014	Peaxi162Scf00055g00057	Malonyl CoA-acyl carrier protein transacylase	43.2851	93.7896	1.11556	2.95184	5e-05	0.000174625	yes		Peaxi162Scf00069g02248	1.51827	7.99014	5.99415	0.0143534	0.0559968
XLOC_005988	Peaxi162Scf00054g02114	Sorbitol dehydrogenase	26.5701	57.5658	1.11541	2.98187	5e-05	0.000174625	yes		Peaxi162Scf01132g00135	1.51817	5.3163	3.6114	0.0573847	0.162972
XLOC_012036	Peaxi162Scf00150g00919	serine carboxypeptidase-like 51	2.80733	6.07996	1.11487	2.05866	0.0016	0.00415147	yes		Peaxi162Scf00788g00033	1.51801	6.70266	30.83	2.82e-08	5.82e-07
XLOC_003508	Peaxi162Scf00023g02224	Unknown protein	2.00694	4.34556	1.11455	1.22516	0.0406	0.0713564	no		Peaxi162Scf00776g00321	1.51742	1.72592	10.9748	0.000923594	0.00588238
XLOC_003371	Peaxi162Scf00021g00118	Signal recognition particle receptor FtsY	40.7556	88.2465	1.11454	3.02563	5e-05	0.000174625	yes		Peaxi162Scf00134g00172	1.51585	7.53103	13.9048	0.00019231	0.0015122
XLOC_025682	Peaxi162Scf00569g00527	Ribonucleoside-diphosphate reductase large subunit	2.57333	5.57192	1.11454	2.35578	0.0003	0.000918529	yes		Peaxi162Scf00327g00912	1.51574	2.3524	14.1465	0.000169113	0.0013529
XLOC_028546	Peaxi162Scf00724g00066	ELF4-like 3	9.70504	21.0055	1.11396	1.62159	0.00955	0.020101	yes		Peaxi162Scf00916g00134	1.51532	0.0343934	2.64964	0.103573	0.251994
XLOC_007937	Peaxi162Scf00078g00626		0.955399	2.06762	1.1138	0.562903	0.22555	0.299045	no		Peaxi162Scf00102g00085	1.51463	2.25141	12.6558	0.0003744	0.00268046
XLOC_017592	Peaxi162Scf00282g00419	Sec-independent protein translocase protein TATA, chloroplastic	39.6385	85.7833	1.11379	2.94243	5e-05	0.000174625	yes		Peaxi162Scf00422g00914	1.51397	2.57942	22.5999	1.99e-06	2.71e-05
XLOC_013491	Peaxi162Scf00174g01621	Unknown protein	469.691	1016.32	1.11357	2.5061	5e-05	0.000174625	yes		Peaxi162Scf00195g01017	1.51313	4.9883	37.9069	7.42e-10	2.02e-08
XLOC_013482	Peaxi162Scf00174g01015	Zim17-type zinc finger protein	221.742	479.788	1.11352	2.82963	5e-05	0.000174625	yes		Peaxi162Scf00014g00156	1.50994	1.09442	2.63132	0.104775	0.253928
XLOC_005095	Peaxi162Scf00043g00255	photosystem II reaction center PSB28 protein	173.212	374.319	1.11173	2.9117	5e-05	0.000174625	yes		Peaxi162Scf00345g01024	1.50906	10.5456	12.1438	0.000492519	0.00340262
XLOC_011054	Peaxi162Scf00129g00433	Aldose 1-epimerase	8.23146	17.7787	1.11093	2.92649	5e-05	0.000174625	yes		Peaxi162Scf00597g00412	1.50831	0.806864	8.11387	0.00439278	0.021614
XLOC_017014	Peaxi162Scf00264g00012	LOB domain-containing protein 37	18.2081	39.3217	1.11075	2.574	5e-05	0.000174625	yes		Peaxi162Scf00045g00533	1.50808	7.90592	61.0733	5.5e-15	3.32e-13
XLOC_010129	Peaxi162Scf00116g00311	Protein kinase superfamily protein	3.63835	7.85596	1.1105	2.0539	0.00115	0.00309176	yes		Peaxi162Scf00418g00036	1.50739	4.28165	16.63	4.54e-05	0.000434378
XLOC_012733	Peaxi162Scf00161g00046	tonoplast intrinsic protein 4	6.69998	14.4649	1.11033	2.08392	0.00085	0.00235725	yes		Peaxi162Scf00031g02716	1.50535	7.07447	24.1853	8.75e-07	1.3e-05
XLOC_002072	Peaxi162Scf00013g00332	Gibberellin-regulated family protein	84.5998	182.609	1.11003	2.8966	5e-05	0.000174625	yes		Peaxi162Scf00076g00107	1.50457	6.59014	14.5075	0.000139605	0.00114942
XLOC_011424	Peaxi162Scf00134g02023	Aluminium induced protein with YGL and LRDR motifs	1401.14	3023.45	1.1096	1.8757	0.00215	0.00540209	yes		Peaxi162Scf00016g00223	1.50429	4.64989	3.91323	0.0479075	0.142484
XLOC_014423	Peaxi162Scf00195g00131	Haloacid dehalogenase-like hydrolase (HAD) superfamily protein	44.108	95.1349	1.10893	2.95792	5e-05	0.000174625	yes		Peaxi162Scf00197g00046	1.50428	0.1843	2.72882	0.0985524	0.243205
XLOC_002252	Peaxi162Scf00014g00613	Protein kinase superfamily protein	10.2709	22.1511	1.10882	2.64189	5e-05	0.000174625	yes		Peaxi162Scf00194g00933	1.50336	3.35055	25.4662	4.5e-07	7.19e-06
XLOC_029089	Peaxi162Scf00760g00025	cobalt ion binding	38.6233	83.2833	1.10856	2.85522	5e-05	0.000174625	yes		Peaxi162Scf00435g00041	1.50333	3.46702	11.6128	0.000655006	0.00436502
XLOC_024583	Peaxi162Scf00520g00219	GTP-binding family protein	1.98987	4.29018	1.10836	1.8808	0.00215	0.00540209	yes		Peaxi162Scf00060g00176	1.50239	4.26039	16.737	4.29e-05	0.00041323
XLOC_028969	Peaxi162Scf00753g00435	expressed protein [Oryza sativa Japonica Group]	1.41106	3.04203	1.10825	1.16325	0.0483	0.0822003	no		Peaxi162Scf00689g00417	1.50237	2.73892	27.0907	1.94e-07	3.4e-06
XLOC_003155	Peaxi162Scf00019g00006	subunit A of ferredoxin-thioredoxin-reductase [Solanum tuberosum]	302.446	651.984	1.10816	2.72248	5e-05	0.000174625	yes		Peaxi162Scf00064g00333	1.50218	1.91393	7.53573	0.00604874	0.0279584
XLOC_033322	Peaxi162Scf01205g00028	Ankyrin repeat family protein	2.10534	4.53699	1.10768	1.96665	0.0022	0.00551397	yes		Peaxi162Scf00328g00620	1.50196	3.03542	8.99991	0.00269993	0.0144217
XLOC_001115	Peaxi162Scf00005g00439	IQ-domain 2	17.8201	38.3959	1.10744	2.91965	5e-05	0.000174625	yes		Peaxi162Scf00246g00096	1.50124	6.95	22.8544	1.75e-06	2.41e-05
XLOC_030059	Peaxi162Scf00825g00236	Peptidyl-prolyl cis-trans isomerase B	10.5601	22.7471	1.10707	2.54978	5e-05	0.000174625	yes		Peaxi162Scf00359g00096	1.49992	1.06681	4.63486	0.0313287	0.103095
XLOC_028304	Peaxi162Scf00711g00414	Unknown protein	2.96355	6.38098	1.10645	1.62715	0.0109	0.0225716	yes		Peaxi162Scf00227g01010	1.49896	2.35491	12.849	0.000337663	0.00245479
XLOC_020484	Peaxi162Scf00362g00088	subtilisin-like serine protease 2	4.83487	10.4039	1.10557	2.57498	5e-05	0.000174625	yes		Peaxi162Scf00814g00225	1.49891	4.83401	43.6056	4.02e-11	1.39e-09
XLOC_020201	Peaxi162Scf00358g00029		7.76032	16.6881	1.10463	1.65056	0.00835	0.0178627	yes		Peaxi162Scf00012g00206	1.49786	3.83838	9.52292	0.00202922	0.0113839
XLOC_028004	Peaxi162Scf00694g00438	Subtilase family protein	35.8412	77.0677	1.10451	2.70128	5e-05	0.000174625	yes		Peaxi162Scf00683g00337	1.4978	0.726011	6.76807	0.00928031	0.0396317
XLOC_001040	Peaxi162Scf00004g02110	Homocysteine S-methyltransferase family protein	3.53248	7.5941	1.1042	1.80025	0.00285	0.00690801	yes		Peaxi162Scf00299g00118	1.49776	6.17771	9.50361	0.00205068	0.0114856
XLOC_023921	Peaxi162Scf00481g00323	Transcription factor IIA, alpha/beta subunit	43.2516	92.9336	1.10345	2.78552	5e-05	0.000174625	yes		Peaxi162Scf01216g00053	1.49753	10.3509	15.6081	7.79e-05	0.000691187
XLOC_017131	Peaxi162Scf00267g01222	Regulator of Vps4 activity in the MVB pathway protein	20.9734	45.0529	1.10306	2.89554	5e-05	0.000174625	yes		Peaxi162Scf01350g00012	1.49467	3.58202	17.2216	3.33e-05	0.000330117
XLOC_028994	Peaxi162Scf00755g00009	Alcohol-forming fatty acyl-CoA reductase	4.76787	10.2418	1.10305	2.4315	0.00015	0.000486486	yes		Peaxi162Scf00174g00025	1.49412	5.15686	24.631	6.94e-07	1.06e-05
XLOC_010102	Peaxi162Scf00115g01116	Cysteine proteinases superfamily protein	4.35552	9.35229	1.10248	2.23678	0.00025	0.000777877	yes		Peaxi162Scf00074g00154	1.49383	2.07678	21.55	3.45e-06	4.42e-05
XLOC_029904	Peaxi162Scf00815g00246	Unknown protein	10.5969	22.7479	1.10209	2.19543	0.00015	0.000486486	yes		Peaxi162Scf00005g00455	1.49358	2.39765	13.2256	0.000276155	0.00206638
XLOC_030537	Peaxi162Scf00876g00412	PAM68, chloroplastic, putative isoform 3 [Theobroma cacao] ref|XP_007040808.1| PAM68, chloroplastic, putative isoform 3 [Theobroma cacao] gb|EOY25308.1| PAM68, chloroplastic, putative isoform 3 [Theobroma cacao] gb|EOY25309.1| PAM68, chloroplastic, putative isoform 3 [Theobroma cacao]	115.627	248.209	1.10208	2.98031	5e-05	0.000174625	yes		Peaxi162Scf00298g00073	1.49293	2.85308	4.36954	0.0365868	0.115958
XLOC_015414	Peaxi162Scf00217g00811	Glucan endo-1,3-beta-glucosidase 14	47.7633	102.507	1.10175	2.90617	5e-05	0.000174625	yes		Peaxi162Scf00007g00285	1.49258	2.40528	10.1552	0.00143893	0.00852245
XLOC_029282	Peaxi162Scf00774g00011		2921.38	6268.68	1.10151	1.86141	0.00235	0.00584835	yes		Peaxi162Scf00128g01330	1.49255	0.492821	6.87197	0.0087558	0.0378207
XLOC_017036	Peaxi162Scf00264g00117	Acetamidase/Formamidase family protein	37.1422	79.6941	1.10141	2.93172	5e-05	0.000174625	yes		Peaxi162Scf00473g00082	1.49248	1.93978	4.97589	0.025703	0.0884197
XLOC_014218	Peaxi162Scf00192g00019	Structural molecule, putative isoform 1 [Theobroma cacao] gb|EOY32416.1| Structural molecule, putative isoform 1 [Theobroma cacao]	72.3242	155.121	1.10085	2.93473	5e-05	0.000174625	yes		Peaxi162Scf00049g02222	1.49213	3.98273	43.3252	4.64e-11	1.58e-09
XLOC_024710	Peaxi162Scf00526g00719	lipid binding protein, putative [Ricinus communis] gb|EEF40736.1| lipid binding protein, putative [Ricinus communis]	2.1107	4.52687	1.10079	1.73331	0.0043	0.00993896	yes		Peaxi162Scf01017g00017	1.49203	2.64622	22.8683	1.73e-06	2.39e-05
XLOC_001648	Peaxi162Scf00009g00299	PAR1 protein	3.30381	7.08483	1.1006	1.74659	0.005	0.0113574	yes		Peaxi162Scf01667g00005	1.49161	10.2995	12.5043	0.000406017	0.00288488
XLOC_029344	Peaxi162Scf00777g00519	NAP1-related protein 2	9.05231	19.4112	1.10053	2.52808	5e-05	0.000174625	yes		Peaxi162Scf00227g00811	1.49059	5.87963	21.7272	3.14e-06	4.09e-05
XLOC_033871	Peaxi162Scf01315g00112	dehydration-induced protein (ERD15)	319.705	685.278	1.09995	2.6915	5e-05	0.000174625	yes		Peaxi162Scf00120g01525	1.48949	2.04509	10.9962	0.000912987	0.00582198
XLOC_020949	Peaxi162Scf00377g00029	Basic helix-loop-helix DNA-binding superfamily protein isoform 1 [Theobroma cacao] gb|EOX96336.1| Basic helix-loop-helix DNA-binding superfamily protein isoform 1 [Theobroma cacao]	41.9112	89.8031	1.09943	3.02495	5e-05	0.000174625	yes		Peaxi162Scf00767g00518	1.48865	1.08667	6.47451	0.0109433	0.0450969
XLOC_022869	Peaxi162Scf00441g00626		7.35474	15.7535	1.09892	1.8249	0.00295	0.0071218	yes		Peaxi162Scf00141g00022	1.48813	12.7038	8.05621	0.0045348	0.0221533
XLOC_027644	Peaxi162Scf00683g00034	Calmodulin binding protein-like	6.32009	13.525	1.09761	2.2925	0.00015	0.000486486	yes		Peaxi162Scf00047g02228	1.48813	4.64897	30.1799	3.94e-08	7.87e-07
XLOC_025581	Peaxi162Scf00563g00414	Ribosomal protein L35	262.234	560.956	1.09703	2.65993	5e-05	0.000174625	yes		Peaxi162Scf00276g01315	1.48797	4.22324	15.2902	9.22e-05	0.000800281
XLOC_021891	Peaxi162Scf00406g00011	Riboflavin biosynthesis protein RibBA	3.78075	8.0865	1.09684	2.23672	0.0003	0.000918529	yes		Peaxi162Scf00171g00822	1.48736	4.7265	38.1904	6.42e-10	1.77e-08
XLOC_018209	Peaxi162Scf00299g00341	Photosystem II reaction center PsbP family protein	23.382	49.9837	1.09606	2.84981	5e-05	0.000174625	yes		Peaxi162Scf00217g01214	1.48648	3.95732	44.2132	2.94e-11	1.05e-09
XLOC_000797	Peaxi162Scf00003g02638	LOB domain-containing protein 38	1.31931	2.81984	1.09583	0.846698	0.1398	0.203199	no		Peaxi162Scf00035g02017	1.48609	2.83032	26.0681	3.3e-07	5.5e-06
XLOC_001136	Peaxi162Scf00005g00134	Coproporphyrinogen III oxidase	64.911	138.639	1.0948	2.84917	5e-05	0.000174625	yes		Peaxi162Scf00715g00009	1.48511	5.19122	22.8786	1.73e-06	2.39e-05
XLOC_023132	Peaxi162Scf00450g00863	Tryptophan synthase beta chain 1	1.09656	2.34182	1.09465	1.00335	0.1156	0.173282	no		Peaxi162Scf00074g00023	1.48494	1.63857	3.91034	0.0479898	0.142668
XLOC_004395	Peaxi162Scf00036g00215	cationic amino acid transporter 5	5.76872	12.3151	1.0941	2.50231	5e-05	0.000174625	yes		Peaxi162Scf00740g00045	1.48444	0.817912	4.03191	0.0446474	0.135314
XLOC_011827	Peaxi162Scf00145g01311	pseudouridine synthase family protein	25.6908	54.8376	1.09392	2.99945	5e-05	0.000174625	yes		Peaxi162Scf00904g00119	1.48418	4.14791	35.2151	2.95e-09	7.31e-08
XLOC_008603	Peaxi162Scf00089g01427	conserved hypothetical protein [Ricinus communis] gb|EEF51928.1| conserved hypothetical protein [Ricinus communis]	29.5201	62.9704	1.09297	2.61129	5e-05	0.000174625	yes		Peaxi162Scf00156g00012	1.4824	0.695077	5.07801	0.0242312	0.0845621
XLOC_007316	Peaxi162Scf00072g00615	Protein disulfide isomerase-like 1-4	16.493	35.1616	1.09215	2.88632	5e-05	0.000174625	yes		Peaxi162Scf00540g00137	1.48197	3.46447	40.2976	2.18e-10	6.56e-09
XLOC_012827	Peaxi162Scf00164g00116	beta-amylase 1	24.8059	52.8638	1.09159	2.85775	5e-05	0.000174625	yes		Peaxi162Scf02248g00007	1.48152	2.02312	1.3457	0.246031	0.451675
XLOC_025316	Peaxi162Scf00549g10014	Ethylene-responsive transcription factor RAP2-10	30.6254	65.2459	1.09116	2.50012	5e-05	0.000174625	yes		Peaxi162Scf00620g00241	1.48109	5.48078	33.759	6.24e-09	1.45e-07
XLOC_014325	Peaxi162Scf00193g00134	Unknown protein	4.23622	9.02371	1.09094	0.831189	0.2692	0.344357	no		Peaxi162Scf00213g00937	1.48072	2.2109	17.3313	3.14e-05	0.000314305
XLOC_020771	Peaxi162Scf00372g00716	conserved hypothetical protein [Ricinus communis] gb|EEF35960.1| conserved hypothetical protein [Ricinus communis]	81.1773	172.893	1.09073	2.83021	5e-05	0.000174625	yes		Peaxi162Scf00033g02833	1.48064	2.01955	4.1016	0.0428427	0.131208
XLOC_008588	Peaxi162Scf00089g01019	Pectate lyase family protein	33.7228	71.8079	1.09042	2.91599	5e-05	0.000174625	yes		Peaxi162Scf00487g00312	1.48059	4.29512	25.5409	4.33e-07	6.93e-06
XLOC_031584	Peaxi162Scf00964g00144	methionine aminopeptidase 1D	25.6427	54.6016	1.09039	2.86625	5e-05	0.000174625	yes		Peaxi162Scf00232g01129	1.48008	11.8699	17.8799	2.35e-05	0.000242853
XLOC_007166	Peaxi162Scf00071g00728	Mog1/PsbP/DUF1795-like photosystem II reaction center PsbP family protein	17.6134	37.4901	1.08984	2.59358	5e-05	0.000174625	yes		Peaxi162Scf00111g01113	1.47993	3.16366	1.97786	0.159616	0.340752
XLOC_021431	Peaxi162Scf00391g00733	Unknown protein	274.322	583.874	1.08979	2.77176	5e-05	0.000174625	yes		Peaxi162Scf00646g00027	1.47967	6.63952	16.6684	4.45e-05	0.000426855
XLOC_012021	Peaxi162Scf00150g01311	conserved hypothetical protein [Ricinus communis] gb|EEF35944.1| conserved hypothetical protein [Ricinus communis]	1.11924	2.38158	1.0894	0.823922	0.16225	0.229936	no		Peaxi162Scf00556g00041	1.47885	1.38779	5.54479	0.0185358	0.0686907
XLOC_017126	Peaxi162Scf00267g00818	Subtilase family protein	1.75364	3.73127	1.08932	2.07887	0.0006	0.00172228	yes		Peaxi162Scf00934g00136	1.4787	3.81452	26.8896	2.15e-07	3.75e-06
XLOC_016607	Peaxi162Scf00253g00216	Non-symbiotic hemoglobin 2	125.075	265.797	1.08753	2.86971	5e-05	0.000174625	yes		Peaxi162Scf00003g04831	1.47854	8.1233	17.4601	2.93e-05	0.000295999
XLOC_022891	Peaxi162Scf00442g00314	Protein kinase superfamily protein	9.21811	19.5885	1.08746	2.50114	5e-05	0.000174625	yes		Peaxi162Scf01257g00019	1.4771	11.1922	12.7319	0.000359469	0.00259058
XLOC_005836	Peaxi162Scf00051g00198	Unknown protein	10.6284	22.5852	1.08745	2.487	5e-05	0.000174625	yes		Peaxi162Scf00452g00831	1.47638	6.11023	23.1426	1.5e-06	2.11e-05
XLOC_008227	Peaxi162Scf00083g00065	conserved hypothetical protein [Ricinus communis] gb|EEF31643.1| conserved hypothetical protein [Ricinus communis]	175.619	373.011	1.08677	2.88751	5e-05	0.000174625	yes		Peaxi162Scf00047g00186	1.47612	0.346399	2.66086	0.102845	0.250639
XLOC_030190	Peaxi162Scf00835g00332		12.0488	25.5886	1.08662	2.06966	0.00095	0.00260572	yes		Peaxi162Scf00045g02238	1.47577	11.1923	27.7473	1.38e-07	2.48e-06
XLOC_007227	Peaxi162Scf00071g00138	U-box domain-containing protein 9	1.67086	3.5483	1.08654	1.37605	0.0271	0.0501222	no		Peaxi162Scf00377g00013	1.47508	2.18891	8.69249	0.00319524	0.0166072
XLOC_007891	Peaxi162Scf00078g00114	Mitochondrial transcription termination factor family protein	18.5275	39.3306	1.08599	2.71177	5e-05	0.000174625	yes		Peaxi162Scf00611g00215	1.47409	5.02675	12.4714	0.000413233	0.00292611
XLOC_004443	Peaxi162Scf00037g01215	Phospholipid/glycerol acyltransferase family protein	10.321	21.9089	1.08593	2.63425	5e-05	0.000174625	yes		Peaxi162Scf00100g00314	1.47239	3.4883	10.9786	0.000921697	0.00587209
XLOC_007439	Peaxi162Scf00073g02022	translocon at the outer envelope membrane of chloroplasts 34	11.6971	24.828	1.08581	2.61776	5e-05	0.000174625	yes		Peaxi162Scf00081g01322	1.47127	0.204393	2.55968	0.109621	0.262209
XLOC_001820	Peaxi162Scf00011g00326	Maternal effect embryo arrest 9 [Theobroma cacao] gb|EOX97331.1| Maternal effect embryo arrest 9 [Theobroma cacao]	7.67308	16.2695	1.0843	1.71232	0.0054	0.0121609	yes		Peaxi162Scf00421g00412	1.47106	7.7882	21.0454	4.49e-06	5.61e-05
XLOC_022475	Peaxi162Scf00424g00053	Eukaryotic aspartyl protease family protein	22.2741	47.2214	1.08407	2.84532	5e-05	0.000174625	yes		Peaxi162Scf00166g00419	1.47069	4.21218	12.0336	0.000522502	0.00358347
XLOC_022712	Peaxi162Scf00435g01211	Phosphatidylinositol-4-phosphate 5-kinase family protein	3.07328	6.51493	1.08397	2.37178	0.0001	0.00033435	yes		Peaxi162Scf01060g00128	1.4698	4.2292	43.7008	3.83e-11	1.33e-09
XLOC_028422	Peaxi162Scf00716g00032	Unknown protein	6.59525	13.9802	1.08389	2.40182	0.0001	0.00033435	yes		Peaxi162Scf00603g00516	1.46965	7.10302	19.9629	7.9e-06	9.26e-05
XLOC_017008	Peaxi162Scf00263g01310	Unknown protein	10.1755	21.5589	1.08318	4.49153	5e-05	0.000174625	yes		Peaxi162Scf00574g00925	1.46958	0.454251	6.07698	0.0136954	0.0538357
XLOC_015919	Peaxi162Scf00231g00726	Afadin- and alpha-actinin-binding protein	8.09729	17.1462	1.08238	2.60129	5e-05	0.000174625	yes		Peaxi162Scf00540g00013	1.46906	9.22509	5.95153	0.0147045	0.0570765
XLOC_011402	Peaxi162Scf00133g01714		1.22946	2.60299	1.08215	0.898692	0.13375	0.195794	no		Peaxi162Scf00284g00526	1.46695	5.2466	34.036	5.41e-09	1.28e-07
XLOC_001331	Peaxi162Scf00007g01343	beta-amylase 6	24.7857	52.4647	1.08184	2.8825	5e-05	0.000174625	yes		Peaxi162Scf00125g00064	1.46694	5.304	24.2066	8.65e-07	1.29e-05
XLOC_011292	Peaxi162Scf00132g00419	expansin B3	2.30346	4.87451	1.08146	1.61798	0.00645	0.0142261	yes		Peaxi162Scf00271g00832	1.46672	1.18143	9.64093	0.00190289	0.0107626
XLOC_025520	Peaxi162Scf00560g00042	leucine-rich repeat/extensin 2	20.2707	42.886	1.08111	5.07337	5e-05	0.000174625	yes		Peaxi162Scf00267g01017	1.46645	11.1446	14.7355	0.000123693	0.00103596
XLOC_008212	Peaxi162Scf00082g02211	xyloglucan endotransglucosylase/hydrolase 8	5.77835	12.2222	1.08078	2.00662	0.00115	0.00309176	yes		Peaxi162Scf00342g00119	1.46405	2.72219	24.3884	7.87e-07	1.18e-05
XLOC_004773	Peaxi162Scf00038g02450	Vacuolar cation/proton exchanger 2	19.6912	41.6476	1.08068	2.84088	5e-05	0.000174625	yes		Peaxi162Scf00416g00416	1.46381	1.3372	14.8954	0.000113637	0.000961852
XLOC_007116	Peaxi162Scf00070g10021	conserved hypothetical protein [Ricinus communis] gb|EEF46099.1| conserved hypothetical protein [Ricinus communis]	16.0821	34.0057	1.08032	2.82494	5e-05	0.000174625	yes		Peaxi162Scf00012g01522	1.46374	2.91318	18.1883	2e-05	0.000210382
XLOC_019086	Peaxi162Scf00324g00610	Thioredoxin superfamily protein	3.99759	8.44674	1.07926	1.79825	0.00485	0.0110557	yes		Peaxi162Scf00751g00005	1.46334	0.854297	4.11751	0.0424415	0.130133
XLOC_030247	Peaxi162Scf00841g00211	Protein of unknown function (DUF707)	30.5578	64.5455	1.07877	2.82887	5e-05	0.000174625	yes		Peaxi162Scf00317g00117	1.46311	1.90368	3.29764	0.0693795	0.187205
XLOC_007070	Peaxi162Scf00069g01736	Protein yippee-like	19.3893	40.9539	1.07874	2.38453	0.0001	0.00033435	yes		Peaxi162Scf00619g00092	1.46197	2.40755	15.4729	8.37e-05	0.000734218
XLOC_031290	Peaxi162Scf00942g00131	Protein kinase superfamily protein	17.3939	36.7256	1.0782	2.89871	5e-05	0.000174625	yes		Peaxi162Scf00076g00422	1.46124	1.77	9.73481	0.00180811	0.0103138
XLOC_032971	Peaxi162Scf01141g00125	IAA-amino acid hydrolase ILR1-like 4	6.14583	12.9738	1.07792	2.3787	0.0003	0.000918529	yes		Peaxi162Scf00133g00525	1.46047	4.50793	33.1831	8.39e-09	1.9e-07
XLOC_018790	Peaxi162Scf00314g00634	Sec14p-like phosphatidylinositol transfer family protein	15.7527	33.242	1.0774	2.68193	5e-05	0.000174625	yes		Peaxi162Scf01142g00002	1.46038	0.216795	5.57735	0.0181942	0.0677158
XLOC_031297	Peaxi162Scf00943g00214	hydroxyproline-rich glycoprotein family protein	3.0759	6.48886	1.07696	1.65908	0.0138	0.0277521	yes		Peaxi162Scf00166g00428	1.45877	0.645297	3.3998	0.0652044	0.178876
XLOC_008504	Peaxi162Scf00088g01619	TBC1 domain family member 15	9.13501	19.2639	1.07642	2.70091	5e-05	0.000174625	yes		Peaxi162Scf00881g00240	1.45873	5.93043	17.4942	2.88e-05	0.000291734
XLOC_014497	Peaxi162Scf00197g00034	60S ribosomal protein L2, mitochondrial	1.20338	2.53768	1.07642	1.09773	0.08365	0.132106	no		Peaxi162Scf00207g01153	1.45865	0.166753	3.08385	0.0790729	0.206418
XLOC_022784	Peaxi162Scf00438g00629	tRNA (adenine(58)-N(1))-methyltransferase non-catalytic subunit trm6	1.24409	2.62314	1.07621	1.45169	0.0176	0.0343584	yes		Peaxi162Scf00284g00529	1.45766	1.93078	14.0956	0.000173745	0.00138142
XLOC_024009	Peaxi162Scf00486g01019	YGGT family protein	95.0553	200.341	1.07562	2.84261	5e-05	0.000174625	yes		Peaxi162Scf00470g00026	1.45735	-0.448441	1.72575	0.188955	0.379265
XLOC_033407	Peaxi162Scf01216g00051	Cytochrome c-type biogenesis ccda-like chloroplastic protein	63.2626	133.311	1.07537	2.83465	5e-05	0.000174625	yes		Peaxi162Scf01313g00013	1.45725	7.59555	10.128	0.00146032	0.00862698
XLOC_014144	Peaxi162Scf00190g01521	terpene synthase 21	1.43332	3.02003	1.0752	1.67257	0.00725	0.0157749	yes		Peaxi162Scf00519g00711	1.45722	4.04526	25.3425	4.8e-07	7.62e-06
XLOC_009060	Peaxi162Scf00097g00232	1-phosphatidylinositol-4-phosphate 5-kinase, putative isoform 1 [Theobroma cacao] gb|EOY01210.1| 1-phosphatidylinositol-4-phosphate 5-kinase, putative isoform 1 [Theobroma cacao]	10.8652	22.871	1.07381	2.78345	5e-05	0.000174625	yes		Peaxi162Scf00658g00834	1.45699	7.36584	18.0547	2.15e-05	0.000223636
XLOC_028286	Peaxi162Scf00710g00537	1,4-Dihydroxy-2-naphthoyl-CoA synthase	59.6435	125.528	1.07357	2.82989	5e-05	0.000174625	yes		Peaxi162Scf00635g00621	1.45688	0.379749	7.57749	0.00591018	0.0275052
XLOC_021674	Peaxi162Scf00400g00087	Unknown protein	1.05602	2.22153	1.07291	0.781945	0.16775	0.236372	no		Peaxi162Scf00391g00715	1.45642	5.07271	10.6132	0.00112286	0.0069432
XLOC_004409	Peaxi162Scf00037g00234	RING/U-box superfamily protein	24.9619	52.5082	1.07281	2.7282	5e-05	0.000174625	yes		Peaxi162Scf00207g00951	1.45536	10.2713	23.7187	1.11e-06	1.61e-05
XLOC_008087	Peaxi162Scf00080g01715	FUNCTIONS IN: molecular_function unknown	4.72033	9.92279	1.07186	1.65118	0.00765	0.0165399	yes		Peaxi162Scf00270g00108	1.45531	2.92445	20.7904	5.12e-06	6.32e-05
XLOC_033757	Peaxi162Scf01294g00015	Protein of unknown function (DUF793)	4.18847	8.8021	1.07142	2.05722	0.0012	0.00321185	yes		Peaxi162Scf00970g00166	1.455	1.20472	9.48078	0.00207635	0.0116074
XLOC_023321	Peaxi162Scf00455g00046	Photosystem I P700 chlorophyll a apoprotein A2	72.8533	153.085	1.07127	2.84303	5e-05	0.000174625	yes		Peaxi162Scf00899g00410	1.45464	5.0553	28.0756	1.17e-07	2.13e-06
XLOC_018745	Peaxi162Scf00314g00827	uridylyltransferase-related	415.091	871.774	1.07053	2.32362	5e-05	0.000174625	yes		Peaxi162Scf00004g00117	1.45382	3.14308	34.6151	4.02e-09	9.73e-08
XLOC_004624	Peaxi162Scf00038g02328	Muscle M-line assembly protein unc-89, putative isoform 2 [Theobroma cacao] gb|EOY27409.1| Muscle M-line assembly protein unc-89, putative isoform 2 [Theobroma cacao]	17.7534	37.2527	1.06925	2.86057	5e-05	0.000174625	yes		Peaxi162Scf00139g00712	1.45358	3.41243	15.7071	7.39e-05	0.0006613
XLOC_006432	Peaxi162Scf00062g00073	scarecrow-like 3	2.01493	4.22646	1.06872	1.71617	0.00525	0.0118596	yes		Peaxi162Scf00078g00626	1.45204	0.719296	4.37772	0.0364117	0.115527
XLOC_025195	Peaxi162Scf00545g00034	TIFY domain protein 8 isoform 3 [Theobroma cacao] gb|EOY31380.1| TIFY domain protein 8 isoform 3 [Theobroma cacao]	2.72085	5.70641	1.06853	2.02787	0.0008	0.00223223	yes		Peaxi162Scf00009g00219	1.4515	3.24146	15.4499	8.47e-05	0.00074227
XLOC_025315	Peaxi162Scf00549g00114	AP2-like ethylene-responsive transcription factor	2.00963	4.21278	1.06784	1.87982	0.0025	0.00617808	yes		Peaxi162Scf00585g00010	1.45044	4.34638	8.0135	0.00464299	0.02259
XLOC_021599	Peaxi162Scf00397g00111	Glutathione-regulated potassium-efflux system protein KefC	39.992	83.8181	1.06755	2.74437	5e-05	0.000174625	yes		Peaxi162Scf00173g00513	1.45003	1.42074	12.1021	0.000503656	0.00347146
XLOC_005910	Peaxi162Scf00052g01611	Unknown protein	1586.48	3324.56	1.06733	1.90738	0.001	0.00272775	yes		Peaxi162Scf00101g01413	1.44664	3.7997	16.3768	5.19e-05	0.000487662
XLOC_032558	Peaxi162Scf01073g00010	Subtilase family protein	1.71466	3.59134	1.0666	1.92805	0.0019	0.004839	yes		Peaxi162Scf00262g00118	1.44653	0.51293	3.63664	0.0565208	0.161097
XLOC_022258	Peaxi162Scf00420g00560	DHBP synthase RibB-like alpha/beta domain	17.1699	35.9369	1.06558	2.618	5e-05	0.000174625	yes		Peaxi162Scf00074g01827	1.44611	2.98465	18.083	2.11e-05	0.000220889
XLOC_022791	Peaxi162Scf00438g00824	tubulin beta-1 chain	70.8364	148.258	1.06555	2.83074	5e-05	0.000174625	yes		Peaxi162Scf00981g00002	1.44581	5.81505	41.0471	1.49e-10	4.63e-09
XLOC_005810	Peaxi162Scf00051g00211	Bidirectional sugar transporter SWEET1b	3.38313	7.07794	1.06497	1.74963	0.00605	0.0134451	yes		Peaxi162Scf00038g01824	1.44574	4.78878	46.0917	1.13e-11	4.29e-10
XLOC_027888	Peaxi162Scf00689g00329	Unknown protein	117.243	245.25	1.06475	2.79741	5e-05	0.000174625	yes		Peaxi162Scf00299g00014	1.44497	4.7072	8.73288	0.00312522	0.0162883
XLOC_021560	Peaxi162Scf00395g00715	Photosystem I assembly protein Ycf3	1.22968	2.57208	1.06465	0.505932	0.21535	0.288642	no		Peaxi162Scf00015g00032	1.44383	10.4299	14.8718	0.000115073	0.000971224
XLOC_016128	Peaxi162Scf00235g00723	Thioredoxin superfamily protein	110.544	231.145	1.06418	2.79081	5e-05	0.000174625	yes		Peaxi162Scf00051g00109	1.44349	6.29184	60.1122	8.96e-15	5.24e-13
XLOC_021035	Peaxi162Scf00380g00217	Transmembrane Fragile-X-F-associated protein	6.48033	13.5455	1.06367	2.32238	5e-05	0.000174625	yes		Peaxi162Scf00020g00032	1.44341	0.0452189	2.94166	0.0863222	0.220566
XLOC_018603	Peaxi162Scf00310g00037	amino acid permease 3	1.02706	2.14613	1.06321	1.26915	0.03895	0.068817	no		Peaxi162Scf00130g01319	1.44321	2.70699	7.73917	0.00540358	0.0255639
XLOC_032218	Peaxi162Scf01030g00013	UDP-galactose transporter 3	1.39951	2.9243	1.06317	1.30667	0.0308	0.0560656	no		Peaxi162Scf01969g00034	1.44281	5.21201	40.616	1.85e-10	5.66e-09
XLOC_026385	Peaxi162Scf00610g00354	xyloglucan endotransglucosylase/hydrolase 24	6.13002	12.805	1.06274	1.84839	0.00185	0.00472447	yes		Peaxi162Scf00618g00342	1.44257	3.75634	41.8476	9.87e-11	3.14e-09
XLOC_032802	Peaxi162Scf01111g00012	S-adenosyl-L-methionine-dependent methyltransferases superfamily protein	11.3707	23.7359	1.06175	2.82984	0.0001	0.00033435	yes		Peaxi162Scf00575g00006	1.44183	2.20843	13.6106	0.000224909	0.00173511
XLOC_017305	Peaxi162Scf00271g00618	Transducin/WD40 repeat-like superfamily protein	3.5115	7.32738	1.06121	1.99032	0.00185	0.00472447	yes		Peaxi162Scf00076g10023	1.44153	2.77659	16.1382	5.89e-05	0.000544467
XLOC_002853	Peaxi162Scf00016g02037	Plant protein of unknown function (DUF869)	1.42322	2.9679	1.06029	1.95842	0.0018	0.00461128	yes		Peaxi162Scf00009g00221	1.44105	3.88481	17.4454	2.96e-05	0.000297716
XLOC_014763	Peaxi162Scf00204g00097	Peptidyl-prolyl cis-trans isomerase FKBP16-2, chloroplastic	39.2614	81.8312	1.05954	2.77516	5e-05	0.000174625	yes		Peaxi162Scf00204g00216	1.44024	4.83425	34.958	3.37e-09	8.28e-08
XLOC_003997	Peaxi162Scf00030g01518	Unknown protein	72.9514	152.049	1.05953	2.54519	5e-05	0.000174625	yes		Peaxi162Scf00597g00033	1.43993	3.25202	26.838	2.21e-07	3.84e-06
XLOC_027532	Peaxi162Scf00678g00046	chloroplast oxygen-evolving protein [Nicotiana attenuata]	11.9363	24.874	1.05929	1.73338	0.005	0.0113574	yes		Peaxi162Scf00560g00617	1.43987	3.30323	29.2994	6.2e-08	1.2e-06
XLOC_007790	Peaxi162Scf00076g00226	PsbP domain-containing protein 6, chloroplastic	82.6062	172.13	1.05918	2.78913	5e-05	0.000174625	yes		Peaxi162Scf00024g01820	1.43974	-0.0289245	2.20474	0.137587	0.308643
XLOC_029562	Peaxi162Scf00790g00212	Acyl-CoA N-acyltransferases (NAT) superfamily protein	13.7944	28.7435	1.05916	2.6076	5e-05	0.000174625	yes		Peaxi162Scf00219g00048	1.43954	5.61273	7.83781	0.00511646	0.0244513
XLOC_007444	Peaxi162Scf00073g02129	RING finger and transmembrane domain-containing protein 2	4.20504	8.76197	1.05913	2.1832	0.00035	0.00105711	yes		Peaxi162Scf00434g00510	1.43953	4.82728	13.2707	0.000269582	0.00202671
XLOC_009164	Peaxi162Scf00100g00147	plasma membrane intrinsic protein 2	9.71502	20.2423	1.05909	2.52388	5e-05	0.000174625	yes		Peaxi162Scf00344g01012	1.43937	4.66953	18.8773	1.39e-05	0.000153007
XLOC_013942	Peaxi162Scf00186g00011	basic pentacysteine 6	24.4294	50.8924	1.05883	2.5322	5e-05	0.000174625	yes		Peaxi162Scf00027g00016	1.43552	8.05267	33.1281	8.63e-09	1.95e-07
XLOC_020083	Peaxi162Scf00353g00740	Peptidyl-prolyl cis-trans isomerase G isoform 1 [Theobroma cacao] gb|EOY14008.1| Peptidyl-prolyl cis-trans isomerase G isoform 1 [Theobroma cacao]	15.0543	31.3594	1.05872	2.82467	5e-05	0.000174625	yes		Peaxi162Scf00074g00153	1.43528	1.39696	3.98867	0.0458072	0.137841
XLOC_023162	Peaxi162Scf00450g00853	early nodulin-like protein 9	30.7663	64.0861	1.05866	3.10822	5e-05	0.000174625	yes		Peaxi162Scf00481g00511	1.43472	4.85351	36.3453	1.65e-09	4.31e-08
XLOC_003935	Peaxi162Scf00030g10015	Eukaryotic aspartyl protease family protein	9.8607	20.5359	1.05839	2.55225	5e-05	0.000174625	yes		Peaxi162Scf00137g00121	1.4337	1.15715	3.99222	0.0457109	0.137679
XLOC_012998	Peaxi162Scf00166g00332	SPIRAL1-like1	69.7784	145.307	1.05825	2.7429	5e-05	0.000174625	yes		Peaxi162Scf00544g00920	1.43108	1.55319	3.99211	0.0457137	0.137679
XLOC_030289	Peaxi162Scf00843g00012	UDP-Glycosyltransferase superfamily protein	19.3899	40.3736	1.0581	2.77209	5e-05	0.000174625	yes		Peaxi162Scf00014g00414	1.43075	4.48645	19.6474	9.31e-06	0.00010704
XLOC_014432	Peaxi162Scf00195g00521	NagB/RpiA/CoA transferase-like superfamily protein	7.87095	16.3831	1.0576	2.40563	5e-05	0.000174625	yes		Peaxi162Scf00241g00030	1.4306	2.53784	20.0265	7.64e-06	8.97e-05
XLOC_021913	Peaxi162Scf00406g00094	C2 calcium/lipid-binding plant phosphoribosyltransferase family protein	1.68531	3.50745	1.05741	1.91065	0.00285	0.00690801	yes		Peaxi162Scf00777g00053	1.43051	2.17609	26.2305	3.03e-07	5.1e-06
XLOC_033824	Peaxi162Scf01311g00024	F-box/LRR-repeat protein 17	1.03233	2.14829	1.05728	1.5448	0.0113	0.0232901	yes		Peaxi162Scf00452g00237	1.42991	0.751401	4.00335	0.0454101	0.136945
XLOC_027523	Peaxi162Scf00677g00035	Unknown protein	13.2576	27.5488	1.05517	2.81087	5e-05	0.000174625	yes		Peaxi162Scf00032g00102	1.42933	0.956222	1.36995	0.24182	0.446406
XLOC_027619	Peaxi162Scf00681g00227	glyceraldehyde-3-phosphate dehydrogenase C2	4838.12	10047.2	1.05427	1.091	0.05865	0.0971656	no		Peaxi162Scf01343g00156	1.42898	7.05393	20.8966	4.85e-06	6.03e-05
XLOC_008099	Peaxi162Scf00081g00049	beta glucosidase 17	33.2445	69.0354	1.05422	2.80563	5e-05	0.000174625	yes		Peaxi162Scf00521g00028	1.42885	5.6537	6.39613	0.0114369	0.0466946
XLOC_006509	Peaxi162Scf00063g00213	Alternative oxidase family protein	15.8638	32.9159	1.05304	2.61391	5e-05	0.000174625	yes		Peaxi162Scf00660g00816	1.42687	2.87335	15.5841	7.89e-05	0.000698816
XLOC_013835	Peaxi162Scf00182g00057	Unknown protein	1.52193	3.15571	1.05206	0.851563	0.14395	0.2082	no		Peaxi162Scf00818g00320	1.4263	4.09746	39.2337	3.76e-10	1.07e-08
XLOC_020384	Peaxi162Scf00362g00529	conserved hypothetical protein [Ricinus communis] gb|EEF41125.1| conserved hypothetical protein [Ricinus communis]	67.9346	140.852	1.05196	2.74766	5e-05	0.000174625	yes		Peaxi162Scf00063g02324	1.42591	0.592225	5.37081	0.0204765	0.07434
XLOC_019996	Peaxi162Scf00350g00216	DNA mismatch repair protein MutS	2.08423	4.31999	1.05151	1.86226	0.0045	0.0103476	yes		Peaxi162Scf00420g00852	1.42529	1.32195	4.91991	0.0265488	0.0907542
XLOC_002468	Peaxi162Scf00015g00027	Auxin-responsive protein IAA4	53.2014	110.243	1.05116	2.76403	5e-05	0.000174625	yes		Peaxi162Scf00703g00210	1.42465	4.00913	10.5844	0.00114045	0.00703005
XLOC_008569	Peaxi162Scf00089g00622	SNF1-related protein kinase regulatory subunit gamma 1	27.4712	56.9239	1.05112	2.76784	5e-05	0.000174625	yes		Peaxi162Scf00626g00720	1.42363	8.52447	34.1712	5.05e-09	1.2e-07
XLOC_026282	Peaxi162Scf00603g00005	Chlorophyll a-b binding protein 50, chloroplastic	10293.4	21326.7	1.05094	1.00524	0.0693	0.112296	no		Peaxi162Scf00465g00066	1.42335	1.81966	7.65903	0.00564888	0.0265606
XLOC_022216	Peaxi162Scf00419g00024	CCR4-NOT transcription complex subunit 8	4.6774	9.68818	1.05052	1.87156	0.0024	0.00595922	yes		Peaxi162Scf00229g01513	1.42073	7.44847	2.31744	0.127931	0.293335
XLOC_015981	Peaxi162Scf00232g00114	uridine kinase-like 3	28.3364	58.6728	1.05004	2.7963	5e-05	0.000174625	yes		Peaxi162Scf00284g00626	1.41995	1.26295	3.82678	0.0504398	0.147976
XLOC_023994	Peaxi162Scf00485g00109	Cytochrome b6-f complex iron-sulfur subunit 2, chloroplastic	4367.34	9042.39	1.04995	1.11623	0.0589	0.0975246	no		Peaxi162Scf00390g00079	1.41982	0.441334	4.64406	0.0311612	0.102721
XLOC_000041	Peaxi162Scf00000g58015	Unknown protein	3.57052	7.39237	1.0499	1.55778	0.01125	0.0231999	yes		Peaxi162Scf00049g00208	1.41924	2.66976	7.44422	0.00636406	0.029117
XLOC_027571	Peaxi162Scf00680g00119	Pentatricopeptide repeat (PPR) superfamily protein, putative isoform 1 [Theobroma cacao] gb|EOY20944.1| Pentatricopeptide repeat (PPR) superfamily protein, putative isoform 1 [Theobroma cacao]	1.42759	2.95547	1.04981	1.02711	0.08265	0.130751	no		Peaxi162Scf00036g00059	1.4192	2.61472	17.3639	3.09e-05	0.000309717
XLOC_012917	Peaxi162Scf00165g01014	Protein kinase superfamily protein	5.57988	11.5516	1.04979	2.12998	0.0002	0.000634001	yes		Peaxi162Scf00129g01650	1.41852	1.87482	14.8868	0.000114161	0.000965105
XLOC_021446	Peaxi162Scf00392g00728	dCTP pyrophosphatase 1	1.45281	3.00742	1.04967	0.969594	0.1133	0.170472	no		Peaxi162Scf00700g00054	1.41848	6.85653	15.3777	8.8e-05	0.000766951
XLOC_032724	Peaxi162Scf01097g00415	RING/U-box superfamily protein	3.36708	6.96628	1.04889	1.71643	0.00445	0.0102455	yes		Peaxi162Scf01128g00111	1.41817	4.08961	37.1445	1.1e-09	2.92e-08
XLOC_018163	Peaxi162Scf00299g00335	protein TUNICAMYCIN INDUCED 1 [Arabidopsis thaliana] gb|AAO42078.1| unknown protein [Arabidopsis thaliana] gb|AAO50694.1| unknown protein [Arabidopsis thaliana] gb|AED97909.1| uncharacterized protein [Arabidopsis thaliana]	18.0567	37.3544	1.04874	2.72984	5e-05	0.000174625	yes		Peaxi162Scf00071g00537	1.41781	0.0790092	2.28258	0.130834	0.298012
XLOC_028002	Peaxi162Scf00694g00430	Protein of unknown function (DUF3411)	94.1211	194.651	1.0483	2.69155	5e-05	0.000174625	yes		Peaxi162Scf00222g00823	1.4172	4.02067	23.3859	1.33e-06	1.88e-05
XLOC_011768	Peaxi162Scf00141g00095	Mitochondrial substrate carrier family protein	4.25416	8.79056	1.04708	1.66975	0.00755	0.016348	yes		Peaxi162Scf00405g00135	1.41658	7.29125	11.4638	0.000709632	0.00467491
XLOC_025979	Peaxi162Scf00585g00071	Fatty acid desaturase 2	34.0304	70.267	1.04602	2.87703	5e-05	0.000174625	yes		Peaxi162Scf00517g00118	1.41609	10.762	21.0856	4.39e-06	5.51e-05
XLOC_014039	Peaxi162Scf00188g00047	Protein of unknown function DUF2359, transmembrane	4.04855	8.35677	1.04554	2.04974	0.00075	0.00210563	yes		Peaxi162Scf00013g03331	1.41565	2.72204	17.4149	3e-05	0.000301954
XLOC_019155	Peaxi162Scf00328g00120	RING/U-box superfamily protein	9.42267	19.4479	1.04541	2.2987	0.00045	0.00132797	yes		Peaxi162Scf00207g00340	1.41501	1.74386	5.10041	0.0239202	0.0836885
XLOC_005335	Peaxi162Scf00045g01530	Plastid-lipid associated protein PAP / fibrillin family protein	120.413	248.459	1.04501	2.71221	5e-05	0.000174625	yes		Peaxi162Scf00420g00335	1.41465	2.75876	11.7256	0.000616458	0.00414279
XLOC_033529	Peaxi162Scf01248g00004	NAD(P)H-quinone oxidoreductase subunit H, putative isoform 1 [Theobroma cacao] ref|XP_007034794.1| NAD(P)H-quinone oxidoreductase subunit H, putative isoform 1 [Theobroma cacao] gb|EOY05719.1| NAD(P)H-quinone oxidoreductase subunit H, putative isoform 1 [Theobroma cacao] gb|EOY05720.1| NAD(P)H-quinone oxidoreductase subunit H, putative isoform 1 [Theobroma cacao]	21.7863	44.9428	1.04467	2.35867	0.0001	0.00033435	yes		Peaxi162Scf00030g00156	1.41298	3.77983	2.7	0.100348	0.24637
XLOC_021470	Peaxi162Scf00393g00118	Unknown protein	2.04515	4.21836	1.04448	1.77264	0.0035	0.00828339	yes		Peaxi162Scf00311g01110	1.41233	6.58293	23.7746	1.08e-06	1.57e-05
XLOC_017845	Peaxi162Scf00287g01628	basic pentacysteine 6	23.1713	47.7601	1.04346	2.74041	5e-05	0.000174625	yes		Peaxi162Scf00004g02110	1.412	4.26467	6.22114	0.0126234	0.0504254
XLOC_022318	Peaxi162Scf00420g00566	Unknown protein	22.0565	45.4402	1.04277	2.12755	0.00045	0.00132797	yes		Peaxi162Scf00398g00057	1.41182	7.11001	24.0137	9.57e-07	1.41e-05
XLOC_023013	Peaxi162Scf00445g00079	Mediator of RNA polymerase II transcription subunit 28	3.39924	6.99528	1.04117	1.42759	0.02105	0.0402022	yes		Peaxi162Scf00493g00220	1.41151	3.88449	13.6124	0.000224699	0.00173511
XLOC_006081	Peaxi162Scf00057g00140	NAD(P)-binding Rossmann-fold superfamily protein	8.3884	17.2621	1.04114	2.69428	5e-05	0.000174625	yes		Peaxi162Scf00628g00053	1.40841	7.26228	16.9911	3.76e-05	0.000366729
XLOC_017390	Peaxi162Scf00274g00627	RING/FYVE/PHD zinc finger superfamily protein	22.9311	47.1736	1.04067	2.6284	5e-05	0.000174625	yes		Peaxi162Scf00928g00230	1.408	3.49326	21.1413	4.27e-06	5.37e-05
XLOC_013481	Peaxi162Scf00174g00103	plastocyanin 1	3019.76	6206.56	1.03936	1.89095	0.0017	0.00438271	yes		Peaxi162Scf00314g00116	1.40747	5.54909	20.158	7.13e-06	8.44e-05
XLOC_006397	Peaxi162Scf00061g00119	Exostosin family protein	1.811	3.72136	1.03904	1.49941	0.0152	0.03021	yes		Peaxi162Scf00032g00063	1.40742	7.00536	19.9845	7.81e-06	9.16e-05
XLOC_000794	Peaxi162Scf00003g02550	Protein phosphatase 2C family protein	13.365	27.4577	1.03875	2.51075	5e-05	0.000174625	yes		Peaxi162Scf00003g04025	1.40704	5.62875	7.18621	0.00734658	0.032688
XLOC_016533	Peaxi162Scf00251g01121	N-alpha-acetyltransferase 50	3.90747	8.02663	1.03856	1.53211	0.01215	0.0248214	yes		Peaxi162Scf00121g00315	1.40665	2.32636	5.30452	0.0212701	0.076577
XLOC_021677	Peaxi162Scf00400g00113	Pentatricopeptide repeat (PPR-like) superfamily protein	24.9317	51.204	1.03828	2.75118	5e-05	0.000174625	yes		Peaxi162Scf00748g00096	1.40607	1.07788	3.85094	0.049718	0.14646
XLOC_015830	Peaxi162Scf00228g00735	Translation elongation factor EF1B/ribosomal protein S6 family protein	6.76873	13.9011	1.03824	1.8346	0.0022	0.00551397	yes		Peaxi162Scf00309g01023	1.40361	3.03638	12.169	0.000485913	0.00336372
XLOC_016910	Peaxi162Scf00261g00157	Cysteine proteinases superfamily protein	31.3032	64.2846	1.03816	2.79348	5e-05	0.000174625	yes		Peaxi162Scf00000g00252	1.40265	4.9937	23.3094	1.38e-06	1.95e-05
XLOC_006779	Peaxi162Scf00066g00614	GTPase Obg	66.5429	136.646	1.03808	2.65994	5e-05	0.000174625	yes		Peaxi162Scf00027g00003	1.40265	2.0925	5.86439	0.0154502	0.0592493
XLOC_014327	Peaxi162Scf00194g00002	Unknown protein	2.75892	5.65867	1.03636	0.529692	0.26715	0.342132	no		Peaxi162Scf00340g00061	1.4021	3.23169	14.5778	0.000134489	0.00111466
XLOC_030157	Peaxi162Scf00832g00006	Unknown protein	1.53506	3.14741	1.03588	0.773709	0.1542	0.220618	no		Peaxi162Scf00179g00919	1.40206	1.50656	7.3314	0.00677602	0.0306631
XLOC_016098	Peaxi162Scf00235g00727	Trigger factor	23.6429	48.4657	1.03556	2.77692	5e-05	0.000174625	yes		Peaxi162Scf00408g00242	1.40135	1.73167	3.92961	0.0474429	0.141509
XLOC_018170	Peaxi162Scf00299g00530	Fructose-1,6-bisphosphatase class 1	14.4846	29.6778	1.03487	2.55185	0.0001	0.00033435	yes		Peaxi162Scf00019g00012	1.40043	5.69283	24.0394	9.44e-07	1.39e-05
XLOC_007803	Peaxi162Scf00076g00620	nudix hydrolase homolog 16	2.22276	4.55417	1.03484	1.20963	0.05155	0.0869561	no		Peaxi162Scf00549g00430	1.40014	2.58084	7.11282	0.00765346	0.0338107
XLOC_020131	Peaxi162Scf00355g00913	F-box/RNI-like superfamily protein, putative [Theobroma cacao] gb|EOY28412.1| F-box/RNI-like superfamily protein, putative [Theobroma cacao]	2.23459	4.57792	1.03468	1.685	0.00705	0.015391	yes		Peaxi162Scf01462g00001	1.39881	1.80838	7.48946	0.00620612	0.0284904
XLOC_018498	Peaxi162Scf00305g01116	Protein of unknown function DUF2359, transmembrane	9.45689	19.3735	1.03464	2.60284	5e-05	0.000174625	yes		Peaxi162Scf00010g00309	1.39856	6.28097	33.988	5.55e-09	1.3e-07
XLOC_005599	Peaxi162Scf00047g01229	DNA polymerase delta subunit 4 [Morus notabilis]	7.08141	14.5032	1.03426	1.66306	0.00705	0.015391	yes		Peaxi162Scf00502g00713	1.39845	4.80142	31.6035	1.89e-08	3.99e-07
XLOC_031793	Peaxi162Scf00984g10021	Ran BP2/NZF zinc finger-like superfamily protein	6.13921	12.5689	1.03374	1.77015	0.0051	0.0115595	yes		Peaxi162Scf00061g00155	1.39823	6.85731	24.8352	6.24e-07	9.6e-06
XLOC_015927	Peaxi162Scf00231g01015	basic helix-loop-helix (bHLH) DNA-binding superfamily protein	1.38471	2.83451	1.03351	1.08068	0.0778	0.124139	no		Peaxi162Scf00553g00013	1.39777	4.27625	18.8677	1.4e-05	0.000153697
XLOC_027910	Peaxi162Scf00690g00215	Sugar transporter, putative isoform 1 [Theobroma cacao] gb|EOY14729.1| Sugar transporter, putative isoform 1 [Theobroma cacao]	20.5437	42.0382	1.033	2.58342	5e-05	0.000174625	yes		Peaxi162Scf00120g00102	1.39758	2.3174	10.9287	0.000946853	0.00600466
XLOC_010944	Peaxi162Scf00128g01770	conserved hypothetical protein [Ricinus communis] gb|EEF38966.1| conserved hypothetical protein [Ricinus communis]	4.87111	9.96745	1.03297	1.84993	0.00345	0.00817973	yes		Peaxi162Scf00284g01051	1.39714	6.55391	10.7923	0.00101925	0.00639527
XLOC_002222	Peaxi162Scf00013g00288	Plant invertase/pectin methylesterase inhibitor superfamily	2.37196	4.85337	1.03291	1.81363	0.0023	0.00573661	yes		Peaxi162Scf00015g02216	1.39701	6.52967	46.2155	1.06e-11	4.06e-10
XLOC_006644	Peaxi162Scf00064g00535	Bifunctional nuclease 1	284.41	581.863	1.03271	2.38015	0.00015	0.000486486	yes		Peaxi162Scf00395g00062	1.39656	3.90353	19.7407	8.87e-06	0.00010274
XLOC_016297	Peaxi162Scf00241g00625	UMP-CMP kinase	10.1696	20.7968	1.03209	2.38535	0.0001	0.00033435	yes		Peaxi162Scf00058g00294	1.39656	1.48079	7.53116	0.0060641	0.0279981
XLOC_003943	Peaxi162Scf00030g00044	alpha/beta-Hydrolases superfamily protein	4.89361	9.99238	1.02993	1.87477	0.00275	0.00669304	yes		Peaxi162Scf00363g00520	1.39623	5.78334	41.5467	1.15e-10	3.64e-09
XLOC_026649	Peaxi162Scf00620g00315	serine protease [Solanum lycopersicum]	5.92631	12.1004	1.02985	2.66749	5e-05	0.000174625	yes		Peaxi162Scf00253g00219	1.39553	5.91828	53.5672	2.5e-13	1.2e-11
XLOC_028739	Peaxi162Scf00740g00427	F-box/WD repeat-containing protein [Medicago truncatula] gb|AES72555.1| F-box/WD repeat-containing protein [Medicago truncatula]	1.83169	3.73966	1.02973	0.63861	0.30215	0.379548	no		Peaxi162Scf00191g00102	1.39528	9.02189	8.12809	0.00435846	0.0214883
XLOC_010934	Peaxi162Scf00128g01542	conserved hypothetical protein [Ricinus communis] gb|EEF47440.1| conserved hypothetical protein [Ricinus communis]	1.62569	3.31902	1.0297	1.47048	0.0182	0.0353805	yes		Peaxi162Scf00468g00052	1.39421	1.81273	3.96542	0.0464439	0.139184
XLOC_026477	Peaxi162Scf00614g00078	Facilitated trehalose transporter Tret1	79.5128	162.31	1.02949	2.61282	5e-05	0.000174625	yes		Peaxi162Scf00069g00211	1.39417	0.108498	2.83772	0.0920745	0.231045
XLOC_014706	Peaxi162Scf00203g00076		8.45174	17.2515	1.0294	1.74908	0.0067	0.0147137	yes		Peaxi162Scf00156g00007	1.39336	4.00061	7.03802	0.00797974	0.0350087
XLOC_004788	Peaxi162Scf00038g02668	Tetratricopeptide repeat (TPR)-like superfamily protein	21.259	43.3791	1.02893	2.60805	5e-05	0.000174625	yes		Peaxi162Scf00076g01036	1.39249	1.2663	14.1687	0.000167129	0.00134245
XLOC_022786	Peaxi162Scf00438g00718	Unknown protein	19.466	39.7192	1.02888	2.72472	5e-05	0.000174625	yes		Peaxi162Scf00763g00326	1.39204	2.03837	5.93216	0.014867	0.0575347
XLOC_015944	Peaxi162Scf00231g00326		4.77506	9.74084	1.02853	1.61153	0.00835	0.0178627	yes		Peaxi162Scf01211g00132	1.39188	5.12741	22.7366	1.86e-06	2.55e-05
XLOC_031476	Peaxi162Scf00955g00214	Mitochondrial transcription termination factor family protein	12.4147	25.3246	1.02849	2.56764	5e-05	0.000174625	yes		Peaxi162Scf00347g00330	1.39053	0.226897	4.87496	0.0272491	0.0925977
XLOC_021822	Peaxi162Scf00404g00216	Nucleic acid-binding, OB-fold-like protein	1.84174	3.75603	1.02814	0.99692	0.09305	0.144632	no		Peaxi162Scf00041g00061	1.39015	7.66054	22.6809	1.91e-06	2.61e-05
XLOC_009493	Peaxi162Scf00104g00811	30S ribosomal protein 3, chloroplastic	141.367	288.006	1.02665	2.68287	5e-05	0.000174625	yes		Peaxi162Scf00003g01121	1.3897	3.1206	14.0097	0.000181872	0.00143941
XLOC_025138	Peaxi162Scf00542g00032	nascent polypeptide-associated complex subunit alpha-like protein 2	31.0586	63.2686	1.0265	2.50201	5e-05	0.000174625	yes		Peaxi162Scf00017g00818	1.38947	1.40819	9.11664	0.00253295	0.0137014
XLOC_007320	Peaxi162Scf00072g00628	alpha/beta-Hydrolases superfamily protein	30.9098	62.949	1.02612	2.8292	5e-05	0.000174625	yes		Peaxi162Scf00047g02325	1.3894	1.08316	5.27752	0.0216025	0.0773834
XLOC_030548	Peaxi162Scf00877g00015	Unknown protein	6.63645	13.5077	1.0253	1.42169	0.0231	0.043581	yes		Peaxi162Scf00477g00114	1.38935	5.15262	16.2688	5.5e-05	0.000513249
XLOC_000517	Peaxi162Scf00002g00549	Protein BUD31 homolog 1	20.6375	41.9971	1.02502	2.53759	5e-05	0.000174625	yes		Peaxi162Scf00132g00731	1.38884	2.84453	19.3122	1.11e-05	0.000125074
XLOC_010899	Peaxi162Scf00128g00834	3-oxoacyl-[acyl-carrier-protein] reductase 4	1.86889	3.80288	1.02491	1.49203	0.01825	0.0354677	yes		Peaxi162Scf00420g00555	1.3882	2.92022	10.5305	0.00117423	0.00720187
XLOC_012684	Peaxi162Scf00160g01234	Unknown protein	7.04256	14.3298	1.02484	2.21594	0.00035	0.00105711	yes		Peaxi162Scf00299g00112	1.3879	5.42114	5.62427	0.0177135	0.066248
XLOC_031846	Peaxi162Scf00988g00034	alpha/beta-Hydrolases superfamily protein	62.656	127.461	1.02453	2.70091	5e-05	0.000174625	yes		Peaxi162Scf00444g00429	1.38743	0.958851	2.68037	0.101592	0.24831
XLOC_020077	Peaxi162Scf00352g01036	Unknown protein	1.13011	2.29857	1.02427	1.29591	0.0333	0.060031	no		Peaxi162Scf03271g00016	1.38722	6.79904	15.2717	9.31e-05	0.000806227
XLOC_033344	Peaxi162Scf01205g00190	apyrase 1	9.25951	18.8265	1.02376	2.47798	5e-05	0.000174625	yes		Peaxi162Scf00217g00112	1.3864	3.60498	6.6316	0.0100185	0.0421125
XLOC_011747	Peaxi162Scf00141g00129	Reticulon family protein	1.82643	3.70959	1.02224	1.31472	0.0378	0.0670528	no		Peaxi162Scf00167g00009	1.38588	3.29189	21.8436	2.96e-06	3.88e-05
XLOC_014406	Peaxi162Scf00195g00083	Ribosomal protein L10 family protein	47.0962	95.6534	1.0222	2.64373	5e-05	0.000174625	yes		Peaxi162Scf00385g00096	1.38558	1.71488	2.38206	0.122736	0.284574
XLOC_001394	Peaxi162Scf00007g00930	Unknown protein	17.0401	34.6012	1.02189	2.22198	0.0004	0.00119351	yes		Peaxi162Scf00684g00575	1.38555	2.04511	13.473	0.000242015	0.00184968
XLOC_013604	Peaxi162Scf00176g00122	alpha/beta-Hydrolases superfamily protein	10.291	20.8904	1.02146	1.92233	0.0015	0.00391872	yes		Peaxi162Scf00129g01334	1.3854	1.09001	3.82309	0.0505508	0.148281
XLOC_008506	Peaxi162Scf00088g01715	Auxin-responsive protein IAA29	1.42508	2.89164	1.02085	1.01879	0.0798	0.126901	no		Peaxi162Scf00683g00016	1.38317	5.75944	28.0013	1.21e-07	2.21e-06
XLOC_026270	Peaxi162Scf00603g00014	Chlorophyll a-b binding protein 7, chloroplastic	1548.46	3140.38	1.02011	1.89147	0.0021	0.00529001	yes		Peaxi162Scf00257g00081	1.38201	0.0425009	2.58213	0.108076	0.259504
XLOC_028568	Peaxi162Scf00725g00536	Target SNARE coiled-coil domain protein	6.18734	12.5416	1.01933	1.61821	0.00815	0.0174842	yes		Peaxi162Scf00003g02437	1.3816	0.579049	2.70617	0.0999606	0.245568
XLOC_006635	Peaxi162Scf00064g00434	Outer envelope pore protein 24, chloroplastic	1.72587	3.49816	1.01927	1.52106	0.01125	0.0231999	yes		Peaxi162Scf00451g00931	1.38108	7.09708	23.6093	1.18e-06	1.69e-05
XLOC_024215	Peaxi162Scf00498g00430	Lycopene beta/epsilon cyclase protein	76.5345	155.093	1.01895	2.72043	5e-05	0.000174625	yes		Peaxi162Scf00589g00519	1.38088	3.1058	4.32327	0.0375947	0.11868
XLOC_001364	Peaxi162Scf00007g02536	PapD-like superfamily protein	20.7381	42.0202	1.0188	2.56278	5e-05	0.000174625	yes		Peaxi162Scf00452g00239	1.37999	3.40911	26.5377	2.58e-07	4.43e-06
XLOC_017471	Peaxi162Scf00275g00085	trehalose phosphate synthase	16.7905	34.0194	1.01872	2.75677	5e-05	0.000174625	yes		Peaxi162Scf00150g01311	1.37925	1.08199	4.94772	0.0261252	0.0896165
XLOC_005243	Peaxi162Scf00045g02121	Phototropic-responsive NPH3 family protein	2.59895	5.26558	1.01866	1.9507	0.00205	0.00517873	yes		Peaxi162Scf00139g01221	1.37917	4.50249	4.19174	0.0406213	0.125969
XLOC_007616	Peaxi162Scf00074g00926	Endoglucanase 6	25.2374	51.1271	1.01853	2.70436	5e-05	0.000174625	yes		Peaxi162Scf00065g01018	1.37895	3.29034	7.62549	0.00575491	0.0269308
XLOC_017983	Peaxi162Scf00293g00715	conserved hypothetical protein [Ricinus communis] gb|EEF35960.1| conserved hypothetical protein [Ricinus communis]	31.8436	64.4568	1.01733	2.54549	5e-05	0.000174625	yes		Peaxi162Scf00951g00313	1.37892	4.92131	2.67211	0.102121	0.249239
XLOC_023067	Peaxi162Scf00449g00313	Adenylyl-sulfate kinase 3	14.7658	29.8626	1.01608	2.46261	5e-05	0.000174625	yes		Peaxi162Scf00695g00218	1.37788	6.30062	4.91394	0.0266408	0.0910204
XLOC_027176	Peaxi162Scf00655g00215	nudix hydrolase homolog 17	1.47153	2.97446	1.01531	0.889675	0.1129	0.169954	no		Peaxi162Scf00313g00019	1.37758	11.4804	13.1442	0.000288415	0.00214417
XLOC_006510	Peaxi162Scf00063g00311	E3 ubiquitin-protein ligase COP1	1.18775	2.40069	1.01522	1.54109	0.01105	0.0228378	yes		Peaxi162Scf00207g00248	1.37728	3.40705	28.8227	7.93e-08	1.5e-06
XLOC_014412	Peaxi162Scf00195g01014	Alpha-glucosidase	23.0685	46.6173	1.01494	2.6902	5e-05	0.000174625	yes		Peaxi162Scf00089g00632	1.37633	3.189	29.8856	4.58e-08	9.04e-07
XLOC_026235	Peaxi162Scf00599g00610	conserved hypothetical protein [Ricinus communis] gb|EEF29035.1| conserved hypothetical protein [Ricinus communis]	9.97072	20.1379	1.01415	2.30477	0.0001	0.00033435	yes		Peaxi162Scf00010g02017	1.37629	0.152236	2.65051	0.103517	0.251914
XLOC_027961	Peaxi162Scf00692g00317	gamma-glutamyl hydrolase 2	21.8136	44.0369	1.01348	2.62745	5e-05	0.000174625	yes		Peaxi162Scf01141g00033	1.37628	1.33807	12.3688	0.000436578	0.00306834
XLOC_017004	Peaxi162Scf00263g00104	U-box domain-containing protein 27	7.09241	14.3123	1.0129	2.30093	0.0001	0.00033435	yes		Peaxi162Scf00310g00037	1.37614	1.03729	5.29703	0.0213618	0.0767767
XLOC_002626	Peaxi162Scf00016g00114	RING-H2 finger protein ATL65 [Morus notabilis]	1.3315	2.6843	1.01149	0.853162	0.14215	0.205984	no		Peaxi162Scf00089g00419	1.37585	6.72432	8.97305	0.00273991	0.0145735
XLOC_012996	Peaxi162Scf00166g00341	Protein kinase superfamily protein	3.12177	6.29248	1.01127	2.23706	0.0003	0.000918529	yes		Peaxi162Scf00205g00929	1.37581	1.13351	2.84258	0.0917969	0.230577
XLOC_017096	Peaxi162Scf00266g00035	cofactor assembly of complex C	21.7256	43.7917	1.01126	2.58377	5e-05	0.000174625	yes		Peaxi162Scf00045g00011	1.37486	6.29801	28.7811	8.1e-08	1.53e-06
XLOC_017688	Peaxi162Scf00285g00311	basic helix-loop-helix (bHLH) DNA-binding superfamily protein	6.24952	12.5904	1.01051	2.21703	0.00055	0.00159199	yes		Peaxi162Scf00063g00213	1.37403	3.26455	10.2494	0.00136732	0.00815902
XLOC_021326	Peaxi162Scf00390g00125	conserved hypothetical protein [Ricinus communis] gb|EEF37776.1| conserved hypothetical protein [Ricinus communis]	41.1857	82.958	1.01024	2.63842	5e-05	0.000174625	yes		Peaxi162Scf00009g01816	1.37339	10.8463	6.29059	0.012138	0.0489248
XLOC_027852	Peaxi162Scf00689g00323	Protein kinase superfamily protein	2.60951	5.25436	1.00974	1.70379	0.0057	0.0127558	yes		Peaxi162Scf00156g00044	1.37324	2.68306	2.17938	0.139871	0.312098
XLOC_018594	Peaxi162Scf00310g00516		1.08562	2.18583	1.00966	0.70813	0.19905	0.270751	no		Peaxi162Scf00027g00225	1.3732	2.53056	11.8875	0.000565112	0.00384262
XLOC_025085	Peaxi162Scf00540g00515	Pleckstrin homology (PH) domain superfamily protein	34.6162	69.6723	1.00914	2.42662	5e-05	0.000174625	yes		Peaxi162Scf00128g00834	1.37304	1.68065	5.0094	0.02521	0.0871703
XLOC_014834	Peaxi162Scf00206g00019	Protein of unknown function (DUF789)	9.39995	18.9078	1.00826	2.26118	0.0004	0.00119351	yes		Peaxi162Scf00064g00434	1.37303	1.80027	8.83375	0.0029571	0.0155529
XLOC_002164	Peaxi162Scf00013g00432	Chlorophyll a-b binding protein 4, chloroplastic	1822.23	3664.95	1.00809	1.67212	0.0054	0.0121609	yes		Peaxi162Scf00536g00710	1.37238	3.78982	8.18376	0.0042267	0.0209284
XLOC_000626	Peaxi162Scf00003g03625	3-hydroxyacyl-[acyl-carrier-protein] dehydratase FabZ	33.4452	67.2642	1.00804	2.57717	5e-05	0.000174625	yes		Peaxi162Scf00011g01411	1.37233	2.88466	12.3111	0.000450262	0.00314637
XLOC_006499	Peaxi162Scf00062g01420	basic helix-loop-helix (bHLH) DNA-binding superfamily protein	20.1672	40.5592	1.00802	2.66886	5e-05	0.000174625	yes		Peaxi162Scf00166g01042	1.37219	2.54544	4.4545	0.0348093	0.111744
XLOC_024865	Peaxi162Scf00534g00013	Calcium-dependent lipid-binding (CaLB domain) family protein	16.3429	32.8428	1.00691	2.83437	5e-05	0.000174625	yes		Peaxi162Scf00105g01113	1.37198	4.29092	25.0838	5.49e-07	8.56e-06
XLOC_018857	Peaxi162Scf00316g00517	Dymeclin	22.2215	44.6401	1.00638	2.70788	5e-05	0.000174625	yes		Peaxi162Scf00096g00026	1.37172	5.01582	40.315	2.16e-10	6.52e-09
[truncated: 17,018 more rows]
