# Supplementary material for: Dissecting Tissue-Specific Transcriptomic Responses from Leaf and Roots under Salt Stress in Petunia hybrida Mitchell
Source: Genes (Basel). 2017 Aug 3;8(8):195. doi: 10.3390/genes8080195 (PMC5575659; doi:10.3390/genes8080195)
Supplement: Supplementary file 1 [file genes-08-00195-s001.zip › Supplementary Figures and Tables/SupplementaryTables/Supplemental_Table_S4_LF_24h.xlsx]

## Sheet: LF_24h
Cufflinks											egdeR
tracking_id	gene_short_name	Annotation	LF_CTR_24h	LF_STR_24h	log2_fold_change	test_stat	p_value	q_value	significant		gene_short_name	logFC	logCPM	LR	PValue	FDR
XLOC_000066	Peaxi162Scf00000g00801	Calcium-binding EF-hand family protein	4.16485	0	#NAME?	NA	0.0013	0.00345064	yes		Peaxi162Scf00159g00048	10.6887	2.93362	68.4217	1.32e-16	7.07e-15
XLOC_003331	Peaxi162Scf00020g01922	seed maturation protein PM41 [Glycine max] seed maturation protein PM41 [Glycine max]	48.5952	0	#NAME?	NA	5e-05	0.000174625	yes		Peaxi162Scf00045g01531	10.3181	1.56513	151.663	7.51e-35	1.99e-32
XLOC_004815	Peaxi162Scf00039g00123	Unknown protein	3.09422	0	#NAME?	NA	0.02285	0.043169	yes		Peaxi162Scf00761g00018	10.2005	2.40527	111.797	3.96e-26	5.54e-24
XLOC_006246	Peaxi162Scf00058g00236	Unknown protein	4.75978	0	#NAME?	NA	0.00135	0.00356868	yes		Peaxi162Scf00334g00325	9.8706	4.65244	311.839	8.68e-70	1.28e-66
XLOC_009861	Peaxi162Scf00111g00022	Xyloglucan endotransglucosylase/hydrolase family protein	3.29263	0	#NAME?	NA	5e-05	0.000174625	yes		Peaxi162Scf00284g01040	9.77957	1.27249	129.015	6.73e-30	1.28e-27
XLOC_014445	Peaxi162Scf00196g00119	Unknown protein	2.70591	0	#NAME?	NA	0.09045	0.141257	no		Peaxi162Scf01108g00327	9.73518	2.03574	58.7536	1.79e-14	7.09e-13
XLOC_022025	Peaxi162Scf00411g00021	ZPT2-9 [Petunia x hybrida]	2.84666	0	#NAME?	NA	5e-05	0.000174625	yes		Peaxi162Scf00026g00245	9.53119	1.03954	76.4446	2.26e-18	1.48e-16
XLOC_022194	Peaxi162Scf00418g00925	Unknown protein	3.08145	0	#NAME?	NA	5e-05	0.000174625	yes		Peaxi162Scf00581g00039	9.46375	4.26243	126.389	2.53e-29	4.72e-27
XLOC_022463	Peaxi162Scf00423g00716	E3 ubiquitin ligase SCF complex subunit SKP1/ASK1 family protein	2.40385	0	#NAME?	NA	0.00015	0.000486486	yes		Peaxi162Scf00154g01024	9.16071	4.5552	502.158	3.22e-111	6.68e-107
XLOC_022826	Peaxi162Scf00439g00091	Chaperone DnaJ-domain superfamily protein	11.424	0	#NAME?	NA	5e-05	0.000174625	yes		Peaxi162Scf00084g00119	9.15003	2.19506	72.8739	1.38e-17	8.13e-16
XLOC_024385	Peaxi162Scf00515g00519	Unknown protein	2.1195	0	#NAME?	NA	5e-05	0.000174625	yes		Peaxi162Scf00130g00324	8.94256	0.953507	66.4332	3.62e-16	1.82e-14
XLOC_024676	Peaxi162Scf00525g00819	Unknown protein	3.62701	0	#NAME?	NA	5e-05	0.000174625	yes		Peaxi162Scf00915g00024	8.8202	1.71515	68.9615	1e-16	5.49e-15
XLOC_028514	Peaxi162Scf00723g00036	Unknown protein	2.29008	0	#NAME?	NA	0.0273	0.0504502	no		Peaxi162Scf00187g01112	8.5843	2.86923	173.875	1.05e-39	3.7e-37
XLOC_030538	Peaxi162Scf00877g00009	Unknown protein	2.35829	0	#NAME?	NA	0.0009	0.00248147	yes		Peaxi162Scf00016g01956	8.54959	0.689933	38.5549	5.32e-10	1.11e-08
XLOC_032284	Peaxi162Scf01042g00019	Unknown protein	3.91683	0	#NAME?	NA	0.0093	0.0196366	yes		Peaxi162Scf00047g01035	8.20795	0.955594	52.9129	3.49e-13	1.18e-11
XLOC_033058	Peaxi162Scf01158g00313	Bifunctional inhibitor/lipid-transfer protein/seed storage 2S albumin superfamily protein [Theobroma cacao] gb|EOX94707.1| Bifunctional inhibitor/lipid-transfer protein/seed storage 2S albumin superfamily protein [Theobroma cacao]	2.82772	0	#NAME?	NA	5e-05	0.000174625	yes		Peaxi162Scf00825g00233	8.00723	3.32609	195.149	2.39e-44	1.18e-41
XLOC_033423	Peaxi162Scf01217g00110	Unknown protein	3.48244	0	#NAME?	NA	5e-05	0.000174625	yes		Peaxi162Scf00559g00213	7.70693	2.16951	113.827	1.42e-26	2.09e-24
XLOC_034660	Peaxi162Scf01890g00010	Unknown protein	3.28168	0	#NAME?	NA	0.02285	0.043169	yes		Peaxi162Scf00904g00467	7.69512	1.56868	71.8188	2.36e-17	1.35e-15
XLOC_035159	Peaxi162Scf39498g00005	conserved hypothetical protein [Ricinus communis] gb|EEF34303.1| conserved hypothetical protein [Ricinus communis]	2.31982	0	#NAME?	NA	5e-05	0.000174625	yes		Peaxi162Scf00216g01419	7.62524	2.24572	143.521	4.52e-33	1.08e-30
XLOC_002847	Peaxi162Scf00016g01956	Unknown protein	0	13.8048	Inf	NA	5e-05	0.000174625	yes		Peaxi162Scf00912g00020	7.61483	4.8947	104.217	1.81e-24	2.17e-22
XLOC_003467	Peaxi162Scf00022g00021		0	2.61581	Inf	NA	5e-05	0.000174625	yes		Peaxi162Scf00825g00022	7.5774	1.4584	37.8683	7.57e-10	1.54e-08
XLOC_003743	Peaxi162Scf00026g00245	serine carboxypeptidase-like 48	0	9.36549	Inf	NA	5e-05	0.000174625	yes		Peaxi162Scf00825g00024	7.12683	2.31142	111.388	4.86e-26	6.76e-24
XLOC_006792	Peaxi162Scf00066g01132	Pentatricopeptide repeat-containing protein	0	2.98521	Inf	NA	0.02395	0.0449634	yes		Peaxi162Scf00314g10019	7.11839	5.1671	275.056	8.97e-62	8.85e-59
XLOC_009672	Peaxi162Scf00107g00910	2-oxoglutarate (2OG) and Fe(II)-dependent oxygenase superfamily protein	0	2.30704	Inf	NA	5e-05	0.000174625	yes		Peaxi162Scf00042g02616	7.10531	3.7792	308.78	4.03e-69	5.56e-66
XLOC_015616	Peaxi162Scf00223g01419	Unknown protein	0	3.90114	Inf	NA	5e-05	0.000174625	yes		Peaxi162Scf00382g00067	7.10097	3.9225	242.909	9.13e-55	6.52e-52
XLOC_015757	Peaxi162Scf00226g00098	Oxidoreductase family protein	0	2.57574	Inf	NA	0.02395	0.0449634	yes		Peaxi162Scf00135g01413	6.9519	0.408789	48.4313	3.42e-12	1.02e-10
XLOC_016707	Peaxi162Scf00254g00101	Unknown protein	0	4.22179	Inf	NA	5e-05	0.000174625	yes		Peaxi162Scf00271g00062	6.94948	6.35518	143.177	5.38e-33	1.27e-30
XLOC_017677	Peaxi162Scf00284g01040	transcription factor-related	0	21.676	Inf	NA	5e-05	0.000174625	yes		Peaxi162Scf00188g01015	6.72345	0.139246	27.1018	1.93e-07	2.41e-06
XLOC_017909	Peaxi162Scf00288g01310	Unknown protein	0	2.51676	Inf	NA	0.00145	0.00380213	yes		Peaxi162Scf00265g00015	6.68123	1.75155	75.4541	3.74e-18	2.35e-16
XLOC_025494	Peaxi162Scf00559g00213	2-oxoglutarate (2OG) and Fe(II)-dependent oxygenase superfamily protein	0	5.04406	Inf	NA	5e-05	0.000174625	yes		Peaxi162Scf00538g00518	6.65089	1.41377	37.0025	1.18e-09	2.32e-08
XLOC_029099	Peaxi162Scf00761g00018	Protein of unknown function (DUF760)	0	14.4193	Inf	NA	5e-05	0.000174625	yes		Peaxi162Scf00655g00114	6.55744	5.12053	305.849	1.75e-68	2.27e-65
XLOC_029683	Peaxi162Scf00801g00219	Pachytene checkpoint protein 2 homolog	0	4.46878	Inf	NA	0.00465	0.0106525	yes		Peaxi162Scf01416g00020	6.4899	1.37748	72.0037	2.15e-17	1.24e-15
XLOC_030043	Peaxi162Scf00825g00022	Protein EARLY FLOWERING 4	0	10.5838	Inf	NA	5e-05	0.000174625	yes		Peaxi162Scf00481g00327	6.47685	4.00998	130.04	4.02e-30	7.77e-28
XLOC_030942	Peaxi162Scf00915g00024	Unknown protein	0	25.197	Inf	NA	5e-05	0.000174625	yes		Peaxi162Scf00515g00133	6.44579	5.96701	377.981	3.42e-84	1.01e-80
XLOC_032776	Peaxi162Scf01108g00327	serine carboxypeptidase-like 40	0	11.1135	Inf	NA	5e-05	0.000174625	yes		Peaxi162Scf00125g00003	6.43192	-0.371358	23.7446	1.1e-06	1.16e-05
XLOC_034980	Peaxi162Scf05727g00001	Acetate/butyrate--CoA ligase AAE7 [Morus notabilis]	0	2.6334	Inf	NA	0.01015	0.0212018	yes		Peaxi162Scf00129g00132	6.42152	0.67652	27.7532	1.38e-07	1.78e-06
XLOC_035037	Peaxi162Scf16070g00001	Cysteine proteinases superfamily protein	0	5.43198	Inf	NA	0.00145	0.00380213	yes		Peaxi162Scf00100g00093	6.40106	0.709422	28.7927	8.06e-08	1.09e-06
XLOC_025902	Peaxi162Scf00581g00039	Zinc finger protein CONSTANS-LIKE 10	0.0428299	48.3561	10.1409	2.04298	0.1289	0.189693	no		Peaxi162Scf00253g00131	6.3978	0.432554	28.432	9.7e-08	1.3e-06
XLOC_012346	Peaxi162Scf00154g01024	alpha-crystallin domain 32.1	0.569093	328.505	9.17304	6.17494	0.03455	0.0619993	no		Peaxi162Scf00241g00056	6.35328	4.4128	63.0251	2.04e-15	9.17e-14
XLOC_012505	Peaxi162Scf00159g00048	Chaperone DnaJ-domain superfamily protein	0.213467	74.6857	8.45068	3.62207	0.2366	0.311045	no		Peaxi162Scf01372g00046	6.16416	1.03274	24.6965	6.71e-07	7.39e-06
XLOC_005204	Peaxi162Scf00045g01531	U-box domain-containing protein kinase family protein	0.0225479	7.38123	8.35472	1.65127	0.1289	0.189693	no		Peaxi162Scf00648g00024	6.14482	0.393244	56.4114	5.88e-14	2.18e-12
XLOC_030044	Peaxi162Scf00825g00233	Protein EARLY FLOWERING 4	0.303593	80.8947	8.05776	4.0319	0.2559	0.329927	no		Peaxi162Scf00408g00521	6.0099	3.75112	331.696	4.11e-74	7.09e-71
XLOC_008316	Peaxi162Scf00084g00119	pleckstrin homology (PH) domain-containing protein	0.0347783	8.06146	7.85671	1.55371	0.1289	0.189693	no		Peaxi162Scf00892g00114	6.00025	4.10127	172.097	2.58e-39	8.9e-37
XLOC_021102	Peaxi162Scf00382g00067	Zinc finger protein CONSTANS-LIKE 16	0.257604	52.9005	7.68198	5.78415	0.0149	0.0296863	yes		Peaxi162Scf01060g00147	5.99481	2.61916	40.1565	2.34e-10	5.2e-09
XLOC_019444	Peaxi162Scf00334g00325	DNAJ heat shock N-terminal domain-containing protein	0.436237	75.7825	7.44061	7.10754	0.00105	0.00284913	yes		Peaxi162Scf01290g00247	5.96185	0.363723	23.7793	1.08e-06	1.14e-05
XLOC_030891	Peaxi162Scf00912g00020	Two-component response regulator-like PRR95	0.407935	52.8901	7.01851	8.09675	5e-05	0.000174625	yes		Peaxi162Scf00252g00410	5.91357	2.33094	45.7516	1.34e-11	3.65e-10
XLOC_013996	Peaxi162Scf00187g01112		0.387178	48.9105	6.981	4.7316	0.05325	0.0894184	no		Peaxi162Scf00145g01216	5.89123	2.41555	70.0391	5.81e-17	3.23e-15
XLOC_005013	Peaxi162Scf00042g02616	Major facilitator superfamily protein	0.41762	51.8905	6.95714	7.16693	0.0003	0.000918529	yes		Peaxi162Scf01141g00126	5.88405	2.48602	63.0483	2.02e-15	9.08e-14
XLOC_034179	Peaxi162Scf01416g00020	Protein of unknown function (DUF1012)	0.109202	12.4026	6.8275	4.7392	0.05325	0.0894184	no		Peaxi162Scf00560g00011	5.82807	2.17635	64.9049	7.86e-16	3.71e-14
XLOC_011471	Peaxi162Scf00135g01413	JHL07K02.14 [Jatropha curcas]	0.0375755	3.96979	6.72312	1.4875	0.1378	0.2007	no		Peaxi162Scf00107g00910	5.82281	6.81389	24.284	8.31e-07	8.96e-06
XLOC_030045	Peaxi162Scf00825g00024	Unknown protein	0.208163	20.3868	6.61378	1.82231	0.1378	0.2007	no		Peaxi162Scf00116g01621	5.80836	6.09733	283.148	1.55e-63	1.69e-60
XLOC_018704	Peaxi162Scf00314g10019	Alpha-glucan phosphorylase 1	1.20618	115.498	6.58128	12.0639	5e-05	0.000174625	yes		Peaxi162Scf00421g00062	5.79807	1.60259	74.1101	7.39e-18	4.47e-16
XLOC_023900	Peaxi162Scf00481g00327	StPCL1 [Solanum tuberosum]	0.21202	19.9727	6.55769	3.55859	0.2559	0.329927	no		Peaxi162Scf00015g01216	5.79041	0.205146	14.9131	0.00011258	0.000703607
XLOC_015382	Peaxi162Scf00216g01419	conserved hypothetical protein 9 [Hevea brasiliensis]	0.838023	66.2585	6.30497	3.72593	0.0602	0.0993821	no		Peaxi162Scf00034g01115	5.77118	5.46124	154.31	1.98e-35	5.47e-33
XLOC_027174	Peaxi162Scf00655g00114	flavin-binding, kelch repeat, f box 1	1.21308	89.001	6.19707	10.2945	5e-05	0.000174625	yes		Peaxi162Scf00700g00533	5.76164	3.57753	234.99	4.87e-53	2.96e-50
XLOC_024387	Peaxi162Scf00515g00133	Alpha-glucan water dikinase, chloroplastic	3.53759	248.633	6.13511	12.8501	5e-05	0.000174625	yes		Peaxi162Scf00848g00318	5.70994	-0.246298	13.2071	0.000278893	0.00154989
XLOC_032967	Peaxi162Scf01141g00126	Transducin/WD40 repeat-like superfamily protein	0.0584247	4.04471	6.11331	1.39134	0.1378	0.2007	no		Peaxi162Scf00147g00136	5.67652	1.22247	41.4446	1.21e-10	2.83e-09
XLOC_017064	Peaxi162Scf00265g00015	Homeodomain-like superfamily protein	0.0647429	4.43663	6.0986	1.40169	0.1378	0.2007	no		Peaxi162Scf00007g00016	5.67138	-0.213944	25.8713	3.65e-07	4.28e-06
XLOC_016295	Peaxi162Scf00241g00056		1.18475	71.4842	5.91498	5.07291	0.00105	0.00284913	yes		Peaxi162Scf00129g01325	5.65183	-0.0591565	14.929	0.000111631	0.000698942
XLOC_030809	Peaxi162Scf00904g00467	Timeless family protein, putative isoform 3, partial [Theobroma cacao] gb|EOY23389.1| Timeless family protein, putative isoform 3, partial [Theobroma cacao]	0.0935691	5.40269	5.8515	4.05007	0.044	0.0762311	no		Peaxi162Scf00262g00035	5.64572	5.53956	335.48	6.15e-75	1.42e-71
XLOC_016566	Peaxi162Scf00252g00410	Cold regulated gene 27, putative isoform 3 [Theobroma cacao] gb|EOY14455.1| Cold regulated gene 27, putative isoform 3 [Theobroma cacao]	0.631008	35.7225	5.82303	3.97547	0.044	0.0762311	no		Peaxi162Scf00082g00055	5.63292	2.65301	118.387	1.43e-27	2.27e-25
XLOC_016918	Peaxi162Scf00262g00035	beta glucosidase 46	1.14872	60.5994	5.7212	9.25674	5e-05	0.000174625	yes		Peaxi162Scf00248g00212	5.56031	-0.225613	21.4429	3.65e-06	3.42e-05
XLOC_010143	Peaxi162Scf00116g01621	alpha-glucan phosphorylase 2	9.20723	476.345	5.6931	12.6348	5e-05	0.000174625	yes		Peaxi162Scf00683g00045	5.54964	3.55994	21.3532	3.82e-06	3.56e-05
XLOC_017277	Peaxi162Scf00271g00062	Ethylene-responsive transcription factor 5	0.922369	47.1668	5.67629	4.88593	0.044	0.0762311	no		Peaxi162Scf00417g00039	5.49978	1.08972	48.232	3.79e-12	1.12e-10
XLOC_027058	Peaxi162Scf00648g00024	Dehydration-responsive element-binding protein 1A	0.119978	6.09467	5.66671	1.40014	0.1378	0.2007	no		Peaxi162Scf00023g02225	5.49953	2.68365	12.8813	0.000331885	0.0018061
XLOC_004248	Peaxi162Scf00034g01115	ADP,ATP carrier protein 1	2.66695	131.158	5.61997	12.2034	5e-05	0.000174625	yes		Peaxi162Scf00116g01620	5.49096	6.41788	427.089	6.99e-95	3.62e-91
XLOC_021980	Peaxi162Scf00408g00521	Unknown protein	2.60813	120.543	5.53038	8.42848	5e-05	0.000174625	yes		Peaxi162Scf00231g00432	5.4658	-0.0555619	12.5899	0.00038784	0.00206237
XLOC_025087	Peaxi162Scf00540g00620	Cell division control, Cdc6	0.174761	7.78852	5.4779	3.14396	0.01815	0.0352945	yes		Peaxi162Scf01242g00002	5.38299	-0.47489	12.4238	0.000423896	0.00222723
XLOC_010142	Peaxi162Scf00116g01620	alpha-glucan phosphorylase 2	7.91701	340.325	5.42581	12.3258	5e-05	0.000174625	yes		Peaxi162Scf00715g00216	5.35987	5.10419	121.423	3.09e-28	5.16e-26
XLOC_032428	Peaxi162Scf01060g00147	ABC transporter G family member 11	0.271236	11.475	5.40281	6.48437	5e-05	0.000174625	yes		Peaxi162Scf00167g00610	5.35004	1.40705	31.9604	1.57e-08	2.45e-07
XLOC_015615	Peaxi162Scf00223g01422	Unknown protein	0.0817679	3.44015	5.39479	1.05007	0.1289	0.189693	no		Peaxi162Scf00393g00107	5.34064	11.6469	105.526	9.37e-25	1.18e-22
XLOC_030269	Peaxi162Scf00842g00015	Unknown protein	14.0066	567.339	5.34003	9.11657	5e-05	0.000174625	yes		Peaxi162Scf00450g00127	5.3349	1.96882	80.9398	2.33e-19	1.7e-17
XLOC_026534	Peaxi162Scf00618g00224	Histone-lysine N-methyltransferase ATXR6	0.0624282	2.48501	5.31491	1.21444	0.1378	0.2007	no		Peaxi162Scf00842g00015	5.33209	4.84403	229.133	9.21e-52	5.45e-49
XLOC_010945	Peaxi162Scf00128g01749	Zinc finger protein CONSTANS-LIKE 14	0.23996	9.53638	5.31258	4.31134	0.044	0.0762311	no		Peaxi162Scf00084g00118	5.32407	6.9337	265.221	1.25e-59	1.12e-56
XLOC_030177	Peaxi162Scf00834g00013	Protein of unknown function, DUF584	0.0955424	3.78818	5.30922	1.26863	0.1378	0.2007	no		Peaxi162Scf00274g00351	5.27038	5.15291	117.462	2.27e-27	3.6e-25
XLOC_008198	Peaxi162Scf00082g00055	terpene synthase 10	0.365956	14.2071	5.27879	4.15845	0.044	0.0762311	no		Peaxi162Scf01167g00115	5.26958	3.33945	97.3335	5.86e-23	6.13e-21
XLOC_028411	Peaxi162Scf00715g00216	beta-amylase 1	0.93117	34.4918	5.21107	9.42867	5e-05	0.000174625	yes		Peaxi162Scf00013g02614	5.25832	2.80575	66.2097	4.05e-16	2.02e-14
XLOC_005473	Peaxi162Scf00047g00729	plastid transcriptionally active 5	1.67465	61.2667	5.19317	8.34578	5e-05	0.000174625	yes		Peaxi162Scf00953g00416	5.24805	-0.141425	27.9391	1.25e-07	1.63e-06
XLOC_021486	Peaxi162Scf00393g00107	proline rich protein [Solanum lycopersicum]	3.97577	144.918	5.18786	13.8035	5e-05	0.000174625	yes		Peaxi162Scf00105g00416	5.21413	0.374658	10.8795	0.000972342	0.00458229
XLOC_016482	Peaxi162Scf00248g00212	Unknown protein	0.0620759	2.24565	5.17696	1.09994	0.1289	0.189693	no		Peaxi162Scf00128g01749	5.21137	3.20649	131.394	2.03e-30	4.01e-28
XLOC_028160	Peaxi162Scf00700g00533		3.17501	102.845	5.01757	9.29568	5e-05	0.000174625	yes		Peaxi162Scf00047g00729	5.19453	2.97209	312.777	5.42e-70	8.64e-67
XLOC_002219	Peaxi162Scf00013g02614	terpene synthase 10	0.87543	27.8214	4.99006	7.60132	5e-05	0.000174625	yes		Peaxi162Scf00392g00731	5.18425	1.52894	14.4193	0.000146295	0.000883917
XLOC_008315	Peaxi162Scf00084g00118	Pleckstrin (PH) domain-containing protein isoform 1 [Theobroma cacao] gb|EOY24125.1| Pleckstrin (PH) domain-containing protein isoform 1 [Theobroma cacao]	0.892962	27.6291	4.95145	10.7936	5e-05	0.000174625	yes		Peaxi162Scf00694g00439	5.17601	6.66314	193.947	4.37e-44	2.11e-41
XLOC_001375	Peaxi162Scf00007g00016	Unknown protein	0.251523	7.4217	4.88299	1.25654	0.1289	0.189693	no		Peaxi162Scf01157g00215	5.16155	1.94007	58.4881	2.05e-14	8.05e-13
XLOC_025538	Peaxi162Scf00560g00011	Heat stress transcription factor C-1	0.23468	6.6849	4.83214	2.68397	0.2559	0.329927	no		Peaxi162Scf00225g00521	5.15628	2.18172	15.5082	8.21e-05	0.000535632
XLOC_011143	Peaxi162Scf00130g00324	Pentatricopeptide repeat-containing protein	0.156736	4.38568	4.80639	3.02261	0.044	0.0762311	no		Peaxi162Scf00072g00226	5.1039	0.617332	31.3905	2.11e-08	3.21e-07
XLOC_022366	Peaxi162Scf00421g00062	RNA-binding (RRM/RBD/RNP motifs) family protein	0.423408	11.503	4.76382	4.61908	0.00055	0.00159199	yes		Peaxi162Scf00066g01134	5.09813	-0.379684	11.3938	0.000736892	0.00359795
XLOC_017425	Peaxi162Scf00274g00351	Two-component response regulator-like APRR1	0.61993	16.771	4.75772	5.82478	5e-05	0.000174625	yes		Peaxi162Scf01313g00241	5.05965	2.80882	94.5828	2.35e-22	2.29e-20
XLOC_013702	Peaxi162Scf00178g00039	Chaperonin-like RbcX protein	2.14294	55.2612	4.6886	6.69541	5e-05	0.000174625	yes		Peaxi162Scf01184g00001	5.0568	5.44942	223.158	1.85e-50	1.07e-47
XLOC_009249	Peaxi162Scf00102g00932	nudix hydrolase homolog 8	4.34098	110.302	4.66729	10.0584	5e-05	0.000174625	yes		Peaxi162Scf00828g00118	5.05068	2.68369	113.799	1.44e-26	2.09e-24
XLOC_009217	Peaxi162Scf00101g01521	40S ribosomal protein S3-3	2.4181	59.4186	4.61897	7.43894	5e-05	0.000174625	yes		Peaxi162Scf00065g01018	5.04947	3.29034	60.2333	8.43e-15	3.51e-13
XLOC_011826	Peaxi162Scf00145g01216	Armadillo repeat-containing kinesin-like protein 1	0.231322	5.67724	4.61722	5.20186	0.0001	0.00033435	yes		Peaxi162Scf00272g00225	5.0138	0.271586	11.7148	0.000620038	0.00309974
XLOC_033857	Peaxi162Scf01313g00241	DNA-directed RNA polymerase 2A	0.777792	18.5441	4.57543	7.50157	5e-05	0.000174625	yes		Peaxi162Scf00408g00242	4.97832	1.73167	32.7022	1.07e-08	1.73e-07
XLOC_028005	Peaxi162Scf00694g00439	Subtilase family protein	0.268358	6.39777	4.57534	6.42245	5e-05	0.000174625	yes		Peaxi162Scf00694g00042	4.97479	5.73313	14.8696	0.000115204	0.000718708
XLOC_005586	Peaxi162Scf00047g01035	Chromosome transmission fidelity protein 18 homolog	0.236833	5.57538	4.55713	4.8812	5e-05	0.000174625	yes		Peaxi162Scf00178g00039	4.94934	3.24325	136.905	1.26e-31	2.7e-29
XLOC_010184	Peaxi162Scf00117g00321	oligopeptide transporter 7	6.45127	151.489	4.55348	10.8544	5e-05	0.000174625	yes		Peaxi162Scf00070g00020	4.91972	2.00502	99.0744	2.43e-23	2.62e-21
XLOC_021998	Peaxi162Scf00409g00520	RmlC-like cupins superfamily protein	5.21662	119.902	4.52259	9.72156	5e-05	0.000174625	yes		Peaxi162Scf01378g00118	4.91935	1.65071	45.1961	1.78e-11	4.73e-10
XLOC_033227	Peaxi162Scf01184g00001	RING/U-box superfamily protein	0.867224	19.7948	4.51257	5.42609	5e-05	0.000174625	yes		Peaxi162Scf01258g00013	4.90446	0.716976	23.3909	1.32e-06	1.37e-05
XLOC_022146	Peaxi162Scf00417g00039	DNA replication ATP-dependent helicase/nuclease DNA2	0.0997675	2.19492	4.45945	3.36693	0.044	0.0762311	no		Peaxi162Scf00007g00177	4.88756	-0.198177	10.7273	0.00105565	0.00493671
XLOC_025186	Peaxi162Scf00544g00920	DNA polymerase epsilon catalytic subunit	0.361296	7.86297	4.44382	4.66459	0.00075	0.00210563	yes		Peaxi162Scf00017g02335	4.87919	0.348494	27.4377	1.62e-07	2.06e-06
XLOC_030698	Peaxi162Scf00892g00114	conserved hypothetical protein [Ricinus communis] gb|EEF38646.1| conserved hypothetical protein [Ricinus communis]	0.980118	21.2192	4.43627	5.75787	5e-05	0.000174625	yes		Peaxi162Scf00618g00123	4.87228	2.53346	17.4164	3e-05	0.000221682
XLOC_029122	Peaxi162Scf00763g00043	Transducin/WD40 repeat-like superfamily protein	2.08828	44.3217	4.40763	7.66097	5e-05	0.000174625	yes		Peaxi162Scf00544g00922	4.85939	0.939637	36.446	1.57e-09	3e-08
XLOC_025187	Peaxi162Scf00544g00915	DNA polymerase epsilon catalytic subunit	0.662411	13.9525	4.39666	2.78495	0.0026	0.00638043	yes		Peaxi162Scf00271g00727	4.85078	3.90407	98.0502	4.08e-23	4.29e-21
XLOC_005326	Peaxi162Scf00045g01313	Bifunctional inhibitor/lipid-transfer protein/seed storage 2S albumin superfamily protein	79.9414	1679.4	4.39286	10.0039	5e-05	0.000174625	yes		Peaxi162Scf00452g00844	4.85037	3.04963	70.7784	4e-17	2.25e-15
XLOC_007099	Peaxi162Scf00070g00020	Unknown protein	0.934394	19.2964	4.36816	6.38643	5e-05	0.000174625	yes		Peaxi162Scf00131g00415	4.83185	2.95822	13.2229	0.000276553	0.00153978
XLOC_025188	Peaxi162Scf00544g00922	DNA polymerase epsilon catalytic subunit	0.379764	7.69172	4.34013	3.95127	0.00735	0.0159646	yes		Peaxi162Scf00360g00916	4.83183	-0.489868	9.06741	0.00260205	0.0106621
XLOC_023137	Peaxi162Scf00450g00127	DNA polymerase alpha catalytic subunit	0.191594	3.86184	4.33317	5.54671	5e-05	0.000174625	yes		Peaxi162Scf00120g01319	4.82379	-0.238196	9.68499	0.00185779	0.00801304
XLOC_030724	Peaxi162Scf00895g00019	lipoxygenase 2	12.4595	248.835	4.31987	9.96392	5e-05	0.000174625	yes		Peaxi162Scf00643g00651	4.81462	3.12646	12.7816	0.000350038	0.00188949
XLOC_014322	Peaxi162Scf00193g00094	Pentatricopeptide repeat-containing protein	0.167059	3.30904	4.30798	1.8307	0.2312	0.305133	no		Peaxi162Scf00604g00002	4.7734	0.777105	26.4557	2.7e-07	3.27e-06
XLOC_028596	Peaxi162Scf00732g00031	Pentatricopeptide repeat-containing protein	0.12349	2.3318	4.23898	2.54342	0.20755	0.280064	no		Peaxi162Scf00347g00330	4.76736	0.226897	34.7615	3.73e-09	6.65e-08
XLOC_030105	Peaxi162Scf00828g00118	RNA helicase, ATP-dependent, SK12/DOB1 protein	1.06153	19.3507	4.18817	7.76476	5e-05	0.000174625	yes		Peaxi162Scf01828g00001	4.75564	4.29823	10.8209	0.00100358	0.00471298
XLOC_030725	Peaxi162Scf00895g00113	lipoxygenase 2	27.1848	484.524	4.1557	9.09025	5e-05	0.000174625	yes		Peaxi162Scf00069g00153	4.75119	-0.62538	34.9237	3.43e-09	6.18e-08
XLOC_029509	Peaxi162Scf00786g00442	Ubiquitin carboxyl-terminal hydrolase family protein	0.97834	17.2853	4.14306	5.746	5e-05	0.000174625	yes		Peaxi162Scf00101g01521	4.75035	3.41502	90.1901	2.16e-21	1.93e-19
XLOC_021173	Peaxi162Scf00384g00046	Unknown protein	2.22292	38.1573	4.10143	2.28773	0.04245	0.0741781	no		Peaxi162Scf00199g00109	4.74596	-0.461038	10.6192	0.00111918	0.00518229
XLOC_028722	Peaxi162Scf00740g00124	Starch synthase 1, chloroplastic/amyloplastic	6.26784	106.935	4.09262	10.2609	5e-05	0.000174625	yes		Peaxi162Scf00036g00084	4.73316	0.0558159	10.7075	0.00106703	0.0049854
XLOC_011930	Peaxi162Scf00147g00136	myb domain protein 12	0.161907	2.75089	4.08666	2.0642	0.2527	0.326649	no		Peaxi162Scf00529g00012	4.72938	-0.450416	9.51206	0.00204126	0.00867965
XLOC_029814	Peaxi162Scf00809g00432	Tryptophan/tyrosine permease [Theobroma cacao] gb|EOY18632.1| Tryptophan/tyrosine permease [Theobroma cacao]	2.04876	33.8486	4.04627	7.51325	5e-05	0.000174625	yes		Peaxi162Scf00362g00244	4.71308	-0.407868	7.23115	0.00716492	0.0246584
XLOC_022450	Peaxi162Scf00423g00137	pleiotropic drug resistance 12	0.141145	2.29369	4.02242	3.88206	0.0007	0.00197918	yes		Peaxi162Scf00544g00915	4.70809	0.443194	23.0321	1.59e-06	1.62e-05
XLOC_013560	Peaxi162Scf00175g00531	Histone-lysine N-methyltransferase ATX1, putative isoform 1 [Theobroma cacao] gb|EOY01639.1| Histone-lysine N-methyltransferase ATX1, putative isoform 1 [Theobroma cacao]	0.238751	3.84141	4.00806	4.7127	5e-05	0.000174625	yes		Peaxi162Scf00540g00620	4.70006	0.95938	40.0837	2.43e-10	5.37e-09
XLOC_028629	Peaxi162Scf00732g00048	CBL-interacting protein kinase 2	0.17484	2.80043	4.00154	2.16365	0.0026	0.00638043	yes		Peaxi162Scf01064g00233	4.69026	1.71237	33.6247	6.68e-09	1.13e-07
XLOC_020312	Peaxi162Scf00360g00418	gigantea protein (GI)	6.1237	97.9253	3.99921	9.83899	5e-05	0.000174625	yes		Peaxi162Scf00117g00321	4.68213	5.38047	93.2929	4.51e-22	4.27e-20
XLOC_027020	Peaxi162Scf00647g00131	Glycosyl hydrolase family protein	1.53651	24.4756	3.99361	7.62471	5e-05	0.000174625	yes		Peaxi162Scf00319g00915	4.67405	1.06537	41.7106	1.06e-10	2.48e-09
XLOC_003112	Peaxi162Scf00017g03258	WD repeat and HMG-box DNA-binding protein 1	0.287576	4.54253	3.98148	4.74528	0.0001	0.00033435	yes		Peaxi162Scf01124g00124	4.6415	0.141435	18.592	1.62e-05	0.000128231
XLOC_014050	Peaxi162Scf00188g00627	60 kDa chaperonin 1	3.73393	57.8471	3.95348	9.13483	5e-05	0.000174625	yes		Peaxi162Scf00264g00625	4.64067	-0.288953	9.69844	0.00184425	0.00795959
XLOC_010334	Peaxi162Scf00119g01015	UDP-N-acetylmuramoyl-L-alanyl-D-glutamate--2,6-diaminopimelate ligase	0.655921	9.79708	3.90076	6.11288	5e-05	0.000174625	yes		Peaxi162Scf00544g00920	4.64009	1.55319	31.3754	2.13e-08	3.23e-07
XLOC_006741	Peaxi162Scf00065g01018	Pumilio homology domain family member 6	0.289417	4.30811	3.89584	4.0497	0.0004	0.00119351	yes		Peaxi162Scf00201g00330	4.6291	1.93193	53.867	2.15e-13	7.44e-12
XLOC_028707	Peaxi162Scf00739g00014	alpha-galactosidase 2	0.493667	7.29098	3.8845	2.95054	0.0441	0.0763508	no		Peaxi162Scf00045g01313	4.621	7.42184	37.7142	8.19e-10	1.66e-08
XLOC_003759	Peaxi162Scf00026g00034	HEAT SHOCK PROTEIN 89.1	2.01797	29.3967	3.86468	8.09469	5e-05	0.000174625	yes		Peaxi162Scf00120g00521	4.61031	1.49007	34.5269	4.2e-09	7.43e-08
XLOC_023257	Peaxi162Scf00452g00844	Transducin/WD40 repeat-like superfamily protein	0.308844	4.42348	3.84023	3.99559	0.0004	0.00119351	yes		Peaxi162Scf00423g00137	4.60312	6.05254	53.3299	2.82e-13	9.64e-12
XLOC_003786	Peaxi162Scf00026g00226	PAS/LOV protein B	6.24757	88.6159	3.8262	8.41649	5e-05	0.000174625	yes		Peaxi162Scf00017g03258	4.58238	2.23193	60.2261	8.46e-15	3.51e-13
XLOC_031229	Peaxi162Scf00937g00336	UDP-3-O-[3-hydroxymyristoyl] N-acetylglucosamine deacetylase	0.274575	3.87087	3.81738	2.38608	0.1897	0.260491	no		Peaxi162Scf01302g00045	4.57125	-0.00212544	8.69432	0.00319203	0.012605
XLOC_021479	Peaxi162Scf00393g00051	Pentatricopeptide repeat-containing protein	5.62685	78.5481	3.80318	8.47465	5e-05	0.000174625	yes		Peaxi162Scf01313g00126	4.56649	-0.0201322	44.4144	2.66e-11	6.89e-10
XLOC_022421	Peaxi162Scf00422g00914	disease resistance protein RGH4 [Solanum fernandezianum]	0.457169	6.34576	3.79499	5.44681	5e-05	0.000174625	yes		Peaxi162Scf00740g00124	4.55752	4.37629	283.618	1.22e-63	1.41e-60
XLOC_005636	Peaxi162Scf00047g02226	Zinc finger protein CONSTANS-LIKE 9	0.199391	2.71132	3.76532	2.09321	0.0182	0.0353805	yes		Peaxi162Scf00763g00043	4.55237	6.36826	99.3726	2.09e-23	2.3e-21
XLOC_025257	Peaxi162Scf00548g00024	Galactosyl transferase GMA12/MNN10 family protein	0.964834	13.0846	3.76144	4.97307	5e-05	0.000174625	yes		Peaxi162Scf00126g01218	4.49671	1.52622	21.8057	3.02e-06	2.9e-05
XLOC_025120	Peaxi162Scf00541g00527	Origin recognition complex subunit 6	0.438687	5.92038	3.75443	3.21006	0.00615	0.01364	yes		Peaxi162Scf00226g00824	4.49258	0.383247	8.73092	0.00312859	0.0123913
XLOC_011622	Peaxi162Scf00139g00016	Unknown protein	9.84287	132.073	3.74611	8.65165	5e-05	0.000174625	yes		Peaxi162Scf00647g00131	4.48937	3.25979	104.66	1.45e-24	1.79e-22
XLOC_034764	Peaxi162Scf02135g00018	purple acid phosphatase 26	35.6487	475.251	3.73677	9.18531	5e-05	0.000174625	yes		Peaxi162Scf00175g00531	4.48318	1.62067	64.2732	1.08e-15	4.99e-14
XLOC_009814	Peaxi162Scf00110g00146	BURP domain-containing protein	7.84641	104.581	3.73644	8.27366	5e-05	0.000174625	yes		Peaxi162Scf00130g00214	4.48099	3.47394	57.5176	3.35e-14	1.28e-12
XLOC_021738	Peaxi162Scf00401g00622	Arabidopsis thaliana protein of unknown function (DUF794)	0.215014	2.85479	3.73089	0.955072	0.12895	0.189748	no		Peaxi162Scf00036g00321	4.47754	2.76988	52.3265	4.7e-13	1.56e-11
XLOC_031081	Peaxi162Scf00925g00033	conserved hypothetical protein [Ricinus communis] gb|EEF52549.1| conserved hypothetical protein [Ricinus communis]	0.29583	3.8736	3.71083	3.73317	0.00045	0.00132797	yes		Peaxi162Scf00119g01015	4.47578	2.45256	122.44	1.85e-28	3.16e-26
XLOC_025185	Peaxi162Scf00544g00919	DNA polymerase epsilon catalytic subunit	0.453534	5.89936	3.70128	4.82606	5e-05	0.000174625	yes		Peaxi162Scf00102g00932	4.47471	4.49423	133.882	5.8e-31	1.2e-28
XLOC_011142	Peaxi162Scf00130g00214	ARM repeat superfamily protein, putative isoform 2 [Theobroma cacao] gb|EOY09218.1| ARM repeat superfamily protein, putative isoform 2 [Theobroma cacao]	0.205608	2.6643	3.69579	3.65573	0.0003	0.000918529	yes		Peaxi162Scf00226g00823	4.47206	4.71218	55.8363	7.88e-14	2.89e-12
XLOC_009295	Peaxi162Scf00102g01534	rRNA-processing protein UTP23 homolog	0.464523	5.92492	3.67297	2.85202	0.002	0.00506598	yes		Peaxi162Scf00715g00217	4.45871	4.20585	52.2547	4.87e-13	1.62e-11
XLOC_002966	Peaxi162Scf00017g02335	E2F transcription factor-like E2FE	0.237713	3.0242	3.66926	2.15062	0.04415	0.076393	no		Peaxi162Scf00007g10126	4.44253	1.92105	43.962	3.35e-11	8.51e-10
XLOC_032259	Peaxi162Scf01039g00134	dehydroquinate dehydratase, putative / shikimate dehydrogenase, putative	0.174689	2.21363	3.66356	2.25456	0.04415	0.076393	no		Peaxi162Scf00409g00520	4.41418	5.15243	185.234	3.49e-42	1.47e-39
XLOC_008822	Peaxi162Scf00092g00131	Copper amine oxidase family protein	0.174717	2.21229	3.66245	2.25437	0.0441	0.0763508	no		Peaxi162Scf00809g00432	4.40329	2.23733	96.055	1.12e-22	1.13e-20
XLOC_033140	Peaxi162Scf01167g00115	DNA replication licensing factor mcm2	0.79786	10.0563	3.65582	6.32768	5e-05	0.000174625	yes		Peaxi162Scf00544g00616	4.40064	1.18483	37.5698	8.82e-10	1.77e-08
XLOC_034540	Peaxi162Scf01650g00056	Pentatricopeptide repeat (PPR) superfamily protein	0.468023	5.89447	3.65471	5.71254	5e-05	0.000174625	yes		Peaxi162Scf00446g00213	4.38687	2.52662	72.1922	1.95e-17	1.13e-15
XLOC_001583	Peaxi162Scf00009g00112	ataxia-telangiectasia mutated protein (Atm) [Arabidopsis thaliana]	0.199087	2.49547	3.64784	4.29887	0.00045	0.00132797	yes		Peaxi162Scf00366g00125	4.38255	2.05087	40.5483	1.92e-10	4.33e-09
XLOC_028412	Peaxi162Scf00715g00217	beta-amylase 1	0.845902	10.5963	3.64693	4.03221	0.0001	0.00033435	yes		Peaxi162Scf00078g00181	4.36432	0.901522	8.45318	0.00364405	0.0141155
XLOC_027701	Peaxi162Scf00683g00459	Phosphoethanolamine N-methyltransferase	6.92303	86.6156	3.64515	9.07505	5e-05	0.000174625	yes		Peaxi162Scf00928g00233	4.36089	1.89393	66.2433	3.99e-16	1.99e-14
XLOC_001295	Peaxi162Scf00007g00122	allene oxide synthase	17.228	215.006	3.64155	9.06255	5e-05	0.000174625	yes		Peaxi162Scf00111g10126	4.34658	2.97315	41.0406	1.49e-10	3.43e-09
XLOC_006217	Peaxi162Scf00058g00317	DNA-directed RNA polymerase II subunit 2	0.485245	6.00948	3.63046	5.44877	5e-05	0.000174625	yes		Peaxi162Scf00384g00046	4.33546	1.5649	94.9515	1.95e-22	1.92e-20
XLOC_015122	Peaxi162Scf00209g00940	hipl2 protein precursor	2.35796	29.1804	3.62939	7.50911	5e-05	0.000174625	yes		Peaxi162Scf00774g00120	4.32924	0.992769	8.87014	0.00289873	0.0116376
XLOC_012554	Peaxi162Scf00159g01647	phosphoglucosamine mutase family protein	15.1308	186.246	3.62165	8.88176	5e-05	0.000174625	yes		Peaxi162Scf00009g00112	4.32453	0.844546	31.484	2.01e-08	3.06e-07
XLOC_029475	Peaxi162Scf00786g00018	Embryo defective 1703, putative isoform 2 [Theobroma cacao] gb|EOX95699.1| Embryo defective 1703, putative isoform 2 [Theobroma cacao]	0.174364	2.14399	3.62013	3.72004	0.00095	0.00260572	yes		Peaxi162Scf00092g00131	4.30684	-0.0616957	22.0247	2.69e-06	2.61e-05
XLOC_029048	Peaxi162Scf00757g00223	Poly [ADP-ribose] polymerase 3	0.964752	11.7854	3.6107	6.38622	5e-05	0.000174625	yes		Peaxi162Scf00422g00914	4.29721	2.57942	123.289	1.21e-28	2.1e-26
XLOC_001753	Peaxi162Scf00010g01919	Cysteine proteinases superfamily protein	22.4854	272.653	3.60001	8.92518	5e-05	0.000174625	yes		Peaxi162Scf00347g00329	4.29565	3.26931	85.0797	2.87e-20	2.32e-18
XLOC_020053	Peaxi162Scf00351g00910	Pentatricopeptide repeat-containing protein	3.96879	47.8524	3.59182	7.47312	5e-05	0.000174625	yes		Peaxi162Scf00809g00213	4.29199	-0.0266639	8.69723	0.00318693	0.0125897
XLOC_005642	Peaxi162Scf00047g02240	DEAD-box ATP-dependent RNA helicase 53	19.5648	234.437	3.58287	9.17153	5e-05	0.000174625	yes		Peaxi162Scf00045g02528	4.28753	0.495368	18.3265	1.86e-05	0.000144856
XLOC_002522	Peaxi162Scf00015g01027	CRM family member 3B	7.74885	91.6786	3.56453	6.87944	5e-05	0.000174625	yes		Peaxi162Scf00179g00919	4.27867	1.50656	23.0627	1.57e-06	1.6e-05
XLOC_033041	Peaxi162Scf01157g00210		0.397523	4.66806	3.55371	1.59177	0.2366	0.311045	no		Peaxi162Scf00192g01619	4.27491	0.756064	20.6239	5.59e-06	4.99e-05
XLOC_014714	Peaxi162Scf00203g01318	RNA-binding (RRM/RBD/RNP motifs) family protein	11.4024	132.658	3.5403	8.58147	5e-05	0.000174625	yes		Peaxi162Scf00026g00034	4.27241	2.94377	58.1551	2.42e-14	9.43e-13
XLOC_001763	Peaxi162Scf00010g00342	Eukaryotic aspartyl protease family protein	3.03004	34.9632	3.52843	6.95318	5e-05	0.000174625	yes		Peaxi162Scf00401g00218	4.25862	0.536918	43.8473	3.55e-11	8.93e-10
XLOC_033044	Peaxi162Scf01157g00215	breast cancer associated RING 1	0.560202	6.39882	3.51379	4.56611	5e-05	0.000174625	yes		Peaxi162Scf00008g00612	4.25237	1.35237	8.24956	0.00407618	0.0154853
XLOC_027504	Peaxi162Scf00676g00022	Pentatricopeptide repeat-containing protein	1.13587	12.9382	3.50976	5.54689	5e-05	0.000174625	yes		Peaxi162Scf00058g00317	4.23047	3.91397	94.0813	3.03e-22	2.9e-20
XLOC_020051	Peaxi162Scf00351g00625	DEAD-box ATP-dependent RNA helicase 53	1.60995	18.3329	3.50935	6.41089	5e-05	0.000174625	yes		Peaxi162Scf00188g00627	4.22104	2.92051	258.577	3.5e-58	3.02e-55
XLOC_029684	Peaxi162Scf00801g00216	Pachytene checkpoint protein 2 homolog	0.259338	2.94544	3.50558	1.49154	0.2366	0.311045	no		Peaxi162Scf00776g00322	4.20904	-0.380527	7.86442	0.0050417	0.0184299
XLOC_009731	Peaxi162Scf00108g00615	temperature-induced lipocalin	2.62219	29.7387	3.5035	5.52405	5e-05	0.000174625	yes		Peaxi162Scf00066g01630	4.20846	-0.295523	7.95441	0.00479705	0.0176854
XLOC_023030	Peaxi162Scf00446g00213	Protein kinase superfamily protein	0.332212	3.74128	3.49336	4.38033	0.0001	0.00033435	yes		Peaxi162Scf00961g00012	4.2078	0.265851	20.9711	4.66e-06	4.26e-05
XLOC_019889	Peaxi162Scf00347g00330	Plasma membrane ATPase	0.268726	3.00064	3.48106	2.6695	0.19815	0.269756	no		Peaxi162Scf00360g00418	4.20142	6.86209	293.489	8.64e-66	1.05e-62
XLOC_010917	Peaxi162Scf00128g00124	nuclear factor Y, subunit C13	0.51912	5.75758	3.47132	1.85978	0.2527	0.326649	no		Peaxi162Scf00037g01814	4.19093	1.64773	40.0296	2.5e-10	5.51e-09
XLOC_016278	Peaxi162Scf00241g00034	structural maintenance of chromosomes 2	0.291194	3.22304	3.46837	4.2777	5e-05	0.000174625	yes		Peaxi162Scf00209g00940	4.18237	4.91976	237.807	1.18e-53	7.9e-51
XLOC_010928	Peaxi162Scf00128g01411	Unknown protein	2.69425	29.6487	3.46001	2.10234	0.0451	0.0777862	no		Peaxi162Scf00102g01534	4.17947	2.37874	47.7658	4.8e-12	1.39e-10
XLOC_005757	Peaxi162Scf00050g00042	Unknown protein	3.81249	41.9004	3.45816	8.55011	5e-05	0.000174625	yes		Peaxi162Scf00098g00611	4.17793	0.663524	11.657	0.000639603	0.00318126
XLOC_028875	Peaxi162Scf00745g00849	ATPase family AAA domain-containing protein 3	0.674619	7.33863	3.44337	4.88755	5e-05	0.000174625	yes		Peaxi162Scf00047g02226	4.17263	2.67064	43.8521	3.54e-11	8.92e-10
XLOC_027284	Peaxi162Scf00660g00075		0.270439	2.92014	3.43266	1.40928	0.175	0.244591	no		Peaxi162Scf00627g00035	4.17222	4.52786	94.3621	2.63e-22	2.54e-20
XLOC_020742	Peaxi162Scf00370g00071	Unknown protein	1.8432	19.8528	3.42906	3.78146	0.0002	0.000634001	yes		Peaxi162Scf00192g00516	4.16145	0.162359	6.42416	0.0112578	0.035845
XLOC_004076	Peaxi162Scf00032g00171	cytochrome P450, family 71, subfamily A, polypeptide 22	3.46436	37.2381	3.42612	5.70312	5e-05	0.000174625	yes		Peaxi162Scf00895g00019	4.15459	5.88795	56.0807	6.96e-14	2.56e-12
XLOC_026747	Peaxi162Scf00627g00035	tRNA wybutosine-synthesizing protein 2/3/4	0.346825	3.72266	3.42405	4.55721	5e-05	0.000174625	yes		Peaxi162Scf00171g00431	4.14118	0.417044	21.9081	2.86e-06	2.76e-05
XLOC_004369	Peaxi162Scf00036g00321	DNA replication licensing factor MCM6	0.889746	9.50843	3.41774	5.78285	5e-05	0.000174625	yes		Peaxi162Scf00544g00919	4.12925	1.47275	42.5261	6.97e-11	1.69e-09
XLOC_022949	Peaxi162Scf00444g00851	VASCULAR-RELATED NAC-DOMAIN 6	0.447764	4.73858	3.40364	2.39271	0.0478	0.0814704	no		Peaxi162Scf00089g01530	4.09505	2.26966	60.6173	6.93e-15	2.94e-13
XLOC_020628	Peaxi162Scf00366g00125	Nucleolar protein 6	0.208244	2.19735	3.39942	3.31018	0.0009	0.00248147	yes		Peaxi162Scf00786g00018	4.07149	2.72472	46.9908	7.13e-12	2.02e-10
XLOC_019888	Peaxi162Scf00347g00329	DNA replication licensing factor mcm5-A	1.72711	18.0674	3.38695	7.02678	5e-05	0.000174625	yes		Peaxi162Scf00786g00442	4.06649	3.17038	81.2217	2.02e-19	1.48e-17
XLOC_015496	Peaxi162Scf00220g00233	65-kDa microtubule-associated protein 5	0.247459	2.56689	3.37476	2.53832	0.0046	0.0105509	yes		Peaxi162Scf00351g00625	4.06114	4.0858	177.639	1.59e-40	5.88e-38
XLOC_021421	Peaxi162Scf00391g00525	AdoMet-dependent rRNA methyltransferase spb1	0.723715	7.50295	3.37396	4.96582	5e-05	0.000174625	yes		Peaxi162Scf00129g00538	4.05657	1.29107	7.72048	0.0054598	0.0196847
XLOC_007075	Peaxi162Scf00069g00185	Pentatricopeptide repeat-containing protein	1.13024	11.6576	3.36657	5.48846	5e-05	0.000174625	yes		Peaxi162Scf01161g00328	4.05048	0.857086	14.5742	0.000134745	0.000822769
XLOC_014633	Peaxi162Scf00201g00330	Replication protein A 70 kDa DNA-binding subunit B	0.721131	7.41472	3.36206	4.79647	5e-05	0.000174625	yes		Peaxi162Scf00895g00113	4.04821	7.48807	48.1412	3.97e-12	1.17e-10
XLOC_018915	Peaxi162Scf00318g00726	Cysteine/Histidine-rich C1 domain family protein	4.44513	45.6651	3.3608	6.03208	5e-05	0.000174625	yes		Peaxi162Scf00039g00045	4.03563	-0.203615	7.22425	0.00719251	0.0247188
XLOC_001558	Peaxi162Scf00008g03717	ATP-dependent DNA helicase DDM1	0.721101	7.38223	3.35578	5.07767	5e-05	0.000174625	yes		Peaxi162Scf00925g00033	4.02407	1.40492	32.5748	1.15e-08	1.83e-07
XLOC_020552	Peaxi162Scf00363g00520	nucleic acid binding protein, putative [Ricinus communis] gb|EEF35238.1| nucleic acid binding protein, putative [Ricinus communis]	8.44408	85.9932	3.34821	8.53911	5e-05	0.000174625	yes		Peaxi162Scf00393g00027	4.0147	1.0285	16.274	5.48e-05	0.000378544
XLOC_034766	Peaxi162Scf02135g00019	Calcium-dependent lipid-binding (CaLB domain) family protein	1.05665	10.7539	3.3473	5.43789	5e-05	0.000174625	yes		Peaxi162Scf00003g00482	4.0118	3.22772	65.1882	6.81e-16	3.25e-14
XLOC_010662	Peaxi162Scf00126g01125	Pentatricopeptide repeat-containing protein	6.50402	66.1602	3.34656	7.87257	5e-05	0.000174625	yes		Peaxi162Scf00951g00313	4.00781	4.92131	7.62469	0.00575744	0.0205849
XLOC_030203	Peaxi162Scf00836g00218	P-loop containing nucleoside triphosphate hydrolases superfamily protein	1.41419	14.3645	3.34447	6.72629	5e-05	0.000174625	yes		Peaxi162Scf00034g00110	4.00086	1.30949	17.2294	3.31e-05	0.000241769
XLOC_001151	Peaxi162Scf00005g00472	Pentatricopeptide repeat-containing protein	2.08891	21.0886	3.33564	6.83457	5e-05	0.000174625	yes		Peaxi162Scf00359g00096	3.99496	1.06681	19.7993	8.6e-06	7.32e-05
XLOC_007395	Peaxi162Scf00073g00226	Chaperone DnaJ-domain superfamily protein	23.9193	241.316	3.33468	8.42023	5e-05	0.000174625	yes		Peaxi162Scf00384g00008	3.99331	1.91157	6.96532	0.00831043	0.0278791
XLOC_027530	Peaxi162Scf00678g00310	PPDK regulatory protein 2	4.04644	40.6884	3.32989	6.54152	5e-05	0.000174625	yes		Peaxi162Scf00198g00069	3.94943	0.940152	17.4733	2.91e-05	0.000215767
XLOC_019237	Peaxi162Scf00329g00121	Unknown protein	2.27372	22.8307	3.32784	4.75224	5e-05	0.000174625	yes		Peaxi162Scf00548g00024	3.92231	4.77998	153.921	2.41e-35	6.57e-33
XLOC_011120	Peaxi162Scf00129g01540	Denticleless protein homolog A	0.2085	2.07368	3.31407	1.9584	0.00435	0.0100408	yes		Peaxi162Scf00757g00223	3.92049	1.47952	55.1564	1.11e-13	4.02e-12
XLOC_022795	Peaxi162Scf00439g00037	RING/U-box superfamily protein	1.82935	18.14	3.30977	4.36078	5e-05	0.000174625	yes		Peaxi162Scf00237g00312	3.91616	-0.542057	6.03396	0.0140333	0.0428223
XLOC_003325	Peaxi162Scf00020g01711	DNA polymerase epsilon catalytic subunit A, putative [Theobroma cacao] gb|EOY14796.1| DNA polymerase epsilon catalytic subunit A, putative [Theobroma cacao]	53.648	531.511	3.3085	8.07324	5e-05	0.000174625	yes		Peaxi162Scf00002g00920	3.91572	0.276246	12.7573	0.000354628	0.00191228
XLOC_017531	Peaxi162Scf00281g00003	Eukaryotic aspartyl protease family protein	11.5926	114.765	3.3074	8.10695	5e-05	0.000174625	yes		Peaxi162Scf00095g00120	3.91561	7.08123	47.1242	6.66e-12	1.89e-10
XLOC_001400	Peaxi162Scf00007g10126	Pentatricopeptide repeat-containing protein	1.30558	12.9154	3.30634	5.23106	5e-05	0.000174625	yes		Peaxi162Scf00016g03462	3.90196	3.73092	67.9149	1.71e-16	9e-15
XLOC_014031	Peaxi162Scf00188g01335	Ent-kaurenoic acid oxidase 2	1.60036	15.7724	3.30094	5.7714	5e-05	0.000174625	yes		Peaxi162Scf00038g02645	3.89989	1.44405	18.4752	1.72e-05	0.000135348
XLOC_030807	Peaxi162Scf00904g00048	Acidic endochitinase	0.53486	5.26938	3.3004	2.30557	0.0507	0.0857179	no		Peaxi162Scf01455g00005	3.89608	2.61651	111.148	5.49e-26	7.58e-24
XLOC_011894	Peaxi162Scf00146g01328	Two-component response regulator-like PRR73	4.20731	41.2638	3.29391	7.71214	5e-05	0.000174625	yes		Peaxi162Scf00258g00021	3.89198	0.0607463	16.5245	4.8e-05	0.000336611
XLOC_028118	Peaxi162Scf00700g00625	Phosphoglucan phosphatase LSF1, chloroplastic	0.95898	9.36175	3.28721	4.56712	5e-05	0.000174625	yes		Peaxi162Scf00434g00063	3.88946	0.0342996	11.433	0.000721525	0.00353375
XLOC_015921	Peaxi162Scf00231g00728	Replication protein A 32 kDa subunit A	1.20492	11.7001	3.27951	4.28719	5e-05	0.000174625	yes		Peaxi162Scf00444g00851	3.88763	2.39795	55.0719	1.16e-13	4.19e-12
XLOC_010101	Peaxi162Scf00115g00115	allene oxide synthase	1.79117	17.3899	3.27927	5.89187	5e-05	0.000174625	yes		Peaxi162Scf00196g00325	3.88316	2.61585	6.80381	0.00909634	0.0300534
XLOC_033766	Peaxi162Scf01294g00335	DEAD-box ATP-dependent RNA helicase 48	0.229423	2.21663	3.27229	3.01498	0.00245	0.00606885	yes		Peaxi162Scf00039g01217	3.87664	0.146567	5.29109	0.0214348	0.0603612
XLOC_002320	Peaxi162Scf00014g01420	Arabidopsis Inositol phosphorylceramide synthase 1	2.33229	22.4638	3.26778	4.5382	5e-05	0.000174625	yes		Peaxi162Scf00047g00136	3.86974	3.91424	57.237	3.86e-14	1.46e-12
XLOC_002599	Peaxi162Scf00016g00735	Mitochondrial transcription termination factor family protein	0.349194	3.35948	3.26613	3.13441	0.0017	0.00438271	yes		Peaxi162Scf00329g00121	3.86594	1.34264	36.6563	1.41e-09	2.73e-08
XLOC_000629	Peaxi162Scf00003g03636	beta-D-xylosidase 4	0.758861	7.27132	3.26031	4.93189	5e-05	0.000174625	yes		Peaxi162Scf01838g00003	3.86567	2.96073	133.7	6.36e-31	1.3e-28
XLOC_027945	Peaxi162Scf00691g00215	DNA replication licensing factor mcm7	1.70851	16.356	3.25901	6.42145	5e-05	0.000174625	yes		Peaxi162Scf00851g00425	3.86288	1.68131	23.3191	1.37e-06	1.41e-05
XLOC_004220	Peaxi162Scf00034g00145	Leucine-rich repeat (LRR) family protein	0.400183	3.82783	3.25779	3.0649	0.0018	0.00461128	yes		Peaxi162Scf00207g00535	3.85423	-0.240724	12.7697	0.000352278	0.00190109
XLOC_013349	Peaxi162Scf00171g00431	DNA polymerase epsilon subunit B2	0.469798	4.46949	3.25	3.26496	0.00085	0.00235725	yes		Peaxi162Scf00104g00331	3.85121	1.33726	28.908	7.59e-08	1.03e-06
XLOC_007007	Peaxi162Scf00069g00153	delta(3), delta(2)-enoyl CoA isomerase 1	0.265837	2.52877	3.24982	1.55793	0.2312	0.305133	no		Peaxi162Scf01650g00056	3.84936	2.67823	66.8094	2.99e-16	1.52e-14
XLOC_032396	Peaxi162Scf01058g00161	Glycosyl hydrolase family protein	3.00161	28.4891	3.2466	6.97746	5e-05	0.000174625	yes		Peaxi162Scf00007g00122	3.84542	5.74636	149.577	2.15e-34	5.42e-32
XLOC_004691	Peaxi162Scf00038g01034	hexokinase 1	19.2751	182.664	3.24438	8.4855	5e-05	0.000174625	yes		Peaxi162Scf00691g00620	3.83581	1.55756	32.8072	1.02e-08	1.65e-07
XLOC_011337	Peaxi162Scf00132g00057	Integrase-type DNA-binding superfamily protein	2.14256	20.231	3.23916	5.78921	5e-05	0.000174625	yes		Peaxi162Scf00010g00342	3.819	3.34091	76.6718	2.02e-18	1.34e-16
XLOC_028869	Peaxi162Scf00745g00858		0.389546	3.6684	3.23529	1.66256	0.2527	0.326649	no		Peaxi162Scf00683g00459	3.81086	3.29798	46.944	7.3e-12	2.06e-10
XLOC_029487	Peaxi162Scf00786g00329	RING/U-box superfamily protein	1.21956	11.4775	3.23437	4.20746	5e-05	0.000174625	yes		Peaxi162Scf01132g00111	3.80307	4.25437	6.68686	0.00971262	0.0317901
XLOC_013522	Peaxi162Scf00175g00927	Nop14, putative isoform 1 [Theobroma cacao] gb|EOY01623.1| Nop14, putative isoform 1 [Theobroma cacao]	0.215222	2.01941	3.23004	2.88636	0.00085	0.00235725	yes		Peaxi162Scf00199g00052	3.79939	3.26894	6.31979	0.0119398	0.0375947
XLOC_027937	Peaxi162Scf00691g00620	Pentatricopeptide repeat-containing protein	0.260257	2.42934	3.22255	2.02295	0.04885	0.0830067	no		Peaxi162Scf00394g00020	3.79617	-0.244558	5.81855	0.0158581	0.0472797
XLOC_002633	Peaxi162Scf00016g01334	maternal effect embryo arrest 14	30.2559	281.448	3.21758	8.07963	5e-05	0.000174625	yes		Peaxi162Scf00332g00429	3.79554	1.98979	31.6905	1.81e-08	2.78e-07
XLOC_034126	Peaxi162Scf01393g00017	Mitochondrial phosphate carrier protein 1, mitochondrial	0.236741	2.20165	3.21721	1.65436	0.2527	0.326649	no		Peaxi162Scf00110g00146	3.78713	5.27933	60.0485	9.25e-15	3.81e-13
XLOC_028870	Peaxi162Scf00745g00859	Serine/threonine-protein kinase 36	0.299321	2.77861	3.2146	3.745	0.0001	0.00033435	yes		Peaxi162Scf00004g02825	3.7871	0.102847	8.95649	0.00276485	0.0111869
XLOC_015989	Peaxi162Scf00232g00416	Raffinose synthase family protein	1.50424	13.9498	3.21314	5.67177	5e-05	0.000174625	yes		Peaxi162Scf00739g00014	3.77814	0.346816	26.0675	3.3e-07	3.91e-06
XLOC_030677	Peaxi162Scf00890g00115	Protein SCO1 homolog 1, mitochondrial	0.390019	3.59214	3.20322	2.6425	0.0095	0.0200083	yes		Peaxi162Scf00498g00042	3.77762	-0.589475	5.3966	0.020176	0.0574776
XLOC_027140	Peaxi162Scf00652g00421	conserved hypothetical protein [Ricinus communis] gb|EEF44238.1| conserved hypothetical protein [Ricinus communis]	0.291142	2.67796	3.20134	2.00033	0.04885	0.0830067	no		Peaxi162Scf00676g00022	3.776	3.59348	137.006	1.2e-31	2.59e-29
XLOC_032487	Peaxi162Scf01064g00233	DEK domain-containing chromatin associated protein	0.329637	3.02993	3.20033	3.40959	0.0013	0.00345064	yes		Peaxi162Scf00406g01119	3.7744	2.04696	6.38347	0.0115188	0.0365188
XLOC_008688	Peaxi162Scf00089g01132	Indole-3-glycerol phosphate synthase	11.4333	104.912	3.19787	7.445	5e-05	0.000174625	yes		Peaxi162Scf00170g00623	3.77124	0.702351	23.6739	1.14e-06	1.2e-05
XLOC_011729	Peaxi162Scf00141g00093	Pentatricopeptide repeat-containing protein	1.07742	9.86418	3.19462	4.36007	0.0001	0.00033435	yes		Peaxi162Scf00185g00115	3.76402	3.1082	6.28019	0.0122095	0.0382751
XLOC_022375	Peaxi162Scf00421g00008	F-box family protein	0.761413	6.95841	3.19201	3.17327	0.00075	0.00210563	yes		Peaxi162Scf00128g01411	3.76196	1.13547	62.9987	2.07e-15	9.27e-14
XLOC_020873	Peaxi162Scf00375g00013	HXXXD-type acyl-transferase family protein	1.93605	17.5108	3.17706	5.43651	5e-05	0.000174625	yes		Peaxi162Scf00533g00022	3.76069	2.39064	22.2048	2.45e-06	2.4e-05
XLOC_018710	Peaxi162Scf00314g00225	zinc finger (Ran-binding) family protein	0.829062	7.4868	3.1748	3.98765	5e-05	0.000174625	yes		Peaxi162Scf00385g00719	3.75085	1.14038	13.3636	0.000256552	0.00144237
XLOC_002779	Peaxi162Scf00016g00358	RNA-binding protein 28	0.676253	6.09278	3.17146	4.88051	5e-05	0.000174625	yes		Peaxi162Scf00129g01334	3.75069	1.09001	18.2489	1.94e-05	0.000150256
XLOC_008687	Peaxi162Scf00089g01131		9.27309	83.5278	3.17113	6.37596	5e-05	0.000174625	yes		Peaxi162Scf01482g00010	3.74506	0.412394	5.77244	0.0162794	0.0481891
XLOC_019362	Peaxi162Scf00332g00622	Protein LURP-one-related 12	9.21722	82.9432	3.16972	7.01189	5e-05	0.000174625	yes		Peaxi162Scf00115g00115	3.74111	2.92408	112.926	2.24e-26	3.2e-24
XLOC_034646	Peaxi162Scf01838g00003	transducin family protein / WD-40 repeat family protein	0.742624	6.67772	3.16865	5.1938	5e-05	0.000174625	yes		Peaxi162Scf00016g00735	3.74019	0.637776	33.9467	5.66e-09	9.7e-08
XLOC_023629	Peaxi162Scf00469g00217	ATP synthase protein I -related	29.8046	266.618	3.16117	8.04533	5e-05	0.000174625	yes		Peaxi162Scf00876g00023	3.73353	0.021656	10.2295	0.00138215	0.00620172
XLOC_024085	Peaxi162Scf00491g00038	Cytochrome P450 superfamily protein	8.27032	73.9146	3.15985	8.0086	5e-05	0.000174625	yes		Peaxi162Scf00000g06812	3.73105	0.99353	31.074	2.48e-08	3.73e-07
XLOC_009149	Peaxi162Scf00100g00318	Lipase/lipooxygenase, putative isoform 3 [Theobroma cacao] gb|EOY32326.1| Lipase/lipooxygenase, putative isoform 3 [Theobroma cacao]	0.934616	8.34278	3.15808	3.49953	5e-05	0.000174625	yes		Peaxi162Scf00188g01335	3.72862	1.3572	11.0459	0.000888857	0.00424389
XLOC_023982	Peaxi162Scf00485g00104	Peptidase M20/M25/M40 family protein	21.8186	194.477	3.15597	8.39521	5e-05	0.000174625	yes		Peaxi162Scf00391g00525	3.72693	4.87242	61.3789	4.71e-15	2.05e-13
XLOC_033702	Peaxi162Scf01289g00013	ABC transporter A family member 7	0.821923	7.32187	3.15514	5.07705	5e-05	0.000174625	yes		Peaxi162Scf00258g00024	3.72371	2.43433	41.7794	1.02e-10	2.4e-09
XLOC_020607	Peaxi162Scf00365g00925	Peroxidase superfamily protein	1.01752	9.06405	3.1551	3.97907	0.0002	0.000634001	yes		Peaxi162Scf00014g00212	3.71257	1.83145	24.706	6.68e-07	7.36e-06
XLOC_003573	Peaxi162Scf00024g01922	2-oxoglutarate (2OG) and Fe(II)-dependent oxygenase superfamily protein	1.13852	10.1409	3.15496	6.71569	5e-05	0.000174625	yes		Peaxi162Scf00140g00125	3.71065	0.248753	11.8967	0.000562326	0.00284279
XLOC_005848	Peaxi162Scf00051g00732	Sister chromatid cohesion protein PDS5 homolog A	0.233638	2.06734	3.14542	3.97022	5e-05	0.000174625	yes		Peaxi162Scf00139g00016	3.69747	4.23904	74.2058	7.04e-18	4.3e-16
XLOC_022718	Peaxi162Scf00435g01012	transducin family protein / WD-40 repeat family protein	0.797208	7.04173	3.1429	5.23527	5e-05	0.000174625	yes		Peaxi162Scf00029g02413	3.69718	0.369793	28.5732	9.02e-08	1.21e-06
XLOC_002523	Peaxi162Scf00015g01028	CRM family member 3B	5.85756	51.6996	3.14178	7.78533	5e-05	0.000174625	yes		Peaxi162Scf00393g00051	3.69595	5.04222	181.281	2.55e-41	9.95e-39
XLOC_023577	Peaxi162Scf00465g00819	Chaperone DnaJ-domain superfamily protein	0.982551	8.64139	3.13666	4.60259	5e-05	0.000174625	yes		Peaxi162Scf00047g02240	3.69335	6.40883	278.79	1.38e-62	1.43e-59
XLOC_015772	Peaxi162Scf00227g01010	Unknown protein	2.87181	25.1824	3.13238	3.10367	0.23145	0.305412	no		Peaxi162Scf02135g00018	3.69169	5.64617	76.7356	1.95e-18	1.3e-16
XLOC_020831	Peaxi162Scf00374g00321	Protein kinase superfamily protein	1.27651	11.1693	3.12927	5.75536	5e-05	0.000174625	yes		Peaxi162Scf00058g00049	3.69086	0.785595	19.7877	8.65e-06	7.35e-05
XLOC_029634	Peaxi162Scf00796g00120	DNA replication licensing factor MCM3 homolog 3	2.28425	19.9633	3.12755	6.84849	5e-05	0.000174625	yes		Peaxi162Scf00005g04211	3.68715	0.773168	21.632	3.3e-06	3.14e-05
XLOC_018730	Peaxi162Scf00314g00629	Glycine--tRNA ligase	14.2733	124.138	3.12056	7.92065	5e-05	0.000174625	yes		Peaxi162Scf00015g00825	3.68462	5.6972	22.5272	2.07e-06	2.06e-05
XLOC_028021	Peaxi162Scf00695g00042	pentatricopeptide (PPR) repeat-containing protein	18.3268	159.384	3.12048	7.94698	5e-05	0.000174625	yes		Peaxi162Scf00045g00223	3.6786	2.95048	31.756	1.75e-08	2.69e-07
XLOC_019345	Peaxi162Scf00332g00429	XH/XS domain-containing protein	0.297972	2.57792	3.11296	3.22709	0.00215	0.00540209	yes		Peaxi162Scf00141g00093	3.67825	1.50208	40.309	2.17e-10	4.86e-09
XLOC_019145	Peaxi162Scf00327g00049	cytochrome P450, family 711, subfamily A, polypeptide 1	0.454288	3.90966	3.10536	3.23993	0.0011	0.00297066	yes		Peaxi162Scf00034g00145	3.67753	0.822729	48.8951	2.7e-12	8.15e-11
XLOC_010355	Peaxi162Scf00120g00021	Rubisco accumulation factor 2, chloroplastic	85.6277	735.755	3.10308	7.32503	5e-05	0.000174625	yes		Peaxi162Scf00231g00728	3.66641	0.248595	19.98	7.83e-06	6.73e-05
XLOC_031015	Peaxi162Scf00921g00013	RmlC-like cupins superfamily protein	7.44091	63.521	3.09368	5.17357	5e-05	0.000174625	yes		Peaxi162Scf00862g00001	3.6651	3.41963	40.9601	1.55e-10	3.56e-09
XLOC_005146	Peaxi162Scf00045g00223	RNA binding	0.250719	2.12252	3.08164	4.15532	5e-05	0.000174625	yes		Peaxi162Scf00133g00055	3.66003	2.41477	37.4545	9.36e-10	1.87e-08
XLOC_011768	Peaxi162Scf00141g00095	Mitochondrial substrate carrier family protein	2.1473	18.1659	3.08064	4.06112	5e-05	0.000174625	yes		Peaxi162Scf00026g00226	3.65645	3.90147	67.9284	1.7e-16	8.96e-15
XLOC_024583	Peaxi162Scf00520g00219	GTP-binding family protein	0.59461	5.02389	3.07879	3.44562	0.0001	0.00033435	yes		Peaxi162Scf00494g00027	3.65066	2.37134	40.5657	1.9e-10	4.29e-09
XLOC_002377	Peaxi162Scf00015g00530	Pentatricopeptide repeat-containing protein	0.320833	2.7082	3.07744	2.80637	0.005	0.0113574	yes		Peaxi162Scf00003g03636	3.6451	3.8125	73.9849	7.87e-18	4.74e-16
XLOC_006257	Peaxi162Scf00058g03010	BRCT domain-containing protein	0.259155	2.17653	3.07014	3.34249	0.00025	0.000777877	yes		Peaxi162Scf00651g00210	3.64469	-0.261847	4.94797	0.0261213	0.0710752
XLOC_006306	Peaxi162Scf00059g00194	Microtubule-associated protein 6, putative [Theobroma cacao] gb|EOX99433.1| Microtubule-associated protein 6, putative [Theobroma cacao]	4.1488	34.768	3.06699	5.15194	5e-05	0.000174625	yes		Peaxi162Scf00351g00910	3.64371	3.5786	95.3804	1.57e-22	1.56e-20
XLOC_004614	Peaxi162Scf00038g02247	CCAAT/enhancer-binding protein zeta	0.53795	4.5047	3.06589	4.39925	5e-05	0.000174625	yes		Peaxi162Scf00015g01027	3.64268	2.95815	90.2936	2.05e-21	1.84e-19
XLOC_019860	Peaxi162Scf00346g00514	Unknown protein	0.262466	2.18674	3.05858	2.48369	0.005	0.0113574	yes		Peaxi162Scf00786g00329	3.63623	2.14321	71.2045	3.22e-17	1.83e-15
XLOC_017278	Peaxi162Scf00271g00727	U3 small nucleolar RNA-associated protein 10	0.270658	2.24847	3.0544	4.657	5e-05	0.000174625	yes		Peaxi162Scf00120g00024	3.6355	0.442961	10.365	0.00128427	0.0058282
XLOC_034510	Peaxi162Scf01623g00013	Protein phosphatase 2C family protein	3.53768	29.3813	3.05402	6.433	5e-05	0.000174625	yes		Peaxi162Scf00008g03717	3.63412	2.05431	39.2399	3.75e-10	8e-09
XLOC_014181	Peaxi162Scf00191g01112	ARM repeat superfamily protein isoform 1 [Theobroma cacao] gb|EOY30180.1| ARM repeat superfamily protein isoform 1 [Theobroma cacao]	0.997666	8.28412	3.05372	5.85307	5e-05	0.000174625	yes		Peaxi162Scf00745g00849	3.63007	3.68476	82.4416	1.09e-19	8.2e-18
XLOC_033587	Peaxi162Scf01258g00119	Auxin-responsive GH3 family protein	14.782	121.966	3.04457	7.35812	5e-05	0.000174625	yes		Peaxi162Scf00691g00215	3.62882	3.94021	78.1286	9.65e-19	6.6e-17
XLOC_029494	Peaxi162Scf00786g00435	DEAD-box ATP-dependent RNA helicase 31	5.81095	47.9269	3.04399	7.70259	5e-05	0.000174625	yes		Peaxi162Scf00118g01929	3.62771	2.31825	25.0855	5.48e-07	6.19e-06
XLOC_025794	Peaxi162Scf00575g00213	alpha/beta-Hydrolases superfamily protein	1.46736	12.1018	3.04393	4.52366	5e-05	0.000174625	yes		Peaxi162Scf00171g01029	3.62134	-0.0282937	17.9028	2.32e-05	0.00017709
XLOC_000687	Peaxi162Scf00003g00482	50S ribosomal protein L4	0.992289	8.15353	3.03859	4.08362	5e-05	0.000174625	yes		Peaxi162Scf00220g00233	3.61559	0.502653	22.0706	2.63e-06	2.55e-05
XLOC_002156	Peaxi162Scf00013g00227	NAP1-related protein 2	2.12162	17.3998	3.03583	4.41166	5e-05	0.000174625	yes		Peaxi162Scf00683g00150	3.61235	0.858507	22.3046	2.33e-06	2.29e-05
XLOC_031132	Peaxi162Scf00928g00233	Protein kinase superfamily protein	1.10691	9.06139	3.03319	3.66902	0.00015	0.000486486	yes		Peaxi162Scf00655g00032	3.60985	0.196452	12.2833	0.000457041	0.00237308
XLOC_015140	Peaxi162Scf00209g00331	alpha-amylase-like 3	22.2571	182.066	3.03212	7.69497	5e-05	0.000174625	yes		Peaxi162Scf00370g00071	3.60919	2.55217	34.8844	3.5e-09	6.3e-08
XLOC_001371	Peaxi162Scf00007g00285	Pentatricopeptide repeat-containing protein	0.396985	3.23807	3.02798	3.92799	5e-05	0.000174625	yes		Peaxi162Scf00037g01028	3.60901	1.44494	34.401	4.48e-09	7.87e-08
XLOC_017831	Peaxi162Scf00286g01031	selenium-binding protein 1	33.1182	269.697	3.02565	7.596	5e-05	0.000174625	yes		Peaxi162Scf00108g00615	3.60505	2.61293	81.3695	1.87e-19	1.38e-17
XLOC_032352	Peaxi162Scf01053g00039	DNA (cytosine-5-)-methyltransferase family protein	0.76134	6.17341	3.01945	5.78282	5e-05	0.000174625	yes		Peaxi162Scf00282g00128	3.59636	4.30836	64.6692	8.86e-16	4.15e-14
XLOC_017018	Peaxi162Scf00264g00324	Casein kinase II subunit alpha-1	6.89151	55.6169	3.01263	6.42899	5e-05	0.000174625	yes		Peaxi162Scf00836g00218	3.59612	2.34957	47.6462	5.11e-12	1.48e-10
XLOC_009986	Peaxi162Scf00111g01423	conserved hypothetical protein [Ricinus communis] gb|EEF37843.1| conserved hypothetical protein [Ricinus communis]	0.878408	7.05936	3.00658	4.0636	5e-05	0.000174625	yes		Peaxi162Scf00378g00827	3.59283	7.7216	5.56657	0.0183065	0.0531639
XLOC_022369	Peaxi162Scf00421g00830	DEAD-box ATP-dependent RNA helicase 22	1.61586	12.981	3.00603	5.38465	5e-05	0.000174625	yes		Peaxi162Scf00421g00830	3.5907	2.19848	47.987	4.29e-12	1.26e-10
XLOC_002746	Peaxi162Scf00016g03462	DNA polymerase V family	0.338234	2.6896	2.9913	3.66532	0.00015	0.000486486	yes		Peaxi162Scf00618g00224	3.59007	-0.0201221	14.0758	0.00017559	0.00103584
XLOC_025573	Peaxi162Scf00562g00214	Tetratricopeptide repeat (TPR)-like superfamily protein	0.667788	5.27501	2.98171	1.60287	0.004	0.00932222	yes		Peaxi162Scf00025g01815	3.58819	1.41815	22.6937	1.9e-06	1.9e-05
XLOC_005645	Peaxi162Scf00047g02337	Lysine-specific histone demethylase 1 homolog 1	27.3221	215.559	2.97994	7.75702	5e-05	0.000174625	yes		Peaxi162Scf00010g01919	3.58818	7.29693	385.214	9.11e-86	3.78e-82
XLOC_015991	Peaxi162Scf00232g00418	amino acid permease 7	3.1695	24.9706	2.9779	7.13158	5e-05	0.000174625	yes		Peaxi162Scf00015g00530	3.58474	0.643223	21.2611	4.01e-06	3.72e-05
XLOC_027013	Peaxi162Scf00646g00323	alpha/beta-Hydrolases superfamily protein	15.7488	122.598	2.96062	7.42479	5e-05	0.000174625	yes		Peaxi162Scf00435g01012	3.58307	3.58108	83.5109	6.34e-20	4.88e-18
XLOC_021822	Peaxi162Scf00404g00216	Nucleic acid-binding, OB-fold-like protein	2.37488	18.4458	2.95737	3.39375	0.00015	0.000486486	yes		Peaxi162Scf00014g00921	3.58115	0.299155	13.7645	0.000207213	0.00119883
XLOC_008566	Peaxi162Scf00089g00522	Ribonuclease J	5.35686	41.373	2.94923	7.18876	5e-05	0.000174625	yes		Peaxi162Scf00579g00055	3.58084	2.62863	5.7424	0.0165602	0.0489223
XLOC_003886	Peaxi162Scf00029g02413	cytochrome c biogenesis protein family	1.03007	7.92744	2.94411	2.28104	0.0074	0.0160614	yes		Peaxi162Scf00141g00104	3.57317	0.230675	14.228	0.00016194	0.000966877
XLOC_030882	Peaxi162Scf00911g00042	Unknown protein	0.72987	5.57663	2.93368	1.42967	0.2373	0.31182	no		Peaxi162Scf00203g01318	3.57225	6.50939	241.879	1.53e-54	1.06e-51
XLOC_025940	Peaxi162Scf00583g00223	Uridylate kinase	8.0984	61.8007	2.93191	6.82286	5e-05	0.000174625	yes		Peaxi162Scf00346g00514	3.56973	0.520538	24.3762	7.92e-07	8.62e-06
XLOC_023064	Peaxi162Scf00449g00015	Transducin family protein / WD-40 repeat family protein [Theobroma cacao] gb|EOX98408.1| Transducin family protein / WD-40 repeat family protein [Theobroma cacao]	0.458739	3.49987	2.93156	1.22219	0.17715	0.247053	no		Peaxi162Scf00178g00310	3.56871	2.18965	5.40945	0.020028	0.05713
XLOC_000744	Peaxi162Scf00003g00125	Transcription factor RADIALIS	2.66015	20.2373	2.92743	1.6137	0.04645	0.0795365	no		Peaxi162Scf00694g00021	3.56773	5.40357	5.66221	0.0173343	0.0507604
XLOC_009459	Peaxi162Scf00103g00113	Ankyrin repeat family protein [Theobroma cacao] gb|EOX96534.1| Ankyrin repeat family protein [Theobroma cacao]	1.7427	13.2447	2.92602	4.27396	5e-05	0.000174625	yes		Peaxi162Scf00004g00092	3.56669	-0.439729	4.36256	0.036737	0.0935681
XLOC_004732	Peaxi162Scf00038g01725	Unknown protein	2.39777	18.1803	2.92261	2.71263	0.02055	0.0393696	yes		Peaxi162Scf01574g00001	3.56228	1.0584	5.4621	0.0194332	0.0558332
XLOC_021694	Peaxi162Scf00401g00218	FAD/NAD(P)-binding oxidoreductase family protein	0.559415	4.2245	2.91679	3.53161	0.00015	0.000486486	yes		Peaxi162Scf00592g00446	3.55956	-0.64103	5.12239	0.023619	0.065462
XLOC_018509	Peaxi162Scf00306g00087	Unknown protein	14.1044	106.474	2.91628	7.1332	5e-05	0.000174625	yes		Peaxi162Scf00069g00185	3.55942	2.28019	37.3445	9.9e-10	1.97e-08
XLOC_022436	Peaxi162Scf00423g00049	glycine-rich RNA-binding protein 2	10.8635	81.9516	2.91528	6.51746	5e-05	0.000174625	yes		Peaxi162Scf00078g00144	3.55937	0.851892	25.0059	5.72e-07	6.42e-06
XLOC_024846	Peaxi162Scf00533g00022	SAUR-like auxin-responsive protein family	1.07264	8.06782	2.91101	1.54858	0.04645	0.0795365	no		Peaxi162Scf00188g00133	3.55844	0.0773763	11.9605	0.000543416	0.00275931
XLOC_020698	Peaxi162Scf00368g00039	Leucine-rich repeat receptor-like protein kinase family protein	0.280061	2.10377	2.90916	1.18926	0.1765	0.246326	no		Peaxi162Scf01312g00039	3.55743	0.568008	11.9444	0.000548113	0.00277908
XLOC_006463	Peaxi162Scf00062g00201	DNA (cytosine-5)-methyltransferase 3	1.85571	13.8701	2.90193	6.16469	5e-05	0.000174625	yes		Peaxi162Scf00232g00416	3.55529	4.9659	59.5619	1.19e-14	4.8e-13
XLOC_026502	Peaxi162Scf00616g00630	phototropin 1	18.2274	135.718	2.89643	6.82332	5e-05	0.000174625	yes		Peaxi162Scf00438g00629	3.55445	0.10277	15.1518	9.92e-05	0.000630091
XLOC_027754	Peaxi162Scf00684g00327	Glycine-rich RNA-binding protein	233.193	1726.53	2.88827	7.19019	5e-05	0.000174625	yes		Peaxi162Scf00745g00859	3.53939	0.644051	22.0434	2.67e-06	2.58e-05
XLOC_023445	Peaxi162Scf00460g00014	Ubiquitin carboxyl-terminal hydrolase 20	0.441674	3.26196	2.88468	3.07788	0.0005	0.00146065	yes		Peaxi162Scf00132g01513	3.53445	4.81018	5.42738	0.0198234	0.0566685
XLOC_010819	Peaxi162Scf00128g01224		0.396325	2.92267	2.88253	1.59001	0.02505	0.0467704	yes		Peaxi162Scf00795g00028	3.53413	5.0985	7.99479	0.00469121	0.0173725
XLOC_016239	Peaxi162Scf00241g00030	NAD(P)-linked oxidoreductase superfamily protein	4.11489	30.2977	2.88028	6.19389	5e-05	0.000174625	yes		Peaxi162Scf01018g00012	3.52779	2.06153	5.30696	0.0212403	0.0598952
XLOC_015294	Peaxi162Scf00213g01515	conserved hypothetical protein [Ricinus communis] gb|EEF45815.1| conserved hypothetical protein [Ricinus communis]	2.08037	15.2571	2.87456	5.78026	5e-05	0.000174625	yes		Peaxi162Scf00272g00074	3.52668	1.00961	5.21197	0.022432	0.0627005
XLOC_010930	Peaxi162Scf00128g01418	squamosa promoter-binding protein-like 12	4.55585	33.3602	2.87233	5.85237	5e-05	0.000174625	yes		Peaxi162Scf00359g00324	3.52617	2.60659	48.5714	3.18e-12	9.5e-11
XLOC_025173	Peaxi162Scf00544g00616	Alcohol-forming fatty acyl-CoA reductase	0.518702	3.78762	2.86831	3.15885	0.0004	0.00119351	yes		Peaxi162Scf00011g00138	3.52088	1.48355	39.0519	4.13e-10	8.73e-09
XLOC_031924	Peaxi162Scf00993g00343	Serine/threonine-protein kinase SRK2E	6.46445	47.1881	2.86782	6.46013	5e-05	0.000174625	yes		Peaxi162Scf00309g00413	3.51781	1.32467	19.5237	9.94e-06	8.31e-05
XLOC_026305	Peaxi162Scf00605g00513	response regulator 17	2.71213	19.7619	2.86522	3.5197	0.0004	0.00119351	yes		Peaxi162Scf00020g00723	3.51128	0.169607	21.6364	3.3e-06	3.14e-05
XLOC_017813	Peaxi162Scf00286g00547	Phosphoglucan, water dikinase, chloroplastic	25.7133	187.121	2.86338	6.89745	5e-05	0.000174625	yes		Peaxi162Scf00119g00067	3.51022	1.50597	49.3771	2.11e-12	6.43e-11
XLOC_025039	Peaxi162Scf00539g00614	7SK snRNA methylphosphate capping enzyme	0.606415	4.38397	2.85386	2.46198	0.0038	0.00891012	yes		Peaxi162Scf00660g00052	3.50813	0.856022	16.2065	5.68e-05	0.000390327
XLOC_008713	Peaxi162Scf00089g01530	WD-40 repeat family protein / notchless protein, putative	0.830272	5.99131	2.85122	3.8417	5e-05	0.000174625	yes		Peaxi162Scf00382g00061	3.50707	0.952886	15.9867	6.38e-05	0.000430358
XLOC_010154	Peaxi162Scf00117g00418	ORM1-like protein 2	4.63105	33.1128	2.83798	5.23891	5e-05	0.000174625	yes		Peaxi162Scf00796g00120	3.50414	3.39351	65.4029	6.1e-16	2.95e-14
XLOC_002769	Peaxi162Scf00016g00247	Unknown protein	0.774185	5.47141	2.82116	1.2216	0.1465	0.211353	no		Peaxi162Scf00042g00162	3.50405	0.544081	29.8752	4.61e-08	6.63e-07
XLOC_007819	Peaxi162Scf00076g01038	NDH-dependent cyclic electron flow 1	17.5851	123.597	2.81322	7.06224	5e-05	0.000174625	yes		Peaxi162Scf02135g00019	3.50343	3.68126	80.6697	2.67e-19	1.93e-17
XLOC_006211	Peaxi162Scf00058g00013	Histone superfamily protein	3.12831	21.9422	2.81026	3.13595	0.00045	0.00132797	yes		Peaxi162Scf00002g02826	3.50322	0.395597	19.1321	1.22e-05	9.97e-05
XLOC_024044	Peaxi162Scf00488g00813	Phototropic-responsive NPH3 family protein	134.493	942.919	2.8096	6.4074	5e-05	0.000174625	yes		Peaxi162Scf00530g00063	3.50188	0.303118	4.56006	0.0327259	0.0852952
XLOC_004570	Peaxi162Scf00038g01627	60 kDa chaperonin 3	1.424	9.96839	2.80741	5.01107	5e-05	0.000174625	yes		Peaxi162Scf00444g00841	3.50135	0.60182	34.9113	3.45e-09	6.21e-08
XLOC_022285	Peaxi162Scf00420g00940	Transcription-repair-coupling factor	3.76526	26.3001	2.80424	6.58021	5e-05	0.000174625	yes		Peaxi162Scf00764g00211	3.50124	0.925925	4.75205	0.0292634	0.0781565
XLOC_002310	Peaxi162Scf00014g00414	Phosphoinositide phospholipase C 2	7.9671	55.5918	2.80274	6.70682	5e-05	0.000174625	yes		Peaxi162Scf00109g00131	3.49105	0.485073	10.2528	0.00136476	0.0061383
XLOC_010038	Peaxi162Scf00113g00410	WD repeat-containing protein 76	0.975173	6.79558	2.80087	3.7788	5e-05	0.000174625	yes		Peaxi162Scf00683g00031	3.48815	1.47471	21.358	3.81e-06	3.55e-05
XLOC_019995	Peaxi162Scf00350g00215	MUTS-homologue 5	2.1316	14.8097	2.79653	4.06959	5e-05	0.000174625	yes		Peaxi162Scf00159g01647	3.48359	5.7757	183.893	6.85e-42	2.84e-39
XLOC_015297	Peaxi162Scf00213g00153	Bifunctional inhibitor/lipid-transfer protein/seed storage 2S albumin superfamily protein	99.8639	692.352	2.79347	6.62914	5e-05	0.000174625	yes		Peaxi162Scf00064g00824	3.48182	0.248002	16.8666	4.01e-05	0.000287796
XLOC_031987	Peaxi162Scf01002g00123	O-fucosyltransferase family protein	0.380368	2.63533	2.79251	3.0708	0.00065	0.00185122	yes		Peaxi162Scf00078g00320	3.47529	1.50273	22.4301	2.18e-06	2.16e-05
XLOC_012177	Peaxi162Scf00152g00731	MADS-box transcription factor 27	0.357015	2.47019	2.79057	0.84539	0.1512	0.217113	no		Peaxi162Scf00004g02629	3.47446	0.0248854	4.47272	0.0344401	0.0889209
XLOC_029918	Peaxi162Scf00815g00359	Pentatricopeptide repeat-containing protein	0.317642	2.19716	2.79016	2.63056	0.0031	0.00744122	yes		Peaxi162Scf00153g01322	3.47374	0.240474	7.24608	0.00710559	0.024498
XLOC_000357	Peaxi162Scf00002g00042	Plant invertase/pectin methylesterase inhibitor superfamily protein	1.39069	9.61482	2.78946	2.86819	0.00325	0.00775706	yes		Peaxi162Scf00694g00221	3.46004	2.93552	34.7658	3.72e-09	6.64e-08
XLOC_001373	Peaxi162Scf00007g02845	nuclear assembly factor 1	1.028	7.09576	2.78712	4.345	5e-05	0.000174625	yes		Peaxi162Scf00195g00910	3.45092	-0.243667	4.33752	0.0372812	0.0946771
XLOC_024130	Peaxi162Scf00494g00027	Ribosomal protein L18ae family	0.810659	5.59559	2.78712	2.23177	0.0067	0.0147137	yes		Peaxi162Scf00024g01922	3.45065	4.87146	119.945	6.5e-28	1.07e-25
XLOC_025405	Peaxi162Scf00553g00813	ATP-dependent RNA helicase DRS1	1.49568	10.302	2.78405	5.13773	5e-05	0.000174625	yes		Peaxi162Scf00424g00516	3.45019	0.11162	13.5567	0.000231467	0.00132106
XLOC_033686	Peaxi162Scf01286g00125	Pentatricopeptide repeat-containing protein	1.14065	7.8553	2.78381	5.35609	5e-05	0.000174625	yes		Peaxi162Scf01294g00335	3.45004	2.06078	26.4947	2.64e-07	3.22e-06
XLOC_026522	Peaxi162Scf00618g00020	30S ribosomal protein, putative	110.776	761.985	2.78211	6.54685	5e-05	0.000174625	yes		Peaxi162Scf00076g00422	3.44913	1.77	42.8497	5.91e-11	1.45e-09
XLOC_018246	Peaxi162Scf00299g01147	cytochrome P450, family 718	0.7045	4.84584	2.78208	3.22541	0.00045	0.00132797	yes		Peaxi162Scf01208g00146	3.44147	1.31507	25.2547	5.02e-07	5.71e-06
XLOC_030155	Peaxi162Scf00832g00022	U-box domain-containing protein kinase family protein	1.58166	10.865	2.78018	5.43875	5e-05	0.000174625	yes		Peaxi162Scf00054g00217	3.43269	-0.185934	7.29996	0.0068956	0.0239112
XLOC_028207	Peaxi162Scf00703g00116	Unknown protein	1.63001	11.1912	2.77941	4.40766	5e-05	0.000174625	yes		Peaxi162Scf01053g00039	3.41997	4.46724	108.786	1.81e-25	2.37e-23
XLOC_034874	Peaxi162Scf03258g00019	DNA-directed RNA polymerase subunit A'	0.440852	3.02431	2.77824	4.54304	5e-05	0.000174625	yes		Peaxi162Scf00375g00013	3.41779	2.23376	62.1354	3.21e-15	1.42e-13
XLOC_001333	Peaxi162Scf00007g01333	AGAMOUS-like 66 isoform 4 [Theobroma cacao] gb|EOX99192.1| AGAMOUS-like 66 isoform 4 [Theobroma cacao]	0.374789	2.56631	2.77555	2.32999	0.0157	0.0310811	yes		Peaxi162Scf00438g00628	3.41669	0.00333809	6.86269	0.00880137	0.0292466
XLOC_022845	Peaxi162Scf00441g00013	rRNA processing protein-related	1.73506	11.7695	2.76199	3.73842	5e-05	0.000174625	yes		Peaxi162Scf00005g00472	3.41431	3.50081	86.7673	1.22e-20	1.02e-18
XLOC_026160	Peaxi162Scf00596g00057	PLANT CADMIUM RESISTANCE 2	2.40252	16.2633	2.759	3.52372	5e-05	0.000174625	yes		Peaxi162Scf00175g00021	3.41428	0.0881703	9.9925	0.00157179	0.0069313
XLOC_023084	Peaxi162Scf00449g00215	BTB and TAZ domain protein 4	0.897899	6.07147	2.75742	2.85941	0.00045	0.00132797	yes		Peaxi162Scf00460g00014	3.41365	2.33961	44.726	2.27e-11	5.93e-10
XLOC_003143	Peaxi162Scf00018g02016	homolog of yeast CDT1 A	0.580192	3.89712	2.74781	3.55232	0.0001	0.00033435	yes		Peaxi162Scf00562g00214	3.41013	0.194109	14.4719	0.000142266	0.000862846
XLOC_013569	Peaxi162Scf00175g00112	HXXXD-type acyl-transferase family protein	0.513713	3.44903	2.74716	2.43853	0.0034	0.00807416	yes		Peaxi162Scf00120g01525	3.41009	2.04509	47.3857	5.83e-12	1.67e-10
XLOC_032291	Peaxi162Scf01044g00225	Tetratricopeptide repeat (TPR)-like superfamily protein	2.38356	15.8618	2.73436	4.9363	5e-05	0.000174625	yes		Peaxi162Scf00647g00315	3.40612	2.36289	48.7096	2.97e-12	8.95e-11
XLOC_011361	Peaxi162Scf00133g00055	Plant protein of unknown function (DUF827)	0.501046	3.33427	2.73435	3.26158	0.00065	0.00185122	yes		Peaxi162Scf00146g01328	3.40267	5.30297	102.768	3.77e-24	4.38e-22
XLOC_007618	Peaxi162Scf00074g01028	DNA primase small subunit	0.860683	5.72218	2.73301	3.62298	5e-05	0.000174625	yes		Peaxi162Scf00082g00019	3.39766	2.15338	34.4737	4.32e-09	7.6e-08
XLOC_015892	Peaxi162Scf00231g00021	NAD(P)-binding Rossmann-fold superfamily protein	13.778	91.5179	2.73169	7.09593	5e-05	0.000174625	yes		Peaxi162Scf00132g00057	3.39433	5.41097	91.5461	1.09e-21	1e-19
XLOC_025682	Peaxi162Scf00569g00527	Ribonucleoside-diphosphate reductase large subunit	4.08353	27.1038	2.73061	6.5522	5e-05	0.000174625	yes		Peaxi162Scf00515g00516	3.3937	0.0897301	8.10261	0.00442016	0.0165224
XLOC_014816	Peaxi162Scf00205g00818	Heat stress transcription factor A-8	1.97366	13.0927	2.72982	4.38436	5e-05	0.000174625	yes		Peaxi162Scf00416g00216	3.3911	3.85179	15.1876	9.73e-05	0.000620165
XLOC_011187	Peaxi162Scf00130g00619	UDP-Glycosyltransferase superfamily protein	7.24261	47.9294	2.72633	6.58799	5e-05	0.000174625	yes		Peaxi162Scf00281g00003	3.38989	6.79396	54.1009	1.9e-13	6.63e-12
XLOC_010931	Peaxi162Scf00128g01539	DNA primase, large subunit family	0.607145	4.00869	2.72302	3.25999	0.00035	0.00105711	yes		Peaxi162Scf00045g00234	3.38534	-0.232233	12.7193	0.000361904	0.00194387
XLOC_002066	Peaxi162Scf00013g00135	Unknown protein	0.950897	6.27783	2.7229	5.43291	5e-05	0.000174625	yes		Peaxi162Scf00439g00037	3.38468	2.95923	39.843	2.75e-10	6.02e-09
XLOC_007798	Peaxi162Scf00076g00422	microtubule-associated proteins 70-2	2.08254	13.7423	2.72221	4.84339	5e-05	0.000174625	yes		Peaxi162Scf00038g01627	3.38362	1.50814	36.4907	1.53e-09	2.95e-08
XLOC_032630	Peaxi162Scf01086g00142	Thiamine thiazole synthase 1, chloroplastic	986.724	6499.13	2.71953	3.13182	5e-05	0.000174625	yes		Peaxi162Scf00175g00927	3.37532	3.45325	42.3109	7.79e-11	1.86e-09
XLOC_030466	Peaxi162Scf00862g00001	origin recognition complex 1	0.345366	2.27376	2.71888	3.62747	5e-05	0.000174625	yes		Peaxi162Scf00032g00171	3.37181	3.54638	108.479	2.11e-25	2.75e-23
XLOC_024082	Peaxi162Scf00491g00110	Cytochrome P450 superfamily protein	3.88897	25.5324	2.71487	5.87525	5e-05	0.000174625	yes		Peaxi162Scf00716g00018	3.37039	0.68441	10.5128	0.0011855	0.00543833
XLOC_003547	Peaxi162Scf00023g02530	MADS-box transcription factor 18	4.18785	27.4873	2.71448	4.48003	5e-05	0.000174625	yes		Peaxi162Scf00721g00003	3.3701	2.19611	32.5603	1.16e-08	1.84e-07
XLOC_017561	Peaxi162Scf00282g00128	[Oryza sativa Japonica Group] dbj|BAF11935.1| [Oryza sativa Japonica Group]	0.428427	2.81035	2.71363	3.95456	5e-05	0.000174625	yes		Peaxi162Scf00262g01015	3.36899	2.89326	12.9026	0.000328121	0.0017889
XLOC_002988	Peaxi162Scf00017g02821	Phosphoglycerate mutase family protein	19.9994	131.006	2.7116	6.96778	5e-05	0.000174625	yes		Peaxi162Scf00579g00013	3.36726	0.218344	10.4186	0.00124751	0.00568628
XLOC_033321	Peaxi162Scf01205g00034	Pectin lyase-like superfamily protein	0.525937	3.44004	2.70946	4.28628	5e-05	0.000174625	yes		Peaxi162Scf00421g00006	3.3671	0.403132	28.863	7.77e-08	1.06e-06
XLOC_033358	Peaxi162Scf01208g00146	2-oxoglutarate (2OG) and Fe(II)-dependent oxygenase superfamily protein	0.459872	3.00705	2.70904	2.05104	0.01025	0.0213838	yes		Peaxi162Scf00363g00520	3.36518	5.78334	188.271	7.58e-43	3.41e-40
XLOC_005767	Peaxi162Scf00050g00131	Unknown protein	0.677271	4.42515	2.70792	1.09506	0.15305	0.219302	no		Peaxi162Scf00553g00220	3.35512	1.58745	20.7043	5.36e-06	4.82e-05
XLOC_001849	Peaxi162Scf00011g00939	Ribosome biogenesis protein BOP1 homolog	0.626266	4.08245	2.70459	1.06044	0.14695	0.211909	no		Peaxi162Scf00016g01334	3.35249	6.2633	32.8977	9.71e-09	1.58e-07
XLOC_013394	Peaxi162Scf00173g00323	ACT domain-containing protein	8.03567	52.2931	2.70213	6.22424	5e-05	0.000174625	yes		Peaxi162Scf00264g00324	3.35194	3.35808	117.042	2.81e-27	4.34e-25
XLOC_034254	Peaxi162Scf01455g00005	terpene synthase 04	1.97903	12.8643	2.70051	5.46354	5e-05	0.000174625	yes		Peaxi162Scf00207g00445	3.34728	0.851404	23.4258	1.3e-06	1.34e-05
XLOC_001112	Peaxi162Scf00005g04211	ATP-dependent RNA helicase ROK1	0.41682	2.69393	2.69221	2.63505	0.0017	0.00438271	yes		Peaxi162Scf00318g00726	3.3459	3.96338	65.7529	5.11e-16	2.49e-14
XLOC_010277	Peaxi162Scf00119g00067	Dehydration-responsive element-binding protein 1A	1.20623	7.79551	2.69214	2.75259	0.00195	0.00495309	yes		Peaxi162Scf00406g00711	3.34555	0.786441	16.7343	4.3e-05	0.000305089
XLOC_006458	Peaxi162Scf00062g01917	Isoprenyl transferase 1	2.14005	13.8175	2.69079	4.15906	5e-05	0.000174625	yes		Peaxi162Scf00213g01515	3.34331	6.58848	118.993	1.05e-27	1.7e-25
XLOC_009514	Peaxi162Scf00104g00331	Exonuclease family protein	0.817669	5.27662	2.69003	3.00725	0.0002	0.000634001	yes		Peaxi162Scf00191g00034	3.34299	0.237679	4.6008	0.0319571	0.0836571
XLOC_029322	Peaxi162Scf00776g00321	with no lysine (K) kinase 3	1.9326	12.4661	2.6894	3.75039	5e-05	0.000174625	yes		Peaxi162Scf00465g00819	3.341	2.77407	65.6829	5.3e-16	2.58e-14
XLOC_019249	Peaxi162Scf00329g00814	zinc knuckle (CCHC-type) family protein	0.520821	3.35562	2.68772	2.09447	0.00785	0.0169184	yes		Peaxi162Scf00065g01219	3.33969	1.34876	26.6278	2.47e-07	3.02e-06
XLOC_023524	Peaxi162Scf00463g00416	Metal tolerance protein 4	4.80312	30.9184	2.68643	5.87592	5e-05	0.000174625	yes		Peaxi162Scf01058g00161	3.33852	6.12763	236.713	2.05e-53	1.29e-50
XLOC_020295	Peaxi162Scf00360g00089	Nucleic acid-binding proteins superfamily isoform 1 [Theobroma cacao] gb|EOY16872.1| Nucleic acid-binding proteins superfamily isoform 1 [Theobroma cacao]	5.62586	36.2121	2.68633	6.41713	5e-05	0.000174625	yes		Peaxi162Scf00016g03017	3.33025	-0.369252	4.42189	0.0354808	0.0910234
XLOC_011968	Peaxi162Scf00149g00721	Trypsin family protein	2.72175	17.3449	2.6719	5.49738	5e-05	0.000174625	yes		Peaxi162Scf00196g00319	3.32957	1.54239	4.44453	0.0350133	0.0900975
XLOC_008173	Peaxi162Scf00082g00120	Thioredoxin z	21.663	137.78	2.66907	6.63207	5e-05	0.000174625	yes		Peaxi162Scf00126g01125	3.3249	4.92302	90.1497	2.21e-21	1.95e-19
XLOC_006701	Peaxi162Scf00065g00029	beta-xylosidase 1	14.1015	89.5421	2.66672	6.88901	5e-05	0.000174625	yes		Peaxi162Scf00423g00410	3.32359	3.83891	45.5042	1.52e-11	4.1e-10
XLOC_008193	Peaxi162Scf00082g00019	protein arginine methyltransferase 3	0.354609	2.24831	2.66454	2.52149	0.00375	0.00880754	yes		Peaxi162Scf00050g00042	3.32318	4.87501	95.5961	1.41e-22	1.4e-20
XLOC_022437	Peaxi162Scf00423g00410	DNA repair protein RAD50	0.844943	5.35543	2.66408	4.88093	5e-05	0.000174625	yes		Peaxi162Scf00732g00048	3.31819	5.76268	29.2427	6.39e-08	8.9e-07
XLOC_004483	Peaxi162Scf00037g00717	cullin 1	2.3048	14.6067	2.66392	4.16919	5e-05	0.000174625	yes		Peaxi162Scf00374g00321	3.31759	4.10525	68.4476	1.3e-16	6.99e-15
XLOC_003643	Peaxi162Scf00025g02313	Unknown protein	0.475334	2.99004	2.65315	1.5113	0.01605	0.0316885	yes		Peaxi162Scf00546g00005	3.31466	2.38022	19.7852	8.67e-06	7.36e-05
XLOC_024110	Peaxi162Scf00493g00436	NADP-dependent malic enzyme	23.0016	144.593	2.65219	6.84228	5e-05	0.000174625	yes		Peaxi162Scf00015g01028	3.31387	4.57079	106.845	4.82e-25	6.12e-23
XLOC_015613	Peaxi162Scf00223g01010	alpha/beta-Hydrolases superfamily protein	1.57962	9.89867	2.64766	4.12492	5e-05	0.000174625	yes		Peaxi162Scf00375g01017	3.30458	1.16474	17.6262	2.69e-05	0.000200816
XLOC_026568	Peaxi162Scf00618g00333	heat shock protein 70 (Hsp 70) family protein	1.35847	8.49438	2.64453	4.11642	5e-05	0.000174625	yes		Peaxi162Scf00016g00358	3.30401	3.70952	67.1816	2.48e-16	1.29e-14
XLOC_009584	Peaxi162Scf00105g01114	CHY-type/CTCHY-type/RING-type Zinc finger protein	14.5328	90.8583	2.6443	6.29161	5e-05	0.000174625	yes		Peaxi162Scf00605g00513	3.30038	0.550064	36.2493	1.74e-09	3.31e-08
XLOC_007978	Peaxi162Scf00078g00144	Pentatricopeptide repeat-containing protein	0.523867	3.27195	2.64288	2.70119	0.00615	0.01364	yes		Peaxi162Scf03258g00019	3.29858	4.31241	61.2238	5.09e-15	2.21e-13
XLOC_021229	Peaxi162Scf00386g00219	conserved hypothetical protein [Ricinus communis] gb|EEF45477.1| conserved hypothetical protein [Ricinus communis]	0.665074	4.15243	2.64237	2.65646	0.00255	0.00628795	yes		Peaxi162Scf00089g01131	3.29768	2.71692	56.2175	6.49e-14	2.4e-12
XLOC_007279	Peaxi162Scf00071g02312	Nucleolar protein 58	2.67973	16.6659	2.63674	5.09681	5e-05	0.000174625	yes		Peaxi162Scf00681g00025	3.29752	0.108148	7.87562	0.00501057	0.0183387
XLOC_033185	Peaxi162Scf01175g00023	conserved hypothetical protein [Ricinus communis] gb|EEF32684.1| conserved hypothetical protein [Ricinus communis]	5.39542	33.5472	2.63639	4.84886	5e-05	0.000174625	yes		Peaxi162Scf00232g00418	3.29631	4.18925	128.869	7.24e-30	1.36e-27
XLOC_002580	Peaxi162Scf00016g00233	DNA replication licensing factor MCM4	1.95295	12.1156	2.63313	5.54794	5e-05	0.000174625	yes		Peaxi162Scf00553g00813	3.29532	3.66422	61.4026	4.65e-15	2.03e-13
XLOC_032601	Peaxi162Scf01082g00028	Cyclopropane-fatty-acyl-phospholipid synthase	0.561189	3.48048	2.63273	3.60552	5e-05	0.000174625	yes		Peaxi162Scf00106g00224	3.29499	-0.725798	3.94089	0.0471258	0.114388
XLOC_028905	Peaxi162Scf00748g00096	cytochrome P450, family 82, subfamily C, polypeptide 4	0.600026	3.68534	2.6187	2.62322	0.0168	0.0329821	yes		Peaxi162Scf00678g00310	3.29209	4.43746	49.3243	2.17e-12	6.6e-11
XLOC_000745	Peaxi162Scf00003g01226	glycine-rich RNA-binding protein 2	113.403	695.902	2.61743	6.80262	5e-05	0.000174625	yes		Peaxi162Scf00038g02247	3.28965	4.05829	59.6034	1.16e-14	4.71e-13
XLOC_034703	Peaxi162Scf01986g00004	Nucleolar complex protein 4 homolog B	0.546035	3.34897	2.61665	3.14942	0.0003	0.000918529	yes		Peaxi162Scf00041g00209	3.28898	1.56843	12.3797	0.000434038	0.00227245
XLOC_001294	Peaxi162Scf00007g00129	B-box type zinc finger family protein	0.508867	3.11554	2.61412	3.03773	0.00075	0.00210563	yes		Peaxi162Scf00421g00322	3.28799	2.33429	4.64883	0.0310748	0.0819899
XLOC_004461	Peaxi162Scf00037g01814	Single-stranded DNA-binding protein, mitochondrial	0.935484	5.72087	2.61245	2.74231	0.00375	0.00880754	yes		Peaxi162Scf00583g00533	3.28394	2.07082	4.31593	0.0377572	0.0956257
XLOC_017017	Peaxi162Scf00264g00213	Unknown protein	4.40981	26.9496	2.61148	4.75618	5e-05	0.000174625	yes		Peaxi162Scf00485g00104	3.2828	7.33971	254.419	2.83e-57	2.25e-54
XLOC_026500	Peaxi162Scf00616g00511	DNA-directed RNA polymerase II subunit 1	0.365865	2.2352	2.61102	3.46873	5e-05	0.000174625	yes		Peaxi162Scf00569g00054	3.2801	2.23763	4.40353	0.0358646	0.0918432
XLOC_023472	Peaxi162Scf00461g00610	Protein kinase superfamily protein	1.2426	7.59004	2.61075	3.7791	5e-05	0.000174625	yes		Peaxi162Scf00618g00333	3.27963	5.55503	67.3039	2.33e-16	1.21e-14
XLOC_007762	Peaxi162Scf00076g00413	PENTATRICOPEPTIDE REPEAT 596	1.06052	6.47423	2.60994	3.99199	5e-05	0.000174625	yes		Peaxi162Scf00025g02620	3.2779	2.11336	11.1085	0.000859336	0.00412235
XLOC_017828	Peaxi162Scf00286g01047	Ubiquitin carboxyl-terminal hydrolase family protein	0.852247	5.17906	2.60335	5.06698	5e-05	0.000174625	yes		Peaxi162Scf00561g00008	3.2764	2.62485	4.61884	0.0316226	0.0830122
XLOC_009825	Peaxi162Scf00110g00183	Peroxiredoxin-2B	14.8772	90.2992	2.60161	5.83643	5e-05	0.000174625	yes		Peaxi162Scf00007g00285	3.27325	2.40528	38.8666	4.54e-10	9.53e-09
XLOC_004398	Peaxi162Scf00036g00225	H/ACA ribonucleoprotein complex subunit 4	3.03309	18.3534	2.59719	5.44783	5e-05	0.000174625	yes		Peaxi162Scf00596g00057	3.27272	0.869877	31.789	1.72e-08	2.65e-07
XLOC_006565	Peaxi162Scf00064g00065	5'-3' exoribonuclease 3	2.82421	17.0884	2.5971	6.10299	5e-05	0.000174625	yes		Peaxi162Scf01286g00125	3.27226	3.03917	54.8091	1.33e-13	4.72e-12
XLOC_018222	Peaxi162Scf00299g00547	Disease resistance protein	0.835885	5.05477	2.59627	2.87185	0.00155	0.00403543	yes		Peaxi162Scf00006g00207	3.2651	-0.532047	4.18703	0.0407345	0.101471
XLOC_004219	Peaxi162Scf00034g01413	post-illumination chlorophyll fluorescence increase	180.076	1081.64	2.58654	5.694	5e-05	0.000174625	yes		Peaxi162Scf00834g00013	3.26251	1.98983	19.2109	1.17e-05	9.64e-05
XLOC_004014	Peaxi162Scf00031g00042	Ethylene-responsive transcription factor 1A	2.07009	12.3801	2.58026	3.45577	0.0001	0.00033435	yes		Peaxi162Scf00073g00226	3.25806	5.90998	99.3261	2.14e-23	2.33e-21
XLOC_010375	Peaxi162Scf00120g01525	bZIP protein	1.41658	8.43208	2.57347	3.36247	0.0001	0.00033435	yes		Peaxi162Scf00332g00430	3.25604	2.31464	28.3451	1.02e-07	1.35e-06
XLOC_013069	Peaxi162Scf00167g00610	structural maintenance of chromosomes 6A	0.463236	2.75535	2.57242	3.66834	5e-05	0.000174625	yes		Peaxi162Scf00096g00825	3.25279	2.64277	4.44838	0.0349344	0.0899393
XLOC_010731	Peaxi162Scf00127g00111	germin 3	241.995	1439.08	2.5721	5.47951	5e-05	0.000174625	yes		Peaxi162Scf00776g00213	3.25168	0.585491	13.2191	0.000277113	0.00154207
XLOC_033747	Peaxi162Scf01294g00332	Leucine-rich receptor-like protein kinase family protein	0.699366	4.15207	2.56971	3.18381	0.00035	0.00105711	yes		Peaxi162Scf00227g00718	3.24334	6.64939	4.26635	0.0388743	0.0977879
XLOC_011062	Peaxi162Scf00129g00546	Inositol hexakisphosphate and diphosphoinositol-pentakisphosphate kinase 1	6.09356	36.1705	2.56946	6.33094	5e-05	0.000174625	yes		Peaxi162Scf00078g00121	3.24166	3.09486	4.32903	0.0374677	0.0950086
XLOC_029243	Peaxi162Scf00771g00032	receptor lectin kinase	0.672269	3.97932	2.56541	3.34424	5e-05	0.000174625	yes		Peaxi162Scf00421g00008	3.24053	1.87385	58.4573	2.08e-14	8.15e-13
XLOC_010927	Peaxi162Scf00128g01416	MADS-box protein 15 [Petunia x hybrida]	5.46085	32.3128	2.56491	4.80017	5e-05	0.000174625	yes		Peaxi162Scf00018g02016	3.24005	2.24016	39.743	2.9e-10	6.31e-09
XLOC_034473	Peaxi162Scf01600g00023	Tetratricopeptide repeat protein 27 homolog	0.381851	2.25668	2.56312	3.05951	0.0004	0.00119351	yes		Peaxi162Scf00383g01015	3.2389	0.127885	11.6401	0.00064546	0.0032036
XLOC_002485	Peaxi162Scf00015g00456	periodic tryptophan protein 2	0.813174	4.80027	2.56148	3.94475	5e-05	0.000174625	yes		Peaxi162Scf00904g00048	3.23869	3.0032	21.9012	2.87e-06	2.77e-05
XLOC_032062	Peaxi162Scf01012g00238	copper ion binding	1.56707	9.24143	2.56005	3.78131	5e-05	0.000174625	yes		Peaxi162Scf00432g00082	3.23729	1.78606	9.47818	0.0020793	0.00881607
XLOC_007052	Peaxi162Scf00069g01338	PENTATRICOPEPTIDE REPEAT 596	0.405297	2.38581	2.55743	2.37025	0.0047	0.0107515	yes		Peaxi162Scf00241g00034	3.23709	3.05735	34.8363	3.59e-09	6.42e-08
XLOC_004644	Peaxi162Scf00038g02645	P-loop containing nucle , putative [Theobroma cacao]	0.628564	3.69739	2.55638	2.34657	0.00605	0.0134451	yes		Peaxi162Scf00811g00031	3.23501	0.74518	4.24881	0.0392779	0.098585
XLOC_031530	Peaxi162Scf00959g00023	UDP-D-glucuronate 4-epimerase 3	1.82934	10.7316	2.55248	4.09687	5e-05	0.000174625	yes		Peaxi162Scf00005g00618	3.23432	1.03178	4.21805	0.0399962	0.100017
XLOC_031458	Peaxi162Scf00954g00025	Pentatricopeptide repeat-containing protein	0.624688	3.6569	2.54941	2.20958	0.0101	0.0211136	yes		Peaxi162Scf00128g01416	3.23348	1.84528	69.5433	7.48e-17	4.13e-15
XLOC_008919	Peaxi162Scf00095g00120	Sugar transporter ERD6-like 16	0.544662	3.18262	2.54678	2.83795	0.0013	0.00345064	yes		Peaxi162Scf00491g00038	3.23269	4.41968	180.99	2.95e-41	1.13e-38
XLOC_012586	Peaxi162Scf00160g00516	GATA type zinc finger transcription factor family protein	22.5144	131.024	2.54092	6.36336	5e-05	0.000174625	yes		Peaxi162Scf00434g00624	3.2309	-0.216886	4.17428	0.041042	0.102048
XLOC_003534	Peaxi162Scf00023g02026		0.830546	4.83282	2.54073	1.65265	0.05455	0.0912658	no		Peaxi162Scf00009g01526	3.23079	1.66512	4.14578	0.0417384	0.103494
XLOC_003088	Peaxi162Scf00017g00268	Serine/arginine repetitive matrix protein 2, putative [Theobroma cacao] gb|EOY20664.1| Serine/arginine repetitive matrix protein 2, putative [Theobroma cacao]	25.9037	150.256	2.53619	5.9937	5e-05	0.000174625	yes		Peaxi162Scf00109g00019	3.22731	3.90178	4.15433	0.0415282	0.103072
XLOC_005207	Peaxi162Scf00045g01535	Peroxidase superfamily protein	1.019	5.91034	2.53609	2.44238	0.00385	0.00901355	yes		Peaxi162Scf00191g01112	3.22608	5.54003	85.1525	2.76e-20	2.25e-18
XLOC_028374	Peaxi162Scf00714g00016	Pathogenesis-related thaumatin superfamily protein	1.31491	7.60529	2.53204	4.97163	5e-05	0.000174625	yes		Peaxi162Scf00334g00114	3.22217	0.908479	3.95174	0.046823	0.113733
XLOC_024642	Peaxi162Scf00523g00112	RNA recognition motif (RRM)-containing protein	2.194	12.6779	2.53068	4.85641	5e-05	0.000174625	yes		Peaxi162Scf00016g00164	3.21548	1.49595	23.5911	1.19e-06	1.24e-05
XLOC_029469	Peaxi162Scf00785g00317	Tetratricopeptide repeat (TPR)-like superfamily protein	7.3471	42.4253	2.52968	5.7793	5e-05	0.000174625	yes		Peaxi162Scf00171g00320	3.21534	0.932639	10.5599	0.0011557	0.00533012
XLOC_015830	Peaxi162Scf00228g00735	Translation elongation factor EF1B/ribosomal protein S6 family protein	4.64165	26.7958	2.5293	4.20875	5e-05	0.000174625	yes		Peaxi162Scf00023g00085	3.2146	0.177199	10.6699	0.0010889	0.00506871
XLOC_028000	Peaxi162Scf00694g00316	RNA polymerase sigma-C factor	10.1498	58.4631	2.52608	6.0881	5e-05	0.000174625	yes		Peaxi162Scf00099g00032	3.21141	1.14751	14.9858	0.000108325	0.000681749
XLOC_022402	Peaxi162Scf00422g00916	Thioesterase superfamily protein [Theobroma cacao] gb|EOX92170.1| Thioesterase superfamily protein [Theobroma cacao]	5.51037	31.6269	2.52093	4.43068	5e-05	0.000174625	yes		Peaxi162Scf00183g00720	3.20632	0.779252	13.9536	0.000187377	0.00109538
XLOC_022641	Peaxi162Scf00433g00411	Heat stress transcription factor A-3	1.48817	8.49371	2.51286	3.88103	5e-05	0.000174625	yes		Peaxi162Scf00013g00227	3.20148	1.64371	21.3543	3.82e-06	3.56e-05
XLOC_025140	Peaxi162Scf00542g00052	Unknown protein	0.547821	3.12596	2.51252	0.857823	0.22785	0.301553	no		Peaxi162Scf00660g00079	3.20134	-0.600859	3.7335	0.0533316	0.125752
XLOC_009070	Peaxi162Scf00097g00118	Argonaute family protein	0.386416	2.19919	2.50875	3.23122	0.00045	0.00132797	yes		Peaxi162Scf00341g00027	3.20092	3.25072	23.7882	1.08e-06	1.13e-05
XLOC_022963	Peaxi162Scf00444g00223	Sterol regulatory element-binding protein cleavage-activating protein, putative [Theobroma cacao] gb|EOY23333.1| Sterol regulatory element-binding protein cleavage-activating protein, putative [Theobroma cacao]	20.3795	115.881	2.50745	4.84241	5e-05	0.000174625	yes		Peaxi162Scf00308g00815	3.20001	1.14714	19.1926	1.18e-05	9.71e-05
XLOC_030663	Peaxi162Scf00889g00224	Glycogen debranching enzyme	2.68621	15.2673	2.5068	5.27438	5e-05	0.000174625	yes		Peaxi162Scf00036g00125	3.19099	0.434224	14.7372	0.000123583	0.000761888
XLOC_010481	Peaxi162Scf00122g02417	RB1-inducible coiled-coil protein 1, putative isoform 2 [Theobroma cacao] gb|EOX90658.1| RB1-inducible coiled-coil protein 1, putative isoform 2 [Theobroma cacao]	0.417482	2.37247	2.5066	3.06797	0.0005	0.00146065	yes		Peaxi162Scf00454g00523	3.18369	1.08254	12.2508	0.000465065	0.00241293
XLOC_030948	Peaxi162Scf00915g00124	S-adenosyl-L-methionine-dependent methyltransferases superfamily protein	10.9036	61.9624	2.50658	6.43787	5e-05	0.000174625	yes		Peaxi162Scf00183g00042	3.18353	0.185504	6.91361	0.00855421	0.028572
XLOC_004244	Peaxi162Scf00034g00911	sulfate transporter 3	1.90278	10.7956	2.50426	4.51057	5e-05	0.000174625	yes		Peaxi162Scf00597g00412	3.18347	0.806864	23.905	1.01e-06	1.07e-05
XLOC_027640	Peaxi162Scf00683g00031	Unknown protein	0.491702	2.78289	2.50073	1.3005	0.2582	0.332428	no		Peaxi162Scf00274g00859	3.18119	3.90162	83.2963	7.06e-20	5.4e-18
XLOC_022514	Peaxi162Scf00427g00004	Pentatricopeptide repeat (PPR) superfamily protein	0.548166	3.09734	2.49834	2.12239	0.00835	0.0178627	yes		Peaxi162Scf00404g00058	3.17498	1.37652	12.1047	0.000502941	0.0025779
XLOC_030182	Peaxi162Scf00835g00312	hydroxycinnamoyl-CoA shikimate/quinate hydroxycinnamoyl transferase	41.6084	235	2.49771	6.09723	5e-05	0.000174625	yes		Peaxi162Scf00281g00059	3.17447	1.46642	18.7204	1.51e-05	0.000120672
XLOC_013558	Peaxi162Scf00175g00529	fructokinase-like 2	2.49618	14.0914	2.49702	5.07021	5e-05	0.000174625	yes		Peaxi162Scf00037g00630	3.17241	2.80029	36.0095	1.96e-09	3.7e-08
XLOC_014942	Peaxi162Scf00207g01345	casein kinase 1-like protein 2	4.25489	24.0091	2.49639	5.21456	5e-05	0.000174625	yes		Peaxi162Scf00365g00925	3.17106	3.79112	50.7108	1.07e-12	3.36e-11
XLOC_032430	Peaxi162Scf01060g00110	HXXXD-type acyl-transferase family protein	0.403701	2.27767	2.4962	1.50331	0.06995	0.113205	no		Peaxi162Scf00223g01010	3.16737	3.4831	66.5262	3.45e-16	1.74e-14
XLOC_005698	Peaxi162Scf00048g01725	Nucleolar complex protein 2 homolog	0.759065	4.28037	2.49544	3.80393	5e-05	0.000174625	yes		Peaxi162Scf00274g00037	3.1663	3.00228	8.92498	0.00281297	0.0113549
XLOC_013076	Peaxi162Scf00167g00730	Ubiquinol-cytochrome C chaperone family protein isoform 1 [Theobroma cacao] gb|EOY22793.1| Ubiquinol-cytochrome C chaperone family protein isoform 1 [Theobroma cacao]	1.51975	8.56848	2.4952	2.4749	0.0119	0.0243777	yes		Peaxi162Scf00003g00125	3.15645	0.225516	16.473	4.93e-05	0.000344661
XLOC_005131	Peaxi162Scf00044g01821	microtubule-associated proteins 70-1	3.78149	21.3098	2.49449	3.37079	5e-05	0.000174625	yes		Peaxi162Scf01149g00023	3.15536	3.96692	25.5274	4.36e-07	5.02e-06
XLOC_020277	Peaxi162Scf00360g00011	Peroxidase superfamily protein	9.14186	51.515	2.49443	5.87021	5e-05	0.000174625	yes		Peaxi162Scf01372g00036	3.15461	2.72716	28.3965	9.88e-08	1.32e-06
XLOC_022512	Peaxi162Scf00427g00622	fructokinase-like 1	1.44599	8.13533	2.49214	4.53699	5e-05	0.000174625	yes		Peaxi162Scf00171g01018	3.15172	0.680459	22.1465	2.53e-06	2.46e-05
XLOC_029877	Peaxi162Scf00814g00242	HEAT repeat-containing protein	2.04349	11.472	2.48902	5.76367	5e-05	0.000174625	yes		Peaxi162Scf00451g00019	3.14903	2.532	26.4634	2.69e-07	3.26e-06
XLOC_029864	Peaxi162Scf00813g00024	TPX2 (targeting protein for Xklp2) protein family	2.47755	13.8589	2.48383	4.54974	5e-05	0.000174625	yes		Peaxi162Scf01623g00013	3.14872	4.35983	72.5236	1.65e-17	9.68e-16
XLOC_003902	Peaxi162Scf00029g00007	E2F transcription factor 3	0.862691	4.82417	2.48337	3.23569	0.0005	0.00146065	yes		Peaxi162Scf00089g01132	3.1461	4.87519	137.117	1.14e-31	2.48e-29
XLOC_018831	Peaxi162Scf00316g00027	Argonaute family protein	1.00246	5.60547	2.4833	4.43377	5e-05	0.000174625	yes		Peaxi162Scf00616g00630	3.14537	5.69783	75.2925	4.06e-18	2.52e-16
XLOC_010760	Peaxi162Scf00128g00219	MAK16 protein-related	1.86056	10.3974	2.48242	4.00674	5e-05	0.000174625	yes		Peaxi162Scf01211g00010	3.14502	1.74379	12.065	0.000513763	0.00262807
XLOC_007439	Peaxi162Scf00073g02022	translocon at the outer envelope membrane of chloroplasts 34	10.0537	56.1735	2.48216	6.02011	5e-05	0.000174625	yes		Peaxi162Scf00441g00013	3.14245	4.48559	83.9444	5.09e-20	3.98e-18
XLOC_015780	Peaxi162Scf00227g00717	conserved hypothetical protein [Ricinus communis] gb|EEF45845.1| conserved hypothetical protein [Ricinus communis]	1.47983	8.26741	2.482	3.43387	0.0001	0.00033435	yes		Peaxi162Scf00314g00225	3.14198	1.57214	27.3087	1.73e-07	2.18e-06
XLOC_024963	Peaxi162Scf00536g00915	Dihydroxy-acid dehydratase	6.00437	33.4888	2.47959	6.0663	5e-05	0.000174625	yes		Peaxi162Scf00523g00112	3.14018	3.73388	54.561	1.51e-13	5.33e-12
XLOC_001505	Peaxi162Scf00008g04610	Ribosome biogenesis protein rlp24	5.09185	28.3925	2.47925	4.58657	5e-05	0.000174625	yes		Peaxi162Scf00038g01034	3.13897	6.49765	333.457	1.7e-74	3.2e-71
XLOC_005474	Peaxi162Scf00047g00074	alpha/beta-Hydrolases superfamily protein	27.0471	150.491	2.47614	6.39885	5e-05	0.000174625	yes		Peaxi162Scf00209g00331	3.13784	5.68382	214.575	1.38e-48	7.52e-46
XLOC_024668	Peaxi162Scf00525g00110	2-oxoisovalerate dehydrogenase subunit alpha	8.65533	48.0185	2.47193	6.2111	5e-05	0.000174625	yes		Peaxi162Scf00089g00522	3.1378	3.79033	121.652	2.75e-28	4.67e-26
XLOC_014988	Peaxi162Scf00207g00445	Tudor/PWWP/MBT superfamily protein	0.625489	3.46835	2.47119	2.96421	0.0003	0.000918529	yes		Peaxi162Scf00345g00410	3.13709	0.833895	16.2709	5.49e-05	0.000378789
XLOC_017618	Peaxi162Scf00284g00033	Dehydration-responsive element-binding protein 2A	3.39766	18.7668	2.46557	4.63711	5e-05	0.000174625	yes		Peaxi162Scf00024g01820	3.13566	-0.0289245	7.66903	0.00561766	0.0201652
XLOC_005747	Peaxi162Scf00049g02222	Single-stranded DNA-binding protein [Medicago truncatula] gb|AES60784.1| Single-stranded DNA-binding protein [Medicago truncatula]	7.53465	41.6025	2.46506	5.63567	5e-05	0.000174625	yes		Peaxi162Scf00404g00216	3.1346	1.03657	25.6929	4e-07	4.65e-06
XLOC_022563	Peaxi162Scf00428g00106	Histone superfamily protein	7.13352	39.3052	2.46203	3.87387	5e-05	0.000174625	yes		Peaxi162Scf00517g00315	3.13288	-0.221733	5.26153	0.0218019	0.0611456
XLOC_001848	Peaxi162Scf00011g00938	Ribosome biogenesis protein BOP1 homolog	0.889698	4.89595	2.4602	3.15034	0.0003	0.000918529	yes		Peaxi162Scf00117g00418	3.13209	3.46119	89.5017	3.06e-21	2.69e-19
XLOC_014979	Peaxi162Scf00207g00258	amino acid binding protein, putative [Ricinus communis] gb|EEF39366.1| amino acid binding protein, putative [Ricinus communis]	4.7269	25.9826	2.45858	5.09048	5e-05	0.000174625	yes		Peaxi162Scf00786g00435	3.13003	5.22137	177.894	1.4e-40	5.26e-38
XLOC_017405	Peaxi162Scf00274g00850	conserved hypothetical protein [Ricinus communis] gb|EEF44747.1| conserved hypothetical protein [Ricinus communis]	0.722331	3.96867	2.45792	3.19923	0.00015	0.000486486	yes		Peaxi162Scf00117g01517	3.12816	1.39891	26.4141	2.76e-07	3.33e-06
XLOC_033999	Peaxi162Scf01346g00018	Zinc finger protein CONSTANS-LIKE 16	4.33312	23.7778	2.45614	5.17321	5e-05	0.000174625	yes		Peaxi162Scf00314g00629	3.12471	6.16412	94.2089	2.84e-22	2.74e-20
XLOC_015138	Peaxi162Scf00209g00226	Single-stranded DNA-binding protein WHY1, chloroplastic	4.42251	24.2355	2.45418	4.81875	5e-05	0.000174625	yes		Peaxi162Scf00921g00013	3.11002	2.96265	59.3141	1.34e-14	5.4e-13
XLOC_031682	Peaxi162Scf00976g00315	cytochrome P450, family 71, subfamily B, polypeptide 35	0.482604	2.64215	2.4528	2.496	0.00505	0.0114584	yes		Peaxi162Scf00700g00625	3.10523	1.65215	72.1995	1.95e-17	1.13e-15
XLOC_033864	Peaxi162Scf01313g00120	Phosphatidylinositol glycan, putative [Theobroma cacao] gb|EOY13918.1| Phosphatidylinositol glycan, putative [Theobroma cacao]	1.51577	8.27548	2.44879	2.37303	0.0047	0.0107515	yes		Peaxi162Scf01002g00123	3.10317	2.12901	32.1891	1.4e-08	2.19e-07
XLOC_005721	Peaxi162Scf00049g00208	F-box/LRR-repeat protein 17	1.07184	5.85107	2.4486	3.80363	5e-05	0.000174625	yes		Peaxi162Scf00833g00411	3.10202	2.09719	12.6853	0.000368544	0.00197294
XLOC_002063	Peaxi162Scf00013g00004	Protein NRT1/ PTR FAMILY 7.3	0.401122	2.18706	2.44688	1.7469	0.0584	0.0968057	no		Peaxi162Scf00695g00042	3.10158	6.34571	121.454	3.04e-28	5.12e-26
XLOC_017863	Peaxi162Scf00287g01315	Chaperone DnaJ-domain superfamily protein isoform 3 [Theobroma cacao] gb|EOY14923.1| Chaperone DnaJ-domain superfamily protein isoform 3 [Theobroma cacao]	14.4517	78.7909	2.44679	6.32382	5e-05	0.000174625	yes		Peaxi162Scf00111g01423	3.10148	2.68379	61.723	3.95e-15	1.73e-13
XLOC_002163	Peaxi162Scf00013g00341	RING/FYVE/PHD zinc finger superfamily protein	6.0904	33.1728	2.44539	4.93041	5e-05	0.000174625	yes		Peaxi162Scf00100g00318	3.10071	2.30056	38.584	5.24e-10	1.1e-08
XLOC_017714	Peaxi162Scf00285g00929	Mitochondrial import inner membrane translocase subunit TIM22-3	24.9901	135.994	2.44411	6.13826	5e-05	0.000174625	yes		Peaxi162Scf00089g00627	3.10004	0.0248379	10.3945	0.00126389	0.0057483
XLOC_025767	Peaxi162Scf00574g00925		0.49969	2.71569	2.44222	1.2039	0.2478	0.322163	no		Peaxi162Scf00128g01418	3.09777	2.9511	87.2276	9.67e-21	8.14e-19
XLOC_010659	Peaxi162Scf00126g01027	50S ribosomal protein L3	1.24028	6.72	2.43779	2.72622	0.001	0.00272775	yes		Peaxi162Scf00065g01533	3.09761	1.57619	28.1447	1.13e-07	1.48e-06
XLOC_000012	Peaxi162Scf00000g00252	TCP family transcription factor 4	9.86774	53.4006	2.43606	6.06135	5e-05	0.000174625	yes		Peaxi162Scf00001g49024	3.09223	1.94085	31.3377	2.17e-08	3.28e-07
XLOC_020869	Peaxi162Scf00375g01017	Pentatricopeptide repeat (PPR) superfamily protein	1.26628	6.84127	2.43366	3.30618	0.0001	0.00033435	yes		Peaxi162Scf00684g00023	3.08983	2.52026	41.3004	1.31e-10	3.02e-09
XLOC_019092	Peaxi162Scf00324g00731	U3 small nucleolar RNA-associated protein 25	1.10151	5.93375	2.42947	4.12066	5e-05	0.000174625	yes		Peaxi162Scf00765g00014	3.08918	-0.0360904	6.54131	0.0105398	0.0339532
XLOC_013211	Peaxi162Scf00170g00623	conserved hypothetical protein [Ricinus communis] gb|EEF43516.1| conserved hypothetical protein [Ricinus communis]	0.547448	2.9342	2.42217	1.87386	0.08235	0.130344	no		Peaxi162Scf00171g10029	3.08814	3.45812	9.4301	0.00213453	0.00901061
XLOC_019529	Peaxi162Scf00337g00624	NBS-LRR type resistance protein [Beta vulgaris]	0.735427	3.9402	2.42161	2.88002	0.0003	0.000918529	yes		Peaxi162Scf00597g00831	3.08623	0.125038	9.06412	0.00260674	0.010668
XLOC_014895	Peaxi162Scf00207g00535	2-oxoglutarate (2OG) and Fe(II)-dependent oxygenase superfamily protein	0.478841	2.56531	2.42152	1.86877	0.0162	0.031948	yes		Peaxi162Scf00332g00622	3.08174	4.96017	80.7709	2.53e-19	1.84e-17
XLOC_027043	Peaxi162Scf00647g00315	Region-like protein isoform 3 [Theobroma cacao] gb|EOY19451.1| Region-like protein isoform 3 [Theobroma cacao]	0.602101	3.22277	2.42022	3.06585	0.00015	0.000486486	yes		Peaxi162Scf00175g00112	3.07908	1.30221	21.8568	2.94e-06	2.83e-05
XLOC_020395	Peaxi162Scf00362g00720	Calcium-dependent lipid-binding (CaLB domain) family protein	13.5138	72.3108	2.41978	6.21813	5e-05	0.000174625	yes		Peaxi162Scf00543g00019	3.07658	3.13387	23.3682	1.34e-06	1.38e-05
XLOC_023854	Peaxi162Scf00479g00055		360.679	1929.36	2.41934	5.4482	5e-05	0.000174625	yes		Peaxi162Scf01227g00036	3.07483	3.71687	50.164	1.41e-12	4.37e-11
XLOC_002853	Peaxi162Scf00016g02037	Plant protein of unknown function (DUF869)	0.744442	3.98191	2.41923	3.72628	5e-05	0.000174625	yes		Peaxi162Scf00122g02417	3.07384	2.89908	26.9938	2.04e-07	2.54e-06
XLOC_002147	Peaxi162Scf00013g00036	Protein NRT1/ PTR FAMILY 7.3	0.880791	4.70866	2.41844	1.55435	0.01755	0.0342723	yes		Peaxi162Scf01258g00119	3.07287	5.27906	60.849	6.16e-15	2.62e-13
XLOC_003518	Peaxi162Scf00023g00085	receptor like protein 50	0.620706	3.315	2.41703	3.4489	5e-05	0.000174625	yes		Peaxi162Scf00120g00021	3.06832	7.54622	100.291	1.32e-23	1.46e-21
XLOC_010769	Peaxi162Scf00128g00449	coilin-like protein, partial [Nicotiana benthamiana]	1.26298	6.74228	2.4164	4.24137	5e-05	0.000174625	yes		Peaxi162Scf00569g00527	3.06631	4.37451	70.4649	4.69e-17	2.63e-15
XLOC_025447	Peaxi162Scf00555g00915	ABC transporter B family member 27	3.38828	18.0083	2.41004	5.08263	5e-05	0.000174625	yes		Peaxi162Scf00062g00201	3.06468	3.95799	51.7913	6.17e-13	2.02e-11
XLOC_017536	Peaxi162Scf00281g00059	Cyclin D2	0.755738	4.00333	2.40524	2.37347	0.0074	0.0160614	yes		Peaxi162Scf00531g00610	3.06366	1.64838	33.3697	7.62e-09	1.27e-07
XLOC_018981	Peaxi162Scf00321g00037	DNA binding	0.808471	4.2787	2.4039	3.26535	5e-05	0.000174625	yes		Peaxi162Scf00185g00084	3.06209	4.32136	9.55246	0.00199682	0.00852745
XLOC_032058	Peaxi162Scf01012g00121	Unknown protein	26.2858	138.987	2.4026	5.32763	5e-05	0.000174625	yes		Peaxi162Scf00235g00519	3.0614	2.43653	35.5242	2.52e-09	4.65e-08
XLOC_016135	Peaxi162Scf00235g00839	Cell division protein FtsZ	8.18608	43.1429	2.39788	5.59832	5e-05	0.000174625	yes		Peaxi162Scf00205g00818	3.05501	4.45081	72.1885	1.96e-17	1.13e-15
XLOC_029185	Peaxi162Scf00767g00524	conserved hypothetical protein [Ricinus communis] gb|EEF49543.1| conserved hypothetical protein [Ricinus communis]	12.1806	64.052	2.39466	5.89098	5e-05	0.000174625	yes		Peaxi162Scf00469g00217	3.05422	4.96051	165.44	7.33e-38	2.34e-35
XLOC_006524	Peaxi162Scf00063g02323	glutamate decarboxylase	96.2262	505.958	2.39452	5.61282	5e-05	0.000174625	yes		Peaxi162Scf00475g00064	3.0473	-0.34638	6.79754	0.00912835	0.0301397
XLOC_027720	Peaxi162Scf00684g00033	conserved hypothetical protein [Ricinus communis] gb|EEF37931.1| conserved hypothetical protein [Ricinus communis]	124.621	654.625	2.39313	6.01739	5e-05	0.000174625	yes		Peaxi162Scf00314g00745	3.0428	-0.0721039	6.68687	0.00971255	0.0317901
XLOC_027593	Peaxi162Scf00680g00057	tonoplast monosaccharide transporter2	7.7039	40.4261	2.39163	6.19056	5e-05	0.000174625	yes		Peaxi162Scf00432g00072	3.04277	0.547502	14.244	0.000160575	0.00096049
XLOC_009004	Peaxi162Scf00096g01717	little nuclei4	1.00251	5.24434	2.38715	4.22806	5e-05	0.000174625	yes		Peaxi162Scf00832g00022	3.04055	3.42512	71.5619	2.69e-17	1.53e-15
XLOC_031278	Peaxi162Scf00941g00114	Exosome complex component rrp4	0.407975	2.13297	2.38631	1.84011	0.0271	0.0501222	no		Peaxi162Scf00156g00062	3.03704	0.277374	3.27089	0.0705195	0.156097
XLOC_014118	Peaxi162Scf00189g00816	GTP-binding protein, HflX	12.1818	63.6657	2.38579	6.01915	5e-05	0.000174625	yes		Peaxi162Scf00184g00054	3.03403	1.43056	16.1957	5.71e-05	0.00039202
XLOC_026427	Peaxi162Scf00611g00321	Mitochondrial glycoprotein family protein	3.23829	16.8931	2.38313	4.22024	5e-05	0.000174625	yes		Peaxi162Scf00757g00422	3.02987	0.453421	36.0638	1.91e-09	3.61e-08
XLOC_005101	Peaxi162Scf00043g02929	Tetratricopeptide repeat (TPR)-like superfamily protein	19.4775	101.197	2.37729	5.98205	5e-05	0.000174625	yes		Peaxi162Scf00002g00042	3.02907	3.88644	26.0328	3.36e-07	3.97e-06
XLOC_011787	Peaxi162Scf00145g00220	Pectin lyase-like superfamily protein	10.33	53.5455	2.37392	5.76435	5e-05	0.000174625	yes		Peaxi162Scf00047g02337	3.02592	5.7211	138.134	6.81e-32	1.5e-29
XLOC_017619	Peaxi162Scf00284g00316	SNF2 domain-containing protein CLASSY 2	1.52985	7.92309	2.37268	5.10851	5e-05	0.000174625	yes		Peaxi162Scf00263g00086	3.02375	0.0537083	14.737	0.000123597	0.000761888
XLOC_018194	Peaxi162Scf00299g01113	HXXXD-type acyl-transferase family protein	0.524798	2.71713	2.37225	2.20096	0.00585	0.0130527	yes		Peaxi162Scf00129g01540	3.0201	0.740873	12.6918	0.000367262	0.00196709
XLOC_033007	Peaxi162Scf01149g00023	Dehydration-responsive element-binding protein 2A	0.475141	2.4597	2.37205	2.26363	0.006	0.013348	yes		Peaxi162Scf00008g00112	3.01717	0.132582	7.93958	0.0048365	0.0178023
XLOC_026235	Peaxi162Scf00599g00610	conserved hypothetical protein [Ricinus communis] gb|EEF29035.1| conserved hypothetical protein [Ricinus communis]	5.97813	30.8941	2.36957	5.10207	5e-05	0.000174625	yes		Peaxi162Scf00714g00016	3.01707	3.98687	39.6668	3.01e-10	6.53e-09
XLOC_020536	Peaxi162Scf00363g00728	Metalloprotease m41 ftsh, putative isoform 8 [Theobroma cacao] gb|EOY10847.1| Metalloprotease m41 ftsh, putative isoform 8 [Theobroma cacao]	3.3603	17.3543	2.36863	3.34405	0.0001	0.00033435	yes		Peaxi162Scf00128g00176	3.01451	-0.304289	8.84732	0.0029352	0.0117563
XLOC_027035	Peaxi162Scf00647g00014	zinc knuckle (CCHC-type) family protein	0.657531	3.38725	2.36498	1.43232	0.0138	0.0277521	yes		Peaxi162Scf00813g00024	3.01014	4.18924	48.5625	3.2e-12	9.53e-11
XLOC_002864	Peaxi162Scf00016g10236	Prefoldin chaperone subunit family protein	2.93839	15.1087	2.36228	4.91422	5e-05	0.000174625	yes		Peaxi162Scf00020g00031	2.99801	0.307467	9.46137	0.00209844	0.00887904
XLOC_007102	Peaxi162Scf00070g00121	RAN binding protein 1	5.95623	30.5943	2.36079	4.73095	5e-05	0.000174625	yes		Peaxi162Scf00286g00547	2.99761	6.67436	171.87	2.89e-39	9.81e-37
XLOC_017952	Peaxi162Scf00290g00065	Cell division protein FtsZ	30.2098	155.152	2.3606	6.19476	5e-05	0.000174625	yes		Peaxi162Scf00046g00013	2.99369	-0.148314	7.44316	0.00636781	0.0223694
XLOC_026504	Peaxi162Scf00616g00064	Unknown protein	1.51775	7.72715	2.348	2.83378	0.0003	0.000918529	yes		Peaxi162Scf00034g01413	2.99353	7.91357	80.5258	2.87e-19	2.06e-17
XLOC_025295	Peaxi162Scf00548g00648	Adenylyl-sulfate kinase 3	3.84646	19.5796	2.34775	4.24069	5e-05	0.000174625	yes		Peaxi162Scf00059g00194	2.99335	3.82102	52.9763	3.38e-13	1.14e-11
XLOC_000332	Peaxi162Scf00001ggene001	DNA mismatch repair protein, putative	0.484333	2.46347	2.34662	3.45226	5e-05	0.000174625	yes		Peaxi162Scf00207g01345	2.9927	1.39736	32.6416	1.11e-08	1.78e-07
XLOC_014284	Peaxi162Scf00192g01618	chlorophyllase 2	12.0511	61.259	2.34576	5.36694	5e-05	0.000174625	yes		Peaxi162Scf00789g00219	2.99088	1.47905	29.1481	6.71e-08	9.26e-07
XLOC_027915	Peaxi162Scf00690g00014	Protein kinase superfamily protein	1.08066	5.47723	2.34153	4.44695	5e-05	0.000174625	yes		Peaxi162Scf00441g00015	2.99027	2.09764	24.044	9.42e-07	1e-05
XLOC_007410	Peaxi162Scf00073g01120	overexpressor of cationic peroxidase 3	5.57894	28.2038	2.33783	4.82667	5e-05	0.000174625	yes		Peaxi162Scf00347g00917	2.98757	3.33514	6.59821	0.0102081	0.0331136
XLOC_027250	Peaxi162Scf00658g00733	Unknown protein	2.3646	11.9321	2.33519	1.98702	0.24195	0.316408	no		Peaxi162Scf00097g00118	2.98638	3.54847	39.8291	2.77e-10	6.06e-09
XLOC_012261	Peaxi162Scf00153g00816	DNA polymerase delta catalytic subunit	1.01461	5.11651	2.33423	4.2828	5e-05	0.000174625	yes		Peaxi162Scf00011g00938	2.98472	0.93447	14.5785	0.000134439	0.000821384
XLOC_010735	Peaxi162Scf00127g00166	Cysteine proteinases superfamily protein	94.563	476.064	2.33181	5.58371	5e-05	0.000174625	yes		Peaxi162Scf00285g00928	2.98394	3.08539	16.0545	6.15e-05	0.000417814
XLOC_009337	Peaxi162Scf00102g00633	inositol polyphosphate 5-phosphatase I	1.65077	8.30693	2.33118	4.3619	5e-05	0.000174625	yes		Peaxi162Scf00034g00143	2.98385	1.99501	7.58549	0.005884	0.0209614
XLOC_029402	Peaxi162Scf00781g00031	Sulfite exporter TauE/SafE family protein	0.753615	3.79105	2.3307	2.55871	0.0023	0.00573661	yes		Peaxi162Scf00111g00225	2.98344	0.311758	8.10741	0.00440846	0.0164965
XLOC_021590	Peaxi162Scf00396g01322	Menaquinone bi , putative isoform 1 [Theobroma cacao]	2.158	10.8278	2.32697	3.26816	0.00045	0.00132797	yes		Peaxi162Scf00020g01711	2.9829	7.00839	19.3495	1.09e-05	9.05e-05
XLOC_016088	Peaxi162Scf00235g00519	1,4-alpha-glucan-branching enzyme	1.27394	6.39071	2.32668	4.2879	5e-05	0.000174625	yes		Peaxi162Scf00890g00001	2.9806	0.0609465	10.1832	0.00141729	0.00632923
XLOC_024307	Peaxi162Scf00502g00082	DNA-directed RNA polymerases IV and V subunit 5B	6.34066	31.7975	2.32621	4.95908	5e-05	0.000174625	yes		Peaxi162Scf01600g00023	2.97954	2.73041	27.9664	1.23e-07	1.61e-06
XLOC_006765	Peaxi162Scf00066g00021	Pentatricopeptide repeat-containing protein	1.0298	5.15808	2.32447	3.59211	0.0001	0.00033435	yes		Peaxi162Scf00062g00615	2.97949	1.43341	18.3702	1.82e-05	0.000142045
XLOC_030244	Peaxi162Scf00840g00429	Tetratricopeptide repeat-like superfamily protein isoform 2 [Theobroma cacao] gb|EOY29824.1| Tetratricopeptide repeat-like superfamily protein isoform 2 [Theobroma cacao]	0.632404	3.16423	2.32294	3.16376	5e-05	0.000174625	yes		Peaxi162Scf00041g01739	2.97948	-0.239278	11.142	0.000843943	0.00405468
XLOC_021884	Peaxi162Scf00406g00711	uv-b-insensitive 4	0.872717	4.35839	2.32021	2.05031	0.01045	0.0217489	yes		Peaxi162Scf00616g00511	2.97649	2.82187	37.3791	9.73e-10	1.94e-08
XLOC_022590	Peaxi162Scf00429g00625	NIMA-related serine/threonine kinase 1	1.62048	8.07432	2.31692	4.90362	5e-05	0.000174625	yes		Peaxi162Scf00377g00829	2.97252	-0.276597	3.4166	0.064544	0.145975
XLOC_034159	Peaxi162Scf01413g00006	Homeodomain-like superfamily protein	0.512292	2.54796	2.3143	1.537	0.09705	0.149964	no		Peaxi162Scf00286g01031	2.9694	6.67951	60.1657	8.72e-15	3.61e-13
XLOC_010478	Peaxi162Scf00122g02315	DNA-binding protein [Nicotiana tabacum]	82.3267	408.074	2.3094	6.21896	5e-05	0.000174625	yes		Peaxi162Scf00088g01333	2.96921	1.15524	23.2789	1.4e-06	1.44e-05
XLOC_013106	Peaxi162Scf00168g01522	conserved hypothetical protein [Ricinus communis] gb|EEF40753.1| conserved hypothetical protein [Ricinus communis]	1.73376	8.58907	2.30859	1.23527	0.03925	0.0692801	no		Peaxi162Scf00213g00153	2.96858	6.32048	24.1619	8.86e-07	9.49e-06
XLOC_014102	Peaxi162Scf00189g00130	GTP-binding protein TypA/BipA homolog	1.65542	8.19157	2.30695	4.3878	5e-05	0.000174625	yes		Peaxi162Scf00647g00014	2.96845	0.692291	14.238	0.000161083	0.00096315
XLOC_004387	Peaxi162Scf00036g01811	Ectonucleoside triphosphate diphosphohydrolase 6	5.34965	26.4638	2.3065	5.42076	5e-05	0.000174625	yes		Peaxi162Scf00079g00137	2.95502	-0.186968	12.1144	0.000500349	0.00256833
XLOC_019996	Peaxi162Scf00350g00216	DNA mismatch repair protein MutS	1.75267	8.65082	2.30328	3.91894	5e-05	0.000174625	yes		Peaxi162Scf00175g00529	2.95004	3.16679	51.6561	6.61e-13	2.14e-11
XLOC_007316	Peaxi162Scf00072g00615	Protein disulfide isomerase-like 1-4	8.65499	42.6621	2.30135	5.73561	5e-05	0.000174625	yes		Peaxi162Scf00076g00413	2.94496	3.39742	56.4088	5.89e-14	2.18e-12
XLOC_007462	Peaxi162Scf00074g00120	IQ-domain 18	0.534654	2.6349	2.30107	2.72645	0.00045	0.00132797	yes		Peaxi162Scf00646g00323	2.9444	4.69192	130.87	2.64e-30	5.17e-28
XLOC_009582	Peaxi162Scf00105g01010	Unknown protein	0.457779	2.24712	2.29535	1.11612	0.26085	0.33533	no		Peaxi162Scf00224g00216	2.94383	1.46283	14.031	0.000179817	0.00105776
XLOC_018262	Peaxi162Scf00300g00828	growth-regulating factor 7	0.426257	2.09123	2.29455	2.10932	0.0056	0.0125577	yes		Peaxi162Scf00012g00102	2.94339	1.46009	14.669	0.000128134	0.000787279
XLOC_017698	Peaxi162Scf00285g00422	Polygalacturonase inhibitor	0.792269	3.88281	2.29304	2.11741	0.00525	0.0118596	yes		Peaxi162Scf00840g00429	2.94083	2.8635	27.8176	1.33e-07	1.72e-06
XLOC_013491	Peaxi162Scf00174g01621	Unknown protein	168.227	823.445	2.29127	5.348	5e-05	0.000174625	yes		Peaxi162Scf01365g00032	2.94016	1.62664	3.48438	0.0619505	0.141303
XLOC_013246	Peaxi162Scf00170g00620		0.958968	4.68791	2.28939	1.37961	0.05395	0.090401	no		Peaxi162Scf00007g02845	2.93848	3.93965	74.9403	4.85e-18	2.99e-16
XLOC_029426	Peaxi162Scf00783g00313	EID1-like F-box protein 3	3.72911	18.1951	2.28665	3.90196	5e-05	0.000174625	yes		Peaxi162Scf00329g00318	2.93642	0.0538998	3.25473	0.0712175	0.157258
XLOC_008674	Peaxi162Scf00089g00938	DNA polymerase III subunit gamma/tau	2.17758	10.6208	2.28609	4.68778	5e-05	0.000174625	yes		Peaxi162Scf00113g00410	2.92934	2.72267	39.0361	4.16e-10	8.79e-09
XLOC_018272	Peaxi162Scf00300g00848	Subtilase family protein	0.481444	2.34631	2.28495	2.54062	0.00105	0.00284913	yes		Peaxi162Scf01986g00004	2.92895	3.03586	31.2019	2.33e-08	3.51e-07
XLOC_010534	Peaxi162Scf00123g00068	29 kDa ribonucleoprotein A, chloroplastic	395.261	1921.33	2.28123	4.30221	5e-05	0.000174625	yes		Peaxi162Scf01289g00013	2.92869	1.10045	26.6285	2.47e-07	3.02e-06
XLOC_034673	Peaxi162Scf01909g00118	maternal effect embryo arrest 22	0.594108	2.8864	2.28047	3.79615	5e-05	0.000174625	yes		Peaxi162Scf00618g00627	2.92859	-0.263598	3.30776	0.0689535	0.153356
XLOC_025061	Peaxi162Scf00540g00623	Tetratricopeptide repeat (TPR)-like superfamily protein	27.4303	133.148	2.27918	6.32236	5e-05	0.000174625	yes		Peaxi162Scf00211g00244	2.92824	-0.458854	3.34459	0.0674262	0.150716
XLOC_013116	Peaxi162Scf00168g00521	F-box and Leucine Rich Repeat domains containing protein, putative isoform 4 [Theobroma cacao] gb|EOY16107.1| F-box and Leucine Rich Repeat domains containing protein, putative isoform 4 [Theobroma cacao]	0.791385	3.83567	2.27702	4.56773	5e-05	0.000174625	yes		Peaxi162Scf00017g02821	2.92721	4.30054	141.385	1.33e-32	3.05e-30
XLOC_023855	Peaxi162Scf00479g00065		259.526	1256.97	2.276	5.48497	5e-05	0.000174625	yes		Peaxi162Scf00329g00814	2.9259	-0.0271004	13.4231	0.00024855	0.00140348
XLOC_008562	Peaxi162Scf00089g00326	Nucleic acid-binding, OB-fold-like protein	6.6358	32.1254	2.27537	5.5887	5e-05	0.000174625	yes		Peaxi162Scf00058g03010	2.92535	2.39587	34.3224	4.67e-09	8.18e-08
XLOC_010796	Peaxi162Scf00128g00843	DNA polymerase alpha subunit B	0.831636	4.0205	2.27335	3.14113	5e-05	0.000174625	yes		Peaxi162Scf00451g00821	2.92517	3.41039	50.9955	9.26e-13	2.94e-11
XLOC_004643	Peaxi162Scf00038g02644	P-loop containing nucle , putative [Theobroma cacao]	1.03052	4.98172	2.27327	2.71414	0.00105	0.00284913	yes		Peaxi162Scf00418g00114	2.9249	0.868207	3.31775	0.0685355	0.152586
XLOC_022474	Peaxi162Scf00424g00516	NAD(P)-binding Rossmann-fold superfamily protein	0.471827	2.27799	2.27143	2.0987	0.00725	0.0157749	yes		Peaxi162Scf00153g00816	2.9242	2.52376	33.0566	8.95e-09	1.46e-07
XLOC_031985	Peaxi162Scf01002g00117	Protein kinase superfamily protein	1.14033	5.50164	2.2704	3.16455	5e-05	0.000174625	yes		Peaxi162Scf00023g02530	2.92366	1.19776	38.7429	4.83e-10	1.01e-08
XLOC_000814	Peaxi162Scf00003g02838	serine carboxypeptidase-like 19	5.41942	26.1126	2.26854	4.93979	5e-05	0.000174625	yes		Peaxi162Scf01651g00004	2.92014	2.43036	3.40768	0.0648936	0.146525
XLOC_033206	Peaxi162Scf01178g00015	gibberellin 20 oxidase 2	1.52025	7.31932	2.2674	3.1017	5e-05	0.000174625	yes		Peaxi162Scf00257g00081	2.91974	0.0425009	3.41216	0.0647178	0.146272
XLOC_019822	Peaxi162Scf00345g00516	aldehyde oxidase 1	1.27176	6.11921	2.26652	4.60422	5e-05	0.000174625	yes		Peaxi162Scf00038g01819	2.91946	-0.183471	6.37869	0.0115499	0.0365893
XLOC_008256	Peaxi162Scf00083g00426	Histone-binding protein RBBP4	4.03744	19.4173	2.26583	4.89565	5e-05	0.000174625	yes		Peaxi162Scf00450g00714	2.9193	2.43786	3.43449	0.0638484	0.144591
XLOC_029344	Peaxi162Scf00777g00519	NAP1-related protein 2	5.32905	25.621	2.26538	4.74943	5e-05	0.000174625	yes		Peaxi162Scf00249g01220	2.919	1.85073	3.42049	0.0643919	0.145678
XLOC_008660	Peaxi162Scf00089g00627	Deoxycytidylate deaminase	1.32667	6.3741	2.26441	2.82191	0.00105	0.00284913	yes		Peaxi162Scf00132g00525	2.91803	3.32425	3.41136	0.0647492	0.146311
XLOC_005825	Peaxi162Scf00051g00109	Protein disulfide-isomerase	30.3018	145.403	2.26258	5.79863	5e-05	0.000174625	yes		Peaxi162Scf00516g00644	2.91547	0.26043	3.4596	0.0628854	0.142894
XLOC_009157	Peaxi162Scf00100g00716	6,7-dimethyl-8-ribityllumazine synthase [Theobroma cacao] gb|EOY32367.1| 6,7-dimethyl-8-ribityllumazine synthase [Theobroma cacao]	105.369	505.519	2.26231	5.44885	5e-05	0.000174625	yes		Peaxi162Scf00264g00520	2.91336	0.0563781	22.3906	2.22e-06	2.2e-05
XLOC_006718	Peaxi162Scf00065g01219	Condensin-2 complex subunit H2	0.580033	2.77989	2.26082	3.01065	0.0002	0.000634001	yes		Peaxi162Scf00303g00042	2.90687	0.0946704	10.437	0.00123517	0.00563494
XLOC_001234	Peaxi162Scf00006g00525	DNA-directed RNA polymerase family protein	0.900685	4.31189	2.25923	2.88078	0.00055	0.00159199	yes		Peaxi162Scf00360g00089	2.90665	4.28938	75.8693	3.03e-18	1.96e-16
XLOC_022784	Peaxi162Scf00438g00629	tRNA (adenine(58)-N(1))-methyltransferase non-catalytic subunit trm6	0.926931	4.42928	2.25654	2.98	0.0004	0.00119351	yes		Peaxi162Scf01038g00149	2.90493	1.27595	18.7892	1.46e-05	0.00011686
XLOC_001150	Peaxi162Scf00005g04612	Unknown protein	0.568131	2.71466	2.25647	3.59877	5e-05	0.000174625	yes		Peaxi162Scf00102g01057	2.90156	0.48489	5.41046	0.0200164	0.0571125
XLOC_003728	Peaxi162Scf00026g00312	Pentatricopeptide repeat-containing protein	2.84342	13.5858	2.2564	4.70287	5e-05	0.000174625	yes		Peaxi162Scf00802g00013	2.89462	1.41358	14.5567	0.000136001	0.000829706
XLOC_021257	Peaxi162Scf00386g00532	Protein kinase superfamily protein	1.59691	7.60279	2.25125	2.69079	0.0012	0.00321185	yes		Peaxi162Scf00449g00015	2.8936	1.02713	10.0792	0.00149952	0.00665766
XLOC_025151	Peaxi162Scf00543g00019	F-box and Leucine Rich Repeat domains containing protein, putative isoform 2, partial [Theobroma cacao] gb|EOY18887.1| F-box and Leucine Rich Repeat domains containing protein, putative isoform 2, partial [Theobroma cacao]	0.414365	1.97117	2.25008	3.27956	0.0002	0.000634001	yes		Peaxi162Scf00052g00015	2.89187	1.50968	3.37028	0.0663827	0.14901
XLOC_008797	Peaxi162Scf00092g00025	homocysteine S-methyltransferase 3	3.25394	15.477	2.24986	4.45193	5e-05	0.000174625	yes		Peaxi162Scf01909g00118	2.89162	4.05363	47.5836	5.27e-12	1.52e-10
XLOC_020399	Peaxi162Scf00362g00832	Major facilitator superfamily protein	2.32902	11.0759	2.24962	4.18991	5e-05	0.000174625	yes		Peaxi162Scf00238g00032	2.89108	1.63547	24.1771	8.79e-07	9.43e-06
XLOC_033952	Peaxi162Scf01337g00018	Bidirectional sugar transporter SWEET2a	51.3638	243.938	2.24769	5.47064	5e-05	0.000174625	yes		Peaxi162Scf00520g00219	2.89099	1.77533	25.6831	4.02e-07	4.67e-06
XLOC_013397	Peaxi162Scf00173g00417	conserved hypothetical protein [Ricinus communis] gb|EEF41201.1| conserved hypothetical protein [Ricinus communis]	1.31003	6.21887	2.24705	4.20916	5e-05	0.000174625	yes		Peaxi162Scf00104g01627	2.89083	2.26562	3.37163	0.0663282	0.148904
XLOC_011912	Peaxi162Scf00147g01820	Thymidylate kinase	0.809078	3.84071	2.24702	2.1769	0.00465	0.0106525	yes		Peaxi162Scf00160g01124	2.89018	1.35249	3.33922	0.0676469	0.15103
XLOC_032088	Peaxi162Scf01013g00022	Pentatricopeptide repeat-containing protein	0.903062	4.28241	2.24553	2.35104	0.0018	0.00461128	yes		Peaxi162Scf01078g00001	2.88964	2.05697	3.34815	0.0672807	0.150488
XLOC_029958	Peaxi162Scf00818g00018	Pentatricopeptide repeat-containing protein	4.27104	20.1713	2.23964	4.0709	5e-05	0.000174625	yes		Peaxi162Scf00045g01535	2.88523	1.01471	8.30333	0.00395725	0.0151195
XLOC_001826	Peaxi162Scf00011g00530	Importin subunit beta-4	0.504641	2.37937	2.23725	3.11183	0.00035	0.00105711	yes		Peaxi162Scf00452g00237	2.88423	0.751401	13.4499	0.000245021	0.00138696
XLOC_007205	Peaxi162Scf00071g01054	NAD(P)-binding Rossmann-fold superfamily protein	0.718764	3.38688	2.23637	1.84125	0.01665	0.0327285	yes		Peaxi162Scf00879g00007	2.8839	4.34692	3.32072	0.0684117	0.152407
XLOC_006509	Peaxi162Scf00063g00213	Alternative oxidase family protein	7.31316	34.4166	2.23454	4.84708	5e-05	0.000174625	yes		Peaxi162Scf00327g00049	2.88249	2.1445	40.5146	1.95e-10	4.39e-09
XLOC_020233	Peaxi162Scf00359g00214	Unknown protein	1.37505	6.46628	2.23345	3.21455	5e-05	0.000174625	yes		Peaxi162Scf00141g00095	2.88245	1.45457	44.3556	2.74e-11	7.06e-10
XLOC_027152	Peaxi162Scf00652g00217	Protein of unknown function, DUF593	5.35781	25.1856	2.23288	5.49649	5e-05	0.000174625	yes		Peaxi162Scf00241g00030	2.88143	2.53784	63.1469	1.92e-15	8.68e-14
XLOC_013405	Peaxi162Scf00173g00820	Hippocampus abundant transcript-like protein [Medicago truncatula] gb|AES62023.1| Hippocampus abundant transcript-like protein [Medicago truncatula]	2.90653	13.641	2.23058	3.8458	5e-05	0.000174625	yes		Peaxi162Scf00345g00113	2.87625	2.74715	34.2477	4.85e-09	8.43e-08
XLOC_005394	Peaxi162Scf00046g00417	Nucleolar and coiled-body ph [Medicago truncatula]	2.5052	11.7454	2.22909	4.2049	5e-05	0.000174625	yes		Peaxi162Scf00062g01917	2.87603	2.74697	80.5469	2.84e-19	2.04e-17
XLOC_021895	Peaxi162Scf00406g00210	Histone H2B.1	32.7526	153.441	2.228	5.43344	5e-05	0.000174625	yes		Peaxi162Scf00188g00930	2.87498	2.1217	32.4125	1.25e-08	1.98e-07
XLOC_014059	Peaxi162Scf00188g00930	DNA-directed RNA polymerase 1, mitochondrial	0.794213	3.69926	2.21964	3.44187	5e-05	0.000174625	yes		Peaxi162Scf01276g00002	2.87494	1.24781	3.19919	0.0736746	0.161579
XLOC_019346	Peaxi162Scf00332g00430	Tudor/PWWP/MBT superfamily protein	0.663067	3.08358	2.21738	3.41628	5e-05	0.000174625	yes		Peaxi162Scf00026g00296	2.8748	0.0487441	6.31499	0.0119722	0.0376813
XLOC_012850	Peaxi162Scf00164g01110	Dihydrolipoyl dehydrogenase	22.2624	103.515	2.21716	5.87468	5e-05	0.000174625	yes		Peaxi162Scf00299g00310	2.87373	0.730735	16.8655	4.01e-05	0.000287861
XLOC_005152	Peaxi162Scf00045g00323	arginine methyltransferase 11	1.07887	4.99584	2.21121	2.60017	0.00135	0.00356868	yes		Peaxi162Scf00560g00212	2.87231	0.450116	13.1954	0.000280636	0.00155748
XLOC_015662	Peaxi162Scf00224g00218	NF-kappa-B inhibitor-like protein 2 isoform 1 [Theobroma cacao] gb|EOY33375.1| NF-kappa-B inhibitor-like protein 2 isoform 1 [Theobroma cacao]	10.0489	46.4794	2.20955	5.06198	5e-05	0.000174625	yes		Peaxi162Scf00191g00077	2.87216	0.929843	3.17038	0.0749851	0.163569
XLOC_010167	Peaxi162Scf00117g01517	Acyl-coenzyme A:6-aminopenicillanic-acid-acyltransferase 29 kDa subunit [Theobroma cacao] gb|EOY24911.1| Acyl-coenzyme A:6-aminopenicillanic-acid-acyltransferase 29 kDa subunit [Theobroma cacao]	1.62099	7.48143	2.20644	3.46031	5e-05	0.000174625	yes		Peaxi162Scf00483g00067	2.87179	2.02272	12.2376	0.000468367	0.00242703
XLOC_000399	Peaxi162Scf00002g02826	Transcription initiation factor IIB-2	2.13764	9.86497	2.2063	2.95238	0.0002	0.000634001	yes		Peaxi162Scf00137g00173	2.87152	3.03223	13.5467	0.000232703	0.00132702
XLOC_007360	Peaxi162Scf00073g02026	SET and MYND domain-containing protein 4 [Morus notabilis]	1.03276	4.75701	2.20355	1.64784	0.10675	0.162207	no		Peaxi162Scf00575g00213	2.87067	3.06272	38.1731	6.47e-10	1.34e-08
XLOC_019347	Peaxi162Scf00332g00431	Tudor/PWWP/MBT superfamily protein	0.567031	2.6116	2.20344	1.5739	0.08275	0.130884	no		Peaxi162Scf00013g00410	2.86849	0.104213	6.26979	0.0122814	0.0384413
XLOC_001047	Peaxi162Scf00004g02627	Adrenodoxin-like protein, mitochondrial	1.04195	4.79012	2.20078	2.34825	0.00215	0.00540209	yes		Peaxi162Scf00152g00165	2.86698	2.63201	3.14353	0.0762287	0.165602
XLOC_018223	Peaxi162Scf00299g00548	Disease resistance protein	0.631433	2.8978	2.19825	3.16865	5e-05	0.000174625	yes		Peaxi162Scf00321g00037	2.86464	2.23015	29.0796	6.95e-08	9.56e-07
XLOC_007655	Peaxi162Scf00074g01827	anthranilate synthase 2	5.34707	24.5002	2.19597	5.21056	5e-05	0.000174625	yes		Peaxi162Scf00814g00242	2.86449	5.21534	74.6651	5.58e-18	3.43e-16
XLOC_021313	Peaxi162Scf00389g00623	ROP interactive partner 5	4.5099	20.6552	2.19534	5.11805	5e-05	0.000174625	yes		Peaxi162Scf00102g00633	2.86422	4.20187	66.2462	3.98e-16	1.99e-14
XLOC_034122	Peaxi162Scf01391g00216	Lysine-specific demethylase 3B, putative isoform 1 [Theobroma cacao] gb|EOY28452.1| Lysine-specific demethylase 3B, putative isoform 1 [Theobroma cacao]	0.956185	4.3786	2.19511	3.92834	5e-05	0.000174625	yes		Peaxi162Scf00815g00241	2.85783	0.45842	6.63956	0.00997384	0.0324911
XLOC_030961	Peaxi162Scf00916g00134	NAD(P)-binding Rossmann-fold superfamily protein	0.629059	2.87777	2.19368	1.92959	0.01095	0.0226594	yes		Peaxi162Scf00431g00415	2.85556	1.56308	27.0395	1.99e-07	2.48e-06
XLOC_021435	Peaxi162Scf00392g00124	Import inner membrane translocase subunit tim21, mitochondrial precursor, putative [Ricinus communis] gb|EEF50285.1| Import inner membrane translocase subunit tim21, mitochondrial precursor, putative [Ricinus communis]	2.57055	11.7529	2.19287	3.96892	5e-05	0.000174625	yes		Peaxi162Scf00461g00610	2.85476	3.12999	68.5394	1.24e-16	6.69e-15
XLOC_026260	Peaxi162Scf00602g00056	Splicing factor U2AF 65 kDa subunit	2.59601	11.8506	2.1906	4.85283	5e-05	0.000174625	yes		Peaxi162Scf00048g00049	2.85	0.347131	3.00597	0.0829581	0.176428
XLOC_016098	Peaxi162Scf00235g00727	Trigger factor	16.5655	75.5436	2.18913	5.67484	5e-05	0.000174625	yes		Peaxi162Scf00703g00116	2.84918	1.21106	35.2857	2.85e-09	5.22e-08
XLOC_016319	Peaxi162Scf00242g00044	F-box family protein	0.8222	3.74347	2.18682	1.69485	0.018	0.0350406	yes		Peaxi162Scf00237g00226	2.84711	-0.626103	2.94183	0.0863127	0.181733
XLOC_029397	Peaxi162Scf00781g00021	pentatricopeptide repeat 336	2.56972	11.6966	2.18641	3.60253	5e-05	0.000174625	yes		Peaxi162Scf00073g01924	2.8427	1.01544	15.7624	7.18e-05	0.000475677
XLOC_000619	Peaxi162Scf00003g03547	translocon at the outer membrane of chloroplasts 64-V	0.995755	4.53053	2.18582	3.04204	0.0002	0.000634001	yes		Peaxi162Scf00555g00915	2.84256	4.20782	32.6973	1.08e-08	1.73e-07
XLOC_032868	Peaxi162Scf01123g00234	BEST Arabidopsis thaliana protein match is: embryo defective 1703	0.976835	4.4409	2.18467	3.18442	5e-05	0.000174625	yes		Peaxi162Scf00488g00813	2.83441	6.91771	79.4908	4.84e-19	3.4e-17
XLOC_033981	Peaxi162Scf01343g00011	HIT-type Zinc finger family protein	1.63627	7.43575	2.18407	3.37477	5e-05	0.000174625	yes		Peaxi162Scf00423g00049	2.82837	3.22396	41.4153	1.23e-10	2.86e-09
XLOC_021402	Peaxi162Scf00391g00620	proteinase inhibitor type II precursor NGPI-1 [Nicotiana glutinosa]	4.10645	18.6453	2.18285	4.32517	5e-05	0.000174625	yes		Peaxi162Scf00139g01321	2.82533	3.84739	37.7658	7.98e-10	1.62e-08
XLOC_006805	Peaxi162Scf00066g01518	ATP-dependent zinc metalloprotease FtsH	3.95174	17.8915	2.17871	5.09378	5e-05	0.000174625	yes		Peaxi162Scf00017g00268	2.8249	4.31414	57.2019	3.93e-14	1.48e-12
XLOC_018790	Peaxi162Scf00314g00634	Sec14p-like phosphatidylinositol transfer family protein	9.86658	44.5608	2.17515	5.17449	5e-05	0.000174625	yes		Peaxi162Scf00264g00858	2.82281	1.30168	22.2136	2.44e-06	2.39e-05
XLOC_017307	Peaxi162Scf00271g00724	purine permease 3	5.41648	24.4445	2.17408	4.5266	5e-05	0.000174625	yes		Peaxi162Scf00438g00626	2.81511	2.65154	35.4558	2.61e-09	4.81e-08
XLOC_030201	Peaxi162Scf00836g00005	Mitochondrial import inner membrane translocase subunit TIM50	2.42489	10.9416	2.17384	3.79437	5e-05	0.000174625	yes		Peaxi162Scf00493g00436	2.81399	6.69692	200.67	1.49e-45	7.92e-43
XLOC_011214	Peaxi162Scf00130g01217	calmodulin binding	0.945353	4.26248	2.17277	4.09354	5e-05	0.000174625	yes		Peaxi162Scf00037g00717	2.81332	2.58471	41.4457	1.21e-10	2.83e-09
XLOC_022781	Peaxi162Scf00438g00626	Diphthine synthase	2.21878	9.9977	2.17183	2.82763	0.0002	0.000634001	yes		Peaxi162Scf00015g00523	2.81129	1.83919	21.4505	3.63e-06	3.41e-05
XLOC_010482	Peaxi162Scf00122g00251	Transmembrane amino acid transporter family protein	8.0844	36.348	2.16866	5.01369	5e-05	0.000174625	yes		Peaxi162Scf00231g00021	2.81066	5.75807	71.6905	2.52e-17	1.44e-15
XLOC_023580	Peaxi162Scf00465g00119	p21-activated protein kinase-interacting protein 1-like	0.996196	4.47729	2.16812	2.57984	0.00115	0.00309176	yes		Peaxi162Scf00259g00125	2.81039	2.42393	17.2095	3.35e-05	0.00024414
XLOC_027799	Peaxi162Scf00687g00057	TPX2 family protein, putative isoform 1 [Theobroma cacao] gb|EOY08542.1| TPX2 family protein, putative isoform 1 [Theobroma cacao]	0.684982	3.07459	2.16626	1.96591	0.01315	0.0265954	yes		Peaxi162Scf00227g01010	2.80922	2.35491	37.1465	1.1e-09	2.17e-08
XLOC_019340	Peaxi162Scf00332g00332	Mitochondrial glycoprotein family protein	1.47502	6.61903	2.16589	2.38904	0.0047	0.0107515	yes		Peaxi162Scf00126g00121	2.80803	1.21852	14.3786	0.000149488	0.000901107
XLOC_015403	Peaxi162Scf00217g00314	Glycosyl hydrolase family protein	7.24724	32.4614	2.16322	5.72414	5e-05	0.000174625	yes		Peaxi162Scf00071g02312	2.80733	5.55859	56.6973	5.08e-14	1.9e-12
XLOC_025398	Peaxi162Scf00553g00540	multidrug resistance-associated protein 11	1.22878	5.50258	2.16289	4.39613	5e-05	0.000174625	yes		Peaxi162Scf00014g00414	2.79986	4.48645	66.4059	3.67e-16	1.84e-14
XLOC_033599	Peaxi162Scf01260g00014	UTP--glucose-1-phosphate uridylyltransferase	3.27343	14.6532	2.16234	4.61516	5e-05	0.000174625	yes		Peaxi162Scf00380g00099	2.7981	6.27909	18.9533	1.34e-05	0.000108213
XLOC_004534	Peaxi162Scf00038g00714	Peroxidase superfamily protein	0.672783	3.00196	2.15769	1.41556	0.06185	0.101746	no		Peaxi162Scf00886g00015	2.79601	1.8393	18.3756	1.81e-05	0.000141699
XLOC_021413	Peaxi162Scf00391g00217	Protein phosphatase 2C family protein	1.96343	8.75212	2.15625	3.1034	0.0002	0.000634001	yes		Peaxi162Scf00003g00313	2.79441	0.578878	25.5538	4.3e-07	4.96e-06
XLOC_003656	Peaxi162Scf00025g03018	Ribonucleoside-diphosphate reductase large subunit	2.3351	10.4014	2.15522	4.61242	5e-05	0.000174625	yes		Peaxi162Scf00016g10236	2.79308	3.88696	29.6178	5.26e-08	7.47e-07
XLOC_033738	Peaxi162Scf01294g00123	Fructose-1,6-bisphosphatase, cytosolic	5.39295	23.9812	2.15276	4.61807	5e-05	0.000174625	yes		Peaxi162Scf00954g00025	2.79154	0.458334	17.1741	3.41e-05	0.000248206
XLOC_029038	Peaxi162Scf00757g00422	Unknown protein	2.7687	12.3067	2.15216	2.88843	0.0004	0.00119351	yes		Peaxi162Scf00392g00028	2.7819	0.916474	12.1047	0.000502959	0.0025779
XLOC_020097	Peaxi162Scf00353g00735	Cleft lip and palate transmembrane protein 1 homolog	6.22933	27.6451	2.14987	5.35049	5e-05	0.000174625	yes		Peaxi162Scf00149g00721	2.78083	3.90615	81.4899	1.76e-19	1.31e-17
XLOC_015018	Peaxi162Scf00207g00945	thioredoxin H-type 1	12.2245	54.1642	2.14756	4.58636	5e-05	0.000174625	yes		Peaxi162Scf00491g00110	2.78042	3.05024	107.305	3.82e-25	4.91e-23
XLOC_004408	Peaxi162Scf00037g00224	Phototropic-responsive NPH3 family protein	8.75088	38.747	2.14658	4.88751	5e-05	0.000174625	yes		Peaxi162Scf00264g00213	2.77873	4.62188	47.3633	5.9e-12	1.69e-10
XLOC_030977	Peaxi162Scf00917g00042	Calcium-binding EF-hand family protein	8.96543	39.6943	2.14649	3.93735	5e-05	0.000174625	yes		Peaxi162Scf00175g00930	2.77848	1.82204	47.5913	5.25e-12	1.52e-10
XLOC_003259	Peaxi162Scf00020g00192	Pentatricopeptide repeat (PPR) superfamily protein	1.19517	5.28927	2.14586	3.43759	5e-05	0.000174625	yes		Peaxi162Scf00553g00540	2.77827	2.18072	28.3055	1.04e-07	1.37e-06
XLOC_012952	Peaxi162Scf00166g00526	Ribosome biogenesis protein WDR12 homolog	0.897465	3.9718	2.14586	2.80058	0.0004	0.00119351	yes		Peaxi162Scf00732g00031	2.77483	1.91485	55.621	8.79e-14	3.22e-12
XLOC_021823	Peaxi162Scf00404g00217	RNA-binding (RRM/RBD/RNP motifs) family protein	13.9059	61.4592	2.14393	5.58903	5e-05	0.000174625	yes		Peaxi162Scf00337g00624	2.77163	2.13149	25.7715	3.84e-07	4.49e-06
XLOC_004383	Peaxi162Scf00036g01311	DNA topoisomerase 1	2.04512	9.01618	2.14033	4.78198	5e-05	0.000174625	yes		Peaxi162Scf00993g00343	2.77057	4.67292	149.737	1.98e-34	5.06e-32
XLOC_022221	Peaxi162Scf00419g00022	Pentatricopeptide repeat-containing protein	0.536563	2.36497	2.14	2.82123	0.0011	0.00297066	yes		Peaxi162Scf01294g00123	2.76835	0.861307	34.6256	4e-09	7.09e-08
XLOC_015639	Peaxi162Scf00224g00216	Leucine-rich repeat (LRR) family protein	0.625543	2.74907	2.13576	2.23757	0.00265	0.00647771	yes		Peaxi162Scf00623g00007	2.76395	0.390149	6.99476	0.00817487	0.0275179
XLOC_012942	Peaxi162Scf00166g00419	conserved hypothetical protein [Ricinus communis] gb|EEF34772.1| conserved hypothetical protein [Ricinus communis]	3.92098	17.2085	2.13384	5.19454	5e-05	0.000174625	yes		Peaxi162Scf00109g00129	2.76348	1.47057	35.4805	2.58e-09	4.75e-08
XLOC_027215	Peaxi162Scf00658g00065	expressed protein [Oryza sativa Japonica Group]	0.879004	3.85673	2.13344	3.30513	5e-05	0.000174625	yes		Peaxi162Scf00034g00911	2.76055	2.08014	18.6245	1.59e-05	0.000126352
XLOC_006491	Peaxi162Scf00062g00113	Glyc function (DUF1680), putative isoform 1 [Theobroma cacao]	7.61948	33.4255	2.13319	5.30472	5e-05	0.000174625	yes		Peaxi162Scf00465g00066	2.76025	1.81966	18.5405	1.66e-05	0.000131243
XLOC_031157	Peaxi162Scf00931g00036	plastid developmental protein DAG, putative	84.2202	369.154	2.13198	5.44432	5e-05	0.000174625	yes		Peaxi162Scf01044g00225	2.75794	3.19973	43.2476	4.82e-11	1.2e-09
XLOC_018712	Peaxi162Scf00314g00331	Down syndrome critical region protein 3	0.752691	3.29213	2.12889	2.2689	0.0023	0.00573661	yes		Peaxi162Scf00173g00417	2.75707	4.17799	68.411	1.33e-16	7.09e-15
XLOC_031221	Peaxi162Scf00937g00013	Glycogen debranching enzyme	25.8646	113.019	2.12751	5.51701	5e-05	0.000174625	yes		Peaxi162Scf00517g00634	2.75691	0.237764	13.873	0.000195587	0.00113888
XLOC_005499	Peaxi162Scf00047g01526	GDT1-like protein 3	10.1635	44.3811	2.12655	5.30589	5e-05	0.000174625	yes		Peaxi162Scf00038g00227	2.75638	1.5349	22.5113	2.09e-06	2.08e-05
XLOC_020803	Peaxi162Scf00373g00139	Plant protein of unknown function (DUF946)	2.13065	9.29828	2.12567	3.83923	5e-05	0.000174625	yes		Peaxi162Scf00189g00816	2.75482	4.73606	104.917	1.27e-24	1.59e-22
XLOC_010530	Peaxi162Scf00123g01728	RNA polymerase sigma-C factor	8.39855	36.6008	2.12366	5.17866	5e-05	0.000174625	yes		Peaxi162Scf00690g00014	2.75412	2.92368	44.5638	2.46e-11	6.42e-10
XLOC_000974	Peaxi162Scf00004g02331	Thymidine kinase	5.27533	22.8807	2.1168	4.01642	5e-05	0.000174625	yes		Peaxi162Scf00003g05030	2.75288	0.9974	12.9402	0.000321608	0.00175617
XLOC_023236	Peaxi162Scf00452g00237	cyclin b3	0.843659	3.6578	2.11624	3.09844	5e-05	0.000174625	yes		Peaxi162Scf01086g00142	2.74849	10.6845	65.8034	4.98e-16	2.44e-14
XLOC_001658	Peaxi162Scf00009g00221	Aldose 1-epimerase	5.46686	23.6048	2.1103	4.16276	5e-05	0.000174625	yes		Peaxi162Scf00420g00940	2.7441	3.11518	113.777	1.46e-26	2.1e-24
XLOC_033208	Peaxi162Scf01178g00016	alpha/beta-Hydrolases superfamily protein	99.6172	429.636	2.10865	5.34973	5e-05	0.000174625	yes		Peaxi162Scf00066g00116	2.74135	-0.182664	8.43916	0.00367225	0.0141982
XLOC_006438	Peaxi162Scf00062g00099	rib [Populus trichocarpa]	1.83895	7.92783	2.10804	2.43381	0.00195	0.00495309	yes		Peaxi162Scf00536g00915	2.74027	4.22958	102.983	3.38e-24	3.96e-22
XLOC_020083	Peaxi162Scf00353g00740	Peptidyl-prolyl cis-trans isomerase G isoform 1 [Theobroma cacao] gb|EOY14008.1| Peptidyl-prolyl cis-trans isomerase G isoform 1 [Theobroma cacao]	8.18502	35.2227	2.10545	5.39954	5e-05	0.000174625	yes		Peaxi162Scf00160g00912	2.73773	1.18307	28.0835	1.16e-07	1.52e-06
XLOC_009226	Peaxi162Scf00102g00111	GATA transcription factor 15	4.83828	20.7951	2.10368	3.48828	5e-05	0.000174625	yes		Peaxi162Scf00401g00032	2.73477	0.287752	10.3545	0.00129157	0.00585487
XLOC_016344	Peaxi162Scf00244g00018	cellulose synthase-like A3	2.20076	9.45579	2.10319	3.70886	5e-05	0.000174625	yes		Peaxi162Scf01056g00249	2.73274	0.522544	10.0842	0.00149543	0.00664523
XLOC_022893	Peaxi162Scf00442g00313	MLP-like protein 28	133.405	571.654	2.09933	5.54326	5e-05	0.000174625	yes		Peaxi162Scf00803g00118	2.73012	0.84296	27.2222	1.81e-07	2.27e-06
XLOC_024148	Peaxi162Scf00495g00042	Ubiquitin carboxyl-terminal hydrolase family protein	1.47562	6.31197	2.09677	3.53078	5e-05	0.000174625	yes		Peaxi162Scf00316g00027	2.72978	2.05035	27.1366	1.9e-07	2.37e-06
XLOC_017877	Peaxi162Scf00288g00045	Cysteine proteinases superfamily protein	36.4253	155.79	2.09659	5.47773	5e-05	0.000174625	yes		Peaxi162Scf00309g00625	2.72509	0.488333	9.11102	0.00254074	0.0104433
XLOC_013373	Peaxi162Scf00171g01029	Polynucleotide adenylyltransferase family protein	0.930853	3.97528	2.09443	1.64819	0.02335	0.043989	yes		Peaxi162Scf00031g00042	2.72121	2.91919	30.911	2.7e-08	4.04e-07
XLOC_019761	Peaxi162Scf00344g00048	DegP protease 10	0.552137	2.3562	2.09337	2.33632	0.0025	0.00617808	yes		Peaxi162Scf00658g00065	2.71925	2.49885	35.4809	2.58e-09	4.75e-08
XLOC_023303	Peaxi162Scf00454g00220	vernalization5/VIN3-like	0.695745	2.96826	2.09299	2.67042	0.00105	0.00284913	yes		Peaxi162Scf00314g00331	2.71901	0.87722	18.9722	1.33e-05	0.000107311
XLOC_029635	Peaxi162Scf00796g00117	conserved hypothetical protein [Ricinus communis] gb|EEF42682.1| conserved hypothetical protein [Ricinus communis]	101.089	430.693	2.09103	5.19461	5e-05	0.000174625	yes		Peaxi162Scf00082g00120	2.7157	4.59699	68.7433	1.12e-16	6.07e-15
XLOC_005713	Peaxi162Scf00049g01112	SWIB complex BAF60b domain-containing protein, putative [Theobroma cacao] gb|EOX98181.1| SWIB complex BAF60b domain-containing protein, putative [Theobroma cacao]	0.790985	3.36732	2.08988	2.16091	0.00515	0.0116599	yes		Peaxi162Scf00408g00823	2.7148	0.0927471	13.8034	0.000202966	0.00117688
XLOC_012980	Peaxi162Scf00166g01027	WRKY family transcription factor family protein	0.856646	3.64676	2.08984	2.4981	0.00165	0.00426738	yes		Peaxi162Scf00208g00131	2.71292	0.767975	8.25782	0.00405768	0.015432
XLOC_009916	Peaxi162Scf00111g01322	B-box zinc finger family protein	22.9944	97.8864	2.08982	5.32789	5e-05	0.000174625	yes		Peaxi162Scf00345g00516	2.71261	3.48126	50.8018	1.02e-12	3.23e-11
XLOC_026347	Peaxi162Scf00608g00921	Protein phosphatase 2C family protein	2.93534	12.4878	2.08892	3.64409	5e-05	0.000174625	yes		Peaxi162Scf00463g00416	2.70421	4.82401	84.7167	3.44e-20	2.75e-18
XLOC_024370	Peaxi162Scf00515g00029	pentatricopeptide repeat 336	2.94682	12.5095	2.08579	3.44323	0.0001	0.00033435	yes		Peaxi162Scf00003g03944	2.70257	0.560679	9.88537	0.00166598	0.00728894
XLOC_024297	Peaxi162Scf00501g00003	Zinc-finger domain of monoamine-oxidase A repressor R1 protein	1.0877	4.60795	2.08285	3.34517	5e-05	0.000174625	yes		Peaxi162Scf00083g00426	2.70166	3.26097	77.7292	1.18e-18	8e-17
XLOC_007393	Peaxi162Scf00073g00231	Importin subunit alpha-1	2.48502	10.5069	2.08	4.05029	5e-05	0.000174625	yes		Peaxi162Scf00029g00007	2.69987	1.59129	26.8698	2.18e-07	2.69e-06
XLOC_024836	Peaxi162Scf00532g00051	Protein virR, putative [Ricinus communis] gb|EEF30634.1| Protein virR, putative [Ricinus communis]	0.778287	3.28741	2.07858	1.86766	0.01425	0.0285477	yes		Peaxi162Scf00036g00225	2.69972	7.31306	83.0634	7.95e-20	6.05e-18
XLOC_002033	Peaxi162Scf00012g00102	Pentatricopeptide repeat-containing protein	0.474334	2.00278	2.07803	2.13802	0.0053	0.0119604	yes		Peaxi162Scf00611g00215	2.69883	5.02675	23.6764	1.14e-06	1.2e-05
XLOC_024638	Peaxi162Scf00523g00625	P-loop containing nucleoside triphosphate hydrolases superfamily protein	10.9843	46.342	2.07688	4.83162	5e-05	0.000174625	yes		Peaxi162Scf00008g04610	2.69726	3.64826	76.2476	2.5e-18	1.63e-16
XLOC_024811	Peaxi162Scf00530g00218	Sphingolipid delta(4)-desaturase DES1	12.9957	54.7987	2.07611	4.9943	5e-05	0.000174625	yes		Peaxi162Scf00396g01322	2.69595	1.69806	8.61859	0.00332749	0.0130629
XLOC_010949	Peaxi162Scf00128g01753	Light-regulated protein	1826.39	7700.04	2.07587	3.19448	5e-05	0.000174625	yes		Peaxi162Scf00286g00077	2.69097	2.65452	14.689	0.000126784	0.00077991
XLOC_000145	Peaxi162Scf00000g06812	Anaphase-promoting complex subunit 6	0.756774	3.18934	2.07532	2.75261	0.00035	0.00105711	yes		Peaxi162Scf00454g00220	2.68958	1.3365	13.3248	0.000261914	0.00146655
XLOC_027401	Peaxi162Scf00670g00332	Transducin/WD40 repeat-like superfamily protein	1.00562	4.23665	2.07484	3.00288	0.00025	0.000777877	yes		Peaxi162Scf00284g00316	2.68581	4.70517	79.572	4.65e-19	3.28e-17
XLOC_004666	Peaxi162Scf00038g00615	Histone-lysine N-methyltransferase, H3 lysine-36 specific	0.769909	3.23223	2.06977	1.85489	0.023	0.0434138	yes		Peaxi162Scf00760g00017	2.68384	-0.861108	2.23419	0.134987	0.256024
XLOC_015674	Peaxi162Scf00225g00116	Acyl-CoA N-acyltransferases (NAT) superfamily protein	2.74468	11.5212	2.06958	3.28794	5e-05	0.000174625	yes		Peaxi162Scf00130g00619	2.67944	4.38834	75.9435	2.92e-18	1.89e-16
XLOC_028214	Peaxi162Scf00703g00025	global transcription factor group E7	8.09302	33.9368	2.0681	5.19729	5e-05	0.000174625	yes		Peaxi162Scf00618g00020	2.67827	7.59968	54.9595	1.23e-13	4.39e-12
XLOC_015019	Peaxi162Scf00207g00946	CASC3/Barentsz eIF4AIII binding, putative isoform 5 [Theobroma cacao] gb|EOY26684.1| CASC3/Barentsz eIF4AIII binding, putative isoform 5 [Theobroma cacao]	6.74933	28.3016	2.06807	5.07707	5e-05	0.000174625	yes		Peaxi162Scf00160g00516	2.67676	1.54931	60.2287	8.45e-15	3.51e-13
XLOC_020188	Peaxi162Scf00357g00734	Thiosulfate sulfurtransferase/rhodanese-like domain-containing protein 2	0.814687	3.41484	2.0675	2.63859	0.00055	0.00159199	yes		Peaxi162Scf00128g00056	2.67669	0.413185	10.9013	0.00096098	0.00453184
XLOC_027026	Peaxi162Scf00647g00318	Leucine-rich repeat protein kinase family protein	0.540419	2.26224	2.0656	2.59727	0.0013	0.00345064	yes		Peaxi162Scf00548g00648	2.67631	1.6049	37.034	1.16e-09	2.28e-08
XLOC_008116	Peaxi162Scf00081g00126	Unknown protein	0.745762	3.12086	2.06516	1.70404	0.02065	0.0395415	yes		Peaxi162Scf00299g00547	2.67516	1.46426	19.1051	1.24e-05	0.000100881
XLOC_004838	Peaxi162Scf00039g00073	Tetratricopeptide repeat (TPR)-like superfamily protein	7.45109	31.1355	2.06304	4.23823	5e-05	0.000174625	yes		Peaxi162Scf00016g01130	2.67275	0.19004	4.15264	0.0415696	0.103162
XLOC_034314	Peaxi162Scf01506g00006		0.90095	3.75319	2.0586	0.90878	0.2071	0.279558	no		Peaxi162Scf00167g01218	2.66767	1.30155	8.25437	0.0040654	0.0154557
XLOC_019883	Peaxi162Scf00347g00126	Unknown protein	7.19914	29.9212	2.05527	5.40054	5e-05	0.000174625	yes		Peaxi162Scf00670g00332	2.6646	3.40501	39.3721	3.5e-10	7.49e-09
XLOC_029400	Peaxi162Scf00781g00047	Late embryogenesis abundant (LEA) hydroxyproline-rich glycoprotein family	1.13487	4.71114	2.05355	2.37835	0.00395	0.0092202	yes		Peaxi162Scf00005g04713	2.66298	0.321316	11.5929	0.000662023	0.00327407
XLOC_001950	Peaxi162Scf00011g01221	evolutionarily conserved C-terminal region 11	90.9726	376.667	2.04979	4.81209	5e-05	0.000174625	yes		Peaxi162Scf00128g00219	2.66161	2.67544	30.5463	3.26e-08	4.82e-07
XLOC_001495	Peaxi162Scf00008g03517	ATPase family AAA domain-containing protein 3	1.24384	5.14539	2.04848	3.4128	5e-05	0.000174625	yes		Peaxi162Scf00016g00233	2.66058	3.4173	42.4595	7.22e-11	1.74e-09
XLOC_020535	Peaxi162Scf00363g00727	ATP-dependent zinc metalloprotease FtsH 2	3.22195	13.3181	2.04738	4.89586	5e-05	0.000174625	yes		Peaxi162Scf00065g00029	2.65973	9.42361	33.5466	6.96e-09	1.17e-07
XLOC_022712	Peaxi162Scf00435g01211	Phosphatidylinositol-4-phosphate 5-kinase family protein	2.17743	8.99823	2.04702	4.26899	5e-05	0.000174625	yes		Peaxi162Scf00583g00223	2.65884	3.45445	66.4346	3.62e-16	1.82e-14
XLOC_021731	Peaxi162Scf00401g00423	Low temperature and salt responsive protein family	260.256	1075.26	2.04668	5.39151	5e-05	0.000174625	yes		Peaxi162Scf00449g00215	2.65842	1.47628	14.0483	0.000178173	0.00104898
XLOC_029232	Peaxi162Scf00770g00127	DOMAIN OF UNKNOWN FUNCTION 724 2	7.2246	29.8447	2.04649	5.07578	5e-05	0.000174625	yes		Peaxi162Scf00016g02037	2.6572	3.42341	38.2304	6.29e-10	1.3e-08
XLOC_014526	Peaxi162Scf00198g00136	Pre-rRNA-processing protein esf1	1.15805	4.78295	2.0462	3.39657	5e-05	0.000174625	yes		Peaxi162Scf00751g00223	2.65608	0.161684	6.98624	0.00821389	0.0276134
XLOC_012587	Peaxi162Scf00160g00053	Unknown protein	1.66614	6.8717	2.04416	3.54864	5e-05	0.000174625	yes		Peaxi162Scf00076g01038	2.64988	5.0302	144.735	2.45e-33	6.05e-31
XLOC_006963	Peaxi162Scf00068g01812	Cation transport regulator-like protein 2	4.84355	19.9721	2.04385	3.87505	5e-05	0.000174625	yes		Peaxi162Scf00465g00119	2.64816	3.35862	32.619	1.12e-08	1.8e-07
XLOC_021720	Peaxi162Scf00401g00026	GATA type zinc finger transcription factor family protein	45.6719	187.959	2.04104	5.12232	5e-05	0.000174625	yes		Peaxi162Scf00044g01821	2.64688	0.62438	21.2304	4.07e-06	3.78e-05
XLOC_007051	Peaxi162Scf00069g01337	Choline transporter-like protein 2	4.86081	19.9978	2.04057	4.95457	5e-05	0.000174625	yes		Peaxi162Scf00038g02644	2.6462	2.66849	19.3656	1.08e-05	8.98e-05
XLOC_019142	Peaxi162Scf00327g00121	Fatty acid desaturase 3	14.1459	58.1924	2.04045	5.74583	5e-05	0.000174625	yes		Peaxi162Scf00386g00532	2.64394	1.32188	25.5735	4.26e-07	4.92e-06
XLOC_024120	Peaxi162Scf00493g00221	Glycosyl hydrolase family protein	23.3965	96.0718	2.03782	5.32067	5e-05	0.000174625	yes		Peaxi162Scf00057g10136	2.64366	0.927087	3.4699	0.0624951	0.142195
XLOC_007763	Peaxi162Scf00076g00414	Alpha-glucosidase YihQ	1.53921	6.30465	2.03423	3.74	5e-05	0.000174625	yes		Peaxi162Scf00427g00622	2.64278	3.1442	74.1914	7.09e-18	4.32e-16
XLOC_009088	Peaxi162Scf00098g00814	Unknown protein	6.2079	25.404	2.03288	4.4361	5e-05	0.000174625	yes		Peaxi162Scf01163g00003	2.63236	-0.222788	8.30473	0.00395419	0.0151106
XLOC_026774	Peaxi162Scf00628g00064	Unknown protein	2.1871	8.94644	2.03229	3.64959	5e-05	0.000174625	yes		Peaxi162Scf00228g00735	2.6308	2.35469	44.1703	3.01e-11	7.72e-10
XLOC_000418	Peaxi162Scf00002g04713		10.7126	43.8069	2.03185	4.38617	5e-05	0.000174625	yes		Peaxi162Scf00062g00099	2.62335	1.67656	20.231	6.86e-06	5.99e-05
XLOC_026344	Peaxi162Scf00608g00089	conserved hypothetical protein [Ricinus communis] gb|EEF40899.1| conserved hypothetical protein [Ricinus communis]	1.02745	4.19062	2.02809	1.28277	0.0664	0.108204	no		Peaxi162Scf00015g00456	2.62332	4.2921	64.624	9.06e-16	4.23e-14
XLOC_001791	Peaxi162Scf00010g03010	Protein WEAK CHLOROPLAST MOVEMENT UNDER BLUE LIGHT 1	6.09765	24.8601	2.02751	4.83412	5e-05	0.000174625	yes		Peaxi162Scf00004g03915	2.62086	2.07803	15.9142	6.63e-05	0.000444995
XLOC_010250	Peaxi162Scf00118g01712	Adiponectin receptor protein	15.8431	64.3956	2.02311	4.98798	5e-05	0.000174625	yes		Peaxi162Scf00227g00717	2.61927	1.53096	36.0847	1.89e-09	3.57e-08
XLOC_009915	Peaxi162Scf00111g01321	NAD(H) kinase 3	1.46973	5.96974	2.02212	2.35777	0.00105	0.00284913	yes		Peaxi162Scf00228g00064	2.61875	4.07046	16.7023	4.37e-05	0.000309432
XLOC_001487	Peaxi162Scf00008g02422	cysteine synthase C1	7.41273	30.1041	2.02188	4.57303	5e-05	0.000174625	yes		Peaxi162Scf00284g00033	2.61863	3.5228	23.6002	1.19e-06	1.24e-05
XLOC_033065	Peaxi162Scf01159g00023	Auxin-induced protein-like protein [Medicago truncatula] gb|AES85188.1| Auxin-induced protein-like protein [Medicago truncatula]	1.14966	4.6681	2.02163	1.20033	0.0562	0.0936401	no		Peaxi162Scf01060g00110	2.61782	0.100741	9.23322	0.00237664	0.00986077
XLOC_004713	Peaxi162Scf00038g01416	PRA1 (Prenylated rab acceptor) family protein	9.49417	38.5223	2.02058	3.36172	5e-05	0.000174625	yes		Peaxi162Scf00300g00828	2.61537	0.49352	26.2806	2.95e-07	3.55e-06
XLOC_004891	Peaxi162Scf00040g00299	alpha/beta-Hydrolases superfamily protein	5.96389	24.1014	2.01479	4.55991	5e-05	0.000174625	yes		Peaxi162Scf00261g00127	2.61265	2.82788	12.8192	0.000343079	0.00185774
XLOC_007569	Peaxi162Scf00074g00154	purple acid phosphatase 27	2.89588	11.7016	2.01463	4.16064	5e-05	0.000174625	yes		Peaxi162Scf00126g01027	2.60953	3.06715	42.4612	7.21e-11	1.74e-09
XLOC_004293	Peaxi162Scf00035g00291	Unknown protein	1.87089	7.54753	2.01228	2.68709	0.00035	0.00105711	yes		Peaxi162Scf00353g00026	2.60803	-0.217375	4.53628	0.0331836	0.0863008
XLOC_026003	Peaxi162Scf00586g00027	ARM repeat superfamily protein, putative isoform 1 [Theobroma cacao] gb|EOY08465.1| ARM repeat superfamily protein, putative isoform 1 [Theobroma cacao]	0.731366	2.9491	2.01161	2.87808	0.00035	0.00105711	yes		Peaxi162Scf00209g00226	2.60672	3.44671	64.1399	1.16e-15	5.32e-14
XLOC_023682	Peaxi162Scf00469g00823	Unknown protein	0.532285	2.14592	2.01133	2.19035	0.0018	0.00461128	yes		Peaxi162Scf00433g00411	2.60517	2.98699	71.6426	2.58e-17	1.47e-15
XLOC_006484	Peaxi162Scf00062g00716	SDA1 family protein	4.80236	19.303	2.00701	4.71891	5e-05	0.000174625	yes		Peaxi162Scf01346g00018	2.59728	2.98503	51.8027	6.14e-13	2.01e-11
XLOC_004489	Peaxi162Scf00037g00927	histone H2A 6	30.5544	122.507	2.00341	5.18938	5e-05	0.000174625	yes		Peaxi162Scf00127g00111	2.59277	7.9561	14.1815	0.000165998	0.000988256
XLOC_009291	Peaxi162Scf00102g01531	Myosin heavy chain-related protein	2.12325	8.50884	2.00269	4.31156	5e-05	0.000174625	yes		Peaxi162Scf00301g00417	2.59194	2.15272	14.9315	0.000111487	0.000698462
XLOC_032105	Peaxi162Scf01017g00016	4-alpha-glucanotransferase	45.1598	180.857	2.00174	5.08441	5e-05	0.000174625	yes		Peaxi162Scf00064g00065	2.59169	4.27918	118.749	1.19e-27	1.91e-25
XLOC_014782	Peaxi162Scf00205g00721	transcriptional factor B3 family protein	5.42516	21.6806	1.99867	4.32728	5e-05	0.000174625	yes		Peaxi162Scf00073g02022	2.59039	3.46458	64.554	9.39e-16	4.36e-14
XLOC_021948	Peaxi162Scf00408g00320	COBW domain-containing protein 1	1.14721	4.57956	1.99708	3.67331	5e-05	0.000174625	yes		Peaxi162Scf00008g00386	2.58998	4.76767	6.02492	0.0141053	0.0430072
XLOC_001113	Peaxi162Scf00005g04212	organellar single-stranded DNA binding protein 3	3.39476	13.5431	1.99618	3.92429	5e-05	0.000174625	yes		Peaxi162Scf00915g00124	2.58974	4.45052	59.3558	1.32e-14	5.3e-13
XLOC_008663	Peaxi162Scf00089g00639	Tubulin gamma-1 chain	1.34865	5.36427	1.99186	3.09142	5e-05	0.000174625	yes		Peaxi162Scf00164g00522	2.5896	3.29006	8.01902	0.00462886	0.0171969
XLOC_031960	Peaxi162Scf00998g00033	COP1-interacting protein 7	0.539585	2.14598	1.99171	3.00829	5e-05	0.000174625	yes		Peaxi162Scf00285g00929	2.5877	5.04469	55.0512	1.17e-13	4.23e-12
XLOC_020537	Peaxi162Scf00363g00073	Thioredoxin fold, putative isoform 2 [Theobroma cacao] gb|EOX99156.1| Thioredoxin fold, putative isoform 2 [Theobroma cacao]	2.58841	10.2902	1.99113	1.79346	0.01205	0.0246466	yes		Peaxi162Scf00003g01226	2.58689	6.97636	90.8452	1.55e-21	1.4e-19
XLOC_010881	Peaxi162Scf00128g00632	Membrane protein insertase YidC	22.8868	90.8923	1.98964	5.17739	5e-05	0.000174625	yes		Peaxi162Scf01838g00002	2.58372	0.223953	6.91749	0.00853566	0.0285146
XLOC_007536	Peaxi162Scf00074g01621	Protein LURP-one-related 17	1.91167	7.5866	1.98862	2.30106	0.0021	0.00529001	yes		Peaxi162Scf00026g00312	2.58293	3.58653	51.4539	7.33e-13	2.35e-11
XLOC_016389	Peaxi162Scf00245g00411	Unknown protein	0.610933	2.42386	1.98822	1.04101	0.05705	0.0948581	no		Peaxi162Scf00407g00069	2.5828	0.492455	4.96055	0.0259319	0.0706526
XLOC_021589	Peaxi162Scf00396g01321	2-succinyl-5-enolpyruvyl-6-hydroxy-3-cyclohexene-1-carboxylate synthase	2.72452	10.7981	1.98671	4.4644	5e-05	0.000174625	yes		Peaxi162Scf00130g01217	2.58063	4.68729	37.2544	1.04e-09	2.06e-08
XLOC_013286	Peaxi162Scf00171g00233	Ribosome biogenesis methyltransferase WBSCR22	2.48301	9.83875	1.98638	3.24171	0.0001	0.00033435	yes		Peaxi162Scf00006g00525	2.58048	3.10586	31.9892	1.55e-08	2.42e-07
XLOC_014250	Peaxi162Scf00192g00217	glucan synthase-like 12	13.9589	55.3041	1.9862	5.00586	5e-05	0.000174625	yes		Peaxi162Scf00141g00076	2.57973	0.459843	5.44417	0.0196338	0.0562611
XLOC_004953	Peaxi162Scf00041g01735	Domain of unknown function (DUF303)	2.07753	8.21417	1.98324	2.93569	5e-05	0.000174625	yes		Peaxi162Scf00095g00416	2.57827	0.751146	11.7078	0.000622382	0.00310948
XLOC_002817	Peaxi162Scf00016g01135	cold-regulated 413-plasma membrane 2	343.08	1356.11	1.98286	4.8791	5e-05	0.000174625	yes		Peaxi162Scf00691g00516	2.57706	0.0401625	4.15983	0.0413935	0.102831
XLOC_003336	Peaxi162Scf00020g02135	DNA-directed RNA polymerase 2A	0.982394	3.88167	1.9823	3.44666	5e-05	0.000174625	yes		Peaxi162Scf00069g01338	2.57703	1.60241	17.8597	2.38e-05	0.000180683
XLOC_000417	Peaxi162Scf00002g04712		9.91293	39.142	1.98133	3.95577	5e-05	0.000174625	yes		Peaxi162Scf00070g00121	2.57658	4.58658	80.3709	3.1e-19	2.22e-17
XLOC_032380	Peaxi162Scf01056g10029	Endo-1,3(4)-beta-glucanase 1	0.572156	2.25662	1.97968	2.17312	0.00245	0.00606885	yes		Peaxi162Scf00074g01028	2.57593	1.41906	15.7481	7.24e-05	0.000478686
XLOC_002237	Peaxi162Scf00013g00334	Pentatricopeptide repeat-containing protein	4.20685	16.5907	1.97957	4.47025	5e-05	0.000174625	yes		Peaxi162Scf02239g00020	2.57499	1.23948	14.0171	0.000181152	0.00106483
XLOC_030317	Peaxi162Scf00845g00031	Zinc finger CCCH domain-containing protein 2	7.84923	30.8741	1.97578	4.55261	5e-05	0.000174625	yes		Peaxi162Scf00001g10213	2.57477	1.3257	10.002	0.0015637	0.00690122
XLOC_012606	Peaxi162Scf00160g00912	Rhamnogalacturonate lyase family protein	1.50222	5.90789	1.97555	3.4001	5e-05	0.000174625	yes		Peaxi162Scf00959g00023	2.57416	3.24212	58.9059	1.65e-14	6.6e-13
XLOC_026092	Peaxi162Scf00592g00454	Phosphoribosylaminoimidazole-succinocarboxamide synthase	1.41534	5.56386	1.97494	2.98773	5e-05	0.000174625	yes		Peaxi162Scf00700g00436	2.57164	1.8345	17.8098	2.44e-05	0.000184736
XLOC_004742	Peaxi162Scf00038g01824	TRF-like 6	6.19356	24.2719	1.97045	4.74323	5e-05	0.000174625	yes		Peaxi162Scf00396g01321	2.56923	2.74062	29.5694	5.4e-08	7.62e-07
XLOC_027467	Peaxi162Scf00673g00228	ATP-dependent RNA helicase DBP4	0.637605	2.49865	1.97041	2.57545	0.00055	0.00159199	yes		Peaxi162Scf00287g01315	2.56895	5.69536	177.404	1.79e-40	6.5e-38
XLOC_028189	Peaxi162Scf00701g00055	nucleic acid binding protein, putative [Ricinus communis] gb|EEF39176.1| nucleic acid binding protein, putative [Ricinus communis]	2.21977	8.66935	1.96551	3.18324	5e-05	0.000174625	yes		Peaxi162Scf01012g00238	2.56644	3.69807	60.5658	7.12e-15	3.01e-13
XLOC_001029	Peaxi162Scf00004g10118	RING/U-box superfamily protein isoform 1 [Theobroma cacao] ref|XP_007010387.1| RING/U-box superfamily protein isoform 1 [Theobroma cacao] gb|EOY19196.1| RING/U-box superfamily protein isoform 1 [Theobroma cacao] gb|EOY19197.1| RING/U-box superfamily protein isoform 1 [Theobroma cacao]	1.5079	5.88415	1.96429	4.06733	5e-05	0.000174625	yes		Peaxi162Scf00047g00192	2.56194	0.622951	14.7001	0.000126039	0.000775674
XLOC_013565	Peaxi162Scf00175g00930	Cytochrome P450 superfamily protein	5.28228	20.6079	1.96397	4.4212	5e-05	0.000174625	yes		Peaxi162Scf00611g00321	2.55962	4.28494	52.1096	5.25e-13	1.74e-11
XLOC_010623	Peaxi162Scf00125g01324	ATP-dependent RNA helicase MAK5	1.76635	6.88699	1.9631	4.07871	5e-05	0.000174625	yes		Peaxi162Scf00017g03129	2.55933	-0.549722	2.32539	0.127279	0.245113
XLOC_030713	Peaxi162Scf00893g00433	Protein TSSC1	6.32395	24.6498	1.96268	4.5957	5e-05	0.000174625	yes		Peaxi162Scf00165g01213	2.55861	0.0392512	6.11703	0.0133885	0.0412838
XLOC_002491	Peaxi162Scf00015g00523	alpha/beta-Hydrolases superfamily protein	1.15013	4.4769	1.96071	3.07088	0.00015	0.000486486	yes		Peaxi162Scf00618g00753	2.55832	0.551232	9.53365	0.00201739	0.00859225
XLOC_030348	Peaxi162Scf00849g00006		0.861993	3.34634	1.95683	1.60547	0.03235	0.0585263	no		Peaxi162Scf00525g00110	2.55675	4.61943	103.608	2.47e-24	2.92e-22
XLOC_009926	Peaxi162Scf00111g01457	Bifunctional polynucleotide phosphatase/kinase	1.20642	4.66408	1.95086	2.64658	0.0008	0.00223223	yes		Peaxi162Scf00586g00027	2.55673	2.06819	16.6659	4.46e-05	0.000314998
XLOC_009026	Peaxi162Scf00096g00157	Transcription factor-like protein [Theobroma cacao] gb|EOX91802.1| Transcription factor-like protein [Theobroma cacao]	8.29263	32.0388	1.94992	4.56025	5e-05	0.000174625	yes		Peaxi162Scf00009g10337	2.55541	0.110694	5.84842	0.015591	0.0466717
XLOC_031160	Peaxi162Scf00931g00051	Pentatricopeptide repeat-containing protein	0.913217	3.52762	1.94966	2.07633	0.00555	0.0124606	yes		Peaxi162Scf00103g00113	2.55248	1.49744	12.59	0.00038782	0.00206237
XLOC_000671	Peaxi162Scf00003g04536	WCRKC thioredoxin 1	42.9138	165.743	1.94943	5.1611	5e-05	0.000174625	yes		Peaxi162Scf00126g00230	2.55096	1.04531	7.23036	0.00716809	0.0246584
XLOC_022857	Peaxi162Scf00441g00218	homolog of yeast CDT1 A	1.00662	3.88579	1.94868	2.97457	0.00015	0.000486486	yes		Peaxi162Scf00299g00548	2.54917	2.7415	16.51	4.84e-05	0.000338971
XLOC_024458	Peaxi162Scf00516g00672	Transducin family protein / WD-40 repeat family protein	0.891157	3.43491	1.94652	2.94181	0.00015	0.000486486	yes		Peaxi162Scf00916g00134	2.54591	0.0343934	10.9955	0.000913324	0.00434768
XLOC_023316	Peaxi162Scf00455g00052	Histone superfamily protein	0.955305	3.68159	1.94629	1.02015	0.05735	0.0952872	no		Peaxi162Scf00777g00519	2.54311	2.28459	51.2588	8.1e-13	2.58e-11
XLOC_006672	Peaxi162Scf00064g01321	Phot isoform 1 [Theobroma cacao]	22.7882	87.7151	1.94454	5.11154	5e-05	0.000174625	yes		Peaxi162Scf00429g00625	2.5378	4.52294	52.5534	4.19e-13	1.4e-11
XLOC_032106	Peaxi162Scf01017g00017		21.5686	82.8717	1.94195	4.96737	5e-05	0.000174625	yes		Peaxi162Scf00802g00212	2.53737	0.852797	2.33362	0.126607	0.244309
XLOC_028133	Peaxi162Scf00700g00133	conserved hypothetical protein [Ricinus communis] gb|EEF50925.1| conserved hypothetical protein [Ricinus communis]	122.62	471.064	1.94173	4.96865	5e-05	0.000174625	yes		Peaxi162Scf00801g00218	2.53707	-0.350151	7.28299	0.00696105	0.0241059
XLOC_008589	Peaxi162Scf00089g01020	BTB and TAZ domain protein 2	26.3882	101.319	1.94094	4.99653	5e-05	0.000174625	yes		Peaxi162Scf00776g00321	2.53627	1.72592	26.507	2.63e-07	3.2e-06
XLOC_021551	Peaxi162Scf00395g00111	WPP domain-associated protein	0.9898	3.79978	1.94071	3.41317	5e-05	0.000174625	yes		Peaxi162Scf00102g01850	2.53394	0.0900415	2.33476	0.126515	0.244187
XLOC_033946	Peaxi162Scf01336g00122	OB-fold-like isoform 1 [Theobroma cacao] gb|EOY05603.1| OB-fold-like isoform 1 [Theobroma cacao]	1.59497	6.12274	1.94065	2.90401	5e-05	0.000174625	yes		Peaxi162Scf00168g00521	2.53109	4.78766	25.507	4.41e-07	5.07e-06
XLOC_012646	Peaxi162Scf00160g01756	DEAD-box ATP-dependent RNA helicase 39	5.17325	19.8524	1.94017	4.42645	5e-05	0.000174625	yes		Peaxi162Scf00335g00076	2.53071	1.0789	16.9021	3.94e-05	0.000283044
XLOC_017015	Peaxi162Scf00264g00014	GRAS family transcription factor	3.35061	12.8442	1.93862	3.74228	5e-05	0.000174625	yes		Peaxi162Scf01175g00023	2.53033	4.45488	85.0602	2.89e-20	2.33e-18
XLOC_014698	Peaxi162Scf00203g00029	Bifunctional arginine demethylase and lysyl-hydroxylase JMJD6	0.646514	2.47807	1.93847	1.93408	0.0053	0.0119604	yes		Peaxi162Scf00105g01114	2.52939	7.78624	12.4278	0.000423	0.00222309
XLOC_012119	Peaxi162Scf00152g01436	Pentatricopeptide repeat (PPR) superfamily protein	2.16888	8.30826	1.9376	2.76473	0.0002	0.000634001	yes		Peaxi162Scf01123g00234	2.52685	2.66279	29.9934	4.34e-08	6.29e-07
XLOC_016565	Peaxi162Scf00252g00412	serine/threonine protein kinase 2	5.61487	21.4721	1.93514	4.56619	5e-05	0.000174625	yes		Peaxi162Scf00053g00525	2.52637	0.279318	6.09562	0.0135517	0.0417
XLOC_026597	Peaxi162Scf00619g00092	ARM repeat superfamily protein	2.70491	10.339	1.93444	3.8737	5e-05	0.000174625	yes		Peaxi162Scf00166g00526	2.52441	2.35985	21.9579	2.79e-06	2.7e-05
XLOC_016987	Peaxi162Scf00263g00323	Maltose excess protein 1, chloroplastic	33.3859	127.601	1.93433	5.19792	5e-05	0.000174625	yes		Peaxi162Scf00005g04612	2.52257	3.49697	47.2945	6.11e-12	1.74e-10
XLOC_011998	Peaxi162Scf00149g01016	Cathepsin B-like cysteine proteinase 6	19.256	73.577	1.93394	4.98672	5e-05	0.000174625	yes		Peaxi162Scf00000g00252	2.52199	4.9937	69.3957	8.06e-17	4.43e-15
XLOC_027630	Peaxi162Scf00681g00438	Unknown protein	0.567484	2.16818	1.93384	1.09155	0.2012	0.273057	no		Peaxi162Scf01123g00213	2.5193	1.77784	19.2645	1.14e-05	9.41e-05
XLOC_022344	Peaxi162Scf00420g00852	Histone-lysine N-methyltransferase Su(var)3-9	0.644362	2.46025	1.93286	2.49063	0.001	0.00272775	yes		Peaxi162Scf00362g00720	2.51841	4.83476	119.961	6.45e-28	1.07e-25
XLOC_006214	Peaxi162Scf00058g00026	Histone superfamily protein	5.36142	20.4675	1.93265	2.65608	0.00035	0.00105711	yes		Peaxi162Scf01391g00216	2.51778	3.43356	31.7467	1.76e-08	2.7e-07
XLOC_014833	Peaxi162Scf00205g01431	Vacuole, cultured cell-like protein [Theobroma cacao] gb|EOY12337.1| Vacuole, cultured cell-like protein [Theobroma cacao]	1.42957	5.45374	1.93167	4.15127	5e-05	0.000174625	yes		Peaxi162Scf00274g00850	2.51567	3.55068	41.0519	1.48e-10	3.42e-09
XLOC_019755	Peaxi162Scf00343g00058	Unknown protein	3.76437	14.3429	1.92985	3.60396	5e-05	0.000174625	yes		Peaxi162Scf00003g01335	2.51473	0.626229	4.2731	0.0387203	0.0975281
XLOC_002159	Peaxi162Scf00013g00229	DNA polymerase zeta catalytic subunit, putative [Theobroma cacao] gb|EOY18349.1| DNA polymerase zeta catalytic subunit, putative [Theobroma cacao]	31.1717	118.757	1.92971	5.05495	5e-05	0.000174625	yes		Peaxi162Scf01205g00034	2.51349	3.43261	48.0516	4.15e-12	1.22e-10
XLOC_008574	Peaxi162Scf00089g00721	Kelch repeat-containing protein 3	1.20114	4.57566	1.92958	2.80614	5e-05	0.000174625	yes		Peaxi162Scf00602g00056	2.51304	5.26005	59.9274	9.84e-15	4.04e-13
XLOC_021915	Peaxi162Scf00406g00114	conserved hypothetical protein [Ricinus communis] gb|EEF48841.1| conserved hypothetical protein [Ricinus communis]	9.81291	37.361	1.92878	3.42537	5e-05	0.000174625	yes		Peaxi162Scf00133g00521	2.51278	-0.299997	3.85543	0.0495852	0.11877
XLOC_029184	Peaxi162Scf00767g00518	Amidohydrolase family	2.23452	8.49352	1.9264	3.65608	5e-05	0.000174625	yes		Peaxi162Scf00094g00094	2.51264	1.09823	11.0895	0.000868196	0.00415771
XLOC_000131	Peaxi162Scf00000g05840	glutathione S-transferase TAU 21	3.22496	12.2446	1.92479	2.60603	0.00025	0.000777877	yes		Peaxi162Scf00049g02222	2.51256	3.98273	107.087	4.26e-25	5.45e-23
XLOC_015596	Peaxi162Scf00222g00816	Arabinanase/levansucrase/invertase	6.86131	26.0384	1.92409	4.52536	5e-05	0.000174625	yes		Peaxi162Scf00235g00839	2.51228	3.52697	56.181	6.61e-14	2.44e-12
XLOC_009791	Peaxi162Scf00109g00129	Ribosome biogenesis GTPase A	1.29777	4.92075	1.92284	2.6333	0.00055	0.00159199	yes		Peaxi162Scf00835g00312	2.50761	6.3777	76.5688	2.13e-18	1.4e-16
XLOC_016976	Peaxi162Scf00263g00156	Nodulin MtN3 family protein	6.84742	25.9576	1.92252	4.18466	5e-05	0.000174625	yes		Peaxi162Scf00047g00074	2.50274	5.07515	96.3571	9.59e-23	9.84e-21
XLOC_001564	Peaxi162Scf00008g03911	pentatricopeptide repeat 336	1.5296	5.79623	1.92196	3.1458	0.0001	0.00033435	yes		Peaxi162Scf00074g01621	2.50223	1.96567	17.8859	2.35e-05	0.000178477
XLOC_031390	Peaxi162Scf00950g00310	ROP-INTERACTIVE CRIB MOTIF-CONTAINING protein 10 [Populus trichocarpa] gb|EEE86115.1| ROP-INTERACTIVE CRIB MOTIF-CONTAINING protein 10 [Populus trichocarpa]	17.4177	65.9881	1.92165	4.48453	5e-05	0.000174625	yes		Peaxi162Scf00501g00003	2.50155	1.64008	15.8927	6.7e-05	0.000449183
XLOC_015893	Peaxi162Scf00231g00029	Protein kinase superfamily protein	3.28263	12.4315	1.92108	4.92039	5e-05	0.000174625	yes		Peaxi162Scf00036g01311	2.50113	4.1589	59.7463	1.08e-14	4.41e-13
XLOC_022625	Peaxi162Scf00431g00415	WD repeat-containing protein 55 homolog	1.82535	6.89385	1.91714	3.07296	0.0001	0.00033435	yes		Peaxi162Scf00771g00032	2.49942	2.89562	27.7056	1.41e-07	1.82e-06
XLOC_015149	Peaxi162Scf00209g00610	5'-AMP-activated protein kinase-related	2.81991	10.589	1.90885	3.83107	5e-05	0.000174625	yes		Peaxi162Scf01313g00120	2.4959	0.440996	20.7481	5.24e-06	4.72e-05
XLOC_011983	Peaxi162Scf00149g00318	Pentatricopeptide repeat-containing protein	7.92884	29.7676	1.90856	4.71829	5e-05	0.000174625	yes		Peaxi162Scf00391g00217	2.49343	2.97105	28.8031	8.01e-08	1.09e-06
XLOC_004385	Peaxi162Scf00036g00158	plastid transcriptionally active 14	9.83121	36.8899	1.90778	4.75227	5e-05	0.000174625	yes		Peaxi162Scf00183g00067	2.49176	1.98938	5.16668	0.0230242	0.0640276
XLOC_027482	Peaxi162Scf00673g00440	Nucleolar protein 56	5.64503	21.1785	1.90755	4.44557	5e-05	0.000174625	yes		Peaxi162Scf00401g00018	2.49027	5.68752	15.1865	9.74e-05	0.000620313
XLOC_007162	Peaxi162Scf00071g00634	histone H2A 6	8.46378	31.7488	1.90733	3.94606	5e-05	0.000174625	yes		Peaxi162Scf00231g00433	2.48707	0.313788	5.97786	0.0144866	0.0439739
XLOC_014565	Peaxi162Scf00199g00049	Chromodomain-helicase-DNA-binding protein 5	1.41132	5.2937	1.90723	4.31521	5e-05	0.000174625	yes		Peaxi162Scf00051g00732	2.48654	1.25058	21.0342	4.51e-06	4.14e-05
XLOC_002978	Peaxi162Scf00017g02624	RNA-dependent RNA polymerase 2	0.642202	2.40436	1.90456	2.94573	0.00015	0.000486486	yes		Peaxi162Scf00684g00571	2.48436	-0.117575	4.73524	0.0295508	0.0787413
XLOC_027679	Peaxi162Scf00683g00159	Ribosomal protein S24/S35, mitochondrial	2.70251	10.1178	1.90452	3.37555	5e-05	0.000174625	yes		Peaxi162Scf00047g00328	2.47968	-0.528868	2.17065	0.140667	0.264358
XLOC_023489	Peaxi162Scf00461g01012	Zinc finger C-x8-C-x5-C-x3-H type family protein	0.560705	2.09881	1.90426	2.43754	0.0013	0.00345064	yes		Peaxi162Scf00463g00110	2.4796	0.272314	5.81664	0.0158753	0.0473083
XLOC_008582	Peaxi162Scf00089g00833	alpha/beta-Hydrolases superfamily protein	17.4019	64.9995	1.90118	4.92354	5e-05	0.000174625	yes		Peaxi162Scf00888g00007	2.47904	0.92492	11.9661	0.000541771	0.00275298
XLOC_000877	Peaxi162Scf00003g04127	Chaperone DnaJ-domain superfamily protein	3.62289	13.5278	1.90071	3.68461	5e-05	0.000174625	yes		Peaxi162Scf00046g02619	2.47819	2.05216	4.2524	0.0391949	0.0984006
XLOC_012239	Peaxi162Scf00153g01023	conserved hypothetical protein [Ricinus communis] gb|EEF31437.1| conserved hypothetical protein [Ricinus communis]	0.865588	3.23182	1.90059	3.64117	5e-05	0.000174625	yes		Peaxi162Scf00876g00116	2.47809	0.00233784	2.34845	0.125408	0.242707
XLOC_010331	Peaxi162Scf00119g00947	GMP synthase [glutamine-hydrolyzing]	4.24559	15.8493	1.90038	4.33115	5e-05	0.000174625	yes		Peaxi162Scf00282g00132	2.47788	2.98176	16.7633	4.23e-05	0.000301497
XLOC_004836	Peaxi162Scf00039g00620	U3 small nucleolar RNA-associated protein 14 [Morus notabilis]	2.32676	8.67899	1.8992	3.99468	5e-05	0.000174625	yes		Peaxi162Scf00637g00221	2.47754	2.01588	4.90726	0.0267441	0.0725031
XLOC_017627	Peaxi162Scf00284g00529	Eukaryotic translation initiation factor 2 subunit 1	2.13151	7.92965	1.89538	3.25899	5e-05	0.000174625	yes		Peaxi162Scf00592g00454	2.47582	0.734411	11.592	0.000662362	0.00327497
XLOC_019244	Peaxi162Scf00329g00617	ATP/GTP-binding family protein, putative isoform 1 [Theobroma cacao] gb|EOY01863.1| ATP/GTP-binding family protein, putative isoform 1 [Theobroma cacao]	2.0924	7.7742	1.89354	4.20883	5e-05	0.000174625	yes		Peaxi162Scf00145g00220	2.47551	4.34585	96.7591	7.83e-23	8.08e-21
XLOC_009618	Peaxi162Scf00106g01318	Unknown protein	0.732971	2.71907	1.89128	3.0836	5e-05	0.000174625	yes		Peaxi162Scf00268g01214	2.4752	1.1434	4.72981	0.0296442	0.0788279
XLOC_024664	Peaxi162Scf00524g00083	Unknown protein	7.85394	29.129	1.89097	4.30196	5e-05	0.000174625	yes		Peaxi162Scf00079g01915	2.47209	7.40371	2.34944	0.125328	0.24262
XLOC_004688	Peaxi162Scf00038g01031	MMS19 nucleotide excision repair protein, putative isoform 4 [Theobroma cacao] gb|EOY26935.1| MMS19 nucleotide excision repair protein, putative isoform 4 [Theobroma cacao]	1.97102	7.30997	1.89093	0.84272	0.20635	0.278728	no		Peaxi162Scf00128g00843	2.47164	0.841159	14.1546	0.000168387	0.000999319
XLOC_019604	Peaxi162Scf00339g01121	Protein GrpE	0.607475	2.25124	1.88982	1.54911	0.0347	0.0622334	no		Peaxi162Scf00360g00011	2.46891	9.13562	67.6946	1.91e-16	9.98e-15
XLOC_017219	Peaxi162Scf00270g00310	Pleckstrin homology (PH) and lipid-binding START domains-containing protein	5.00393	18.5357	1.88918	4.53491	5e-05	0.000174625	yes		Peaxi162Scf00013g00135	2.46841	1.48406	68.9987	9.85e-17	5.4e-15
XLOC_025810	Peaxi162Scf00576g00062		0.879026	3.25148	1.88712	1.12018	0.06105	0.100599	no		Peaxi162Scf00694g00316	2.46783	3.74362	75.1928	4.27e-18	2.65e-16
XLOC_029855	Peaxi162Scf00813g00124	Chloroplastic group IIA intron splicing facilitator CRS1, chloroplastic	4.13455	15.2872	1.88652	4.46571	5e-05	0.000174625	yes		Peaxi162Scf00058g00013	2.4671	4.21497	32.2797	1.33e-08	2.11e-07
XLOC_022853	Peaxi162Scf00441g00015	DNA (cytosine-5)-methyltransferase 1	0.741601	2.73987	1.88539	2.71292	0.00035	0.00105711	yes		Peaxi162Scf00066g00021	2.467	4.09038	31.7368	1.77e-08	2.72e-07
XLOC_023150	Peaxi162Scf00450g00616	Transducin/WD40 repeat-like superfamily protein	0.958919	3.5406	1.88451	2.43862	0.00125	0.00333203	yes		Peaxi162Scf00304g01122	2.46657	0.686471	16.6158	4.58e-05	0.000322435
XLOC_028751	Peaxi162Scf00740g00015	Ribonuclease P protein subunit P38-related isoform 1 [Theobroma cacao] gb|EOY23576.1| Ribonuclease P protein subunit P38-related isoform 1 [Theobroma cacao]	25.8678	95.1135	1.87849	5.01075	5e-05	0.000174625	yes		Peaxi162Scf00502g00082	2.46469	3.28568	64.6575	8.91e-16	4.17e-14
XLOC_014060	Peaxi162Scf00188g00931	HEAT SHOCK PROTEIN 89.1	14.4181	53.0104	1.8784	4.88792	5e-05	0.000174625	yes		Peaxi162Scf00417g01019	2.46344	2.07089	12.138	0.000494055	0.0025417
XLOC_034472	Peaxi162Scf01600g00022	Unknown protein	1.00243	3.68104	1.8766	1.72928	0.01805	0.0351277	yes		Peaxi162Scf01178g00015	2.46339	0.794494	17.9849	2.23e-05	0.000169804
XLOC_020077	Peaxi162Scf00352g01036	Unknown protein	0.944196	3.46265	1.87472	2.32601	0.0021	0.00529001	yes		Peaxi162Scf00174g00144	2.4629	1.33641	17.9917	2.22e-05	0.000169257
XLOC_025779	Peaxi162Scf00575g00211	ethylene-dependent gravitropism-deficient and yellow-green-like 2	28.8923	105.916	1.87416	5.12025	5e-05	0.000174625	yes		Peaxi162Scf00428g00106	2.46261	4.7975	45.2071	1.77e-11	4.71e-10
XLOC_008921	Peaxi162Scf00095g00131	inosine-uridine preferring nucleoside hydrolase family protein	2.49227	9.13601	1.8741	3.62376	5e-05	0.000174625	yes		Peaxi162Scf00152g00644	2.46156	1.86608	21.7264	3.14e-06	3.01e-05
XLOC_026672	Peaxi162Scf00621g00117	Zinc finger family protein / transcription factor jumonji family protein, putative [Theobroma cacao] gb|EOY18687.1| Zinc finger family protein / transcription factor jumonji family protein, putative [Theobroma cacao]	0.573291	2.09808	1.87173	2.30427	0.0012	0.00321185	yes		Peaxi162Scf00169g00064	2.4615	1.78304	22.3157	2.31e-06	2.28e-05
XLOC_018796	Peaxi162Scf00314g00830	U2 small nuclear ribonucleoprotein A	7.01375	25.6081	1.86834	3.62408	5e-05	0.000174625	yes		Peaxi162Scf00295g00923	2.46135	-0.0715289	2.232	0.135179	0.256277
XLOC_016427	Peaxi162Scf00246g01011	Nucleotide binding protein, putative isoform 1 [Theobroma cacao] gb|EOY06540.1| Nucleotide binding protein, putative isoform 1 [Theobroma cacao]	1.95711	7.12436	1.86403	4.20586	5e-05	0.000174625	yes		Peaxi162Scf00012g02419	2.45997	1.00847	13.845	0.000198528	0.00115439
XLOC_008089	Peaxi162Scf00080g01717	Serine/threonine protein phosphatase 2A 59 kDa regulatory subunit B' gamma isoform	5.59418	20.3619	1.86387	4.32772	5e-05	0.000174625	yes		Peaxi162Scf00074g00622	2.45985	2.75249	2.35122	0.125185	0.242549
XLOC_018597	Peaxi162Scf00310g00083	Pentatricopeptide repeat-containing protein	3.01207	10.9426	1.86113	4.21118	5e-05	0.000174625	yes		Peaxi162Scf00089g00938	2.45968	3.3349	28.0442	1.19e-07	1.55e-06
XLOC_006826	Peaxi162Scf00066g00423	40S ribosomal protein S15a-1	13.3004	48.3188	1.86112	4.43726	5e-05	0.000174625	yes		Peaxi162Scf00435g01211	2.45909	5.2568	76.8946	1.8e-18	1.2e-16
XLOC_002152	Peaxi162Scf00013g00137	ATP-binding cassette A2	2.27588	8.26435	1.86048	3.85542	5e-05	0.000174625	yes		Peaxi162Scf00187g01311	2.45817	0.730429	6.61363	0.0101201	0.0328796
XLOC_029738	Peaxi162Scf00803g00001	Bifunctional inhibitor/lipid-transfer protein/seed storage 2S albumin superfamily protein	66.1677	240.143	1.8597	4.5079	5e-05	0.000174625	yes		Peaxi162Scf01090g00121	2.45653	-0.536966	2.24691	0.133882	0.254447
XLOC_019488	Peaxi162Scf00335g00076	Plastin-2	1.26082	4.5693	1.85761	3.10368	5e-05	0.000174625	yes		Peaxi162Scf00207g00130	2.45573	2.27437	9.87753	0.00167309	0.0073154
XLOC_027759	Peaxi162Scf00684g00330	Organ-specific protein S2 [Medicago truncatula] gb|AES69782.1| Organ-specific protein S2 [Medicago truncatula]	22.2852	80.7601	1.85756	4.83353	5e-05	0.000174625	yes		Peaxi162Scf01125g00110	2.45446	1.10788	2.25316	0.133342	0.253653
XLOC_015996	Peaxi162Scf00232g00056	Pentatricopeptide repeat-containing protein	0.86496	3.12816	1.85461	0.965931	0.1644	0.232506	no		Peaxi162Scf00154g00035	2.45425	0.472595	6.88707	0.00868214	0.0289153
XLOC_011647	Peaxi162Scf00140g00022	Unknown protein	0.802239	2.89033	1.84913	3.37293	5e-05	0.000174625	yes		Peaxi162Scf00798g00034	2.45319	2.76989	2.25696	0.133015	0.253171
XLOC_008166	Peaxi162Scf00082g00018	Protein of unknown function (DUF810)	3.75132	13.5083	1.84838	4.46213	5e-05	0.000174625	yes		Peaxi162Scf00078g00002	2.453	1.17043	2.25754	0.132965	0.253123
XLOC_004818	Peaxi162Scf00039g01233	Major facilitator superfamily protein	15.4817	55.7194	1.84762	4.75797	5e-05	0.000174625	yes		Peaxi162Scf00442g00526	2.45198	0.988783	2.26055	0.132707	0.252701
XLOC_007227	Peaxi162Scf00071g00138	U-box domain-containing protein 9	1.08	3.8844	1.84666	2.24964	0.01125	0.0231999	yes		Peaxi162Scf00495g00042	2.45159	5.41484	68.5404	1.24e-16	6.69e-15
XLOC_012472	Peaxi162Scf00158g00032	Pentatricopeptide repeat (PPR) superfamily protein	0.961712	3.45866	1.84654	2.42096	0.00065	0.00185122	yes		Peaxi162Scf00222g00016	2.45037	1.18089	2.27709	0.131298	0.250702
XLOC_018411	Peaxi162Scf00304g01114		7.08125	25.4431	1.8452	2.80718	0.0003	0.000918529	yes		Peaxi162Scf00173g00323	2.45001	4.33197	65.8533	4.86e-16	2.38e-14
XLOC_027287	Peaxi162Scf00661g00027	50S rib L21 [Medicago truncatula]	3.91829	14.067	1.84402	3.5631	5e-05	0.000174625	yes		Peaxi162Scf00040g00323	2.44974	-0.095386	6.05418	0.0138734	0.0424567
XLOC_015768	Peaxi162Scf00227g00812	Nuclear pore complex protein Nup85	2.12845	7.62234	1.84043	3.59671	5e-05	0.000174625	yes		Peaxi162Scf00110g00183	2.44838	4.87917	54.9751	1.22e-13	4.37e-12
XLOC_032626	Peaxi162Scf01086g00015	Potassium/sodium hyperpolarization-activated cyclic nucleotide-gated channel 1 [Theobroma cacao] gb|EOY12580.1| Potassium/sodium hyperpolarization-activated cyclic nucleotide-gated channel 1 [Theobroma cacao]	69.5556	249.018	1.84001	4.82222	5e-05	0.000174625	yes		Peaxi162Scf00597g00811	2.44785	-0.154517	6.95464	0.00836021	0.0280189
XLOC_019480	Peaxi162Scf00335g00107		1.1821	4.23077	1.83957	1.41754	0.0422	0.0738008	no		Peaxi162Scf00076g00615	2.44752	0.88441	2.28432	0.130687	0.249681
XLOC_021009	Peaxi162Scf00378g00635	Importin-7	4.9883	17.8404	1.83853	4.56636	5e-05	0.000174625	yes		Peaxi162Scf00166g01027	2.44463	2.31796	30.8732	2.75e-08	4.11e-07
XLOC_000509	Peaxi162Scf00002g00522	Pentatricopeptide repeat-containing protein	1.25714	4.49355	1.83771	2.55725	0.00105	0.00284913	yes		Peaxi162Scf00129g00824	2.44355	2.4259	23.3842	1.33e-06	1.37e-05
XLOC_013010	Peaxi162Scf00166g00640	Pentatricopeptide repeat (PPR) superfamily protein	3.15618	11.2429	1.83277	3.71249	5e-05	0.000174625	yes		Peaxi162Scf00102g01111	2.44282	3.3001	2.28691	0.13047	0.249404
XLOC_008238	Peaxi162Scf00083g01117	Translation elongation factor EF1B/ribosomal protein S6 family protein	22.9815	81.856	1.83261	4.49611	5e-05	0.000174625	yes		Peaxi162Scf00009g00342	2.44256	4.69613	2.35319	0.125027	0.242378
XLOC_003943	Peaxi162Scf00030g00044	alpha/beta-Hydrolases superfamily protein	2.6343	9.3645	1.82978	2.88063	5e-05	0.000174625	yes		Peaxi162Scf00121g02010	2.44176	0.058448	2.28988	0.13022	0.249112
XLOC_031459	Peaxi162Scf00954g00227	RNA helicase, ATP-dependent, SK12/DOB1 protein	2.60436	9.25772	1.82972	4.17314	5e-05	0.000174625	yes		Peaxi162Scf00004g10118	2.43899	5.58539	35.7279	2.27e-09	4.23e-08
XLOC_025401	Peaxi162Scf00553g00627	Formamidopyrimidine-DNA glycosylase	0.788741	2.80339	1.82955	2.12852	0.0045	0.0103476	yes		Peaxi162Scf00014g00122	2.43897	3.01328	2.30526	0.128936	0.247294
XLOC_033384	Peaxi162Scf01211g00132	Protein of unknown function, DUF642	9.36692	33.2918	1.82952	4.3371	5e-05	0.000174625	yes		Peaxi162Scf00464g00431	2.4388	3.682	2.35354	0.124999	0.242369
XLOC_030326	Peaxi162Scf00848g00012	RNA polymerase III subunit RPC82 family protein	1.38404	4.91686	1.82885	2.55876	0.0005	0.00146065	yes		Peaxi162Scf01260g00116	2.43745	0.860563	7.87636	0.00500852	0.0183377
XLOC_028631	Peaxi162Scf00732g00440	conserved hypothetical protein [Ricinus communis] gb|EEF28662.1| conserved hypothetical protein [Ricinus communis]	1.42278	5.05367	1.82862	2.9592	0.0001	0.00033435	yes		Peaxi162Scf00461g01012	2.43744	2.62813	22.1776	2.49e-06	2.43e-05
XLOC_029693	Peaxi162Scf00801g00731	31-kDa RNA binding protein	95.735	339.556	1.82653	4.63204	5e-05	0.000174625	yes		Peaxi162Scf00009g01530	2.43718	0.14372	4.63689	0.0312917	0.0824192
XLOC_006867	Peaxi162Scf00067g00116	Unknown protein	3.18172	11.2674	1.82427	1.93862	0.0117	0.0240167	yes		Peaxi162Scf00045g00046	2.43555	-0.647586	2.30684	0.128806	0.247152
XLOC_008635	Peaxi162Scf00089g01842	Triose phosphate/phosphate translocator, chloroplastic	15.4634	54.6951	1.82255	4.71253	5e-05	0.000174625	yes		Peaxi162Scf00130g01019	2.43545	-0.0839072	7.01956	0.00806239	0.0271835
XLOC_019209	Peaxi162Scf00329g00002	Eukaryotic aspartyl protease family protein	1.34361	4.74823	1.82127	2.65181	0.0003	0.000918529	yes		Peaxi162Scf00073g01120	2.43469	2.9133	49.6335	1.85e-12	5.67e-11
XLOC_025246	Peaxi162Scf00547g00710	ATP-dependent RNA helicase dbp7	1.09532	3.86466	1.819	2.70238	0.0003	0.000918529	yes		Peaxi162Scf00799g00518	2.43447	5.23968	2.30974	0.128566	0.246834
XLOC_014536	Peaxi162Scf00198g00036	ATPase E1-E2 type family protein / haloacid dehalogenase-like hydrolase family protein	2.94318	10.3809	1.81848	4.2484	5e-05	0.000174625	yes		Peaxi162Scf00597g00827	2.43407	3.07285	7.28692	0.00694586	0.0240694
XLOC_003491	Peaxi162Scf00023g00927	Protein of unknown function (DUF819)	3.15528	11.1209	1.81743	3.09626	5e-05	0.000174625	yes		Peaxi162Scf00422g00916	2.43396	2.76111	26.8105	2.24e-07	2.77e-06
XLOC_009241	Peaxi162Scf00102g00077	beta-amylase 1	7.12927	25.1119	1.81654	4.42171	5e-05	0.000174625	yes		Peaxi162Scf00128g00740	2.43251	0.718802	4.76998	0.0289602	0.0775167
XLOC_001762	Peaxi162Scf00010g03410	Coiled-coil domain-containing protein 55 (DUF2040)	0.733978	2.58237	1.81488	1.48193	0.0289	0.0530379	no		Peaxi162Scf00011g00939	2.43073	-0.0482768	4.61032	0.03178	0.0833622
XLOC_030204	Peaxi162Scf00836g00036	Histone superfamily protein	12.546	44.1126	1.81396	2.89597	0.0001	0.00033435	yes		Peaxi162Scf00521g00015	2.43001	1.12172	8.90232	0.00284808	0.0114676
XLOC_031510	Peaxi162Scf00957g00331	Malectin/receptor-like protein kinase family protein	1.69246	5.94113	1.81161	3.34323	5e-05	0.000174625	yes		Peaxi162Scf00149g01017	2.42923	-0.230865	9.5343	0.00201668	0.00859099
XLOC_010744	Peaxi162Scf00127g01816	Tubulin--tyrosine ligase-like protein 12	2.08543	7.3067	1.80888	3.59552	5e-05	0.000174625	yes		Peaxi162Scf00951g00331	2.42741	6.66957	2.32817	0.127051	0.244834
XLOC_022354	Peaxi162Scf00421g00121	NHL domain-containing protein	4.0425	14.1601	1.80851	3.74985	5e-05	0.000174625	yes		Peaxi162Scf00389g00623	2.42706	4.23754	43.9934	3.29e-11	8.39e-10
XLOC_005613	Peaxi162Scf00047g01633	60 kDa chaperonin 1	2.31306	8.10139	1.80836	3.67121	5e-05	0.000174625	yes		Peaxi162Scf00038g01725	2.42642	2.17979	12.0094	0.000529336	0.00269641
XLOC_033772	Peaxi162Scf01302g00038	Protein kinase superfamily protein	6.09522	21.3369	1.8076	4.14563	5e-05	0.000174625	yes		Peaxi162Scf00014g02735	2.42622	5.3777	2.33122	0.126803	0.244469
XLOC_032441	Peaxi162Scf01061g00130	PENTATRICOPEPTIDE REPEAT 596	0.891241	3.11968	1.80751	2.22377	0.0042	0.00973416	yes		Peaxi162Scf00047g10224	2.42531	-0.3287	3.04204	0.0811337	0.173497
XLOC_002252	Peaxi162Scf00014g00613	Protein kinase superfamily protein	4.7822	16.7313	1.8068	3.61471	5e-05	0.000174625	yes		Peaxi162Scf00152g00085	2.42531	2.57913	2.33355	0.126613	0.244309
XLOC_014072	Peaxi162Scf00188g01216	Cytochrome P450 superfamily protein	146.383	511.943	1.80623	4.12335	5e-05	0.000174625	yes		Peaxi162Scf01337g00018	2.42511	5.14585	37.4425	9.41e-10	1.88e-08
XLOC_012649	Peaxi162Scf00160g01744	gigantea protein (GI)	42.8487	149.803	1.80574	4.40079	5e-05	0.000174625	yes		Peaxi162Scf00073g01730	2.42509	0.131857	6.4071	0.0113665	0.0361188
XLOC_005551	Peaxi162Scf00047g00340	Methyltransferase-like protein 13	1.11032	3.88084	1.80539	2.88542	5e-05	0.000174625	yes		Peaxi162Scf00046g00119	2.42389	6.08804	2.33958	0.126124	0.243618
XLOC_021717	Peaxi162Scf00401g00082	26S proteasome regulatory subunit, putative isoform 2 [Theobroma cacao] gb|EOY29552.1| 26S proteasome regulatory subunit, putative isoform 2 [Theobroma cacao]	3.58191	12.5196	1.80539	2.76693	0.0001	0.00033435	yes		Peaxi162Scf00001g04617	2.42384	2.8486	2.33725	0.126313	0.243888
XLOC_014941	Peaxi162Scf00207g01361	ATPase E1-E2 type family protein / haloacid dehalogenase-like hydrolase family protein	5.53394	19.3301	1.80447	4.55762	5e-05	0.000174625	yes		Peaxi162Scf00643g00039	2.42098	0.122667	6.86963	0.0087673	0.0291568
XLOC_023485	Peaxi162Scf00461g00057	Protein of unknown function (DUF506)	6.28026	21.9288	1.80393	3.66697	5e-05	0.000174625	yes		Peaxi162Scf00049g00208	2.42011	2.66976	22.1238	2.56e-06	2.48e-05
XLOC_017583	Peaxi162Scf00282g00136	Pseudouridine synthase family protein	0.740654	2.58544	1.80354	2.3124	0.00105	0.00284913	yes		Peaxi162Scf00102g01531	2.41929	4.65782	33.2735	8.01e-09	1.32e-07
XLOC_008606	Peaxi162Scf00089g01436	ATP-dependent RNA helicase DBP2	12.0995	42.1643	1.80108	4.54899	5e-05	0.000174625	yes		Peaxi162Scf00815g00359	2.41927	1.50967	28.2018	1.09e-07	1.44e-06
XLOC_004768	Peaxi162Scf00038g02343	Plant invertase/pectin methylesterase inhibitor superfamily	36.116	125.811	1.80055	4.38752	5e-05	0.000174625	yes		Peaxi162Scf00767g00524	2.41864	3.87636	45.3321	1.66e-11	4.44e-10
XLOC_008943	Peaxi162Scf00095g00168	translocon at the inner envelope membrane of chloroplasts 110	15.9476	55.5233	1.79976	4.73984	5e-05	0.000174625	yes		Peaxi162Scf00194g00732	2.41765	3.01495	47.8468	4.61e-12	1.34e-10
XLOC_015944	Peaxi162Scf00231g00326		4.01993	13.9648	1.79656	2.8087	5e-05	0.000174625	yes		Peaxi162Scf00395g00111	2.41756	3.38193	32.3539	1.28e-08	2.03e-07
XLOC_002478	Peaxi162Scf00015g00335	MAR-binding filament-like protein 1-1	3.76135	13.0536	1.79512	3.87992	5e-05	0.000174625	yes		Peaxi162Scf00052g00210	2.41706	2.38641	7.6154	0.0057872	0.0206698
XLOC_020622	Peaxi162Scf00365g00936	Ribonuclease III family protein	6.75767	23.4516	1.79509	4.24505	5e-05	0.000174625	yes		Peaxi162Scf00479g00055	2.41508	5.8579	60.9264	5.92e-15	2.52e-13
XLOC_027988	Peaxi162Scf00694g00317	Structural constituent of ribosome, putative [Theobroma cacao] gb|EOY10136.1| Structural constituent of ribosome, putative [Theobroma cacao]	88.7638	307.699	1.79348	4.71801	5e-05	0.000174625	yes		Peaxi162Scf00047g01526	2.4142	2.74243	58.6815	1.85e-14	7.33e-13
XLOC_011054	Peaxi162Scf00129g00433	Aldose 1-epimerase	6.6115	22.9089	1.79286	4.71387	5e-05	0.000174625	yes		Peaxi162Scf00332g00332	2.41414	1.22533	13.6594	0.000219146	0.00125768
XLOC_022406	Peaxi162Scf00422g00025	Tether containing UBX domain for GLUT4, putative [Theobroma cacao] gb|EOX92153.1| Tether containing UBX domain for GLUT4, putative [Theobroma cacao]	1.34515	4.6595	1.7924	2.47108	0.0007	0.00197918	yes		Peaxi162Scf00074g00120	2.41235	3.62599	14.7186	0.000124809	0.000768899
XLOC_010856	Peaxi162Scf00128g00138	conserved hypothetical protein [Ricinus communis] gb|EEF34483.1| conserved hypothetical protein [Ricinus communis]	44.7015	154.782	1.79185	4.80705	5e-05	0.000174625	yes		Peaxi162Scf00105g00510	2.41171	2.73332	44.7011	2.3e-11	6e-10
XLOC_013396	Peaxi162Scf00173g00324	Cytochrome c oxidase assembly protein COX15	1.54836	5.35799	1.79095	2.84749	5e-05	0.000174625	yes		Peaxi162Scf00434g00335	2.41151	-0.135848	7.75613	0.00535305	0.0193745
XLOC_010599	Peaxi162Scf00125g00014	DNA LIGASE 6	1.11937	3.87291	1.79073	0.959577	0.0783	0.124833	no		Peaxi162Scf01316g00002	2.41095	3.29735	2.32004	0.127717	0.245729
XLOC_003396	Peaxi162Scf00021g02316	Dihydroorotate dehydrogenase (quinone)	2.23165	7.71481	1.78952	3.16133	5e-05	0.000174625	yes		Peaxi162Scf00024g02218	2.41087	5.11832	2.32293	0.12748	0.245387
XLOC_029083	Peaxi162Scf00760g00324	Unknown protein	1.9283	6.66528	1.78933	1.95693	0.005	0.0113574	yes		Peaxi162Scf00188g00083	2.41076	-0.258505	5.08286	0.0241635	0.0666765
XLOC_003349	Peaxi162Scf00021g00015	MADS-box transcription factor 6	0.620439	2.14207	1.78764	1.47255	0.03415	0.0613714	no		Peaxi162Scf00012g00364	2.40821	6.86365	2.3029	0.129133	0.247562
XLOC_015586	Peaxi162Scf00222g00059	Mitochondrial transcription termination factor family protein	2.30528	7.93933	1.78407	2.16287	0.00515	0.0116599	yes		Peaxi162Scf00763g00035	2.40771	3.44613	2.30497	0.128961	0.247318
XLOC_029719	Peaxi162Scf00802g00233	FAR1-related sequence 10	1.22987	4.23557	1.78405	2.73929	0.00025	0.000777877	yes		Peaxi162Scf00013g00341	2.40696	3.36965	51.6891	6.5e-13	2.12e-11
XLOC_029959	Peaxi162Scf00818g00014	Disease resistance protein (CC-NBS-LRR class) family	2.71224	9.33961	1.78388	3.42732	5e-05	0.000174625	yes		Peaxi162Scf01054g00014	2.40691	3.03352	2.29472	0.129814	0.248541
XLOC_024911	Peaxi162Scf00535g00416	BTB/POZ domain-containing protein	3.48329	11.9863	1.78287	3.66047	5e-05	0.000174625	yes		Peaxi162Scf00128g00449	2.4068	3.06014	41.7942	1.01e-10	2.39e-09
XLOC_008080	Peaxi162Scf00080g01411	S-adenosyl-L-methionine-dependent methyltransferases superfamily protein	4.56086	15.6909	1.78255	4.01999	5e-05	0.000174625	yes		Peaxi162Scf00244g00018	2.40584	1.08569	19.2001	1.18e-05	9.68e-05
XLOC_022788	Peaxi162Scf00438g00822		0.723543	2.48837	1.78205	1.01981	0.0447	0.0771884	no		Peaxi162Scf00019g00226	2.40546	1.52701	2.28556	0.130583	0.249528
XLOC_022528	Peaxi162Scf00428g00417	Zinc finger (C3HC4-type RING finger) family protein	1.95758	6.72659	1.7808	3.37284	5e-05	0.000174625	yes		Peaxi162Scf00591g00012	2.40523	5.00298	2.29079	0.130144	0.249011
XLOC_013361	Peaxi162Scf00171g00822	Calcium-binding EF-hand family protein	22.9387	78.7342	1.7792	4.56859	5e-05	0.000174625	yes		Peaxi162Scf00060g00047	2.40465	7.23299	2.28741	0.130428	0.249346
XLOC_019281	Peaxi162Scf00330g00618	ATP-dependent zinc metalloprotease FtsH	2.35291	8.071	1.7783	3.4136	5e-05	0.000174625	yes		Peaxi162Scf00226g00932	2.40387	2.2431	2.27545	0.131437	0.250883
XLOC_025866	Peaxi162Scf00579g00064	calcium-dependent protein kinase 21	0.671989	2.30224	1.77653	1.37275	0.0434	0.0755937	no		Peaxi162Scf00767g00518	2.40345	1.08667	14.6154	0.000131836	0.000807586
XLOC_021523	Peaxi162Scf00394g00714	conserved hypothetical protein [Ricinus communis] gb|EEF31078.1| conserved hypothetical protein [Ricinus communis]	2.54162	8.70635	1.77632	3.83095	5e-05	0.000174625	yes		Peaxi162Scf00044g01112	2.40168	6.78512	2.26143	0.132632	0.252614
XLOC_017071	Peaxi162Scf00265g00091	Unknown protein	1.72842	5.905	1.77248	2.32623	0.0005	0.00146065	yes		Peaxi162Scf00652g00421	2.40114	-0.0935241	6.6051	0.0101687	0.0330045
XLOC_032268	Peaxi162Scf01039g00110	DEGP protease 2	19.9796	68.2343	1.77197	4.74975	5e-05	0.000174625	yes		Peaxi162Scf00680g00057	2.39967	5.17442	87.7965	7.25e-21	6.16e-19
XLOC_031782	Peaxi162Scf00984g00022	Pentatricopeptide repeat-containing protein	0.818927	2.79317	1.77009	2.24397	0.00215	0.00540209	yes		Peaxi162Scf00004g00351	2.3996	2.83247	2.24809	0.13378	0.254299
XLOC_002275	Peaxi162Scf00014g01719	BEL1-like homeodomain 8	2.02149	6.88881	1.76884	2.98722	5e-05	0.000174625	yes		Peaxi162Scf00740g00557	2.39859	-0.508678	2.24154	0.134348	0.255121
XLOC_003885	Peaxi162Scf00029g00173	60 kDa chaperonin 1	0.765664	2.60653	1.76735	2.16399	0.00315	0.00754739	yes		Peaxi162Scf00271g00724	2.39798	2.63717	22.6351	1.96e-06	1.96e-05
XLOC_000146	Peaxi162Scf00000g00708	Leucine-rich repeat transmembrane protein kinase	4.27145	14.5343	1.76667	4.22131	5e-05	0.000174625	yes		Peaxi162Scf00015g00125	2.39739	3.87558	2.23376	0.135025	0.256055
XLOC_031042	Peaxi162Scf00921g00259	indole-3-butyric acid response 5	14.5631	49.5192	1.76567	4.14818	5e-05	0.000174625	yes		Peaxi162Scf00045g01628	2.39634	0.796534	2.22693	0.135623	0.256907
XLOC_020372	Peaxi162Scf00362g00356	RNA polymerase II-associated protein 1, putative [Theobroma cacao] gb|EOX97549.1| RNA polymerase II-associated protein 1, putative [Theobroma cacao]	0.712608	2.42296	1.76559	3.17254	5e-05	0.000174625	yes		Peaxi162Scf00363g00727	2.39603	4.24547	40.2193	2.27e-10	5.06e-09
XLOC_025072	Peaxi162Scf00540g00214	Acyl-CoA N-acyltransferase with RING/FYVE/PHD-type zinc finger protein	1.29164	4.38979	1.76495	3.53588	5e-05	0.000174625	yes		Peaxi162Scf01411g00005	2.39596	1.11616	2.2089	0.137217	0.259168
XLOC_028327	Peaxi162Scf00713g00038	Glutathione S-transferase family protein	0.798803	2.71161	1.76324	1.4436	0.0342	0.0614486	no		Peaxi162Scf00051g00109	2.39589	6.29184	149.967	1.76e-34	4.56e-32
XLOC_017750	Peaxi162Scf00286g00442	Importin-7	8.61032	29.1959	1.76163	4.59778	5e-05	0.000174625	yes		Peaxi162Scf01012g00121	2.39568	4.36342	13.6672	0.000218237	0.00125315
XLOC_010013	Peaxi162Scf00112g00095	Pentatricopeptide repeat-containing protein	1.61051	5.45724	1.76066	2.80015	0.00055	0.00159199	yes		Peaxi162Scf00072g00615	2.3954	5.69817	99.3278	2.14e-23	2.33e-21
XLOC_028010	Peaxi162Scf00695g00215	cytochrome P450, family 88, subfamily A, polypeptide 3	1.56188	5.29188	1.76049	2.83232	0.0001	0.00033435	yes		Peaxi162Scf00117g00113	2.3952	0.0490711	2.21944	0.136282	0.257779
XLOC_003065	Peaxi162Scf00017g02228	Pentatricopeptide repeat-containing protein	8.30347	28.1141	1.75951	4.60212	5e-05	0.000174625	yes		Peaxi162Scf00314g00638	2.39515	-0.111429	2.21912	0.136311	0.257809
XLOC_007888	Peaxi162Scf00078g01140	RING/U-box superfamily protein	2.04009	6.90504	1.75902	2.88325	5e-05	0.000174625	yes		Peaxi162Scf00359g00214	2.39415	2.64696	21.733	3.13e-06	3e-05
XLOC_009692	Peaxi162Scf00107g01320	Guanine nucleotide-binding protein-like 3 homolog	5.38412	18.2179	1.75857	4.05892	5e-05	0.000174625	yes		Peaxi162Scf00043g02929	2.39375	4.42569	84.6758	3.52e-20	2.8e-18
XLOC_003031	Peaxi162Scf00017g00611	GATA transcription factor 15	1.74026	5.88689	1.7582	2.08181	0.0041	0.00952849	yes		Peaxi162Scf00014g00177	2.39374	-0.388516	2.20988	0.137129	0.259026
XLOC_027151	Peaxi162Scf00652g00216		9.02889	30.5392	1.75804	2.92456	5e-05	0.000174625	yes		Peaxi162Scf00459g00082	2.39368	-0.175408	2.19225	0.138707	0.261386
XLOC_006725	Peaxi162Scf00065g01522	Unknown protein	7.50143	25.3714	1.75797	3.39254	5e-05	0.000174625	yes		Peaxi162Scf00057g00149	2.39314	3.10677	18.9518	1.34e-05	0.000108255
XLOC_020705	Peaxi162Scf00368g00115	DNA repair protein UVH3	1.14006	3.85146	1.7563	3.58646	5e-05	0.000174625	yes		Peaxi162Scf00384g00013	2.39225	-0.191808	2.20006	0.138006	0.260325
XLOC_025024	Peaxi162Scf00538g00529	X intrinsic protein [Nicotiana sylvestris]	4.18314	14.1301	1.75611	3.05397	5e-05	0.000174625	yes		Peaxi162Scf00538g00015	2.39201	2.0317	2.19849	0.138146	0.260519
XLOC_009573	Peaxi162Scf00105g00510	rib [Arabidopsis thaliana]	3.14529	10.6187	1.75534	2.48016	0.0003	0.000918529	yes		Peaxi162Scf00157g01643	2.39079	1.38176	2.20576	0.137496	0.259482
XLOC_033565	Peaxi162Scf01256g00011	Pentatricopeptide repeat-containing protein	1.08793	3.67165	1.75484	1.46533	0.22015	0.293646	no		Peaxi162Scf00000g00562	2.39054	1.82858	2.18872	0.139025	0.26189
XLOC_002960	Peaxi162Scf00017g02235	Unknown protein	0.712006	2.40261	1.75464	0.958626	0.0803	0.127593	no		Peaxi162Scf00194g01013	2.38983	0.448817	5.96899	0.0145596	0.0441586
XLOC_020124	Peaxi162Scf00355g00113	Structural maintenance of chromosomes protein 3	3.27458	11.0332	1.75247	4.14276	5e-05	0.000174625	yes		Peaxi162Scf00444g00223	2.3889	4.61882	63.9332	1.29e-15	5.86e-14
XLOC_011080	Peaxi162Scf00129g00824	GPI ethanolamine phosphate transferase 1	1.18392	3.98303	1.7503	2.64987	0.00025	0.000777877	yes		Peaxi162Scf00160g00053	2.38866	3.76065	41.5462	1.15e-10	2.69e-09
XLOC_010605	Peaxi162Scf00125g00235	germin-like protein 2	0.945957	3.18169	1.74994	1.26466	0.14515	0.20968	no		Peaxi162Scf00133g00091	2.3885	2.42061	24.8516	6.19e-07	6.89e-06
XLOC_003091	Peaxi162Scf00017g02641	Importin subunit beta-4	1.21497	4.08339	1.74884	3.2429	5e-05	0.000174625	yes		Peaxi162Scf00006g00026	2.38815	-0.00638652	4.50711	0.0337542	0.0875543
XLOC_010301	Peaxi162Scf00119g00023	H/ACA ribonucleoprotein complex subunit 2-like protein	11.8235	39.7159	1.74806	3.85346	5e-05	0.000174625	yes		Peaxi162Scf01002g00117	2.38704	3.22498	24.1339	8.99e-07	9.62e-06
XLOC_020770	Peaxi162Scf00372g00719	Mitochondrial import receptor subunit TOM40-1	7.07932	23.7782	1.74795	3.99105	5e-05	0.000174625	yes		Peaxi162Scf00073g00231	2.38697	3.19387	50.4917	1.2e-12	3.74e-11
XLOC_018046	Peaxi162Scf00295g01133	F-BOX WITH WD-40 2	1.00539	3.37606	1.74758	1.74046	0.0084	0.0179545	yes		Peaxi162Scf01810g00112	2.38689	2.30019	19.3387	1.09e-05	9.09e-05
XLOC_000620	Peaxi162Scf00003g03540	translocon at the outer membrane of chloroplasts 64-V	0.779807	2.61656	1.74648	0.987049	0.05815	0.0964466	no		Peaxi162Scf00000g00839	2.3847	0.360249	2.14958	0.142609	0.266966
XLOC_029186	Peaxi162Scf00767g00068	Ankyrin repeat family protein / BTB/POZ domain-containing protein	1.85406	6.21921	1.74604	3.05562	5e-05	0.000174625	yes		Peaxi162Scf00998g00033	2.38273	2.86898	21.1984	4.14e-06	3.83e-05
XLOC_014350	Peaxi162Scf00194g00933	Leucine-rich repeat protein kinase family protein	5.07755	17.0268	1.7456	4.24622	5e-05	0.000174625	yes		Peaxi162Scf00032g01116	2.38196	0.466159	2.13097	0.144349	0.269567
XLOC_003243	Peaxi162Scf00020g00121	UDP-Glycosyltransferase superfamily protein	1.59289	5.34107	1.74548	2.60158	0.0003	0.000918529	yes		Peaxi162Scf00753g00411	2.38147	1.32779	10.8506	0.000987656	0.00464494
XLOC_019139	Peaxi162Scf00327g00101	Delta(8)-fatty-acid desaturase	1.58568	5.31579	1.74518	2.46639	0.0012	0.00321185	yes		Peaxi162Scf00040g02110	2.38019	-0.0447659	2.11885	0.145495	0.27112
XLOC_022136	Peaxi162Scf00416g00416	Cytochrome P450 superfamily protein	1.5221	5.10172	1.74492	2.67067	0.0003	0.000918529	yes		Peaxi162Scf00063g02323	2.37923	8.0442	126.355	2.57e-29	4.76e-27
XLOC_015324	Peaxi162Scf00213g01732	TATA-binding protein-associated factor 172	1.61146	5.40082	1.74481	2.88795	5e-05	0.000174625	yes		Peaxi162Scf00169g00086	2.37908	0.281401	6.58816	0.0102659	0.0332647
XLOC_004624	Peaxi162Scf00038g02328	Muscle M-line assembly protein unc-89, putative isoform 2 [Theobroma cacao] gb|EOY27409.1| Muscle M-line assembly protein unc-89, putative isoform 2 [Theobroma cacao]	17.6547	59.1653	1.7447	4.57889	5e-05	0.000174625	yes		Peaxi162Scf00122g02315	2.37772	3.48243	45.5419	1.49e-11	4.02e-10
XLOC_007220	Peaxi162Scf00071g02610	ILITYHIA isoform 1 [Theobroma cacao] gb|EOY10810.1| ILITYHIA isoform 1 [Theobroma cacao]	3.94606	13.2186	1.74409	4.09617	5e-05	0.000174625	yes		Peaxi162Scf00192g01618	2.37734	4.03887	65.3991	6.12e-16	2.95e-14
XLOC_008068	Peaxi162Scf00080g00151		4.07982	13.6562	1.74298	2.17027	0.0061	0.0135428	yes		Peaxi162Scf00232g00056	2.37639	1.35819	13.7928	0.000204119	0.00118244
XLOC_006892	Peaxi162Scf00067g01924	cullin 1	11.9991	40.1206	1.74141	4.55199	5e-05	0.000174625	yes		Peaxi162Scf01049g00041	2.37543	2.40009	2.08586	0.148669	0.275743
XLOC_011853	Peaxi162Scf00146g00613	Nucleolar protein 10	2.52431	8.43807	1.74103	3.61469	5e-05	0.000174625	yes		Peaxi162Scf00069g01929	2.37538	0.33557	2.08549	0.148704	0.27576
XLOC_025853	Peaxi162Scf00579g00317		0.749166	2.50275	1.74016	0.953935	0.07215	0.116273	no		Peaxi162Scf00096g01717	2.3738	4.35316	33.8488	5.96e-09	1.02e-07
XLOC_031854	Peaxi162Scf00989g00014	Unknown protein	0.97979	3.27249	1.73985	0.640707	0.2259	0.29943	no		Peaxi162Scf00140g00022	2.37365	4.83492	36.4612	1.56e-09	2.98e-08
XLOC_015133	Peaxi162Scf00209g00122	Oxidoreductase family protein	4.33353	14.473	1.73975	3.43145	5e-05	0.000174625	yes		Peaxi162Scf00038g00714	2.37285	-0.114853	10.9544	0.000933832	0.00442497
XLOC_028868	Peaxi162Scf00745g00719	Fatty acid hydroxylase superfamily	1.76672	5.90044	1.73974	3.20877	5e-05	0.000174625	yes		Peaxi162Scf00161g00121	2.37262	-0.0471169	2.03295	0.153921	0.283099
XLOC_020187	Peaxi162Scf00357g00733	Metallopeptidase M24 family protein	0.891729	2.97122	1.73638	2.29744	0.0014	0.00368563	yes		Peaxi162Scf00893g00431	2.37174	3.41547	40.9768	1.54e-10	3.54e-09
XLOC_002006	Peaxi162Scf00012g01522	Chromatin assembly factor 1 subunit B	3.40194	11.3308	1.73582	3.51863	5e-05	0.000174625	yes		Peaxi162Scf00129g00546	2.37102	4.5398	79.0249	6.13e-19	4.29e-17
XLOC_021959	Peaxi162Scf00408g00710	Growth-regulating factor 3	3.41247	11.3653	1.73575	2.80285	5e-05	0.000174625	yes		Peaxi162Scf00647g00318	2.37087	1.82404	9.72369	0.00181908	0.00785913
XLOC_000097	Peaxi162Scf00000g00345	embryo defective 2737	8.57205	28.5282	1.73468	4.25115	5e-05	0.000174625	yes		Peaxi162Scf00977g00002	2.37018	0.870111	2.07709	0.149525	0.277033
XLOC_013346	Peaxi162Scf00171g00045	sucrose synthase 6	0.924535	3.06367	1.72846	2.62778	0.0001	0.00033435	yes		Peaxi162Scf01343g00011	2.37008	3.37333	35.2576	2.89e-09	5.27e-08
XLOC_010629	Peaxi162Scf00126g00121	protein kinase family protein	1.46279	4.83618	1.72514	2.12397	0.0028	0.0068003	yes		Peaxi162Scf00021g02316	2.36867	2.1932	26.1461	3.17e-07	3.78e-06
XLOC_029942	Peaxi162Scf00818g00118	uracil dna glycosylase	0.760343	2.50527	1.72024	1.80019	0.00915	0.019359	yes		Peaxi162Scf00263g00002	2.36725	-0.17716	3.18966	0.0741053	0.162287
XLOC_034634	Peaxi162Scf01810g00112	U3 small nucleolar ribonucleoprotein protein IMP4	2.23511	7.36253	1.71986	2.7827	5e-05	0.000174625	yes		Peaxi162Scf00287g01221	2.36708	0.48939	9.24002	0.00236783	0.00983209
XLOC_034073	Peaxi162Scf01372g00045	SPFH/Band 7/PHB domain-containing membrane-associated protein family	21.1209	69.5371	1.71911	4.17734	5e-05	0.000174625	yes		Peaxi162Scf00095g00013	2.366	-0.720929	2.04989	0.152217	0.280891
XLOC_007124	Peaxi162Scf00071g00020	GTPase Der	1.90371	6.26143	1.71768	3.18722	5e-05	0.000174625	yes		Peaxi162Scf00036g01811	2.36445	2.38695	61.8327	3.74e-15	1.65e-13
XLOC_033467	Peaxi162Scf01229g00411	Cytochrome P450 superfamily protein	2.16001	7.09889	1.71656	3.00149	5e-05	0.000174625	yes		Peaxi162Scf00048g01725	2.36435	2.59243	21.0471	4.48e-06	4.11e-05
XLOC_023949	Peaxi162Scf00483g00029	Thioesterase/thiol ester dehydrase-isomerase superfamily protein	3.01903	9.9196	1.7162	3.21282	5e-05	0.000174625	yes		Peaxi162Scf00284g00619	2.36295	2.61068	20.0755	7.44e-06	6.45e-05
XLOC_002179	Peaxi162Scf00013g00734	Haloacid dehalogenase-like hydrolase (HAD) superfamily protein	3.68568	12.0967	1.71461	3.90377	5e-05	0.000174625	yes		Peaxi162Scf01310g10029	2.3597	3.18975	36.7951	1.31e-09	2.56e-08
XLOC_000963	Peaxi162Scf00004g00117	Nuclear ribonuclease Z	8.84066	29.0081	1.71423	4.16395	5e-05	0.000174625	yes		Peaxi162Scf00772g00076	2.35918	0.815646	2.00461	0.156821	0.287111
XLOC_011925	Peaxi162Scf00147g00075	kinesin 4	1.1677	3.82869	1.71319	3.12051	5e-05	0.000174625	yes		Peaxi162Scf00127g00132	2.35801	0.401129	11.9882	0.000535371	0.00272514
XLOC_003930	Peaxi162Scf00029g03217	NIMA-related serine/threonine kinase 1	1.39482	4.57269	1.71296	2.58982	0.00045	0.00132797	yes		Peaxi162Scf00306g00087	2.35796	1.53803	21.8084	3.01e-06	2.9e-05
XLOC_033205	Peaxi162Scf01178g00019	MADS-box transcription factor FBP22 [Petunia x hybrida]	1.13921	3.73401	1.71269	1.33413	0.0437	0.0760479	no		Peaxi162Scf00205g00026	2.35724	0.415847	10.9889	0.000916588	0.00435921
XLOC_022168	Peaxi162Scf00417g01212	S-adenosyl-L-methionine-dependent tRNA 4-demethylwyosine synthase	4.66259	15.2792	1.71237	4.10633	5e-05	0.000174625	yes		Peaxi162Scf00146g00613	2.35696	3.23683	39.4083	3.44e-10	7.36e-09
XLOC_021598	Peaxi162Scf00397g00016	Bifunctional protein FolD 2	8.71388	28.5529	1.71225	4.22847	5e-05	0.000174625	yes		Peaxi162Scf00045g00323	2.35682	2.39939	14.9221	0.000112042	0.000700668
XLOC_011065	Peaxi162Scf00129g00512	Pentatricopeptide repeat-containing protein	1.67972	5.49912	1.71098	2.86137	0.0001	0.00033435	yes		Peaxi162Scf00231g00029	2.3563	5.63276	43.8585	3.53e-11	8.91e-10
XLOC_004964	Peaxi162Scf00041g00217	Sec14p-like phosphatidylinositol transfer family protein	7.93021	25.9549	1.71057	3.85456	5e-05	0.000174625	yes		Peaxi162Scf00025g03018	2.35614	2.84706	47.0954	6.76e-12	1.92e-10
XLOC_013896	Peaxi162Scf00184g00072	RHOMBOID-like protein 13	1.07251	3.50658	1.70908	1.74322	0.01795	0.0349543	yes		Peaxi162Scf00039g00620	2.3555	4.4883	44.505	2.54e-11	6.6e-10
XLOC_019925	Peaxi162Scf00347g00624	Serine carboxypeptidase S28 family protein	12.5637	41.0661	1.70869	4.37044	5e-05	0.000174625	yes		Peaxi162Scf00745g00852	2.35382	3.02384	8.40559	0.00374068	0.0144331
XLOC_031878	Peaxi162Scf00991g00324	glycine-rich RNA-binding protein 3	9.54532	31.1766	1.7076	3.64048	5e-05	0.000174625	yes		Peaxi162Scf00464g00317	2.35012	3.18214	29.1574	6.67e-08	9.24e-07
XLOC_033814	Peaxi162Scf01310g10029	Pentatricopeptide repeat-containing protein	0.947391	3.09367	1.70729	2.0827	0.0037	0.00870359	yes		Peaxi162Scf00931g00051	2.34674	2.19068	15.3803	8.79e-05	0.000567693
XLOC_027183	Peaxi162Scf00655g00121	microtubule-associated proteins 70-2	2.16427	7.06562	1.70694	3.17349	5e-05	0.000174625	yes		Peaxi162Scf00392g00124	2.34647	3.01725	40.8059	1.68e-10	3.82e-09
XLOC_012162	Peaxi162Scf00152g00644	Pre-mRNA-processing factor 40 homolog A	1.71862	5.60948	1.70662	3.22388	5e-05	0.000174625	yes		Peaxi162Scf00785g00317	2.34582	4.44927	41.7955	1.01e-10	2.39e-09
XLOC_021049	Peaxi162Scf00380g00098	NRC1 [Solanum lycopersicum] gb|ABC26878.1| NRC1 [Solanum lycopersicum]	2.60428	8.49907	1.70642	3.22496	5e-05	0.000174625	yes		Peaxi162Scf00127g00166	2.3454	7.39187	157.098	4.87e-36	1.42e-33
XLOC_026858	Peaxi162Scf00635g00918	PLAC8 family protein	3.81923	12.4523	1.70506	3.56529	5e-05	0.000174625	yes		Peaxi162Scf00343g00058	2.34179	2.03458	41.9998	9.13e-11	2.16e-09
XLOC_023547	Peaxi162Scf00463g00052	ATP binding microtubule motor family protein	5.10196	16.629	1.70458	4.07962	5e-05	0.000174625	yes		Peaxi162Scf00074g01827	2.34006	2.98465	42.8877	5.8e-11	1.43e-09
XLOC_027224	Peaxi162Scf00658g00729	protein kinase 1B	2.88191	9.38789	1.70378	3.17473	5e-05	0.000174625	yes		Peaxi162Scf00171g00233	2.33868	2.26553	25.2344	5.08e-07	5.77e-06
XLOC_025079	Peaxi162Scf00540g00425	Early flowering [Medicago truncatula] gb|AES71140.1| Early flowering [Medicago truncatula]	1.20882	3.93715	1.70355	1.33878	0.05395	0.090401	no		Peaxi162Scf00684g00327	2.33852	8.402	74.5607	5.88e-18	3.6e-16
XLOC_032191	Peaxi162Scf01026g00008	40s ribosomal protein SA B	31.3811	102.195	1.70336	4.40423	5e-05	0.000174625	yes		Peaxi162Scf00270g00310	2.33557	2.96792	47.2616	6.21e-12	1.77e-10
XLOC_027371	Peaxi162Scf00667g00619	ureide permease 1	3.38618	11.0149	1.70173	2.96187	5e-05	0.000174625	yes		Peaxi162Scf00376g00834	2.33386	0.671545	5.37473	0.0204305	0.0579904
XLOC_017529	Peaxi162Scf00280g01015	homeobox protein 33	0.865845	2.81568	1.7013	1.63824	0.0122	0.0249117	yes		Peaxi162Scf00286g00531	2.33304	0.75618	3.89093	0.0485475	0.117084
XLOC_020065	Peaxi162Scf00352g01031	Unknown protein	0.799682	2.59892	1.70041	1.5926	0.0191	0.0369146	yes		Peaxi162Scf00205g01431	2.33224	6.09431	34.2953	4.74e-09	8.28e-08
XLOC_019926	Peaxi162Scf00347g00616	temperature-induced lipocalin	27.0165	87.789	1.7002	3.89417	5e-05	0.000174625	yes		Peaxi162Scf00344g00048	2.32676	2.20019	19.6232	9.43e-06	7.93e-05
XLOC_013942	Peaxi162Scf00186g00011	basic pentacysteine 6	17.9048	58.1608	1.6997	3.88772	5e-05	0.000174625	yes		Peaxi162Scf00523g00625	2.32112	4.42208	60.5362	7.22e-15	3.04e-13
XLOC_032198	Peaxi162Scf01026g00268	double-stranded DNA binding	1.33984	4.35195	1.69961	0.906736	0.19865	0.270293	no		Peaxi162Scf00984g00248	2.32108	3.62016	1.66288	0.197215	0.341692
XLOC_011512	Peaxi162Scf00136g00115	myb-like transcription factor family protein	1.1214	3.63978	1.69855	1.81984	0.00985	0.0206542	yes		Peaxi162Scf00329g00617	2.32076	5.62741	44.8515	2.13e-11	5.59e-10
XLOC_023773	Peaxi162Scf00474g00727	U-box domain-containing protein kinase family protein	1.21042	3.92807	1.69831	2.86745	5e-05	0.000174625	yes		Peaxi162Scf00539g00614	2.31775	0.979499	23.4515	1.28e-06	1.33e-05
XLOC_016646	Peaxi162Scf00253g00219	RING/U-box superfamily protein	13.5125	43.8491	1.69825	4.50749	5e-05	0.000174625	yes		Peaxi162Scf00020g00155	2.31735	2.14677	23.7086	1.12e-06	1.18e-05
XLOC_004346	Peaxi162Scf00036g01624	Multiple RNA-binding domain-containing protein 1	2.61807	8.49354	1.69786	3.56552	5e-05	0.000174625	yes		Peaxi162Scf00652g00217	2.31659	4.59449	45.963	1.21e-11	3.31e-10
XLOC_030243	Peaxi162Scf00840g00428	Tetratricopeptide repeat (TPR)-like superfamily protein	0.999496	3.24205	1.69763	1.87035	0.0058	0.0129541	yes		Peaxi162Scf00781g00031	2.31292	2.18485	19.5634	9.73e-06	8.17e-05
XLOC_002102	Peaxi162Scf00013g00939	DNA mismatch repair protein MSH2	0.952678	3.08898	1.69707	2.8096	0.00015	0.000486486	yes		Peaxi162Scf00547g00710	2.31281	3.29136	36.3151	1.68e-09	3.2e-08
XLOC_023560	Peaxi162Scf00464g00317	ATP-dependent RNA helicase, mitochondrial, putative	1.39214	4.50097	1.69293	3.0625	5e-05	0.000174625	yes		Peaxi162Scf01229g00411	2.31268	2.65454	25.1392	5.33e-07	6.04e-06
XLOC_017735	Peaxi162Scf00285g00922	Calcium-dependent lipid-binding (CaLB domain) family protein	15.0286	48.5539	1.69188	4.33032	5e-05	0.000174625	yes		Peaxi162Scf00941g00114	2.31158	1.33923	8.94599	0.00278079	0.0112426
XLOC_032560	Peaxi162Scf01073g00117	50S ribosomal protein L4	3.1562	10.1881	1.69062	3.12549	5e-05	0.000174625	yes		Peaxi162Scf00037g00224	2.31109	4.38643	21.5989	3.36e-06	3.19e-05
XLOC_011682	Peaxi162Scf00140g01012	HXXXD-type acyl-transferase family protein	0.667059	2.15282	1.69034	1.86183	0.00845	0.018049	yes		Peaxi162Scf00174g00717	2.31091	0.62811	20.2539	6.78e-06	5.93e-05
XLOC_020513	Peaxi162Scf00362g11100	tRNA-dihydrouridine(47) synthase [NAD(P)(+)]-like	2.49015	8.0348	1.69003	3.56388	5e-05	0.000174625	yes		Peaxi162Scf00101g00121	2.31069	0.74547	6.66543	0.00983011	0.0320884
XLOC_001057	Peaxi162Scf00004g03312	Exosome complex component Rrp42	2.31226	7.45974	1.68982	2.94011	5e-05	0.000174625	yes		Peaxi162Scf01343g00112	2.30369	1.34615	14.4613	0.000143067	0.000866434
XLOC_018124	Peaxi162Scf00297g01022	Beta-fructofuranosidase, insoluble isoenzyme 1	0.920118	2.96538	1.68833	2.30845	0.0013	0.00345064	yes		Peaxi162Scf00083g00319	2.30328	2.80138	8.6233	0.0033189	0.0130414
XLOC_001071	Peaxi162Scf00004g03921	DNA binding,zinc ion binding,DNA binding, putative isoform 2 [Theobroma cacao] gb|EOY32781.1| DNA binding,zinc ion binding,DNA binding, putative isoform 2 [Theobroma cacao]	0.923455	2.97485	1.6877	2.30212	0.0012	0.00321185	yes		Peaxi162Scf00332g00526	2.30321	3.60915	4.33532	0.0373293	0.0947651
XLOC_024425	Peaxi162Scf00516g00642	Plant protein of unknown function (DUF827)	7.05536	22.7024	1.68605	4.13563	5e-05	0.000174625	yes		Peaxi162Scf00126g00051	2.30148	4.21494	20.1872	7.02e-06	6.11e-05
XLOC_033408	Peaxi162Scf01216g00052	Unknown protein	3.07692	9.89199	1.68477	2.21274	0.0038	0.00891012	yes		Peaxi162Scf00020g02344	2.29818	4.75067	16.0335	6.22e-05	0.000422059
XLOC_024023	Peaxi162Scf00487g00312	Glucan endo-1,3-beta-glucosidase 13	3.75916	12.0805	1.6842	3.49169	5e-05	0.000174625	yes		Peaxi162Scf00290g00065	2.29791	5.40348	167.018	3.31e-38	1.09e-35
XLOC_028236	Peaxi162Scf00705g00316	Isocitrate dehydrogenase [NADP]	55.8406	179.384	1.68367	4.34801	5e-05	0.000174625	yes		Peaxi162Scf00090g00818	2.29641	0.0784612	14.8325	0.000117494	0.000730132
XLOC_029740	Peaxi162Scf00803g00118	vesicle associated protein	1.32901	4.26782	1.68315	1.66903	0.0108	0.0223878	yes		Peaxi162Scf01751g00008	2.29456	2.07607	13.1585	0.000286211	0.00158545
XLOC_025526	Peaxi162Scf00560g00617	3-hydroxyisobutyryl-CoA hydrolase-like protein 3, mitochondrial	12.0004	38.5345	1.68307	4.32919	5e-05	0.000174625	yes		Peaxi162Scf00599g00610	2.29391	2.58886	40.5294	1.94e-10	4.36e-09
XLOC_029554	Peaxi162Scf00789g00535	MORN (Membrane Occupation and Recognition Nexus) repeat-containing protein	19.7202	63.2383	1.68113	4.16711	5e-05	0.000174625	yes		Peaxi162Scf00096g00716	2.29332	7.26473	8.68418	0.00320985	0.0126657
XLOC_011481	Peaxi162Scf00135g00056	calcium-dependent protein kinase 33	5.08317	16.2996	1.68104	3.31584	5e-05	0.000174625	yes		Peaxi162Scf00684g00033	2.29195	6.5987	51.4179	7.47e-13	2.39e-11
XLOC_024443	Peaxi162Scf00516g00221	DEK domain-containing chromatin associated protein	1.84118	5.89199	1.67813	2.93296	5e-05	0.000174625	yes		Peaxi162Scf00665g00018	2.28954	3.20146	34.5146	4.23e-09	7.46e-08
XLOC_011009	Peaxi162Scf00129g01232	Protein kinase superfamily protein	17.773	56.8756	1.67812	4.46628	5e-05	0.000174625	yes		Peaxi162Scf00174g01621	2.28927	9.51538	91.2417	1.27e-21	1.16e-19
XLOC_031804	Peaxi162Scf00985g00004		2.18322	6.97474	1.67568	1.2305	0.22185	0.295071	no		Peaxi162Scf00152g01512	2.28902	0.130084	9.35408	0.0022249	0.00933969
XLOC_008785	Peaxi162Scf00091g00720	Cytochrome P450 superfamily protein	4.07014	13.0015	1.67553	2.99859	5e-05	0.000174625	yes		Peaxi162Scf00362g00832	2.28805	4.81806	47.4998	5.5e-12	1.58e-10
XLOC_013228	Peaxi162Scf00170g01223	trehalose phosphate synthase	2.17368	6.94049	1.6749	3.43492	5e-05	0.000174625	yes		Peaxi162Scf00813g00124	2.28667	3.69371	31.6277	1.87e-08	2.86e-07
XLOC_009077	Peaxi162Scf00097g00171	Tetratricopeptide repeat (TPR)-like superfamily protein	3.00811	9.60261	1.67457	2.72524	0.0001	0.00033435	yes		Peaxi162Scf00092g00025	2.28661	2.01882	20.4869	6e-06	5.31e-05
XLOC_008659	Peaxi162Scf00089g00635	Pre-mRNA-processing-splicing factor	4.18712	13.3636	1.67428	4.16352	5e-05	0.000174625	yes		Peaxi162Scf00136g00115	2.28535	1.02907	10.6066	0.00112686	0.00521204
XLOC_019246	Peaxi162Scf00329g00715	Arf-GAP with GTPase, ANK repeat and PH domain-containing protein 3	3.63353	11.5873	1.67309	3.79404	5e-05	0.000174625	yes		Peaxi162Scf00180g00011	2.28463	0.641789	8.16016	0.00428206	0.0161138
XLOC_030805	Peaxi162Scf00904g00464	Leucine-rich repeat receptor-like protein kinase PEPR2 [Medicago truncatula] gb|AET02917.1| Leucine-rich repeat receptor-like protein kinase PEPR2 [Medicago truncatula]	1.87146	5.9674	1.67293	3.40303	5e-05	0.000174625	yes		Peaxi162Scf00235g00727	2.28451	5.05182	66.001	4.51e-16	2.23e-14
XLOC_028417	Peaxi162Scf00716g00018	Calcium-binding EF-hand family protein [Theobroma cacao] gb|EOY23549.1| Calcium-binding EF-hand family protein [Theobroma cacao]	0.868124	2.76494	1.67127	1.73752	0.0176	0.0343584	yes		Peaxi162Scf00106g00514	2.28298	1.13629	9.93871	0.00161839	0.00710924
XLOC_004592	Peaxi162Scf00038g01937	COP1-interacting protein-related	4.23588	13.4883	1.67098	4.23362	5e-05	0.000174625	yes		Peaxi162Scf00003g02634	2.28243	1.69977	11.6408	0.00064522	0.0032036
XLOC_023699	Peaxi162Scf00472g00008	small RNA degrading nuclease 3	1.73357	5.51853	1.67053	2.76841	0.00025	0.000777877	yes		Peaxi162Scf00038g00920	2.28099	2.29595	16.0833	6.06e-05	0.000412313
XLOC_008100	Peaxi162Scf00081g00620	Cytochrome P450 superfamily protein	2.26129	7.1959	1.67003	3.76696	5e-05	0.000174625	yes		Peaxi162Scf00536g00079	2.27974	2.33892	17.3763	3.07e-05	0.000225767
XLOC_017304	Peaxi162Scf00271g00614	alpha/beta-Hydrolases superfamily protein	25.0148	79.5625	1.66931	4.47241	5e-05	0.000174625	yes		Peaxi162Scf00123g01013	2.27892	2.44473	14.1692	0.000167079	0.000992981
XLOC_009799	Peaxi162Scf00110g00123	CHY-type/CTCHY-type/RING-type Zinc finger protein	2.49098	7.91766	1.66836	2.53225	0.00015	0.000486486	yes		Peaxi162Scf00008g03517	2.27838	3.6287	35.8458	2.14e-09	3.99e-08
XLOC_018168	Peaxi162Scf00299g00338	Class I glutamine amidotransferase-like superfamily protein	8.31084	26.4108	1.66806	3.78862	5e-05	0.000174625	yes		Peaxi162Scf12724g00014	2.27825	0.143263	5.39646	0.0201777	0.0574776
XLOC_005080	Peaxi162Scf00043g00132	myosin 2	2.89105	9.18154	1.66715	4.02203	5e-05	0.000174625	yes		Peaxi162Scf00445g00511	2.27728	1.6635	6.56411	0.0104056	0.0336277
XLOC_001829	Peaxi162Scf00011g00526	UDP-glucose:glycoprotein glucosyltransferase	4.13937	13.1291	1.66529	4.11311	5e-05	0.000174625	yes		Peaxi162Scf00125g01324	2.27564	4.02969	44.1413	3.06e-11	7.82e-10
XLOC_032639	Peaxi162Scf01086g00156	Pentatricopeptide repeat (PPR) superfamily protein	0.882438	2.7989	1.66529	2.34446	0.00045	0.00132797	yes		Peaxi162Scf00535g00733	2.2723	0.416625	8.11841	0.00438181	0.0164175
XLOC_009642	Peaxi162Scf00106g00514	Unknown protein	0.644358	2.04114	1.66344	2.03596	0.0034	0.00807416	yes		Peaxi162Scf00373g00139	2.27216	6.36758	50.5216	1.18e-12	3.69e-11
XLOC_009381	Peaxi162Scf00102g01436	SPX domain-containing membrane protein	4.7893	15.1521	1.66163	3.90062	5e-05	0.000174625	yes		Peaxi162Scf00819g00021	2.27102	2.05816	20.5978	5.67e-06	5.05e-05
XLOC_022650	Peaxi162Scf00433g00067	repressor of silencing 1 [Nicotiana tabacum]	3.99917	12.6446	1.66075	4.14681	5e-05	0.000174625	yes		Peaxi162Scf00419g00022	2.27057	1.42455	15.3397	8.98e-05	0.00057786
XLOC_003871	Peaxi162Scf00028g00189	Cyclin family protein	4.25107	13.4193	1.65841	3.42625	5e-05	0.000174625	yes		Peaxi162Scf00229g00044	2.27044	0.33297	10.9755	0.00092322	0.0043817
XLOC_022259	Peaxi162Scf00420g00510	Ribonucleoside-diphosphate reductase small chain	4.44671	14.0233	1.65702	3.09113	5e-05	0.000174625	yes		Peaxi162Scf00297g01022	2.26967	5.16154	20.317	6.56e-06	5.76e-05
XLOC_010632	Peaxi162Scf00126g00124	protein kinase family protein	3.79237	11.9486	1.65568	1.48995	0.0225	0.0426068	yes		Peaxi162Scf00309g00334	2.26923	2.49458	15.3391	8.98e-05	0.00057786
XLOC_018654	Peaxi162Scf00312g00024	NAD(P)-binding Rossmann-fold superfamily protein	4.59825	14.4737	1.65428	2.9069	5e-05	0.000174625	yes		Peaxi162Scf00013g00939	2.26732	1.60478	16.8628	4.02e-05	0.000288078
XLOC_003401	Peaxi162Scf00021g02526	Pentatricopeptide repeat-containing protein	0.980867	3.08736	1.65424	1.35997	0.0522	0.0879009	no		Peaxi162Scf00089g00326	2.26603	3.94947	58.148	2.43e-14	9.45e-13
XLOC_007909	Peaxi162Scf00078g00023	Cytochrome P450 superfamily protein	1.14703	3.60691	1.65286	2.50496	0.0015	0.00391872	yes		Peaxi162Scf00406g00210	2.26542	5.11668	36.5353	1.5e-09	2.89e-08
XLOC_020392	Peaxi162Scf00362g00643	Basic-leucine zipper (bZIP) transcription factor family protein	3.96464	12.466	1.65273	3.31145	5e-05	0.000174625	yes		Peaxi162Scf01336g00122	2.26454	1.58877	27.9541	1.24e-07	1.62e-06
XLOC_016297	Peaxi162Scf00241g00625	UMP-CMP kinase	10.1507	31.9075	1.65232	3.92172	5e-05	0.000174625	yes		Peaxi162Scf00595g00426	2.2641	0.76374	1.58896	0.207475	0.35321
XLOC_023065	Peaxi162Scf00449g00016	Transducin family protein / WD-40 repeat family protein [Theobroma cacao] gb|EOX98408.1| Transducin family protein / WD-40 repeat family protein [Theobroma cacao]	1.12778	3.54403	1.65191	2.69439	0.00015	0.000486486	yes		Peaxi162Scf00597g00053	2.26231	1.57396	11.6867	0.00062948	0.0031371
XLOC_033096	Peaxi162Scf01161g00328	DNA binding	0.680475	2.13771	1.65145	0.947427	0.07605	0.121707	no		Peaxi162Scf01294g00332	2.26218	2.27338	30.7057	3e-08	4.46e-07
XLOC_018473	Peaxi162Scf00305g00081	HXXXD-type acyl-transferase family protein	1.27347	3.99335	1.64884	2.17222	0.00135	0.00356868	yes		Peaxi162Scf00683g00048	2.26211	0.683316	7.77175	0.00530696	0.0192399
XLOC_031258	Peaxi162Scf00939g00118	Glycogen synthase	0.724619	2.27034	1.64761	0.903995	0.07	0.113276	no		Peaxi162Scf00123g00068	2.26165	8.1452	57.3661	3.62e-14	1.38e-12
XLOC_026178	Peaxi162Scf00597g00053	F-box protein [Morus notabilis]	0.797078	2.4943	1.64584	1.71743	0.0157	0.0310811	yes		Peaxi162Scf00409g00522	2.26117	7.43921	11.5525	0.000676576	0.00333967
XLOC_034581	Peaxi162Scf01694g00020	Unknown protein	4.53035	14.1707	1.64521	1.90612	0.00955	0.020101	yes		Peaxi162Scf00334g00037	2.25963	0.669461	8.2786	0.00401151	0.0152957
XLOC_019069	Peaxi162Scf00324g00227	Methionine--tRNA ligase	2.5707	8.03513	1.64416	3.52559	5e-05	0.000174625	yes		Peaxi162Scf00849g00006	2.2596	0.662539	8.12786	0.00435902	0.0163528
XLOC_011634	Peaxi162Scf00139g01028	Ran-binding protein 17	2.29663	7.17756	1.64397	3.49362	5e-05	0.000174625	yes		Peaxi162Scf00089g00833	2.25916	4.92114	46.4533	9.38e-12	2.61e-10
XLOC_027764	Peaxi162Scf00684g00575	lysophosphatidyl acyltransferase 5	2.10557	6.57706	1.64323	2.55939	0.00105	0.00284913	yes		Peaxi162Scf00479g00065	2.25836	4.89704	45.6133	1.44e-11	3.9e-10
XLOC_010004	Peaxi162Scf00112g01918	Leucine-rich repeat transmembrane protein kinase	1.24153	3.87726	1.64292	0.996247	0.13315	0.195027	no		Peaxi162Scf00582g00085	2.25805	1.57902	3.62644	0.0568684	0.132284
XLOC_006087	Peaxi162Scf00057g00322	rRNA 2'-O-methyltransferase fibrillarin	5.39873	16.8586	1.64279	3.40534	5e-05	0.000174625	yes		Peaxi162Scf00217g00314	2.25706	6.37493	90.1646	2.19e-21	1.95e-19
XLOC_025473	Peaxi162Scf00558g00413	Isoleucine--tRNA ligase	68.6524	214.377	1.64277	4.31488	5e-05	0.000174625	yes		Peaxi162Scf00047g00342	2.2567	4.36808	24.3728	7.94e-07	8.63e-06
XLOC_004560	Peaxi162Scf00038g00131	Mitochondrial transcription termination factor family protein	1.07652	3.36055	1.64233	1.96252	0.00875	0.0186109	yes		Peaxi162Scf00732g00440	2.2559	2.54449	23.994	9.66e-07	1.03e-05
XLOC_030711	Peaxi162Scf00893g00431	Pre-rRNA-processing protein TSR1 homolog	2.20226	6.86644	1.64058	3.43659	5e-05	0.000174625	yes		Peaxi162Scf00800g00035	2.25471	0.338577	3.65366	0.0559461	0.130608
XLOC_024241	Peaxi162Scf00498g00446	nucleosome assembly protein 1	6.00703	18.711	1.63916	3.99498	5e-05	0.000174625	yes		Peaxi162Scf00110g00123	2.25439	1.69357	14.9968	0.000107695	0.000678607
XLOC_008093	Peaxi162Scf00080g00211	Rubisco methyltransferase family protein	26.9804	84.0297	1.63899	4.36352	5e-05	0.000174625	yes		Peaxi162Scf00046g00417	2.25122	3.87466	36.2177	1.76e-09	3.35e-08
XLOC_023096	Peaxi162Scf00449g00821	Cyclin-dependent kinase G-2	23.3787	72.8005	1.63875	4.30195	5e-05	0.000174625	yes		Peaxi162Scf00069g01337	2.25063	4.04884	44.9743	2e-11	5.28e-10
XLOC_014377	Peaxi162Scf00194g00732	nuclear pore complex protein Nup160a [Nicotiana benthamiana]	1.34241	4.17956	1.63853	3.47513	5e-05	0.000174625	yes		Peaxi162Scf00392g00730	2.24497	3.32986	25.9826	3.45e-07	4.06e-06
XLOC_015725	Peaxi162Scf00226g00059	Oxidoreductase family protein	15.2088	47.3305	1.63786	4.08579	5e-05	0.000174625	yes		Peaxi162Scf00427g00004	2.24339	0.880326	13.1451	0.000288266	0.00159598
XLOC_002541	Peaxi162Scf00015g01914	protein kinase family protein	1.03697	3.22655	1.63761	2.65012	0.0003	0.000918529	yes		Peaxi162Scf00282g00136	2.24305	1.63595	13.1412	0.000288878	0.00159894
XLOC_011322	Peaxi162Scf00132g00008	conserved hypothetical protein [Ricinus communis] gb|EEF44425.1| conserved hypothetical protein [Ricinus communis]	1.92136	5.97626	1.63712	1.61904	0.0135	0.0272191	yes		Peaxi162Scf00016g00067	2.24276	1.36621	9.99672	0.00156819	0.00691956
XLOC_021985	Peaxi162Scf00408g00810	Mechanosensitive ion channel family protein	0.828438	2.5757	1.6365	1.76128	0.0154	0.0305574	yes		Peaxi162Scf00171g00028	2.24265	0.557471	5.32539	0.0210169	0.059354
XLOC_032258	Peaxi162Scf01039g00126	conserved hypothetical protein [Ricinus communis] gb|EEF41655.1| conserved hypothetical protein [Ricinus communis]	2.91104	9.04839	1.63613	1.88439	0.0064	0.0141279	yes		Peaxi162Scf00703g00025	2.24173	5.14918	61.1869	5.19e-15	2.24e-13
XLOC_019794	Peaxi162Scf00344g00159	Unknown protein	0.813933	2.52785	1.63493	2.63273	0.00015	0.000486486	yes		Peaxi162Scf00767g00020	2.24158	1.21904	6.21724	0.0126512	0.0393654
XLOC_005117	Peaxi162Scf00044g00055		65.5911	203.4	1.63275	3.99067	5e-05	0.000174625	yes		Peaxi162Scf00937g00013	2.24145	4.23032	67.0759	2.61e-16	1.34e-14
XLOC_023869	Peaxi162Scf00479g00438	ATP-dependent zinc metalloprotease FtsH	12.4414	38.5658	1.63217	4.32441	5e-05	0.000174625	yes		Peaxi162Scf00064g01321	2.24113	2.72418	46.9839	7.16e-12	2.02e-10
XLOC_025223	Peaxi162Scf00546g00118	Heat stress transcription factor C-1	15.4345	47.8275	1.63168	4.03565	5e-05	0.000174625	yes		Peaxi162Scf00586g00077	2.23816	3.772	12.6062	0.000384463	0.0020481
XLOC_015573	Peaxi162Scf00222g00327		9.62528	29.8048	1.63065	3.56312	5e-05	0.000174625	yes		Peaxi162Scf02201g00002	2.23441	2.62834	15.2222	9.56e-05	0.000610957
XLOC_028752	Peaxi162Scf00740g00019	Transcription factor jumonji (jmjC) domain-containing protein	2.57268	7.96501	1.6304	3.84544	5e-05	0.000174625	yes		Peaxi162Scf00357g00116	2.23235	1.20915	6.95244	0.00837049	0.0280443
XLOC_006852	Peaxi162Scf00066g01631	ATP-dependent RNA helicase dbp10	1.47147	4.55304	1.62958	2.92421	5e-05	0.000174625	yes		Peaxi162Scf00781g00021	2.23124	3.58721	46.3711	9.78e-12	2.71e-10
XLOC_031159	Peaxi162Scf00931g00043	Protein of unknown function, DUF538	1.79907	5.56609	1.62941	1.29654	0.02935	0.0537547	no		Peaxi162Scf00132g01511	2.22955	3.04374	23.1059	1.53e-06	1.56e-05
XLOC_034552	Peaxi162Scf01662g00115	TLD domain-containing protein 1	10.7911	33.3793	1.62911	3.91869	5e-05	0.000174625	yes		Peaxi162Scf00010g03010	2.22472	6.91275	44.5629	2.46e-11	6.42e-10
XLOC_028855	Peaxi162Scf00745g00016	Chloroplast, plasma membrane, plastid, chloroplast envelope, putative [Theobroma cacao] gb|EOX96570.1| Chloroplast, plasma membrane, plastid, chloroplast envelope, putative [Theobroma cacao]	4.97022	15.3683	1.62857	3.58907	5e-05	0.000174625	yes		Peaxi162Scf00090g00046	2.22306	0.437819	13.0507	0.00030317	0.00166647
XLOC_020439	Peaxi162Scf00362g00138	Calcium-dependent protein kinase family protein	24.1038	74.3285	1.62465	4.26837	5e-05	0.000174625	yes		Peaxi162Scf00286g01047	2.223	3.90876	28.0171	1.2e-07	1.57e-06
XLOC_024951	Peaxi162Scf00536g00312	Ribonuclease J	4.22022	13.0054	1.62372	3.9141	5e-05	0.000174625	yes		Peaxi162Scf00782g00007	2.2198	0.520476	6.27752	0.0122279	0.0383153
XLOC_001204	Peaxi162Scf00006g03312	RNA helicase, ATP-dependent, SK12/DOB1 protein	2.1451	6.60953	1.6235	3.44528	5e-05	0.000174625	yes		Peaxi162Scf00264g00014	2.21973	2.61363	17.6469	2.66e-05	0.000198924
XLOC_025489	Peaxi162Scf00558g00510	Unknown protein	2.20612	6.79483	1.62292	1.87618	0.00665	0.0146154	yes		Peaxi162Scf01086g00156	2.21899	2.49294	15.5511	8.03e-05	0.00052568
XLOC_003683	Peaxi162Scf00025g00171	RING/U-box superfamily protein	3.32536	10.2331	1.62166	2.3775	0.00065	0.00185122	yes		Peaxi162Scf00353g00740	2.21843	5.31741	104.385	1.67e-24	2.01e-22
XLOC_022926	Peaxi162Scf00444g00241	Pentatricopeptide repeat (PPR) superfamily protein	16.6459	51.1761	1.6203	3.98054	5e-05	0.000174625	yes		Peaxi162Scf00434g00422	2.21809	0.751026	7.98456	0.00471781	0.0174491
XLOC_005428	Peaxi162Scf00046g00155	Pentatricopeptide repeat-containing protein	2.48751	7.64393	1.61961	3.42021	5e-05	0.000174625	yes		Peaxi162Scf00165g01518	2.21585	1.57988	4.75598	0.0291967	0.078
XLOC_020722	Peaxi162Scf00369g00015	Plant protein of unknown function (DUF641)	1.46434	4.49814	1.61907	2.63127	0.0002	0.000634001	yes		Peaxi162Scf00788g00034	2.21311	1.91214	21.2907	3.95e-06	3.67e-05
XLOC_022780	Peaxi162Scf00438g00510	Endoglucanase 2	24.0651	73.9183	1.61899	4.31374	5e-05	0.000174625	yes		Peaxi162Scf00667g00619	2.21121	1.40603	14.2343	0.000161402	0.000964223
XLOC_024589	Peaxi162Scf00520g00613	kinase interacting (KIP1-like) family protein	2.57663	7.90595	1.61745	3.54775	5e-05	0.000174625	yes		Peaxi162Scf00528g00015	2.21039	1.3334	10.6948	0.00107437	0.00501381
XLOC_026185	Peaxi162Scf00597g00824	conserved hypothetical protein [Ricinus communis] gb|EEF37175.1| conserved hypothetical protein [Ricinus communis]	0.837164	2.56851	1.61735	1.38748	0.03975	0.0700464	no		Peaxi162Scf00108g00165	2.21023	-0.176148	2.73659	0.0980741	0.200762
XLOC_033397	Peaxi162Scf01216g00058	U3 small nucleolar RNA-associated protein 14 B isoform 1 [Theobroma cacao] ref|XP_007021288.1| U3 small nucleolar RNA-associated protein 14 B isoform 1 [Theobroma cacao] gb|EOY12812.1| U3 small nucleolar RNA-associated protein 14 B isoform 1 [Theobroma cacao] gb|EOY12813.1| U3 small nucleolar RNA-associated protein 14 B isoform 1 [Theobroma cacao]	11.365	34.8495	1.61653	3.3995	5e-05	0.000174625	yes		Peaxi162Scf00004g02331	2.20988	2.79002	20.2705	6.72e-06	5.89e-05
XLOC_005639	Peaxi162Scf00047g02228	Reticulon family protein	55.5138	170.184	1.61618	4.43914	5e-05	0.000174625	yes		Peaxi162Scf00889g00224	2.20885	3.04792	33.6601	6.56e-09	1.11e-07
XLOC_024522	Peaxi162Scf00518g00722	T-complex protein 1 subunit zeta	17.4958	53.606	1.61538	4.26589	5e-05	0.000174625	yes		Peaxi162Scf01090g00130	2.20806	0.443136	3.84875	0.0497831	0.119113
XLOC_024301	Peaxi162Scf00501g00324	UDP-N-acetylenolpyruvoylglucosamine reductase	1.44888	4.43872	1.61521	1.47978	0.04275	0.0746202	no		Peaxi162Scf00166g00419	2.2077	4.21218	26.3304	2.88e-07	3.47e-06
XLOC_011884	Peaxi162Scf00146g00719	Homeodomain-like superfamily protein	1.9418	5.94243	1.61366	2.67511	0.0001	0.00033435	yes		Peaxi162Scf00089g00639	2.20731	2.74753	24.9557	5.87e-07	6.58e-06
XLOC_007357	Peaxi162Scf00073g01924	Fe superoxide dismutase 2	3.50176	10.7155	1.61355	2.95001	5e-05	0.000174625	yes		Peaxi162Scf00840g00428	2.20112	1.85863	12.9553	0.000319013	0.00174383
XLOC_025071	Peaxi162Scf00540g00137	TRICHOME BIREFRINGENCE-LIKE 45	11.3386	34.668	1.61236	3.74213	5e-05	0.000174625	yes		Peaxi162Scf00429g00622	2.20007	1.84024	18.7648	1.48e-05	0.000118295
XLOC_028065	Peaxi162Scf00699g00520	Haloacid dehalogenase-like hydrolase family protein isoform 2 [Theobroma cacao] gb|EOY29810.1| Haloacid dehalogenase-like hydrolase family protein isoform 2 [Theobroma cacao]	14.2748	43.5655	1.60972	4.28443	5e-05	0.000174625	yes		Peaxi162Scf00071g00138	2.19924	3.08794	16.8498	4.05e-05	0.000289751
XLOC_002850	Peaxi162Scf00016g01945	Protein kinase superfamily protein	1.77901	5.42799	1.60934	2.92569	5e-05	0.000174625	yes		Peaxi162Scf00041g00175	2.19812	-0.0868435	9.3084	0.00228105	0.00952663
XLOC_010165	Peaxi162Scf00117g01411	V-type proton ATPase subunit E	24.0789	73.4618	1.60923	4.19594	5e-05	0.000174625	yes		Peaxi162Scf00530g00218	2.19562	4.48691	83.6255	5.98e-20	4.62e-18
XLOC_032484	Peaxi162Scf01064g00230	Acetyl-coenzyme A carboxylase carboxyl transferase subunit beta, chloroplastic	0.821604	2.50636	1.60908	1.22283	0.05305	0.0891437	no		Peaxi162Scf00723g00421	2.19552	1.4631	6.58178	0.0103028	0.0333424
XLOC_000911	Peaxi162Scf00003g04832		2.44188	7.44785	1.60883	2.15095	0.0032	0.00765255	yes		Peaxi162Scf00314g00634	2.19457	3.15371	37.9909	7.11e-10	1.46e-08
XLOC_028178	Peaxi162Scf00701g00210	phosphoglycerate kinase 1	2.61244	7.96539	1.60835	3.18915	5e-05	0.000174625	yes		Peaxi162Scf00357g00734	2.19374	2.10417	21.6975	3.19e-06	3.05e-05
XLOC_013389	Peaxi162Scf00173g00110	Ribonuclease H2 subunit A	5.29877	16.1342	1.60639	3.34346	5e-05	0.000174625	yes		Peaxi162Scf00071g00020	2.19124	2.89738	31.4424	2.05e-08	3.13e-07
XLOC_023201	Peaxi162Scf00451g00330	Alpha-glucan phosphorylase, H isozyme	11.4177	34.7565	1.60601	4.09064	5e-05	0.000174625	yes		Peaxi162Scf00558g00013	2.19088	0.191043	5.53929	0.0185941	0.0538329
XLOC_034414	Peaxi162Scf01554g00011	cyclin a2	0.883012	2.68576	1.60482	2.12665	0.0015	0.00391872	yes		Peaxi162Scf00160g01756	2.18958	4.0921	42.8946	5.78e-11	1.42e-09
XLOC_002611	Peaxi162Scf00016g00944	Dolichyl-diphosphooligosaccharide--protein glycosyltransferase 48 kDa subunit	3.08386	9.36492	1.60253	3.04332	5e-05	0.000174625	yes		Peaxi162Scf00252g00412	2.1886	3.41396	42.0329	8.98e-11	2.13e-09
XLOC_028985	Peaxi162Scf00753g00337	conserved hypothetical protein [Ricinus communis] gb|EEF35366.1| conserved hypothetical protein [Ricinus communis]	0.735078	2.2313	1.60191	0.979143	0.1235	0.183033	no		Peaxi162Scf00538g00529	2.18858	1.67833	30.5756	3.21e-08	4.76e-07
XLOC_013683	Peaxi162Scf00178g00411	Transcription factor jumonji (jmjC) domain-containing protein	1.15238	3.49706	1.60153	3.07927	5e-05	0.000174625	yes		Peaxi162Scf00968g00215	2.18733	1.01097	10.4689	0.00121399	0.00555179
XLOC_012836	Peaxi162Scf00164g00522		0.951946	2.88669	1.60047	1.27976	0.04445	0.0768226	no		Peaxi162Scf00003g03547	2.18689	2.04025	14.2361	0.000161249	0.000963865
XLOC_020955	Peaxi162Scf00377g00416	T-complex protein 1 alpha subunit	8.38734	25.4097	1.5991	3.92963	5e-05	0.000174625	yes		Peaxi162Scf00165g01216	2.18639	1.95729	15.5488	8.04e-05	0.000526151
XLOC_021259	Peaxi162Scf00386g00058	Unknown protein	3.36959	10.207	1.59892	1.52118	0.01755	0.0342723	yes		Peaxi162Scf00082g00018	2.18513	3.76309	47.3622	5.9e-12	1.69e-10
XLOC_007370	Peaxi162Scf00073g02222	Kinase interacting family protein, putative isoform 1 [Theobroma cacao] ref|XP_007011383.1| Kinase interacting family protein, putative isoform 1 [Theobroma cacao] gb|EOY20192.1| Kinase interacting family protein, putative isoform 1 [Theobroma cacao] gb|EOY20193.1| Kinase interacting family protein, putative isoform 1 [Theobroma cacao]	1.72762	5.23211	1.59861	2.46979	0.0003	0.000918529	yes		Peaxi162Scf00516g00672	2.18512	3.42153	24.3857	7.89e-07	8.58e-06
XLOC_002326	Peaxi162Scf00014g01621	13 kDa ribonucleoprotein-associated protein	7.88022	23.8604	1.59831	3.25298	5e-05	0.000174625	yes		Peaxi162Scf00976g00315	2.18309	5.22242	17.5349	2.82e-05	0.000210158
XLOC_007927	Peaxi162Scf00078g00351	30S ribosomal protein S9	2.04206	6.17857	1.59725	3.04104	5e-05	0.000174625	yes		Peaxi162Scf00078g01140	2.1826	6.30853	38.0706	6.82e-10	1.41e-08
XLOC_028719	Peaxi162Scf00740g00002	Pentatricopeptide repeat-containing protein	5.30075	16.0191	1.59552	3.46905	5e-05	0.000174625	yes		Peaxi162Scf00783g00313	2.18169	3.92645	21.9842	2.75e-06	2.66e-05
XLOC_013604	Peaxi162Scf00176g00122	alpha/beta-Hydrolases superfamily protein	7.1711	21.6557	1.59448	2.7492	0.0001	0.00033435	yes		Peaxi162Scf00705g00063	2.18006	1.48475	4.60425	0.0318928	0.0835311
XLOC_034589	Peaxi162Scf01713g00018	BTB/POZ domain-containing protein TNFAIP1 isoform 1 [Theobroma cacao] gb|EOX92670.1| BTB/POZ domain-containing protein TNFAIP1 isoform 1 [Theobroma cacao]	54.4222	164.174	1.59296	4.1328	5e-05	0.000174625	yes		Peaxi162Scf00836g00005	2.17947	2.5322	43.2397	4.84e-11	1.2e-09
XLOC_034244	Peaxi162Scf01446g00007	Polynucleotide adenylyltransferase family protein	0.812475	2.45078	1.59284	2.22486	0.00085	0.00235725	yes		Peaxi162Scf00200g00418	2.17933	-0.0565437	2.87599	0.0899094	0.187458
XLOC_006653	Peaxi162Scf00064g00828	Thioredoxin superfamily protein	5.96027	17.9782	1.5928	3.12272	5e-05	0.000174625	yes		Peaxi162Scf00420g00852	2.17897	1.32195	11.8622	0.000572853	0.00289036
XLOC_022541	Peaxi162Scf00428g01010	Histone superfamily protein	12.1398	36.6179	1.5928	3.11786	5e-05	0.000174625	yes		Peaxi162Scf00036g01624	2.17792	4.21065	33.3508	7.69e-09	1.28e-07
XLOC_006607	Peaxi162Scf00064g01633	Vacuolar-processing enzyme	43.0989	129.848	1.59111	4.30158	5e-05	0.000174625	yes		Peaxi162Scf00069g00003	2.17717	0.408587	5.58716	0.0180926	0.0526386
XLOC_017800	Peaxi162Scf00286g00342	Histone-lysine N-methyltransferase trithorax	4.24936	12.7799	1.58855	3.67945	5e-05	0.000174625	yes		Peaxi162Scf00198g00136	2.17704	3.52997	24.768	6.47e-07	7.16e-06
XLOC_024944	Peaxi162Scf00536g00079	60 kDa chaperonin 1	4.14087	12.4449	1.58755	3.36939	5e-05	0.000174625	yes		Peaxi162Scf00017g02624	2.17612	2.976	30.1789	3.94e-08	5.75e-07
XLOC_017845	Peaxi162Scf00287g01628	basic pentacysteine 6	16.9379	50.8987	1.58737	4.04478	5e-05	0.000174625	yes		Peaxi162Scf00922g00028	2.17542	0.909345	12.2851	0.0004566	0.00237181
XLOC_029714	Peaxi162Scf00802g00238	5'-AMP-activated protein kinase beta-2 subunit protein	4.17988	12.5435	1.5854	2.85015	5e-05	0.000174625	yes		Peaxi162Scf00095g00131	2.17498	2.97819	26.941	2.1e-07	2.6e-06
XLOC_002946	Peaxi162Scf00017g00817	AMP-dependent synthetase and ligase family protein	2.28774	6.8642	1.58517	2.42623	0.0006	0.00172228	yes		Peaxi162Scf00166g00819	2.17353	-0.144041	5.33982	0.0208437	0.0589464
XLOC_033986	Peaxi162Scf01343g00112	Unknown protein	1.37183	4.11388	1.5844	2.79781	0.00035	0.00105711	yes		Peaxi162Scf00151g00610	2.17349	-0.456375	5.06796	0.0243721	0.0671449
XLOC_001478	Peaxi162Scf00008g02125	conserved hypothetical protein [Ricinus communis] gb|EEF42556.1| conserved hypothetical protein [Ricinus communis]	2.51608	7.54291	1.58394	1.88741	0.0087	0.0185167	yes		Peaxi162Scf01026g00268	2.17266	1.10957	15.0958	0.000102189	0.000647455
XLOC_028416	Peaxi162Scf00716g00016	Tetratricopeptide repeat (TPR)-like superfamily protein	1.40771	4.21891	1.58352	3.41602	5e-05	0.000174625	yes		Peaxi162Scf00087g00224	2.17176	2.76924	20.6186	5.6e-06	5e-05
XLOC_027943	Peaxi162Scf00691g00115	homolog of DNA mismatch repair protein MSH3	1.05249	3.15344	1.58312	3.03699	5e-05	0.000174625	yes		Peaxi162Scf00845g00031	2.16986	4.08923	35.217	2.95e-09	5.38e-08
XLOC_014411	Peaxi162Scf00195g01017	Alpha-glucosidase	11.0158	33.0004	1.58291	4.16292	5e-05	0.000174625	yes		Peaxi162Scf00363g00728	2.16902	0.431603	18.1208	2.07e-05	0.000159279
XLOC_021607	Peaxi162Scf00397g00428	50S ribosomal protein L14	8.06463	24.1342	1.5814	3.11563	5e-05	0.000174625	yes		Peaxi162Scf00014g00613	2.1679	2.88567	25.018	5.68e-07	6.39e-06
XLOC_032045	Peaxi162Scf01010g00217	Uridine 5'-monophosphate synthase	3.04244	9.09195	1.57936	3.14785	5e-05	0.000174625	yes		Peaxi162Scf01514g00021	2.16739	1.57161	9.44293	0.00211965	0.00895233
XLOC_023811	Peaxi162Scf00476g00615	Cupredoxin superfamily protein isoform 1 [Theobroma cacao] ref|XP_007019517.1| Cupredoxin superfamily protein isoform 1 [Theobroma cacao] gb|EOY16741.1| Cupredoxin superfamily protein isoform 1 [Theobroma cacao] gb|EOY16742.1| Cupredoxin superfamily protein isoform 1 [Theobroma cacao]	0.774917	2.31494	1.57886	2.04151	0.00445	0.0102455	yes		Peaxi162Scf00123g01728	2.16568	3.58438	53.8876	2.12e-13	7.38e-12
XLOC_016049	Peaxi162Scf00234g00413	Cysteine proteinases superfamily protein, putative isoform 3 [Theobroma cacao] gb|EOY22385.1| Cysteine proteinases superfamily protein, putative isoform 3 [Theobroma cacao]	0.706761	2.11022	1.5781	1.5691	0.0205	0.039286	yes		Peaxi162Scf00299g01147	2.16517	0.592093	7.53961	0.00603571	0.0214031
XLOC_008586	Peaxi162Scf00089g00927	Pentatricopeptide repeat (PPR) superfamily protein	2.26928	6.77352	1.57767	3.16993	5e-05	0.000174625	yes		Peaxi162Scf00530g00221	2.1644	1.66586	18.0159	2.19e-05	0.000167369
XLOC_027955	Peaxi162Scf00691g00055	KRR1 family protein	1.06952	3.1915	1.57727	2.40651	0.00065	0.00185122	yes		Peaxi162Scf00002g00522	2.1624	1.32442	18.8219	1.44e-05	0.000115033
XLOC_001870	Peaxi162Scf00011g01628	Pentatricopeptide repeat-containing protein	1.96568	5.86277	1.57655	3.44008	5e-05	0.000174625	yes		Peaxi162Scf01413g00006	2.16206	2.24981	19.2443	1.15e-05	9.5e-05
XLOC_006766	Peaxi162Scf00066g00222	plastid transcriptionally active 6	33.3174	99.2686	1.57506	4.2287	5e-05	0.000174625	yes		Peaxi162Scf00078g01145	2.16202	0.470608	11.7397	0.000611805	0.00306316
XLOC_017799	Peaxi162Scf00286g00341	Histone-lysine N-methyltransferase trithorax	3.32164	9.89401	1.57466	3.32601	5e-05	0.000174625	yes		Peaxi162Scf00165g01844	2.1619	0.2772	5.48749	0.019153	0.0551734
XLOC_008876	Peaxi162Scf00094g00912	UDP-Glycosyltransferase superfamily protein	1.03168	3.06994	1.57322	2.69791	0.0003	0.000918529	yes		Peaxi162Scf00265g00033	2.16066	2.19893	13.9979	0.000183017	0.00107323
XLOC_023420	Peaxi162Scf00459g00837	Zinc finger protein 622	5.64861	16.7954	1.5721	3.48449	5e-05	0.000174625	yes		Peaxi162Scf00110g00035	2.16014	0.115811	4.92987	0.0263962	0.0716539
XLOC_029149	Peaxi162Scf00764g00006	Mitochondrial transcription termination factor family protein	0.960364	2.85447	1.57157	1.63387	0.0139	0.0279292	yes		Peaxi162Scf00045g00173	2.15822	4.96552	16.1901	5.73e-05	0.000393009
XLOC_012163	Peaxi162Scf00152g00645	Unknown protein	4.55765	13.5406	1.57093	2.66007	0.0001	0.00033435	yes		Peaxi162Scf00391g00620	2.15771	5.47365	20.8872	4.87e-06	4.42e-05
XLOC_023784	Peaxi162Scf00475g00041	Glycine--tRNA ligase alpha subunit	3.56592	10.5903	1.57039	3.73981	5e-05	0.000174625	yes		Peaxi162Scf00515g00029	2.15718	3.25356	35.259	2.89e-09	5.27e-08
XLOC_018604	Peaxi162Scf00310g00419	Cyclin A1	1.14985	3.40909	1.56794	2.37325	0.00065	0.00185122	yes		Peaxi162Scf00198g00036	2.15618	5.83892	39.7602	2.87e-10	6.27e-09
XLOC_014095	Peaxi162Scf00189g00133	GTPase Obg	7.68295	22.775	1.56772	3.98523	5e-05	0.000174625	yes		Peaxi162Scf00434g00043	2.15487	0.212262	2.39767	0.121516	0.236879
XLOC_006601	Peaxi162Scf00064g01530	Protein NRT1/ PTR FAMILY 1.2	5.12591	15.1788	1.56618	3.54216	5e-05	0.000174625	yes		Peaxi162Scf00368g00115	2.15356	4.51828	29.4056	5.87e-08	8.23e-07
XLOC_033646	Peaxi162Scf01274g00013	Aldehyde dehydrogenase family 3 member F1	1.66411	4.92399	1.56508	2.51727	0.0005	0.00146065	yes		Peaxi162Scf00035g00291	2.1516	3.25754	26.1318	3.19e-07	3.8e-06
XLOC_010332	Peaxi162Scf00119g00948	conserved hypothetical protein [Ricinus communis] gb|EEF50533.1| conserved hypothetical protein [Ricinus communis]	2.3208	6.86615	1.56488	3.18839	5e-05	0.000174625	yes		Peaxi162Scf00004g03312	2.15087	2.68959	25.4019	4.65e-07	5.32e-06
XLOC_002176	Peaxi162Scf00013g00069	Activating signal cointegrator 1 complex subunit 3	2.66606	7.87775	1.56307	3.67593	5e-05	0.000174625	yes		Peaxi162Scf00683g00159	2.15045	4.07323	34.7895	3.67e-09	6.56e-08
XLOC_016663	Peaxi162Scf00253g00825	Eukaryotic translation initiation factor 5B	5.48258	16.1805	1.56133	3.89863	5e-05	0.000174625	yes		Peaxi162Scf00245g01313	2.14808	3.26144	3.3374	0.0677217	0.151132
XLOC_000436	Peaxi162Scf00002g00216	cytochrome P450, family 706, subfamily A, polypeptide 6	3.51272	10.3596	1.5603	3.3892	5e-05	0.000174625	yes		Peaxi162Scf00129g00512	2.14803	1.32579	29.9583	4.41e-08	6.38e-07
XLOC_032504	Peaxi162Scf01067g00025	BRCT domain-containing DNA repair protein, putative isoform 6 [Theobroma cacao] gb|EOY06371.1| BRCT domain-containing DNA repair protein, putative isoform 6 [Theobroma cacao]	1.20936	3.56644	1.56023	3.01848	5e-05	0.000174625	yes		Peaxi162Scf00310g00083	2.14617	2.98423	21.5991	3.36e-06	3.19e-05
XLOC_007718	Peaxi162Scf00075g00107	Zinc finger A20 and AN1 domain-containing stress-associated protein 4	22.4903	66.2892	1.55947	3.6069	5e-05	0.000174625	yes		Peaxi162Scf00684g00029	2.14434	2.69954	5.53966	0.0185902	0.0538292
XLOC_009856	Peaxi162Scf00110g02022	Ribosome production factor 2 homolog	8.23001	24.2473	1.55886	3.66551	5e-05	0.000174625	yes		Peaxi162Scf00128g00937	2.14163	-0.0252686	5.22488	0.022266	0.0622955
XLOC_006175	Peaxi162Scf00058g00011	Histone superfamily protein	4.9531	14.5757	1.55716	2.05224	0.00365	0.00859817	yes		Peaxi162Scf00616g00064	2.13934	2.85603	19.281	1.13e-05	9.34e-05
XLOC_012366	Peaxi162Scf00155g00316	Toprim domain-containing protein isoform 4 [Theobroma cacao] gb|EOY25656.1| Toprim domain-containing protein isoform 4 [Theobroma cacao]	4.52952	13.3249	1.5567	3.33407	5e-05	0.000174625	yes		Peaxi162Scf00001g00351	2.13803	1.37622	7.92692	0.00487046	0.0178959
XLOC_004423	Peaxi162Scf00037g00637	DNA polymerase delta catalytic subunit	0.709662	2.08753	1.55659	2.9412	5e-05	0.000174625	yes		Peaxi162Scf00020g00914	2.13775	3.86049	21.2863	3.96e-06	3.68e-05
XLOC_010304	Peaxi162Scf00119g00121	single-strand DNA-binding protein [Arabidopsis thaliana] dbj|BAB02216.1| unnamed protein product [Arabidopsis thaliana] gb|AEE76119.1| single-strand DNA-binding protein [Arabidopsis thaliana]	2.52577	7.42839	1.55633	1.97511	0.00275	0.00669304	yes		Peaxi162Scf00344g00159	2.1356	5.00383	25.9456	3.51e-07	4.13e-06
XLOC_028335	Peaxi162Scf00713g00213	sucrose synthase 6	1.78225	5.24093	1.55613	2.94921	5e-05	0.000174625	yes		Peaxi162Scf00628g00064	2.13519	3.88583	18.1323	2.06e-05	0.000158374
XLOC_021693	Peaxi162Scf00401g00211	Replication factor C subunit 1	3.56836	10.4921	1.55597	3.69642	5e-05	0.000174625	yes		Peaxi162Scf00712g00314	2.1317	0.477508	9.30813	0.00228139	0.00952663
XLOC_020895	Peaxi162Scf00376g00128	ARM repeat superfamily protein	5.99135	17.6113	1.55555	3.85528	5e-05	0.000174625	yes		Peaxi162Scf00362g00356	2.13131	3.85247	31.8529	1.66e-08	2.57e-07
XLOC_002366	Peaxi162Scf00015g00339	Regulator of telomere elongation helicase 1	0.70713	2.07738	1.55472	2.34409	0.00095	0.00260572	yes		Peaxi162Scf00207g00946	2.13065	4.71291	94.0498	3.08e-22	2.94e-20
XLOC_029976	Peaxi162Scf00819g00021	Unknown protein	2.14133	6.28893	1.55431	1.41034	0.0388	0.0685865	no		Peaxi162Scf00034g00115	2.12584	1.07787	7.61297	0.00579498	0.0206905
XLOC_006640	Peaxi162Scf00064g00532	Sugar transporter ERD6-like 4	49.2353	144.537	1.55368	4.21728	5e-05	0.000174625	yes		Peaxi162Scf00015g01914	2.12469	1.98757	17.6318	2.68e-05	0.000200294
XLOC_008448	Peaxi162Scf00087g00224	DNA excision repair protein ERCC-6-like	0.948667	2.78346	1.5529	2.81607	0.0001	0.00033435	yes		Peaxi162Scf00744g00354	2.12375	0.453055	7.62645	0.00575183	0.0205719
XLOC_030398	Peaxi162Scf00855g00013	PATELLIN 2	1.87752	5.49805	1.55009	2.37028	0.0005	0.00146065	yes		Peaxi162Scf00164g01110	2.12373	4.57454	101.161	8.48e-24	9.65e-22
XLOC_018434	Peaxi162Scf00304g00128	Eukaryotic translation initiation factor 2 subunit 1	14.4314	42.1786	1.5473	3.83395	5e-05	0.000174625	yes		Peaxi162Scf00701g00055	2.12308	1.50943	34.2918	4.74e-09	8.28e-08
XLOC_000330	Peaxi162Scf00001g00482	conserved hypothetical protein [Ricinus communis] gb|EEF39251.1| conserved hypothetical protein [Ricinus communis]	2.59791	7.5921	1.54715	2.22935	0.0012	0.00321185	yes		Peaxi162Scf00038g01824	2.12304	4.78878	86.4315	1.45e-20	1.2e-18
XLOC_034268	Peaxi162Scf01468g00004	Histone acetyltransferase type B catalytic subunit	3.86715	11.2971	1.54661	3.03372	5e-05	0.000174625	yes		Peaxi162Scf00045g01732	2.12238	4.9514	34.5491	4.16e-09	7.35e-08
XLOC_027225	Peaxi162Scf00658g00730	Radical SAM superfamily protein	15.1381	44.2197	1.54651	3.88879	5e-05	0.000174625	yes		Peaxi162Scf00420g00833	2.11861	0.356617	5.659	0.017366	0.0508244
XLOC_030397	Peaxi162Scf00855g00004	Structural maintenance of chromosomes protein 1	3.36732	9.83472	1.54628	3.69834	5e-05	0.000174625	yes		Peaxi162Scf00189g00130	2.11773	3.23461	40.2854	2.19e-10	4.91e-09
XLOC_025315	Peaxi162Scf00549g00114	AP2-like ethylene-responsive transcription factor	2.64289	7.71874	1.54625	2.99496	5e-05	0.000174625	yes		Peaxi162Scf00153g01023	2.11681	5.50749	34.2887	4.75e-09	8.29e-08
XLOC_028312	Peaxi162Scf00712g00314	2-oxoglutarate (2OG) and Fe(II)-dependent oxygenase superfamily protein	1.03272	3.01558	1.54599	1.78573	0.012	0.0245588	yes		Peaxi162Scf00017g00318	2.11643	3.00381	3.37903	0.0660309	0.148389
XLOC_025429	Peaxi162Scf00554g00925	MOB kinase activator-like 1	9.90431	28.9132	1.5456	3.39343	5e-05	0.000174625	yes		Peaxi162Scf00015g00339	2.1138	0.987212	10.5359	0.00117078	0.00538721
XLOC_034845	Peaxi162Scf03028g00012	glucuronokinase G	7.19537	20.9997	1.54523	3.587	5e-05	0.000174625	yes		Peaxi162Scf00013g00334	2.11349	2.21195	24.3144	8.18e-07	8.84e-06
XLOC_028958	Peaxi162Scf00753g00119	zinc finger protein-related	8.90701	25.9926	1.54509	3.89043	5e-05	0.000174625	yes		Peaxi162Scf00302g00910	2.11266	2.7597	18.6056	1.61e-05	0.000127419
XLOC_033709	Peaxi162Scf01290g00250	Unknown protein	4.51691	13.1631	1.5431	2.27455	0.00135	0.00356868	yes		Peaxi162Scf00748g00096	2.11249	1.07788	19.9241	8.06e-06	6.9e-05
XLOC_018655	Peaxi162Scf00312g00310	cytochrome P450, family 88, subfamily A, polypeptide 3	48.4286	140.79	1.53962	3.9788	5e-05	0.000174625	yes		Peaxi162Scf00553g00536	2.11055	0.203949	4.97888	0.0256586	0.0700092
XLOC_017879	Peaxi162Scf00288g00514	Protein kinase superfamily protein	0.766511	2.22803	1.53939	1.6459	0.0132	0.0266846	yes		Peaxi162Scf00441g00218	2.10861	2.39016	24.3457	8.05e-07	8.74e-06
XLOC_015967	Peaxi162Scf00231g00915	Double Clp-N motif-containing P-loop nucleoside triphosphate hydrolases superfamily protein	0.97913	2.84494	1.53883	2.5733	0.0001	0.00033435	yes		Peaxi162Scf00107g01320	2.10758	5.33327	40.7713	1.71e-10	3.89e-09
XLOC_018352	Peaxi162Scf00302g00910	NSP-interacting kinase 3	1.59775	4.64191	1.53868	2.50637	5e-05	0.000174625	yes		Peaxi162Scf00020g02135	2.10744	3.18346	27.6085	1.49e-07	1.9e-06
XLOC_017746	Peaxi162Scf00286g00232	Bifunctional dihydrofolate reductase/thymidylate synthase	5.59448	16.2525	1.53859	3.65816	5e-05	0.000174625	yes		Peaxi162Scf00493g00221	2.10538	6.28187	44.081	3.15e-11	8.05e-10
XLOC_009829	Peaxi162Scf00110g01921	repressor of silencing 3 [Nicotiana tabacum]	3.65502	10.6084	1.53726	3.7637	5e-05	0.000174625	yes		Peaxi162Scf00199g00049	2.1053	6.15702	44.2525	2.89e-11	7.43e-10
XLOC_006719	Peaxi162Scf00065g00138	conserved hypothetical protein [Ricinus communis] gb|EEF45569.1| conserved hypothetical protein [Ricinus communis]	0.994206	2.88522	1.53706	1.15553	0.0615	0.101245	no		Peaxi162Scf00069g00161	2.10432	1.89884	7.53146	0.00606308	0.0214848
XLOC_021420	Peaxi162Scf00391g00533	Deoxycytidine kinase	9.6077	27.8794	1.53694	3.89544	5e-05	0.000174625	yes		Peaxi162Scf00224g00218	2.104	3.11998	50.4643	1.21e-12	3.79e-11
XLOC_028009	Peaxi162Scf00695g00008	Cytochrome P450 superfamily protein	1.51884	4.40463	1.53605	2.3496	0.00015	0.000486486	yes		Peaxi162Scf00244g01420	2.10338	0.0867936	5.79694	0.0160541	0.0477108
XLOC_005529	Peaxi162Scf00047g00217	conserved hypothetical protein [Ricinus communis] gb|EEF37810.1| conserved hypothetical protein [Ricinus communis]	1.3746	3.98622	1.53601	2.34008	0.001	0.00272775	yes		Peaxi162Scf00329g00715	2.10319	4.01222	51.6116	6.76e-13	2.19e-11
XLOC_002192	Peaxi162Scf00013g00943	Protein CASP	2.68623	7.7886	1.53578	3.17459	5e-05	0.000174625	yes		Peaxi162Scf00288g00045	2.10302	5.91861	116.442	3.8e-27	5.75e-25
XLOC_018372	Peaxi162Scf00303g00066	Glucose-1-phosphate adenylyltransferase large subunit 1	13.5438	39.2452	1.53488	3.95448	5e-05	0.000174625	yes		Peaxi162Scf00404g00217	2.10081	5.65002	107.859	2.89e-25	3.73e-23
XLOC_013509	Peaxi162Scf00175g00420	Uncharacterised protein family UPF0090	3.49273	10.1203	1.53483	2.71691	5e-05	0.000174625	yes		Peaxi162Scf00071g02610	2.1003	4.69021	29.9927	4.34e-08	6.29e-07
XLOC_005217	Peaxi162Scf00045g01732	UDP-glycosyltransferase 74 F1	0.950843	2.75502	1.53478	3.15887	5e-05	0.000174625	yes		Peaxi162Scf01073g00117	2.0999	1.83903	26.0202	3.38e-07	4e-06
XLOC_002421	Peaxi162Scf00015g01616	Elongator complex protein 1	1.43177	4.14756	1.53446	3.14066	5e-05	0.000174625	yes		Peaxi162Scf00111g01322	2.09989	5.17359	58.164	2.41e-14	9.41e-13
XLOC_027604	Peaxi162Scf00681g00117	glutamate-1-semialdehyde 2,1-aminomutase 2	58.8183	170.114	1.53217	3.94566	5e-05	0.000174625	yes		Peaxi162Scf00285g00422	2.09973	0.758723	13.1137	0.00029314	0.00161951
XLOC_021622	Peaxi162Scf00398g00722	Ribosome recycling factor	6.46827	18.692	1.53097	3.31725	5e-05	0.000174625	yes		Peaxi162Scf01178g00016	2.09956	6.51347	62.5344	2.62e-15	1.17e-13
XLOC_017941	Peaxi162Scf00290g00102	Unknown protein	1.94208	5.60452	1.52898	2.12418	0.00135	0.00356868	yes		Peaxi162Scf00080g01717	2.09926	4.16083	51.0047	9.21e-13	2.93e-11
XLOC_023369	Peaxi162Scf00457g00215	trehalose phosphate synthase	4.47418	12.9107	1.52887	3.49853	5e-05	0.000174625	yes		Peaxi162Scf00993g00334	2.09921	5.74215	3.19899	0.0736836	0.161581
XLOC_025388	Peaxi162Scf00553g00086	heat shock protein 90.1	6.10353	17.609	1.5286	3.75355	5e-05	0.000174625	yes		Peaxi162Scf00038g00131	2.09829	1.95127	19.8671	8.3e-06	7.09e-05
XLOC_023751	Peaxi162Scf00474g00523	Protein kinase superfamily protein	19.1036	55.0982	1.52816	3.9056	5e-05	0.000174625	yes		Peaxi162Scf00796g00117	2.0982	5.80944	54.2032	1.81e-13	6.34e-12
XLOC_029900	Peaxi162Scf00815g00121	NAC domain containing protein 62	2.77142	7.98351	1.5264	3.06372	5e-05	0.000174625	yes		Peaxi162Scf00621g00117	2.09798	3.01373	24.5824	7.12e-07	7.8e-06
XLOC_011883	Peaxi162Scf00146g00718	BTB/POZ domain-containing protein FBL11	2.81674	8.11386	1.52636	3.49796	5e-05	0.000174625	yes		Peaxi162Scf00094g00912	2.09763	3.04094	14.3484	0.00015191	0.000914106
XLOC_016934	Peaxi162Scf00262g00059	Calcium-independent phospholipase A2-gamma	2.9129	8.38887	1.52602	3.63707	5e-05	0.000174625	yes		Peaxi162Scf00038g01032	2.09748	1.11139	13.713	0.00021298	0.00122841
XLOC_008578	Peaxi162Scf00089g00839	glucan synthase-like 8	5.72236	16.4762	1.5257	3.62639	5e-05	0.000174625	yes		Peaxi162Scf00684g00575	2.09453	2.04511	27.3623	1.69e-07	2.13e-06
XLOC_021777	Peaxi162Scf00403g00113	Enoyl-[acyl-carrier-protein] reductase [NADH], chloroplastic	22.0708	63.5253	1.52519	3.94608	5e-05	0.000174625	yes		Peaxi162Scf00324g00731	2.09373	2.73829	22.2035	2.45e-06	2.4e-05
XLOC_018258	Peaxi162Scf00300g00717	ARM repeat superfamily protein isoform 1 [Theobroma cacao] gb|EOY32287.1| ARM repeat superfamily protein isoform 1 [Theobroma cacao]	1.67344	4.81373	1.52434	2.08922	0.0018	0.00461128	yes		Peaxi162Scf01017g00017	2.09363	2.64622	41.4705	1.2e-10	2.79e-09
XLOC_031418	Peaxi162Scf00952g00021	Domain of unknown function (DUF220)	4.38457	12.6123	1.52432	2.92851	5e-05	0.000174625	yes		Peaxi162Scf00357g00733	2.0935	1.08394	14.9911	0.000108018	0.000680435
XLOC_025602	Peaxi162Scf00564g00613	B-box zinc finger family protein	2.87551	8.25795	1.52196	2.90802	5e-05	0.000174625	yes		Peaxi162Scf00122g00251	2.0928	5.71767	30.0749	4.16e-08	6.05e-07
XLOC_016611	Peaxi162Scf00253g00324	Pectin lyase-like superfamily protein	4.31509	12.3822	1.5208	3.19926	5e-05	0.000174625	yes		Peaxi162Scf00259g00414	2.09114	5.98881	27.7298	1.39e-07	1.79e-06
XLOC_022979	Peaxi162Scf00444g00617	LOCATED IN: endoplasmic reticulum, plasma membrane	3.12637	8.97102	1.52078	2.57876	0.00015	0.000486486	yes		Peaxi162Scf00207g00945	2.09044	3.40768	60.4265	7.64e-15	3.2e-13
XLOC_006397	Peaxi162Scf00061g00119	Exostosin family protein	1.71451	4.91575	1.51961	2.209	0.001	0.00272775	yes		Peaxi162Scf00096g00157	2.08819	7.07931	31.2883	2.22e-08	3.36e-07
XLOC_005149	Peaxi162Scf00045g00226	NAD(P)-binding Rossmann-fold superfamily protein	0.775915	2.22446	1.51948	2.22241	0.0008	0.00223223	yes		Peaxi162Scf00004g03719	2.08722	1.22419	9.37253	0.00220261	0.00925741
XLOC_008310	Peaxi162Scf00084g01217	Histidine kinase-, DNA gyrase B-, and HSP90-like ATPase family protein	1.62281	4.65123	1.51912	2.55203	0.0001	0.00033435	yes		Peaxi162Scf00122g02316	2.08706	0.225158	7.22923	0.00717259	0.0246611
XLOC_001084	Peaxi162Scf00004g00455	Calcium-dependent lipid-binding (CaLB domain) family protein	1.35095	3.86945	1.51815	1.91155	0.005	0.0113574	yes		Peaxi162Scf00062g00716	2.08595	4.73351	58.0027	2.62e-14	1.02e-12
XLOC_031372	Peaxi162Scf00947g00211	RING/U-box superfamily protein	8.64112	24.7114	1.51589	3.06243	5e-05	0.000174625	yes		Peaxi162Scf00100g00716	2.08514	6.41213	44.8597	2.12e-11	5.57e-10
XLOC_027907	Peaxi162Scf00690g00118	Unknown protein	1.21422	3.47003	1.51492	2.60187	0.0004	0.00119351	yes		Peaxi162Scf00835g00334	2.08479	1.38213	13.9179	0.000190968	0.00111512
XLOC_028473	Peaxi162Scf00719g00312	Protein of unknown function, DUF593	1.32696	3.79216	1.5149	2.94445	5e-05	0.000174625	yes		Peaxi162Scf00192g00028	2.0828	-0.374015	2.89058	0.0890988	0.186199
XLOC_007210	Peaxi162Scf00071g00114	Histone superfamily protein	4.5209	12.9187	1.51478	1.85282	0.00455	0.0104498	yes		Peaxi162Scf01061g00130	2.08222	2.68588	19.8554	8.35e-06	7.13e-05
XLOC_017724	Peaxi162Scf00285g00213	Pectin lyase-like superfamily protein	5.11572	14.6105	1.51399	2.97525	5e-05	0.000174625	yes		Peaxi162Scf00597g00511	2.08099	2.6216	24.3277	8.13e-07	8.79e-06
XLOC_020078	Peaxi162Scf00353g00013	diacylglycerol kinase 2	4.47059	12.7633	1.51347	3.56691	5e-05	0.000174625	yes		Peaxi162Scf00246g01011	2.07888	4.35875	44.445	2.62e-11	6.79e-10
XLOC_008735	Peaxi162Scf00090g00126	Transcription factor jumonji (jmjC) domain-containing protein	1.35358	3.86257	1.51278	3.07771	5e-05	0.000174625	yes		Peaxi162Scf00339g01121	2.07693	1.07413	11.5751	0.000668403	0.00330257
XLOC_023131	Peaxi162Scf00450g00086	Ras-related small GTP-binding family protein	0.832699	2.37287	1.51077	1.24528	0.0474	0.0808993	no		Peaxi162Scf00770g00127	2.07501	5.51929	47.8756	4.54e-12	1.33e-10
XLOC_025721	Peaxi162Scf00570g00714	mRNA capping enzyme family protein	1.67333	4.76653	1.51022	2.66054	5e-05	0.000174625	yes		Peaxi162Scf00981g00045	2.0742	0.885539	4.78245	0.0287511	0.0770267
XLOC_032997	Peaxi162Scf01147g00118	PRF [Solanum lycopersicum]	1.97161	5.61602	1.51017	2.23567	0.0005	0.00146065	yes		Peaxi162Scf00128g01753	2.07213	10.3023	15.9113	6.64e-05	0.000445379
XLOC_029464	Peaxi162Scf00785g00113	ascorbate peroxidase 6	7.83266	22.3075	1.50995	3.26684	5e-05	0.000174625	yes		Peaxi162Scf00041g01510	2.07056	1.93014	21.5778	3.4e-06	3.23e-05
XLOC_026819	Peaxi162Scf00634g00025	Unknown protein	9.70005	27.6104	1.50914	2.47481	0.0001	0.00033435	yes		Peaxi162Scf00954g00227	2.07029	4.78549	46.6335	8.56e-12	2.39e-10
XLOC_025665	Peaxi162Scf00568g00061	Histone superfamily protein	17.8154	50.7049	1.509	2.69103	0.00025	0.000777877	yes		Peaxi162Scf00023g02026	2.07023	1.02927	8.24521	0.00408596	0.0155082
XLOC_002776	Peaxi162Scf00016g00355	beta-galactosidase 3	15.1866	43.2221	1.50897	3.78513	5e-05	0.000174625	yes		Peaxi162Scf00005g04212	2.06806	4.26062	59.6539	1.13e-14	4.6e-13
XLOC_013444	Peaxi162Scf00174g00073	Pentatricopeptide repeat (PPR) superfamily protein	1.1709	3.32871	1.50734	2.07694	0.0022	0.00551397	yes		Peaxi162Scf00149g00318	2.0676	3.28694	61.9091	3.6e-15	1.59e-13
XLOC_004707	Peaxi162Scf00038g01321	40S ribosomal protein S15a-2	7.28558	20.7042	1.50681	2.98824	5e-05	0.000174625	yes		Peaxi162Scf00324g00227	2.06622	3.7663	33.4745	7.22e-09	1.21e-07
XLOC_011313	Peaxi162Scf00132g01511	Ph phosphatase inhibitors [Theobroma cacao]	1.83977	5.22413	1.50566	1.76109	0.0132	0.0266846	yes		Peaxi162Scf00608g00921	2.06612	2.09399	17.2577	3.26e-05	0.000238605
XLOC_019613	Peaxi162Scf00340g00025	U-box domain-containing protein 30	1.48176	4.19904	1.50275	2.23486	0.00275	0.00669304	yes		Peaxi162Scf00002g04713	2.06608	2.77904	45.9765	1.2e-11	3.29e-10
XLOC_019327	Peaxi162Scf00332g00127	Leucine-rich repeat family protein isoform 1 [Theobroma cacao] gb|EOY25936.1| Leucine-rich repeat family protein isoform 1 [Theobroma cacao]	23.6331	66.8191	1.49945	3.87541	5e-05	0.000174625	yes		Peaxi162Scf00540g00623	2.06468	5.50009	39.9673	2.58e-10	5.67e-09
XLOC_026007	Peaxi162Scf00586g00077	Cytochrome P450 superfamily protein	1.05908	2.99209	1.49835	2.07445	0.0027	0.00658533	yes		Peaxi162Scf00353g00617	2.06242	0.255729	9.10172	0.0025537	0.0104862
XLOC_015784	Peaxi162Scf00227g00811	Regulator of chrom isoform 1 [Theobroma cacao]	16.2029	45.7527	1.4976	3.90305	5e-05	0.000174625	yes		Peaxi162Scf00619g00092	2.06176	2.40755	30.827	2.82e-08	4.2e-07
XLOC_017266	Peaxi162Scf00271g00128	conserved hypothetical protein [Ricinus communis] gb|EEF51006.1| conserved hypothetical protein [Ricinus communis]	2.33889	6.59781	1.49616	2.5684	0.0001	0.00033435	yes		Peaxi162Scf00353g00735	2.06026	5.11157	100.592	1.13e-23	1.27e-21
XLOC_002554	Peaxi162Scf00015g10238	Histone superfamily protein	20.2854	57.2216	1.49611	2.86108	5e-05	0.000174625	yes		Peaxi162Scf00118g01712	2.06	4.83615	33.3154	7.84e-09	1.3e-07
XLOC_005679	Peaxi162Scf00048g00194	F-box family protein	1.29041	3.639	1.49572	1.76996	0.0067	0.0147137	yes		Peaxi162Scf00119g00947	2.0586	4.5155	84.4741	3.89e-20	3.08e-18
XLOC_003343	Peaxi162Scf00020g02344	auxin transport protein (BIG)	0.924703	2.60758	1.49565	2.28787	0.0019	0.004839	yes		Peaxi162Scf00347g00126	2.05694	4.66532	32.6957	1.08e-08	1.73e-07
XLOC_031226	Peaxi162Scf00937g00312	NBS-LRR type resistance protein [Beta vulgaris]	0.760707	2.14323	1.49437	1.93997	0.0033	0.00786265	yes		Peaxi162Scf00004g00117	2.05369	3.14308	66.8837	2.88e-16	1.47e-14
XLOC_002649	Peaxi162Scf00016g01634	Peptidyl-prolyl cis-trans isomerase D	1.82936	5.15202	1.4938	2.37125	0.0006	0.00172228	yes		Peaxi162Scf00008g02422	2.05357	2.76838	19.9655	7.89e-06	6.77e-05
XLOC_029350	Peaxi162Scf00777g00213	Elongation factor Tu	11.3796	32.0399	1.49342	3.80375	5e-05	0.000174625	yes		Peaxi162Scf00401g00026	2.0529	4.56065	46.3632	9.82e-12	2.72e-10
XLOC_016510	Peaxi162Scf00249g00812	calmodulin-binding family protein	1.106	3.1139	1.49337	2.19825	0.00105	0.00284913	yes		Peaxi162Scf00002g04712	2.05196	2.32267	42.1806	8.32e-11	1.98e-09
XLOC_024014	Peaxi162Scf00486g00056	myosin, putative	2.55737	7.19933	1.4932	3.41847	5e-05	0.000174625	yes		Peaxi162Scf00134g00614	2.05093	2.78971	21.2234	4.09e-06	3.79e-05
XLOC_000742	Peaxi162Scf00003g01121	F-box family protein, putative isoform 1 [Theobroma cacao] ref|XP_007042149.1| F-box family protein, putative isoform 1 [Theobroma cacao] ref|XP_007042150.1| F-box family protein, putative isoform 1 [Theobroma cacao] gb|EOX97979.1| F-box family protein, putative isoform 1 [Theobroma cacao] gb|EOX97980.1| F-box family protein, putative isoform 1 [Theobroma cacao] gb|EOX97981.1| F-box family protei…	4.7093	13.2567	1.49314	3.05699	5e-05	0.000174625	yes		Peaxi162Scf00085g00531	2.05076	1.32544	5.41818	0.0199281	0.0568997
XLOC_007219	Peaxi162Scf00071g00258	Plastid transcriptionally active 3 isoform 1 [Theobroma cacao] gb|EOY10798.1| Plastid transcriptionally active 3 isoform 1 [Theobroma cacao]	4.65963	13.1164	1.49308	3.59028	5e-05	0.000174625	yes		Peaxi162Scf00919g00313	2.05031	1.30708	10.8419	0.000992315	0.00466473
XLOC_022409	Peaxi162Scf00422g00412	Protein of unknown function (DUF630 and DUF632)	0.989066	2.78269	1.49234	1.83904	0.00895	0.0189874	yes		Peaxi162Scf00105g00415	2.05	0.550582	5.17948	0.0228552	0.063643
XLOC_033288	Peaxi162Scf01195g00016	DNA replication complex GINS protein PSF1	1.65159	4.64615	1.49218	2.10216	0.00155	0.00403543	yes		Peaxi162Scf01067g00025	2.04943	3.63395	28.8999	7.62e-08	1.04e-06
XLOC_002995	Peaxi162Scf00017g02913	Tetratricopeptide repeat (TPR)-like superfamily protein	14.0024	39.3663	1.49128	3.96757	5e-05	0.000174625	yes		Peaxi162Scf01375g00012	2.04866	3.3571	40.1418	2.36e-10	5.24e-09
XLOC_025586	Peaxi162Scf00563g00526	alpha/beta-Hydrolases superfamily protein	7.68165	21.591	1.49094	3.63853	5e-05	0.000174625	yes		Peaxi162Scf00013g00734	2.04833	3.68103	30.5323	3.28e-08	4.85e-07
XLOC_005509	Peaxi162Scf00047g01631		2.87972	8.08346	1.48904	1.43914	0.03895	0.068817	no		Peaxi162Scf00298g01210	2.04637	0.468396	9.33887	0.00224344	0.00940609
XLOC_029703	Peaxi162Scf00801g00733	Rhodanese-like domain-containing protein 11, chloroplastic	12.7016	35.6369	1.48836	3.77796	5e-05	0.000174625	yes		Peaxi162Scf00991g00039	2.04521	0.999086	7.11418	0.00764767	0.0260524
XLOC_022786	Peaxi162Scf00438g00718	Unknown protein	12.2757	34.4066	1.48687	3.85456	5e-05	0.000174625	yes		Peaxi162Scf00422g00025	2.04469	1.14757	13.8252	0.000200622	0.0011659
XLOC_033653	Peaxi162Scf01276g00003	HXXXD-type acyl-transferase family protein	41.1745	115.404	1.48687	3.90635	5e-05	0.000174625	yes		Peaxi162Scf00389g00625	2.04239	2.17014	14.1386	0.000169824	0.00100641
XLOC_010902	Peaxi162Scf00128g00941	lipoxygenase 3	4.11399	11.5114	1.48445	3.78952	5e-05	0.000174625	yes		Peaxi162Scf00011g01221	2.04095	8.0993	98.2636	3.66e-23	3.87e-21
XLOC_004645	Peaxi162Scf00038g02661	P-loop containing nucleoside triphosphate hydrolases superfamily protein	2.14015	5.98349	1.48327	3.287	5e-05	0.000174625	yes		Peaxi162Scf00628g00412	2.0409	1.23038	10.2776	0.00134652	0.00606812
XLOC_002418	Peaxi162Scf00015g00162	Histone superfamily protein	42.1509	117.787	1.48255	3.42591	5e-05	0.000174625	yes		Peaxi162Scf00066g01518	2.04014	2.73858	34.5883	4.07e-09	7.21e-08
XLOC_026727	Peaxi162Scf00626g00414	MATE efflux family protein	1.50495	4.20536	1.48252	2.22855	0.0014	0.00368563	yes		Peaxi162Scf01944g00014	2.03726	0.228977	10.5273	0.00117623	0.00540659
XLOC_015704	Peaxi162Scf00225g00218	60S ribosomal protein L32-1	21.5785	60.2718	1.48189	3.4529	5e-05	0.000174625	yes		Peaxi162Scf01481g00036	2.03677	1.31871	5.61324	0.0178252	0.0519741
XLOC_025308	Peaxi162Scf00549g00430	Phosphatidylinositol 3,4,5-trisphosphate 3-phosphatase and dual-specificity protein phosphatase PTEN	2.49962	6.98137	1.4818	2.89639	5e-05	0.000174625	yes		Peaxi162Scf00169g00223	2.03421	0.447914	1.94001	0.163667	0.296967
XLOC_014028	Peaxi162Scf00188g01221	2-oxoglutarate (2OG) and Fe(II)-dependent oxygenase superfamily protein	216.06	603.181	1.48116	3.61255	5e-05	0.000174625	yes		Peaxi162Scf00700g00133	2.03375	5.82357	50.7674	1.04e-12	3.28e-11
XLOC_022939	Peaxi162Scf00444g00720	tripeptidyl peptidase ii	10.878	30.3521	1.48038	3.67324	5e-05	0.000174625	yes		Peaxi162Scf00253g00147	2.02907	5.00815	29.6011	5.31e-08	7.52e-07
XLOC_031476	Peaxi162Scf00955g00214	Mitochondrial transcription termination factor family protein	15.597	43.4925	1.4795	3.81135	5e-05	0.000174625	yes		Peaxi162Scf00520g00613	2.02728	6.35102	17.4994	2.87e-05	0.000213364
XLOC_020099	Peaxi162Scf00353g00737	T-complex protein 1 subunit gamma	2.58512	7.20353	1.47847	2.92765	5e-05	0.000174625	yes		Peaxi162Scf00293g00723	2.02712	1.39714	9.03813	0.00264406	0.0107994
XLOC_009379	Peaxi162Scf00102g01349	Hydroxymethylglutaryl-CoA synthase	35.7592	99.6393	1.4784	3.95625	5e-05	0.000174625	yes		Peaxi162Scf00039g00073	2.02703	3.16566	33.3056	7.88e-09	1.3e-07
XLOC_033761	Peaxi162Scf01294g00241	Hydroxymethylglutaryl-CoA synthase	0.965972	2.69019	1.47765	1.82172	0.0049	0.011156	yes		Peaxi162Scf00138g00213	2.02634	1.79294	4.22543	0.0398225	0.0996862
XLOC_021984	Peaxi162Scf00408g00823	Mechanosensitive ion channel family protein	1.43631	3.99997	1.47762	1.53202	0.02345	0.0441544	yes		Peaxi162Scf00089g01436	2.02612	5.72528	40.8736	1.62e-10	3.7e-09
XLOC_001604	Peaxi162Scf00009g00524	Ubiquitin carboxyl-terminal hydrolase-related protein	2.15124	5.9907	1.47756	3.33666	5e-05	0.000174625	yes		Peaxi162Scf00362g11100	2.02511	4.14597	56.5374	5.51e-14	2.05e-12
XLOC_034561	Peaxi162Scf01667g00005	Bifunctional inhibitor/lipid-transfer protein/seed storage 2S albumin superfamily protein	1073.58	2989.19	1.47732	2.54058	5e-05	0.000174625	yes		Peaxi162Scf00378g00635	2.02366	4.62594	63.1079	1.96e-15	8.83e-14
XLOC_022317	Peaxi162Scf00420g00565	chloride channel B	5.74622	15.9873	1.47624	3.42426	5e-05	0.000174625	yes		Peaxi162Scf00037g00927	2.02363	5.30029	38.945	4.36e-10	9.18e-09
XLOC_004108	Peaxi162Scf00032g00419	Protein kinase superfamily protein	0.870091	2.42063	1.47615	2.08352	0.0026	0.00638043	yes		Peaxi162Scf00673g00440	2.02337	5.29995	44.3229	2.78e-11	7.17e-10
XLOC_030596	Peaxi162Scf00882g00012	Unknown protein	1.91865	5.3373	1.47602	1.60989	0.0262	0.0486484	yes		Peaxi162Scf00695g00008	2.02105	2.39794	5.83474	0.0157127	0.0469207
XLOC_013032	Peaxi162Scf00167g00009	Gamma-glutamyltranspeptidase 1	8.21447	22.8377	1.47518	3.70554	5e-05	0.000174625	yes		Peaxi162Scf00015g00335	2.01994	4.18431	17.4818	2.9e-05	0.000215033
XLOC_023128	Peaxi162Scf00450g00842	DNA polymerase I	6.13575	17.0571	1.47506	3.86886	5e-05	0.000174625	yes		Peaxi162Scf00222g00816	2.01869	3.49185	56.9268	4.52e-14	1.69e-12
XLOC_003928	Peaxi162Scf00029g00307	P-loop containing nucleoside triphosphate hydrolases superfamily protein	3.53319	9.8194	1.47467	3.55553	5e-05	0.000174625	yes		Peaxi162Scf00408g00710	2.01816	2.55628	16.7576	4.25e-05	0.000302081
XLOC_005218	Peaxi162Scf00045g00173	Centromere-associated protein E, putative isoform 2 [Theobroma cacao] gb|EOY29236.1| Centromere-associated protein E, putative isoform 2 [Theobroma cacao]	0.750085	2.08392	1.47418	2.96811	5e-05	0.000174625	yes		Peaxi162Scf00089g01842	2.01811	5.64105	56.7648	4.91e-14	1.84e-12
XLOC_033355	Peaxi162Scf01208g00006	lon protease 1	1.25924	3.49685	1.47351	0.844319	0.0895	0.140054	no		Peaxi162Scf00653g00417	2.01752	2.44784	16.1785	5.76e-05	0.000395089
XLOC_009973	Peaxi162Scf00111g01325	RING/U-box superfamily protein isoform 3 [Theobroma cacao] gb|EOY13509.1| RING/U-box superfamily protein isoform 3 [Theobroma cacao]	2.10902	5.85497	1.47309	1.99891	0.00405	0.00942508	yes		Peaxi162Scf00449g00016	2.01725	4.51905	37.5722	8.81e-10	1.77e-08
XLOC_012251	Peaxi162Scf00153g01843	Cysteine-rich repeat secretory protein 3	7.92144	21.9898	1.473	3.45491	5e-05	0.000174625	yes		Peaxi162Scf00442g00313	2.01685	6.36146	77.9814	1.04e-18	7.06e-17
XLOC_016259	Peaxi162Scf00241g00053	Plant invertase/pectin methylesterase inhibitor superfamily protein	1.05691	2.93211	1.47208	1.16655	0.0601	0.0992417	no		Peaxi162Scf00156g00214	2.01483	0.377431	4.95822	0.025967	0.0707297
XLOC_013443	Peaxi162Scf00174g00717	Ribosomal large subunit pseudouridine synthase D	1.24096	3.44123	1.47147	1.92893	0.0049	0.011156	yes		Peaxi162Scf00231g00915	2.01237	3.95237	21.3913	3.74e-06	3.5e-05
XLOC_012490	Peaxi162Scf00158g00313	Pentatricopeptide repeat (PPR) superfamily protein	0.7483	2.07471	1.47122	1.81809	0.00715	0.0155844	yes		Peaxi162Scf01017g00016	2.01185	6.2104	64.7973	8.3e-16	3.91e-14
XLOC_011081	Peaxi162Scf00129g00825	EG2771 [Manihot esculenta]	38.4933	106.724	1.47121	3.90169	5e-05	0.000174625	yes		Peaxi162Scf00267g00131	2.01165	5.07305	9.03896	0.00264286	0.0107966
XLOC_008583	Peaxi162Scf00089g00912	Carboxylesterase 1	7.12324	19.7374	1.47033	2.9434	5e-05	0.000174625	yes		Peaxi162Scf00799g00311	2.01062	1.3751	3.1808	0.0745083	0.16289
XLOC_024366	Peaxi162Scf00515g00128	Ribosomal protein L25/Gln-tRNA synthetase, anti-codon-binding domain	2.52508	6.99063	1.46909	2.34625	0.00015	0.000486486	yes		Peaxi162Scf00472g00008	2.00972	2.87599	19.9682	7.87e-06	6.77e-05
XLOC_018410	Peaxi162Scf00304g01113	ubiquinol-cytochrome C chaperone family protein	6.42316	17.7707	1.46815	2.71105	5e-05	0.000174625	yes		Peaxi162Scf00394g00714	2.00628	3.78607	41.9415	9.4e-11	2.22e-09
XLOC_028299	Peaxi162Scf00711g00530	BTB/POZ domain-containing protein	3.1285	8.65334	1.46778	3.08295	5e-05	0.000174625	yes		Peaxi162Scf00013g00004	2.0059	1.26785	7.42731	0.00642413	0.0225291
XLOC_018724	Peaxi162Scf00314g00530	Pentatricopeptide repeat (PPR) superfamily protein	1.41485	3.91295	1.46761	2.48935	5e-05	0.000174625	yes		Peaxi162Scf00009g00221	2.00493	3.88481	29.9859	4.35e-08	6.3e-07
XLOC_034502	Peaxi162Scf01622g00017	Protein translocase subunit SecY	4.02837	11.1373	1.46713	3.10195	5e-05	0.000174625	yes		Peaxi162Scf00385g00066	2.00489	1.77872	12.0476	0.000518583	0.00265076
XLOC_002674	Peaxi162Scf00016g01936	Thioredoxin M3, chloroplastic	11.0187	30.4128	1.46473	2.91008	5e-05	0.000174625	yes		Peaxi162Scf00098g00814	2.00412	3.32951	22.9969	1.62e-06	1.64e-05
XLOC_010327	Peaxi162Scf00119g00945	Mitochondrial substrate carrier family protein	1.32112	3.64204	1.46298	2.3989	0.00015	0.000486486	yes		Peaxi162Scf00145g00189	2.00342	2.80934	42.4031	7.43e-11	1.78e-09
XLOC_012723	Peaxi162Scf00161g00157	Unknown protein	1.59664	4.399	1.46213	1.69728	0.0162	0.031948	yes		Peaxi162Scf00129g00433	2.00339	6.76364	91.4974	1.12e-21	1.02e-19
XLOC_032402	Peaxi162Scf01058g00150	proliferating cell nuclear antigen 2	8.46826	23.3296	1.46203	3.16915	5e-05	0.000174625	yes		Peaxi162Scf00984g00022	1.99968	1.47845	11.1432	0.0008434	0.00405382
XLOC_029077	Peaxi162Scf00760g00219	CASP-like protein 12	0.857143	2.36079	1.46166	0.877652	0.1657	0.233941	no		Peaxi162Scf00159g00038	1.99908	2.5624	2.82793	0.0926374	0.191851
XLOC_025852	Peaxi162Scf00579g00316	nuclear pore anchor	2.24893	6.19269	1.46133	3.30467	5e-05	0.000174625	yes		Peaxi162Scf00089g01020	1.99871	5.94068	47.9994	4.26e-12	1.25e-10
XLOC_004172	Peaxi162Scf00033g00134		4.01772	11.0541	1.46014	1.45633	0.0197	0.0379326	yes		Peaxi162Scf00740g00019	1.99753	5.10209	42.9355	5.66e-11	1.4e-09
XLOC_026348	Peaxi162Scf00608g00922	jasmonate ZIM-domain protein 6 [Nicotiana tabacum]	1.55258	4.26861	1.45909	2.06191	0.00175	0.00449697	yes		Peaxi162Scf00036g00158	1.99478	2.90524	37.1854	1.07e-09	2.12e-08
XLOC_020821	Peaxi162Scf00373g01415	DNA repair and recombination protein RAD54	1.41566	3.89116	1.45873	2.96122	5e-05	0.000174625	yes		Peaxi162Scf00011g00530	1.99315	1.86048	17.8627	2.37e-05	0.000180466
XLOC_027367	Peaxi162Scf00667g00025	Peptidyl-prolyl cis-trans isomerase E	5.44079	14.9526	1.45851	2.42513	0.0002	0.000634001	yes		Peaxi162Scf00038g01416	1.99181	5.75292	27.1105	1.92e-07	2.4e-06
XLOC_021494	Peaxi162Scf00393g00517	Gamma aminobutyrate transaminase 2	16.2897	44.7461	1.4578	3.74736	5e-05	0.000174625	yes		Peaxi162Scf00267g00097	1.99065	0.424537	7.054	0.00790886	0.0267573
XLOC_023300	Peaxi162Scf00454g00119	WD40 and Beach domain-containing protein isoform 1 [Theobroma cacao] ref|XP_007018254.1| WD40 and Beach domain-containing protein isoform 1 [Theobroma cacao] ref|XP_007018255.1| WD40 and Beach domain-containing protein isoform 1 [Theobroma cacao] gb|EOY15478.1| WD40 and Beach domain-containing protein isoform 1 [Theobroma cacao] gb|EOY15479.1| WD40 and Beach domain-containing protein isoform 1 [T…	1.2286	3.37424	1.45755	2.88414	5e-05	0.000174625	yes		Peaxi162Scf00030g00042	1.99027	1.08792	9.958	0.00160152	0.00704412
XLOC_008827	Peaxi162Scf00092g00152	Unknown protein	22.4593	61.6738	1.45734	3.21578	5e-05	0.000174625	yes		Peaxi162Scf00253g01127	1.98994	3.00835	20.5661	5.76e-06	5.12e-05
XLOC_025287	Peaxi162Scf00548g00226	Adiponectin receptor protein	11.3902	31.2768	1.45729	3.61596	5e-05	0.000174625	yes		Peaxi162Scf00178g00411	1.98993	3.82294	19.5779	9.66e-06	8.11e-05
XLOC_011369	Peaxi162Scf00133g00091	exportin 1A	2.19029	6.01164	1.45664	3.10282	5e-05	0.000174625	yes		Peaxi162Scf00062g00113	1.98982	4.57875	37.524	9.03e-10	1.81e-08
XLOC_005771	Peaxi162Scf00050g01910	THO complex subunit 7A	3.9557	10.853	1.45609	2.65746	0.0001	0.00033435	yes		Peaxi162Scf00222g00316	1.98973	1.7409	7.97517	0.00474232	0.0175304
XLOC_015100	Peaxi162Scf00209g00118	SMAD/FHA domain-containing protein	0.881913	2.41796	1.45508	2.00093	0.0037	0.00870359	yes		Peaxi162Scf00365g00936	1.98916	3.84067	45.607	1.45e-11	3.9e-10
XLOC_034588	Peaxi162Scf01713g00017	BTB/POZ domain-containing protein TNFAIP1 isoform 1 [Theobroma cacao] gb|EOX92670.1| BTB/POZ domain-containing protein TNFAIP1 isoform 1 [Theobroma cacao]	43.673	119.675	1.45431	3.74474	5e-05	0.000174625	yes		Peaxi162Scf00194g00103	1.98654	0.192748	6.45997	0.0110332	0.0352435
XLOC_016798	Peaxi162Scf00258g00431	Helicase SWR1	0.766389	2.09989	1.45417	2.52289	0.00025	0.000777877	yes		Peaxi162Scf01064g00230	1.98549	1.86121	6.94739	0.00839415	0.0281008
XLOC_024045	Peaxi162Scf00488g00814	auxin response factor 16	1.31824	3.60962	1.45323	2.51348	0.00015	0.000486486	yes		Peaxi162Scf00130g00518	1.98497	1.40131	4.50553	0.0337855	0.087602
XLOC_024766	Peaxi162Scf00528g00121	Transcription factor jumonji (jmj) family protein / zinc finger (C5HC2 type) family protein	1.75857	4.81388	1.45279	3.39063	5e-05	0.000174625	yes		Peaxi162Scf00312g00024	1.98481	4.53762	24.2062	8.66e-07	9.3e-06
XLOC_018126	Peaxi162Scf00297g01121	Unknown protein	1.21429	3.32315	1.45244	1.58624	0.01865	0.0361523	yes		Peaxi162Scf00119g00121	1.98024	0.892404	11.603	0.000658462	0.00325724
XLOC_002951	Peaxi162Scf00017g01720	Tetratricopeptide repeat (TPR)-like superfamily protein	3.6105	9.87562	1.45167	2.97139	5e-05	0.000174625	yes		Peaxi162Scf00020g00032	1.97608	0.0452189	3.25567	0.0711771	0.157217
XLOC_012175	Peaxi162Scf00152g00729	Chaperone protein DnaK	2.55874	6.99525	1.45094	2.93709	5e-05	0.000174625	yes		Peaxi162Scf00327g00121	1.97551	4.10555	33.612	6.73e-09	1.14e-07
XLOC_003755	Peaxi162Scf00026g03215	cullin 3	1.26037	3.44215	1.44947	2.26103	0.00035	0.00105711	yes		Peaxi162Scf00140g01220	1.97381	0.939963	9.51355	0.00203961	0.00867618
XLOC_000990	Peaxi162Scf00004g03311	conserved hypothetical protein [Ricinus communis] gb|EEF48925.1| conserved hypothetical protein [Ricinus communis]	1.06587	2.90952	1.44875	2.33014	0.0001	0.00033435	yes		Peaxi162Scf00324g00520	1.97378	2.24289	20.7015	5.37e-06	4.82e-05
XLOC_006767	Peaxi162Scf00066g00223	Histone-lysine N-methyltransferase, H3 lysine-36 specific	1.73357	4.73151	1.44855	3.22092	5e-05	0.000174625	yes		Peaxi162Scf00485g00032	1.97348	1.005	3.25876	0.0710427	0.157004
XLOC_027703	Peaxi162Scf00683g00461	Auxin efflux carrier family protein	1.56155	4.25994	1.44785	2.27537	0.00045	0.00132797	yes		Peaxi162Scf00524g00083	1.97342	4.86022	27.951	1.24e-07	1.62e-06
XLOC_027828	Peaxi162Scf00688g00229	RNA recognition motif (RRM)-containing protein	1.81275	4.9439	1.44747	2.9489	5e-05	0.000174625	yes		Peaxi162Scf00037g00637	1.97295	3.98225	19.306	1.11e-05	9.23e-05
XLOC_011687	Peaxi162Scf00140g01220	beta glucosidase 11	1.01994	2.77967	1.44642	1.98658	0.0027	0.00658533	yes		Peaxi162Scf00401g00423	1.97259	6.30752	22.9675	1.65e-06	1.66e-05
XLOC_029553	Peaxi162Scf00789g00534	MORN (Membrane Occupation and Recognition Nexus) repeat-containing protein	19.9866	54.4608	1.44619	3.79675	5e-05	0.000174625	yes		Peaxi162Scf02248g00007	1.97234	2.02312	2.31862	0.127834	0.245885
XLOC_030958	Peaxi162Scf00916g00129	Protein of unknown function, DUF547	18.9067	51.5084	1.44591	3.75388	5e-05	0.000174625	yes		Peaxi162Scf00493g00219	1.97223	2.50672	14.7585	0.000122193	0.000754832
XLOC_017150	Peaxi162Scf00268g01123	Erythroid differentiation-related factor 1 [Theobroma cacao] gb|EOY17218.1| Erythroid differentiation-related factor 1 [Theobroma cacao]	0.776003	2.11298	1.44514	2.17354	0.00235	0.00584835	yes		Peaxi162Scf00012g01522	1.97148	2.91318	32.7267	1.06e-08	1.71e-07
XLOC_026075	Peaxi162Scf00591g00515	Unknown protein	1.25094	3.40584	1.445	1.57642	0.0185	0.0358948	yes		Peaxi162Scf00040g00299	1.9711	5.39617	53.1743	3.05e-13	1.03e-11
XLOC_023329	Peaxi162Scf00455g01310	Protein of unknown function (DUF1191)	2.68584	7.30812	1.44413	2.78281	5e-05	0.000174625	yes		Peaxi162Scf00004g03921	1.97055	3.24495	21.0912	4.38e-06	4.03e-05
XLOC_004582	Peaxi162Scf00038g01742	S-aden isoform 1 [Theobroma cacao]	2.09369	5.69666	1.44407	1.73105	0.0105	0.0218416	yes		Peaxi162Scf00401g00082	1.96953	2.26067	23.5413	1.22e-06	1.27e-05
XLOC_029329	Peaxi162Scf00776g00116	HEAT SHOCK PROTEIN 89.1	4.83597	13.1557	1.44381	3.47147	5e-05	0.000174625	yes		Peaxi162Scf00284g00529	1.96751	1.93078	19.1015	1.24e-05	0.000101034
XLOC_017767	Peaxi162Scf00286g00825	RNA helicase family protein	0.938138	2.55021	1.44274	2.06449	0.00185	0.00472447	yes		Peaxi162Scf00341g00062	1.96457	2.79527	15.7977	7.05e-05	0.000468086
XLOC_006429	Peaxi162Scf00062g00615	Ribosome biogenesis GTPase A	1.13781	3.08521	1.43911	1.71712	0.0126	0.0256187	yes		Peaxi162Scf00760g00324	1.96434	1.9378	28.9087	7.59e-08	1.03e-06
XLOC_032174	Peaxi162Scf01024g00007	Pseudo response regulator isoform 11 [Theobroma cacao] gb|EOY18484.1| Pseudo response regulator isoform 11 [Theobroma cacao]	24.7934	67.2258	1.43906	3.41225	5e-05	0.000174625	yes		Peaxi162Scf00003g04424	1.96336	1.20133	4.59453	0.0320742	0.0838894
XLOC_003710	Peaxi162Scf00025g02824	Protein SENSITIVITY TO RED LIGHT REDUCED 1	2.09134	5.65953	1.43625	2.24464	0.00145	0.00380213	yes		Peaxi162Scf00073g01421	1.96326	1.71621	10.457	0.00122188	0.00558543
XLOC_029444	Peaxi162Scf00783g00342	Unknown protein	3.25803	8.81607	1.43613	2.06518	0.00325	0.00775706	yes		Peaxi162Scf00097g00171	1.96312	3.96798	45.1029	1.87e-11	4.96e-10
XLOC_031526	Peaxi162Scf00959g00124	tRNA N6-adenosine threonylcarbamoyltransferase	10.6162	28.7223	1.43591	3.53605	5e-05	0.000174625	yes		Peaxi162Scf00192g00217	1.96206	6.68675	72.1461	2e-17	1.15e-15
XLOC_033760	Peaxi162Scf01294g00240	MADS-box transcription factor 50	4.59788	12.4368	1.43558	2.18535	0.0007	0.00197918	yes		Peaxi162Scf00207g01361	1.96193	5.5784	66.82	2.97e-16	1.52e-14
XLOC_021527	Peaxi162Scf00394g00815	Chloroplastic group IIA intron splicing facilitator CRS1, chloroplastic	3.87801	10.4835	1.43473	3.16033	5e-05	0.000174625	yes		Peaxi162Scf00363g00617	1.96116	1.48851	15.8921	6.71e-05	0.000449183
XLOC_023486	Peaxi162Scf00461g00810	caffeoyl-CoA 3-O-methyltransferase	2.16076	5.84094	1.43466	1.28253	0.04515	0.0778613	no		Peaxi162Scf00758g00019	1.95982	1.19557	5.08018	0.0242008	0.0667618
XLOC_007885	Peaxi162Scf00078g01023	glycerophosphoryl diester phosphodiesterase, putative [Ricinus communis] gb|EEF40556.1| glycerophosphoryl diester phosphodiesterase, putative [Ricinus communis]	2.70341	7.3075	1.43459	1.58499	0.01655	0.0325584	yes		Peaxi162Scf00008g02527	1.95963	2.20674	12.7242	0.000360948	0.0019403
XLOC_008722	Peaxi162Scf00089g01844	U3 small nucleolar ribonucleoprotein protein MPP10	2.87904	7.78107	1.43438	2.99172	5e-05	0.000174625	yes		Peaxi162Scf00481g00001	1.95818	1.58682	4.02124	0.0449306	0.109905
XLOC_027282	Peaxi162Scf00660g00046	Galactosyltransferase family protein	4.68994	12.6739	1.43422	2.90862	5e-05	0.000174625	yes		Peaxi162Scf00011g01628	1.95795	5.88671	50.3794	1.27e-12	3.93e-11
XLOC_033657	Peaxi162Scf01276g00047	Cytochrome P450 superfamily protein	37.1552	100.388	1.43396	3.77745	5e-05	0.000174625	yes		Peaxi162Scf00213g01732	1.95739	3.08191	22.782	1.81e-06	1.82e-05
XLOC_021040	Peaxi162Scf00380g00521	methionine aminopeptidase 1B	11.1515	30.1239	1.43368	3.57871	5e-05	0.000174625	yes		Peaxi162Scf00299g00919	1.95551	1.61335	2.54655	0.110536	0.220433
XLOC_031052	Peaxi162Scf00922g00316	Endoribonuclease Dicer homolog 3a	0.873871	2.35859	1.43243	2.54299	0.0001	0.00033435	yes		Peaxi162Scf00209g00610	1.95508	2.10951	25.8244	3.74e-07	4.38e-06
XLOC_010966	Peaxi162Scf00129g00316	50S ribosomal protein L15	4.13737	11.1602	1.43158	2.66691	5e-05	0.000174625	yes		Peaxi162Scf01013g00022	1.9549	1.01155	11.2766	0.000784907	0.00380544
XLOC_019222	Peaxi162Scf00329g00410	alpha-galactosidase 1	5.2408	14.1179	1.42966	3.14215	5e-05	0.000174625	yes		Peaxi162Scf00063g00213	1.9544	3.26455	19.1501	1.21e-05	9.9e-05
XLOC_024342	Peaxi162Scf00504g00008	NAC domain protein,	0.747114	2.01141	1.4288	1.13573	0.07145	0.115302	no		Peaxi162Scf00119g00023	1.95386	4.07938	53.6459	2.4e-13	8.27e-12
XLOC_017992	Peaxi162Scf00293g00723	ATP-dependent DNA helicase RecQ	0.964799	2.59501	1.42744	2.32876	0.00045	0.00132797	yes		Peaxi162Scf00286g00442	1.9537	5.27454	68.2086	1.47e-16	7.81e-15
XLOC_019261	Peaxi162Scf00330g00415	Mitochondrial import inner membrane translocase subunit Tim9	15.0523	40.4606	1.42653	3.25891	5e-05	0.000174625	yes		Peaxi162Scf00474g00727	1.9535	2.33779	13.0017	0.000311204	0.00170565
XLOC_022778	Peaxi162Scf00438g00820	Unknown protein	3.44352	9.2537	1.42615	2.24627	0.00085	0.00235725	yes		Peaxi162Scf00357g00525	1.95269	1.07383	6.89328	0.00865204	0.0288286
XLOC_009878	Peaxi162Scf00111g00412	Glucose-1-phosphate adenylyltransferase family protein	177.377	476.197	1.42474	3.28659	5e-05	0.000174625	yes		Peaxi162Scf00420g00510	1.9525	3.41676	26.7441	2.32e-07	2.86e-06
XLOC_032368	Peaxi162Scf01055g00117	Protein kinase superfamily protein	1.89051	5.06674	1.42228	2.33107	0.00055	0.00159199	yes		Peaxi162Scf00459g00837	1.95092	4.00207	50.3181	1.31e-12	4.05e-11
XLOC_033534	Peaxi162Scf01248g00212	40S ribosomal protein S24-2	48.5965	130.237	1.42221	3.74123	5e-05	0.000174625	yes		Peaxi162Scf00450g00027	1.95083	0.728324	9.97093	0.00159031	0.00700074
XLOC_014061	Peaxi162Scf00188g00927	alpha/beta-Hydrolases superfamily protein	0.756994	2.02855	1.42209	1.31938	0.04625	0.0792497	no		Peaxi162Scf00330g00618	1.94826	3.27358	26.6882	2.39e-07	2.94e-06
XLOC_029603	Peaxi162Scf00793g00314	Pentatricopeptide repeat-containing protein	1.84107	4.93306	1.42194	2.51412	0.0001	0.00033435	yes		Peaxi162Scf00661g00027	1.94656	4.27622	48.547	3.22e-12	9.6e-11
XLOC_021975	Peaxi162Scf00408g00034	RNA-binding protein 34 [Aegilops tauschii]	1.29945	3.48084	1.42153	1.91424	0.0043	0.00993896	yes		Peaxi162Scf00267g01228	1.94552	2.00851	11.9649	0.000542112	0.00275337
XLOC_016699	Peaxi162Scf00254g00512	30S ribosomal protein S5	6.44305	17.2569	1.42136	3.50734	5e-05	0.000174625	yes		Peaxi162Scf00003g04536	1.94307	4.35145	33.4822	7.19e-09	1.2e-07
XLOC_005618	Peaxi162Scf00047g00185	Domain of unknown function (DUF1767)	0.891872	2.38661	1.42005	2.10633	0.0016	0.00415147	yes		Peaxi162Scf00848g00012	1.94294	1.97149	16.4849	4.9e-05	0.000342671
XLOC_027222	Peaxi162Scf00658g00728	ENTH/VHS family protein	2.98815	7.9919	1.41929	2.17141	0.001	0.00272775	yes		Peaxi162Scf00011g02911	1.94271	0.865578	5.27318	0.0216564	0.0608274
XLOC_017029	Peaxi162Scf00264g00072	Abscisic acid receptor PYR1	0.890074	2.38005	1.41899	1.22389	0.0686	0.11131	no		Peaxi162Scf00048g00194	1.94245	0.827521	6.86894	0.00877067	0.0291586
XLOC_022701	Peaxi162Scf00434g00510	Sugar transporter ERD6-like 5	1.44643	3.86458	1.41781	2.10725	0.005	0.0113574	yes		Peaxi162Scf00540g00214	1.94062	2.6209	22.2181	2.43e-06	2.39e-05
XLOC_034086	Peaxi162Scf01375g00012	DNA-binding bromodomain-containing protein	3.43366	9.17307	1.41766	2.99934	5e-05	0.000174625	yes		Peaxi162Scf00526g00073	1.93983	0.34792	2.73553	0.0981392	0.200876
XLOC_017797	Peaxi162Scf00286g00330	Ribosome biogenesis protein NSA2 homolog	10.2924	27.4691	1.41623	3.38857	5e-05	0.000174625	yes		Peaxi162Scf00000g00345	1.93979	3.41904	38.7239	4.88e-10	1.02e-08
XLOC_026595	Peaxi162Scf00619g00022	Pentatricopeptide repeat-containing protein	0.842359	2.24799	1.41613	1.97975	0.0019	0.004839	yes		Peaxi162Scf00299g00338	1.93975	3.92003	29.7085	5.02e-08	7.15e-07
XLOC_028006	Peaxi162Scf00694g00049	Subtilase family protein	28.6896	76.53	1.41549	3.69625	5e-05	0.000174625	yes		Peaxi162Scf00076g00414	1.9395	2.23543	4.38281	0.0363031	0.0927206
XLOC_016167	Peaxi162Scf00237g01510	Homeobox-leucine zipper protein family	26.2154	69.9281	1.41546	3.58294	5e-05	0.000174625	yes		Peaxi162Scf00483g00029	1.9387	2.39702	33.7809	6.17e-09	1.05e-07
XLOC_003179	Peaxi162Scf00019g02117	conserved hypothetical protein [Ricinus communis] gb|EEF40061.1| conserved hypothetical protein [Ricinus communis]	2.09189	5.5785	1.41507	1.80262	0.00675	0.0148088	yes		Peaxi162Scf00621g00116	1.93829	0.470591	4.3205	0.0376558	0.0954272
XLOC_007374	Peaxi162Scf00073g02324	Zinc ion binding,DNA binding,helicases,ATP binding,nucleic acid binding isoform 2 [Theobroma cacao] gb|EOY20188.1| Zinc ion binding,DNA binding,helicases,ATP binding,nucleic acid binding isoform 2 [Theobroma cacao]	3.56826	9.51391	1.41482	2.40759	0.0004	0.00119351	yes		Peaxi162Scf00318g00811	1.9369	3.78797	13.1096	0.000293789	0.00162266
XLOC_028483	Peaxi162Scf00720g00044	tRNA/rRNA methyltransferase (SpoU) family protein	6.29739	16.7555	1.41181	3.23102	5e-05	0.000174625	yes		Peaxi162Scf00540g00014	1.9365	0.824707	8.36496	0.00382524	0.0147128
XLOC_031472	Peaxi162Scf00955g00005	Unknown protein	99.1966	263.792	1.41104	3.64055	5e-05	0.000174625	yes		Peaxi162Scf00188g00931	1.93527	4.86883	51.7684	6.24e-13	2.04e-11
XLOC_022378	Peaxi162Scf00421g00027	Serine/threonine-protein kinase WNK (With No Lysine)-related	2.02976	5.3968	1.4108	2.16183	0.00125	0.00333203	yes		Peaxi162Scf00562g00411	1.93324	1.4464	8.91599	0.00282684	0.0113954
XLOC_007146	Peaxi162Scf00071g00426	calreticulin 1b	6.41508	17.056	1.41074	3.35283	5e-05	0.000174625	yes		Peaxi162Scf00620g00924	1.93105	1.15456	9.38133	0.00219206	0.00922242
XLOC_012125	Peaxi162Scf00152g01429	plastid developmental protein DAG, putative	3.18524	8.46427	1.40998	3.10751	5e-05	0.000174625	yes		Peaxi162Scf00057g00228	1.9309	0.692001	7.91129	0.00491274	0.0180285
XLOC_023140	Peaxi162Scf00450g00027	mitogen-activated protein kinase kinase kinase 21	2.21447	5.88357	1.40973	2.25428	0.00465	0.0106525	yes		Peaxi162Scf00691g00115	1.93033	2.57545	29.7032	5.04e-08	7.17e-07
XLOC_024478	Peaxi162Scf00517g00042	F-box/kelch-repeat protein	1.86795	4.96227	1.40954	1.50019	0.0182	0.0353805	yes		Peaxi162Scf00332g00431	1.93023	0.829873	6.5204	0.0106644	0.0342611
XLOC_003758	Peaxi162Scf00026g00014	proline-rich extensin-like receptor kinase 10	12.2955	32.613	1.40732	3.69855	5e-05	0.000174625	yes		Peaxi162Scf00553g00627	1.93011	1.2778	8.06869	0.00450368	0.0167861
XLOC_006935	Peaxi162Scf00068g00019	1,4-alpha-glucan-branching enzyme	43.4193	114.977	1.40493	3.52222	5e-05	0.000174625	yes		Peaxi162Scf00017g00272	1.92949	4.08299	9.8645	0.00168498	0.00735964
XLOC_013485	Peaxi162Scf00174g01119	tRNA pseudouridine synthase 1	2.80759	7.43214	1.40445	2.36541	0.00025	0.000777877	yes		Peaxi162Scf00006g03312	1.92894	2.74074	20.0633	7.49e-06	6.48e-05
XLOC_015811	Peaxi162Scf00228g00019	WD40/YVTN repeat-like-containing domain	1.37374	3.63486	1.40379	3.07856	5e-05	0.000174625	yes		Peaxi162Scf00454g00515	1.92867	1.10335	6.41365	0.0113246	0.036019
XLOC_008421	Peaxi162Scf00086g01414	U3 small nucleolar ribonucleoprotein protein imp4	4.80553	12.7123	1.40346	2.96577	5e-05	0.000174625	yes		Peaxi162Scf01056g10029	1.92843	3.97596	26.7757	2.28e-07	2.82e-06
XLOC_004443	Peaxi162Scf00037g01215	Phospholipid/glycerol acyltransferase family protein	7.43109	19.6366	1.4019	3.29669	5e-05	0.000174625	yes		Peaxi162Scf00803g00001	1.92806	5.00535	31.2249	2.3e-08	3.47e-07
XLOC_012198	Peaxi162Scf00152g01127	disease resistance protein R3a-like protein [Solanum demissum]	1.6825	4.44533	1.40169	2.58058	0.0001	0.00033435	yes		Peaxi162Scf00855g00013	1.92729	2.35192	13.405	0.000250959	0.00141526
XLOC_014997	Peaxi162Scf00207g00633	Acyl-CoA N-acyltransferase with RING/FYVE/PHD-type zinc finger protein	0.93526	2.47039	1.4013	2.42255	0.0003	0.000918529	yes		Peaxi162Scf00011g01411	1.92464	2.88466	20.6354	5.56e-06	4.96e-05
XLOC_031838	Peaxi162Scf00987g00058	60S ribosomal protein L14-1	37.0017	97.687	1.40058	3.59754	5e-05	0.000174625	yes		Peaxi162Scf00950g00310	1.92222	2.92199	25.5273	4.36e-07	5.02e-06
XLOC_020318	Peaxi162Scf00360g00917	Unknown protein	3.23963	8.55086	1.40024	1.84421	0.00495	0.0112564	yes		Peaxi162Scf00416g00416	1.92199	1.3372	26.0881	3.26e-07	3.88e-06
XLOC_020147	Peaxi162Scf00357g00054	Unknown protein	7.50992	19.8186	1.39999	2.2238	0.001	0.00272775	yes		Peaxi162Scf01211g00132	1.92156	5.12741	43.8635	3.52e-11	8.89e-10
XLOC_023478	Peaxi162Scf00461g01116	Leucine-rich repeat protein kinase family protein	3.01938	7.96783	1.39993	2.86668	5e-05	0.000174625	yes		Peaxi162Scf00173g00093	1.92149	0.0353091	3.38356	0.0658495	0.148102
XLOC_019226	Peaxi162Scf00329g00514	Protein of unknown function (DUF3755)	7.05051	18.6023	1.39968	3.21889	5e-05	0.000174625	yes		Peaxi162Scf00141g00027	1.92047	1.03115	2.42346	0.119531	0.233978
XLOC_031410	Peaxi162Scf00951g00342	60S ribosomal protein L35a-3	18.7282	49.4065	1.39949	3.09395	5e-05	0.000174625	yes		Peaxi162Scf00463g00052	1.92008	4.53128	37.2432	1.04e-09	2.07e-08
XLOC_002154	Peaxi162Scf00013g00140	TCP family transcription factor	13.1574	34.7047	1.39926	3.31658	5e-05	0.000174625	yes		Peaxi162Scf00129g01232	1.91901	4.75594	64.5805	9.27e-16	4.31e-14
XLOC_021599	Peaxi162Scf00397g00111	Glutathione-regulated potassium-efflux system protein KefC	47.6602	125.683	1.39893	3.4235	5e-05	0.000174625	yes		Peaxi162Scf00904g00464	1.91874	3.49943	25.4032	4.65e-07	5.32e-06
XLOC_000106	Peaxi162Scf00000g43015	Protochlorophyllide reductase, chloroplastic	38.6882	101.993	1.39851	3.63018	5e-05	0.000174625	yes		Peaxi162Scf00802g00233	1.91872	2.41416	14.3467	0.000152048	0.000914675
XLOC_002355	Peaxi162Scf00015g00241	Zinc phosphodiesterase ELAC protein 2	4.40193	11.6002	1.39794	3.3669	5e-05	0.000174625	yes		Peaxi162Scf00611g00326	1.9187	-0.0483706	3.32447	0.0682561	0.15216
XLOC_001615	Peaxi162Scf00009g00081	Disease resistance protein (CC-NBS-LRR class) family	1.69535	4.46243	1.39625	2.76282	5e-05	0.000174625	yes		Peaxi162Scf00393g00062	1.91818	4.97931	5.36731	0.0205176	0.0581977
XLOC_022227	Peaxi162Scf00420g00016	Pentatricopeptide repeat (PPR) superfamily protein	8.03635	21.1317	1.3948	3.33643	5e-05	0.000174625	yes		Peaxi162Scf00058g00026	1.91809	3.57383	29.4852	5.63e-08	7.91e-07
XLOC_010682	Peaxi162Scf00126g00232	beta-xylosidase 1	38.8231	102.013	1.39376	3.31733	5e-05	0.000174625	yes		Peaxi162Scf00684g00330	1.91434	5.29408	58.6666	1.87e-14	7.37e-13
XLOC_017933	Peaxi162Scf00290g00313	Calcium-dependent lipid-binding family protein isoform 1 [Theobroma cacao] gb|EOY06840.1| Calcium-dependent lipid-binding family protein isoform 1 [Theobroma cacao]	1.44764	3.80321	1.39351	3.20134	5e-05	0.000174625	yes		Peaxi162Scf00207g00633	1.9129	2.89966	18.7074	1.52e-05	0.00012135
XLOC_021483	Peaxi162Scf00393g00071	Zinc transporter 5	1.97487	5.18794	1.3934	1.88065	0.00385	0.00901355	yes		Peaxi162Scf00438g00820	1.90934	2.23587	18.2868	1.9e-05	0.000147513
XLOC_000695	Peaxi162Scf00003g05131	cell division cycle 48	1.40216	3.6832	1.39331	2.70776	0.0001	0.00033435	yes		Peaxi162Scf00064g00010	1.90918	0.382645	2.72681	0.0986761	0.201695
XLOC_026954	Peaxi162Scf00643g00431	conserved hypothetical protein [Ricinus communis] gb|EEF36785.1| conserved hypothetical protein [Ricinus communis]	8.57406	22.4781	1.39047	3.52691	5e-05	0.000174625	yes		Peaxi162Scf00516g00642	1.90883	6.37259	31.3417	2.16e-08	3.28e-07
XLOC_004043	Peaxi162Scf00031g00823	LisH and RanBPM domains containing protein	1.12113	2.93893	1.39034	1.22316	0.04395	0.0762311	no		Peaxi162Scf00713g00213	1.90871	3.38773	17.7541	2.51e-05	0.000189395
XLOC_001966	Peaxi162Scf00011g01631	Beta-glucosidase, GBA2 type family protein	4.73811	12.418	1.39005	2.34435	0.00085	0.00235725	yes		Peaxi162Scf00111g01413	1.9071	1.33627	8.91795	0.00282382	0.0113854
XLOC_034688	Peaxi162Scf01969g00034	tubulin beta chain 2	17.9428	46.9731	1.38843	3.37447	5e-05	0.000174625	yes		Peaxi162Scf00893g00433	1.90603	2.08916	29.2175	6.47e-08	8.98e-07
XLOC_013217	Peaxi162Scf00170g00819	Plastid lipid-associated protein 3, chloroplastic	31.339	81.983	1.38737	3.62262	5e-05	0.000174625	yes		Peaxi162Scf00286g00341	1.90574	2.02972	25.323	4.85e-07	5.53e-06
XLOC_017838	Peaxi162Scf00287g00122	LTV1, putative [Theobroma cacao] gb|EOY06396.1| LTV1, putative [Theobroma cacao]	10.3696	27.1264	1.38734	3.55635	5e-05	0.000174625	yes		Peaxi162Scf00041g00217	1.90571	4.02684	36.11	1.86e-09	3.53e-08
XLOC_004761	Peaxi162Scf00038g02141	demeter-like 1	1.32374	3.4617	1.38686	2.93857	5e-05	0.000174625	yes		Peaxi162Scf00268g01123	1.90527	3.15565	13.8775	0.00019512	0.00113736
XLOC_002849	Peaxi162Scf00016g01912	Class I glutamine amidotransferase-like superfamily protein	13.3466	34.8936	1.38649	3.35658	5e-05	0.000174625	yes		Peaxi162Scf00691g00218	1.90496	0.392917	4.49878	0.033919	0.0878711
XLOC_005357	Peaxi162Scf00045g02039	Uncharacterised BCR, YbaB family COG0718	18.973	49.579	1.38579	3.44657	5e-05	0.000174625	yes		Peaxi162Scf00001g00211	1.90479	3.95818	5.05414	0.0245672	0.0675744
XLOC_024315	Peaxi162Scf00502g00713	ACD1-like	13.0516	34.0834	1.38484	3.53185	5e-05	0.000174625	yes		Peaxi162Scf00231g00216	1.9035	0.94413	6.40307	0.0113923	0.0361899
XLOC_021785	Peaxi162Scf00403g00041	Ethylene-responsive transcription factor RAP2-9	1.08111	2.82177	1.38409	0.780284	0.12345	0.182968	no		Peaxi162Scf00242g00019	1.90316	0.890344	6.50904	0.0107328	0.0344486
XLOC_000532	Peaxi162Scf00003g00717	ATP binding microtubule motor family protein	6.25434	16.3123	1.38303	3.43788	5e-05	0.000174625	yes		Peaxi162Scf00006g01510	1.90313	2.44551	19.8868	8.22e-06	7.02e-05
XLOC_017623	Peaxi162Scf00284g00526	Cytosolic endo-beta-N-acetylglucosaminidase	7.8919	20.5828	1.38299	3.49132	5e-05	0.000174625	yes		Peaxi162Scf00016g01337	1.90271	5.11963	19.119	1.23e-05	0.000100272
XLOC_009551	Peaxi162Scf00105g00812	Zinc finger FYVE domain-containing protein 26 isoform 3 [Theobroma cacao] gb|EOY29641.1| Zinc finger FYVE domain-containing protein 26 isoform 3 [Theobroma cacao]	1.65583	4.31747	1.38263	2.21838	0.0009	0.00248147	yes		Peaxi162Scf00373g01416	1.90181	0.67816	5.92492	0.0149282	0.0451048
XLOC_008640	Peaxi162Scf00089g00131	Glucan endo-1,3-beta-glucosidase 9	9.92882	25.8868	1.38253	3.32953	5e-05	0.000174625	yes		Peaxi162Scf01363g00023	1.89882	2.25978	2.67373	0.102017	0.20724
XLOC_031367	Peaxi162Scf00947g00422	Tetratricopeptide repeat-like superfamily protein, putative isoform 1 [Theobroma cacao] gb|EOY28288.1| Tetratricopeptide repeat-like superfamily protein, putative isoform 1 [Theobroma cacao]	3.74165	9.74786	1.38141	3.03606	5e-05	0.000174625	yes		Peaxi162Scf00284g00626	1.89627	1.26295	6.41667	0.0113054	0.0359743
XLOC_007961	Peaxi162Scf00078g01124	cobalt ion binding	2.06116	5.35734	1.37806	1.99313	0.00305	0.00733518	yes		Peaxi162Scf00299g00103	1.89597	1.2059	2.6344	0.104571	0.211429
XLOC_004941	Peaxi162Scf00041g00103	Unknown protein	1.33183	3.46024	1.37747	1.91955	0.0037	0.00870359	yes		Peaxi162Scf00655g00121	1.89572	3.29192	28.2203	1.08e-07	1.43e-06
XLOC_021342	Peaxi162Scf00390g00325	NT domain of poly(A) polymerase and terminal uridylyl transferase-containing protein, putative [Theobroma cacao] gb|EOY04484.1| NT domain of poly(A) polymerase and terminal uridylyl transferase-containing protein, putative [Theobroma cacao]	4.90442	12.7403	1.37724	3.33926	5e-05	0.000174625	yes		Peaxi162Scf00000g05840	1.89467	2.44367	28.2121	1.09e-07	1.43e-06
XLOC_005153	Peaxi162Scf00045g00034	DNAJ heat shock N-terminal domain-containing protein	1.06898	2.77462	1.37606	2.32019	0.0006	0.00172228	yes		Peaxi162Scf00469g00823	1.89407	1.8677	17.3073	3.18e-05	0.00023312
XLOC_027713	Peaxi162Scf00684g00222	ATP binding microtubule motor family protein	5.61335	14.5653	1.3756	3.44554	5e-05	0.000174625	yes		Peaxi162Scf00016g01355	1.89378	1.95829	13.9219	0.000190568	0.0011131
XLOC_027194	Peaxi162Scf00656g00014	Cysteine proteinase 1	406.956	1055.23	1.37461	2.92766	5e-05	0.000174625	yes		Peaxi162Scf00069g00810	1.89312	1.61445	2.3678	0.123861	0.240478
XLOC_015115	Peaxi162Scf00209g00717	AMP deaminase	1.91819	4.97287	1.37433	2.74098	0.0001	0.00033435	yes		Peaxi162Scf00403g00830	1.8927	2.19379	16.8297	4.09e-05	0.000292252
XLOC_033488	Peaxi162Scf01238g00114	vacuolar sorting receptor homolog 1	18.3948	47.67	1.37378	3.60912	5e-05	0.000174625	yes		Peaxi162Scf00548g00534	1.88993	2.11983	5.84777	0.0155968	0.0466755
XLOC_018392	Peaxi162Scf00304g00618	Tyrosine--tRNA ligase, cytoplasmic	6.50512	16.8443	1.37261	3.13543	5e-05	0.000174625	yes		Peaxi162Scf00128g00632	1.88989	4.69622	35.1443	3.06e-09	5.57e-08
XLOC_000077	Peaxi162Scf00000g00029	leucine-rich repeat-containing protein, putative [Ricinus communis] gb|EEF49725.1| leucine-rich repeat-containing protein, putative [Ricinus communis]	1.4286	3.69773	1.37204	1.96332	0.0019	0.004839	yes		Peaxi162Scf00095g00168	1.88901	6.74051	82.5099	1.05e-19	7.95e-18
XLOC_029969	Peaxi162Scf00818g00320	E3 ubiquitin-protein ligase ATL59 [Morus notabilis]	16.3095	42.2132	1.37198	3.41733	5e-05	0.000174625	yes		Peaxi162Scf00038g02141	1.88596	3.86881	20.0948	7.37e-06	6.39e-05
XLOC_014349	Peaxi162Scf00194g00931	S-adenosyl-L-methionine-dependent methyltransferases superfamily protein	1.32448	3.4268	1.37144	3.19592	5e-05	0.000174625	yes		Peaxi162Scf00241g00625	1.88528	3.54452	32.2133	1.38e-08	2.17e-07
XLOC_001875	Peaxi162Scf00011g01832	Splicing factor U2AF 23 kDa subunit	2.41416	6.24508	1.3712	2.83593	5e-05	0.000174625	yes		Peaxi162Scf00818g00019	1.88522	1.69704	14.7564	0.000122331	0.000755435
XLOC_034177	Peaxi162Scf01416g00014	Protein kinase superfamily protein	8.15148	21.0832	1.37096	3.32229	5e-05	0.000174625	yes		Peaxi162Scf00421g00121	1.8845	3.61817	19.5943	9.58e-06	8.05e-05
XLOC_022664	Peaxi162Scf00434g00335	Mitochondrial inner membrane translocase complex, subunit Tim44-related protein	1.67332	4.32572	1.37023	1.86826	0.0059	0.0131518	yes		Peaxi162Scf00535g00416	1.88339	4.09084	52.866	3.57e-13	1.2e-11
XLOC_007295	Peaxi162Scf00072g00510	Carbamoyl-phosphate synthase large chain	8.20064	21.1935	1.36981	3.46914	5e-05	0.000174625	yes		Peaxi162Scf00753g00064	1.88337	-0.0475132	3.12127	0.0772766	0.167409
XLOC_018887	Peaxi162Scf00318g00210	Mitochondrial substrate carrier family protein	2.74054	7.08169	1.36963	2.26408	0.0009	0.00248147	yes		Peaxi162Scf00013g00137	1.88251	2.87242	22.1846	2.48e-06	2.42e-05
XLOC_021519	Peaxi162Scf00394g00061	Alpha/beta-Hydrolases superfamily protein [Theobroma cacao] gb|EOY04180.1| Alpha/beta-Hydrolases superfamily protein [Theobroma cacao]	3.06829	7.92688	1.36932	2.28421	0.0005	0.00146065	yes		Peaxi162Scf00008g03911	1.88233	4.05998	39.1873	3.85e-10	8.2e-09
XLOC_000416	Peaxi162Scf00002g10416	embryo sac development arrest 14	1.56711	4.04853	1.36929	1.79117	0.00755	0.016348	yes		Peaxi162Scf00314g00830	1.88223	3.57445	42.2617	7.98e-11	1.9e-09
XLOC_001186	Peaxi162Scf00006g01510	ARM repeat superfamily protein isoform 2 [Theobroma cacao] gb|EOY13964.1| ARM repeat superfamily protein isoform 2 [Theobroma cacao]	0.927264	2.39515	1.36906	2.45223	0.0004	0.00119351	yes		Peaxi162Scf00014g01420	1.88218	1.37338	5.78851	0.0161313	0.0478806
XLOC_015832	Peaxi162Scf00228g00737	agenet domain-containing protein	0.955597	2.4671	1.36834	1.94574	0.0038	0.00891012	yes		Peaxi162Scf01018g00016	1.88184	4.07776	15.2918	9.21e-05	0.000591404
XLOC_013357	Peaxi162Scf00171g00735	Protein kinase superfamily protein	6.78988	17.5205	1.36759	3.44787	5e-05	0.000174625	yes		Peaxi162Scf00461g01116	1.88145	3.87866	44.9684	2e-11	5.28e-10
XLOC_018716	Peaxi162Scf00314g00434	Insulinase (Peptidase family M16) family protein	42.8955	110.682	1.36752	3.21461	5e-05	0.000174625	yes		Peaxi162Scf00067g01924	1.88085	4.769	67.0932	2.59e-16	1.34e-14
XLOC_023455	Peaxi162Scf00460g00075	Cytochrome P450 superfamily protein	12.9616	33.4232	1.3666	3.45879	5e-05	0.000174625	yes		Peaxi162Scf00110g01921	1.87917	6.06364	30.5131	3.32e-08	4.89e-07
XLOC_004510	Peaxi162Scf00037g01620	Protein of unknown function (DUF1399)	3.06092	7.88661	1.36544	2.73396	0.00015	0.000486486	yes		Peaxi162Scf00829g00016	1.87824	0.466108	6.24584	0.0124485	0.0388655
XLOC_018594	Peaxi162Scf00310g00516		1.15515	2.97591	1.36525	0.946538	0.20575	0.278053	no		Peaxi162Scf00340g00025	1.87793	2.56236	35.8985	2.08e-09	3.9e-08
XLOC_020488	Peaxi162Scf00362g00841	Pathogenesis-related thaumatin superfamily protein	13.3599	34.4036	1.36466	3.41838	5e-05	0.000174625	yes		Peaxi162Scf00089g00912	1.87774	2.55385	19.293	1.12e-05	9.28e-05
XLOC_032737	Peaxi162Scf01099g00324	Magnesium transporter MRS2-I	1.0029	2.58263	1.36466	1.70269	0.0107	0.0222056	yes		Peaxi162Scf00355g00113	1.8769	4.75954	32.1323	1.44e-08	2.25e-07
XLOC_009979	Peaxi162Scf00111g01478	BES1/BZR1 homolog 4	0.965952	2.48743	1.36463	1.35584	0.03155	0.0572556	no		Peaxi162Scf00401g00211	1.87683	4.39408	43.184	4.98e-11	1.23e-09
XLOC_004987	Peaxi162Scf00041g02416	COP1-interacting protein-related, putative isoform 4 [Theobroma cacao] gb|EOY06082.1| COP1-interacting protein-related, putative isoform 4 [Theobroma cacao]	13.1498	33.8566	1.3644	3.49423	5e-05	0.000174625	yes		Peaxi162Scf00078g00023	1.8746	0.795332	11.4462	0.000716401	0.00351364
XLOC_027910	Peaxi162Scf00690g00215	Sugar transporter, putative isoform 1 [Theobroma cacao] gb|EOY14729.1| Sugar transporter, putative isoform 1 [Theobroma cacao]	20.2121	52.0169	1.36376	3.40015	5e-05	0.000174625	yes		Peaxi162Scf00553g00216	1.87352	2.00806	15.8021	7.03e-05	0.000467134
XLOC_031527	Peaxi162Scf00959g00125	DNA repair and recombination protein RadA	1.08161	2.78351	1.36372	1.41374	0.0248	0.0463622	yes		Peaxi162Scf00535g00715	1.87133	2.04178	11.9814	0.000537353	0.00273389
XLOC_026329	Peaxi162Scf00608g00918	histone H2A 11	25.3146	65.1229	1.36319	3.22219	5e-05	0.000174625	yes		Peaxi162Scf01302g00038	1.87024	3.1701	33.5556	6.93e-09	1.17e-07
XLOC_027112	Peaxi162Scf00651g00114	Cleft lip and palate transmembrane protein 1 homolog	10.1188	26.0303	1.36316	3.38992	5e-05	0.000174625	yes		Peaxi162Scf00305g00081	1.87022	4.69207	24.4627	7.58e-07	8.26e-06
XLOC_030985	Peaxi162Scf00918g00416	Auxin efflux carrier family protein	16.3019	41.9108	1.36228	3.50403	5e-05	0.000174625	yes		Peaxi162Scf00319g00815	1.87008	1.86995	6.06527	0.0137866	0.042247
XLOC_006297	Peaxi162Scf00059g00113	squamosa promoter binding protein-like 4	3.76715	9.6781	1.36125	1.5692	0.01755	0.0342723	yes		Peaxi162Scf00111g01321	1.87001	1.12622	11.9544	0.000545177	0.0027669
XLOC_012873	Peaxi162Scf00165g00062	2-methyl-6-phytyl-1,4-hydroquinone methyltransferase, chloroplastic	17.9564	46.1202	1.3609	3.48898	5e-05	0.000174625	yes		Peaxi162Scf01181g00016	1.86994	1.13525	8.36236	0.00383073	0.0147285
XLOC_006258	Peaxi162Scf00058g03014	DNAJ homologue 2	6.66904	17.123	1.36038	3.0667	5e-05	0.000174625	yes		Peaxi162Scf00258g00431	1.86978	4.16601	18.7448	1.49e-05	0.000119312
XLOC_032173	Peaxi162Scf01024g00009	pseudo-response regulator 7	71.635	183.633	1.35809	3.35978	5e-05	0.000174625	yes		Peaxi162Scf00020g00192	1.86928	3.95821	39.0914	4.04e-10	8.57e-09
XLOC_032738	Peaxi162Scf01100g00009	Dormancy/auxin associated family protein	272.674	698.973	1.35806	3.15463	5e-05	0.000174625	yes		Peaxi162Scf00916g00131	1.86848	1.02786	5.47703	0.0192679	0.0554582
XLOC_029020	Peaxi162Scf00756g00211	Unknown protein	0.90107	2.30979	1.35805	1.3841	0.0574	0.0953583	no		Peaxi162Scf00702g00617	1.86776	3.56537	11.3131	0.000769609	0.00373918
XLOC_015097	Peaxi162Scf00209g00021	O-fucosyltransferase family protein	2.34184	6.00048	1.35744	2.61399	0.0001	0.00033435	yes		Peaxi162Scf00003g03953	1.86565	0.485075	2.17549	0.140225	0.263727
XLOC_027903	Peaxi162Scf00689g00564	Ubiquitin carboxyl-terminal hydrolase-related protein	2.70939	6.94159	1.3573	3.08617	5e-05	0.000174625	yes		Peaxi162Scf00106g01318	1.86521	2.67286	20.2446	6.81e-06	5.96e-05
XLOC_012856	Peaxi162Scf00164g00125	receptor lectin kinase	16.7207	42.8323	1.35706	3.72357	5e-05	0.000174625	yes		Peaxi162Scf00767g00068	1.86504	2.36799	18.338	1.85e-05	0.000144086
XLOC_006714	Peaxi162Scf00065g01016	transducin family protein / WD-40 repeat family protein	2.11465	5.41477	1.35648	2.45365	0.0002	0.000634001	yes		Peaxi162Scf00428g00417	1.86423	5.26102	47.8021	4.71e-12	1.37e-10
XLOC_001014	Peaxi162Scf00004g04618	signal peptide peptidase	22.4103	57.3746	1.35625	3.55761	5e-05	0.000174625	yes		Peaxi162Scf00065g01522	1.86388	3.58346	8.05681	0.0045333	0.0168813
XLOC_001760	Peaxi162Scf00010g03311	Uridine 5'-monophosphate synthase	4.71898	12.0799	1.35607	2.91636	5e-05	0.000174625	yes		Peaxi162Scf00209g00118	1.86372	2.2148	16.3707	5.21e-05	0.000361401
XLOC_027230	Peaxi162Scf00658g00842	F-box protein PP2-B1	0.824761	2.11128	1.35607	1.3041	0.0386	0.0682924	no		Peaxi162Scf01554g00011	1.86042	2.0447	9.9307	0.00162545	0.00713328
XLOC_017676	Peaxi162Scf00284g01039	TRICHOME BIREFRINGENCE-LIKE 28	4.1757	10.6874	1.35582	2.80666	5e-05	0.000174625	yes		Peaxi162Scf00005g00359	1.86019	3.68418	3.83041	0.0503305	0.120125
XLOC_016031	Peaxi162Scf00232g01121	SNARE-associated protein-related isoform 1 [Theobroma cacao] gb|EOY32848.1| SNARE-associated protein-related isoform 1 [Theobroma cacao]	3.79087	9.69572	1.35482	2.23851	0.001	0.00272775	yes		Peaxi162Scf00719g00312	1.85515	3.0949	20.6307	5.57e-06	4.97e-05
XLOC_006315	Peaxi162Scf00060g00003	Histone superfamily protein	9.51693	24.3264	1.35396	1.94472	0.00365	0.00859817	yes		Peaxi162Scf00016g00355	1.85399	6.59009	28.2183	1.08e-07	1.43e-06
XLOC_012120	Peaxi162Scf00152g01437	Pentatricopeptide repeat (PPR) superfamily protein	2.42872	6.20801	1.35393	1.92046	0.0024	0.00595922	yes		Peaxi162Scf00049g01112	1.85352	1.90505	21.0064	4.58e-06	4.19e-05
XLOC_013288	Peaxi162Scf00171g00246	Plastid division protein CDP1, chloroplastic	3.93565	10.0589	1.35379	3.12529	5e-05	0.000174625	yes		Peaxi162Scf00015g01616	1.85255	4.49024	36.9067	1.24e-09	2.42e-08
XLOC_008019	Peaxi162Scf00079g00245	Unknown protein	0.911899	2.33031	1.35358	2.81455	5e-05	0.000174625	yes		Peaxi162Scf00149g01016	1.8523	6.14173	68.8684	1.05e-16	5.73e-15
XLOC_028367	Peaxi162Scf00714g00057	Ubiquitin-like superfamily protein, putative isoform 2 [Theobroma cacao] gb|EOY24634.1| Ubiquitin-like superfamily protein, putative isoform 2 [Theobroma cacao]	8.43884	21.5583	1.35313	3.41756	5e-05	0.000174625	yes		Peaxi162Scf00171g00822	1.85109	4.7265	53.1772	3.05e-13	1.03e-11
XLOC_022280	Peaxi162Scf00420g00083	conserved hypothetical protein [Ricinus communis] gb|EEF49350.1| conserved hypothetical protein [Ricinus communis]	9.70828	24.7989	1.35299	2.7258	5e-05	0.000174625	yes		Peaxi162Scf00818g00018	1.84779	2.85138	9.24201	0.00236526	0.00982337
XLOC_026081	Peaxi162Scf00591g00715	Histone-lysine N-methyltransferase, H3 lysine-36 specific	2.0006	5.10844	1.35245	3.12026	5e-05	0.000174625	yes		Peaxi162Scf00575g00211	1.84619	4.56262	51.5191	7.09e-13	2.28e-11
XLOC_009037	Peaxi162Scf00096g01849	AP2-like ethylene-responsive transcription factor	0.927681	2.36871	1.3524	1.9084	0.0033	0.00786265	yes		Peaxi162Scf00751g00005	1.84612	0.854297	6.89855	0.00862656	0.0287672
XLOC_018676	Peaxi162Scf00313g00016	Caffeic acid 3-O-methyltransferase 1	17.3266	44.2365	1.35225	3.43716	5e-05	0.000174625	yes		Peaxi162Scf00263g00323	1.84606	5.37484	48.2468	3.76e-12	1.12e-10
XLOC_022510	Peaxi162Scf00427g00616	plastid transcriptionally active 13	8.90708	22.7125	1.35046	3.02304	5e-05	0.000174625	yes		Peaxi162Scf01078g00513	1.84583	1.04053	5.49139	0.0191103	0.0550811
XLOC_002081	Peaxi162Scf00013g00051	Unknown protein	1.39658	3.55872	1.34946	2.24083	0.00035	0.00105711	yes		Peaxi162Scf00058g00011	1.84535	3.10504	16.5627	4.71e-05	0.000330693
XLOC_014053	Peaxi162Scf00188g00713	HXXXD-type acyl-transferase family protein	1.38789	3.53543	1.34899	1.87323	0.0034	0.00807416	yes		Peaxi162Scf00690g00118	1.84476	2.02917	17.0884	3.57e-05	0.000258474
XLOC_024655	Peaxi162Scf00524g00056	Protein MOR1	7.55759	19.2378	1.34794	3.41971	5e-05	0.000174625	yes		Peaxi162Scf00454g00119	1.84451	4.07018	16.5275	4.79e-05	0.000336194
XLOC_001144	Peaxi162Scf00005g04016		2.22105	5.65065	1.34718	1.89839	0.00385	0.00901355	yes		Peaxi162Scf00227g00812	1.84424	2.63821	23.6383	1.16e-06	1.22e-05
XLOC_022200	Peaxi162Scf00418g00104	Ribosomal protein L12 family protein	3.91082	9.94209	1.34608	2.00712	0.00485	0.0110557	yes		Peaxi162Scf00579g00316	1.84294	6.60051	21.7852	3.05e-06	2.93e-05
XLOC_001561	Peaxi162Scf00008g03715	Chloroplast, nucleus, chloroplast envelope, putative [Theobroma cacao] gb|EOY33416.1| Chloroplast, nucleus, chloroplast envelope, putative [Theobroma cacao]	34.2917	87.1736	1.34603	3.63599	5e-05	0.000174625	yes		Peaxi162Scf00852g00061	1.84293	0.281592	5.67771	0.0171817	0.0504205
XLOC_033082	Peaxi162Scf01160g00112	invertase inhibitor 2 [Solanum tuberosum]	2.76554	7.02333	1.3446	1.34875	0.0356	0.0636397	no		Peaxi162Scf00158g00032	1.84239	1.76173	6.99278	0.0081839	0.0275439
XLOC_008536	Peaxi162Scf00088g01328	Raffinose synthase family protein	24.0394	61.0427	1.34442	3.66917	5e-05	0.000174625	yes		Peaxi162Scf00635g00918	1.8419	2.57692	23.161	1.49e-06	1.52e-05
XLOC_022169	Peaxi162Scf00417g01345	S-adenosyl-L-methionine-dependent methyltransferases superfamily protein	3.82634	9.71247	1.34387	2.89565	5e-05	0.000174625	yes		Peaxi162Scf01108g00110	1.84072	1.72006	9.16497	0.00246691	0.0101725
XLOC_027770	Peaxi162Scf00684g00579	Serine/threonine-protein kinase SRK2E	53.9887	136.973	1.34316	3.52567	5e-05	0.000174625	yes		Peaxi162Scf00160g01744	1.83932	8.26746	47.5342	5.41e-12	1.56e-10
XLOC_014919	Peaxi162Scf00207g01030	golgin candidate 5	6.21006	15.7424	1.34198	3.33029	5e-05	0.000174625	yes		Peaxi162Scf00065g00138	1.83884	0.875074	6.23908	0.0124961	0.0389848
XLOC_014644	Peaxi162Scf00201g00021	Chaperone protein ClpB	1.99354	5.05331	1.3419	2.89884	5e-05	0.000174625	yes		Peaxi162Scf00444g00429	1.83751	0.958851	3.93438	0.0473085	0.114697
XLOC_002375	Peaxi162Scf00015g00521	ADP,ATP carrier protein 1	20.2833	51.3053	1.33881	3.55584	5e-05	0.000174625	yes		Peaxi162Scf00205g00721	1.83687	3.70768	31.7754	1.73e-08	2.67e-07
XLOC_018236	Peaxi162Scf00299g00849	Phototropic-responsive NPH3 family protein	7.63838	19.3177	1.33858	3.23539	5e-05	0.000174625	yes		Peaxi162Scf00166g00640	1.83591	3.35301	13.7207	0.000212099	0.00122436
XLOC_005237	Peaxi162Scf00045g02027		4.47768	11.324	1.33856	2.20848	0.00145	0.00380213	yes		Peaxi162Scf00189g00133	1.8356	3.67975	35.6696	2.34e-09	4.34e-08
XLOC_009126	Peaxi162Scf00099g01818	E3 ubiquitin-protein ligase COP1	1.5082	3.81372	1.33837	2.57786	5e-05	0.000174625	yes		Peaxi162Scf00004g02724	1.83548	3.19388	14.6333	0.000130586	0.00080092
XLOC_012755	Peaxi162Scf00162g00213	nucleic acid binding protein [Nicotiana tabacum]	2.71772	6.87004	1.33792	2.30152	0.00055	0.00159199	yes		Peaxi162Scf00330g00620	1.83523	-0.123445	2.16008	0.141638	0.265677
XLOC_031844	Peaxi162Scf00988g00321	Calcium-dependent lipid-binding (CaLB domain) family protein	64.4678	162.902	1.33735	3.50985	5e-05	0.000174625	yes		Peaxi162Scf00386g00058	1.83502	2.21294	16.3656	5.22e-05	0.000362247
XLOC_008745	Peaxi162Scf00090g00311	calcium-dependent protein kinase 2	3.60185	9.09522	1.33637	2.60994	5e-05	0.000174625	yes		Peaxi162Scf00019g02117	1.83225	1.59041	12.3111	0.000450275	0.0023456
XLOC_028051	Peaxi162Scf00698g00016	Translocase of chloroplast 159, chloroplastic	2.13037	5.37895	1.33622	2.9522	5e-05	0.000174625	yes		Peaxi162Scf00286g00232	1.83215	2.38649	25.9959	3.42e-07	4.04e-06
XLOC_012332	Peaxi162Scf00154g00620	conserved hypothetical protein [Ricinus communis] gb|EEF41992.1| conserved hypothetical protein [Ricinus communis]	1.34983	3.40415	1.33452	2.43756	5e-05	0.000174625	yes		Peaxi162Scf00329g00002	1.83142	1.71418	23.5729	1.2e-06	1.25e-05
XLOC_033116	Peaxi162Scf01164g00129	DEK domain-containing chromatin associated protein	8.6232	21.7444	1.33435	3.28298	5e-05	0.000174625	yes		Peaxi162Scf00013g00069	1.83067	4.92074	30.1058	4.09e-08	5.97e-07
XLOC_021966	Peaxi162Scf00408g00833	50S ribosomal protein L24	9.70651	24.4692	1.33394	2.93416	5e-05	0.000174625	yes		Peaxi162Scf00658g00730	1.82975	3.47573	61.1014	5.42e-15	2.33e-13
XLOC_009931	Peaxi162Scf00111g00008	Unknown protein	3.07633	7.75129	1.33323	2.19348	0.00285	0.00690801	yes		Peaxi162Scf01290g00002	1.82971	-0.158652	2.60518	0.106515	0.214459
XLOC_022295	Peaxi162Scf00420g00143	Binding protein, putative [Theobroma cacao] gb|EOY02617.1| Binding protein, putative [Theobroma cacao]	2.74964	6.92758	1.33311	1.76763	0.0045	0.0103476	yes		Peaxi162Scf00016g01135	1.82851	7.22787	30.0909	4.12e-08	6.01e-07
XLOC_026177	Peaxi162Scf00597g00511	F-box protein [Morus notabilis]	1.01914	2.56713	1.3328	1.71705	0.0118	0.0241982	yes		Peaxi162Scf00411g00055	1.82755	4.12698	6.21325	0.0126797	0.0394447
XLOC_014013	Peaxi162Scf00188g00072	HXXXD-type acyl-transferase family protein	1.67999	4.23019	1.33227	1.88528	0.00345	0.00817973	yes		Peaxi162Scf00801g00733	1.82752	2.62116	23.3041	1.38e-06	1.42e-05
XLOC_022642	Peaxi162Scf00433g00087	histone deacetylase 2C	27.6967	69.74	1.33227	3.50143	5e-05	0.000174625	yes		Peaxi162Scf00013g00229	1.82727	5.97694	43.2015	4.94e-11	1.23e-09
XLOC_013777	Peaxi162Scf00180g00519	DNA double-strand break repair rad50 ATPase, putative isoform 3 [Theobroma cacao] gb|EOY04772.1| DNA double-strand break repair rad50 ATPase, putative isoform 3 [Theobroma cacao]	1.26432	3.18334	1.33218	2.05589	0.0021	0.00529001	yes		Peaxi162Scf00280g00613	1.82722	3.95114	6.03441	0.0140296	0.0428223
XLOC_023708	Peaxi162Scf00472g00413	ROP interactive partner 3	2.91441	7.33567	1.33173	2.77945	5e-05	0.000174625	yes		Peaxi162Scf00089g00084	1.82711	5.64328	9.50977	0.00204381	0.0086887
XLOC_032971	Peaxi162Scf01141g00125	IAA-amino acid hydrolase ILR1-like 4	3.54075	8.91223	1.33173	2.59476	5e-05	0.000174625	yes		Peaxi162Scf01086g00015	1.82684	5.65352	26.1542	3.15e-07	3.77e-06
XLOC_023920	Peaxi162Scf00481g00322	translocon at the outer envelope membrane of chloroplasts 75-III	30.5917	76.9964	1.33165	3.46448	5e-05	0.000174625	yes		Peaxi162Scf00739g00214	1.82642	0.773446	7.12211	0.0076139	0.0259501
XLOC_020335	Peaxi162Scf00361g00912	Eukaryotic translation initiation factor 3 subunit I	4.49221	11.3044	1.33139	2.61073	0.00015	0.000486486	yes		Peaxi162Scf00119g00051	1.8253	1.95301	5.00184	0.0253204	0.0692233
XLOC_025528	Peaxi162Scf00560g00619	tRNA (guanine(37)-N1)-methyltransferase 2	1.04786	2.63657	1.33122	1.77451	0.0072	0.0156788	yes		Peaxi162Scf00710g00532	1.82499	-0.421597	1.50973	0.219181	0.364808
XLOC_032602	Peaxi162Scf01082g00025	Unknown protein	3.27476	8.2397	1.3312	0.754145	0.4711	0.549827	no		Peaxi162Scf00406g00007	1.82421	2.79329	3.41734	0.0645147	0.145924
XLOC_001864	Peaxi162Scf00011g01411	Unknown protein	1.61637	4.06601	1.33086	1.3176	0.0316	0.0573292	no		Peaxi162Scf00071g00634	1.82255	3.43182	17.4557	2.94e-05	0.000217688
XLOC_021373	Peaxi162Scf00390g00538	Mitochondrial 28S rib S29-related [Theobroma cacao]	5.48297	13.7922	1.33083	2.93996	5e-05	0.000174625	yes		Peaxi162Scf00399g00920	1.82186	4.98082	3.15902	0.0755083	0.164434
XLOC_005454	Peaxi162Scf00047g00334	Unknown protein	1.21091	3.04527	1.33048	1.69715	0.00615	0.01364	yes		Peaxi162Scf00089g00635	1.82131	6.84129	37.2118	1.06e-09	2.1e-08
XLOC_018144	Peaxi162Scf00298g01210	Zinc finger CCCH domain-containing protein 14	1.29849	3.26512	1.3303	1.13759	0.0663	0.108066	no		Peaxi162Scf00209g00122	1.82118	5.75542	7.52187	0.00609543	0.0215883
XLOC_032423	Peaxi162Scf01060g00132	DNA helicase MCM9	1.11218	2.79582	1.32987	1.95423	0.00485	0.0110557	yes		Peaxi162Scf00818g00014	1.82068	5.62438	41.3081	1.3e-10	3.02e-09
XLOC_033203	Peaxi162Scf01178g00001	MADS-box transcription factor 50	3.82199	9.60717	1.32979	0.968063	0.1545	0.220982	no		Peaxi162Scf00549g00114	1.82007	3.37394	37.8669	7.57e-10	1.54e-08
XLOC_020913	Peaxi162Scf00376g00210	Plant invertase/pectin methylesterase inhibitor superfamily protein	24.7749	62.2509	1.32921	3.24912	5e-05	0.000174625	yes		Peaxi162Scf00068g01812	1.81915	2.0743	24.1904	8.73e-07	9.37e-06
XLOC_007169	Peaxi162Scf00071g00719	Dihydrodipicolinate reductase, bacterial/plant	13.9369	35.0111	1.3289	3.23891	5e-05	0.000174625	yes		Peaxi162Scf00016g01945	1.81888	2.49854	11.6507	0.000641781	0.00318843
XLOC_002463	Peaxi162Scf00015g00133	basic helix-loop-helix (bHLH) DNA-binding superfamily protein	0.87909	2.20791	1.3286	1.17326	0.0539	0.0903276	no		Peaxi162Scf00028g00189	1.81792	4.82153	31.1602	2.38e-08	3.58e-07
XLOC_005297	Peaxi162Scf00045g00625	Amino acid permease family protein	5.77907	14.51	1.32814	2.98856	5e-05	0.000174625	yes		Peaxi162Scf00111g01325	1.81631	1.46317	10.9836	0.000919204	0.0043677
XLOC_011680	Peaxi162Scf00140g00710	Bifunctional nuclease 2	275.149	689.531	1.3254	3.15126	5e-05	0.000174625	yes		Peaxi162Scf00038g02661	1.81576	5.57082	20.4068	6.26e-06	5.51e-05
XLOC_015366	Peaxi162Scf00216g00033	Phosphomethylpyrimidine synthase	73.9053	185.187	1.32524	3.34909	5e-05	0.000174625	yes		Peaxi162Scf00668g00443	1.8142	1.28528	8.15682	0.00428996	0.0161376
XLOC_001877	Peaxi162Scf00011g01924	mitotic spindle assembly checkpoint protein MAD1 [Arabidopsis thaliana] dbj|BAA97009.1| mitotic checkpoint protein-like [Arabidopsis thaliana] gb|AED95867.1| mitotic spindle assembly checkpoint protein MAD1 [Arabidopsis thaliana]	4.22685	10.5864	1.32456	3.15818	5e-05	0.000174625	yes		Peaxi162Scf00128g00645	1.8131	4.19229	20.0437	7.57e-06	6.54e-05
XLOC_008249	Peaxi162Scf00083g01919	Aldehyde dehydrogenase family 3 member F1	1.53056	3.82986	1.32324	2.04986	0.0019	0.004839	yes		Peaxi162Scf00207g00514	1.81302	0.836029	6.84333	0.00889728	0.0295201
XLOC_009414	Peaxi162Scf00102g01741	WRKY family transcription factor	4.15793	10.4011	1.3228	2.36322	0.00035	0.00105711	yes		Peaxi162Scf01039g00126	1.81292	1.6609	21.4506	3.63e-06	3.41e-05
XLOC_019747	Peaxi162Scf00343g00057	ASF1 like histone chaperone	1.03457	2.58345	1.32027	0.983868	0.09745	0.150493	no		Peaxi162Scf00560g00617	1.81283	3.30323	41.8357	9.93e-11	2.34e-09
XLOC_022836	Peaxi162Scf00440g00043	Cytochrome P450 superfamily protein	3.70838	9.25002	1.31867	1.98568	0.006	0.013348	yes		Peaxi162Scf00046g00155	1.81176	5.70275	46.4323	9.48e-12	2.63e-10
XLOC_004951	Peaxi162Scf00041g01510		1.81131	4.517	1.31834	2.67014	5e-05	0.000174625	yes		Peaxi162Scf00549g00018	1.81164	0.761093	4.72008	0.0298123	0.0791902
XLOC_017796	Peaxi162Scf00286g00338	zinc ion binding	2.94565	7.3385	1.3169	2.92658	5e-05	0.000174625	yes		Peaxi162Scf00286g00342	1.81009	4.15106	56.2945	6.24e-14	2.31e-12
XLOC_018941	Peaxi162Scf00319g00058	Unknown protein	31.3584	78.1042	1.31655	2.70391	5e-05	0.000174625	yes		Peaxi162Scf00380g00098	1.80689	4.00487	31.0177	2.56e-08	3.83e-07
XLOC_016932	Peaxi162Scf00262g00038	Pseudouridine synthase family protein	4.31759	10.7492	1.31593	2.68647	5e-05	0.000174625	yes		Peaxi162Scf00253g00219	1.80592	5.91828	84.65	3.56e-20	2.83e-18
XLOC_005683	Peaxi162Scf00048g00311	Riboflavin biosynthesis protein RibD	10.2235	25.4444	1.31545	3.33555	5e-05	0.000174625	yes		Peaxi162Scf00855g00004	1.8034	5.18071	32.5157	1.18e-08	1.88e-07
XLOC_033246	Peaxi162Scf01184g00133	Unknown protein	37.5161	93.3294	1.31482	2.82038	5e-05	0.000174625	yes		Peaxi162Scf00038g01321	1.80175	3.33055	24.1239	9.03e-07	9.66e-06
XLOC_030618	Peaxi162Scf00883g00078	UDP-glycosyltransferase 74 F1	0.827259	2.05765	1.31459	1.43708	0.02615	0.0485662	yes		Peaxi162Scf00518g00722	1.80128	4.57536	57.1534	4.03e-14	1.52e-12
XLOC_005118	Peaxi162Scf00044g00112	tRNA (cytosine(34)-C(5))-methyltransferase	1.44846	3.60051	1.31368	2.29669	0.0005	0.00146065	yes		Peaxi162Scf00519g00028	1.80103	2.83823	22.9012	1.71e-06	1.72e-05
XLOC_017010	Peaxi162Scf00263g01424	Protein kinase superfamily protein	4.33298	10.7702	1.31362	2.98518	5e-05	0.000174625	yes		Peaxi162Scf00757g00425	1.80101	1.19317	5.62419	0.0177142	0.0516829
XLOC_034780	Peaxi162Scf02210g00001	Eukaryotic aspartyl protease family protein	1.28842	3.20242	1.31356	1.82774	0.00765	0.0165399	yes		Peaxi162Scf00146g00719	1.79949	2.23989	8.78731	0.00303333	0.0120936
XLOC_018891	Peaxi162Scf00318g00089	Cysteine/Histidine-rich C1 domain family protein	2.60524	6.47216	1.31283	1.92696	0.0028	0.0068003	yes		Peaxi162Scf00003g03540	1.79933	0.336804	4.74197	0.0294353	0.0785245
XLOC_025784	Peaxi162Scf00575g00047	Leucine-rich repeat protein kinase family protein	2.15109	5.34286	1.31254	2.54263	5e-05	0.000174625	yes		Peaxi162Scf00253g01125	1.79767	0.380293	6.58754	0.0102695	0.0332686
XLOC_008419	Peaxi162Scf00086g01321	CRS2-associated factor 2, chloroplastic	11.7193	29.0735	1.31082	3.36507	5e-05	0.000174625	yes		Peaxi162Scf00071g00426	1.7976	4.36533	33.9225	5.74e-09	9.82e-08
XLOC_008575	Peaxi162Scf00089g00716	Kelch repeat-containing protein 3	2.5058	6.21533	1.31056	1.30298	0.0328	0.059242	no		Peaxi162Scf00089g00839	1.79654	3.10883	16.118	5.95e-05	0.000406158
XLOC_014044	Peaxi162Scf00188g00545	Uridine kinase	4.83708	11.9944	1.31016	3.01008	5e-05	0.000174625	yes		Peaxi162Scf00725g00025	1.79616	0.347879	1.16384	0.28067	0.435965
XLOC_017631	Peaxi162Scf00284g00619	Myb-like HTH transcriptional regulator family protein, putative [Theobroma cacao] gb|EOY17713.1| Myb-like HTH transcriptional regulator family protein, putative [Theobroma cacao]	1.08476	2.6867	1.30846	1.6037	0.0132	0.0266846	yes		Peaxi162Scf02035g00032	1.79571	1.25568	6.42684	0.0112409	0.0358131
XLOC_024556	Peaxi162Scf00519g00212	Ubiquitin carboxyl-terminal hydrolase 12	5.42144	13.4182	1.30744	3.26418	5e-05	0.000174625	yes		Peaxi162Scf00089g00324	1.7956	2.11121	15.5861	7.88e-05	0.000516855
XLOC_020695	Peaxi162Scf00368g00121	senescence-associated gene 101	6.13804	15.1885	1.30713	3.02359	5e-05	0.000174625	yes		Peaxi162Scf00408g00320	1.79483	3.83023	29.5813	5.36e-08	7.59e-07
XLOC_028515	Peaxi162Scf00723g00041	Unknown protein	2.34488	5.79989	1.30651	2.4542	0.00035	0.00105711	yes		Peaxi162Scf01607g00012	1.79403	2.10841	14.9248	0.000111885	0.000700107
XLOC_024952	Peaxi162Scf00536g00039	60S ribosomal protein L17-1	31.129	76.922	1.30514	3.31127	5e-05	0.000174625	yes		Peaxi162Scf00691g00055	1.79365	4.59081	20.8169	5.05e-06	4.56e-05
XLOC_002139	Peaxi162Scf00013g03331	Leucine-rich repeat protein kinase family protein	3.46742	8.56813	1.30512	2.8024	5e-05	0.000174625	yes		Peaxi162Scf01099g00324	1.79363	2.06728	10.5014	0.00119283	0.00546712
XLOC_029134	Peaxi162Scf00763g00330	tetratricopeptide repeat (TPR)-containing protein	6.5709	16.2313	1.30461	3.11276	5e-05	0.000174625	yes		Peaxi162Scf00532g00051	1.79311	0.642024	10.6174	0.00112031	0.00518639
XLOC_024199	Peaxi162Scf00498g00126	arginine methyltransferase 11	3.85333	9.5151	1.30411	2.46438	5e-05	0.000174625	yes		Peaxi162Scf00324g00816	1.79123	3.57045	22.5388	2.06e-06	2.05e-05
XLOC_004966	Peaxi162Scf00041g00314	Glycosyl hydrolase family protein	21.6699	53.506	1.30401	3.45109	5e-05	0.000174625	yes		Peaxi162Scf00479g00009	1.79073	0.515049	1.16497	0.280438	0.435889
XLOC_008551	Peaxi162Scf00089g00236	Major facilitator superfamily protein	13.1317	32.4241	1.30401	3.30447	5e-05	0.000174625	yes		Peaxi162Scf00222g00211	1.78998	1.10485	5.38261	0.0203384	0.057791
XLOC_011837	Peaxi162Scf00145g00189	Ras-related protein Rab-5C	28.2448	69.7342	1.30388	3.43175	5e-05	0.000174625	yes		Peaxi162Scf00745g00321	1.78969	3.72951	19.1935	1.18e-05	9.71e-05
XLOC_022597	Peaxi162Scf00430g00311	Integrase-type DNA-binding superfamily protein	4.8418	11.953	1.30376	1.95039	0.0029	0.00701538	yes		Peaxi162Scf00102g01055	1.78902	1.58404	3.41604	0.0645658	0.146008
XLOC_017519	Peaxi162Scf00280g00078	TRNA-processing ribonuclease BN [Theobroma cacao] gb|EOY14652.1| TRNA-processing ribonuclease BN [Theobroma cacao]	2.26618	5.59369	1.30354	1.88092	0.0042	0.00973416	yes		Peaxi162Scf00066g00423	1.78867	3.12763	18.8956	1.38e-05	0.000111102
XLOC_029435	Peaxi162Scf00783g00018	40S ribosomal protein S24-2	49.1852	121.4	1.30348	3.42069	5e-05	0.000174625	yes		Peaxi162Scf00038g01937	1.78833	5.23664	36.8546	1.27e-09	2.48e-08
XLOC_022393	Peaxi162Scf00421g00711	protein PRIN2 [Arabidopsis thaliana] ref|NP_001077502.1| protein PRIN2 [Arabidopsis thaliana] T10O24.14 [Arabidopsis thaliana] gb|AAM63692.1| unknown [Arabidopsis thaliana] gb|ABR46207.1| [Arabidopsis thaliana] gb|AEE28589.1| uncharacterized protein [Arabidopsis thaliana] gb|AEE28590.1| uncharacterized protein [Arabidopsis thaliana]	4.9984	12.3345	1.30316	1.90909	0.0036	0.00849327	yes		Peaxi162Scf00129g00738	1.78786	4.76889	14.1462	0.000169135	0.00100261
XLOC_010789	Peaxi162Scf00128g00825	multidrug resistance-associated protein 3	1.00837	2.48813	1.30303	2.08783	0.0004	0.00119351	yes		Peaxi162Scf00658g00842	1.78785	1.11287	9.0493	0.00262795	0.0107463
XLOC_019462	Peaxi162Scf00334g00323	serine carboxypeptidase-like 22	6.05014	14.924	1.30259	2.95679	5e-05	0.000174625	yes		Peaxi162Scf00363g00073	1.7875	1.47295	9.77531	0.00176871	0.00766591
XLOC_020898	Peaxi162Scf00376g00130	Protein of unknown function, DUF593	3.40449	8.39557	1.30219	2.98156	5e-05	0.000174625	yes		Peaxi162Scf00418g00611	1.78743	5.00582	7.02561	0.00803521	0.0271095
XLOC_033493	Peaxi162Scf01238g00221	elongation factor P (EF-P) family protein	40.1621	99.0116	1.30176	3.39778	5e-05	0.000174625	yes		Peaxi162Scf00175g00329	1.78616	3.67116	3.55198	0.0594743	0.136977
XLOC_004175	Peaxi162Scf00033g01321	Chromatin-remodeling complex ATPase chain Iswi	4.3268	10.6516	1.29969	3.14919	5e-05	0.000174625	yes		Peaxi162Scf00304g01114	1.78612	1.78678	12.329	0.000445986	0.0023256
XLOC_033000	Peaxi162Scf01149g00016	plastid NEP interaction protein [Nicotiana benthamiana]	8.61434	21.1971	1.29906	2.90678	5e-05	0.000174625	yes		Peaxi162Scf00188g01216	1.78486	7.85322	32.8367	1e-08	1.63e-07
XLOC_022871	Peaxi162Scf00442g00413	Rho GDP-dissociation inhibitor 1	3.2696	8.04265	1.29856	2.21599	0.0008	0.00223223	yes		Peaxi162Scf00009g00524	1.78438	4.79815	20.2408	6.83e-06	5.97e-05
XLOC_027249	Peaxi162Scf00658g00725	Unknown protein	4.1881	10.302	1.29856	2.53386	5e-05	0.000174625	yes		Peaxi162Scf00074g00154	1.78414	2.07678	25.5452	4.32e-07	4.98e-06
XLOC_000675	Peaxi162Scf00003g00473	Disease resistance protein (CC-NBS-LRR class) family	2.22405	5.4707	1.29853	2.64669	5e-05	0.000174625	yes		Peaxi162Scf00694g00317	1.78364	5.76592	32.1337	1.44e-08	2.25e-07
XLOC_012754	Peaxi162Scf00162g00029	Origin recognition complex subunit 2	1.52518	3.74918	1.2976	1.76566	0.0058	0.0129541	yes		Peaxi162Scf00038g02328	1.78352	5.41367	49.6937	1.8e-12	5.51e-11
XLOC_015498	Peaxi162Scf00220g00411	THO complex subunit 1	4.68395	11.5139	1.29757	2.91094	5e-05	0.000174625	yes		Peaxi162Scf00112g01913	1.78287	3.5105	26.2347	3.02e-07	3.63e-06
XLOC_014620	Peaxi162Scf00201g10021	Chaperone protein ClpB	9.59519	23.5825	1.29733	3.28564	5e-05	0.000174625	yes		Peaxi162Scf00939g00231	1.78272	0.340883	1.74178	0.186913	0.328442
XLOC_015556	Peaxi162Scf00222g00614	RNA-binding KH domain-containing protein	10.7134	26.3224	1.29687	3.30826	5e-05	0.000174625	yes		Peaxi162Scf00647g00049	1.78255	2.47865	10.344	0.00129898	0.00588461
XLOC_001313	Peaxi162Scf00007g00832	Polynucleotidyl transferase, ribonuclease H fold protein with HRDC domain	0.846809	2.07827	1.29527	1.93409	0.00275	0.00669304	yes		Peaxi162Scf00001g00427	1.78163	1.08305	5.70334	0.0169327	0.0498734
XLOC_018921	Peaxi162Scf00319g00013	ABC transporter family protein	1.97502	4.84481	1.29457	1.21207	0.05155	0.0869561	no		Peaxi162Scf00171g00045	1.78129	2.54009	12.5008	0.000406782	0.00214766
XLOC_034490	Peaxi162Scf01607g00012	conserved hypothetical protein [Ricinus communis] gb|EEF41712.1| conserved hypothetical protein [Ricinus communis]	2.45459	6.02058	1.29442	1.84847	0.00725	0.0157749	yes		Peaxi162Scf00040g00096	1.78092	0.383302	10.5459	0.00116445	0.00536194
XLOC_004434	Peaxi162Scf00037g00932	ATP-dependent DNA helicase Q-like 3	1.20731	2.95982	1.29371	2.15547	0.00095	0.00260572	yes		Peaxi162Scf00213g00152	1.77906	0.852742	8.8747	0.0028915	0.0116131
XLOC_003101	Peaxi162Scf00017g03039	ATP-dependent RNA helicase has1	8.85769	21.7001	1.2927	3.29323	5e-05	0.000174625	yes		Peaxi162Scf00266g00097	1.77784	2.43555	8.25859	0.00405595	0.0154283
XLOC_009593	Peaxi162Scf00105g01417	RNA-binding protein 48	1.10082	2.69568	1.29208	1.44707	0.01995	0.0383563	yes		Peaxi162Scf00047g00185	1.77717	2.55576	16.2006	5.7e-05	0.000391152
XLOC_002641	Peaxi162Scf00016g01532	embryo defective 1273	6.49204	15.8968	1.292	2.65369	0.00015	0.000486486	yes		Peaxi162Scf00129g00825	1.77701	2.3173	20.254	6.78e-06	5.93e-05
XLOC_014109	Peaxi162Scf00189g00514	Unknown protein	5.33239	13.0524	1.29146	0.579359	0.24825	0.322542	no		Peaxi162Scf00394g00815	1.77701	2.91338	24.497	7.44e-07	8.13e-06
XLOC_016211	Peaxi162Scf00238g00026	B-cell receptor-associated protein 31-like	2.35328	5.75926	1.29121	1.49074	0.0161	0.0317754	yes		Peaxi162Scf01390g00030	1.77694	2.80502	9.04884	0.00262862	0.0107469
XLOC_034275	Peaxi162Scf01475g00020	RB1-inducible coiled-coil protein 1, putative isoform 1 [Theobroma cacao] gb|EOX90657.1| RB1-inducible coiled-coil protein 1, putative isoform 1 [Theobroma cacao]	1.04383	2.55412	1.29094	2.22858	0.00045	0.00132797	yes		Peaxi162Scf00931g00036	1.77674	6.09048	54.2596	1.76e-13	6.17e-12
XLOC_001159	Peaxi162Scf00005g00506	AP2-like ethylene-responsive transcription factor	2.53823	6.20921	1.29059	2.20143	0.00055	0.00159199	yes		Peaxi162Scf00579g00064	1.77658	1.67178	9.30932	0.00227991	0.00952432
XLOC_006212	Peaxi162Scf00058g00014	Histone superfamily protein	8.98238	21.9733	1.29058	2.05332	0.0011	0.00297066	yes		Peaxi162Scf00152g01436	1.77397	1.22147	14.1573	0.000168143	0.000998158
XLOC_022477	Peaxi162Scf00424g00112	C2H2-like zinc finger protein	2.1205	5.18188	1.28907	2.03347	0.00085	0.00235725	yes		Peaxi162Scf00017g00411	1.77312	0.476491	6.00038	0.0143028	0.0435007
XLOC_030928	Peaxi162Scf00915g00018	phosphoprotein phosphatase inhibitors	10.4629	25.5403	1.2875	3.11256	5e-05	0.000174625	yes		Peaxi162Scf00111g00220	1.7729	3.75904	18.2971	1.89e-05	0.000146881
XLOC_023231	Peaxi162Scf00452g00005	Plant invertase/pectin methylesterase inhibitor superfamily	2.10359	5.13105	1.2864	2.19713	0.00065	0.00185122	yes		Peaxi162Scf00173g00324	1.77268	2.29872	16.7099	4.36e-05	0.000308508
XLOC_011478	Peaxi162Scf00135g00313	Pre-mRNA-splicing factor CEF1	16.9952	41.4344	1.2857	3.33706	5e-05	0.000174625	yes		Peaxi162Scf00177g00125	1.77257	0.980278	5.00662	0.0252506	0.0690749
XLOC_019380	Peaxi162Scf00332g00222	Major facilitator superfamily protein	16.8166	40.98	1.28504	3.43322	5e-05	0.000174625	yes		Peaxi162Scf00098g00612	1.77216	0.370072	4.94483	0.0261687	0.0711669
XLOC_007449	Peaxi162Scf00073g02225	Nucleic acid-binding, OB-fold-like protein	6.2317	15.1745	1.28395	2.42374	0.0002	0.000634001	yes		Peaxi162Scf00655g00328	1.77142	1.80834	12.3538	0.000440089	0.00230006
XLOC_022763	Peaxi162Scf00437g00514	Leucine-rich repeat protein kinase family protein	18.7305	45.6072	1.28387	3.34556	5e-05	0.000174625	yes		Peaxi162Scf00147g01820	1.77051	0.228804	5.43058	0.0197871	0.0566142
XLOC_011827	Peaxi162Scf00145g01311	pseudouridine synthase family protein	37.5412	91.3679	1.28321	3.45895	5e-05	0.000174625	yes		Peaxi162Scf00016g00824	1.7699	-0.149369	4.60426	0.0318926	0.0835311
XLOC_023299	Peaxi162Scf00454g00118	Beige/BEACH domain	2.86792	6.9704	1.28124	3.07277	5e-05	0.000174625	yes		Peaxi162Scf00408g00810	1.76903	0.0999153	6.14513	0.0131775	0.0407239
XLOC_026809	Peaxi162Scf00632g00012	Chromodomain-helicase-DNA-binding protein 3	3.68983	8.96454	1.28067	3.16152	5e-05	0.000174625	yes		Peaxi162Scf00398g00722	1.76881	2.692	21.6576	3.26e-06	3.11e-05
XLOC_016592	Peaxi162Scf00252g00416	Uroporphyrinogen decarboxylase	6.32277	15.3561	1.28019	2.90444	5e-05	0.000174625	yes		Peaxi162Scf01216g00058	1.76794	0.425096	6.98124	0.00823685	0.0276761
XLOC_014873	Peaxi162Scf00207g00248	Calcium-binding mitochondrial carrier protein SCaMC-1	6.3763	15.4822	1.27982	2.85533	5e-05	0.000174625	yes		Peaxi162Scf00695g00215	1.76745	2.03641	7.91879	0.00489241	0.0179634
XLOC_010383	Peaxi162Scf00120g10023	Cyclophilin-like peptidyl-prolyl cis-trans isomerase family protein	11.6777	28.3495	1.27957	2.5349	0.0002	0.000634001	yes		Peaxi162Scf00025g00171	1.76696	3.20445	20.6039	5.65e-06	5.03e-05
XLOC_001931	Peaxi162Scf00011g00639	ATP-dependent DNA helicase Q-like 4A	1.33043	3.22691	1.27826	1.29642	0.0394	0.0695099	no		Peaxi162Scf00836g00036	1.76469	4.50499	16.085	6.06e-05	0.000412213
XLOC_027094	Peaxi162Scf00650g00003	G-type lectin S-receptor-like serine/threonine-protein kinase	2.5293	6.1302	1.27719	2.64618	0.00015	0.000486486	yes		Peaxi162Scf00057g01410	1.76313	0.60188	7.31355	0.00684365	0.023747
XLOC_004104	Peaxi162Scf00032g00035	Protein kinase superfamily protein	1.38488	3.35624	1.27708	2.0667	0.00135	0.00356868	yes		Peaxi162Scf00222g00624	1.76302	5.92444	3.0029	0.0831154	0.176645
XLOC_021293	Peaxi162Scf00389g00617	Tetraspanin-3	42.137	102.023	1.27573	3.70673	5e-05	0.000174625	yes		Peaxi162Scf00225g00218	1.76289	3.91399	20.6447	5.53e-06	4.94e-05
XLOC_012840	Peaxi162Scf00164g00711	pop3 peptide [Arabidopsis thaliana]	4.17825	10.1138	1.27536	1.82917	0.00335	0.00796864	yes		Peaxi162Scf00012g00108	1.76268	0.979905	6.85926	0.0088183	0.0292982
XLOC_005475	Peaxi162Scf00047g00842	Nucleotidyltransferase family protein	2.19181	5.30431	1.27504	2.31886	0.00055	0.00159199	yes		Peaxi162Scf00362g00643	1.76213	3.41888	20.8833	4.88e-06	4.43e-05
XLOC_010003	Peaxi162Scf00112g01913	Leucine-rich repeat transmembrane protein kinase	1.82738	4.42224	1.275	2.62881	5e-05	0.000174625	yes		Peaxi162Scf00001g05617	1.76166	0.665447	4.58198	0.0323098	0.0844524
XLOC_033382	Peaxi162Scf01211g00016	nine-cis-epoxycarotenoid dioxygenase 5	2.48966	6.02233	1.27437	3.04389	5e-05	0.000174625	yes		Peaxi162Scf00263g00126	1.76096	6.92683	4.41873	0.0355465	0.0911516
XLOC_003197	Peaxi162Scf00019g00154	Pentatricopeptide repeat-containing protein	1.82983	4.426	1.27429	2.23962	0.0011	0.00297066	yes		Peaxi162Scf00917g00042	1.76073	2.46911	23.0295	1.6e-06	1.62e-05
XLOC_025028	Peaxi162Scf00538g00615	2-oxoglutarate (2OG) and Fe(II)-dependent oxygenase superfamily protein	2.32172	5.60981	1.27276	1.88812	0.00405	0.00942508	yes		Peaxi162Scf00406g00114	1.76066	3.03723	17.686	2.61e-05	0.000195378
XLOC_011617	Peaxi162Scf00139g01315	Poly(A)-specific ribonuclease PARN	1.29214	3.11686	1.27033	2.0799	0.00065	0.00185122	yes		Peaxi162Scf00140g01012	1.76066	4.25101	13.1796	0.000283011	0.0015694
XLOC_032413	Peaxi162Scf01058g00157	Enolase	1.30594	3.1498	1.27017	1.83028	0.00895	0.0189874	yes		Peaxi162Scf01662g00115	1.76006	3.81179	65.349	6.27e-16	3.02e-14
XLOC_033459	Peaxi162Scf01227g00032	Fe superoxide dismutase 3	12.4598	30.0396	1.26958	2.85581	5e-05	0.000174625	yes		Peaxi162Scf00042g01612	1.75941	1.46826	13.4331	0.000247221	0.00139674
XLOC_001032	Peaxi162Scf00004g01519	phytochrome and flowering time regulatory protein (PFT1)	2.6673	6.43054	1.26956	0.768675	0.2306	0.304518	no		Peaxi162Scf00171g00130	1.75918	2.74367	15.196	9.69e-05	0.000617977
XLOC_028375	Peaxi162Scf00714g00121	Elicitor-responsive protein 3	15.1175	36.4459	1.26954	1.47618	0.0176	0.0343584	yes		Peaxi162Scf00988g00210	1.75803	1.6917	3.85394	0.0496292	0.118862
XLOC_021642	Peaxi162Scf00399g00519	Fatty acid oxidation complex subunit alpha	2.98915	7.20348	1.26896	2.64197	5e-05	0.000174625	yes		Peaxi162Scf00441g00056	1.75745	1.36877	8.37209	0.00381026	0.0146661
XLOC_027655	Peaxi162Scf00683g00230	Guanine nucleotide-binding protein subunit beta-like protein	17.7429	42.7523	1.26876	3.21988	5e-05	0.000174625	yes		Peaxi162Scf00106g00620	1.75697	-0.307014	1.17061	0.279275	0.435108
XLOC_032875	Peaxi162Scf01124g00121	Sister chromatid cohesion protein DCC1	2.49833	6.01663	1.26799	2.26217	0.00025	0.000777877	yes		Peaxi162Scf00025g02313	1.75643	0.359159	8.61139	0.00334068	0.0131071
XLOC_017588	Peaxi162Scf00282g00329	NAD(P)-linked oxidoreductase superfamily protein	9.47127	22.8062	1.26779	3.11929	5e-05	0.000174625	yes		Peaxi162Scf00331g01112	1.75499	-0.540094	1.51088	0.219005	0.364546
XLOC_013625	Peaxi162Scf00177g00311	Protein ROOT HAIR DEFECTIVE 3	1.25836	3.02645	1.26608	2.11577	0.00095	0.00260572	yes		Peaxi162Scf00217g00627	1.75459	2.80391	15.1818	9.76e-05	0.000621302
XLOC_033667	Peaxi162Scf01280g00016	Rho termination factor	4.27984	10.2892	1.2655	2.49813	5e-05	0.000174625	yes		Peaxi162Scf00947g00422	1.75227	3.33596	36.7158	1.37e-09	2.65e-08
XLOC_001982	Peaxi162Scf00011g01927	Cullin-associated NEDD8-dissociated protein 1	8.39744	20.168	1.26405	3.17341	5e-05	0.000174625	yes		Peaxi162Scf00390g00075	1.75191	0.937593	4.26893	0.0388154	0.0976965
XLOC_027658	Peaxi162Scf00683g00027	GTP binding Elongation factor Tu family protein	12.9921	31.1992	1.26388	3.26867	5e-05	0.000174625	yes		Peaxi162Scf00173g00110	1.7519	2.16888	12.6173	0.000382191	0.00203757
XLOC_027161	Peaxi162Scf00653g00417	ABC transporter family protein	0.847403	2.03487	1.26382	2.16705	0.00125	0.00333203	yes		Peaxi162Scf01713g00017	1.7517	1.13328	15.4935	8.28e-05	0.000538879
XLOC_023494	Peaxi162Scf00461g01118	Unknown protein	1.44664	3.47264	1.26333	1.07947	0.0966	0.149365	no		Peaxi162Scf00082g00151	1.75152	2.03237	9.28535	0.00230994	0.00961676
XLOC_019115	Peaxi162Scf00325g00093	60S ribosomal export protein NMD3	2.75478	6.61178	1.2631	2.28495	0.00045	0.00132797	yes		Peaxi162Scf00000g00587	1.75034	2.4931	11.0364	0.000893421	0.00426175
XLOC_009552	Peaxi162Scf00105g00817	Zinc finger FYVE domain-containing protein 26 isoform 3 [Theobroma cacao] gb|EOY29641.1| Zinc finger FYVE domain-containing protein 26 isoform 3 [Theobroma cacao]	2.78824	6.68961	1.26256	2.20979	0.00065	0.00185122	yes		Peaxi162Scf00673g00320	1.74983	0.603561	10.2101	0.00139671	0.00625079
XLOC_029875	Peaxi162Scf00814g00229	30S ribosomal protein 3, chloroplastic	31.0134	74.2879	1.26024	2.87507	5e-05	0.000174625	yes		Peaxi162Scf00062g00420	1.74957	3.17901	8.12227	0.00437247	0.0163855
XLOC_012111	Peaxi162Scf00152g01227	Phosphatidylserine decarboxylase proenzyme 3	4.3543	10.4273	1.25985	2.81143	5e-05	0.000174625	yes		Peaxi162Scf00032g00419	1.74953	2.59746	14.3945	0.000148237	0.000894082
XLOC_034252	Peaxi162Scf01452g00006	homolog of DNA mismatch repair protein MSH3	2.82264	6.75452	1.25881	2.87095	5e-05	0.000174625	yes		Peaxi162Scf00397g00016	1.74882	4.8876	66.9165	2.83e-16	1.45e-14
XLOC_002973	Peaxi162Scf00017g02523	Ribosomal RNA small subunit methyltransferase G	2.90896	6.9574	1.25805	1.57962	0.0159	0.0314279	yes		Peaxi162Scf00433g00099	1.74778	3.46368	9.58979	0.00195662	0.0083794
XLOC_030096	Peaxi162Scf00827g00520	Unknown protein	2.51551	6.01595	1.25794	2.83537	5e-05	0.000174625	yes		Peaxi162Scf01313g00236	1.7464	0.0202218	1.17197	0.278997	0.434873
XLOC_024498	Peaxi162Scf00517g00422	Pectin lyase-like superfamily protein	12.0758	28.873	1.2576	3.0251	5e-05	0.000174625	yes		Peaxi162Scf00521g00006	1.74628	3.85392	16.3277	5.33e-05	0.000369073
XLOC_025493	Peaxi162Scf00559g00028	DNA double-strand break repair rad50 ATPase [Theobroma cacao] gb|EOY32554.1| DNA double-strand break repair rad50 ATPase [Theobroma cacao]	2.97053	7.10058	1.25721	2.43237	0.00035	0.00105711	yes		Peaxi162Scf01254g00022	1.74599	4.76526	6.03418	0.0140315	0.0428223
XLOC_006206	Peaxi162Scf00058g00264	CP12 domain-containing protein 2	2676.34	6396.84	1.2571	2.56983	5e-05	0.000174625	yes		Peaxi162Scf00262g00059	1.74581	3.97692	34.8468	3.57e-09	6.39e-08
XLOC_000250	Peaxi162Scf00001g00492	HSP20-like chaperones superfamily protein isoform 1 [Theobroma cacao] gb|EOX95050.1| HSP20-like chaperones superfamily protein isoform 1 [Theobroma cacao]	24.6682	58.9154	1.25599	3.58802	5e-05	0.000174625	yes		Peaxi162Scf00182g00059	1.74483	0.0139982	4.29266	0.0382773	0.0967065
XLOC_009059	Peaxi162Scf00097g02317	1-phosphatidylinositol-4-phosphate 5-kinase, putative isoform 1 [Theobroma cacao] gb|EOY01210.1| 1-phosphatidylinositol-4-phosphate 5-kinase, putative isoform 1 [Theobroma cacao]	5.80662	13.864	1.25558	1.37306	0.02565	0.0477541	yes		Peaxi162Scf00051g01115	1.74468	0.415984	3.65615	0.0558625	0.130487
XLOC_012121	Peaxi162Scf00152g01427	Kinetochore protein nuf2 [Morus notabilis]	0.953359	2.27545	1.25506	1.66793	0.01005	0.0210214	yes		Peaxi162Scf00017g02231	1.74445	2.41982	5.66391	0.0173175	0.0507183
XLOC_034305	Peaxi162Scf01502g00007	SAUR-like auxin-responsive protein family	1.47983	3.53193	1.25503	1.05991	0.08845	0.138635	no		Peaxi162Scf00153g01843	1.74418	3.18331	14.9745	0.000108974	0.000685
XLOC_017931	Peaxi162Scf00290g00012	Ankyrin repeat family protein	7.59806	18.1313	1.25478	2.63284	5e-05	0.000174625	yes		Peaxi162Scf00314g00642	1.74371	0.0737049	1.17229	0.278932	0.434804
XLOC_033503	Peaxi162Scf01242g00022	60S ribosomal protein L5	53.5482	127.708	1.25394	3.37386	5e-05	0.000174625	yes		Peaxi162Scf00016g03342	1.74347	0.880393	2.96729	0.0849643	0.179643
XLOC_026379	Peaxi162Scf00610g00347	Mitochondrial outer membrane protein porin 4	13.1346	31.32	1.25371	2.85271	5e-05	0.000174625	yes		Peaxi162Scf00213g01414	1.74309	0.337425	5.44065	0.0196734	0.0563433
XLOC_013966	Peaxi162Scf00186g01010	antitermination NusB domain-containing protein	18.8693	44.9869	1.25346	3.06045	5e-05	0.000174625	yes		Peaxi162Scf00079g00089	1.74264	-0.435757	1.17241	0.278907	0.434798
XLOC_000225	Peaxi162Scf00001g03324	kinesin 4	1.74292	4.15518	1.25341	2.48674	0.0002	0.000634001	yes		Peaxi162Scf00376g00128	1.74193	4.05897	24.6572	6.85e-07	7.53e-06
XLOC_031733	Peaxi162Scf00981g00112	kinesin 2	5.37593	12.8024	1.25183	3.00678	5e-05	0.000174625	yes		Peaxi162Scf00039g01626	1.7413	-0.243406	1.17256	0.278876	0.434798
XLOC_032528	Peaxi162Scf01070g00125	F-box family protein	1.32833	3.16331	1.25182	2.61723	5e-05	0.000174625	yes		Peaxi162Scf00111g01457	1.74074	-0.162623	4.23123	0.0396868	0.0994185
XLOC_017365	Peaxi162Scf00273g00103	GTP-binding nuclear protein Ran-3	1.49661	3.56356	1.25162	1.11958	0.08965	0.140245	no		Peaxi162Scf00065g00327	1.73958	1.9387	12.2229	0.000472077	0.0024438
XLOC_020896	Peaxi162Scf00376g00013	Unknown protein	61.2964	145.85	1.25061	3.25239	5e-05	0.000174625	yes		Peaxi162Scf00253g00825	1.73949	7.19116	39.5206	3.25e-10	6.98e-09
XLOC_004854	Peaxi162Scf00039g00159	NAD(P)-binding Rossmann-fold superfamily protein	12.4255	29.5413	1.24943	2.97715	5e-05	0.000174625	yes		Peaxi162Scf00572g00811	1.73943	0.94353	21.1806	4.18e-06	3.86e-05
XLOC_007884	Peaxi162Scf00078g01015	Sucrose-phosphate synthase family protein	51.1811	121.563	1.24802	2.9229	5e-05	0.000174625	yes		Peaxi162Scf00090g00126	1.73909	4.92203	24.0103	9.58e-07	1.02e-05
XLOC_006808	Peaxi162Scf00066g00161	F-box/RNI-like superfamily protein	2.45181	5.82309	1.24794	2.15226	0.0006	0.00172228	yes		Peaxi162Scf00673g00228	1.73896	3.10649	19.2312	1.16e-05	9.55e-05
XLOC_018955	Peaxi162Scf00320g00412	Arginine decarboxylase	1.535	3.63823	1.245	1.82039	0.005	0.0113574	yes		Peaxi162Scf00115g00122	1.73878	1.38406	5.91898	0.0149787	0.045211
XLOC_014131	Peaxi162Scf00190g00036	senescence-associated family protein [Populus trichocarpa] gb|ERP63191.1| senescence-associated family protein [Populus trichocarpa]	5.75272	13.6347	1.24497	1.82829	0.00375	0.00880754	yes		Peaxi162Scf00135g00913	1.73736	1.17473	6.492	0.0108361	0.0347372
XLOC_004446	Peaxi162Scf00037g01225	Protein of unknown function (DUF1624)	2.9912	7.08785	1.24462	2.3999	5e-05	0.000174625	yes		Peaxi162Scf00348g01211	1.73707	-0.549695	1.17302	0.278781	0.434733
XLOC_024691	Peaxi162Scf00525g00085	alpha/beta-Hydrolases superfamily protein	1.20318	2.85074	1.24448	1.35209	0.0356	0.0636397	no		Peaxi162Scf00591g00515	1.73677	1.52113	6.8216	0.00900617	0.0298219
XLOC_032273	Peaxi162Scf01039g00231	histone H2A 2	3.45776	8.18971	1.24397	1.72296	0.0103	0.0214753	yes		Peaxi162Scf00403g00113	1.73668	3.35814	25.784	3.82e-07	4.47e-06
XLOC_014412	Peaxi162Scf00195g01014	Alpha-glucosidase	20.004	47.3719	1.24374	3.33331	5e-05	0.000174625	yes		Peaxi162Scf01029g00420	1.73656	0.413656	5.26095	0.021809	0.0611567
XLOC_030507	Peaxi162Scf00876g00016	General transcription factor IIH subunit 2	2.79299	6.61094	1.24304	1.43364	0.0178	0.0347014	yes		Peaxi162Scf00017g02641	1.73618	3.20239	24.595	7.07e-07	7.76e-06
XLOC_005259	Peaxi162Scf00045g02525	Pollen Ole e 1 allergen and extensin family protein	4.08116	9.65519	1.24232	2.83859	5e-05	0.000174625	yes		Peaxi162Scf00324g00722	1.73572	1.06717	1.17316	0.278752	0.43472
XLOC_005161	Peaxi162Scf00045g00047	DNA (cytosine-5)-methyltransferase 1	4.2002	9.93635	1.24226	3.03284	5e-05	0.000174625	yes		Peaxi162Scf00127g01816	1.73507	4.43297	34.2636	4.81e-09	8.38e-08
XLOC_001965	Peaxi162Scf00011g01639	Beta-glucosidase, GBA2 type family protein	5.02959	11.8964	1.24202	2.90219	5e-05	0.000174625	yes		Peaxi162Scf00155g00022	1.73507	0.393214	1.77111	0.183244	0.323864
XLOC_023849	Peaxi162Scf00479g00119	nuclear matrix constituent protein-related	3.15156	7.44559	1.24032	2.92903	5e-05	0.000174625	yes		Peaxi162Scf00285g00922	1.73453	6.87327	75.3571	3.93e-18	2.45e-16
XLOC_001164	Peaxi162Scf00006g00016	Glucosamine 6-phosphate N-acetyltransferase	2.99026	7.06249	1.23991	1.60702	0.0179	0.0348681	yes		Peaxi162Scf00017g01725	1.73374	-0.217348	3.22429	0.0725534	0.159796
XLOC_024319	Peaxi162Scf00503g00417	basic helix-loop-helix (bHLH) DNA-binding superfamily protein	18.8345	44.4824	1.23985	2.92525	5e-05	0.000174625	yes		Peaxi162Scf00549g00430	1.73309	2.58084	10.8362	0.000995373	0.00467805
XLOC_005930	Peaxi162Scf00053g00715	2-oxoglutarate (2OG) and Fe(II)-dependent oxygenase superfamily protein	1.73574	4.09912	1.23976	1.88853	0.0047	0.0107515	yes		Peaxi162Scf00186g00042	1.73166	2.43453	7.60719	0.00581361	0.0207391
XLOC_027408	Peaxi162Scf00670g00346	plastid transcriptionally active 12	13.0963	30.9096	1.2389	3.15997	5e-05	0.000174625	yes		Peaxi162Scf00476g00629	1.729	-0.597676	1.17383	0.278615	0.434591
XLOC_028841	Peaxi162Scf00745g00321	calmodulin-binding protein	4.33807	10.235	1.23839	2.78294	5e-05	0.000174625	yes		Peaxi162Scf00228g00019	1.72831	4.20753	36.3611	1.64e-09	3.13e-08
XLOC_012018	Peaxi162Scf00150g00139	RNA helicase family protein	2.47591	5.84072	1.23819	2.82825	5e-05	0.000174625	yes		Peaxi162Scf00009g00081	1.72729	3.42985	15.5138	8.19e-05	0.000534644
XLOC_010066	Peaxi162Scf00114g00017	Pentatricopeptide repeat-containing protein	2.15242	5.0776	1.23818	2.57976	0.0005	0.00146065	yes		Peaxi162Scf00231g00326	1.72655	2.22795	23.7287	1.11e-06	1.17e-05
XLOC_004204	Peaxi162Scf00034g00052	Glyoxylate reductase	1.71651	4.04893	1.23806	1.45513	0.02125	0.0405301	yes		Peaxi162Scf00020g02019	1.7257	0.994225	1.17414	0.278553	0.434572
XLOC_028902	Peaxi162Scf00748g00111	COP1-interacting protein 7	18.2252	42.9731	1.2375	3.18545	5e-05	0.000174625	yes		Peaxi162Scf00107g00211	1.72535	2.04066	16.8638	4.02e-05	0.000288017
XLOC_034130	Peaxi162Scf01397g00001	oxidoreductase, zinc-binding dehydrogenase family protein	2.7491	6.48132	1.23733	0.877044	0.182	0.252228	no		Peaxi162Scf00487g00312	1.72509	4.29512	32.6802	1.09e-08	1.74e-07
XLOC_022294	Peaxi162Scf00420g00155	CONSTANS-like zinc finger protein [Medicago truncatula] gb|AES78484.1| CONSTANS-like zinc finger protein [Medicago truncatula]	3.79306	8.94062	1.23701	2.22446	0.0005	0.00146065	yes		Peaxi162Scf00007g02726	1.72371	1.19217	6.27008	0.0122793	0.0384413
XLOC_028271	Peaxi162Scf00710g00042	Unknown protein	4.36997	10.2927	1.23592	1.56022	0.0161	0.0317754	yes		Peaxi162Scf00740g00015	1.72361	4.62395	53.4451	2.66e-13	9.13e-12
XLOC_015038	Peaxi162Scf00207g01137	Ribosomal L28e protein family	11.5895	27.2929	1.2357	2.57141	0.00015	0.000486486	yes		Peaxi162Scf00170g01223	1.72353	3.55338	19.339	1.09e-05	9.09e-05
XLOC_006432	Peaxi162Scf00062g00073	scarecrow-like 3	2.05263	4.8324	1.23527	2.00379	0.00145	0.00380213	yes		Peaxi162Scf00048g00311	1.72317	3.70779	29.7382	4.95e-08	7.05e-07
XLOC_034843	Peaxi162Scf03024g00007	leucine-rich repeat-containing protein, putative [Ricinus communis] gb|EEF49725.1| leucine-rich repeat-containing protein, putative [Ricinus communis]	1.20175	2.82892	1.23511	1.64395	0.01055	0.0219329	yes		Peaxi162Scf00237g00182	1.72299	-0.074528	5.42128	0.0198928	0.0568146
XLOC_017045	Peaxi162Scf00264g00513		6.5863	15.5034	1.23505	1.98604	0.00265	0.00647771	yes		Peaxi162Scf01622g00017	1.72273	1.49967	20.8464	4.98e-06	4.5e-05
XLOC_015943	Peaxi162Scf00231g00333	proteinaceous RNase P 1	5.08899	11.9729	1.23432	3.01543	5e-05	0.000174625	yes		Peaxi162Scf00094g00101	1.72243	1.89584	3.97568	0.0461619	0.112351
XLOC_013817	Peaxi162Scf00182g00214	Unknown protein	5.83212	13.7199	1.23417	2.5553	5e-05	0.000174625	yes		Peaxi162Scf00753g00337	1.72193	0.598245	5.99732	0.0143276	0.0435697
XLOC_010050	Peaxi162Scf00114g00035	Argonaute family protein	1.02475	2.4079	1.23251	2.04679	0.00125	0.00333203	yes		Peaxi162Scf00078g00351	1.72095	3.32218	25.5612	4.29e-07	4.95e-06
XLOC_005555	Peaxi162Scf00047g00333	50S ribosomal protein L13	12.7602	29.9809	1.2324	2.92723	5e-05	0.000174625	yes		Peaxi162Scf00263g00156	1.7208	2.84473	19.9597	7.91e-06	6.79e-05
XLOC_020901	Peaxi162Scf00376g00032	mediator of RNA polymerase II transcription subunit 23 [Arabidopsis thaliana] gb|AEE30360.1| uncharacterized protein [Arabidopsis thaliana]	4.66307	10.955	1.23224	3.05324	5e-05	0.000174625	yes		Peaxi162Scf00222g00121	1.72039	2.98984	9.93294	0.00162347	0.00713005
XLOC_019096	Peaxi162Scf00324g00816	G-type lectin S-receptor-like serine/threonine-protein kinase	1.4193	3.33232	1.23135	2.06755	0.0013	0.00345064	yes		Peaxi162Scf00129g01650	1.72004	1.87482	18.1524	2.04e-05	0.000156885
XLOC_000979	Peaxi162Scf00004g02626	calcium-dependent protein kinase 32	4.61436	10.8261	1.23031	2.52921	5e-05	0.000174625	yes		Peaxi162Scf00154g00620	1.71938	3.26589	14.3098	0.000155056	0.000930876
XLOC_004566	Peaxi162Scf00038g01529	conserved hypothetical protein [Ricinus communis] gb|EEF34974.1| conserved hypothetical protein [Ricinus communis]	3.535	8.29302	1.23019	1.86907	0.00345	0.00817973	yes		Peaxi162Scf00705g00316	1.71855	6.34802	65.6324	5.43e-16	2.64e-14
XLOC_020633	Peaxi162Scf00366g00041	U-box domain-containing protein 5	1.85498	4.35154	1.23012	2.30303	0.0011	0.00297066	yes		Peaxi162Scf00287g00133	1.71749	1.33769	4.63389	0.0313463	0.0825067
XLOC_007523	Peaxi162Scf00074g01312	multidrug resistance-associated protein 14	0.933154	2.1878	1.22929	2.25406	0.00025	0.000777877	yes		Peaxi162Scf00244g00053	1.71643	0.00802596	3.05543	0.0804677	0.172406
XLOC_017786	Peaxi162Scf00286g00234	Unknown protein	1.31866	3.09064	1.22883	0.858106	0.2254	0.29888	no		Peaxi162Scf00452g00624	1.71587	4.31991	3.27594	0.0703026	0.15575
XLOC_032002	Peaxi162Scf01004g00211		1.30712	3.06295	1.22853	1.32022	0.0426	0.0744066	no		Peaxi162Scf00264g00836	1.71542	1.29728	1.175	0.278376	0.434395
XLOC_030560	Peaxi162Scf00878g00321	protein N-terminal asparagine amidohydrolase family protein	3.31697	7.77137	1.2283	1.80412	0.0043	0.00993896	yes		Peaxi162Scf00944g00027	1.715	2.63674	1.17503	0.27837	0.434395
XLOC_018772	Peaxi162Scf00314g00334	D-tagatose-1,6-bisphosphate aldolase subunit GatY	6.9849	16.3638	1.22819	3.23185	5e-05	0.000174625	yes		Peaxi162Scf00089g00721	1.71462	1.2198	6.77481	0.00924534	0.0304677
XLOC_026364	Peaxi162Scf00610g00011	Protein of unknown function (DUF506)	1.20947	2.83086	1.22686	1.3469	0.03535	0.0632462	no		Peaxi162Scf00488g00814	1.71437	2.68178	18.9042	1.37e-05	0.000110686
XLOC_000981	Peaxi162Scf00004g02724	Glucosidase 2 subunit beta	2.92656	6.84797	1.22647	2.46412	0.00025	0.000777877	yes		Peaxi162Scf01294g00129	1.71394	1.67478	12.2454	0.000466412	0.00241871
XLOC_025564	Peaxi162Scf00562g00411	nudix hydrolase homolog 17	1.07984	2.52443	1.22513	0.954968	0.09625	0.148908	no		Peaxi162Scf01372g00045	1.7129	4.75528	22.553	2.04e-06	2.04e-05
XLOC_000459	Peaxi162Scf00002g00126	Unknown protein	294.094	687.23	1.22452	3.54854	5e-05	0.000174625	yes		Peaxi162Scf00415g00517	1.71195	0.327507	5.5316	0.0186761	0.054025
XLOC_008489	Peaxi162Scf00088g01217	sucrose phosphate synthase 1F	17.6019	41.1238	1.22424	3.1526	5e-05	0.000174625	yes		Peaxi162Scf00716g00016	1.71139	4.09344	19.7026	9.05e-06	7.64e-05
XLOC_011464	Peaxi162Scf00135g01114	calcium dependent protein kinase 1	5.36542	12.5351	1.22421	2.74892	5e-05	0.000174625	yes		Peaxi162Scf00047g01324	1.71052	0.597308	4.81981	0.0281345	0.0756192
XLOC_011088	Peaxi162Scf00129g00940	NHL domain-containing protein	1.12696	2.63123	1.2233	1.6987	0.00665	0.0146154	yes		Peaxi162Scf00139g01028	1.71042	3.56087	26.2138	3.06e-07	3.66e-06
XLOC_003374	Peaxi162Scf00021g01316	SMAD/FHA domain-containing protein	2.13784	4.9902	1.22294	2.4745	5e-05	0.000174625	yes		Peaxi162Scf00756g00043	1.70982	0.630316	1.17541	0.278292	0.434395
XLOC_008983	Peaxi162Scf00096g00084	Protein of unknown function, DUF584	9.56632	22.3269	1.22274	2.52384	5e-05	0.000174625	yes		Peaxi162Scf00305g00106	1.70982	-0.493534	1.17541	0.278292	0.434395
XLOC_010006	Peaxi162Scf00112g01910	Leucine-rich repeat transmembrane protein kinase	2.47313	5.7667	1.22141	2.34046	0.0003	0.000918529	yes		Peaxi162Scf00047g00217	1.7097	2.45714	20.2407	6.83e-06	5.97e-05
XLOC_026755	Peaxi162Scf00627g00058		3.07209	7.15874	1.22049	1.43858	0.0246	0.0460409	yes		Peaxi162Scf00155g00316	1.70966	3.40946	55.5548	9.09e-14	3.31e-12
XLOC_021795	Peaxi162Scf00403g00830	potyviral helper component protease-interacting protein 1 [Solanum tuberosum subsp. andigenum]	1.44259	3.36042	1.21998	1.84692	0.00505	0.0114584	yes		Peaxi162Scf00474g00710	1.70843	2.98998	5.92689	0.0149115	0.0450713
XLOC_004703	Peaxi162Scf00038g01234	RNA methyltransferase family protein	9.49575	22.1143	1.21962	3.01888	5e-05	0.000174625	yes		Peaxi162Scf00276g00065	1.70792	1.13961	6.19278	0.0128273	0.0398139
XLOC_034557	Peaxi162Scf01662g00013	NAD(P)-binding Rossmann-fold superfamily protein	2.1981	5.11686	1.219	1.60303	0.014	0.0281079	yes		Peaxi162Scf00003g00315	1.70586	1.50721	9.6565	0.00188683	0.008118
XLOC_019342	Peaxi162Scf00332g00426	60S ribosomal protein L7-1	15.8053	36.7601	1.21774	2.94774	5e-05	0.000174625	yes		Peaxi162Scf00241g00053	1.70584	-0.00878905	3.27002	0.0705566	0.156129
XLOC_010544	Peaxi162Scf00123g01729	Unknown protein	4.36394	10.1404	1.21641	1.92851	0.0033	0.00786265	yes		Peaxi162Scf00029g00173	1.7056	2.25244	12.377	0.000434661	0.00227398
XLOC_033868	Peaxi162Scf01313g10029	Pentatricopeptide repeat-containing protein	5.46135	12.6899	1.21636	3.02529	5e-05	0.000174625	yes		Peaxi162Scf00273g00315	1.70491	0.780512	1.17575	0.278223	0.434386
XLOC_023886	Peaxi162Scf00480g00002	conserved hypothetical protein [Ricinus communis] gb|EEF34987.1| conserved hypothetical protein [Ricinus communis]	6.41258	14.8831	1.2147	2.15163	0.0005	0.00146065	yes		Peaxi162Scf00112g00095	1.70487	2.71842	19.7267	8.93e-06	7.56e-05
XLOC_005894	Peaxi162Scf00052g00326	Protein of unknown function (DUF760)	26.2466	60.8486	1.21309	3.07243	5e-05	0.000174625	yes		Peaxi162Scf01026g00008	1.70477	6.21757	31.0415	2.53e-08	3.79e-07
XLOC_022915	Peaxi162Scf00443g00612	60S ribosomal protein L18A-1	56.3288	130.504	1.21215	3.18069	5e-05	0.000174625	yes		Peaxi162Scf00045g00826	1.70391	3.02047	1.17581	0.27821	0.434386
XLOC_030743	Peaxi162Scf00897g00045	Unknown protein	2.94214	6.8159	1.21204	0.958153	0.11855	0.176864	no		Peaxi162Scf00122g00087	1.70387	-0.275883	1.48557	0.222905	0.369315
XLOC_023634	Peaxi162Scf00469g00410	Protein of unknown function (DUF688)	5.35141	12.3916	1.21138	2.82927	5e-05	0.000174625	yes		Peaxi162Scf00067g00116	1.70383	2.82788	13.8111	0.000202139	0.00117242
XLOC_014506	Peaxi162Scf00198g00414	tRNA-specific adenosine deaminase	3.05658	7.07677	1.21117	2.85776	5e-05	0.000174625	yes		Peaxi162Scf00203g00101	1.70377	0.516097	4.9148	0.0266275	0.0722427
XLOC_000444	Peaxi162Scf00002g00047	Bifunctional inhibitor/lipid-transfer protein/seed storage 2S albumin superfamily protein [Theobroma cacao] gb|EOX96286.1| Bifunctional inhibitor/lipid-transfer protein/seed storage 2S albumin superfamily protein [Theobroma cacao]	39.2706	90.824	1.20962	3.34007	5e-05	0.000174625	yes		Peaxi162Scf00170g00620	1.7032	0.381728	11.7683	0.000602488	0.00302337
XLOC_001331	Peaxi162Scf00007g01343	beta-amylase 6	32.7645	75.6916	1.208	3.20374	5e-05	0.000174625	yes		Peaxi162Scf00158g00320	1.70316	1.82605	8.17001	0.00425887	0.016044
XLOC_024412	Peaxi162Scf00516g00327	3-oxoacyl-[acyl-carrier-protein] synthase 3	21.5746	49.8279	1.20762	3.20077	5e-05	0.000174625	yes		Peaxi162Scf00428g00816	1.70296	1.90135	6.02088	0.0141376	0.0430868
XLOC_010696	Peaxi162Scf00126g00525	DEAD-box ATP-dependent RNA helicase 50	9.31069	21.4879	1.20656	2.2394	0.00045	0.00132797	yes		Peaxi162Scf00055g00109	1.70289	5.77864	1.17588	0.278197	0.434386
XLOC_004660	Peaxi162Scf00038g00328	Autophagy-related protein 18	7.68286	17.73	1.20648	2.66949	5e-05	0.000174625	yes		Peaxi162Scf00558g00510	1.70289	2.64287	15.0549	0.000104428	0.000660428
XLOC_029272	Peaxi162Scf00773g00119	Type 2 DNA topoisomerase 6 subunit B	2.48335	5.7237	1.20466	2.44612	0.0001	0.00033435	yes		Peaxi162Scf00383g01014	1.70264	2.38866	1.17589	0.278194	0.434386
XLOC_031638	Peaxi162Scf00970g00166	cystathionine beta-lyase	2.19261	5.0532	1.20455	1.77414	0.00575	0.0128556	yes		Peaxi162Scf00088g00218	1.70188	0.78301	1.17594	0.278184	0.434386
XLOC_012131	Peaxi162Scf00152g01526	Lactoylglutathione lyase / glyoxalase I family protein	12.0701	27.812	1.20427	2.86778	5e-05	0.000174625	yes		Peaxi162Scf00064g01530	1.70171	3.85205	26.479	2.66e-07	3.24e-06
XLOC_004304	Peaxi162Scf00035g00092	Unknown protein	5.61548	12.9371	1.20404	1.31345	0.038	0.0673617	no		Peaxi162Scf00271g00614	1.70163	4.11833	42.4778	7.15e-11	1.73e-09
XLOC_004414	Peaxi162Scf00037g00031	Mitochondrial Rho GTPase 1	13.737	31.6385	1.20361	3.17284	5e-05	0.000174625	yes		Peaxi162Scf00102g00077	1.70122	3.93093	13.2078	0.00027879	0.00154973
XLOC_034921	Peaxi162Scf03648g00013	Chlorophyll a-b binding protein 25, chloroplastic	74.1758	170.676	1.20224	2.94937	5e-05	0.000174625	yes		Peaxi162Scf00310g00419	1.70121	3.05968	15.3664	8.86e-05	0.000570825
XLOC_016804	Peaxi162Scf00258g00524	Replication factor C subunit 3	3.8181	8.78346	1.20194	1.59464	0.01045	0.0217489	yes		Peaxi162Scf00252g00310	1.70033	2.20246	1.17603	0.278165	0.434386
XLOC_002449	Peaxi162Scf00015g02916	Unknown protein	16.0856	36.9939	1.20152	2.97714	5e-05	0.000174625	yes		Peaxi162Scf00038g02343	1.69975	7.69503	44.0752	3.16e-11	8.06e-10
XLOC_024275	Peaxi162Scf00500g00313	GTP-binding protein	14.7733	33.9736	1.20142	2.97938	5e-05	0.000174625	yes		Peaxi162Scf00026g02512	1.69958	0.220347	1.17608	0.278156	0.434386
XLOC_013332	Peaxi162Scf00171g00251	Peroxisomal membrane 22 kDa family protein isoform 2 [Theobroma cacao] gb|EOY08717.1| Peroxisomal membrane 22 kDa family protein isoform 2 [Theobroma cacao]	4.48325	10.3087	1.20125	2.1525	0.00055	0.00159199	yes		Peaxi162Scf00536g00312	1.69758	2.8368	23.4811	1.26e-06	1.31e-05
XLOC_019337	Peaxi162Scf00332g00329	Nuclear pore complex protein Nup96 homolog	2.89956	6.65697	1.19903	2.68429	5e-05	0.000174625	yes		Peaxi162Scf00128g00138	1.69678	5.21593	44.4063	2.67e-11	6.91e-10
XLOC_020098	Peaxi162Scf00353g00736	CAI-1 autoinducer sensor kinase/phosphatase cqsS isoform 3 [Theobroma cacao] gb|EOX92778.1| CAI-1 autoinducer sensor kinase/phosphatase cqsS isoform 3 [Theobroma cacao]	5.35805	12.2887	1.19756	1.85915	0.00345	0.00817973	yes		Peaxi162Scf00178g00067	1.69654	1.79608	12.2392	0.000467956	0.00242611
XLOC_009060	Peaxi162Scf00097g00232	1-phosphatidylinositol-4-phosphate 5-kinase, putative isoform 1 [Theobroma cacao] gb|EOY01210.1| 1-phosphatidylinositol-4-phosphate 5-kinase, putative isoform 1 [Theobroma cacao]	9.61331	22.0408	1.19707	3.11477	5e-05	0.000174625	yes		Peaxi162Scf00119g00948	1.6965	4.62565	14.2811	0.000157437	0.000943799
XLOC_019909	Peaxi162Scf00347g00017	Unknown protein	3.03813	6.96496	1.19693	1.21566	0.10075	0.154661	no		Peaxi162Scf00150g00810	1.69638	4.50135	1.17626	0.278118	0.434386
XLOC_023258	Peaxi162Scf00452g00086	Pentatricopeptide repeat (PPR) superfamily protein	2.67773	6.13803	1.19677	2.24112	0.0008	0.00223223	yes		Peaxi162Scf00347g00624	1.69609	3.92836	51.9028	5.83e-13	1.92e-11
XLOC_017033	Peaxi162Scf00264g00838	CASP-like protein	1.79408	4.11052	1.19608	1.30468	0.0455	0.0783785	no		Peaxi162Scf00021g02526	1.69514	0.333887	4.14164	0.0418406	0.103693
XLOC_033775	Peaxi162Scf01302g00032	RING/FYVE/PHD zinc finger superfamily protein	3.20499	7.33594	1.19466	1.89075	0.0076	0.0164437	yes		Peaxi162Scf00015g00532	1.69459	2.55378	12.1846	0.000481862	0.00248824
XLOC_003971	Peaxi162Scf00030g02517	conserved hypothetical protein [Ricinus communis] gb|EEF48559.1| conserved hypothetical protein [Ricinus communis]	1.17866	2.69701	1.19422	2.19744	0.00065	0.00185122	yes		Peaxi162Scf00985g00017	1.69423	3.96477	1.17638	0.278094	0.434386
XLOC_014802	Peaxi162Scf00205g00012	SEC1 family transport protein SLY1	2.39712	5.48447	1.19405	2.24568	0.00115	0.00309176	yes		Peaxi162Scf00228g00737	1.69412	1.34752	13.4111	0.000250145	0.00141172
XLOC_032742	Peaxi162Scf01100g00115	squamosa promoter binding protein-like protein [Capsicum annuum]	1.53955	3.52196	1.19387	0.747225	0.1842	0.254681	no		Peaxi162Scf01350g00004	1.69292	0.57366	1.17645	0.27808	0.434386
XLOC_000887	Peaxi162Scf00003g04334	Enoyl-[acyl-carrier-protein] reductase [NADH] 1	1.75695	4.01865	1.19363	1.82655	0.00285	0.00690801	yes		Peaxi162Scf00771g00033	1.69282	1.80923	1.17645	0.278079	0.434386
XLOC_032923	Peaxi162Scf01132g00319	Unknown protein	3.21677	7.35537	1.19318	1.70717	0.0074	0.0160614	yes		Peaxi162Scf00024g02219	1.69259	1.94229	5.59595	0.018002	0.0524266
XLOC_008305	Peaxi162Scf00084g01014	Ribosomal L18p/L5e family protein	3.64572	8.32985	1.19209	2.02263	0.00125	0.00333203	yes		Peaxi162Scf00745g00016	1.69218	3.33567	36.9409	1.22e-09	2.39e-08
XLOC_018195	Peaxi162Scf00299g01129	Unknown protein	1.62157	3.70465	1.19194	1.03625	0.08955	0.140123	no		Peaxi162Scf01446g00007	1.69212	2.25089	9.87678	0.00167378	0.00731685
XLOC_007080	Peaxi162Scf00069g00197	Unknown protein	7.29303	16.6524	1.19114	2.95074	5e-05	0.000174625	yes		Peaxi162Scf00527g00073	1.69187	0.497487	9.53777	0.00201286	0.00857826
XLOC_008442	Peaxi162Scf00087g00199	TAC1 [Prunus persica]	1.60114	3.65454	1.19059	1.56067	0.0128	0.0259717	yes		Peaxi162Scf00007g00935	1.69106	0.823145	1.17654	0.278061	0.434386
XLOC_011033	Peaxi162Scf00129g01650	glucuronokinase G	3.69429	8.42446	1.18929	2.36212	0.0005	0.00146065	yes		Peaxi162Scf00472g00081	1.69085	0.520272	5.21965	0.0223331	0.0624662
XLOC_022655	Peaxi162Scf00433g00099	annexin 5	2.04191	4.65293	1.18822	1.7854	0.0089	0.0188938	yes		Peaxi162Scf00177g01232	1.69068	2.28393	8.91085	0.00283481	0.0114253
XLOC_016657	Peaxi162Scf00253g00513	Ycf20-like protein	7.78745	17.7416	1.18791	2.30686	0.0002	0.000634001	yes		Peaxi162Scf00043g00132	1.69053	4.61663	33.1114	8.7e-09	1.43e-07
XLOC_023313	Peaxi162Scf00454g00519	MADS-box transcription factor 47	32.5894	74.2404	1.1878	3.23265	5e-05	0.000174625	yes		Peaxi162Scf00038g01451	1.69041	1.72585	1.17658	0.278054	0.434386
XLOC_023280	Peaxi162Scf00452g00848	Peptidyl-prolyl cis-trans isomerase-like 4	3.72239	8.47954	1.18776	2.53741	0.00025	0.000777877	yes		Peaxi162Scf00253g00324	1.68955	3.33869	13.7533	0.000208459	0.00120435
XLOC_016671	Peaxi162Scf00253g01614	Heavy metal transport/detoxification superfamily protein	0.989673	2.25433	1.18768	0.962665	0.09875	0.15215	no		Peaxi162Scf00450g00074	1.68926	1.1979	8.24604	0.00408411	0.0155041
XLOC_023013	Peaxi162Scf00445g00079	Mediator of RNA polymerase II transcription subunit 28	2.64337	6.02101	1.18763	1.49462	0.01935	0.0373401	yes		Peaxi162Scf00321g00094	1.68917	4.66512	1.17664	0.278042	0.434386
XLOC_021554	Peaxi162Scf00395g00317	Leucine-rich receptor-like protein kinase family protein	2.94564	6.70638	1.18695	2.69642	5e-05	0.000174625	yes		Peaxi162Scf00300g00717	1.68895	3.40157	6.23241	0.0125433	0.0391083
XLOC_028968	Peaxi162Scf00753g00428	50S ribosomal protein L13	12.8648	29.2721	1.1861	2.70164	5e-05	0.000174625	yes		Peaxi162Scf01276g00037	1.68879	5.53231	1.17665	0.278038	0.434386
XLOC_022739	Peaxi162Scf00436g00514	Vacuolar-processing enzyme	1.03321	2.35021	1.18565	1.46594	0.02125	0.0405301	yes		Peaxi162Scf00019g00095	1.68878	0.973264	1.17666	0.278038	0.434386
XLOC_029203	Peaxi162Scf00768g00114	Protein kinase family protein	18.1993	41.3772	1.18495	3.17068	5e-05	0.000174625	yes		Peaxi162Scf00391g00533	1.68847	4.69193	47.8016	4.72e-12	1.37e-10
XLOC_023748	Peaxi162Scf00474g00214	CemA-like proton extrusion protein-related	10.1032	22.9683	1.18483	2.54845	0.00015	0.000486486	yes		Peaxi162Scf00801g00731	1.68832	6.94146	47.5257	5.43e-12	1.56e-10
XLOC_008852	Peaxi162Scf00092g01119	with no lysine (K) kinase 1	21.6123	49.1284	1.18471	3.13753	5e-05	0.000174625	yes		Peaxi162Scf00921g00259	1.68741	2.9852	32.7164	1.07e-08	1.72e-07
XLOC_014788	Peaxi162Scf00205g00930	ASF1 like histone chaperone	5.72687	13.0088	1.18367	1.91253	0.00205	0.00517873	yes		Peaxi162Scf00105g01417	1.68735	0.173649	7.54477	0.00601845	0.0213595
XLOC_021677	Peaxi162Scf00400g00113	Pentatricopeptide repeat (PPR-like) superfamily protein	32.2989	73.3641	1.18359	3.11358	5e-05	0.000174625	yes		Peaxi162Scf00149g00011	1.68576	-0.0908185	2.42003	0.119793	0.234446
XLOC_018259	Peaxi162Scf00300g00721	ARM repeat superfamily protein isoform 1 [Theobroma cacao] gb|EOY32287.1| ARM repeat superfamily protein isoform 1 [Theobroma cacao]	2.32208	5.27395	1.18346	2.20038	0.00065	0.00185122	yes		Peaxi162Scf00883g00078	1.6855	0.817365	7.85938	0.00505576	0.0184748
XLOC_013835	Peaxi162Scf00182g00057	Unknown protein	1.52634	3.46546	1.18297	0.941352	0.10945	0.165484	no		Peaxi162Scf00203g00028	1.68475	0.964548	4.27312	0.0387197	0.0975281
XLOC_021298	Peaxi162Scf00389g00943	RNAligase	4.68922	10.6401	1.18209	1.90657	0.0023	0.00573661	yes		Peaxi162Scf00756g00211	1.68456	0.434825	4.37712	0.0364245	0.0929436
XLOC_026294	Peaxi162Scf00604g00415	conserved hypothetical protein [Ricinus communis] gb|EEF40255.1| conserved hypothetical protein [Ricinus communis]	10.4101	23.6196	1.182	2.39842	5e-05	0.000174625	yes		Peaxi162Scf00073g00224	1.68414	-0.0390586	1.83153	0.175947	0.313818
XLOC_007019	Peaxi162Scf00069g01828	Branched-chain-amino-acid aminotransferase-like protein 3 [Morus notabilis]	1.83957	4.17342	1.18186	1.79244	0.00425	0.00983768	yes		Peaxi162Scf00102g01353	1.68403	7.59034	2.02997	0.154224	0.283533
XLOC_027717	Peaxi162Scf00684g00236	Bifunctional dihydrofolate reductase/thymidylate synthase	2.39644	5.43453	1.18126	2.25203	0.00065	0.00185122	yes		Peaxi162Scf00132g01412	1.683	1.63551	1.17691	0.277985	0.434386
XLOC_003464	Peaxi162Scf00022g00277	subtilase family protein	3.9378	8.92777	1.18091	2.69938	5e-05	0.000174625	yes		Peaxi162Scf00417g01212	1.68189	5.27706	64.9292	7.76e-16	3.67e-14
XLOC_010005	Peaxi162Scf00112g01915	Leucine-rich repeat transmembrane protein kinase	0.949605	2.15264	1.18071	0.676413	0.2391	0.313581	no		Peaxi162Scf01018g00311	1.68188	1.35852	1.17696	0.277976	0.434386
XLOC_034725	Peaxi162Scf02065g00020	protein arginine methyltransferase 7	1.48662	3.36473	1.17845	2.02533	0.0009	0.00248147	yes		Peaxi162Scf00171g10044	1.68169	3.06123	1.91346	0.166579	0.300985
XLOC_001506	Peaxi162Scf00008g04614	Major facilitator superfamily protein	0.980916	2.22013	1.17844	1.78689	0.0071	0.0154879	yes		Peaxi162Scf00362g00138	1.6815	7.39324	55.3831	9.92e-14	3.6e-12
XLOC_003399	Peaxi162Scf00021g02521	Ribosomal protein L19 family protein	4.79457	10.8516	1.17844	2.11213	0.00085	0.00235725	yes		Peaxi162Scf00252g00416	1.68032	2.48015	17.3632	3.09e-05	0.000227172
XLOC_007221	Peaxi162Scf00071g00269	Translational activator GCN1	7.49221	16.9569	1.17841	2.9888	5e-05	0.000174625	yes		Peaxi162Scf00092g01516	1.6803	4.05321	1.17702	0.277963	0.434386
XLOC_023724	Peaxi162Scf00472g00711	Glutathione S-transferase family protein	2.12786	4.81193	1.17721	1.72073	0.0062	0.0137376	yes		Peaxi162Scf00179g00009	1.67981	2.88077	13.848	0.000198209	0.00115317
XLOC_013917	Peaxi162Scf00185g01121	GHMP kinase family protein	3.02857	6.84673	1.17678	2.25969	0.00025	0.000777877	yes		Peaxi162Scf00007g01617	1.67977	3.25615	1.17705	0.277958	0.434386
XLOC_020822	Peaxi162Scf00373g01416	P-loop containing nucleoside triphosphate hydrolases superfamily protein	1.16634	2.63547	1.17607	1.00648	0.09585	0.14838	no		Peaxi162Scf00518g00436	1.67955	0.108972	2.56006	0.109594	0.219083
XLOC_007522	Peaxi162Scf00074g01326	Translation initiation factor IF-2	2.4986	5.64572	1.17604	2.32037	5e-05	0.000174625	yes		Peaxi162Scf00207g01213	1.67937	0.527723	3.92729	0.0475085	0.115114
XLOC_025832	Peaxi162Scf00578g00032	40S ribosomal protein S15	34.1901	77.2425	1.17582	3.08263	5e-05	0.000174625	yes		Peaxi162Scf00618g00331	1.67883	1.56763	1.905	0.16752	0.302315
XLOC_010480	Peaxi162Scf00122g02416	ATP binding protein, putative [Ricinus communis] gb|EEF40707.1| ATP binding protein, putative [Ricinus communis]	3.00115	6.7778	1.1753	1.31661	0.02595	0.0482428	yes		Peaxi162Scf00424g00043	1.67855	2.11309	1.17709	0.277949	0.434386
XLOC_006295	Peaxi162Scf00059g00920	tyrosine aminotransferase 3	5.41247	12.2232	1.17526	2.49734	0.0002	0.000634001	yes		Peaxi162Scf00267g00132	1.67849	1.13728	6.54416	0.0105229	0.0339065
XLOC_014660	Peaxi162Scf00201g00333	conserved hypothetical protein [Ricinus communis] gb|EEF47746.1| conserved hypothetical protein [Ricinus communis]	9.37491	21.1664	1.1749	3.00801	5e-05	0.000174625	yes		Peaxi162Scf00025g02824	1.67844	3.04196	12.2378	0.000468313	0.00242703
XLOC_016296	Peaxi162Scf00241g00059	Plant invertase/pectin methylesterase inhibitor superfamily protein	76.7895	173.258	1.17394	3.098	5e-05	0.000174625	yes		Peaxi162Scf00029g03217	1.67773	3.41088	8.20438	0.00417893	0.0157945
XLOC_027271	Peaxi162Scf00660g00816	HAUS augmin-like complex subunit 4 isoform 1 [Theobroma cacao] gb|EOY12340.1| HAUS augmin-like complex subunit 4 isoform 1 [Theobroma cacao]	11.6059	26.1846	1.17386	2.85925	5e-05	0.000174625	yes		Peaxi162Scf00238g01014	1.67703	3.5994	1.17715	0.277937	0.434386
XLOC_031254	Peaxi162Scf00939g00121	WD repeat-containing protein 5	1.89177	4.26417	1.17252	1.44395	0.02115	0.0403657	yes		Peaxi162Scf00349g00711	1.67646	0.530798	1.59676	0.206364	0.352367
XLOC_028853	Peaxi162Scf00745g00840	Pentatricopeptide repeat-containing protein	1.21056	2.72845	1.17241	2.0802	0.0008	0.00223223	yes		Peaxi162Scf00689g00549	1.67643	3.47536	1.17717	0.277933	0.434386
XLOC_031912	Peaxi162Scf00993g00338	Ribosomal protein L25/Gln-tRNA synthetase, anti-codon-binding domain	6.89243	15.5272	1.17172	2.41037	0.0002	0.000634001	yes		Peaxi162Scf00270g00113	1.67629	3.78086	1.17717	0.277932	0.434386
XLOC_019567	Peaxi162Scf00338g00064	F-box family protein	6.40996	14.4398	1.17166	2.44224	0.0001	0.00033435	yes		Peaxi162Scf00714g00330	1.67625	1.1711	1.17718	0.277932	0.434386
XLOC_014793	Peaxi162Scf00205g01111	Pentatricopeptide repeat (PPR) superfamily protein	1.40251	3.15935	1.17161	1.68623	0.0102	0.0212929	yes		Peaxi162Scf00386g00616	1.67581	2.81686	13.713	0.000212973	0.00122841
XLOC_000718	Peaxi162Scf00003g00013	Pro-apoptotic serine protease NMA111	10.0871	22.7204	1.17147	3.05272	5e-05	0.000174625	yes		Peaxi162Scf00322g00416	1.67562	-0.581566	1.16172	0.281109	0.436046
XLOC_016212	Peaxi162Scf00238g00413	Acyl-ACP thioesterase	0.958956	2.15903	1.17085	1.37568	0.02625	0.0487319	yes		Peaxi162Scf00271g00832	1.67525	1.18143	12.1244	0.00049766	0.00255643
XLOC_030862	Peaxi162Scf00907g10027	glucose-6-phosphate/phosphate translocator 2	8.84246	19.9042	1.17055	2.67698	5e-05	0.000174625	yes		Peaxi162Scf00102g00111	1.67511	2.03084	13.3406	0.000259719	0.00145629
XLOC_023897	Peaxi162Scf00481g00027	oligopeptide transporter 4	7.34964	16.536	1.16986	2.90509	5e-05	0.000174625	yes		Peaxi162Scf00535g00736	1.67489	2.68761	12.7319	0.000359465	0.00193415
XLOC_002993	Peaxi162Scf00017g02912	Protein kinase superfamily protein	3.54882	7.98423	1.16981	2.25021	0.00055	0.00159199	yes		Peaxi162Scf00080g01411	1.67484	3.83522	45.7411	1.35e-11	3.66e-10
XLOC_010186	Peaxi162Scf00117g00415	MIF4G domain-containing protein / MA3 domain-containing protein	1.70934	3.8441	1.16921	2.14353	0.0006	0.00172228	yes		Peaxi162Scf00102g01715	1.67382	3.98443	1.17726	0.277915	0.434386
XLOC_007501	Peaxi162Scf00074g00928	Mitochondrial inner membrane protein OXA1	6.58747	14.814	1.16916	2.60563	0.0001	0.00033435	yes		Peaxi162Scf01313g00234	1.67232	5.8454	1.17731	0.277905	0.434386
XLOC_035082	Peaxi162Scf23835g00001	Chlorophyll a-b binding protein 25, chloroplastic	14.0908	31.6844	1.16901	1.21958	0.0516	0.08703	no		Peaxi162Scf00015g00945	1.67109	0.130025	3.05823	0.0803292	0.172234
XLOC_018170	Peaxi162Scf00299g00530	Fructose-1,6-bisphosphatase class 1	18.9867	42.6863	1.16879	2.99757	5e-05	0.000174625	yes		Peaxi162Scf00433g00067	1.67098	5.95646	21.4201	3.69e-06	3.45e-05
XLOC_002106	Peaxi162Scf00013g01020	Ribosomal RNA small subunit methyltransferase NEP1	1.04934	2.35793	1.16804	1.32262	0.05705	0.0948581	no		Peaxi162Scf00168g01522	1.66997	0.323293	9.04533	0.00263366	0.0107633
XLOC_013807	Peaxi162Scf00181g00068	myosin 2	0.948311	2.13089	1.16802	1.97012	0.0013	0.00345064	yes		Peaxi162Scf00081g02227	1.66948	2.21749	13.7213	0.000212038	0.00122435
XLOC_007975	Peaxi162Scf00078g01324	Protein of unknown function (DUF3531)	22.9553	51.5419	1.16692	3.01719	5e-05	0.000174625	yes		Peaxi162Scf00575g00047	1.66933	2.08531	16.0274	6.24e-05	0.000423141
XLOC_017415	Peaxi162Scf00274g00008	T-box transcription factor TBX5, putative isoform 1 [Theobroma cacao] ref|XP_007045958.1| T-box transcription factor TBX5, putative isoform 1 [Theobroma cacao] gb|EOY01789.1| T-box transcription factor TBX5, putative isoform 1 [Theobroma cacao] gb|EOY01790.1| T-box transcription factor TBX5, putative isoform 1 [Theobroma cacao]	4.70975	10.5742	1.16682	2.77454	5e-05	0.000174625	yes		Peaxi162Scf00014g01719	1.66879	2.43565	15.2502	9.42e-05	0.000603095
XLOC_026580	Peaxi162Scf00618g00626	Protein SGT1 homolog	3.86029	8.66672	1.16678	2.27574	0.0002	0.000634001	yes		Peaxi162Scf00011g00352	1.66807	0.999748	5.05837	0.0245072	0.0674454
XLOC_017387	Peaxi162Scf00274g00052	malate dehydrogenase	16.79	37.6749	1.16601	2.96149	5e-05	0.000174625	yes		Peaxi162Scf01475g00020	1.66669	3.76844	19.3628	1.08e-05	8.99e-05
XLOC_028738	Peaxi162Scf00740g00426	Neuroblastoma-amplified sequence	1.31969	2.96023	1.16551	2.59362	5e-05	0.000174625	yes		Peaxi162Scf00689g00564	1.66624	5.47361	18.0847	2.11e-05	0.000162145
XLOC_005604	Peaxi162Scf00047g01540	retinoblastoma-related 1	9.61731	21.5637	1.1649	3.0239	5e-05	0.000174625	yes		Peaxi162Scf00347g00017	1.66317	1.32678	4.33379	0.0373629	0.0948357
XLOC_034050	Peaxi162Scf01365g00029	RNA-binding (RRM/RBD/RNP motifs) family protein	11.0486	24.7496	1.16355	2.56358	5e-05	0.000174625	yes		Peaxi162Scf00021g01411	1.6631	6.49081	1.17341	0.278702	0.434674
XLOC_003342	Peaxi162Scf00020g02342	auxin transport protein (BIG)	1.66228	3.7229	1.16326	2.72983	5e-05	0.000174625	yes		Peaxi162Scf00041g00103	1.66264	1.33694	20.8702	4.91e-06	4.45e-05
XLOC_012780	Peaxi162Scf00163g00523	Cell division protein FtsZ	25.0912	56.1839	1.16298	3.12007	5e-05	0.000174625	yes		Peaxi162Scf00258g00009	1.66217	3.23116	1.17019	0.279363	0.435112
XLOC_005139	Peaxi162Scf00045g00007	Ubiquitin carboxyl-terminal hydrolase 20	1.35692	3.0367	1.16217	1.90807	0.00215	0.00540209	yes		Peaxi162Scf00842g00328	1.6621	0.415456	4.09777	0.0429398	0.105852
XLOC_002483	Peaxi162Scf00015g00049	Regulator of Vps4 activity in the MVB pathway protein	1.82347	4.08011	1.16192	1.87151	0.00225	0.00562523	yes		Peaxi162Scf00126g01615	1.6619	3.69818	1.16924	0.279558	0.435224
XLOC_019052	Peaxi162Scf00324g00020	Subtilase family protein	41.8567	93.6352	1.16159	2.99506	5e-05	0.000174625	yes		Peaxi162Scf00853g00003	1.66166	4.67909	1.17018	0.279363	0.435112
XLOC_019012	Peaxi162Scf00322g00042	UDP-Glycosyltransferase superfamily protein	2.45392	5.48442	1.16025	1.96461	0.00105	0.00284913	yes		Peaxi162Scf00682g00009	1.66151	3.26054	1.16975	0.279452	0.435174
XLOC_019083	Peaxi162Scf00324g00531	Pentatricopeptide repeat-containing protein	5.01691	11.2122	1.16019	2.6433	5e-05	0.000174625	yes		Peaxi162Scf00518g00423	1.66147	3.16148	1.16775	0.279865	0.435474
XLOC_013403	Peaxi162Scf00173g00074	Major facilitator superfamily protein	38.6573	86.3269	1.15907	2.94945	5e-05	0.000174625	yes		Peaxi162Scf00037g00636	1.6613	5.93246	1.16714	0.279989	0.435501
XLOC_033536	Peaxi162Scf01248g00313	40S ribosomal protein S24-2	68.108	152.066	1.1588	3.07503	5e-05	0.000174625	yes		Peaxi162Scf00217g00008	1.66125	1.24468	1.16903	0.279601	0.435224
XLOC_015408	Peaxi162Scf00217g00627	Spc97 / Spc98 family of spindle pole body component, putative isoform 1 [Theobroma cacao] gb|EOY33186.1| Spc97 / Spc98 family of spindle pole body component, putative isoform 1 [Theobroma cacao]	1.46305	3.26614	1.15861	2.25294	0.00035	0.00105711	yes		Peaxi162Scf00380g00621	1.66125	2.08746	1.16697	0.280025	0.435525
XLOC_001410	Peaxi162Scf00007g01417	SET domain protein 2	2.73108	6.09479	1.1581	2.79997	5e-05	0.000174625	yes		Peaxi162Scf00620g00120	1.66116	2.17444	1.16665	0.280091	0.435561
XLOC_017438	Peaxi162Scf00274g00523	GDSL esterase/lipase	1.6441	3.66384	1.15606	1.44616	0.0207	0.039626	yes		Peaxi162Scf00061g00209	1.66112	2.71564	1.16651	0.280119	0.435572
XLOC_032555	Peaxi162Scf01073g00030	Protein kinase family protein	5.80673	12.9398	1.15602	2.64336	5e-05	0.000174625	yes		Peaxi162Scf00075g01630	1.66105	4.31329	1.16628	0.280166	0.435613
XLOC_025737	Peaxi162Scf00572g00112	CW-type Zinc Finger	3.36291	7.49318	1.15587	2.69577	5e-05	0.000174625	yes		Peaxi162Scf00045g00143	1.66094	1.63681	7.14946	0.00749865	0.025624
XLOC_027354	Peaxi162Scf00665g00214	Dolichyl-diphosphooligosaccharide--protein glycosyltransferase subunit STT3A	10.6671	23.7657	1.15571	3.05287	5e-05	0.000174625	yes		Peaxi162Scf00684g00234	1.66087	6.0611	1.16563	0.280302	0.435758
XLOC_027725	Peaxi162Scf00684g00421	Phosphatidylinositol 4-kinase	8.99303	20.0293	1.15524	3.05346	5e-05	0.000174625	yes		Peaxi162Scf00229g01010	1.66072	2.13933	1.16753	0.279909	0.435474
XLOC_001317	Peaxi162Scf00007g00095	glutamate receptor 5	2.0569	4.5807	1.15509	2.28548	0.00015	0.000486486	yes		Peaxi162Scf00065g01529	1.66064	0.577486	1.1673	0.279956	0.435483
XLOC_014225	Peaxi162Scf00192g00043	TCP family transcription factor	3.97718	8.85402	1.15459	2.1424	0.0006	0.00172228	yes		Peaxi162Scf00102g01633	1.66048	3.23559	1.16426	0.280583	0.435965
XLOC_006431	Peaxi162Scf00062g00710	Ribosome biogenesis GTPase A	3.86741	8.59747	1.15255	2.19364	0.0006	0.00172228	yes		Peaxi162Scf00520g00051	1.66047	6.62838	1.16422	0.280591	0.435965
XLOC_030205	Peaxi162Scf00836g00037	Histone superfamily protein	39.0886	86.8667	1.15206	2.54195	0.0002	0.000634001	yes		Peaxi162Scf00891g00123	1.66036	5.89164	1.16385	0.280668	0.435965
XLOC_015020	Peaxi162Scf00207g00922	Coatomer, beta' subunit	7.62792	16.944	1.15142	2.9241	5e-05	0.000174625	yes		Peaxi162Scf00196g00322	1.66022	3.65242	1.16334	0.280773	0.435965
XLOC_034531	Peaxi162Scf01650g00048	vacuolar iron transporter (VIT) family protein	2.45152	5.44476	1.15119	2.57487	5e-05	0.000174625	yes		Peaxi162Scf00014g02122	1.66017	2.39719	1.16599	0.280226	0.435674
XLOC_013605	Peaxi162Scf00176g01310	Vacuolar protein-sorting-associated protein 33 homolog	1.28104	2.84479	1.15101	1.66668	0.0061	0.0135428	yes		Peaxi162Scf00207g00835	1.66017	4.50198	1.16319	0.280806	0.435965
XLOC_034961	Peaxi162Scf03993g00008	Ypt/Rab-GAP domain of gyp1p superfamily protein	1.94754	4.32345	1.15053	1.68396	0.0061	0.0135428	yes		Peaxi162Scf00016g01421	1.66011	4.15842	1.16296	0.280852	0.435965
XLOC_011144	Peaxi162Scf00130g00325	ATP-binding cassette sub-family A member 2	1.71245	3.80066	1.15019	2.52362	5e-05	0.000174625	yes		Peaxi162Scf00196g00076	1.6601	4.02062	1.16294	0.280856	0.435965
XLOC_031222	Peaxi162Scf00937g00117	Transducin/WD40 repeat-like superfamily protein	3.12457	6.93446	1.15012	2.25743	0.00025	0.000777877	yes		Peaxi162Scf00085g00166	1.65992	3.22415	1.16231	0.280986	0.436014
XLOC_001603	Peaxi162Scf00009g00051	Pentatricopeptide repeat (PPR) superfamily protein	8.09555	17.9598	1.14957	2.95739	5e-05	0.000174625	yes		Peaxi162Scf00083g01117	1.65992	4.82012	37.2918	1.02e-09	2.02e-08
XLOC_033228	Peaxi162Scf01184g00143	galacturonosyltransferase 10	10.76	23.8575	1.14877	2.79883	5e-05	0.000174625	yes		Peaxi162Scf00575g00001	1.65983	3.05091	1.16198	0.281056	0.436014
XLOC_026814	Peaxi162Scf00632g00417	cyclin a2	1.05764	2.34494	1.1487	1.66091	0.00945	0.0199156	yes		Peaxi162Scf00000g00708	1.65969	4.63295	26.4754	2.67e-07	3.24e-06
XLOC_006629	Peaxi162Scf00064g00324	exocyst complex component sec3A	5.13475	11.3824	1.14844	2.69888	5e-05	0.000174625	yes		Peaxi162Scf00002g00111	1.65946	5.53977	1.16395	0.280647	0.435965
XLOC_025314	Peaxi162Scf00549g00019	Filament-like plant protein 7	1.32826	2.94437	1.14842	2.10982	0.0007	0.00197918	yes		Peaxi162Scf00271g00055	1.65943	3.30223	1.16058	0.281346	0.436162
XLOC_013534	Peaxi162Scf00175g00020	Pentatricopeptide repeat-containing protein At1g26460, mitochondrial	3.5592	7.88847	1.14819	2.8307	5e-05	0.000174625	yes		Peaxi162Scf00156g00918	1.65939	0.51545	1.16044	0.281374	0.436162
XLOC_034239	Peaxi162Scf01446g00025	Golgi-localized GRIP domain-containing protein	5.62005	12.4259	1.1447	2.71549	5e-05	0.000174625	yes		Peaxi162Scf00421g00027	1.65934	1.42702	10.5471	0.00116373	0.00535982
XLOC_012352	Peaxi162Scf00155g00315	RuvB-like helicase 2	7.66244	16.9265	1.14341	2.67272	5e-05	0.000174625	yes		Peaxi162Scf00066g01631	1.65928	3.89008	25.6028	4.19e-07	4.86e-06
XLOC_023772	Peaxi162Scf00474g00732	Protein SGT1 homolog	2.03885	4.4995	1.14201	2.3771	0.0003	0.000918529	yes		Peaxi162Scf00701g00041	1.65927	1.79469	1.16001	0.281464	0.436255
XLOC_013476	Peaxi162Scf00174g00718	calcium-dependent protein kinase 29	1.24047	2.73693	1.14167	1.64086	0.0103	0.0214753	yes		Peaxi162Scf00970g00114	1.65911	5.90752	1.15943	0.281583	0.436342
XLOC_012436	Peaxi162Scf00157g01525	conserved hypothetical protein [Ricinus communis] gb|EEF37930.1| conserved hypothetical protein [Ricinus communis]	171.305	377.919	1.14151	2.99907	5e-05	0.000174625	yes		Peaxi162Scf01501g00002	1.65894	1.16174	4.24224	0.03943	0.098871
XLOC_018857	Peaxi162Scf00316g00517	Dymeclin	24.4143	53.8577	1.14143	3.10738	5e-05	0.000174625	yes		Peaxi162Scf00294g01311	1.65893	3.05965	1.16247	0.280954	0.436014
XLOC_030173	Peaxi162Scf00833g00535	heat shock protein 70 (Hsp 70) family protein	4.95418	10.9269	1.14116	2.766	5e-05	0.000174625	yes		Peaxi162Scf00159g01636	1.65883	3.2287	1.16218	0.281014	0.436014
XLOC_017861	Peaxi162Scf00287g01221	Plasma membrane ATPase 1	1.37971	3.04223	1.14077	1.73648	0.0064	0.0141279	yes		Peaxi162Scf00266g00719	1.65878	3.55734	1.16202	0.281047	0.436014
XLOC_025702	Peaxi162Scf00570g00116	Pre-mRNA-processing factor 39	0.978717	2.15789	1.14065	1.37471	0.0323	0.0584451	no		Peaxi162Scf00628g00311	1.65869	1.11836	1.15796	0.281889	0.436518
XLOC_023111	Peaxi162Scf00450g00422	heat shock transcription factor B4	5.60738	12.361	1.14039	2.24136	0.0002	0.000634001	yes		Peaxi162Scf00146g00055	1.65861	1.64187	1.16155	0.281144	0.436046
XLOC_023016	Peaxi162Scf00445g00092	Polyphenol oxidase F, chloroplastic	122.006	268.47	1.13781	2.65015	5e-05	0.000174625	yes		Peaxi162Scf00757g00002	1.65859	5.30929	1.16149	0.281157	0.436046
XLOC_010506	Peaxi162Scf00122g02520	WUSCHEL related homeobox 13	1.08978	2.3965	1.13689	0.989969	0.0894	0.139921	no		Peaxi162Scf00487g00314	1.65855	3.25897	1.16137	0.281182	0.436046
XLOC_025565	Peaxi162Scf00562g00052		0.980279	2.15517	1.13653	0.789851	0.15105	0.216929	no		Peaxi162Scf00477g00822	1.65845	0.856472	1.16109	0.281239	0.436103
XLOC_018271	Peaxi162Scf00300g00834	plastid transcriptionally active 15	15.1099	33.2172	1.13644	2.98692	5e-05	0.000174625	yes		Peaxi162Scf00380g00056	1.65832	5.82153	1.16071	0.281318	0.436162
XLOC_000853	Peaxi162Scf00003g03739	tRNA (guanine(10)-N2)-methyltransferase homolog	1.45777	3.20333	1.13581	1.55118	0.014	0.0281079	yes		Peaxi162Scf01141g00013	1.6583	3.23064	1.1566	0.282172	0.436829
XLOC_009599	Peaxi162Scf00105g01445	Ribosomal RNA small subunit methyltransferase NEP1	4.84829	10.6511	1.13545	2.14229	0.00085	0.00235725	yes		Peaxi162Scf01127g00029	1.65822	7.04462	1.16043	0.281376	0.436162
XLOC_018549	Peaxi162Scf00309g00333	Pre-mRNA-splicing factor cwf11	3.31354	7.27782	1.13513	2.75095	5e-05	0.000174625	yes		Peaxi162Scf01442g00009	1.65821	6.44992	1.1604	0.281383	0.436162
XLOC_020210	Peaxi162Scf00358g00810	40S ribosomal protein S3a	15.1936	33.3572	1.13454	2.63904	5e-05	0.000174625	yes		Peaxi162Scf00366g00815	1.6582	1.86685	1.15623	0.282249	0.436851
XLOC_003541	Peaxi162Scf00023g00239	ribonuclease 1	3.43602	7.54192	1.13419	1.82897	0.00255	0.00628795	yes		Peaxi162Scf00475g00004	1.6581	1.91445	1.15588	0.282322	0.436887
XLOC_023192	Peaxi162Scf00451g00937	Translation factor GUF1 homolog, mitochondrial	1.39254	3.05579	1.13383	1.78665	0.00495	0.0112564	yes		Peaxi162Scf00035g01816	1.65795	3.69935	1.15966	0.281536	0.436302
XLOC_029345	Peaxi162Scf00777g00053	Trypsin family protein with PDZ domain	15.3193	33.6136	1.1337	2.96672	5e-05	0.000174625	yes		Peaxi162Scf00038g02452	1.65778	1.12872	1.15916	0.28164	0.436398
XLOC_029181	Peaxi162Scf00767g00417	DNA-directed RNA polymerase V subunit 1	1.88195	4.12897	1.13355	2.50775	5e-05	0.000174625	yes		Peaxi162Scf01160g00112	1.65769	1.95599	7.70166	0.005517	0.0198589
XLOC_031863	Peaxi162Scf00990g00128	UTP--glucose-1-phosphate uridylyltransferase	4.25507	9.33528	1.13351	2.298	0.0001	0.00033435	yes		Peaxi162Scf00376g00036	1.65764	1.46834	1.15424	0.282662	0.437197
XLOC_018967	Peaxi162Scf00320g00216	arabinose kinase	1.50679	3.30429	1.13286	2.17678	0.0004	0.00119351	yes		Peaxi162Scf00164g00216	1.65763	2.14037	1.15874	0.281727	0.436467
XLOC_033354	Peaxi162Scf01208g00007	lon protease 1	2.08938	4.57921	1.13203	0.862681	0.13775	0.2007	no		Peaxi162Scf00111g00540	1.65757	1.55467	5.59543	0.0180074	0.052435
XLOC_004981	Peaxi162Scf00041g01738	Nucleolar complex protein 3 homolog	2.3703	5.19289	1.13147	2.27531	5e-05	0.000174625	yes		Peaxi162Scf00684g00047	1.65745	4.84902	1.15823	0.281833	0.436501
XLOC_003228	Peaxi162Scf00020g00814	ATP-dependent helicase BRM	7.72643	16.9255	1.13132	2.80008	5e-05	0.000174625	yes		Peaxi162Scf00007g00129	1.65731	2.12344	10.6688	0.00108955	0.00506967
XLOC_012383	Peaxi162Scf00156g00415	CBS domain-containing protein CBSX6	19.6246	42.9422	1.12973	2.89905	5e-05	0.000174625	yes		Peaxi162Scf00014g01410	1.65724	4.07748	1.15283	0.282957	0.437358
XLOC_003924	Peaxi162Scf00029g02619	Nucleic acid binding,zinc ion binding,DNA binding, putative isoform 2 [Theobroma cacao] gb|EOX97867.1| Nucleic acid binding,zinc ion binding,DNA binding, putative isoform 2 [Theobroma cacao]	3.48721	7.62836	1.1293	2.6091	5e-05	0.000174625	yes		Peaxi162Scf00201g00019	1.65712	0.46368	1.15239	0.28305	0.437395
XLOC_009377	Peaxi162Scf00102g01347	conserved hypothetical protein [Ricinus communis] gb|EEF51057.1| conserved hypothetical protein [Ricinus communis]	1.52957	3.34571	1.12919	1.18229	0.05845	0.0968773	no		Peaxi162Scf00051g00001	1.65706	3.78204	1.1571	0.282069	0.436703
XLOC_010044	Peaxi162Scf00113g01819		2.02322	4.42505	1.12904	1.2146	0.0534	0.0896047	no		Peaxi162Scf00242g00044	1.65695	1.2657	14.3232	0.000153955	0.00092507
XLOC_029260	Peaxi162Scf00772g00048	basic helix-loop-helix (bHLH) DNA-binding superfamily protein	2.19135	4.79098	1.1285	1.31211	0.02285	0.043169	yes		Peaxi162Scf00160g01528	1.65692	1.73459	1.15167	0.2832	0.437501
XLOC_022870	Peaxi162Scf00442g00029	Ubiquilin-1	10.3113	22.5409	1.12832	2.96582	5e-05	0.000174625	yes		Peaxi162Scf00062g01218	1.65684	3.84074	1.15141	0.283254	0.437501
XLOC_020548	Peaxi162Scf00363g00329	Binding protein, putative isoform 1 [Theobroma cacao] gb|EOX99134.1| Binding protein, putative isoform 1 [Theobroma cacao]	0.915548	2.00116	1.12813	2.36328	0.0003	0.000918529	yes		Peaxi162Scf00373g00510	1.65681	1.12223	1.15129	0.283279	0.437501
XLOC_021628	Peaxi162Scf00398g00211	Pentatricopeptide repeat-containing protein	3.05284	6.67215	1.128	2.10205	0.00145	0.00380213	yes		Peaxi162Scf00017g02017	1.65679	1.40128	1.15123	0.283291	0.437501
XLOC_027944	Peaxi162Scf00691g00123	WD40/YVTN repeat-like-containing domain	3.07863	6.72818	1.12793	2.76079	5e-05	0.000174625	yes		Peaxi162Scf00541g00523	1.65664	1.26356	1.15588	0.282321	0.436887
XLOC_007826	Peaxi162Scf00077g00034	2-oxoglutarate (2OG) and Fe(II)-dependent oxygenase superfamily protein	16.5254	36.108	1.12764	2.8327	5e-05	0.000174625	yes		Peaxi162Scf00084g00077	1.65652	1.66198	1.15025	0.283497	0.437507
XLOC_032640	Peaxi162Scf01086g00113	non-race specific disease resistance protein 1-like protein b [Coffea arabica]	1.0259	2.24043	1.12689	0.650313	0.216	0.289394	no		Peaxi162Scf00801g00310	1.65649	5.605	1.15545	0.28241	0.436938
XLOC_023496	Peaxi162Scf00462g00512	Transducin family protein / WD-40 repeat family protein isoform 1 [Theobroma cacao] gb|EOX95586.1| Transducin family protein / WD-40 repeat family protein isoform 1 [Theobroma cacao]	4.85883	10.611	1.12688	2.88905	5e-05	0.000174625	yes		Peaxi162Scf00066g00223	1.65645	4.08016	39.9169	2.65e-10	5.81e-09
XLOC_018109	Peaxi162Scf00297g01023	Adenylosuccinate lyase	1.19246	2.60379	1.12667	1.66661	0.0086	0.0183273	yes		Peaxi162Scf00149g00128	1.65625	4.45135	1.14931	0.283694	0.437779
XLOC_014636	Peaxi162Scf00201g00332	Unknown protein	206.523	450.625	1.12563	2.8373	5e-05	0.000174625	yes		Peaxi162Scf00047g01633	1.65603	2.85594	12.8795	0.000332201	0.00180734
XLOC_026302	Peaxi162Scf00604g00422	RNA-binding (RRM/RBD/RNP motifs) family protein	4.65525	10.156	1.1254	1.77841	0.00425	0.00983768	yes		Peaxi162Scf01501g00015	1.65601	2.68338	1.15408	0.282698	0.437219
XLOC_022190	Peaxi162Scf00418g00738	Disease resistance RPP13-like protein 4	6.07159	13.2456	1.12537	2.71196	5e-05	0.000174625	yes		Peaxi162Scf00290g00102	1.65598	3.69254	16.1338	5.9e-05	0.000403315
XLOC_014217	Peaxi162Scf00192g00005	non-race specific disease resistance protein 1-like protein b [Coffea arabica]	29.4387	64.1465	1.12366	2.43866	5e-05	0.000174625	yes		Peaxi162Scf00304g00226	1.65583	4.10788	1.14777	0.284016	0.438079
XLOC_013945	Peaxi162Scf00186g00023	DNA-directed RNA polymerases	5.40445	11.776	1.12363	2.27474	0.00045	0.00132797	yes		Peaxi162Scf00074g00351	1.6556	2.22816	1.15287	0.282949	0.437358
XLOC_005288	Peaxi162Scf00045g00533	S-adenosyl-L-methionine-dependent methyltransferases superfamily protein	154.493	336.627	1.12361	2.64786	5e-05	0.000174625	yes		Peaxi162Scf00064g00728	1.65549	1.89898	1.15256	0.283015	0.437395
XLOC_021385	Peaxi162Scf00390g00823	Rab3 GTPase-activating protein catalytic subunit	6.18283	13.4671	1.1231	2.83601	5e-05	0.000174625	yes		Peaxi162Scf01058g00155	1.6553	2.58527	1.14588	0.284413	0.438489
XLOC_015874	Peaxi162Scf00230g01011	homocysteine methyltransferase 2	6.58566	14.3307	1.12171	2.44511	0.00015	0.000486486	yes		Peaxi162Scf00265g00091	1.6553	1.56395	6.70271	0.00962664	0.0315686
XLOC_015919	Peaxi162Scf00231g00726	Afadin- and alpha-actinin-binding protein	8.91331	19.3852	1.12092	2.73886	5e-05	0.000174625	yes		Peaxi162Scf00449g00013	1.65525	3.46377	1.1457	0.284451	0.438489
XLOC_014616	Peaxi162Scf00201g00132	S-locus linked F-box protein type-6 [Petunia x hybrida]	2.5849	5.62133	1.12081	2.43994	5e-05	0.000174625	yes		Peaxi162Scf00173g01114	1.65525	3.58044	1.15185	0.283162	0.437479
XLOC_032261	Peaxi162Scf01039g00135	RNA-binding protein-defense related 1	5.71011	12.4104	1.11996	2.26685	0.00055	0.00159199	yes		Peaxi162Scf00171g00932	1.65498	0.273525	1.15108	0.283324	0.437501
XLOC_014623	Peaxi162Scf00201g00231	Chaperone protein ClpB	7.17129	15.5775	1.11916	1.69476	0.0064	0.0141279	yes		Peaxi162Scf00801g00001	1.65494	1.26646	1.15097	0.283346	0.437501
XLOC_031813	Peaxi162Scf00985g00422	Peroxidase superfamily protein	60.4297	131.238	1.11886	2.87363	5e-05	0.000174625	yes		Peaxi162Scf00074g01736	1.65486	2.58342	1.15072	0.283399	0.437501
XLOC_012037	Peaxi162Scf00150g10111	Ring/U-Box superfamily protein, putative isoform 1 [Theobroma cacao] gb|EOY33661.1| Ring/U-Box superfamily protein, putative isoform 1 [Theobroma cacao]	3.99169	8.66659	1.11847	2.54181	5e-05	0.000174625	yes		Peaxi162Scf00241g00054	1.65484	3.82712	1.14422	0.284762	0.43874
XLOC_000878	Peaxi162Scf00003g04241	basic helix-loop-helix (bHLH) DNA-binding superfamily protein	5.33636	11.5828	1.11806	2.37828	0.0003	0.000918529	yes		Peaxi162Scf00537g00015	1.65484	2.67922	1.15066	0.28341	0.437501
XLOC_008083	Peaxi162Scf00080g01518	Glycerol-3-phosphate dehydrogenase [NAD(+)]	8.53454	18.5213	1.1178	2.65927	0.0001	0.00033435	yes		Peaxi162Scf00457g00315	1.65474	2.39588	1.15039	0.283467	0.437501
XLOC_020319	Peaxi162Scf00360g00918	Hypoxanthine-guanine phosphoribosyltransferase	1.57357	3.41448	1.11763	1.23491	0.04815	0.0819873	no		Peaxi162Scf01294g00121	1.65449	-0.310497	1.14297	0.285025	0.438992
XLOC_031402	Peaxi162Scf00951g00019	Unknown protein	6.40545	13.8889	1.11656	2.60476	5e-05	0.000174625	yes		Peaxi162Scf00057g02121	1.65422	1.19318	1.14887	0.283786	0.437812
XLOC_017962	Peaxi162Scf00291g00310	starch synthase 4	4.21852	9.14473	1.1162	2.4767	5e-05	0.000174625	yes		Peaxi162Scf00038g02240	1.65417	0.765318	1.14183	0.285267	0.439257
XLOC_027487	Peaxi162Scf00674g00311	CBL-interacting protein kinase 8	10.3532	22.4342	1.11563	2.73118	5e-05	0.000174625	yes		Peaxi162Scf00841g00024	1.65417	0.667808	1.85619	0.173066	0.309813
XLOC_032398	Peaxi162Scf01058g00013	ARID/BRIGHT DNA-binding domain	1.29413	2.79876	1.11281	1.05637	0.0706	0.114116	no		Peaxi162Scf00318g00089	1.65414	4.93088	14.6605	0.000128716	0.000790384
XLOC_011082	Peaxi162Scf00129g00826	RNase H family protein, putative isoform 3 [Theobroma cacao] gb|EOY00361.1| RNase H family protein, putative isoform 3 [Theobroma cacao]	12.7086	27.4744	1.11229	2.67726	5e-05	0.000174625	yes		Peaxi162Scf00007g00932	1.65411	0.89818	1.14856	0.283851	0.437859
XLOC_004456	Peaxi162Scf00037g01420	60S ribosomal protein L18-2	76.0238	164.344	1.1122	2.92439	5e-05	0.000174625	yes		Peaxi162Scf00564g00613	1.65408	2.99812	11.8314	0.000582404	0.00293355
XLOC_021094	Peaxi162Scf00382g00313	Alpha-glucosidase	107.88	233.122	1.11165	2.55123	5e-05	0.000174625	yes		Peaxi162Scf00006g00191	1.65354	0.235236	1.13955	0.285748	0.43977
XLOC_027179	Peaxi162Scf00655g00328	Protein NRT1/ PTR FAMILY 8.3	1.78318	3.85148	1.11096	1.73259	0.0067	0.0147137	yes		Peaxi162Scf00189g00117	1.65349	0.10807	1.13937	0.285785	0.439793
XLOC_026985	Peaxi162Scf00643g00647	Protein kinase superfamily protein	3.83717	8.28586	1.11061	2.71649	5e-05	0.000174625	yes		Peaxi162Scf00695g00213	1.65328	0.802877	3.92633	0.0475355	0.115139
XLOC_007373	Peaxi162Scf00073g02333	Zinc ion binding,DNA binding,helicases,ATP binding,nucleic acid binding isoform 1 [Theobroma cacao] gb|EOY20187.1| Zinc ion binding,DNA binding,helicases,ATP binding,nucleic acid binding isoform 1 [Theobroma cacao]	2.23332	4.82133	1.11024	2.41914	0.0001	0.00033435	yes		Peaxi162Scf00207g00335	1.6532	0.252116	1.1383	0.286011	0.439965
XLOC_006708	Peaxi162Scf00065g00327	Unknown protein	2.00663	4.32997	1.10958	1.16508	0.05045	0.0853547	no		Peaxi162Scf00056g00128	1.65315	1.74046	1.14575	0.284441	0.438489
XLOC_022281	Peaxi162Scf00420g00843	Nuclear factor kappa-B-binding protein, putative [Theobroma cacao] gb|EOY02964.1| Nuclear factor kappa-B-binding protein, putative [Theobroma cacao]	5.59292	12.0638	1.10901	1.89984	0.00165	0.00426738	yes		Peaxi162Scf00668g00027	1.65306	-0.283286	1.13781	0.286116	0.440042
XLOC_025949	Peaxi162Scf00583g00535	Mediator of RNA polymerase II transcription subunit 15a	1.04252	2.24806	1.1086	1.92723	0.002	0.00506598	yes		Peaxi162Scf00717g00322	1.65302	0.947898	1.13767	0.286145	0.440053
XLOC_004048	Peaxi162Scf00031g01613	ABC transporter family protein	1.33853	2.88502	1.10793	2.14234	0.001	0.00272775	yes		Peaxi162Scf00073g00013	1.65301	-0.101375	1.14531	0.284533	0.438584
XLOC_034641	Peaxi162Scf01827g00009	ARM repeat superfamily protein	3.83305	8.26143	1.1079	1.92461	0.0029	0.00701538	yes		Peaxi162Scf00047g00340	1.65298	2.0197	16.1407	5.88e-05	0.000402119
XLOC_008344	Peaxi162Scf00085g01215	1-deoxy-D-xylulose 5-phosphate synthase 1	8.1258	17.5074	1.10738	2.73911	5e-05	0.000174625	yes		Peaxi162Scf00036g00016	1.65293	2.20065	1.13732	0.286218	0.4401
XLOC_024142	Peaxi162Scf00494g00102	telomere repeat binding factor 1	2.71651	5.85208	1.1072	1.89943	0.0035	0.00828339	yes		Peaxi162Scf00092g00082	1.65292	0.746708	1.14507	0.284584	0.438629
XLOC_031331	Peaxi162Scf00944g00145	Inositol oxygenase 2	2.96501	6.38588	1.10685	1.99063	0.00255	0.00628795	yes		Peaxi162Scf00060g00211	1.65288	2.7434	1.14493	0.284613	0.438641
XLOC_007299	Peaxi162Scf00072g00087	Vacuolar protein sorting-associated protein 53 A	6.25747	13.4731	1.10643	2.58752	5e-05	0.000174625	yes		Peaxi162Scf00615g00311	1.65272	4.77067	1.14448	0.284708	0.43869
XLOC_023044	Peaxi162Scf00447g00048	general regulatory factor 8	27.1794	58.4379	1.10439	2.80809	5e-05	0.000174625	yes		Peaxi162Scf00014g00156	1.65271	1.09442	4.21796	0.0399981	0.100017
XLOC_034169	Peaxi162Scf01415g00030	RING/U-box superfamily protein	4.32584	9.29998	1.10425	2.37759	0.00025	0.000777877	yes		Peaxi162Scf00703g00008	1.65263	0.623892	1.13625	0.286445	0.440273
XLOC_013294	Peaxi162Scf00171g00341	NAD(P)-binding Rossmann-fold superfamily protein	26.0087	55.8964	1.10376	2.9551	5e-05	0.000174625	yes		Peaxi162Scf00815g00017	1.65258	1.45826	1.14406	0.284795	0.438759
XLOC_021262	Peaxi162Scf00386g00817	Chromatin-remodeling complex ATPase chain Iswi	5.04676	10.8443	1.10351	2.65349	5e-05	0.000174625	yes		Peaxi162Scf00114g00017	1.65241	1.99004	18.0719	2.13e-05	0.000163062
XLOC_017640	Peaxi162Scf00284g00913	Anaphase-promoting complex subunit 1	2.11148	4.53163	1.10178	2.08816	0.00115	0.00309176	yes		Peaxi162Scf00016g10134	1.65231	1.00947	1.13506	0.286699	0.440469
XLOC_026456	Peaxi162Scf00612g00056	conserved hypothetical protein [Ricinus communis] gb|EEF40899.1| conserved hypothetical protein [Ricinus communis]	2.69368	5.78074	1.10168	0.780029	0.163	0.230826	no		Peaxi162Scf00008g03113	1.6522	2.42579	1.14294	0.285031	0.438992
XLOC_004333	Peaxi162Scf00036g00059	Unknown protein	3.76872	8.08541	1.10125	1.76967	0.0072	0.0156788	yes		Peaxi162Scf00080g00104	1.65207	-0.478594	1.13421	0.28688	0.440616
XLOC_032733	Peaxi162Scf01099g00322	Unknown protein	44.4968	95.4372	1.10085	2.91874	5e-05	0.000174625	yes		Peaxi162Scf00461g00057	1.65157	4.94922	10.7751	0.00102872	0.00481837
XLOC_029637	Peaxi162Scf00796g00213	nuclear pore complex protein gp210b [Nicotiana benthamiana]	2.39496	5.13622	1.1007	2.67353	5e-05	0.000174625	yes		Peaxi162Scf00188g00924	1.65155	1.53372	1.14101	0.285439	0.439456
XLOC_028724	Peaxi162Scf00740g10015	Ribonuclease P protein subunit P38-related isoform 1 [Theobroma cacao] gb|EOY23576.1| Ribonuclease P protein subunit P38-related isoform 1 [Theobroma cacao]	2.71999	5.83202	1.10039	2.23869	0.0003	0.000918529	yes		Peaxi162Scf00160g01336	1.65148	-0.361266	1.14081	0.285482	0.43949
XLOC_022940	Peaxi162Scf00444g00717	tripeptidyl peptidase ii	16.0961	34.502	1.09997	2.75111	5e-05	0.000174625	yes		Peaxi162Scf00245g00411	1.65134	0.0864218	3.30012	0.0692749	0.153934
XLOC_033972	Peaxi162Scf01343g00144	Protein of unknown function (DUF1005)	14.013	30.034	1.09983	2.77316	5e-05	0.000174625	yes		Peaxi162Scf00711g00530	1.65119	6.36431	17.9964	2.21e-05	0.000168902
XLOC_030390	Peaxi162Scf00854g00221	CBL-interacting protein kinase 12	2.88464	6.18138	1.09954	2.04921	0.0022	0.00551397	yes		Peaxi162Scf00313g00049	1.65116	1.06088	1.13987	0.28568	0.439724
XLOC_027906	Peaxi162Scf00690g00117	COP9 signalosome complex subunit 4	8.02893	17.2029	1.09937	2.5566	5e-05	0.000174625	yes		Peaxi162Scf00528g00014	1.65115	1.57807	7.60396	0.00582403	0.0207683
XLOC_015391	Peaxi162Scf00217g00619	Hsp20/alpha crystallin family protein [Solanum demissum]	1.67163	3.58007	1.09873	1.39753	0.0229	0.0432485	yes		Peaxi162Scf01158g00315	1.65114	3.372	1.13979	0.285698	0.439724
XLOC_003125	Peaxi162Scf00018g00311	E3 ubiquitin-protein ligase BRE1-like 1	1.86505	3.99236	1.09803	2.07013	0.00075	0.00210563	yes		Peaxi162Scf00413g00317	1.65065	0.476772	1.13835	0.286001	0.439965
XLOC_009834	Peaxi162Scf00110g00121	CHY-type/CTCHY-type/RING-type Zinc finger protein	14.2242	30.4304	1.09716	2.70598	5e-05	0.000174625	yes		Peaxi162Scf00911g00049	1.65033	0.551974	1.1374	0.286203	0.4401
XLOC_009670	Peaxi162Scf00107g00211	Unknown protein	8.31016	17.7722	1.09667	2.4295	0.0001	0.00033435	yes		Peaxi162Scf00017g03011	1.65013	0.337016	1.1368	0.28633	0.44024
XLOC_010157	Peaxi162Scf00117g00919	RING/U-box protein	2.05788	4.39997	1.09634	2.42316	5e-05	0.000174625	yes		Peaxi162Scf00576g00051	1.65012	-0.65599	1.12704	0.288407	0.441977
XLOC_032674	Peaxi162Scf01091g00011	Serine/threonine-protein kinase TOUSLED	2.75687	5.89367	1.09614	2.31397	0.00025	0.000777877	yes		Peaxi162Scf00910g00211	1.65003	-0.141875	1.1365	0.286393	0.440272
XLOC_015923	Peaxi162Scf00231g00813	Protein kinase superfamily protein	1.96136	4.19082	1.09538	1.73941	0.00515	0.0116599	yes		Peaxi162Scf00128g01233	1.65	0.095995	2.94444	0.0861737	0.181533
XLOC_031193	Peaxi162Scf00934g00148	F12M16.15 [Arabidopsis lyrata subsp. lyrata] gb|EFH67997.1| F12M16.15 [Arabidopsis lyrata subsp. lyrata]	4.9262	10.5231	1.09501	2.2719	0.0003	0.000918529	yes		Peaxi162Scf00005g00506	1.64995	2.41405	11.7014	0.000624534	0.00311817
XLOC_014604	Peaxi162Scf00200g00419	chaperonin 60 beta	77.2116	164.918	1.09486	2.76852	0.0001	0.00033435	yes		Peaxi162Scf00111g00528	1.64988	0.969278	4.30643	0.0379685	0.0960553
XLOC_031505	Peaxi162Scf00957g00112	GATA type zinc finger transcription factor family protein	102.785	219.416	1.09405	2.91268	5e-05	0.000174625	yes		Peaxi162Scf00526g00016	1.64983	0.417613	1.12597	0.288636	0.44215
XLOC_019279	Peaxi162Scf00330g00055	expansin A9	3.91342	8.35315	1.09389	1.76901	0.0081	0.0173899	yes		Peaxi162Scf00684g00028	1.6497	1.77443	1.13552	0.286601	0.440394
XLOC_033017	Peaxi162Scf01149g00119	Leucine-rich repeat protein kinase family protein	2.37188	5.06245	1.09381	2.09436	0.00075	0.00210563	yes		Peaxi162Scf00668g00028	1.64957	-0.480739	1.12503	0.288837	0.442316
XLOC_009889	Peaxi162Scf00111g00723	Bystin	4.30398	9.18498	1.09361	2.33278	0.00015	0.000486486	yes		Peaxi162Scf00089g00105	1.64949	0.0956239	1.13489	0.286735	0.440469
XLOC_012996	Peaxi162Scf00166g00341	Protein kinase superfamily protein	4.93317	10.5278	1.09361	2.601	5e-05	0.000174625	yes		Peaxi162Scf00957g00331	1.64939	2.806	12.4233	0.000424013	0.00222728
XLOC_004977	Peaxi162Scf00041g01317	annexin 1	158.752	338.688	1.09318	2.77297	5e-05	0.000174625	yes		Peaxi162Scf00504g00086	1.64935	-0.152507	1.12422	0.289012	0.442426
XLOC_004417	Peaxi162Scf00037g00424	long-chain acyl-CoA synthetase 7	31.8896	68.0277	1.09304	2.89232	5e-05	0.000174625	yes		Peaxi162Scf01161g00121	1.64924	1.87633	5.88984	0.0152285	0.045805
XLOC_034441	Peaxi162Scf01571g00003		3.98959	8.51023	1.09296	0.79543	0.2842	0.360463	no		Peaxi162Scf00185g01625	1.64924	0.0124613	1.13414	0.286894	0.440616
XLOC_000579	Peaxi162Scf00003g00236	Endonuclease or glycosyl hydrolase [Theobroma cacao] gb|EOX98276.1| Endonuclease or glycosyl hydrolase [Theobroma cacao]	1.63903	3.49602	1.09287	1.60432	0.008	0.0172004	yes		Peaxi162Scf00705g00114	1.64908	2.84441	1.13364	0.287	0.440713
XLOC_014015	Peaxi162Scf00188g00081	HXXXD-type acyl-transferase family protein	2.42199	5.16486	1.09254	1.77002	0.00335	0.00796864	yes		Peaxi162Scf00329g00911	1.64898	-0.101819	1.13336	0.287061	0.440741
XLOC_008579	Peaxi162Scf00089g00840	glucan synthase-like 8	8.60043	18.328	1.09157	2.81535	5e-05	0.000174625	yes		Peaxi162Scf00878g00016	1.64896	0.14684	1.12278	0.28932	0.442667
XLOC_006510	Peaxi162Scf00063g00311	E3 ubiquitin-protein ligase COP1	1.70482	3.6327	1.09142	1.83138	0.003	0.00722894	yes		Peaxi162Scf00548g00114	1.64887	3.04163	1.13303	0.287131	0.440816
XLOC_012827	Peaxi162Scf00164g00116	beta-amylase 1	13.8309	29.4674	1.09123	2.76844	5e-05	0.000174625	yes		Peaxi162Scf00003g00168	1.64886	0.151394	1.12239	0.289405	0.442667
XLOC_002073	Peaxi162Scf00013g00333	conserved hypothetical protein [Ricinus communis] gb|EEF47859.1| conserved hypothetical protein [Ricinus communis]	3.79485	8.08349	1.09094	1.74115	0.00425	0.00983768	yes		Peaxi162Scf00258g00620	1.64865	1.10398	9.06538	0.00260494	0.010667
XLOC_028760	Peaxi162Scf00740g00226	Tetratricopeptide repeat (TPR)-like superfamily protein	3.94977	8.41261	1.09079	2.21275	0.0005	0.00146065	yes		Peaxi162Scf00415g00042	1.64865	-0.747484	1.13235	0.287274	0.440937
XLOC_002947	Peaxi162Scf00017g00818	AMP-dependent synthetase and ligase family protein	1.32046	2.81015	1.0896	1.62741	0.0076	0.0164437	yes		Peaxi162Scf00474g00213	1.64863	1.98328	1.12155	0.289585	0.442779
XLOC_001265	Peaxi162Scf00006g03411	Brefeldin A-inhibited guanine nucleotide-exchange protein 5	9.70878	20.6552	1.08914	2.8093	5e-05	0.000174625	yes		Peaxi162Scf00061g00092	1.64861	0.133151	2.78908	0.0949089	0.195578
XLOC_032543	Peaxi162Scf01071g00046		6.36773	13.5465	1.08907	2.36578	0.0001	0.00033435	yes		Peaxi162Scf00715g00026	1.64859	0.529157	4.85939	0.027496	0.0742306
XLOC_033638	Peaxi162Scf01270g00118	Unknown protein	10.6652	22.6724	1.08803	2.16932	0.0005	0.00146065	yes		Peaxi162Scf00347g00616	1.64841	4.30414	39.6283	3.07e-10	6.65e-09
XLOC_011055	Peaxi162Scf00129g00418	IQ-domain 31	14.094	29.9602	1.08797	2.80686	5e-05	0.000174625	yes		Peaxi162Scf00660g00816	1.64839	2.87335	19.6559	9.27e-06	7.81e-05
XLOC_028694	Peaxi162Scf00739g00214	N2,N2-dimethylguanosine tRNA methyltransferase	2.14671	4.56325	1.08793	1.45797	0.0174	0.0340134	yes		Peaxi162Scf00479g00438	1.64823	4.37269	58.7955	1.75e-14	6.97e-13
XLOC_004562	Peaxi162Scf00038g01441	Protein kinase superfamily protein	11.7959	25.074	1.08791	2.84901	5e-05	0.000174625	yes		Peaxi162Scf00658g00729	1.64823	2.66688	24.1538	8.89e-07	9.53e-06
XLOC_020533	Peaxi162Scf00363g00615	P-loop containing nucleoside triphosphate hydrolases superfamily protein	2.24824	4.77876	1.08784	2.05961	0.00065	0.00185122	yes		Peaxi162Scf00433g00075	1.64766	-0.332258	1.11795	0.29036	0.44331
XLOC_002606	Peaxi162Scf00016g00087	BURP domain-containing protein	35.3955	75.2309	1.08776	2.88091	5e-05	0.000174625	yes		Peaxi162Scf00951g00215	1.64758	1.51966	11.8009	0.000592028	0.00297767
XLOC_015841	Peaxi162Scf00229g00412	ATP-dependent zinc metalloprotease FtsH	63.2586	134.396	1.08716	2.92938	5e-05	0.000174625	yes		Peaxi162Scf00906g00213	1.64744	0.222701	1.12872	0.288049	0.441669
[truncated: 17,329 more rows]
