# Supplementary material for: Dissecting Tissue-Specific Transcriptomic Responses from Leaf and Roots under Salt Stress in Petunia hybrida Mitchell
Source: Genes (Basel). 2017 Aug 3;8(8):195. doi: 10.3390/genes8080195 (PMC5575659; doi:10.3390/genes8080195)
Supplement: Supplementary file 1 [file genes-08-00195-s001.zip › Supplementary Figures and Tables/SupplementaryTables/Supplemental_Table_S5_RT_00h.xlsx]

## Sheet: RT_00h
Cufflinks														edgeR
tracking_id	gene_short_name	Annotation	sample_1	sample_2	status	RT_CTR_00h	RT_STR_00h	log2_fold_change	test_stat	p_value	q_value	significant		gene_short_name	logFC	logCPM	LR	PValue	FDR
XLOC_007066	Peaxi162Scf00069g01725		RT_CTR_00h	RT_STR_00h	OK	7.57135	0	#NAME?	NA	0.00645	0.0145713	yes		Peaxi162Scf00450g00417	6.22794	0.851235	6.01627	0.0141746	0.175466
XLOC_008094	Peaxi162Scf00081g00007	AGAMOUS-like 16	RT_CTR_00h	RT_STR_00h	OK	4.32362	0	#NAME?	NA	0.00135	0.00371306	yes		Peaxi162Scf00003g04533	5.67397	3.24272	20.7381	5.27e-06	0.00474196
XLOC_010599	Peaxi162Scf00125g00014	DNA LIGASE 6	RT_CTR_00h	RT_STR_00h	OK	3.45903	0	#NAME?	NA	0.0002	0.000667709	yes		Peaxi162Scf01002g00214	5.63842	5.34535	17.2538	3.27e-05	0.0131536
XLOC_013687	Peaxi162Scf00178g00077	Unknown protein	RT_CTR_00h	RT_STR_00h	OK	5.477	0	#NAME?	NA	0.0003	0.000964629	yes		Peaxi162Scf00045g02119	5.25363	0.261759	11.035	0.000894054	0.0590161
XLOC_014879	Peaxi162Scf00207g00335	Unknown protein	RT_CTR_00h	RT_STR_00h	OK	6.9547	0	#NAME?	NA	0.00135	0.00371306	yes		Peaxi162Scf00058g00236	5.24034	-0.306795	11.264	0.000790235	0.0570291
XLOC_016107	Peaxi162Scf00235g00014		RT_CTR_00h	RT_STR_00h	OK	4.79336	0	#NAME?	NA	0.0014	0.00383394	yes		Peaxi162Scf00946g00041	4.82018	1.26774	21.4598	3.61e-06	0.0037419
XLOC_016094	Peaxi162Scf00235g00615	SWIB/MDM2 domain superfamily protein	RT_CTR_00h	RT_STR_00h	OK	2.68272	0	#NAME?	NA	0.0007	0.00206849	yes		Peaxi162Scf00483g00321	4.73608	0.258978	7.88157	0.0049941	0.115059
XLOC_031800	Peaxi162Scf00984g00215	Unknown protein	RT_CTR_00h	RT_STR_00h	OK	38.5946	0	#NAME?	NA	5e-05	0.000185415	yes		Peaxi162Scf01276g00011	4.70328	0.264107	9.9295	0.00162651	0.0721004
XLOC_031803	Peaxi162Scf00984g00219	Unknown protein	RT_CTR_00h	RT_STR_00h	OK	11.5458	0	#NAME?	NA	0.0064	0.0144727	yes		Peaxi162Scf00069g01724	4.58212	2.42237	10.6369	0.00110853	0.0641335
XLOC_033370	Peaxi162Scf01208g00156	Arginyl-tRNA--protein transferase 1	RT_CTR_00h	RT_STR_00h	OK	6.97115	0	#NAME?	NA	0.00045	0.00139113	yes		Peaxi162Scf00087g00222	4.37587	0.555717	8.6957	0.00318962	0.0939735
XLOC_002704	Peaxi162Scf00016g02417	1,2-alpha-L-fucosidases	RT_CTR_00h	RT_STR_00h	OK	0	7.89268	Inf	NA	0.0003	0.000964629	yes		Peaxi162Scf00020g02019	4.14911	0.994225	6.89655	0.00863625	0.142449
XLOC_007304	Peaxi162Scf00072g00011	Unknown protein	RT_CTR_00h	RT_STR_00h	OK	0	6.90916	Inf	NA	0.00435	0.0103481	yes		Peaxi162Scf00928g00147	4.12948	5.65049	7.95778	0.0047881	0.113461
XLOC_008887	Peaxi162Scf00094g01112	UPF0161 protein	RT_CTR_00h	RT_STR_00h	OK	0	5.1986	Inf	NA	0.0137	0.0280056	yes		Peaxi162Scf00959g00046	4.12862	5.42492	7.98512	0.00471633	0.11254
XLOC_010094	Peaxi162Scf00115g00056	Unknown protein	RT_CTR_00h	RT_STR_00h	OK	0	7.2375	Inf	NA	0.00295	0.00736963	yes		Peaxi162Scf01274g00013	4.12152	1.254	7.89451	0.00495849	0.114621
XLOC_011075	Peaxi162Scf00129g00737	Alpha-mannosidase 2x	RT_CTR_00h	RT_STR_00h	OK	0	3.10428	Inf	NA	0.23865	0.314429	no		Peaxi162Scf00073g00719	4.10093	3.81843	7.69209	0.00554635	0.119529
XLOC_025813	Peaxi162Scf00576g00012	protein arginine methyltransferase 4B	RT_CTR_00h	RT_STR_00h	OK	0	6.97619	Inf	NA	0.0012	0.0033442	yes		Peaxi162Scf00256g00093	4.07544	-0.240327	6.32608	0.0118975	0.164723
XLOC_031854	Peaxi162Scf00989g00014	Unknown protein	RT_CTR_00h	RT_STR_00h	OK	0	6.9542	Inf	NA	0.0031	0.00769733	yes		Peaxi162Scf00160g01123	4.02106	0.215501	10.7992	0.00101546	0.061678
XLOC_034441	Peaxi162Scf01571g00003		RT_CTR_00h	RT_STR_00h	OK	0	4.11142	Inf	NA	0.0031	0.00769733	yes		Peaxi162Scf00516g00619	3.86536	0.580066	5.87058	0.015396	0.182323
XLOC_023110	Peaxi162Scf00450g00417	Protein of unknown function (DUF1685)	RT_CTR_00h	RT_STR_00h	OK	0.231023	16.2927	6.14004	2.05987	0.16945	0.239059	no		Peaxi162Scf00931g00117	3.82208	1.80196	5.97737	0.0144906	0.176301
XLOC_020570	Peaxi162Scf00364g00232	Mitotic checkpoint protein BUB3.3	RT_CTR_00h	RT_STR_00h	OK	0.118961	2.71526	4.51252	0.925261	0.1073	0.164236	no		Peaxi162Scf00022g00157	3.80613	5.1853	6.27266	0.0122615	0.166476
XLOC_031353	Peaxi162Scf00946g00041	Calcium-binding EF-hand family protein	RT_CTR_00h	RT_STR_00h	OK	0.330557	4.92295	3.89655	1.41545	0.16945	0.239059	no		Peaxi162Scf00527g00321	3.80217	4.0433	6.20097	0.012768	0.168763
XLOC_003508	Peaxi162Scf00023g02224	Unknown protein	RT_CTR_00h	RT_STR_00h	OK	0.18896	2.78168	3.8798	1.22564	0.16945	0.239059	no		Peaxi162Scf00075g00208	3.79487	0.978365	6.06509	0.0137879	0.174046
XLOC_014556	Peaxi162Scf00198g01121	Disease resistance-responsive (dirigent-like protein) family protein	RT_CTR_00h	RT_STR_00h	OK	0.262767	3.24873	3.62802	2.25099	0.1557	0.223374	no		Peaxi162Scf00527g00037	3.77039	2.18626	5.57018	0.0182689	0.195123
XLOC_020266	Peaxi162Scf00359g00079	Unknown protein	RT_CTR_00h	RT_STR_00h	OK	0.390339	4.53235	3.53746	0.957743	0.1083	0.165551	no		Peaxi162Scf00015g00721	3.76406	0.680189	5.43157	0.0197759	0.20102
XLOC_010768	Peaxi162Scf00128g00434	Unknown protein	RT_CTR_00h	RT_STR_00h	OK	0.300001	3.37362	3.49126	1.54541	0.12625	0.187787	no		Peaxi162Scf00108g00165	3.62851	-0.176148	7.80238	0.00521775	0.117749
XLOC_031695	Peaxi162Scf00977g00049	cysteine-rich extensin-like protein-2 [Nicotiana tabacum]	RT_CTR_00h	RT_STR_00h	OK	0.565595	5.76432	3.34931	6.46354	0.0019	0.00502129	yes		Peaxi162Scf00032g00106	3.51625	2.40561	5.30935	0.0212113	0.206102
XLOC_009719	Peaxi162Scf00108g00006	Unknown protein	RT_CTR_00h	RT_STR_00h	OK	0.432566	4.35906	3.33302	1.00139	0.10935	0.166873	no		Peaxi162Scf00135g01413	3.47494	0.408789	4.52022	0.0334965	0.249741
XLOC_008871	Peaxi162Scf00094g00045	Unknown protein	RT_CTR_00h	RT_STR_00h	OK	0.319241	3.16053	3.30745	1.31297	0.19725	0.270953	no		Peaxi162Scf00409g00516	3.46435	1.08396	10.0119	0.00155536	0.071398
XLOC_019313	Peaxi162Scf00331g00314	Unknown protein	RT_CTR_00h	RT_STR_00h	OK	7.44397	70.0561	3.23437	4.03116	0.20395	0.278225	no		Peaxi162Scf00540g00123	3.46176	0.160753	4.47165	0.0344616	0.252068
XLOC_020562	Peaxi162Scf00364g00014	Pentatricopeptide repeat-containing protein	RT_CTR_00h	RT_STR_00h	OK	0.547674	4.93806	3.17255	1.98879	0.24855	0.324202	no		Peaxi162Scf00269g00122	3.45353	2.33773	4.76748	0.0290022	0.234371
XLOC_026677	Peaxi162Scf00622g00010	Unknown protein	RT_CTR_00h	RT_STR_00h	OK	2.7474	24.4801	3.15547	1.52037	0.23625	0.311885	no		Peaxi162Scf00248g00125	3.44562	5.17243	4.84684	0.0276968	0.22983
XLOC_019254	Peaxi162Scf00330g00012	Unknown protein	RT_CTR_00h	RT_STR_00h	OK	0.341024	2.97206	3.12352	1.10875	0.1711	0.240941	no		Peaxi162Scf00681g00436	3.44149	7.24765	4.83962	0.0278131	0.230518
XLOC_011561	Peaxi162Scf00137g00121	Unknown protein	RT_CTR_00h	RT_STR_00h	OK	0.333781	2.82261	3.08005	0.849302	0.11125	0.169228	no		Peaxi162Scf00023g00259	3.43702	0.886604	4.53831	0.0331443	0.248671
XLOC_005703	Peaxi162Scf00048g00207	rapid alkalinization factor 1	RT_CTR_00h	RT_STR_00h	OK	0.98979	8.1765	3.04629	1.63402	0.2425	0.318342	no		Peaxi162Scf00572g00811	3.43661	0.94353	4.80135	0.0284374	0.232752
XLOC_002648	Peaxi162Scf00016g00161	Unknown protein	RT_CTR_00h	RT_STR_00h	OK	0.341024	2.74593	3.00935	1.05395	0.171	0.240821	no		Peaxi162Scf00899g00410	3.43645	5.0553	4.79626	0.0285216	0.233034
XLOC_020019	Peaxi162Scf00351g00317	Unknown protein	RT_CTR_00h	RT_STR_00h	OK	0.551308	3.91155	2.82681	1.96516	0.1688	0.238307	no		Peaxi162Scf00067g02424	3.43629	-0.389305	4.44155	0.0350744	0.253829
XLOC_016933	Peaxi162Scf00262g00051	Unknown protein	RT_CTR_00h	RT_STR_00h	OK	1.74823	12.2256	2.80594	1.84782	0.00925	0.0199399	yes		Peaxi162Scf00263g00156	3.42449	2.84473	4.70097	0.0301456	0.237962
XLOC_034526	Peaxi162Scf01644g00002	Root, flower, group 2, putative [Theobroma cacao] gb|EOY25388.1| Root, flower, group 2, putative [Theobroma cacao]	RT_CTR_00h	RT_STR_00h	OK	1.04277	7.19567	2.78671	2.28049	0.023	0.0438235	yes		Peaxi162Scf01112g00011	3.42245	0.251319	12.4338	0.000421636	0.0450151
XLOC_031130	Peaxi162Scf00928g00224	Unknown protein	RT_CTR_00h	RT_STR_00h	OK	1.98805	13.4127	2.75417	1.78784	0.24375	0.3196	no		Peaxi162Scf00312g00053	3.41126	0.884021	8.41159	0.00372836	0.101608
XLOC_028184	Peaxi162Scf00701g00514	Mitochondrial ribosomal protein L27	RT_CTR_00h	RT_STR_00h	OK	0.649999	4.00983	2.62503	1.59959	0.2498	0.325225	no		Peaxi162Scf00807g00024	3.39914	6.20183	4.33413	0.0373555	0.259633
XLOC_009367	Peaxi162Scf00102g01111	Plant invertase/pectin methylesterase inhibitor superfamily protein	RT_CTR_00h	RT_STR_00h	OK	0.664513	3.92364	2.56182	1.59196	0.21815	0.293192	no		Peaxi162Scf00094g00045	3.36394	-0.172535	10.742	0.00104728	0.0625509
XLOC_023945	Peaxi162Scf00483g00319	50S ribosomal protein L23, chloroplastic	RT_CTR_00h	RT_STR_00h	OK	0.705199	4.1034	2.54072	1.17257	0.18765	0.260075	no		Peaxi162Scf00171g00115	3.34725	-0.0563884	5.56406	0.0183328	0.195123
XLOC_032824	Peaxi162Scf01113g00005	Unknown protein	RT_CTR_00h	RT_STR_00h	OK	0.654801	3.68077	2.49088	1.22812	0.215	0.29001	no		Peaxi162Scf01650g00050	3.23515	7.62081	10.0005	0.00156502	0.071398
XLOC_032307	Peaxi162Scf01049g00028	Unknown protein	RT_CTR_00h	RT_STR_00h	OK	0.755406	4.22494	2.48361	1.98647	0.03	0.0550843	no		Peaxi162Scf00168g01738	3.18926	-0.484715	9.95233	0.00160646	0.0721004
XLOC_004698	Peaxi162Scf00038g01124	Unknown protein	RT_CTR_00h	RT_STR_00h	OK	4.96728	26.327	2.40601	2.37948	0.0445	0.0774415	no		Peaxi162Scf00295g00003	3.1866	-0.0841408	6.24973	0.0124212	0.166982
XLOC_019332	Peaxi162Scf00332g00021	Sterile alpha motif (SAM) domain-containing protein	RT_CTR_00h	RT_STR_00h	OK	0.774292	4.09986	2.40463	1.51247	0.0139	0.0283498	yes		Peaxi162Scf00198g01121	3.16156	-0.708203	6.23367	0.0125344	0.167384
XLOC_003453	Peaxi162Scf00022g00015	Carbohydrate-binding X8 domain superfamily protein	RT_CTR_00h	RT_STR_00h	OK	10.2795	53.6603	2.38409	7.7238	5e-05	0.000185415	yes		Peaxi162Scf00241g00056	3.10171	4.4128	6.77672	0.00923543	0.146747
XLOC_026307	Peaxi162Scf00605g00514		RT_CTR_00h	RT_STR_00h	OK	0.637013	3.1874	2.32298	1.11456	0.21855	0.293644	no		Peaxi162Scf00906g00213	3.02767	0.222701	9.72334	0.00181943	0.0755052
XLOC_027930	Peaxi162Scf00691g00218	Unknown protein	RT_CTR_00h	RT_STR_00h	OK	0.826024	4.01719	2.28193	1.90941	0.032	0.0582368	no		Peaxi162Scf00503g00311	2.99221	2.89321	10.7181	0.00106094	0.062963
XLOC_034763	Peaxi162Scf02135g00022	UDP-N-acetylglucosamine transferase subunit ALG13-like protein [Morus notabilis]	RT_CTR_00h	RT_STR_00h	OK	0.816189	3.96612	2.28075	1.20729	0.2619	0.337746	no		Peaxi162Scf00378g00116	2.99078	-0.849549	2.61482	0.105869	0.399313
XLOC_031448	Peaxi162Scf00954g00006	Plant invertase/pectin methylesterase inhibitor superfamily	RT_CTR_00h	RT_STR_00h	OK	0.651162	3.14303	2.27107	2.21327	0.0032	0.00791476	yes		Peaxi162Scf00174g00026	2.98535	-0.823717	8.10814	0.0044067	0.109415
XLOC_015332	Peaxi162Scf00214g00011	Unknown protein	RT_CTR_00h	RT_STR_00h	OK	0.689007	3.28491	2.25326	1.05966	0.2571	0.332553	no		Peaxi162Scf00977g00049	2.97354	8.00104	12.3739	0.000435378	0.0456344
XLOC_018241	Peaxi162Scf00299g00915	Calcium-binding EF hand family protein	RT_CTR_00h	RT_STR_00h	OK	0.594432	2.73616	2.20257	1.02367	0.2624	0.338284	no		Peaxi162Scf01113g00005	2.96911	0.214365	7.36912	0.00663534	0.127622
XLOC_011902	Peaxi162Scf00147g00102	Unknown protein	RT_CTR_00h	RT_STR_00h	OK	2.17038	9.92471	2.19308	4.72893	0.00015	0.000513767	yes		Peaxi162Scf00002g00542	2.96457	-0.0602793	4.90633	0.0267585	0.22647
XLOC_022950	Peaxi162Scf00444g00084	actin depolymerizing factor 7	RT_CTR_00h	RT_STR_00h	OK	0.658533	2.96537	2.17089	1.4952	0.05195	0.0884589	no		Peaxi162Scf00078g01232	2.95017	-0.700123	3.05126	0.0806744	0.353368
XLOC_035275	Peaxi162Scf62316g00002	Unknown protein	RT_CTR_00h	RT_STR_00h	OK	8.76446	39.4092	2.16879	3.20095	0.046	0.0796465	no		Peaxi162Scf00234g00019	2.93827	-0.0175222	6.96725	0.00830152	0.139907
XLOC_006614	Peaxi162Scf00064g00193	conserved hypothetical protein [Ricinus communis] gb|EEF38630.1| conserved hypothetical protein [Ricinus communis]	RT_CTR_00h	RT_STR_00h	OK	2.34489	10.3954	2.14835	2.13063	0.0114	0.023892	yes		Peaxi162Scf00027g00177	2.93502	0.0460895	2.95345	0.0856947	0.363177
XLOC_013935	Peaxi162Scf00185g01122	ATP-dependent RNA helicase Dbp73D isoform 1 [Theobroma cacao] ref|XP_007040745.1| ATP-dependent RNA helicase Dbp73D isoform 1 [Theobroma cacao] gb|EOY25245.1| ATP-dependent RNA helicase Dbp73D isoform 1 [Theobroma cacao] gb|EOY25246.1| ATP-dependent RNA helicase Dbp73D isoform 1 [Theobroma cacao]	RT_CTR_00h	RT_STR_00h	OK	0.63902	2.80853	2.13588	0.968998	0.2334	0.309008	no		Peaxi162Scf00133g00161	2.93483	1.44596	3.16894	0.075051	0.342067
XLOC_022947	Peaxi162Scf00444g00835	PAR-1c [Nicotiana tabacum]	RT_CTR_00h	RT_STR_00h	OK	0.673147	2.95639	2.13484	1.62479	0.03245	0.0589461	no		Peaxi162Scf00014g00287	2.93006	2.99153	3.20196	0.07355	0.340045
XLOC_014918	Peaxi162Scf00207g00944	Unknown protein	RT_CTR_00h	RT_STR_00h	OK	0.963904	4.20997	2.12685	1.78887	0.04065	0.0716623	no		Peaxi162Scf00060g00176	2.92959	4.26039	3.20515	0.0734068	0.340007
XLOC_014464	Peaxi162Scf00196g00115	Unknown protein	RT_CTR_00h	RT_STR_00h	OK	0.683259	2.97173	2.1208	1.36474	0.08145	0.130103	no		Peaxi162Scf00424g00112	2.92824	1.87596	3.18565	0.0742873	0.341135
XLOC_003722	Peaxi162Scf00025g00337	Unknown protein	RT_CTR_00h	RT_STR_00h	OK	1.62989	7.03432	2.10964	1.27392	0.19765	0.271391	no		Peaxi162Scf00244g00062	2.91963	4.81749	3.2348	0.0720891	0.338395
XLOC_028739	Peaxi162Scf00740g00427	F-box/WD repeat-containing protein [Medicago truncatula] gb|AES72555.1| F-box/WD repeat-containing protein [Medicago truncatula]	RT_CTR_00h	RT_STR_00h	OK	1.21474	4.97413	2.03379	1.45452	0.25275	0.327953	no		Peaxi162Scf00940g00411	2.9196	4.33618	3.23056	0.0722762	0.338521
XLOC_014247	Peaxi162Scf00192g00025	peroxidase 2	RT_CTR_00h	RT_STR_00h	OK	0.967497	3.90486	2.01294	1.95406	0.01365	0.027917	yes		Peaxi162Scf01173g00013	2.91951	0.887683	3.21899	0.0727887	0.339399
XLOC_018353	Peaxi162Scf00302g00133	Unknown protein	RT_CTR_00h	RT_STR_00h	OK	1.00338	3.94501	1.97516	1.00376	0.26615	0.34234	no		Peaxi162Scf01346g00018	2.91939	2.98503	3.20398	0.0734593	0.340007
XLOC_001189	Peaxi162Scf00006g01613	Metal tolerance protein 10	RT_CTR_00h	RT_STR_00h	OK	1.35657	5.33284	1.97494	2.38779	0.00135	0.00371306	yes		Peaxi162Scf00038g00725	2.9193	1.24103	3.1922	0.0739906	0.341135
XLOC_029196	Peaxi162Scf00767g00044	S-aden [Arabidopsis thaliana]	RT_CTR_00h	RT_STR_00h	OK	9.72272	38.1083	1.97067	3.90413	5e-05	0.000185415	yes		Peaxi162Scf00459g00127	2.91923	2.2557	3.18215	0.0744466	0.341135
XLOC_007057	Peaxi162Scf00069g01430	Cytochrome c oxidase copper chaperone 1	RT_CTR_00h	RT_STR_00h	OK	0.889403	3.43221	1.94823	1.32023	0.2757	0.352645	no		Peaxi162Scf00603g00007	2.91914	1.38975	3.16957	0.0750221	0.342033
XLOC_017584	Peaxi162Scf00282g00137	Pentatricopeptide repeat-containing protein	RT_CTR_00h	RT_STR_00h	OK	1.03428	3.90141	1.91537	0.532207	0.5306	0.607356	no		Peaxi162Scf00253g00622	2.91904	1.01324	3.15541	0.0756756	0.34316
XLOC_012132	Peaxi162Scf00152g01527	conserved hypothetical protein [Ricinus communis] gb|EEF35944.1| conserved hypothetical protein [Ricinus communis]	RT_CTR_00h	RT_STR_00h	OK	0.795404	2.99992	1.91516	1.31415	0.0387	0.0686641	no		Peaxi162Scf01132g00023	2.91903	2.09415	3.15518	0.0756863	0.34316
XLOC_003073	Peaxi162Scf00017g00238	RING/U-box superfamily protein	RT_CTR_00h	RT_STR_00h	OK	1.20861	4.51592	1.90167	1.83677	0.01095	0.0230761	yes		Peaxi162Scf00133g00142	2.91843	1.67577	3.06087	0.0801988	0.352521
XLOC_008928	Peaxi162Scf00095g00032	Protein of unknown function (DUF679)	RT_CTR_00h	RT_STR_00h	OK	1.83051	6.83481	1.90065	1.40925	0.03345	0.0605056	no		Peaxi162Scf00149g00022	2.91829	1.2229	3.03628	0.0814223	0.354812
XLOC_012914	Peaxi162Scf00165g00075	Unknown protein	RT_CTR_00h	RT_STR_00h	OK	4.77932	17.6989	1.88878	1.63487	0.22885	0.304287	no		Peaxi162Scf00160g00002	2.91763	1.98047	3.21369	0.0730247	0.339479
XLOC_031503	Peaxi162Scf00957g00330	Duplicated homeodomain-like superfamily protein	RT_CTR_00h	RT_STR_00h	OK	1.22289	4.52115	1.8864	1.5613	0.026	0.0486784	yes		Peaxi162Scf00684g00133	2.91752	1.10327	3.21086	0.0731509	0.339701
XLOC_006232	Peaxi162Scf00058g01217		RT_CTR_00h	RT_STR_00h	OK	2.01296	7.43943	1.88587	1.26338	0.18715	0.259484	no		Peaxi162Scf00130g00920	2.91698	1.06543	3.19772	0.0737409	0.340464
XLOC_017741	Peaxi162Scf00286g00018	NADH dehydrogenase 2A	RT_CTR_00h	RT_STR_00h	OK	2.50059	9.23862	1.88541	2.41943	0.001	0.00284413	yes		Peaxi162Scf00034g00145	2.91587	0.822729	3.17043	0.0749826	0.342004
XLOC_016209	Peaxi162Scf00238g00149	LOB domain-containing protein 19	RT_CTR_00h	RT_STR_00h	OK	2.78466	10.1822	1.87048	2.26124	0.00545	0.0125885	yes		Peaxi162Scf00079g00137	2.9116	-0.186968	3.05942	0.0802702	0.352583
XLOC_032300	Peaxi162Scf01049g00041	Unknown protein	RT_CTR_00h	RT_STR_00h	OK	4.03412	14.7359	1.86901	7.00453	5e-05	0.000185415	yes		Peaxi162Scf00411g00062	2.91107	3.29065	3.19192	0.0740028	0.341135
XLOC_004759	Peaxi162Scf00038g02139	Unknown protein	RT_CTR_00h	RT_STR_00h	OK	6.76813	24.6872	1.86694	5.9948	5e-05	0.000185415	yes		Peaxi162Scf00776g00321	2.90974	1.72592	6.6995	0.009644	0.150632
XLOC_017572	Peaxi162Scf00282g00035	Unknown protein	RT_CTR_00h	RT_STR_00h	OK	3.32874	12.1409	1.86683	3.45745	0.01145	0.0239828	yes		Peaxi162Scf00533g00001	2.90548	-0.0233414	2.88297	0.089521	0.370165
XLOC_014069	Peaxi162Scf00188g01031		RT_CTR_00h	RT_STR_00h	OK	1.49285	5.41713	1.85946	1.39701	0.1116	0.169682	no		Peaxi162Scf00128g00434	2.89225	-0.0330009	11.9823	0.000537093	0.0492224
XLOC_014406	Peaxi162Scf00195g00083	Ribosomal protein L10 family protein	RT_CTR_00h	RT_STR_00h	OK	1.19023	4.30139	1.85357	1.34056	0.03925	0.0695123	no		Peaxi162Scf00241g00914	2.88618	-0.321983	2.95733	0.0854889	0.362857
XLOC_014094	Peaxi162Scf00189g00121	ATP-dependent protease La (LON) domain protein	RT_CTR_00h	RT_STR_00h	OK	2.88696	10.3978	1.84865	2.05102	0.00365	0.00887902	yes		Peaxi162Scf00173g00093	2.86742	0.0353091	2.75565	0.0969116	0.383506
XLOC_026932	Peaxi162Scf00642g00006	Sec14p-like phosphatidylinositol transfer family protein	RT_CTR_00h	RT_STR_00h	OK	1.01797	3.62157	1.83093	1.92649	0.0031	0.00769733	yes		Peaxi162Scf00646g00323	2.83996	4.69192	10.9761	0.000922953	0.0593671
XLOC_029142	Peaxi162Scf00764g00111		RT_CTR_00h	RT_STR_00h	OK	2.76268	9.79922	1.8266	2.16837	0.0075	0.0166118	yes		Peaxi162Scf00445g00092	2.83271	6.89208	7.2723	0.0070026	0.129846
XLOC_023336	Peaxi162Scf00456g00032	NADH-ubiquinone oxidoreductase chain 6	RT_CTR_00h	RT_STR_00h	OK	2.93333	10.3621	1.8207	3.21404	5e-05	0.000185415	yes		Peaxi162Scf00456g00029	2.83268	1.0109	11.3174	0.000767857	0.0565974
XLOC_022602	Peaxi162Scf00430g00019	serine-rich protein-related	RT_CTR_00h	RT_STR_00h	OK	2.08272	7.26106	1.80171	1.67967	0.02255	0.0430825	yes		Peaxi162Scf00025g02313	2.80732	0.359159	8.26281	0.00404655	0.104896
XLOC_018435	Peaxi162Scf00304g00137	T27c4.14 protein isoform 1 [Theobroma cacao] gb|EOY10911.1| T27c4.14 protein isoform 1 [Theobroma cacao]	RT_CTR_00h	RT_STR_00h	OK	87.5911	303.581	1.79323	4.6372	5e-05	0.000185415	yes		Peaxi162Scf00045g00088	2.79996	-0.809453	9.7316	0.00181127	0.0754827
XLOC_000725	Peaxi162Scf00003g00413	Biogenesis of lysosome-related organelles complex 1 subunit 1	RT_CTR_00h	RT_STR_00h	OK	1.15715	3.99947	1.78923	1.33769	0.0426	0.0746294	no		Peaxi162Scf00691g00621	2.7651	3.92779	12.4583	0.000416135	0.044658
XLOC_009699	Peaxi162Scf00108g00012		RT_CTR_00h	RT_STR_00h	OK	0.861921	2.97754	1.7885	1.12976	0.12605	0.187638	no		Peaxi162Scf00017g00231	2.75929	0.419956	5.57075	0.0182629	0.195123
XLOC_006753	Peaxi162Scf00065g00124	Unknown protein	RT_CTR_00h	RT_STR_00h	OK	38.7214	133.708	1.78788	3.23805	5e-05	0.000185415	yes		Peaxi162Scf00026g00913	2.75085	-0.287305	5.6285	0.0176707	0.192832
XLOC_013635	Peaxi162Scf00177g00916	Cytochrome c biogenesis ATP-binding export protein CcmA	RT_CTR_00h	RT_STR_00h	OK	0.860375	2.96987	1.78736	1.38321	0.0715	0.116347	no		Peaxi162Scf00216g00033	2.73517	6.72428	6.33275	0.0118528	0.164541
XLOC_032302	Peaxi162Scf01049g00043	Unknown protein	RT_CTR_00h	RT_STR_00h	OK	3.89788	13.4458	1.78639	6.37984	5e-05	0.000185415	yes		Peaxi162Scf00160g00174	2.72778	1.99106	5.11304	0.0237467	0.215248
XLOC_006162	Peaxi162Scf00057g00224	Unknown protein	RT_CTR_00h	RT_STR_00h	OK	15.3149	52.7607	1.78453	2.38625	0.0011	0.00309629	yes		Peaxi162Scf00021g00087	2.72199	2.75275	12.5895	0.000387922	0.0429587
XLOC_030045	Peaxi162Scf00825g00024	Unknown protein	RT_CTR_00h	RT_STR_00h	OK	0.887959	3.04479	1.77778	1.08227	0.22415	0.299397	no		Peaxi162Scf00304g01311	2.71888	1.19134	8.91602	0.00282681	0.0895539
XLOC_008070	Peaxi162Scf00080g00175	Unknown protein	RT_CTR_00h	RT_STR_00h	OK	2.06597	7.06514	1.7739	1.3602	0.2888	0.366659	no		Peaxi162Scf00359g00079	2.71652	-1.02993	6.43618	0.0111819	0.160389
XLOC_031298	Peaxi162Scf00943g00415		RT_CTR_00h	RT_STR_00h	OK	4.24866	14.4799	1.76897	1.39994	0.29275	0.370845	no		Peaxi162Scf00025g00171	2.71314	3.20445	25.1058	5.43e-07	0.00108296
XLOC_003008	Peaxi162Scf00017g10317	Unknown protein	RT_CTR_00h	RT_STR_00h	OK	1.29562	4.40389	1.76513	0.923294	0.0764	0.123165	no		Peaxi162Scf00168g00086	2.68527	1.08993	7.25134	0.00708482	0.130457
XLOC_002877	Peaxi162Scf00016g02623		RT_CTR_00h	RT_STR_00h	OK	1.98141	6.71755	1.76141	2.76772	0.0001	0.00035384	yes		Peaxi162Scf00364g00014	2.68434	0.0224502	5.71206	0.0168488	0.188414
XLOC_004516	Peaxi162Scf00037g00191	Unknown protein	RT_CTR_00h	RT_STR_00h	OK	2.7743	9.39826	1.76027	2.06867	0.0083	0.018143	yes		Peaxi162Scf00299g00112	2.61399	5.42114	6.30667	0.0120284	0.165647
XLOC_019548	Peaxi162Scf00337g00617	Disease resistance-responsive family protein [Theobroma cacao] gb|EOY14658.1| Disease resistance-responsive family protein [Theobroma cacao]	RT_CTR_00h	RT_STR_00h	OK	1.26054	4.25243	1.75424	1.49017	0.0309	0.0565041	no		Peaxi162Scf00263g00028	2.592	6.53586	8.70248	0.00317778	0.0939678
XLOC_022874	Peaxi162Scf00442g00052	Unknown protein	RT_CTR_00h	RT_STR_00h	OK	2.33384	7.86189	1.75217	1.44983	0.02145	0.041256	yes		Peaxi162Scf01405g00013	2.57668	1.99448	4.78524	0.0287046	0.233607
XLOC_022713	Peaxi162Scf00435g00041	Unknown protein	RT_CTR_00h	RT_STR_00h	OK	15.7094	52.2947	1.73504	2.36247	0.00085	0.00246011	yes		Peaxi162Scf00034g00114	2.56165	-0.332839	5.09433	0.0240042	0.216352
XLOC_008063	Peaxi162Scf00080g00104	Unknown protein	RT_CTR_00h	RT_STR_00h	OK	1.46061	4.81502	1.72097	1.0101	0.30695	0.385865	no		Peaxi162Scf01184g00017	2.56159	2.67057	4.78191	0.0287603	0.233661
XLOC_014339	Peaxi162Scf00194g00427	germin-like protein 5	RT_CTR_00h	RT_STR_00h	OK	103.532	340.044	1.71564	5.45689	5e-05	0.000185415	yes		Peaxi162Scf00076g01039	2.5251	6.60568	4.98049	0.0256347	0.221179
XLOC_035012	Peaxi162Scf11003g00016	CYCLIN D3	RT_CTR_00h	RT_STR_00h	OK	1.45974	4.78235	1.71201	1.91394	0.0055	0.0126897	yes		Peaxi162Scf00045g00046	2.51056	-0.647586	4.49197	0.0340543	0.251671
XLOC_018071	Peaxi162Scf00296g00719	cytochrome b	RT_CTR_00h	RT_STR_00h	OK	1.94723	6.32807	1.70034	2.41045	0.0006	0.00180172	yes		Peaxi162Scf00231g00316	2.45607	-0.134926	6.56351	0.0104091	0.155542
XLOC_022868	Peaxi162Scf00441g00620	Unknown protein	RT_CTR_00h	RT_STR_00h	OK	1.30449	4.22472	1.69537	1.39683	0.0832	0.132517	no		Peaxi162Scf00450g00075	2.4509	3.14689	6.4758	0.0109353	0.159186
XLOC_017281	Peaxi162Scf00271g00834	expansin B2	RT_CTR_00h	RT_STR_00h	OK	7.90837	25.5983	1.6946	2.86054	5e-05	0.000185415	yes		Peaxi162Scf00689g00547	2.44966	0.0646644	5.09297	0.024023	0.216427
XLOC_018040	Peaxi162Scf00295g00091	Lipase/lipooxygenase, PLAT/LH2 family protein	RT_CTR_00h	RT_STR_00h	OK	1.42393	4.59952	1.69161	1.38731	0.0802	0.128427	no		Peaxi162Scf00622g00016	2.44117	0.619068	14.2129	0.000163246	0.0315995
XLOC_001953	Peaxi162Scf00011g01434	Werner Syndrome-like exonuclease [Morus notabilis]	RT_CTR_00h	RT_STR_00h	OK	1.4492	4.67315	1.68914	2.35892	0.0007	0.00206849	yes		Peaxi162Scf00362g00118	2.4389	-0.295658	5.47361	0.0193057	0.198761
XLOC_010657	Peaxi162Scf00126g01020	pigment defective 320	RT_CTR_00h	RT_STR_00h	OK	1.95468	6.21783	1.66948	1.39414	0.03775	0.0672039	no		Peaxi162Scf00071g00528	2.39243	1.90998	9.08949	0.00257082	0.0873888
XLOC_032731	Peaxi162Scf01099g00021	Prenylated Rab acceptor protein, putative [Ricinus communis] gb|EEF31092.1| Prenylated Rab acceptor protein, putative [Ricinus communis]	RT_CTR_00h	RT_STR_00h	OK	3.30894	10.4454	1.65843	1.19501	0.30085	0.37942	no		Peaxi162Scf01073g00018	2.38284	3.85335	28.1359	1.13e-07	0.000528662
XLOC_006703	Peaxi162Scf00065g00322	Glycine-rich protein family	RT_CTR_00h	RT_STR_00h	OK	2.86437	9.02308	1.6554	2.11121	0.00145	0.00395485	yes		Peaxi162Scf00379g00084	2.37664	1.73913	11.807	0.000590083	0.0499692
XLOC_033021	Peaxi162Scf01150g00022	Tetratricopeptide repeat (TPR)-like superfamily protein	RT_CTR_00h	RT_STR_00h	OK	6.63061	20.8617	1.65364	2.40854	0.00115	0.00322042	yes		Peaxi162Scf00690g00006	2.36582	1.68245	9.00816	0.00268777	0.0881257
XLOC_003918	Peaxi162Scf00029g00215	high affinity nitrate transporter 2.6	RT_CTR_00h	RT_STR_00h	OK	1.88299	5.87333	1.64115	2.18268	0.00065	0.00193585	yes		Peaxi162Scf00145g00187	2.3571	-0.307985	5.38037	0.0203645	0.203006
XLOC_029808	Peaxi162Scf00809g00110	PHD finger protein ALFIN-LIKE 9	RT_CTR_00h	RT_STR_00h	OK	1.13976	3.52518	1.62896	0.997059	0.07285	0.11824	no		Peaxi162Scf00026g02227	2.34619	1.24075	4.50713	0.0337539	0.250667
XLOC_025976	Peaxi162Scf00585g00061	Unknown protein	RT_CTR_00h	RT_STR_00h	OK	1.68513	5.21157	1.62885	1.45347	0.0247	0.046589	yes		Peaxi162Scf00444g00835	2.34381	1.70328	6.07123	0.0137401	0.173846
XLOC_029193	Peaxi162Scf00767g00212	Homeobox-leucine zipper protein family	RT_CTR_00h	RT_STR_00h	OK	1.23165	3.78181	1.61848	1.31431	0.0286	0.0528547	no		Peaxi162Scf00282g00035	2.32609	1.68437	6.06285	0.0138054	0.174046
XLOC_009176	Peaxi162Scf00100g00314	Ribulose bisphosphate carboxylase large chain	RT_CTR_00h	RT_STR_00h	OK	2.5133	7.69927	1.61514	1.1593	0.05335	0.0905169	no		Peaxi162Scf00344g00149	2.32417	1.9994	9.86162	0.00168763	0.0728123
XLOC_008698	Peaxi162Scf00089g00137	Unknown protein	RT_CTR_00h	RT_STR_00h	OK	1.98625	6.05803	1.6088	0.782217	0.22445	0.299733	no		Peaxi162Scf00457g00003	2.31851	2.15077	6.25048	0.012416	0.166982
XLOC_000458	Peaxi162Scf00002g00123	Bifunctional inhibitor/lipid-transfer protein/seed storage 2S albumin superfamily protein	RT_CTR_00h	RT_STR_00h	OK	13.4707	41.0676	1.60817	4.16256	5e-05	0.000185415	yes		Peaxi162Scf59410g00001	2.31659	1.15723	3.65963	0.0557459	0.301308
XLOC_020026	Peaxi162Scf00351g00053	Ribosomal L18p/L5e family protein	RT_CTR_00h	RT_STR_00h	OK	2.16763	6.59693	1.60568	1.5311	0.2956	0.373865	no		Peaxi162Scf00171g00094	2.28793	2.51992	3.71723	0.0538536	0.297876
XLOC_034683	Peaxi162Scf01969g00021	myb domain protein 19	RT_CTR_00h	RT_STR_00h	OK	1.02251	3.09886	1.59963	1.27604	0.02835	0.0524523	no		Peaxi162Scf00117g00015	2.28474	-0.696326	4.58742	0.0322074	0.245588
XLOC_001655	Peaxi162Scf00009g00111		RT_CTR_00h	RT_STR_00h	OK	1.07472	3.24288	1.59332	0.400697	0.53675	0.613068	no		Peaxi162Scf00428g00063	2.27921	5.28394	3.7958	0.0513814	0.29424
XLOC_032484	Peaxi162Scf01064g00230	Acetyl-coenzyme A carboxylase carboxyl transferase subunit beta, chloroplastic	RT_CTR_00h	RT_STR_00h	OK	3.40435	10.267	1.59256	2.03795	0.00335	0.00823683	yes		Peaxi162Scf00322g00039	2.27403	0.847883	9.34357	0.00223769	0.0829469
XLOC_003052	Peaxi162Scf00017g01719	Protein of unknown function (DUF565)	RT_CTR_00h	RT_STR_00h	OK	1.44129	4.34275	1.59124	1.07028	0.1063	0.162929	no		Peaxi162Scf00438g00830	2.27106	0.332884	3.24191	0.071777	0.337644
XLOC_035321	Peaxi162Scf72209g00001	Unknown protein	RT_CTR_00h	RT_STR_00h	OK	8.84745	26.6455	1.59056	5.9214	5e-05	0.000185415	yes		Peaxi162Scf00620g00623	2.25903	1.2729	3.30426	0.0691004	0.33199
XLOC_014221	Peaxi162Scf00192g00036	peptidoglycan-binding LysM domain-containing protein	RT_CTR_00h	RT_STR_00h	OK	12.11	36.4476	1.58963	2.15602	0.00195	0.0051377	yes		Peaxi162Scf00054g00234	2.24842	4.09551	6.98723	0.00820934	0.139134
XLOC_005956	Peaxi162Scf00053g00082	6,7-dimethyl-8-ribityllumazine synthase [Theobroma cacao] gb|EOY34627.1| 6,7-dimethyl-8-ribityllumazine synthase [Theobroma cacao]	RT_CTR_00h	RT_STR_00h	OK	14.049	42.225	1.58763	2.68286	5e-05	0.000185415	yes		Peaxi162Scf00939g00023	2.22018	0.330534	7.93907	0.00483788	0.113479
XLOC_000459	Peaxi162Scf00002g00126	Unknown protein	RT_CTR_00h	RT_STR_00h	OK	561.848	1681.52	1.58151	3.6561	5e-05	0.000185415	yes		Peaxi162Scf00433g00075	2.21928	-0.332258	5.17444	0.0229215	0.211659
XLOC_025512	Peaxi162Scf00560g00114	Unknown protein	RT_CTR_00h	RT_STR_00h	OK	1.64682	4.92575	1.58066	0.856806	0.1348	0.198278	no		Peaxi162Scf00201g00243	2.20796	-0.148522	3.63813	0.0564702	0.303366
XLOC_034834	Peaxi162Scf02777g00001	Unknown protein	RT_CTR_00h	RT_STR_00h	OK	2.3097	6.89655	1.57817	1.11895	0.32165	0.401273	no		Peaxi162Scf00160g01117	2.19963	0.111629	4.79506	0.0285414	0.233103
XLOC_000533	Peaxi162Scf00003g00073	Unknown protein	RT_CTR_00h	RT_STR_00h	OK	1.68187	4.90301	1.5436	1.24382	0.0753	0.121641	no		Peaxi162Scf00680g00630	2.1969	0.260991	4.37048	0.0365667	0.257824
XLOC_009458	Peaxi162Scf00103g00204	Unknown protein	RT_CTR_00h	RT_STR_00h	OK	1.38417	4.02089	1.53849	1.12336	0.1288	0.190914	no		Peaxi162Scf00291g00054	2.16233	0.48527	6.67498	0.00977758	0.151468
XLOC_029404	Peaxi162Scf00781g00043	Late embryogenesis abundant (LEA) hydroxyproline-rich glycoprotein family	RT_CTR_00h	RT_STR_00h	OK	2.0892	6.00949	1.52429	1.09645	0.0594	0.0992304	no		Peaxi162Scf00032g01117	2.15293	0.183511	1.39664	0.237286	0.560703
XLOC_008095	Peaxi162Scf00081g00011	DNAJ homologue 2	RT_CTR_00h	RT_STR_00h	OK	3.00648	8.61213	1.5183	1.63414	0.01015	0.0216124	yes		Peaxi162Scf01049g00043	2.14894	2.34526	3.69871	0.0544547	0.299089
XLOC_004883	Peaxi162Scf00040g10112	Unknown protein	RT_CTR_00h	RT_STR_00h	OK	4.83919	13.7919	1.51099	1.88395	0.1847	0.256644	no		Peaxi162Scf00196g00115	2.13321	1.18888	4.4058	0.0358169	0.256026
XLOC_030170	Peaxi162Scf00833g00056	O-methyltransferase family protein	RT_CTR_00h	RT_STR_00h	OK	2.5907	7.36697	1.50773	1.85665	0.00615	0.0139822	yes		Peaxi162Scf00320g00616	2.13155	-0.0731145	2.41336	0.120304	0.422472
XLOC_009158	Peaxi162Scf00100g00081	Bifunctional inhibitor/lipid-transfer protein/seed storage 2S albumin superfamily protein	RT_CTR_00h	RT_STR_00h	OK	65.4144	185.353	1.5026	3.64065	5e-05	0.000185415	yes		Peaxi162Scf00169g00625	2.12982	-0.655695	1.51943	0.217706	0.540026
XLOC_020954	Peaxi162Scf00377g00043	GATA transcription factor 2	RT_CTR_00h	RT_STR_00h	OK	34.9964	99.0554	1.50103	3.78977	5e-05	0.000185415	yes		Peaxi162Scf00192g00025	2.12834	5.14948	7.49403	0.0061904	0.123999
XLOC_009695	Peaxi162Scf00107g01915	BSD domain-containing family protein [Populus trichocarpa] gb|EEE82309.1| BSD domain-containing family protein [Populus trichocarpa]	RT_CTR_00h	RT_STR_00h	OK	1.20036	3.39259	1.49892	1.33128	0.0589	0.0985063	no		Peaxi162Scf00222g00415	2.1266	0.0290373	1.53353	0.215584	0.53808
XLOC_025730	Peaxi162Scf00571g00524	Calcium-dependent lipid-binding (CaLB domain) family protein	RT_CTR_00h	RT_STR_00h	OK	1.67689	4.73558	1.49775	1.02642	0.07855	0.126158	no		Peaxi162Scf00129g00024	2.12406	3.97651	1.54419	0.213995	0.536686
XLOC_030936	Peaxi162Scf00915g00248	F-box protein PP2-A13	RT_CTR_00h	RT_STR_00h	OK	1.04926	2.96255	1.49746	1.19959	0.0551	0.0930495	no		Peaxi162Scf00071g00537	2.12228	0.0790092	1.5515	0.212914	0.535831
XLOC_008138	Peaxi162Scf00081g00115	Cysteine/Histidine-rich C1 domain family protein	RT_CTR_00h	RT_STR_00h	OK	25.8804	72.7176	1.49044	3.52344	5e-05	0.000185415	yes		Peaxi162Scf00475g00064	2.12142	-0.34638	2.18119	0.139706	0.450155
XLOC_026161	Peaxi162Scf00596g00083		RT_CTR_00h	RT_STR_00h	OK	4.1096	11.5464	1.49038	1.53335	0.042	0.0737226	no		Peaxi162Scf00152g01224	2.1196	-0.312812	1.56218	0.211347	0.534235
XLOC_013912	Peaxi162Scf00185g00821	Dolichol ph [Medicago truncatula]	RT_CTR_00h	RT_STR_00h	OK	3.6346	10.138	1.47991	1.69916	0.01405	0.0286174	yes		Peaxi162Scf01398g00001	2.11588	-1.15778	1.44146	0.229904	0.553032
XLOC_015363	Peaxi162Scf00216g00118	succinate dehydrogenase subunit 3 (mitochondrion) [Utricularia gibba]	RT_CTR_00h	RT_STR_00h	OK	10.0104	27.9044	1.47899	1.66197	0.013	0.0267603	yes		Peaxi162Scf00007g02727	2.11507	0.204347	1.57939	0.208848	0.532622
XLOC_007245	Peaxi162Scf00071g00068	Disease resistance-responsive (dirigent-like protein) family protein	RT_CTR_00h	RT_STR_00h	OK	42.7854	119.249	1.47879	3.45983	5e-05	0.000185415	yes		Peaxi162Scf00046g00818	2.11236	0.421757	1.49246	0.221835	0.545012
XLOC_029528	Peaxi162Scf00788g00311	conserved hypothetical protein [Ricinus communis] gb|EEF45197.1| conserved hypothetical protein [Ricinus communis]	RT_CTR_00h	RT_STR_00h	OK	6.43235	17.8838	1.47524	1.43459	0.13165	0.194431	no		Peaxi162Scf00361g00101	2.11142	0.988519	1.59258	0.206957	0.530968
XLOC_011165	Peaxi162Scf00130g01126		RT_CTR_00h	RT_STR_00h	OK	8.07754	22.4459	1.47447	2.57426	0.00335	0.00823683	yes		Peaxi162Scf00192g00046	2.11042	2.15402	1.59613	0.206452	0.530913
XLOC_019533	Peaxi162Scf00337g00817	Zinc finger, C3HC4 type (RING finger) family protein	RT_CTR_00h	RT_STR_00h	OK	1.59306	4.41993	1.47223	1.46832	0.03975	0.0702842	no		Peaxi162Scf00516g00025	2.1103	1.69044	1.59652	0.206397	0.530913
XLOC_006236	Peaxi162Scf00058g00179	Unknown protein	RT_CTR_00h	RT_STR_00h	OK	2.30861	6.3993	1.47089	1.51275	0.0292	0.0538138	no		Peaxi162Scf00688g00129	2.10973	1.86774	1.5985	0.206115	0.530636
XLOC_007643	Peaxi162Scf00074g01615	Unknown protein	RT_CTR_00h	RT_STR_00h	OK	1.83756	5.06725	1.46341	1.34887	0.0607	0.101103	no		Peaxi162Scf00103g02126	2.1092	2.50148	1.60035	0.205853	0.530368
XLOC_011741	Peaxi162Scf00141g01327	Unknown protein	RT_CTR_00h	RT_STR_00h	OK	1.19484	3.28272	1.45807	1.54457	0.0171	0.0339244	yes		Peaxi162Scf00740g00054	2.10886	0.435293	1.60151	0.205689	0.530203
XLOC_018726	Peaxi162Scf00314g00625	magnesium-protoporphyrin IX methyltransferase	RT_CTR_00h	RT_STR_00h	OK	1.1096	3.04097	1.45449	1.3453	0.04345	0.0759176	no		Peaxi162Scf00003g00413	2.10861	2.06254	8.651	0.00326882	0.095576
XLOC_017635	Peaxi162Scf00284g00715	Unknown protein	RT_CTR_00h	RT_STR_00h	OK	8.8821	24.3351	1.45406	1.65833	0.00935	0.020126	yes		Peaxi162Scf00076g00027	2.10834	3.01011	1.54222	0.214287	0.537067
XLOC_018588	Peaxi162Scf00310g00043	Unknown protein	RT_CTR_00h	RT_STR_00h	OK	3.6279	9.86329	1.44293	1.70205	0.012	0.0249745	yes		Peaxi162Scf00360g00117	2.10681	1.3355	1.60847	0.204708	0.529065
XLOC_009928	Peaxi162Scf00111g01413	Peptide-N4-(N-acetyl-beta-glucosaminyl)asparagine amidase A protein	RT_CTR_00h	RT_STR_00h	OK	1.4314	3.86646	1.43359	2.05113	0.0023	0.00594717	yes		Peaxi162Scf00171g00525	2.10633	4.08531	1.61009	0.204479	0.529
XLOC_021482	Peaxi162Scf00393g00066	Pectin lyase-like superfamily protein	RT_CTR_00h	RT_STR_00h	OK	2.24132	6.03222	1.42834	1.90363	0.0023	0.00594717	yes		Peaxi162Scf00008g00817	2.10628	1.1609	1.61026	0.204455	0.529
XLOC_034568	Peaxi162Scf01679g00001	Peroxidase superfamily protein	RT_CTR_00h	RT_STR_00h	OK	5.61182	15.0371	1.42198	2.79016	5e-05	0.000185415	yes		Peaxi162Scf00017g00817	2.106	0.58724	1.5678	0.210527	0.53382
XLOC_022990	Peaxi162Scf00445g00068	Unknown protein	RT_CTR_00h	RT_STR_00h	OK	4.77386	12.7833	1.42103	0.92089	0.35595	0.436772	no		Peaxi162Scf00015g00448	2.10569	0.688828	1.6122	0.204183	0.528822
XLOC_034588	Peaxi162Scf01713g00017	BTB/POZ domain-containing protein TNFAIP1 isoform 1 [Theobroma cacao] gb|EOX92670.1| BTB/POZ domain-containing protein TNFAIP1 isoform 1 [Theobroma cacao]	RT_CTR_00h	RT_STR_00h	OK	1.204	3.22355	1.42082	0.769323	0.14945	0.21598	no		Peaxi162Scf00465g00015	2.10568	1.47227	1.61224	0.204177	0.528822
XLOC_006493	Peaxi162Scf00062g01212	extensin-like protein Ext1 precursor [Solanum lycopersicum] emb|CAD10626.1| extensin-like protein Ext1 [Solanum lycopersicum]	RT_CTR_00h	RT_STR_00h	OK	2.19694	5.8792	1.42012	1.87714	0.00555	0.01279	yes		Peaxi162Scf00080g00202	2.10535	3.40455	1.61333	0.204025	0.528748
XLOC_028907	Peaxi162Scf00750g00013	Unknown protein	RT_CTR_00h	RT_STR_00h	OK	14.7724	39.4725	1.41794	2.93271	5e-05	0.000185415	yes		Peaxi162Scf00003g00491	2.10491	0.326395	1.61479	0.20382	0.528417
XLOC_015053	Peaxi162Scf00207g01313	Unknown protein	RT_CTR_00h	RT_STR_00h	OK	2.8465	7.59499	1.41586	0.973357	0.10835	0.165617	no		Peaxi162Scf00131g00715	2.10486	2.0335	1.61494	0.203798	0.528417
XLOC_023905	Peaxi162Scf00481g00063	Zinc transporter 2	RT_CTR_00h	RT_STR_00h	OK	2.12576	5.66638	1.41445	1.88212	0.0047	0.0110673	yes		Peaxi162Scf00091g00622	2.10456	3.55065	1.61593	0.20366	0.528417
XLOC_010753	Peaxi162Scf00128g00012	MATE efflux family protein	RT_CTR_00h	RT_STR_00h	OK	19.1557	51.0271	1.41349	1.95628	0.00305	0.0075881	yes		Peaxi162Scf00684g00027	2.10452	0.210507	1.58293	0.208339	0.532295
XLOC_017562	Peaxi162Scf00282g00132	Pentatricopeptide repeat-containing protein	RT_CTR_00h	RT_STR_00h	OK	2.3624	6.29086	1.413	2.88321	0.00015	0.000513767	yes		Peaxi162Scf00037g00024	2.10411	2.98391	1.58706	0.207747	0.53196
XLOC_014497	Peaxi162Scf00197g00034	60S ribosomal protein L2, mitochondrial	RT_CTR_00h	RT_STR_00h	OK	1.96968	5.24422	1.41277	1.50677	0.02165	0.0415897	yes		Peaxi162Scf00159g00137	2.1038	2.13928	1.61839	0.203316	0.528346
XLOC_025040	Peaxi162Scf00539g00066	xyloglucan endotransglucosylase/hydrolase 26	RT_CTR_00h	RT_STR_00h	OK	10.2793	27.3454	1.41156	2.6431	5e-05	0.000185415	yes		Peaxi162Scf00008g00488	2.10363	0.0676621	1.59171	0.207082	0.53122
XLOC_000308	Peaxi162Scf00001g00353	Pollen Ole e 1 allergen and extensin family protein	RT_CTR_00h	RT_STR_00h	OK	2.47973	6.57199	1.40614	1.57388	0.0289	0.0533347	no		Peaxi162Scf00329g00410	2.10328	1.32463	1.59507	0.206603	0.530913
XLOC_014338	Peaxi162Scf00194g00426	germin-like protein 5	RT_CTR_00h	RT_STR_00h	OK	63.0342	166.966	1.40535	4.11274	5e-05	0.000185415	yes		Peaxi162Scf00017g00319	2.10326	0.411756	1.59529	0.206572	0.530913
XLOC_019000	Peaxi162Scf00322g00039	Pectin lyase-like superfamily protein	RT_CTR_00h	RT_STR_00h	OK	1.24475	3.29605	1.40488	1.46553	0.01795	0.0353693	yes		Peaxi162Scf00132g00074	2.10317	4.43466	1.62045	0.203029	0.528346
XLOC_014559	Peaxi162Scf00198g00148	MLP-like protein 28	RT_CTR_00h	RT_STR_00h	OK	1355.79	3586.23	1.40333	2.3445	0.00045	0.00139113	yes		Peaxi162Scf01227g00027	2.10271	2.44835	1.6219	0.202827	0.528346
XLOC_016249	Peaxi162Scf00241g00032	Bifunctional inhibitor/lipid-transfer protein/seed storage 2S albumin superfamily protein	RT_CTR_00h	RT_STR_00h	OK	2.40153	6.34994	1.40279	1.53242	0.03065	0.0561112	no		Peaxi162Scf00007g00222	2.10267	4.92088	1.62205	0.202806	0.528346
XLOC_000895	Peaxi162Scf00003g04424	2-oxoglutarate (2OG) and Fe(II)-dependent oxygenase superfamily protein	RT_CTR_00h	RT_STR_00h	OK	1.31697	3.47722	1.40071	1.37115	0.0297	0.0546104	no		Peaxi162Scf00132g00081	2.10254	2.3924	1.60208	0.205609	0.530202
XLOC_007529	Peaxi162Scf00074g01513	Dirigent protein 6	RT_CTR_00h	RT_STR_00h	OK	125.452	330.467	1.39738	3.23191	5e-05	0.000185415	yes		Peaxi162Scf00358g01310	2.10251	3.40809	1.62255	0.202737	0.528346
XLOC_001330	Peaxi162Scf00007g01342	Blue copper protein [Aegilops tauschii]	RT_CTR_00h	RT_STR_00h	OK	134.38	353.889	1.39697	5.78645	5e-05	0.000185415	yes		Peaxi162Scf00700g00534	2.1025	-0.219817	1.60246	0.205556	0.530129
XLOC_005614	Peaxi162Scf00047g00165	conserved hypothetical protein [Ricinus communis] gb|EEF44316.1| conserved hypothetical protein [Ricinus communis]	RT_CTR_00h	RT_STR_00h	OK	1.49466	3.93593	1.39689	0.751131	0.3482	0.428793	no		Peaxi162Scf00002g02412	2.10249	0.366019	1.60256	0.205541	0.530129
XLOC_014634	Peaxi162Scf00201g00331	Wiskott-Aldrich syndrome protein family member 2 [Theobroma cacao] gb|EOY22085.1| Wiskott-Aldrich syndrome protein family member 2 [Theobroma cacao]	RT_CTR_00h	RT_STR_00h	OK	1.42571	3.74547	1.39347	1.06836	0.07775	0.125047	no		Peaxi162Scf00436g00612	2.10237	2.8546	1.62301	0.202672	0.528346
XLOC_026285	Peaxi162Scf00603g00213	Bifunctional pinoresinol-lariciresinol reductase 2	RT_CTR_00h	RT_STR_00h	OK	2.35355	6.17855	1.39243	1.82685	0.00565	0.0129878	yes		Peaxi162Scf00701g00055	2.10231	1.50943	1.62319	0.202647	0.528346
XLOC_016136	Peaxi162Scf00235g00819	MBOAT (membrane bound O-acyl transferase) family protein	RT_CTR_00h	RT_STR_00h	OK	1.8022	4.71295	1.38687	1.63159	0.00915	0.0197544	yes		Peaxi162Scf00067g01120	2.10217	3.63027	1.62362	0.202588	0.528346
XLOC_014507	Peaxi162Scf00198g00411		RT_CTR_00h	RT_STR_00h	OK	80.8093	210.779	1.38314	4.71537	5e-05	0.000185415	yes		Peaxi162Scf00363g00082	2.10207	1.87145	1.62396	0.202541	0.528346
XLOC_012618	Peaxi162Scf00160g00113	Cupredoxin superfamily protein, putative [Theobroma cacao] gb|EOY15919.1| Cupredoxin superfamily protein, putative [Theobroma cacao]	RT_CTR_00h	RT_STR_00h	OK	6.44887	16.7956	1.38096	1.40179	0.02375	0.0450479	yes		Peaxi162Scf01313g00120	2.10198	0.440996	1.60725	0.204879	0.529117
XLOC_028961	Peaxi162Scf00753g00022	zinc finger protein 6	RT_CTR_00h	RT_STR_00h	OK	5.70126	14.8479	1.3809	2.18649	0.00095	0.00271699	yes		Peaxi162Scf00983g00418	2.10136	4.03374	1.62619	0.202231	0.528346
XLOC_032972	Peaxi162Scf01141g00033	NAD(P)-linked oxidoreductase superfamily protein	RT_CTR_00h	RT_STR_00h	OK	1.76173	4.58799	1.38087	1.66268	0.01365	0.027917	yes		Peaxi162Scf00642g00111	2.10127	1.76166	1.62648	0.20219	0.528346
XLOC_034045	Peaxi162Scf01364g00018	Peroxidase superfamily protein	RT_CTR_00h	RT_STR_00h	OK	1.12864	2.93811	1.3803	1.20542	0.0477	0.0821678	no		Peaxi162Scf00665g00018	2.10107	3.20146	1.61549	0.203722	0.528417
XLOC_021010	Peaxi162Scf00378g00826	tyrosine-rich hydroxyproline-rich glycoprotein, partial [Petroselinum crispum]	RT_CTR_00h	RT_STR_00h	OK	107.034	278.449	1.37934	10.6503	5e-05	0.000185415	yes		Peaxi162Scf00316g00076	2.10089	5.11616	1.62767	0.202025	0.528346
XLOC_033714	Peaxi162Scf01290g00002	Vacuolar iron transporter homolog 1	RT_CTR_00h	RT_STR_00h	OK	2.01327	5.23149	1.37768	1.83121	0.02045	0.0395875	yes		Peaxi162Scf00152g00532	2.10081	1.58759	1.62794	0.201988	0.528346
XLOC_005207	Peaxi162Scf00045g01535	Peroxidase superfamily protein	RT_CTR_00h	RT_STR_00h	OK	1.67528	4.35014	1.37666	1.43501	0.0455	0.0789251	no		Peaxi162Scf00488g00927	2.10055	1.31204	1.62008	0.203081	0.528346
XLOC_025491	Peaxi162Scf00559g00019	2-oxoglutarate (2OG) and Fe(II)-dependent oxygenase superfamily protein	RT_CTR_00h	RT_STR_00h	OK	3.75442	9.72265	1.37276	2.24771	0.0004	0.00125109	yes		Peaxi162Scf00288g00912	2.10044	2.76662	1.62907	0.201832	0.528346
XLOC_011067	Peaxi162Scf00129g00631	Pathogenesis-related thaumatin superfamily protein	RT_CTR_00h	RT_STR_00h	OK	10.7143	27.7135	1.37105	2.63608	5e-05	0.000185415	yes		Peaxi162Scf01024g00128	2.10042	2.17687	1.62121	0.202923	0.528346
XLOC_009469	Peaxi162Scf00103g00097	Unknown protein	RT_CTR_00h	RT_STR_00h	OK	147.832	380.947	1.36564	4.39174	5e-05	0.000185415	yes		Peaxi162Scf00036g00215	2.10029	3.10054	1.6223	0.202771	0.528346
XLOC_015587	Peaxi162Scf00222g00530	expansin A1	RT_CTR_00h	RT_STR_00h	OK	24.9799	64.297	1.36398	3.0284	5e-05	0.000185415	yes		Peaxi162Scf00299g00113	2.10028	2.76877	1.6224	0.202758	0.528346
XLOC_008137	Peaxi162Scf00081g00017	Cysteine/Histidine-rich C1 domain family protein	RT_CTR_00h	RT_STR_00h	OK	12.5475	32.2665	1.36264	2.86144	5e-05	0.000185415	yes		Peaxi162Scf00610g00348	2.10026	3.92885	1.62254	0.202738	0.528346
XLOC_024987	Peaxi162Scf00538g00125	zinc knuckle (CCHC-type) family protein	RT_CTR_00h	RT_STR_00h	OK	3.52219	9.04767	1.36107	1.3829	0.0242	0.0457739	yes		Peaxi162Scf00020g00013	2.10024	5.51296	1.62969	0.201745	0.528346
XLOC_002347	Peaxi162Scf00015g00005	30S ribosomal protein S17, chloroplastic	RT_CTR_00h	RT_STR_00h	OK	8.68003	22.2505	1.35806	1.23966	0.12585	0.187389	no		Peaxi162Scf00700g00533	2.1001	3.57753	1.62391	0.202547	0.528346
XLOC_028671	Peaxi162Scf00737g00043		RT_CTR_00h	RT_STR_00h	OK	2.43159	6.22062	1.35516	0.977378	0.16265	0.231206	no		Peaxi162Scf00195g00834	2.10007	2.1862	1.62421	0.202505	0.528346
XLOC_005045	Peaxi162Scf00042g02729	Disease resistance-responsive (dirigent-like protein) family protein	RT_CTR_00h	RT_STR_00h	OK	9.49134	24.231	1.35217	2.77662	5e-05	0.000185415	yes		Peaxi162Scf00201g00037	2.10006	1.62331	1.62427	0.202497	0.528346
XLOC_015119	Peaxi162Scf00209g00838	thioredoxin 2	RT_CTR_00h	RT_STR_00h	OK	3.91749	9.98646	1.35005	2.22812	0.0006	0.00180172	yes		Peaxi162Scf00071g00636	2.10004	4.65139	1.62446	0.202471	0.528346
XLOC_016139	Peaxi162Scf00235g00821	MBOAT (membrane bound O-acyl transferase) family protein	RT_CTR_00h	RT_STR_00h	OK	3.75407	9.56733	1.34966	1.59333	0.0161	0.0322063	yes		Peaxi162Scf00129g00106	2.09998	2.40512	1.62495	0.202404	0.528346
XLOC_015795	Peaxi162Scf00228g00322	Peroxidase family protein	RT_CTR_00h	RT_STR_00h	OK	1.16877	2.97399	1.34741	1.29074	0.0317	0.0577627	no		Peaxi162Scf00120g01118	2.09997	0.551805	1.62511	0.202381	0.528346
XLOC_033358	Peaxi162Scf01208g00146	2-oxoglutarate (2OG) and Fe(II)-dependent oxygenase superfamily protein	RT_CTR_00h	RT_STR_00h	OK	1.58757	4.03938	1.34731	1.57831	0.0139	0.0283498	yes		Peaxi162Scf00168g00009	2.0998	3.97162	1.62653	0.202183	0.528346
XLOC_030135	Peaxi162Scf00829g00053	phosphate transporter 1	RT_CTR_00h	RT_STR_00h	OK	8.11777	20.651	1.34705	2.82185	5e-05	0.000185415	yes		Peaxi162Scf00700g00115	2.09939	2.17307	9.4986	0.00205629	0.0804161
XLOC_025399	Peaxi162Scf00553g00510	FAR1-related sequence 6	RT_CTR_00h	RT_STR_00h	OK	1.42796	3.62993	1.34599	1.43986	0.0265	0.0494838	yes		Peaxi162Scf00751g00045	2.09705	4.60911	1.62575	0.202291	0.528346
XLOC_006907	Peaxi162Scf00067g02520	Rubber elongation factor protein (REF)	RT_CTR_00h	RT_STR_00h	OK	1.35866	3.45286	1.34561	1.22032	0.05065	0.0865404	no		Peaxi162Scf00194g00817	2.09686	5.11851	1.62493	0.202406	0.528346
XLOC_000275	Peaxi162Scf00001g00212	Chlorophyll a-b binding protein, chloroplastic	RT_CTR_00h	RT_STR_00h	OK	1.12687	2.8542	1.34076	1.26062	0.0695	0.113537	no		Peaxi162Scf00002g00218	2.09623	1.58566	1.62226	0.202777	0.528346
XLOC_005557	Peaxi162Scf00047g00424	Ypt/Rab-GAP domain of gyp1p superfamily protein	RT_CTR_00h	RT_STR_00h	OK	5.47611	13.8594	1.33965	0.916933	0.1251	0.186441	no		Peaxi162Scf00088g01621	2.09589	1.81528	1.62082	0.202977	0.528346
XLOC_029361	Peaxi162Scf00778g00021	Dof-type zinc finger DNA-binding family protein	RT_CTR_00h	RT_STR_00h	OK	6.12365	15.4872	1.33861	1.86094	0.00475	0.0111685	yes		Peaxi162Scf00064g01321	2.09533	2.72418	1.61843	0.203311	0.528346
XLOC_015024	Peaxi162Scf00207g00951	Unknown protein	RT_CTR_00h	RT_STR_00h	OK	1.2746	3.21482	1.3347	0.93236	0.12315	0.184228	no		Peaxi162Scf00436g00613	2.09508	0.78596	1.61734	0.203463	0.528417
XLOC_008223	Peaxi162Scf00083g00052	Unknown protein	RT_CTR_00h	RT_STR_00h	OK	6.38912	16.1007	1.33343	1.65817	0.03255	0.0591031	no		Peaxi162Scf00317g00019	2.09495	4.2068	1.61678	0.203541	0.528417
XLOC_018917	Peaxi162Scf00318g00921	Cysteine/Histidine-rich C1 domain family protein	RT_CTR_00h	RT_STR_00h	OK	7.36536	18.5174	1.33005	3.77048	5e-05	0.000185415	yes		Peaxi162Scf00174g00154	2.09459	3.21879	1.61524	0.203757	0.528417
XLOC_021012	Peaxi162Scf00378g00828	tyrosine-rich hydroxyproline-rich glycoprotein, partial [Petroselinum crispum]	RT_CTR_00h	RT_STR_00h	OK	201.75	506.868	1.32904	8.56377	5e-05	0.000185415	yes		Peaxi162Scf00047g00336	2.09426	4.53417	1.61383	0.203955	0.5287
XLOC_009908	Peaxi162Scf00111g01139	Unknown protein	RT_CTR_00h	RT_STR_00h	OK	5.11742	12.8513	1.32843	1.75618	0.00775	0.0170909	yes		Peaxi162Scf00015g01031	2.09394	0.909409	1.61245	0.204148	0.528822
XLOC_014776	Peaxi162Scf00205g00053	ribose-5-phosphate isomerase 2	RT_CTR_00h	RT_STR_00h	OK	5.59054	14.0265	1.3271	1.91431	0.00185	0.00490454	yes		Peaxi162Scf00684g00036	2.09386	4.38532	1.61209	0.204199	0.528822
XLOC_028860	Peaxi162Scf00745g00052	Unknown protein	RT_CTR_00h	RT_STR_00h	OK	10.6263	26.5235	1.31964	2.00969	0.00215	0.00560332	yes		Peaxi162Scf00809g00432	2.0935	2.23733	1.61055	0.204415	0.529
XLOC_034255	Peaxi162Scf01461g00029	conserved hypothetical protein [Ricinus communis] gb|EEF48070.1| conserved hypothetical protein [Ricinus communis]	RT_CTR_00h	RT_STR_00h	OK	71.6474	178.291	1.31525	3.33404	5e-05	0.000185415	yes		Peaxi162Scf00891g00126	2.09318	2.27724	1.60917	0.204608	0.529065
XLOC_011292	Peaxi162Scf00132g00419	expansin B3	RT_CTR_00h	RT_STR_00h	OK	28.8104	71.5866	1.3131	2.99314	5e-05	0.000185415	yes		Peaxi162Scf00987g00022	2.09311	2.29541	1.60886	0.204652	0.529065
XLOC_019128	Peaxi162Scf00326g00712	Peroxidase superfamily protein	RT_CTR_00h	RT_STR_00h	OK	2.89386	7.1834	1.31167	1.91795	0.00515	0.0119815	yes		Peaxi162Scf00314g00425	2.09244	4.33879	1.60594	0.205063	0.529254
XLOC_008243	Peaxi162Scf00083g01219	Pectin lyase-like superfamily protein	RT_CTR_00h	RT_STR_00h	OK	1.4663	3.62954	1.3076	1.58234	0.01335	0.0273853	yes		Peaxi162Scf00074g01621	2.09119	1.96567	1.60044	0.20584	0.530368
XLOC_020742	Peaxi162Scf00370g00071	Unknown protein	RT_CTR_00h	RT_STR_00h	OK	5.14351	12.7236	1.30668	1.84541	0.00915	0.0197544	yes		Peaxi162Scf00299g00320	2.0902	-0.0998174	1.59606	0.206463	0.530913
XLOC_000169	Peaxi162Scf00001g00124	Unknown protein	RT_CTR_00h	RT_STR_00h	OK	2.51295	6.1934	1.30135	1.67384	0.0106	0.0224374	yes		Peaxi162Scf00274g00625	2.0897	2.10318	1.59384	0.206778	0.530968
XLOC_004264	Peaxi162Scf00035g00414	germin-like protein 10	RT_CTR_00h	RT_STR_00h	OK	39.1755	96.5437	1.30123	4.12255	5e-05	0.000185415	yes		Peaxi162Scf00087g00199	2.08965	0.768347	1.59362	0.20681	0.530968
XLOC_007122	Peaxi162Scf00071g00018	Unknown protein	RT_CTR_00h	RT_STR_00h	OK	3.63439	8.95339	1.30072	1.51874	0.01985	0.0385787	yes		Peaxi162Scf00133g01113	2.08882	0.928734	1.58989	0.207342	0.531521
XLOC_006149	Peaxi162Scf00057g00112	thaumatin-like protein 3	RT_CTR_00h	RT_STR_00h	OK	2.19421	5.39314	1.29742	1.31398	0.0318	0.0579208	no		Peaxi162Scf00332g00629	2.08787	1.51412	1.58561	0.207954	0.53196
XLOC_033463	Peaxi162Scf01227g00007	Acyl-CoA N-acyltransferases (NAT) superfamily protein	RT_CTR_00h	RT_STR_00h	OK	94.8048	232.914	1.29676	4.64568	5e-05	0.000185415	yes		Peaxi162Scf00192g00923	2.08415	1.04965	1.56855	0.210417	0.53382
XLOC_002737	Peaxi162Scf00016g03340	xyloglucan endotransglucosylase/hydrolase 10	RT_CTR_00h	RT_STR_00h	OK	1.92792	4.7278	1.29413	1.47821	0.0236	0.0448025	yes		Peaxi162Scf00498g00218	2.08348	3.98659	1.56544	0.21087	0.533996
XLOC_012883	Peaxi162Scf00165g00103	expansin A9	RT_CTR_00h	RT_STR_00h	OK	2.08635	5.10542	1.29105	1.4004	0.0312	0.0569791	no		Peaxi162Scf01049g00041	2.08295	2.40009	5.99743	0.0143267	0.175687
XLOC_000672	Peaxi162Scf00003g00461	Protein kinase superfamily protein	RT_CTR_00h	RT_STR_00h	OK	1.36109	3.32764	1.28973	1.21709	0.03935	0.0696671	no		Peaxi162Scf00037g00519	2.08246	3.20513	1.56064	0.211571	0.534594
XLOC_000293	Peaxi162Scf00001g00252	BEST Arabidopsis thaliana protein match is: 3'-5' exonuclease domain-containing protein / K homology domain-containing protein / KH domain-containing protein	RT_CTR_00h	RT_STR_00h	OK	5.07172	12.3873	1.28832	2.63692	0.0002	0.000667709	yes		Peaxi162Scf00003g00125	2.0819	0.225516	1.55801	0.211956	0.534985
XLOC_023894	Peaxi162Scf00480g00814	2-oxoglutarate (2OG) and Fe(II)-dependent oxygenase superfamily protein	RT_CTR_00h	RT_STR_00h	OK	1.62903	3.97717	1.28773	1.40099	0.02835	0.0524523	no		Peaxi162Scf00516g00033	2.08152	-0.621296	1.55623	0.212218	0.535201
XLOC_000358	Peaxi162Scf00002g00413	Unknown protein	RT_CTR_00h	RT_STR_00h	OK	9.88661	24.1248	1.28697	1.34074	0.02225	0.0425903	yes		Peaxi162Scf00103g00144	2.07812	0.153384	2.04621	0.152586	0.467094
XLOC_024262	Peaxi162Scf00499g00019	conserved hypothetical protein [Ricinus communis] gb|EEF41285.1| conserved hypothetical protein [Ricinus communis]	RT_CTR_00h	RT_STR_00h	OK	1.13506	2.75469	1.27911	1.10143	0.0972	0.151122	no		Peaxi162Scf00244g01420	2.07535	0.0867936	1.52627	0.216673	0.539131
XLOC_004931	Peaxi162Scf00041g00016	Protein of unknown function (DUF581)	RT_CTR_00h	RT_STR_00h	OK	126.798	307.572	1.27839	3.1744	5e-05	0.000185415	yes		Peaxi162Scf37203g00001	2.07485	-1.03114	1.52376	0.217051	0.539588
XLOC_008721	Peaxi162Scf00089g01843	Unknown protein	RT_CTR_00h	RT_STR_00h	OK	3.55523	8.62174	1.27804	1.97157	0.0016	0.00431488	yes		Peaxi162Scf00444g00847	2.07227	6.21205	2.25263	0.133387	0.442944
XLOC_029957	Peaxi162Scf00818g00017		RT_CTR_00h	RT_STR_00h	OK	2.30009	5.57219	1.27656	1.41119	0.02765	0.0513325	no		Peaxi162Scf00083g01118	2.06881	-0.369946	1.90626	0.16738	0.486612
XLOC_008764	Peaxi162Scf00091g00063	Unknown protein	RT_CTR_00h	RT_STR_00h	OK	47.6335	115.301	1.27536	3.77221	5e-05	0.000185415	yes		Peaxi162Scf00455g00046	2.06718	5.96489	5.50949	0.0189136	0.197726
XLOC_002343	Peaxi162Scf00015g00013	Unknown protein	RT_CTR_00h	RT_STR_00h	OK	3.89176	9.4007	1.27235	1.40019	0.0318	0.0579208	no		Peaxi162Scf00444g00839	2.0656	-0.161379	2.23552	0.134871	0.444325
XLOC_015300	Peaxi162Scf00213g01727	Nucleotide-diphospho-sugar transferase family protein	RT_CTR_00h	RT_STR_00h	OK	1.38764	3.34658	1.27005	1.26367	0.05535	0.0934141	no		Peaxi162Scf00104g00191	2.06356	-0.783166	1.46482	0.226164	0.550235
XLOC_025011	Peaxi162Scf00538g00126		RT_CTR_00h	RT_STR_00h	OK	2.37656	5.73078	1.26986	1.10065	0.06965	0.11375	no		Peaxi162Scf00767g00113	2.06257	-0.702418	1.45939	0.227028	0.550913
XLOC_017008	Peaxi162Scf00263g01310	Unknown protein	RT_CTR_00h	RT_STR_00h	OK	2003.33	4827.59	1.2689	3.58206	0.1491	0.215551	no		Peaxi162Scf01075g00006	2.06071	-0.642726	3.40611	0.0649554	0.323345
XLOC_005627	Peaxi162Scf00047g02040	FASCICLIN-like arabinogalactan 2	RT_CTR_00h	RT_STR_00h	OK	8.8062	21.2182	1.26871	2.46073	0.0001	0.00035384	yes		Peaxi162Scf00078g00024	2.05888	0.785379	5.79514	0.0160706	0.185952
XLOC_021764	Peaxi162Scf00402g00042	Unknown protein	RT_CTR_00h	RT_STR_00h	OK	3.95617	9.50367	1.26438	1.31454	0.0378	0.0672809	no		Peaxi162Scf00225g00417	2.05342	0.352623	1.40704	0.235549	0.558815
XLOC_022371	Peaxi162Scf00421g00816	Unknown protein	RT_CTR_00h	RT_STR_00h	OK	27.9492	66.9796	1.26092	2.23063	0.00095	0.00271699	yes		Peaxi162Scf00032g00213	2.04572	-0.129533	2.09372	0.147905	0.461076
XLOC_011037	Peaxi162Scf00129g00022	Unknown protein	RT_CTR_00h	RT_STR_00h	OK	4.8952	11.7207	1.25962	1.25302	0.03865	0.0685864	no		Peaxi162Scf00398g00810	2.03766	-0.0420433	3.07314	0.0795955	0.35151
XLOC_000444	Peaxi162Scf00002g00047	Bifunctional inhibitor/lipid-transfer protein/seed storage 2S albumin superfamily protein [Theobroma cacao] gb|EOX96286.1| Bifunctional inhibitor/lipid-transfer protein/seed storage 2S albumin superfamily protein [Theobroma cacao]	RT_CTR_00h	RT_STR_00h	OK	630.196	1508.49	1.25923	2.67681	5e-05	0.000185415	yes		Peaxi162Scf00438g00084	2.01909	1.26573	6.26305	0.0123282	0.166982
XLOC_027010	Peaxi162Scf00646g00027	Unknown protein	RT_CTR_00h	RT_STR_00h	OK	35.5343	85.0552	1.25919	3.10673	5e-05	0.000185415	yes		Peaxi162Scf00242g00023	2.01839	1.55179	3.83448	0.0502087	0.291335
XLOC_026721	Peaxi162Scf00625g00027	ATP synthase subunit alpha, mitochondrial	RT_CTR_00h	RT_STR_00h	OK	2.92414	6.99698	1.25872	1.80714	0.0023	0.00594717	yes		Peaxi162Scf00984g10021	2.01045	2.71805	2.46156	0.116663	0.417606
XLOC_006590	Peaxi162Scf00064g00132	conserved hypothetical protein [Ricinus communis] gb|EEF49599.1| conserved hypothetical protein [Ricinus communis]	RT_CTR_00h	RT_STR_00h	OK	1.24437	2.97475	1.25735	1.74741	0.00545	0.0125885	yes		Peaxi162Scf00377g00012	2.00803	0.744563	4.76303	0.0290773	0.234435
XLOC_009901	Peaxi162Scf00111g00103	Unknown protein	RT_CTR_00h	RT_STR_00h	OK	26.567	63.4361	1.25567	2.75772	5e-05	0.000185415	yes		Peaxi162Scf00335g00116	2.00746	0.833519	9.88613	0.0016653	0.0726139
XLOC_015449	Peaxi162Scf00218g00813	Cytochrome b561/ferric reductase transmembrane with DOMON related domain	RT_CTR_00h	RT_STR_00h	OK	1.26732	3.02414	1.25475	1.44795	0.02255	0.0430825	yes		Peaxi162Scf00114g01019	2.0008	1.55424	2.60456	0.106557	0.400361
XLOC_012833	Peaxi162Scf00164g00412	Protein kinase superfamily protein	RT_CTR_00h	RT_STR_00h	OK	102.115	243.584	1.25423	3.23923	5e-05	0.000185415	yes		Peaxi162Scf00700g00017	1.99512	0.48999	2.5942	0.107256	0.401933
XLOC_026762	Peaxi162Scf00628g00052	Unknown protein	RT_CTR_00h	RT_STR_00h	OK	3.70153	8.80477	1.25016	1.26642	0.05095	0.0869832	no		Peaxi162Scf00004g00009	1.98907	0.602111	8.86332	0.00290958	0.0907577
XLOC_014278	Peaxi162Scf00192g00114	Unknown protein	RT_CTR_00h	RT_STR_00h	OK	9.78246	23.2551	1.24928	1.93185	0.0025	0.00640186	yes		Peaxi162Scf00095g00056	1.98851	0.405592	7.14984	0.00749708	0.134325
XLOC_023372	Peaxi162Scf00457g00315	Unknown protein	RT_CTR_00h	RT_STR_00h	OK	12.2927	29.2146	1.24889	1.93321	0.01795	0.0353693	yes		Peaxi162Scf00030g02222	1.98539	7.22782	2.62374	0.105276	0.39811
XLOC_015297	Peaxi162Scf00213g00153	Bifunctional inhibitor/lipid-transfer protein/seed storage 2S albumin superfamily protein	RT_CTR_00h	RT_STR_00h	OK	7.293	17.3062	1.2467	1.37122	0.0288	0.0531753	no		Peaxi162Scf00486g00102	1.98255	1.55971	2.44604	0.117822	0.419444
XLOC_007154	Peaxi162Scf00071g00528	translationally controlled tumor protein	RT_CTR_00h	RT_STR_00h	OK	1.49049	3.53356	1.24534	0.97755	0.079	0.126777	no		Peaxi162Scf00132g00731	1.98066	2.84453	2.58434	0.107925	0.403196
XLOC_007145	Peaxi162Scf00071g00435	proteinase inhibitor precursor [Nicotiana alata]	RT_CTR_00h	RT_STR_00h	OK	28.9621	68.6553	1.24521	2.46637	5e-05	0.000185415	yes		Peaxi162Scf00883g00099	1.97557	6.7669	2.58185	0.108095	0.403419
XLOC_030136	Peaxi162Scf00829g00066	phosphate transporter 1	RT_CTR_00h	RT_STR_00h	OK	2.60693	6.17601	1.24432	1.94165	0.0022	0.0057185	yes		Peaxi162Scf00057g00006	1.97476	-0.0036485	2.48293	0.115088	0.415422
XLOC_016031	Peaxi162Scf00232g01121	SNARE-associated protein-related isoform 1 [Theobroma cacao] gb|EOY32848.1| SNARE-associated protein-related isoform 1 [Theobroma cacao]	RT_CTR_00h	RT_STR_00h	OK	1.83175	4.33682	1.24342	1.33636	0.04125	0.0725809	no		Peaxi162Scf00818g00123	1.96966	5.17236	2.55101	0.110224	0.407061
XLOC_003119	Peaxi162Scf00017g03287	Adenine nucleotide alpha hydrolases-like superfamily protein	RT_CTR_00h	RT_STR_00h	OK	1.62992	3.84241	1.23721	1.06953	0.073	0.118439	no		Peaxi162Scf00399g00918	1.96679	4.67467	4.01435	0.0451146	0.278099
XLOC_025109	Peaxi162Scf00541g00623	HVA22 homologue A	RT_CTR_00h	RT_STR_00h	OK	1.50116	3.53848	1.23706	1.11797	0.08	0.128155	no		Peaxi162Scf00954g00006	1.96534	0.664371	4.57449	0.0324514	0.246745
XLOC_019315	Peaxi162Scf00331g00086	Major facilitator superfamily protein	RT_CTR_00h	RT_STR_00h	OK	8.81997	20.7826	1.23653	2.86103	5e-05	0.000185415	yes		Peaxi162Scf00767g00044	1.95927	4.9943	27.5492	1.53e-07	0.000528662
XLOC_002267	Peaxi162Scf00014g01418	RING/FYVE/PHD zinc finger superfamily protein	RT_CTR_00h	RT_STR_00h	OK	2.03312	4.78962	1.23622	1.09714	0.08235	0.131341	no		Peaxi162Scf00039g00025	1.95914	-0.446445	5.19698	0.0226261	0.211
XLOC_015005	Peaxi162Scf00207g00721	Unknown protein	RT_CTR_00h	RT_STR_00h	OK	4.65308	10.9598	1.23596	1.04537	0.1983	0.271985	no		Peaxi162Scf02002g00013	1.95803	-0.0470189	2.43297	0.118808	0.421013
XLOC_027357	Peaxi162Scf00665g00339	Senescence/dehydration-associated protein-related	RT_CTR_00h	RT_STR_00h	OK	1.39582	3.28455	1.23459	1.30791	0.0373	0.0665068	no		Peaxi162Scf00192g00036	1.95636	2.99044	18.7839	1.46e-05	0.00739576
XLOC_017697	Peaxi162Scf00285g00047	Polygalacturonase inhibitor	RT_CTR_00h	RT_STR_00h	OK	1.31314	3.08656	1.23298	1.32073	0.03975	0.0702842	no		Peaxi162Scf00819g00416	1.94322	1.82347	7.68781	0.00555952	0.119529
XLOC_032763	Peaxi162Scf01106g00015	Protein LIGHT-DEPENDENT SHORT HYPOCOTYLS 10	RT_CTR_00h	RT_STR_00h	OK	5.14032	12.0661	1.23103	1.50247	0.0162	0.0323794	yes		Peaxi162Scf00842g00418	1.94281	2.53225	10.2805	0.00134446	0.0680318
XLOC_030448	Peaxi162Scf00860g00029	Peroxidase superfamily protein	RT_CTR_00h	RT_STR_00h	OK	59.1666	138.784	1.22998	2.88998	5e-05	0.000185415	yes		Peaxi162Scf00740g00224	1.94213	5.63635	6.8031	0.00909995	0.145768
XLOC_018183	Peaxi162Scf00299g00859	Protein NRT1/ PTR FAMILY 5.5	RT_CTR_00h	RT_STR_00h	OK	3.78219	8.85459	1.2272	2.01197	0.00095	0.00271699	yes		Peaxi162Scf00274g00860	1.94102	0.0472237	2.23485	0.13493	0.444325
XLOC_027331	Peaxi162Scf00665g00142	xyloglucan endotransglucosylase/hydrolase 26	RT_CTR_00h	RT_STR_00h	OK	5.06524	11.8482	1.22596	1.95885	0.0019	0.00502129	yes		Peaxi162Scf00516g00644	1.93681	0.26043	8.99064	0.00271365	0.0881257
XLOC_022896	Peaxi162Scf00442g00415	60S ribosomal protein L6	RT_CTR_00h	RT_STR_00h	OK	91.335	213.426	1.2245	3.11028	5e-05	0.000185415	yes		Peaxi162Scf00006g01613	1.93663	0.629702	4.40817	0.0357672	0.256026
XLOC_018375	Peaxi162Scf00304g00006	Pentatricopeptide repeat-containing protein	RT_CTR_00h	RT_STR_00h	OK	2.34952	5.47964	1.22171	1.49534	0.0124	0.025689	yes		Peaxi162Scf01016g00111	1.93544	-0.69258	1.33212	0.248429	0.57323
XLOC_023024	Peaxi162Scf00446g00029	Unknown protein	RT_CTR_00h	RT_STR_00h	OK	61.8733	144.064	1.21932	3.42302	5e-05	0.000185415	yes		Peaxi162Scf00102g01516	1.93499	0.109516	5.61527	0.0178046	0.193403
XLOC_004428	Peaxi162Scf00037g00082	S-adenosyl-L-methionine-dependent methyltransferases superfamily protein	RT_CTR_00h	RT_STR_00h	OK	1.19814	2.78786	1.21836	1.28127	0.04205	0.0737982	no		Peaxi162Scf00336g00013	1.92846	-0.348896	4.24146	0.0394482	0.264838
XLOC_003420	Peaxi162Scf00021g00055	Unknown protein	RT_CTR_00h	RT_STR_00h	OK	4.76086	11.0688	1.2172	2.91199	0.0027	0.00681936	yes		Peaxi162Scf72209g00001	1.92774	2.30337	4.68003	0.0305152	0.238953
XLOC_013782	Peaxi162Scf00180g00003	conserved hypothetical protein [Ricinus communis] gb|EEF30490.1| conserved hypothetical protein [Ricinus communis]	RT_CTR_00h	RT_STR_00h	OK	9.27934	21.5636	1.2165	1.89125	0.00225	0.00583316	yes		Peaxi162Scf00137g00121	1.9257	1.15715	14.7024	0.000125887	0.0271601
XLOC_029686	Peaxi162Scf00801g00310	High-affinity nitrate transporter 3.1	RT_CTR_00h	RT_STR_00h	OK	11.5877	26.909	1.21549	2.31661	0.0002	0.000667709	yes		Peaxi162Scf00196g00007	1.92522	0.915369	4.67492	0.0306061	0.239253
XLOC_032036	Peaxi162Scf01010g00010	myb domain protein 109	RT_CTR_00h	RT_STR_00h	OK	2.13953	4.96311	1.21395	1.6282	0.01045	0.0221608	yes		Peaxi162Scf00202g00068	1.9206	0.994449	9.08742	0.00257374	0.0873888
XLOC_014990	Peaxi162Scf00207g00528	AP/ERF transcription factor [Ipomoea batatas]	RT_CTR_00h	RT_STR_00h	OK	2.09984	4.8621	1.2113	1.04452	0.10405	0.159977	no		Peaxi162Scf00194g00427	1.9202	7.41472	13.4125	0.000249959	0.0364587
XLOC_003454	Peaxi162Scf00022g00037	RNA ligase/cyclic nucleotide phosphodiesterase family protein	RT_CTR_00h	RT_STR_00h	OK	11.0979	25.6884	1.21083	2.40232	0.0001	0.00035384	yes		Peaxi162Scf00379g00087	1.91872	3.51024	6.04203	0.0139692	0.174706
XLOC_005086	Peaxi162Scf00043g01711	pfkB-like carbohydrate kinase family protein	RT_CTR_00h	RT_STR_00h	OK	7.48938	17.3048	1.20825	2.41352	0.00015	0.000513767	yes		Peaxi162Scf00339g00114	1.91598	1.58809	7.13794	0.00754699	0.134903
XLOC_016312	Peaxi162Scf00242g00118	Unknown protein	RT_CTR_00h	RT_STR_00h	OK	5.30257	12.2369	1.20647	3.19997	0.00015	0.000513767	yes		Peaxi162Scf00296g00719	1.88909	2.29766	7.79699	0.00523335	0.117749
XLOC_017782	Peaxi162Scf00286g00022	Chitinase family protein	RT_CTR_00h	RT_STR_00h	OK	1328.78	3062.83	1.20477	3.1295	0.06735	0.110491	no		Peaxi162Scf00219g00034	1.88276	4.4899	1.89324	0.168837	0.488161
XLOC_016758	Peaxi162Scf00256g00031	GDP-D-mannose 4,6-dehydratase 1	RT_CTR_00h	RT_STR_00h	OK	88.5343	204.025	1.20444	3.54296	5e-05	0.000185415	yes		Peaxi162Scf00353g00731	1.87868	7.23319	10.2168	0.00139167	0.0690445
XLOC_006551	Peaxi162Scf00064g00224	cytochrome P450, family 82, subfamily C, polypeptide 4	RT_CTR_00h	RT_STR_00h	OK	4.5352	10.4223	1.20043	1.90469	0.00445	0.0105515	yes		Peaxi162Scf00072g00011	1.87839	2.47042	5.45019	0.0195662	0.200126
XLOC_002717	Peaxi162Scf00016g02742	Peroxisomal (S)-2-hydroxy-acid oxidase	RT_CTR_00h	RT_STR_00h	OK	4.22767	9.71423	1.20024	5.44132	5e-05	0.000185415	yes		Peaxi162Scf00235g00326	1.87714	1.17551	13.7618	0.000207517	0.0341959
XLOC_008880	Peaxi162Scf00094g00101	Pathogenesis-related thaumatin superfamily protein	RT_CTR_00h	RT_STR_00h	OK	3.59407	8.25383	1.19945	1.70273	0.0068	0.0152509	yes		Peaxi162Scf00021g01111	1.85999	-0.522788	1.18431	0.276481	0.599324
XLOC_018370	Peaxi162Scf00303g00059		RT_CTR_00h	RT_STR_00h	OK	6.54065	14.9897	1.19647	1.68546	0.00995	0.02124	yes		Peaxi162Scf00263g00228	1.85555	0.581175	4.74422	0.0293969	0.235084
XLOC_020839	Peaxi162Scf00374g00006	WRKY DNA-binding protein 70	RT_CTR_00h	RT_STR_00h	OK	9.42465	21.5916	1.19596	2.45351	0.0001	0.00035384	yes		Peaxi162Scf00751g00624	1.85436	7.06492	10.5779	0.00114448	0.0655165
XLOC_032490	Peaxi162Scf01064g00263	Protein of unknown function (DUF616)	RT_CTR_00h	RT_STR_00h	OK	1.75932	4.02732	1.1948	1.64779	0.0061	0.0138823	yes		Peaxi162Scf00271g00834	1.85405	2.24041	5.45719	0.019488	0.199627
XLOC_034770	Peaxi162Scf02148g00213	Peroxidase superfamily protein	RT_CTR_00h	RT_STR_00h	OK	13.5586	31.0275	1.19434	2.85473	5e-05	0.000185415	yes		Peaxi162Scf00456g00032	1.84971	2.66712	9.17418	0.00245453	0.0859083
XLOC_030025	Peaxi162Scf00823g00003	Vacuolar iron transporter homolog 4	RT_CTR_00h	RT_STR_00h	OK	8.34344	19.0793	1.19329	2.13782	0.00175	0.00466936	yes		Peaxi162Scf00828g00017	1.8485	0.680897	10.8038	0.00101292	0.061678
XLOC_014171	Peaxi162Scf00191g00051	SAUR-like auxin-responsive protein family	RT_CTR_00h	RT_STR_00h	OK	5.25888	12.0167	1.19221	1.14998	0.05495	0.0928324	no		Peaxi162Scf00160g01637	1.8457	1.73543	13.1322	0.000290257	0.0377826
XLOC_033783	Peaxi162Scf01305g00012	Cupredoxin superfamily protein	RT_CTR_00h	RT_STR_00h	OK	8.68608	19.845	1.19199	1.92151	0.00195	0.0051377	yes		Peaxi162Scf00295g00091	1.84548	2.07423	5.56246	0.0183496	0.195202
XLOC_033423	Peaxi162Scf01217g00110	Unknown protein	RT_CTR_00h	RT_STR_00h	OK	99.1669	225.847	1.18741	2.783	0.0001	0.00035384	yes		Peaxi162Scf00304g00137	1.8382	5.75152	10.2964	0.0013329	0.0680318
XLOC_006731	Peaxi162Scf00065g00118	Unknown protein	RT_CTR_00h	RT_STR_00h	OK	8.34186	18.9781	1.18589	1.09202	0.06625	0.108983	no		Peaxi162Scf01205g00156	1.83781	5.85799	8.26762	0.00403583	0.104768
XLOC_021221	Peaxi162Scf00385g00096	Cysteine/Histidine-rich C1 domain family protein, putative isoform 2 [Theobroma cacao] gb|EOY09316.1| Cysteine/Histidine-rich C1 domain family protein, putative isoform 2 [Theobroma cacao]	RT_CTR_00h	RT_STR_00h	OK	3.64268	8.28596	1.18567	1.83566	0.0034	0.00834304	yes		Peaxi162Scf00190g01521	1.82754	1.12425	3.91788	0.0477751	0.285953
XLOC_019041	Peaxi162Scf00323g00521	tyrosine-rich hydroxyproline-rich glycoprotein, partial [Petroselinum crispum]	RT_CTR_00h	RT_STR_00h	OK	2101.5	4774.08	1.1838	1.79156	0.40595	0.487239	no		Peaxi162Scf00064g00193	1.82304	3.07947	15.9971	6.34e-05	0.018591
XLOC_026222	Peaxi162Scf00599g00115	ASR5 protein [Solanum chilense]	RT_CTR_00h	RT_STR_00h	OK	66.3306	150.601	1.18298	2.91	5e-05	0.000185415	yes		Peaxi162Scf00304g00917	1.82022	0.498436	13.1751	0.000283686	0.0377826
XLOC_021011	Peaxi162Scf00378g00827	tyrosine-rich hydroxyproline-rich glycoprotein, partial [Petroselinum crispum]	RT_CTR_00h	RT_STR_00h	OK	76.7722	174.273	1.18269	8.69473	5e-05	0.000185415	yes		Peaxi162Scf00553g00054	1.82015	1.30077	5.45758	0.0194836	0.199627
XLOC_000753	Peaxi162Scf00003g01410	Unknown protein	RT_CTR_00h	RT_STR_00h	OK	1.23678	2.80673	1.1823	0.828884	0.2216	0.296605	no		Peaxi162Scf00282g00003	1.81846	0.125211	5.00905	0.0252151	0.219928
XLOC_021705	Peaxi162Scf00401g00338	Unknown protein	RT_CTR_00h	RT_STR_00h	OK	1.98048	4.47531	1.17614	0.947173	0.1944	0.26781	no		Peaxi162Scf00479g00065	1.81678	4.89704	7.66539	0.005629	0.119577
XLOC_033283	Peaxi162Scf01195g00005	Pollen Ole e 1 allergen and extensin family protein	RT_CTR_00h	RT_STR_00h	OK	3.24476	7.33084	1.17587	1.19049	0.0703	0.11466	no		Peaxi162Scf00185g00821	1.80947	1.49406	8.00935	0.00465364	0.111947
XLOC_015583	Peaxi162Scf00222g00056	Calcium-binding EF-hand family protein	RT_CTR_00h	RT_STR_00h	OK	1.55803	3.51237	1.17272	0.96584	0.13825	0.202539	no		Peaxi162Scf00362g01049	1.80927	-0.621464	2.0263	0.154597	0.469588
XLOC_031571	Peaxi162Scf00962g00311	Rhamnogalacturonate lyase family protein	RT_CTR_00h	RT_STR_00h	OK	2.33982	5.27175	1.17188	2.00652	0.0015	0.00407526	yes		Peaxi162Scf00023g02224	1.8087	3.21767	14.0507	0.000177948	0.032286
XLOC_009541	Peaxi162Scf00105g00010	Peroxidase superfamily protein	RT_CTR_00h	RT_STR_00h	OK	1.76572	3.97709	1.17146	1.23083	0.03435	0.0619154	no		Peaxi162Scf00201g00331	1.8046	7.18268	8.70916	0.00316615	0.093872
XLOC_009139	Peaxi162Scf00099g01816	Unknown protein	RT_CTR_00h	RT_STR_00h	OK	30.3803	68.335	1.16949	2.58084	5e-05	0.000185415	yes		Peaxi162Scf00053g00082	1.80405	3.33897	8.72681	0.00313564	0.0934466
XLOC_007494	Peaxi162Scf00074g00076	Late embryogenesis abundant (LEA) hydroxyproline-rich glycoprotein family	RT_CTR_00h	RT_STR_00h	OK	7.32131	16.4638	1.16912	1.69478	0.00495	0.0115758	yes		Peaxi162Scf00351g00317	1.80215	0.403956	6.00296	0.0142819	0.175481
XLOC_023757	Peaxi162Scf00474g00715	Unknown protein	RT_CTR_00h	RT_STR_00h	OK	1.85338	4.16626	1.16859	0.825846	0.18085	0.252261	no		Peaxi162Scf00064g00434	1.7996	1.80027	9.13526	0.0025073	0.0866618
XLOC_025108	Peaxi162Scf00541g00061	TCP family transcription factor	RT_CTR_00h	RT_STR_00h	OK	1.23458	2.77387	1.16787	1.14703	0.06045	0.100742	no		Peaxi162Scf00017g00238	1.79311	0.387864	4.74979	0.0293018	0.234687
XLOC_007167	Peaxi162Scf00071g00729	conserved hypothetical protein [Ricinus communis] gb|EEF49781.1| conserved hypothetical protein [Ricinus communis]	RT_CTR_00h	RT_STR_00h	OK	6.31066	14.1576	1.16571	1.67835	0.0092	0.0198485	yes		Peaxi162Scf00096g00052	1.79212	-0.0944502	3.49216	0.06166	0.31542
XLOC_031114	Peaxi162Scf00928g00033	Unknown protein	RT_CTR_00h	RT_STR_00h	OK	6.13969	13.7532	1.16353	1.38226	0.0226	0.043165	yes		Peaxi162Scf01242g00122	1.7914	-0.074499	8.36326	0.00382884	0.10274
XLOC_015549	Peaxi162Scf00222g00034	ribonuclease 1	RT_CTR_00h	RT_STR_00h	OK	11.6553	26.0269	1.15901	2.72722	5e-05	0.000185415	yes		Peaxi162Scf00016g03335	1.7913	2.30329	6.91757	0.00853529	0.141351
XLOC_009939	Peaxi162Scf00111g00230	alpha/beta-Hydrolases superfamily protein	RT_CTR_00h	RT_STR_00h	OK	1.47943	3.30349	1.15895	1.21762	0.0362	0.0648039	no		Peaxi162Scf00147g00312	1.77532	-0.45923	1.71546	0.190278	0.515691
XLOC_025564	Peaxi162Scf00562g00411	nudix hydrolase homolog 17	RT_CTR_00h	RT_STR_00h	OK	2.72465	6.08158	1.15838	1.16668	0.0499	0.0854338	no		Peaxi162Scf00716g00032	1.77317	2.69431	4.90964	0.0267071	0.226426
XLOC_020298	Peaxi162Scf00360g00092	conserved hypothetical protein [Ricinus communis] gb|EEF35252.1| conserved hypothetical protein [Ricinus communis]	RT_CTR_00h	RT_STR_00h	OK	1.48993	3.32141	1.15655	0.679761	0.205	0.279435	no		Peaxi162Scf00207g01313	1.76856	-0.0874782	3.539	0.0599415	0.311937
XLOC_004034	Peaxi162Scf00031g00261		RT_CTR_00h	RT_STR_00h	OK	9.15715	20.3759	1.15389	2.02849	0.0012	0.0033442	yes		Peaxi162Scf00003g04424	1.76224	1.20133	5.00526	0.0252704	0.219928
XLOC_019002	Peaxi162Scf00322g00918	Carbohydrate-binding X8 domain superfamily protein	RT_CTR_00h	RT_STR_00h	OK	33.3193	74.1299	1.1537	3.50963	5e-05	0.000185415	yes		Peaxi162Scf00745g00065	1.75507	-0.258273	6.32759	0.0118874	0.164723
XLOC_033887	Peaxi162Scf01323g00001	Unknown protein	RT_CTR_00h	RT_STR_00h	OK	35.6299	79.2308	1.15297	1.53513	0.01525	0.0307208	yes		Peaxi162Scf00027g00176	1.75245	0.779862	4.50444	0.0338069	0.250881
XLOC_025234	Peaxi162Scf00546g00422		RT_CTR_00h	RT_STR_00h	OK	1.34207	2.97869	1.15022	0.996526	0.0926	0.145043	no		Peaxi162Scf00122g01416	1.74529	-0.279515	2.26666	0.132185	0.440992
XLOC_024721	Peaxi162Scf00527g00321	Cytochrome b6	RT_CTR_00h	RT_STR_00h	OK	3.7318	8.25524	1.14544	1.42546	0.0151	0.0304588	yes		Peaxi162Scf00198g00515	1.73876	2.31503	6.26182	0.0123368	0.166982
XLOC_002208	Peaxi162Scf00013g01518	AP2/B3-like transcriptional factor family protein	RT_CTR_00h	RT_STR_00h	OK	1.89356	4.18439	1.14392	1.54724	0.0112	0.0235312	yes		Peaxi162Scf00065g00124	1.73523	6.42152	11.017	0.000902821	0.0590161
XLOC_030104	Peaxi162Scf00828g00017	germin-like protein 7	RT_CTR_00h	RT_STR_00h	OK	1.96444	4.33906	1.14326	1.08563	0.07375	0.119488	no		Peaxi162Scf00282g00011	1.73358	0.463384	2.92957	0.0869707	0.365606
XLOC_003307	Peaxi162Scf00020g01031	ferric reduction oxidase 2	RT_CTR_00h	RT_STR_00h	OK	7.1151	15.7132	1.14302	2.6591	5e-05	0.000185415	yes		Peaxi162Scf01969g00021	1.72932	-0.629614	2.41039	0.120532	0.423058
XLOC_007218	Peaxi162Scf00071g00239		RT_CTR_00h	RT_STR_00h	OK	3.23482	7.14232	1.14271	1.35896	0.02365	0.0448834	yes		Peaxi162Scf01713g00017	1.72105	1.13328	2.70627	0.0999542	0.388853
XLOC_023273	Peaxi162Scf00452g00055	SAUR-like auxin-responsive protein family	RT_CTR_00h	RT_STR_00h	OK	3.1286	6.90674	1.14249	1.01565	0.14805	0.214266	no		Peaxi162Scf00833g00056	1.72003	0.596766	6.98635	0.00821337	0.139134
XLOC_016027	Peaxi162Scf00232g01126	NAC domain containing protein 1	RT_CTR_00h	RT_STR_00h	OK	35.6089	78.5815	1.14195	3.31921	5e-05	0.000185415	yes		Peaxi162Scf00132g00007	1.71283	0.926187	5.16107	0.0230986	0.212159
XLOC_003142	Peaxi162Scf00018g02019	Bet1-like SNARE 1-1	RT_CTR_00h	RT_STR_00h	OK	5.12564	11.2979	1.14025	1.51183	0.0148	0.0299317	yes		Peaxi162Scf00385g01229	1.71208	0.347445	2.86096	0.0907532	0.372657
XLOC_031717	Peaxi162Scf00979g00008	conserved hypothetical protein [Ricinus communis] gb|EEF35045.1| conserved hypothetical protein [Ricinus communis]	RT_CTR_00h	RT_STR_00h	OK	7.45238	16.42	1.13968	1.31281	0.02815	0.0521321	no		Peaxi162Scf00005g00505	1.70607	2.25157	3.46447	0.0627007	0.318163
XLOC_013478	Peaxi162Scf00174g00075	protein EMBRYO DEFECTIVE 1793 [Arabidopsis thaliana] gb|AAU15177.1| [Arabidopsis thaliana] gb|AEE35791.1| LYR family of Fe/S cluster biogenesis protein [Arabidopsis thaliana]	RT_CTR_00h	RT_STR_00h	OK	2.15463	4.74119	1.13781	1.44736	0.0318	0.0579208	no		Peaxi162Scf00691g00218	1.7035	0.392917	5.08414	0.0241457	0.216693
XLOC_023031	Peaxi162Scf00446g00211	vesicle associated protein	RT_CTR_00h	RT_STR_00h	OK	1.61308	3.54641	1.13654	1.12346	0.0635	0.105079	no		Peaxi162Scf00831g00037	1.70045	-0.672496	1.27963	0.257968	0.581166
XLOC_025553	Peaxi162Scf00561g00008	laccase 17	RT_CTR_00h	RT_STR_00h	OK	5.07707	11.1617	1.13649	2.07963	0.0011	0.00309629	yes		Peaxi162Scf00713g00044	1.69837	1.46263	7.67909	0.00558643	0.119564
XLOC_016111	Peaxi162Scf00235g00327	geranylgeranyl pyrophosphate synthase 1	RT_CTR_00h	RT_STR_00h	OK	2.56369	5.62648	1.13401	1.54315	0.01645	0.0328055	yes		Peaxi162Scf00764g00111	1.69453	0.554485	5.70429	0.0169235	0.188553
XLOC_010159	Peaxi162Scf00117g00101	Calcium-binding EF-hand family protein	RT_CTR_00h	RT_STR_00h	OK	1.78534	3.91689	1.13351	0.943512	0.09885	0.153218	no		Peaxi162Scf00015g00459	1.69273	0.154331	4.80349	0.0284021	0.2327
XLOC_023782	Peaxi162Scf00475g00037	2-oxoglutarate (2OG) and Fe(II)-dependent oxygenase superfamily protein	RT_CTR_00h	RT_STR_00h	OK	5.27033	11.5462	1.13145	1.62144	0.0061	0.0138823	yes		Peaxi162Scf00120g00310	1.69106	0.883669	4.10767	0.042689	0.27197
XLOC_030190	Peaxi162Scf00835g00332		RT_CTR_00h	RT_STR_00h	OK	3.86209	8.45457	1.13035	1.21359	0.04515	0.0784114	no		Peaxi162Scf00109g01520	1.68781	-0.141152	1.82913	0.17623	0.497574
XLOC_010698	Peaxi162Scf00126g00622	Fructokinase-2	RT_CTR_00h	RT_STR_00h	OK	11.2695	24.662	1.12986	2.43213	5e-05	0.000185415	yes		Peaxi162Scf00553g00510	1.6861	1.20697	11.0068	0.000907779	0.0590161
XLOC_012838	Peaxi162Scf00164g00612	pop3 peptide [Arabidopsis thaliana]	RT_CTR_00h	RT_STR_00h	OK	16.9265	37.0319	1.12948	2.11536	0.0006	0.00180172	yes		Peaxi162Scf00062g01022	1.68237	-0.43213	1.79862	0.179879	0.50211
XLOC_029244	Peaxi162Scf00771g00033	receptor lectin kinase	RT_CTR_00h	RT_STR_00h	OK	2.21711	4.84726	1.12849	1.77568	0.002	0.00525425	yes		Peaxi162Scf00071g00018	1.68152	0.489128	4.46787	0.0345379	0.252191
XLOC_006018	Peaxi162Scf00055g00161	6,7-dimethyl-8-ribityllumazine synthase [Theobroma cacao] gb|EOY34627.1| 6,7-dimethyl-8-ribityllumazine synthase [Theobroma cacao]	RT_CTR_00h	RT_STR_00h	OK	1.69426	3.70382	1.12836	0.793222	0.19205	0.265176	no		Peaxi162Scf00314g00827	1.68049	6.8636	15.101	0.000101908	0.0252315
XLOC_017944	Peaxi162Scf00290g00125	germin-like protein 10	RT_CTR_00h	RT_STR_00h	OK	2.70329	5.90898	1.12819	1.23991	0.0336	0.0607398	no		Peaxi162Scf00166g01118	1.68006	1.67589	5.81897	0.0158542	0.184791
XLOC_026868	Peaxi162Scf00635g00621	HIT-type Zinc finger family protein	RT_CTR_00h	RT_STR_00h	OK	7.59124	16.5882	1.12775	1.74722	0.01015	0.0216124	yes		Peaxi162Scf00238g00149	1.67978	2.74673	12.0485	0.00051834	0.0483597
XLOC_008588	Peaxi162Scf00089g01019	Pectate lyase family protein	RT_CTR_00h	RT_STR_00h	OK	40.6791	88.7653	1.12571	2.71855	5e-05	0.000185415	yes		Peaxi162Scf00048g00207	1.67743	3.65371	14.3341	0.000153068	0.03078
XLOC_027146	Peaxi162Scf00652g00116	Actin-related protein 2/3 complex subunit 4	RT_CTR_00h	RT_STR_00h	OK	3.45075	7.52855	1.12546	1.30999	0.0485	0.083359	no		Peaxi162Scf00370g00029	1.67588	-0.342613	4.18345	0.0408205	0.268233
XLOC_005001	Peaxi162Scf00042g00123	sterol methyltransferase 2	RT_CTR_00h	RT_STR_00h	OK	1.62478	3.543	1.12472	1.294	0.0329	0.0596521	no		Peaxi162Scf00001g00104	1.67464	0.631304	3.96189	0.0465414	0.282539
XLOC_021286	Peaxi162Scf00388g00011		RT_CTR_00h	RT_STR_00h	OK	12.5206	27.2648	1.12273	2.20452	0.0003	0.000964629	yes		Peaxi162Scf00003g00239	1.6731	-0.161357	1.73498	0.187777	0.512348
XLOC_024454	Peaxi162Scf00516g00512	AIG2-like (avirulence induced gene) family protein	RT_CTR_00h	RT_STR_00h	OK	44.1883	96.2093	1.12251	2.83987	5e-05	0.000185415	yes		Peaxi162Scf00160g00113	1.66721	0.715286	4.21223	0.0401334	0.266938
XLOC_027422	Peaxi162Scf00672g00514	31-kDa RNA binding protein	RT_CTR_00h	RT_STR_00h	OK	2.13358	4.64332	1.12188	1.11138	0.0604	0.10067	no		Peaxi162Scf01644g00002	1.66428	1.9179	10.8979	0.000962742	0.0602426
XLOC_003134	Peaxi162Scf00018g00238	Ribonuclease T2 family protein	RT_CTR_00h	RT_STR_00h	OK	15.8252	34.4005	1.12021	2.30877	0.0001	0.00035384	yes		Peaxi162Scf00078g00338	1.6637	2.61851	5.59467	0.0180152	0.194169
XLOC_008695	Peaxi162Scf00089g01241	High-affinity nitrate transporter 3.1	RT_CTR_00h	RT_STR_00h	OK	113.038	245.513	1.119	2.80862	5e-05	0.000185415	yes		Peaxi162Scf00576g00051	1.66194	-0.65599	4.34699	0.0370745	0.259194
XLOC_000310	Peaxi162Scf00001g00371	Endoglucanase 17	RT_CTR_00h	RT_STR_00h	OK	5.3634	11.6442	1.11839	2.29804	0.0002	0.000667709	yes		Peaxi162Scf00074g00355	1.6512	0.202172	4.49619	0.0339705	0.251453
XLOC_018580	Peaxi162Scf00309g01023	HXXXD-type acyl-transferase family protein	RT_CTR_00h	RT_STR_00h	OK	3.39402	7.36778	1.11824	1.89909	0.0026	0.00660917	yes		Peaxi162Scf01086g00027	1.64671	2.55452	10.5593	0.00115606	0.0657812
XLOC_017564	Peaxi162Scf00282g00015	Pentatricopeptide repeat-containing protein	RT_CTR_00h	RT_STR_00h	OK	6.21021	13.4798	1.11809	1.91699	0.0149	0.0301088	yes		Peaxi162Scf01064g00230	1.64474	1.86121	7.497	0.00618017	0.123985
XLOC_023435	Peaxi162Scf00460g00049	UDP-Glycosyltransferase superfamily protein	RT_CTR_00h	RT_STR_00h	OK	20.199	43.8033	1.11675	2.67696	5e-05	0.000185415	yes		Peaxi162Scf00603g00016	1.64282	9.40939	4.95355	0.0260372	0.223213
XLOC_007709	Peaxi162Scf00075g00211		RT_CTR_00h	RT_STR_00h	OK	13.0182	28.2227	1.11633	1.91258	0.00285	0.00715063	yes		Peaxi162Scf00021g02526	1.64242	0.333887	3.37876	0.0660416	0.325757
XLOC_028377	Peaxi162Scf00714g00017	Pathogenesis-related thaumatin superfamily protein	RT_CTR_00h	RT_STR_00h	OK	148.924	322.771	1.11594	2.81749	5e-05	0.000185415	yes		Peaxi162Scf02777g00001	1.63657	1.21533	1.92196	0.165641	0.484171
XLOC_003364	Peaxi162Scf00021g00081	NAD(P)-binding Rossmann-fold superfamily protein	RT_CTR_00h	RT_STR_00h	OK	2.71943	5.89245	1.11556	1.32695	0.02865	0.0529343	no		Peaxi162Scf00523g00062	1.6363	-0.324736	1.9464	0.162975	0.480552
XLOC_009547	Peaxi162Scf00105g00059	hemoglobin 3	RT_CTR_00h	RT_STR_00h	OK	4.61962	10.0083	1.11535	1.64006	0.00725	0.0161294	yes		Peaxi162Scf00081g00011	1.63563	1.27889	5.47482	0.0192924	0.198761
XLOC_033610	Peaxi162Scf01261g00011	Chitinase family protein	RT_CTR_00h	RT_STR_00h	OK	5.30055	11.4513	1.1113	1.82317	0.0035	0.00855716	yes		Peaxi162Scf00408g00045	1.63196	0.449112	5.38601	0.0202989	0.202837
XLOC_014311	Peaxi162Scf00193g00616		RT_CTR_00h	RT_STR_00h	OK	386.195	834.209	1.11108	2.62809	5e-05	0.000185415	yes		Peaxi162Scf00157g00054	1.62895	0.118931	3.04615	0.0809288	0.353927
XLOC_030131	Peaxi162Scf00829g00009	Unknown protein	RT_CTR_00h	RT_STR_00h	OK	1.40081	3.02435	1.11036	0.729367	0.24595	0.321865	no		Peaxi162Scf00620g00242	1.62634	5.52814	10.8503	0.000987823	0.0611643
XLOC_021486	Peaxi162Scf00393g00107	proline rich protein [Solanum lycopersicum]	RT_CTR_00h	RT_STR_00h	OK	1541.25	3324.88	1.1092	2.77368	0.00605	0.0137859	yes		Peaxi162Scf00039g00141	1.62395	1.5781	8.05133	0.00454702	0.110667
XLOC_028507	Peaxi162Scf00722g00002	Thioredoxin superfamily protein	RT_CTR_00h	RT_STR_00h	OK	3.79855	8.18459	1.10746	1.34486	0.0244	0.0461015	yes		Peaxi162Scf00199g00109	1.62021	-0.461038	2.4783	0.115427	0.416258
XLOC_000445	Peaxi162Scf00002g00048	P-rich protein EIG-I30 [Nicotiana tabacum]	RT_CTR_00h	RT_STR_00h	OK	292.393	629.88	1.10717	2.43567	5e-05	0.000185415	yes		Peaxi162Scf00100g00314	1.61997	3.4883	3.44048	0.0636171	0.320605
XLOC_013716	Peaxi162Scf00179g00121		RT_CTR_00h	RT_STR_00h	OK	2612.91	5626.41	1.10656	2.06831	0.00055	0.00166651	yes		Peaxi162Scf01098g00001	1.61829	0.457801	3.5461	0.0596855	0.31123
XLOC_016971	Peaxi162Scf00263g10122	Unknown protein	RT_CTR_00h	RT_STR_00h	OK	6241.88	13435	1.10594	1.52026	0.60215	0.672978	no		Peaxi162Scf00328g01214	1.61615	3.16204	2.78021	0.0954358	0.381233
XLOC_029013	Peaxi162Scf00756g00043	Peroxidase superfamily protein	RT_CTR_00h	RT_STR_00h	OK	1.47484	3.17182	1.10476	1.20446	0.0454	0.0787761	no		Peaxi162Scf00002g00126	1.61514	9.15942	12.8922	0.000329962	0.0400195
XLOC_025251	Peaxi162Scf00548g00114	Unknown protein	RT_CTR_00h	RT_STR_00h	OK	14.8072	31.8315	1.10415	1.02342	0.10885	0.166214	no		Peaxi162Scf00101g00142	1.61482	10.1622	6.53835	0.0105573	0.15678
XLOC_029526	Peaxi162Scf00788g00213	3-ketoacyl-CoA synthase 2	RT_CTR_00h	RT_STR_00h	OK	1.29789	2.78973	1.10396	1.38626	0.0259	0.0485145	yes		Peaxi162Scf00191g00212	1.61459	3.13666	2.96098	0.0852963	0.362739
XLOC_025012	Peaxi162Scf00538g00127	V-type proton ATPase 16 kDa proteolipid subunit	RT_CTR_00h	RT_STR_00h	OK	31.1487	66.928	1.10344	2.53615	5e-05	0.000185415	yes		Peaxi162Scf00194g00426	1.61087	7.73713	7.80977	0.00519645	0.117749
XLOC_002554	Peaxi162Scf00015g10238	Histone superfamily protein	RT_CTR_00h	RT_STR_00h	OK	31.5575	67.7677	1.10262	1.96373	0.00145	0.00395485	yes		Peaxi162Scf00312g00710	1.61069	1.94127	1.50777	0.21948	0.542273
XLOC_016936	Peaxi162Scf00262g00619	HSP20-like chaperones superfamily protein [Theobroma cacao] gb|EOY28667.1| HSP20-like chaperones superfamily protein [Theobroma cacao]	RT_CTR_00h	RT_STR_00h	OK	18.0019	38.6396	1.10193	2.17968	0.00035	0.00110899	yes		Peaxi162Scf00017g00613	1.60958	4.72936	1.54225	0.214284	0.537067
XLOC_029152	Peaxi162Scf00765g00012	copper transporter 1	RT_CTR_00h	RT_STR_00h	OK	7.46141	15.9983	1.10039	1.39801	0.0232	0.0441541	yes		Peaxi162Scf00334g00123	1.60668	-0.113787	3.1644	0.0752601	0.34241
XLOC_031791	Peaxi162Scf00984g00118	Zinc finger CCCH domain-containing protein 34	RT_CTR_00h	RT_STR_00h	OK	1.33001	2.85164	1.10035	1.44422	0.01895	0.0370625	yes		Peaxi162Scf00370g00071	1.60165	2.55217	7.8247	0.0051537	0.117043
XLOC_006494	Peaxi162Scf00062g01218	extensin-like protein Ext1 precursor [Solanum lycopersicum] emb|CAD10626.1| extensin-like protein Ext1 [Solanum lycopersicum]	RT_CTR_00h	RT_STR_00h	OK	2.72639	5.83933	1.09881	2.07783	0.00145	0.00395485	yes		Peaxi162Scf00421g00816	1.60156	4.34073	9.06774	0.00260159	0.0875052
XLOC_025018	Peaxi162Scf00538g00314	Peroxidase superfamily protein	RT_CTR_00h	RT_STR_00h	OK	5.39699	11.557	1.09854	2.6145	0.00055	0.00166651	yes		Peaxi162Scf00348g01211	1.60089	-0.549695	2.01773	0.155471	0.470571
XLOC_004820	Peaxi162Scf00039g01412	GDSL esterase/lipase	RT_CTR_00h	RT_STR_00h	OK	7.86029	16.826	1.09804	2.04708	0.00055	0.00166651	yes		Peaxi162Scf00015g00522	1.60088	4.02909	1.54412	0.214006	0.536686
XLOC_024799	Peaxi162Scf00530g00051	HXXXD-type acyl-transferase family protein	RT_CTR_00h	RT_STR_00h	OK	1.59002	3.40086	1.09686	1.38082	0.02755	0.051173	no		Peaxi162Scf01098g00013	1.59754	1.63981	6.43594	0.0111834	0.160389
XLOC_019940	Peaxi162Scf00347g00919	S-norcoclaurine synthase [Morus notabilis]	RT_CTR_00h	RT_STR_00h	OK	2.81096	6.01033	1.09638	1.24104	0.04805	0.0826903	no		Peaxi162Scf00263g00033	1.59656	2.23449	6.47998	0.0109096	0.159127
XLOC_018612	Peaxi162Scf00310g00710	Endoglucanase 8	RT_CTR_00h	RT_STR_00h	OK	16.9779	36.2768	1.09539	2.50538	5e-05	0.000185415	yes		Peaxi162Scf00152g01330	1.5964	4.84625	1.52895	0.21627	0.538582
XLOC_001408	Peaxi162Scf00007g01416	Protein of unknown function (DUF1218)	RT_CTR_00h	RT_STR_00h	OK	1.76765	3.77566	1.0949	0.954503	0.14905	0.215489	no		Peaxi162Scf00016g03458	1.59508	0.0112341	4.65431	0.0309756	0.24091
XLOC_021998	Peaxi162Scf00409g00520	RmlC-like cupins superfamily protein	RT_CTR_00h	RT_STR_00h	OK	1.2466	2.66035	1.09362	1.16635	0.0492	0.0843935	no		Peaxi162Scf00347g00919	1.59443	5.37786	11.96	0.000543558	0.0493377
XLOC_010153	Peaxi162Scf00117g00417	NC domain-containing protein-related	RT_CTR_00h	RT_STR_00h	OK	2.32991	4.96584	1.09176	1.18986	0.03935	0.0696671	no		Peaxi162Scf00014g00811	1.59295	-0.359946	5.0554	0.0245494	0.217608
XLOC_010208	Peaxi162Scf00117g01729	HXXXD-type acyl-transferase family protein	RT_CTR_00h	RT_STR_00h	OK	13.7316	29.2632	1.09159	2.59809	5e-05	0.000185415	yes		Peaxi162Scf00317g00115	1.59129	2.39786	1.53882	0.214793	0.537508
XLOC_009519	Peaxi162Scf00104g00614	MLP-like protein 28	RT_CTR_00h	RT_STR_00h	OK	162.654	346.611	1.09152	2.6696	5e-05	0.000185415	yes		Peaxi162Scf00282g00132	1.59085	2.98176	9.01258	0.00268127	0.0881257
XLOC_016747	Peaxi162Scf00255g00124	Protein kinase superfamily protein	RT_CTR_00h	RT_STR_00h	OK	3.44462	7.33006	1.08948	1.62582	0.0087	0.0189057	yes		Peaxi162Scf00128g00012	1.59054	2.83515	9.72568	0.00181711	0.0755052
XLOC_022843	Peaxi162Scf00440g00223	RING/FYVE/PHD zinc finger superfamily protein	RT_CTR_00h	RT_STR_00h	OK	1.45129	3.08819	1.08943	1.29195	0.0436	0.0761441	no		Peaxi162Scf00013g00538	1.58995	-0.246737	2.75625	0.0968748	0.383506
XLOC_016291	Peaxi162Scf00241g00423	NAC domain protein,	RT_CTR_00h	RT_STR_00h	OK	1.7645	3.74965	1.0875	1.31999	0.02825	0.0522921	no		Peaxi162Scf00110g01110	1.58844	0.501486	2.80188	0.0941539	0.378663
XLOC_015193	Peaxi162Scf00211g00111	Late embryogenesis abundant (LEA) hydroxyproline-rich glycoprotein family	RT_CTR_00h	RT_STR_00h	OK	202.886	430.996	1.08701	2.68948	5e-05	0.000185415	yes		Peaxi162Scf00129g00321	1.58746	3.43502	1.48656	0.222751	0.545843
XLOC_032303	Peaxi162Scf01049g00008	Unknown protein	RT_CTR_00h	RT_STR_00h	OK	17.489	37.1409	1.08656	3.54504	5e-05	0.000185415	yes		Peaxi162Scf01149g00213	1.58651	0.83981	6.48675	0.0108681	0.158857
XLOC_030339	Peaxi162Scf00848g00118	Unknown protein	RT_CTR_00h	RT_STR_00h	OK	5.23021	11.1014	1.08581	1.65571	0.0076	0.0168035	yes		Peaxi162Scf00013g00135	1.58368	1.48406	1.52675	0.216601	0.539082
XLOC_033053	Peaxi162Scf01158g00033	Unknown protein	RT_CTR_00h	RT_STR_00h	OK	23.5342	49.9391	1.08541	2.50729	0.00015	0.000513767	yes		Peaxi162Scf00699g00062	1.58303	2.77655	1.50638	0.219693	0.542641
XLOC_031820	Peaxi162Scf00986g00024	tonoplast intrinsic protein 1	RT_CTR_00h	RT_STR_00h	OK	459.349	974.235	1.08468	2.35903	5e-05	0.000185415	yes		Peaxi162Scf00042g02616	1.58285	3.7792	1.50515	0.21988	0.542872
XLOC_014121	Peaxi162Scf00189g00917	ubiquitin-conjugating enzyme 18	RT_CTR_00h	RT_STR_00h	OK	5.24186	11.1096	1.08365	1.58315	0.0119	0.0247948	yes		Peaxi162Scf00003g00073	1.58197	0.983343	6.09791	0.0135341	0.172305
XLOC_006715	Peaxi162Scf00065g10111	Unknown protein	RT_CTR_00h	RT_STR_00h	OK	7.58104	16.0578	1.08281	1.71835	0.005	0.011677	yes		Peaxi162Scf00064g00164	1.58182	5.22975	10.679	0.00108357	0.0635774
XLOC_032725	Peaxi162Scf01098g00013		RT_CTR_00h	RT_STR_00h	OK	4.67737	9.90397	1.08231	1.60725	0.0261	0.0488405	yes		Peaxi162Scf00255g00006	1.5802	3.45872	3.57937	0.0585013	0.307689
XLOC_032011	Peaxi162Scf01006g00035	Nuclear transcription factor Y subunit B-3	RT_CTR_00h	RT_STR_00h	OK	1.52051	3.21948	1.08227	0.9265	0.1551	0.222646	no		Peaxi162Scf00847g00032	1.5746	3.60675	1.46148	0.226695	0.550445
XLOC_027691	Peaxi162Scf00683g00343	nodulin MtN21 /EamA-like transporter family protein	RT_CTR_00h	RT_STR_00h	OK	1.30111	2.7489	1.07911	0.943385	0.09135	0.143417	no		Peaxi162Scf01343g00004	1.57314	1.34272	2.82494	0.0928102	0.376181
XLOC_017452	Peaxi162Scf00274g00810	Microtubule-associated protein RP/EB family member 1B	RT_CTR_00h	RT_STR_00h	OK	3.91619	8.26631	1.07779	1.56766	0.0077	0.0169943	yes		Peaxi162Scf00152g00013	1.57203	-0.0700272	6.1179	0.013382	0.171557
XLOC_005628	Peaxi162Scf00047g02011	nuclear factor Y, subunit B3	RT_CTR_00h	RT_STR_00h	OK	2.9154	6.14706	1.0762	1.21116	0.09455	0.147661	no		Peaxi162Scf00207g01146	1.56999	1.64782	1.34872	0.245502	0.569449
XLOC_030518	Peaxi162Scf00876g00429	Protein of unknown function (DUF1218)	RT_CTR_00h	RT_STR_00h	OK	3.12029	6.57514	1.07534	1.31175	0.03675	0.0656544	no		Peaxi162Scf00104g01925	1.56541	2.40572	1.42687	0.232276	0.555262
XLOC_002931	Peaxi162Scf00016g03457		RT_CTR_00h	RT_STR_00h	OK	3.83492	8.07785	1.07478	1.26478	0.0418	0.0734178	no		Peaxi162Scf00014g00025	1.56532	1.24427	1.2993	0.254342	0.577844
XLOC_032788	Peaxi162Scf01110g00001	AT-hook motif nuclear-localized protein 20	RT_CTR_00h	RT_STR_00h	OK	33.2603	70.0426	1.07443	2.65391	5e-05	0.000185415	yes		Peaxi162Scf00003g04331	1.56246	0.813112	5.22402	0.022277	0.209728
XLOC_011713	Peaxi162Scf00141g00334	Yippee family putative zinc-binding protein	RT_CTR_00h	RT_STR_00h	OK	2.05335	4.3213	1.07348	1.11814	0.07695	0.12393	no		Peaxi162Scf01150g00024	1.56078	1.84602	4.56299	0.03267	0.247296
XLOC_032058	Peaxi162Scf01012g00121	Unknown protein	RT_CTR_00h	RT_STR_00h	OK	98.2447	206.739	1.07336	2.47011	5e-05	0.000185415	yes		Peaxi162Scf00386g00919	1.55965	0.736045	5.05663	0.0245319	0.217608
XLOC_028345	Peaxi162Scf00714g00019	Remorin family protein	RT_CTR_00h	RT_STR_00h	OK	3.47783	7.31176	1.07203	1.46658	0.0216	0.0415059	yes		Peaxi162Scf00235g00819	1.55453	1.54074	9.94364	0.00161406	0.0721004
XLOC_016523	Peaxi162Scf00250g00053	pistil-specific extensin-like protein [Solanum nigrum]	RT_CTR_00h	RT_STR_00h	OK	33.0702	69.4354	1.07014	2.45593	5e-05	0.000185415	yes		Peaxi162Scf00100g00081	1.55424	7.172	17.5281	2.83e-05	0.0122155
XLOC_013428	Peaxi162Scf00173g01114	Peroxidase superfamily protein	RT_CTR_00h	RT_STR_00h	OK	3.18424	6.67653	1.06815	2.06102	0.0006	0.00180172	yes		Peaxi162Scf00041g00165	1.55272	2.55567	3.52756	0.0603565	0.312604
XLOC_011599	Peaxi162Scf00139g00712	purine permease 3	RT_CTR_00h	RT_STR_00h	OK	1.71203	3.58868	1.06774	1.16075	0.05485	0.0926871	no		Peaxi162Scf00174g00075	1.55145	2.00578	8.03741	0.0045821	0.111177
XLOC_007613	Peaxi162Scf00074g00097	Unknown protein	RT_CTR_00h	RT_STR_00h	OK	6.04855	12.6635	1.06602	0.78716	0.1819	0.253492	no		Peaxi162Scf00147g00094	1.54772	2.04481	1.3513	0.24505	0.568987
XLOC_020309	Peaxi162Scf00360g00029	Low affinity potassium transport system protein kup isoform 1 [Theobroma cacao] ref|XP_007019590.1| Low affinity potassium transport system protein kup isoform 1 [Theobroma cacao] gb|EOY16814.1| Low affinity potassium transport system protein kup isoform 1 [Theobroma cacao] gb|EOY16815.1| Low affinity potassium transport system protein kup isoform 1 [Theobroma cacao]	RT_CTR_00h	RT_STR_00h	OK	54.2701	113.607	1.06582	2.6974	5e-05	0.000185415	yes		Peaxi162Scf00071g00068	1.54372	4.54242	12.6694	0.000371688	0.0422989
XLOC_025986	Peaxi162Scf00585g00014	ferric reduction oxidase 2	RT_CTR_00h	RT_STR_00h	OK	29.8244	62.4252	1.06564	2.66788	5e-05	0.000185415	yes		Peaxi162Scf00238g00072	1.53708	0.295586	3.01509	0.0824928	0.357372
XLOC_009164	Peaxi162Scf00100g00147	plasma membrane intrinsic protein 2	RT_CTR_00h	RT_STR_00h	OK	12.543	26.2385	1.0648	2.33726	0.0001	0.00035384	yes		Peaxi162Scf00714g00121	1.53617	0.334445	6.24365	0.012464	0.166982
XLOC_024496	Peaxi162Scf00517g00118	Photosystem I reaction center subunit IV A, chloroplastic	RT_CTR_00h	RT_STR_00h	OK	5.79049	12.1079	1.06419	1.6904	0.0073	0.0162269	yes		Peaxi162Scf00129g00631	1.53319	3.80994	13.1454	0.000288228	0.0377826
XLOC_007322	Peaxi162Scf00072g00089	plasma membrane intrinsic protein 2	RT_CTR_00h	RT_STR_00h	OK	24.7506	51.7084	1.06294	2.55225	5e-05	0.000185415	yes		Peaxi162Scf00331g00314	1.53083	1.65048	6.40489	0.0113807	0.16145
XLOC_013905	Peaxi162Scf00185g00038	2-oxoglutarate (2OG) and Fe(II)-dependent oxygenase superfamily protein	RT_CTR_00h	RT_STR_00h	OK	2.45281	5.11717	1.06091	1.49577	0.01435	0.029143	yes		Peaxi162Scf00197g00046	1.52979	0.1843	4.00492	0.0453677	0.278829
XLOC_000178	Peaxi162Scf00001g10028	Bifunctional inhibitor/lipid-transfer protein/seed storage 2S albumin superfamily protein	RT_CTR_00h	RT_STR_00h	OK	3.77844	7.87825	1.06009	1.31397	0.033	0.0598093	no		Peaxi162Scf00065g00322	1.52756	2.62017	5.79215	0.0160979	0.185987
XLOC_027697	Peaxi162Scf00683g00443	RAB GTPase homolog A6A	RT_CTR_00h	RT_STR_00h	OK	4.40167	9.17074	1.05899	1.42639	0.02285	0.0435759	yes		Peaxi162Scf00074g00076	1.52662	2.93366	11.6413	0.00064502	0.0511864
XLOC_006206	Peaxi162Scf00058g00264	CP12 domain-containing protein 2	RT_CTR_00h	RT_STR_00h	OK	16.4505	34.2467	1.05783	1.62826	0.00705	0.0157397	yes		Peaxi162Scf00683g00343	1.52602	-0.162585	3.27086	0.0705205	0.335618
XLOC_002869	Peaxi162Scf00016g02429	Plant basic secretory protein (BSP) family protein	RT_CTR_00h	RT_STR_00h	OK	4.65932	9.69967	1.05782	1.7821	0.0024	0.00617564	yes		Peaxi162Scf00081g00269	1.52476	1.83543	3.53351	0.0601403	0.312244
XLOC_033425	Peaxi162Scf01217g00112	Unknown protein	RT_CTR_00h	RT_STR_00h	OK	3.14146	6.53611	1.057	0.540044	0.5132	0.591054	no		Peaxi162Scf00001g00124	1.52308	1.75112	6.83293	0.00894924	0.144359
XLOC_026185	Peaxi162Scf00597g00824	conserved hypothetical protein [Ricinus communis] gb|EEF37175.1| conserved hypothetical protein [Ricinus communis]	RT_CTR_00h	RT_STR_00h	OK	2.39691	4.98534	1.05652	1.20126	0.0504	0.0861686	no		Peaxi162Scf00643g00648	1.52302	1.17811	3.72617	0.053566	0.297237
XLOC_033508	Peaxi162Scf01242g00035	maternal effect embryo arrest 60	RT_CTR_00h	RT_STR_00h	OK	14.078	29.2805	1.0565	2.20802	5e-05	0.000185415	yes		Peaxi162Scf00193g00098	1.51822	8.85831	1.91244	0.166692	0.486397
XLOC_004606	Peaxi162Scf00038g02137	alpha/beta-Hydrolases superfamily protein	RT_CTR_00h	RT_STR_00h	OK	7.88185	16.3887	1.0561	2.20865	0.0004	0.00125109	yes		Peaxi162Scf00038g02139	1.51693	3.49477	9.3529	0.00222633	0.0829469
XLOC_002552	Peaxi162Scf00015g02219	dehydroascorbate reductase 2	RT_CTR_00h	RT_STR_00h	OK	127.777	265.333	1.05418	2.74461	5e-05	0.000185415	yes		Peaxi162Scf00003g00315	1.51663	1.50721	5.67426	0.0172156	0.190373
XLOC_023448	Peaxi162Scf00460g00025		RT_CTR_00h	RT_STR_00h	OK	5.39793	11.1998	1.053	1.27987	0.0368	0.0657315	no		Peaxi162Scf00451g00083	1.51401	2.50818	4.83298	0.0279203	0.231088
XLOC_028714	Peaxi162Scf00739g00331	expansin A8	RT_CTR_00h	RT_STR_00h	OK	21.4781	44.5087	1.05122	2.22659	0.0001	0.00035384	yes		Peaxi162Scf00003g04349	1.5121	6.22134	7.30527	0.00687526	0.129482
XLOC_006100	Peaxi162Scf00057g00074	geranylgeranyl pyrophosphate synthase 1	RT_CTR_00h	RT_STR_00h	OK	9.38526	19.4446	1.0509	2.18585	0.00035	0.00110899	yes		Peaxi162Scf00415g00077	1.511	1.562	1.94189	0.163464	0.481191
XLOC_022065	Peaxi162Scf00413g00012	plasma membrane intrinsic protein 2	RT_CTR_00h	RT_STR_00h	OK	963.97	1996.76	1.0506	1.98985	0.001	0.00284413	yes		Peaxi162Scf00175g00052	1.50802	3.14185	14.9825	0.000108514	0.0252532
XLOC_024255	Peaxi162Scf00498g00079	conserved hypothetical protein [Ricinus communis] gb|EEF43487.1| conserved hypothetical protein [Ricinus communis]	RT_CTR_00h	RT_STR_00h	OK	33.1504	68.6612	1.05047	2.1306	0.0006	0.00180172	yes		Peaxi162Scf00141g00334	1.50767	2.32993	8.53313	0.00348739	0.0986124
XLOC_013778	Peaxi162Scf00180g00063	Unknown protein	RT_CTR_00h	RT_STR_00h	OK	91.6306	189.633	1.04931	2.8757	5e-05	0.000185415	yes		Peaxi162Scf00650g00346	1.5069	5.02252	8.48424	0.00358237	0.0989477
XLOC_004646	Peaxi162Scf00038g00265	Unknown protein	RT_CTR_00h	RT_STR_00h	OK	41.7775	86.4273	1.04876	2.30247	5e-05	0.000185415	yes		Peaxi162Scf00222g00530	1.50417	5.30332	14.5171	0.000138892	0.0290579
XLOC_015964	Peaxi162Scf00231g00812	Integral membrane Yip1 family protein	RT_CTR_00h	RT_STR_00h	OK	32.4417	67.0572	1.04754	3.42705	5e-05	0.000185415	yes		Peaxi162Scf00026g03112	1.5027	2.00726	6.76647	0.00928866	0.14715
XLOC_029584	Peaxi162Scf00793g00212	Unknown protein	RT_CTR_00h	RT_STR_00h	OK	628.435	1298.88	1.04743	2.3774	0.0001	0.00035384	yes		Peaxi162Scf00198g00148	1.50232	9.42114	14.2788	0.00015763	0.0313927
XLOC_027700	Peaxi162Scf00683g00428	Pathogenesis-related thaumatin superfamily protein	RT_CTR_00h	RT_STR_00h	OK	23.9064	49.398	1.04706	2.44751	5e-05	0.000185415	yes		Peaxi162Scf00085g00201	1.50126	-0.378919	2.8408	0.0918985	0.37417
XLOC_010564	Peaxi162Scf00124g00110	purine permease 3	RT_CTR_00h	RT_STR_00h	OK	11.8511	24.4873	1.04701	2.31126	0.0001	0.00035384	yes		Peaxi162Scf00111g01413	1.49772	1.33627	7.79974	0.00522537	0.117749
XLOC_007356	Peaxi162Scf00073g01923	Transcriptional coactivator/pterin dehydratase	RT_CTR_00h	RT_STR_00h	OK	4.85964	10.031	1.04554	1.64377	0.00625	0.0141776	yes		Peaxi162Scf00014g01418	1.49536	2.00137	5.30413	0.0212749	0.206102
XLOC_026974	Peaxi162Scf00643g00047	Unknown protein	RT_CTR_00h	RT_STR_00h	OK	39.5339	81.5909	1.04532	2.64331	5e-05	0.000185415	yes		Peaxi162Scf00620g00541	1.49496	-0.156662	1.39664	0.237287	0.560703
XLOC_004418	Peaxi162Scf00037g00517	alpha/beta-Hydrolases superfamily protein	RT_CTR_00h	RT_STR_00h	OK	21.6933	44.7557	1.04482	2.36406	5e-05	0.000185415	yes		Peaxi162Scf00286g00018	1.49174	1.5215	4.77272	0.0289141	0.234207
XLOC_012881	Peaxi162Scf00165g00912	RHOMBOID-like 1	RT_CTR_00h	RT_STR_00h	OK	39.4858	81.4398	1.0444	2.63472	5e-05	0.000185415	yes		Peaxi162Scf00684g00012	1.48755	2.66532	1.89261	0.168908	0.488161
XLOC_013613	Peaxi162Scf00176g01639	Pectin lyase-like superfamily protein	RT_CTR_00h	RT_STR_00h	OK	1.35501	2.79128	1.04262	1.37717	0.03315	0.0600382	no		Peaxi162Scf00057g00112	1.48751	1.1219	5.77999	0.0162096	0.186519
XLOC_020118	Peaxi162Scf00354g00610	Unknown protein	RT_CTR_00h	RT_STR_00h	OK	7.09545	14.6112	1.0421	1.31984	0.02775	0.0514906	no		Peaxi162Scf01607g00112	1.48694	8.80675	2.61061	0.106151	0.399672
XLOC_028356	Peaxi162Scf00714g00331	Heat stress transcription factor B-2b	RT_CTR_00h	RT_STR_00h	OK	1.49611	3.08078	1.04208	1.04916	0.0813	0.129941	no		Peaxi162Scf00089g00210	1.48588	-0.0187583	3.22298	0.0726114	0.339303
XLOC_003713	Peaxi162Scf00025g00291	leucine-rich repeat/extensin 2	RT_CTR_00h	RT_STR_00h	OK	65.1536	134.154	1.04197	3.91345	5e-05	0.000185415	yes		Peaxi162Scf00809g00110	1.48368	0.674365	3.58864	0.0581758	0.30664
XLOC_007111	Peaxi162Scf00070g00023	Unknown protein	RT_CTR_00h	RT_STR_00h	OK	2.63615	5.42364	1.04083	0.663162	0.21955	0.294607	no		Peaxi162Scf00074g01513	1.48303	5.74162	8.29304	0.00397973	0.104594
XLOC_017722	Peaxi162Scf00285g00014	conserved hypothetical protein [Ricinus communis] gb|EEF35665.1| conserved hypothetical protein [Ricinus communis]	RT_CTR_00h	RT_STR_00h	OK	56.0953	115.359	1.04018	2.69282	5e-05	0.000185415	yes		Peaxi162Scf00515g10013	1.48254	-0.0585239	4.98149	0.02562	0.221179
XLOC_032655	Peaxi162Scf01089g10016	Casparian strip membrane protein 1	RT_CTR_00h	RT_STR_00h	OK	18.5787	38.1812	1.03921	2.07438	0.00085	0.00246011	yes		Peaxi162Scf00164g00412	1.48121	7.44525	27.6473	1.46e-07	0.000528662
XLOC_027911	Peaxi162Scf00690g00216	Deoxyuridine 5'-triphosphate nucleotidohydrolase	RT_CTR_00h	RT_STR_00h	OK	35.0221	71.9665	1.03906	2.51948	5e-05	0.000185415	yes		Peaxi162Scf00688g00220	1.47901	0.653614	4.89424	0.0269464	0.226783
XLOC_030494	Peaxi162Scf00875g00019	Endochitinase A	RT_CTR_00h	RT_STR_00h	OK	931.542	1914.05	1.03894	1.91205	0.00155	0.00419549	yes		Peaxi162Scf00383g00065	1.47796	4.94539	5.01792	0.0250863	0.21953
XLOC_006462	Peaxi162Scf00062g01922	Metal tolerance protein 4	RT_CTR_00h	RT_STR_00h	OK	3.43021	7.04742	1.0388	1.64671	0.00685	0.0153483	yes		Peaxi162Scf00286g01042	1.47577	3.81844	5.85913	0.0154965	0.182615
XLOC_000163	Peaxi162Scf00001g00028	Bifunctional inhibitor/lipid-transfer protein/seed storage 2S albumin superfamily protein	RT_CTR_00h	RT_STR_00h	OK	21.1226	43.3733	1.03802	2.64487	5e-05	0.000185415	yes		Peaxi162Scf00384g00013	1.47491	-0.191808	3.93944	0.0471666	0.284286
XLOC_021304	Peaxi162Scf00389g00936	Elongation factor 1-alpha 1	RT_CTR_00h	RT_STR_00h	OK	237.717	487.877	1.03727	2.38501	0.0002	0.000667709	yes		Peaxi162Scf00016g02742	1.47114	3.77568	5.29631	0.0213706	0.206711
XLOC_001190	Peaxi162Scf00006g00163	Carbohydrate-binding X8 domain superfamily protein	RT_CTR_00h	RT_STR_00h	OK	8.75246	17.9598	1.03701	2.50147	0.0005	0.00152937	yes		Peaxi162Scf00745g00052	1.46656	2.84023	19.6905	9.11e-06	0.00551333
XLOC_004469	Peaxi162Scf00037g00326	Cyclin family protein	RT_CTR_00h	RT_STR_00h	OK	5.69622	11.6728	1.03508	1.51275	0.01	0.021334	yes		Peaxi162Scf01527g00001	1.46441	1.81933	4.46738	0.0345479	0.252191
XLOC_008585	Peaxi162Scf00089g00933	alpha/beta-Hydrolases superfamily protein	RT_CTR_00h	RT_STR_00h	OK	7.68385	15.7401	1.03454	2.41006	5e-05	0.000185415	yes		Peaxi162Scf00606g00025	1.46233	5.49109	13.3742	0.000255113	0.0365611
XLOC_023151	Peaxi162Scf00450g00617	PLANT CADMIUM RESISTANCE 2	RT_CTR_00h	RT_STR_00h	OK	1.29223	2.64588	1.03389	0.80627	0.26805	0.344402	no		Peaxi162Scf00015g00525	1.46001	2.16372	4.65473	0.0309681	0.24091
XLOC_005629	Peaxi162Scf00047g02114	F-box protein	RT_CTR_00h	RT_STR_00h	OK	1.99394	4.0766	1.03175	1.1781	0.047	0.0811384	no		Peaxi162Scf00183g00420	1.45712	0.461601	3.01235	0.0826326	0.357723
XLOC_031370	Peaxi162Scf00947g00116	PENTATRICOPEPTIDE REPEAT 596	RT_CTR_00h	RT_STR_00h	OK	1.34698	2.75383	1.03171	1.24284	0.04015	0.0708989	no		Peaxi162Scf00345g00066	1.45536	0.968184	2.68571	0.101252	0.390457
XLOC_024528	Peaxi162Scf00518g00424	Unknown protein	RT_CTR_00h	RT_STR_00h	OK	1.73766	3.55238	1.03164	1.05661	0.07015	0.114449	no		Peaxi162Scf00943g00415	1.45434	-0.219721	1.66947	0.19633	0.523827
XLOC_008878	Peaxi162Scf00094g00911	phytochrome A specific signal transduction component family protein [Populus trichocarpa] gb|EEF05275.1| phytochrome A specific signal transduction component family protein [Populus trichocarpa]	RT_CTR_00h	RT_STR_00h	OK	2.79247	5.70799	1.03144	1.26002	0.0335	0.060583	no		Peaxi162Scf00481g00063	1.44918	1.95416	12.7302	0.000359804	0.0421032
XLOC_028991	Peaxi162Scf00753g00063	Adenylate isopentenyltransferase	RT_CTR_00h	RT_STR_00h	OK	1.74667	3.56774	1.0304	1.01636	0.08515	0.135196	no		Peaxi162Scf00255g00124	1.44677	1.45093	4.22206	0.0399018	0.265909
XLOC_015065	Peaxi162Scf00207g01445	Subtilase family protein	RT_CTR_00h	RT_STR_00h	OK	33.1429	67.6664	1.02974	2.64687	5e-05	0.000185415	yes		Peaxi162Scf00207g01212	1.44595	2.8266	7.56208	0.00596093	0.121999
XLOC_026455	Peaxi162Scf00612g00043	Unknown protein	RT_CTR_00h	RT_STR_00h	OK	12.328	25.1696	1.02974	1.93769	0.00135	0.00371306	yes		Peaxi162Scf00338g00419	1.44331	6.9228	3.70692	0.0541873	0.298571
XLOC_027532	Peaxi162Scf00678g00046	chloroplast oxygen-evolving protein [Nicotiana attenuata]	RT_CTR_00h	RT_STR_00h	OK	3.09846	6.32569	1.02967	0.860907	0.1865	0.258733	no		Peaxi162Scf00047g00843	1.44067	-0.161476	2.66729	0.10243	0.392209
XLOC_013511	Peaxi162Scf00175g00052	Dihydropteroate synthase	RT_CTR_00h	RT_STR_00h	OK	2.45283	5.00718	1.02955	1.58958	0.0122	0.025331	yes		Peaxi162Scf00375g00013	1.43974	2.23376	3.78219	0.0518009	0.294749
XLOC_001132	Peaxi162Scf00005g00618	Calcium-dependent lipid-binding (CaLB domain) family protein	RT_CTR_00h	RT_STR_00h	OK	5.53963	11.3066	1.0293	1.24026	0.0444	0.0772932	no		Peaxi162Scf01013g00027	1.43955	1.22728	7.73595	0.00541322	0.119402
XLOC_026979	Peaxi162Scf00643g00059	extensin-like protein Dif54 precursor [Solanum lycopersicum] emb|CAA67814.1| extensin-like protein Dif54 [Solanum lycopersicum]	RT_CTR_00h	RT_STR_00h	OK	3.99972	8.1632	1.02923	3.54109	0.00325	0.00802203	yes		Peaxi162Scf00107g01915	1.43902	0.888632	5.15494	0.0231804	0.212472
XLOC_022370	Peaxi162Scf00421g00832	Unknown protein	RT_CTR_00h	RT_STR_00h	OK	83.8635	171.121	1.0289	2.61142	5e-05	0.000185415	yes		Peaxi162Scf00282g00617	1.43013	4.41685	7.95582	0.00479329	0.113461
XLOC_006609	Peaxi162Scf00064g00164	Unknown protein	RT_CTR_00h	RT_STR_00h	OK	3.4967	7.13316	1.02855	1.45903	0.019	0.0371478	yes		Peaxi162Scf00309g01023	1.42958	3.03638	11.7559	0.000606503	0.0499692
XLOC_010523	Peaxi162Scf00123g00114	Unknown protein	RT_CTR_00h	RT_STR_00h	OK	36.9722	75.3673	1.0275	1.43197	0.023	0.0438235	yes		Peaxi162Scf01343g00112	1.42842	1.34615	3.98717	0.0458481	0.280676
XLOC_025822	Peaxi162Scf00577g00316	Got1/Sft2-like vescicle transport protein family	RT_CTR_00h	RT_STR_00h	OK	4.99516	10.1743	1.02633	0.535603	0.2663	0.342502	no		Peaxi162Scf00618g00627	1.42538	-0.263598	3.55313	0.0594331	0.310498
XLOC_033850	Peaxi162Scf01313g00117	plasma membrane intrinsic protein 1	RT_CTR_00h	RT_STR_00h	OK	228.568	465.479	1.02609	2.27204	5e-05	0.000185415	yes		Peaxi162Scf00174g00045	1.42252	0.785022	2.16849	0.140865	0.451779
XLOC_010764	Peaxi162Scf00128g00024	Unknown protein	RT_CTR_00h	RT_STR_00h	OK	455.85	927.824	1.02529	2.49998	5e-05	0.000185415	yes		Peaxi162Scf00402g00927	1.4222	0.471334	2.64564	0.103834	0.395253
XLOC_031297	Peaxi162Scf00943g00214	hydroxyproline-rich glycoprotein family protein	RT_CTR_00h	RT_STR_00h	OK	17.158	34.9162	1.02502	2.1722	0.00015	0.000513767	yes		Peaxi162Scf00130g01126	1.42076	3.2855	3.33181	0.0679522	0.329685
XLOC_023444	Peaxi162Scf00460g00085	Abscisic acid receptor PYR1	RT_CTR_00h	RT_STR_00h	OK	58.1606	118.318	1.02456	2.56959	5e-05	0.000185415	yes		Peaxi162Scf00396g01322	1.4186	1.69806	2.15071	0.142504	0.454364
XLOC_018891	Peaxi162Scf00318g00089	Cysteine/Histidine-rich C1 domain family protein	RT_CTR_00h	RT_STR_00h	OK	39.9489	81.2521	1.02425	2.54537	0.0001	0.00035384	yes		Peaxi162Scf56939g00003	1.41832	1.79124	1.439	0.230302	0.553032
XLOC_010001	Peaxi162Scf00112g00158	Aquaporin NIP1-1	RT_CTR_00h	RT_STR_00h	OK	3.32821	6.7671	1.02379	1.55073	0.0145	0.0294069	yes		Peaxi162Scf00917g00031	1.41761	1.46808	3.3612	0.0667492	0.327221
XLOC_018192	Peaxi162Scf00299g01125	HXXXD-type acyl-transferase family protein	RT_CTR_00h	RT_STR_00h	OK	7.68899	15.6301	1.02346	1.99951	0.0012	0.0033442	yes		Peaxi162Scf00284g00082	1.41679	0.78331	3.16957	0.0750221	0.342033
XLOC_010018	Peaxi162Scf00112g00124	Unknown protein	RT_CTR_00h	RT_STR_00h	OK	2.80133	5.69445	1.02345	0.719292	0.2636	0.339579	no		Peaxi162Scf00252g00081	1.41616	3.2223	1.94949	0.162642	0.480315
XLOC_017922	Peaxi162Scf00289g01311	expansin 11	RT_CTR_00h	RT_STR_00h	OK	20.8193	42.3015	1.02278	2.40054	0.0002	0.000667709	yes		Peaxi162Scf00037g01416	1.41505	-0.513378	2.42948	0.119073	0.421254
XLOC_025520	Peaxi162Scf00560g00042	leucine-rich repeat/extensin 2	RT_CTR_00h	RT_STR_00h	OK	186.618	378.941	1.02189	5.83198	0.001	0.00284413	yes		Peaxi162Scf00071g00128	1.41463	1.65891	4.16923	0.0411645	0.268789
XLOC_006307	Peaxi162Scf00059g01918	Polyketide cyclase/dehydrase and lipid transport superfamily protein [Theobroma cacao] gb|EOX99430.1| Polyketide cyclase/dehydrase and lipid transport superfamily protein [Theobroma cacao]	RT_CTR_00h	RT_STR_00h	OK	2.33111	4.72746	1.02005	0.849572	0.13715	0.201166	no		Peaxi162Scf00102g00514	1.414	0.233956	1.6593	0.197698	0.52476
XLOC_034044	Peaxi162Scf01364g00015		RT_CTR_00h	RT_STR_00h	OK	35.6544	72.2891	1.0197	2.10228	0.00035	0.00110899	yes		Peaxi162Scf00625g00027	1.41205	2.35269	4.75313	0.0292451	0.234687
XLOC_022714	Peaxi162Scf00435g00079		RT_CTR_00h	RT_STR_00h	OK	2.80185	5.68054	1.01965	0.675072	0.1873	0.259663	no		Peaxi162Scf00111g00103	1.41115	4.46553	13.7138	0.00021288	0.0341959
XLOC_000440	Peaxi162Scf00002g00311	Unknown protein	RT_CTR_00h	RT_STR_00h	OK	15.4794	31.3605	1.0186	2.14227	0.00045	0.00139113	yes		Peaxi162Scf00957g00235	1.40969	1.55136	4.44463	0.0350113	0.253743
XLOC_021774	Peaxi162Scf00402g00926	Unknown protein	RT_CTR_00h	RT_STR_00h	OK	1.505	3.04848	1.01833	0.897605	0.15855	0.226501	no		Peaxi162Scf00230g00038	1.40746	4.54652	1.56317	0.211201	0.534235
XLOC_001220	Peaxi162Scf00006g00445	phosphate transporter 1	RT_CTR_00h	RT_STR_00h	OK	2.05444	4.1563	1.01655	1.4637	0.0134	0.027474	yes		Peaxi162Scf00406g00134	1.40457	2.93528	13.2823	0.00026792	0.0369581
XLOC_022573	Peaxi162Scf00429g00042	conserved hypothetical protein [Ricinus communis] gb|EEF48682.1| conserved hypothetical protein [Ricinus communis]	RT_CTR_00h	RT_STR_00h	OK	1.67919	3.39615	1.01613	1.36511	0.0225	0.0429996	yes		Peaxi162Scf00195g01222	1.40434	0.0232388	2.14782	0.142772	0.454799
XLOC_013387	Peaxi162Scf00173g00018	conserved hypothetical protein [Ricinus communis] gb|EEF46596.1| conserved hypothetical protein [Ricinus communis]	RT_CTR_00h	RT_STR_00h	OK	5.03876	10.1897	1.01598	1.66692	0.00645	0.0145713	yes		Peaxi162Scf00075g00211	1.40334	0.937472	5.92793	0.0149028	0.178937
XLOC_016519	Peaxi162Scf00250g00029	120 kDa pistil extensin-like protein [Nicotiana tabacum]	RT_CTR_00h	RT_STR_00h	OK	531.595	1074.87	1.01576	2.16199	0.00175	0.00466936	yes		Peaxi162Scf00064g01132	1.40197	1.56136	4.37065	0.0365631	0.257824
XLOC_028287	Peaxi162Scf00710g00528	Pectin lyase-like superfamily protein	RT_CTR_00h	RT_STR_00h	OK	4.99039	10.084	1.01485	1.6047	0.00435	0.0103481	yes		Peaxi162Scf00419g00016	1.40036	4.16238	7.8305	0.00513718	0.116927
XLOC_005044	Peaxi162Scf00042g02728	Disease resistance-responsive (dirigent-like protein) family protein	RT_CTR_00h	RT_STR_00h	OK	4.00486	8.08431	1.01337	1.68681	0.0047	0.0110673	yes		Peaxi162Scf00002g00123	1.40014	2.65438	4.42053	0.0355089	0.255358
XLOC_001291	Peaxi162Scf00007g00012	HXXXD-type acyl-transferase family protein	RT_CTR_00h	RT_STR_00h	OK	14.4349	29.1292	1.01291	2.39619	0.00015	0.000513767	yes		Peaxi162Scf01049g00008	1.39896	3.17642	2.6949	0.10067	0.389879
XLOC_028725	Peaxi162Scf00740g00136	conserved hypothetical protein [Ricinus communis] gb|EEF45671.1| conserved hypothetical protein [Ricinus communis]	RT_CTR_00h	RT_STR_00h	OK	4.18465	8.44368	1.01276	1.50565	0.01165	0.0243428	yes		Peaxi162Scf00001g10028	1.39895	2.93466	6.35777	0.0116868	0.163221
XLOC_013410	Peaxi162Scf00173g01010	copper chaperone	RT_CTR_00h	RT_STR_00h	OK	345.209	696.399	1.01244	2.23622	0.00015	0.000513767	yes		Peaxi162Scf00007g01342	1.39874	6.05944	4.12476	0.0422601	0.270682
XLOC_005405	Peaxi162Scf00046g00719	Unknown protein	RT_CTR_00h	RT_STR_00h	OK	4.10614	8.28186	1.01217	1.29726	0.06045	0.100742	no		Peaxi162Scf00652g00418	1.39766	3.51847	2.90489	0.0883115	0.368059
XLOC_024975	Peaxi162Scf00537g00034	Unknown protein	RT_CTR_00h	RT_STR_00h	OK	22.5039	45.3698	1.01156	1.75488	0.00385	0.00930537	yes		Peaxi162Scf00131g00175	1.39581	0.0451065	2.31927	0.12778	0.434943
XLOC_006900	Peaxi162Scf00067g02427	glutathione S-transferase F4	RT_CTR_00h	RT_STR_00h	OK	217.068	437.521	1.01121	2.49838	5e-05	0.000185415	yes		Peaxi162Scf00825g10025	1.39349	-0.622089	1.84544	0.174315	0.49539
XLOC_008170	Peaxi162Scf00082g00118	Eukaryotic aspartyl protease family protein	RT_CTR_00h	RT_STR_00h	OK	116.058	233.898	1.01103	2.56208	0.00035	0.00110899	yes		Peaxi162Scf00089g00137	1.38977	2.28655	5.00272	0.0253075	0.219962
XLOC_030579	Peaxi162Scf00880g00018	Unknown protein	RT_CTR_00h	RT_STR_00h	OK	32.1591	64.7974	1.01071	2.54722	5e-05	0.000185415	yes		Peaxi162Scf00282g00015	1.3889	1.73093	2.85073	0.0913324	0.373112
XLOC_021910	Peaxi162Scf00406g00069	conserved hypothetical protein [Ricinus communis] gb|EEF35665.1| conserved hypothetical protein [Ricinus communis]	RT_CTR_00h	RT_STR_00h	OK	59.1209	119.122	1.0107	2.17484	0.00055	0.00166651	yes		Peaxi162Scf00117g01732	1.38789	0.367426	1.75326	0.185467	0.509604
XLOC_017016	Peaxi162Scf00264g00021	conserved hypothetical protein [Ricinus communis] gb|EEF37081.1| conserved hypothetical protein [Ricinus communis]	RT_CTR_00h	RT_STR_00h	OK	2.13284	4.29724	1.01064	1.23928	0.03365	0.0608175	no		Peaxi162Scf00069g01624	1.3858	3.40861	3.59	0.0581282	0.30664
XLOC_028500	Peaxi162Scf00722g00019	xyloglucan endotransglucosylase/hydrolase 32	RT_CTR_00h	RT_STR_00h	OK	64.388	129.714	1.01047	2.60013	5e-05	0.000185415	yes		Peaxi162Scf00685g00069	1.38364	1.4189	3.88971	0.0485829	0.288056
XLOC_019506	Peaxi162Scf00336g00132	Dirigent protein 19	RT_CTR_00h	RT_STR_00h	OK	12.6606	25.4738	1.00867	1.61786	0.00685	0.0153483	yes		Peaxi162Scf00102g01111	1.38142	3.3001	6.52964	0.0106091	0.15678
XLOC_029499	Peaxi162Scf00786g00005	proline-rich family protein [Populus trichocarpa] gb|EEE79541.2| proline-rich family protein [Populus trichocarpa]	RT_CTR_00h	RT_STR_00h	OK	11.818	23.7549	1.00723	1.71103	0.00405	0.00972652	yes		Peaxi162Scf00435g00041	1.37878	3.46702	9.23103	0.00237947	0.0851186
XLOC_027734	Peaxi162Scf00684g00004	Disease resistance-responsive (dirigent-like protein) family protein	RT_CTR_00h	RT_STR_00h	OK	18.7954	37.766	1.0067	1.94622	0.0014	0.00383394	yes		Peaxi162Scf00147g00102	1.37752	3.31447	7.38909	0.00656207	0.127022
XLOC_033530	Peaxi162Scf01248g00013	Unknown protein	RT_CTR_00h	RT_STR_00h	OK	2.92089	5.86869	1.00663	0.919177	0.0756	0.122054	no		Peaxi162Scf00062g01212	1.3737	0.372386	2.06269	0.150944	0.464677
XLOC_034688	Peaxi162Scf01969g00034	tubulin beta chain 2	RT_CTR_00h	RT_STR_00h	OK	16.2032	32.5117	1.00468	2.11797	0.00055	0.00166651	yes		Peaxi162Scf00783g00224	1.37072	0.733881	3.66484	0.055572	0.300947
XLOC_010904	Peaxi162Scf00128g01038	adenylate kinase 1	RT_CTR_00h	RT_STR_00h	OK	2.17096	4.35559	1.00453	1.16264	0.04325	0.0756146	no		Peaxi162Scf00599g00610	1.36827	2.58886	5.40284	0.0201041	0.202428
XLOC_032831	Peaxi162Scf01114g00115		RT_CTR_00h	RT_STR_00h	OK	3.97829	7.97583	1.00349	0.722555	0.1663	0.23552	no		Peaxi162Scf00167g00017	1.36685	4.96621	20.8832	4.88e-06	0.0046007
XLOC_021347	Peaxi162Scf00390g00530	Unknown protein	RT_CTR_00h	RT_STR_00h	OK	2.4736	4.95508	1.00229	0.870431	0.1713	0.241178	no		Peaxi162Scf00345g00065	1.36647	1.95029	8.97793	0.00273261	0.0881585
XLOC_004124	Peaxi162Scf00032g03114	Protein of unknown function (DUF579)	RT_CTR_00h	RT_STR_00h	OK	10.6507	21.3098	1.00057	2.1752	0.0004	0.00125109	yes		Peaxi162Scf00459g00081	1.36517	1.55388	7.11143	0.00765939	0.136173
XLOC_004983	Peaxi162Scf00041g00179	Unknown protein	RT_CTR_00h	RT_STR_00h	OK	8.80428	17.6144	1.00047	1.18511	0.0445	0.0774415	no		Peaxi162Scf00214g00011	1.36321	-0.404937	2.02718	0.154507	0.469575
XLOC_017058	Peaxi162Scf00264g00841	Tautomerase/MIF superfamily protein	RT_CTR_00h	RT_STR_00h	OK	20.2462	40.4989	1.00023	2.078	0.00035	0.00110899	yes		Peaxi162Scf00442g00052	1.36269	1.03732	5.39193	0.02023	0.202752
XLOC_031122	Peaxi162Scf00928g00132	RmlC-like jelly roll fold [Theobroma cacao] gb|EOY30222.1| RmlC-like jelly roll fold [Theobroma cacao]	RT_CTR_00h	RT_STR_00h	OK	119.717	239.409	0.999848	2.64477	5e-05	0.000185415	yes		Peaxi162Scf00197g00034	1.36155	1.5812	4.19426	0.0405611	0.267548
XLOC_017585	Peaxi162Scf00282g00110	ribose-5-phosphate isomerase 2	RT_CTR_00h	RT_STR_00h	OK	90.1028	180.182	0.999813	2.5868	0.00015	0.000513767	yes		Peaxi162Scf00689g00127	1.3586	6.68574	19.6466	9.32e-06	0.00551333
XLOC_011405	Peaxi162Scf00134g00511	2-oxoglutarate (2OG) and Fe(II)-dependent oxygenase superfamily protein	RT_CTR_00h	RT_STR_00h	OK	4.51378	9.02318	0.999299	1.42523	0.02235	0.0427546	yes		Peaxi162Scf00560g00114	1.35818	3.57582	4.79256	0.0285829	0.233166
XLOC_030489	Peaxi162Scf00872g00039	Plant invertase/pectin methylesterase inhibitor superfamily	RT_CTR_00h	RT_STR_00h	OK	5.44621	10.8857	0.999114	1.93339	0.00135	0.00371306	yes		Peaxi162Scf00071g00239	1.35788	0.255774	1.80416	0.17921	0.501596
XLOC_003496	Peaxi162Scf00023g01023	UMP-CMP kinase	RT_CTR_00h	RT_STR_00h	OK	1.34825	2.69481	0.999101	0.763137	0.25845	0.334011	no		Peaxi162Scf00314g00937	1.35786	3.06404	3.99864	0.0455369	0.27962
XLOC_006455	Peaxi162Scf00062g00162	fatty acid desaturase 2	RT_CTR_00h	RT_STR_00h	OK	160.042	319.791	0.998681	2.43015	5e-05	0.000185415	yes		Peaxi162Scf00829g00066	1.3565	2.7088	5.6545	0.0174106	0.191711
XLOC_002742	Peaxi162Scf00016g03458	MADS-box transcription factor 27	RT_CTR_00h	RT_STR_00h	OK	13.6513	27.2757	0.998572	2.04444	0.00095	0.00271699	yes		Peaxi162Scf00057g00212	1.35551	-0.0359507	3.71295	0.0539918	0.298128
XLOC_020022	Peaxi162Scf00351g00411	Elongation factor 1-alpha	RT_CTR_00h	RT_STR_00h	OK	598.387	1195.27	0.99818	1.26811	0.03025	0.055483	no		Peaxi162Scf00571g00524	1.35392	0.233951	3.13026	0.0768514	0.346032
XLOC_014342	Peaxi162Scf00194g00518	germin-like protein 5	RT_CTR_00h	RT_STR_00h	OK	68.0645	135.825	0.996773	2.54473	5e-05	0.000185415	yes		Peaxi162Scf00377g00043	1.35304	6.40051	8.10635	0.00441104	0.109415
XLOC_006746	Peaxi162Scf00065g01120	Ethylene-responsive transcription factor RAP2-3	RT_CTR_00h	RT_STR_00h	OK	64.7147	129.109	0.99642	2.72389	5e-05	0.000185415	yes		Peaxi162Scf00047g02011	1.35263	2.05048	7.69892	0.00552539	0.119529
XLOC_022663	Peaxi162Scf00434g00334	GDSL esterase/lipase	RT_CTR_00h	RT_STR_00h	OK	7.54312	15.0484	0.99638	2.06381	0.001	0.00284413	yes		Peaxi162Scf00071g00742	1.35118	2.46203	2.93354	0.0867569	0.3653
XLOC_019200	Peaxi162Scf00328g00105	Unknown protein	RT_CTR_00h	RT_STR_00h	OK	3.18056	6.34264	0.995803	1.09558	0.08765	0.138487	no		Peaxi162Scf00362g01176	1.3496	4.21755	7.43615	0.00639266	0.125146
XLOC_005983	Peaxi162Scf00054g00191	Cysteine-rich repeat secretory protein 55	RT_CTR_00h	RT_STR_00h	OK	12.4791	24.8738	0.995108	1.9666	0.00155	0.00419549	yes		Peaxi162Scf00327g00101	1.34766	1.21212	2.90486	0.0883127	0.368059
XLOC_019026	Peaxi162Scf00323g00618	Unknown protein	RT_CTR_00h	RT_STR_00h	OK	141.677	282.206	0.994142	6.05877	0.00065	0.00193585	yes		Peaxi162Scf00034g00512	1.34605	2.69498	2.25136	0.133497	0.442957
XLOC_001406	Peaxi162Scf00007g01310	Unknown protein	RT_CTR_00h	RT_STR_00h	OK	16.9393	33.7404	0.994105	1.85721	0.0024	0.00617564	yes		Peaxi162Scf00665g00142	1.34393	0.875367	1.23828	0.265802	0.588778
XLOC_023595	Peaxi162Scf00466g00111		RT_CTR_00h	RT_STR_00h	OK	8.82109	17.5604	0.993299	1.35867	0.02745	0.0510132	no		Peaxi162Scf00354g00610	1.34363	1.61322	2.95724	0.0854935	0.362857
XLOC_025685	Peaxi162Scf00569g00008	Unknown protein	RT_CTR_00h	RT_STR_00h	OK	696.329	1385.97	0.99306	2.24799	0.0003	0.000964629	yes		Peaxi162Scf00207g00942	1.3425	1.12578	6.62682	0.0100455	0.153765
XLOC_021761	Peaxi162Scf00402g00936	beta-hexosaminidase 2	RT_CTR_00h	RT_STR_00h	OK	6.22097	12.3817	0.993	2.15754	0.00025	0.000817896	yes		Peaxi162Scf00089g01843	1.3398	1.94249	6.95258	0.00836984	0.140369
XLOC_011995	Peaxi162Scf00149g00921	Subunit C, putative [Theobroma cacao] gb|EOY27532.1| Subunit C, putative [Theobroma cacao]	RT_CTR_00h	RT_STR_00h	OK	2.1009	4.1793	0.992257	1.00653	0.09805	0.152203	no		Peaxi162Scf00623g00213	1.3368	3.35665	3.58964	0.0581409	0.30664
XLOC_002553	Peaxi162Scf00015g00232	Disease resistance-responsive (dirigent-like protein) family protein	RT_CTR_00h	RT_STR_00h	OK	23.9838	47.7053	0.992091	2.4672	5e-05	0.000185415	yes		Peaxi162Scf00134g00061	1.33522	0.209323	2.31352	0.128253	0.435544
XLOC_023798	Peaxi162Scf00475g00517	Protein of unknown function (DUF630 and DUF632)	RT_CTR_00h	RT_STR_00h	OK	12.905	25.6551	0.991322	3.02278	5e-05	0.000185415	yes		Peaxi162Scf00029g00238	1.33385	1.29935	1.62457	0.202456	0.528346
XLOC_008577	Peaxi162Scf00089g00717	RING/U-box superfamily protein	RT_CTR_00h	RT_STR_00h	OK	2.0865	4.14673	0.99089	0.940413	0.0955	0.148856	no		Peaxi162Scf00460g00025	1.3333	0.30167	2.08712	0.148546	0.461449
XLOC_013395	Peaxi162Scf00173g00033	germin-like protein 10	RT_CTR_00h	RT_STR_00h	OK	4.85054	9.63987	0.990867	1.37296	0.0252	0.0473944	yes		Peaxi162Scf00673g00012	1.33201	0.00991906	2.31902	0.127801	0.434943
XLOC_014393	Peaxi162Scf00194g01046	RmlC-like cupins superfamily protein	RT_CTR_00h	RT_STR_00h	OK	71.9936	143.03	0.990373	2.70437	5e-05	0.000185415	yes		Peaxi162Scf01364g00018	1.33008	-0.577684	1.91617	0.16628	0.485639
XLOC_025498	Peaxi162Scf00559g00416		RT_CTR_00h	RT_STR_00h	OK	2.56171	5.08672	0.989626	0.920709	0.28995	0.367881	no		Peaxi162Scf00059g01918	1.32805	2.43816	4.98454	0.0255748	0.221171
XLOC_010765	Peaxi162Scf00128g10025	Unknown protein	RT_CTR_00h	RT_STR_00h	OK	326.13	647.402	0.989214	2.51536	5e-05	0.000185415	yes		Peaxi162Scf00271g00724	1.32748	2.63717	2.86123	0.0907384	0.372657
XLOC_001287	Peaxi162Scf00006g05010	Eukaryotic aspartyl protease family protein	RT_CTR_00h	RT_STR_00h	OK	41.3527	82.0696	0.988867	2.49276	5e-05	0.000185415	yes		Peaxi162Scf00089g01521	1.32605	1.92336	4.94666	0.0261411	0.223456
XLOC_024462	Peaxi162Scf00516g00618	Calcium-binding EF-hand family protein [Theobroma cacao] gb|EOY25178.1| Calcium-binding EF-hand family protein [Theobroma cacao]	RT_CTR_00h	RT_STR_00h	OK	31.9265	63.3515	0.988626	2.13737	0.0006	0.00180172	yes		Peaxi162Scf27002g00001	1.32584	5.97251	8.33201	0.00389526	0.103934
XLOC_019067	Peaxi162Scf00324g10017	conserved hypothetical protein [Ricinus communis] gb|EEF44118.1| conserved hypothetical protein [Ricinus communis]	RT_CTR_00h	RT_STR_00h	OK	31.3124	62.1112	0.98812	2.3746	5e-05	0.000185415	yes		Peaxi162Scf00695g00512	1.32405	0.732039	1.43262	0.231337	0.5541
XLOC_032572	Peaxi162Scf01078g00001	LOB domain-containing protein 13	RT_CTR_00h	RT_STR_00h	OK	8.57119	16.9936	0.987421	1.73849	0.0046	0.0108609	yes		Peaxi162Scf00538g00314	1.32363	1.55601	3.45872	0.0629191	0.318671
XLOC_033057	Peaxi162Scf01158g00312	Bifunctional inhibitor/lipid-transfer protein/seed storage 2S albumin superfamily protein	RT_CTR_00h	RT_STR_00h	OK	9.7331	19.2908	0.986939	1.79854	0.0035	0.00855716	yes		Peaxi162Scf00942g00005	1.32276	4.06615	8.79165	0.00302612	0.092444
XLOC_002340	Peaxi162Scf00014g00294	conserved hypothetical protein [Ricinus communis] gb|EEF29052.1| conserved hypothetical protein [Ricinus communis]	RT_CTR_00h	RT_STR_00h	OK	67.7874	134.275	0.986101	2.59294	0.0001	0.00035384	yes		Peaxi162Scf01223g00010	1.32161	4.28108	4.30524	0.037995	0.261099
XLOC_027321	Peaxi162Scf00664g00032	copper transporter 1	RT_CTR_00h	RT_STR_00h	OK	10.6395	21.0692	0.985713	1.60201	0.02075	0.0400903	yes		Peaxi162Scf62316g00002	1.31856	4.63195	4.28709	0.0384029	0.261893
XLOC_029474	Peaxi162Scf00786g00013	E3 ubiquitin-protein ligase SINAT3	RT_CTR_00h	RT_STR_00h	OK	6.92475	13.709	0.985285	1.78676	0.0032	0.00791476	yes		Peaxi162Scf00434g00334	1.31827	3.63904	11.3061	0.000772509	0.0567334
XLOC_029574	Peaxi162Scf00791g00428	cytochrome P450, family 76, subfamily C, polypeptide 4	RT_CTR_00h	RT_STR_00h	OK	52.806	104.537	0.985244	2.29726	0.00045	0.00139113	yes		Peaxi162Scf00620g00045	1.31791	-0.443177	1.94024	0.163642	0.481551
XLOC_000609	Peaxi162Scf00003g03340	NAD(P)-binding Rossmann-fold superfamily protein	RT_CTR_00h	RT_STR_00h	OK	7.97275	15.7714	0.984164	2.45895	0.0001	0.00035384	yes		Peaxi162Scf01679g00001	1.31743	2.78979	4.04865	0.0442066	0.27548
XLOC_008553	Peaxi162Scf00089g00023	Nuclear transcription factor Y subunit C-4	RT_CTR_00h	RT_STR_00h	OK	63.2663	125.08	0.983341	2.47513	5e-05	0.000185415	yes		Peaxi162Scf00375g00618	1.31715	3.10436	22.2445	2.4e-06	0.00310734
XLOC_002059	Peaxi162Scf00012g00388	Peroxidase superfamily protein	RT_CTR_00h	RT_STR_00h	OK	12.823	25.33	0.982114	1.99987	0.00075	0.00220004	yes		Peaxi162Scf00318g00921	1.31444	4.09013	9.16266	0.00247004	0.086074
XLOC_005018	Peaxi162Scf00042g00274	Disease resistance-responsive (dirigent-like protein) family protein	RT_CTR_00h	RT_STR_00h	OK	19.4801	38.4667	0.981609	1.99028	0.0011	0.00309629	yes		Peaxi162Scf00183g00815	1.31389	-0.123744	3.37589	0.0661567	0.325859
XLOC_004490	Peaxi162Scf00037g00921	rapid alkalinization factor 1	RT_CTR_00h	RT_STR_00h	OK	26.7327	52.7864	0.981559	1.76076	0.0038	0.00919907	yes		Peaxi162Scf00207g00721	1.31252	5.95784	2.03353	0.153863	0.46913
XLOC_027027	Peaxi162Scf00647g00319	Vacuolar protein sorting-associated protein 36	RT_CTR_00h	RT_STR_00h	OK	7.21731	14.2484	0.981268	2.19612	0.0007	0.00206849	yes		Peaxi162Scf00579g00010	1.31117	0.798712	4.64349	0.0311716	0.241224
XLOC_031635	Peaxi162Scf00970g00165	12-oxophytodienoate reductase 2	RT_CTR_00h	RT_STR_00h	OK	8.42113	16.6177	0.980634	2.4206	0.00015	0.000513767	yes		Peaxi162Scf00178g00097	1.311	-0.653483	1.09646	0.295043	0.612302
XLOC_027876	Peaxi162Scf00689g00127	60S ribosomal protein L36a	RT_CTR_00h	RT_STR_00h	OK	226.573	446.233	0.977823	2.38891	5e-05	0.000185415	yes		Peaxi162Scf01195g00005	1.31081	1.47754	2.4675	0.116223	0.417329
XLOC_025616	Peaxi162Scf00565g00310	BTB/POZ domain-containing protein	RT_CTR_00h	RT_STR_00h	OK	30.5714	60.1701	0.976864	3.23381	5e-05	0.000185415	yes		Peaxi162Scf00315g00099	1.31066	1.68692	2.16589	0.141103	0.452263
XLOC_009402	Peaxi162Scf00102g00169	RING-H2 zinc finger protein RHA1a [Morus notabilis]	RT_CTR_00h	RT_STR_00h	OK	4.57238	8.99468	0.976127	1.1255	0.05315	0.0902249	no		Peaxi162Scf00009g00111	1.30742	-0.305616	1.63407	0.201141	0.528346
XLOC_025490	Peaxi162Scf00558g00517	mitochondrial acyl carrier protein 3	RT_CTR_00h	RT_STR_00h	OK	4.48275	8.81803	0.976073	0.951113	0.12715	0.188847	no		Peaxi162Scf00441g00620	1.30416	0.62691	2.02307	0.154925	0.46995
XLOC_003921	Peaxi162Scf00029g02519	Lactoylglutathione lyase / glyoxalase I family protein	RT_CTR_00h	RT_STR_00h	OK	3.77476	7.42355	0.975724	1.18369	0.0394	0.0697431	no		Peaxi162Scf00152g01123	1.30407	4.03454	8.7369	0.00311835	0.0934466
XLOC_030762	Peaxi162Scf00900g00110	Eukaryotic aspartyl protease family protein	RT_CTR_00h	RT_STR_00h	OK	41.3383	81.2691	0.975229	2.45952	5e-05	0.000185415	yes		Peaxi162Scf00393g00066	1.30401	2.12906	4.93582	0.0263056	0.224378
XLOC_009348	Peaxi162Scf00102g00825	HXXXD-type acyl-transferase family protein	RT_CTR_00h	RT_STR_00h	OK	2.55094	5.00586	0.97259	1.23007	0.0495	0.0848413	no		Peaxi162Scf00228g00322	1.30187	2.23032	5.08183	0.0241778	0.216693
XLOC_004889	Peaxi162Scf00040g02110	PEBP (phosphatidylethanolamine-binding protein) family protein	RT_CTR_00h	RT_STR_00h	OK	1.77272	3.47779	0.972205	0.76276	0.25385	0.329069	no		Peaxi162Scf00303g00059	1.30105	1.59818	5.80736	0.0159593	0.185285
XLOC_018918	Peaxi162Scf00318g00916	Cysteine/Histidine-rich C1 domain family protein	RT_CTR_00h	RT_STR_00h	OK	7.41296	14.5422	0.97212	1.72495	0.01045	0.0221608	yes		Peaxi162Scf00334g01211	1.29605	4.22702	3.50237	0.0612809	0.314749
XLOC_015672	Peaxi162Scf00225g00127	Deoxyuridine 5'-triphosphate nucleotidohydrolase	RT_CTR_00h	RT_STR_00h	OK	9.27932	18.1905	0.971095	1.10988	0.0553	0.0933404	no		Peaxi162Scf00047g10144	1.29394	0.0112686	3.54666	0.0596654	0.311204
XLOC_005720	Peaxi162Scf00049g01719	Protein NRT1/ PTR FAMILY 2.7	RT_CTR_00h	RT_STR_00h	OK	2.49225	4.88345	0.970454	1.48849	0.01165	0.0243428	yes		Peaxi162Scf00105g00059	1.29365	1.96414	4.86802	0.0273588	0.228992
XLOC_011148	Peaxi162Scf00130g00620	UDP-Glycosyltransferase superfamily protein	RT_CTR_00h	RT_STR_00h	OK	2.70548	5.30002	0.970113	1.93586	0.0009	0.00258883	yes		Peaxi162Scf00947g00116	1.29206	1.77442	5.03559	0.0248316	0.218727
XLOC_000023	Peaxi162Scf00000g00335	early nodulin-like protein 2	RT_CTR_00h	RT_STR_00h	OK	287.533	563.124	0.969726	2.61067	0.0003	0.000964629	yes		Peaxi162Scf00753g00052	1.29094	5.4462	2.75691	0.0968349	0.383506
XLOC_016972	Peaxi162Scf00263g01312	Unknown protein	RT_CTR_00h	RT_STR_00h	OK	5099.21	9981.84	0.969033	2.3316	0.5034	0.5818	no		Peaxi162Scf01324g00250	1.29005	1.78555	6.36223	0.0116575	0.163123
XLOC_001670	Peaxi162Scf00009g00047	NAD(P)-binding Rossmann-fold superfamily protein	RT_CTR_00h	RT_STR_00h	OK	8.05395	15.739	0.966573	1.68365	0.0048	0.0112703	yes		Peaxi162Scf00213g00153	1.28985	6.32048	4.57618	0.0324193	0.246592
XLOC_012507	Peaxi162Scf00159g00054	Unknown protein	RT_CTR_00h	RT_STR_00h	OK	261.114	509.991	0.965788	2.8987	5e-05	0.000185415	yes		Peaxi162Scf00214g01114	1.28858	1.64699	6.33892	0.0118117	0.164381
XLOC_028662	Peaxi162Scf00736g00011	Thioesterase superfamily protein	RT_CTR_00h	RT_STR_00h	OK	2.64577	5.16471	0.964997	0.429354	0.31005	0.389138	no		Peaxi162Scf00108g00012	1.28845	0.388232	2.14371	0.143156	0.455459
XLOC_020634	Peaxi162Scf00366g00528	laccase 11	RT_CTR_00h	RT_STR_00h	OK	37.8822	73.8258	0.962607	2.46604	5e-05	0.000185415	yes		Peaxi162Scf00362g00025	1.28826	1.44301	8.13262	0.00434758	0.10911
XLOC_003363	Peaxi162Scf00021g00718	S-adenosyl-L-methionine-dependent methyltransferases superfamily protein	RT_CTR_00h	RT_STR_00h	OK	9.04095	17.6151	0.962263	2.35552	0.0002	0.000667709	yes		Peaxi162Scf00326g00712	1.28564	0.281745	2.25002	0.133613	0.442957
XLOC_004925	Peaxi162Scf00040g00245	alpha/beta-Hydrolases superfamily protein	RT_CTR_00h	RT_STR_00h	OK	32.0186	62.3674	0.961883	2.44201	5e-05	0.000185415	yes		Peaxi162Scf00654g00063	1.28452	3.11595	10.3554	0.00129093	0.0680318
XLOC_005442	Peaxi162Scf00047g10011	UDP-D-glucuronate 4-epimerase 6	RT_CTR_00h	RT_STR_00h	OK	170.605	332.195	0.961376	2.28884	0.0002	0.000667709	yes		Peaxi162Scf00562g00214	1.28427	0.194109	1.57735	0.209143	0.532702
XLOC_023836	Peaxi162Scf00477g00114	conserved hypothetical protein [Ricinus communis] gb|EEF45789.1| conserved hypothetical protein [Ricinus communis]	RT_CTR_00h	RT_STR_00h	OK	1.67678	3.26443	0.96114	0.984123	0.1259	0.187454	no		Peaxi162Scf00673g00224	1.28394	0.609713	0.971597	0.324282	0.63682
XLOC_015932	Peaxi162Scf00231g01224	Galactose mutarotase-like superfamily protein	RT_CTR_00h	RT_STR_00h	OK	25.3176	49.2862	0.961045	2.31454	0.0001	0.00035384	yes		Peaxi162Scf00015g00827	1.28308	2.98915	9.84774	0.00170041	0.0728123
XLOC_023791	Peaxi162Scf00475g00117	uclacyanin 3	RT_CTR_00h	RT_STR_00h	OK	1300.35	2531.21	0.960926	1.90319	0.00195	0.0051377	yes		Peaxi162Scf00042g02729	1.28226	3.31844	5.75561	0.0164361	0.187275
XLOC_030292	Peaxi162Scf00844g00001	Ankyrin repeat family protein / BTB/POZ domain-containing protein	RT_CTR_00h	RT_STR_00h	OK	6.97032	13.5496	0.958956	1.9719	0.00155	0.00419549	yes		Peaxi162Scf00621g00043	1.28201	2.11861	2.99641	0.0834491	0.359484
XLOC_000126	Peaxi162Scf00000g00573	Unknown protein	RT_CTR_00h	RT_STR_00h	OK	2.80718	5.45612	0.958752	0.764949	0.3777	0.458886	no		Peaxi162Scf00421g00006	1.28109	0.403132	3.05534	0.0804724	0.352822
XLOC_001435	Peaxi162Scf00007g00287	CK25 [Nicotiana tabacum]	RT_CTR_00h	RT_STR_00h	OK	12.8797	25.0274	0.95841	2.01738	0.0008	0.002331	yes		Peaxi162Scf01257g00028	1.28104	4.62444	10.0621	0.00151349	0.0705021
XLOC_000121	Peaxi162Scf00000g00523	Unknown protein	RT_CTR_00h	RT_STR_00h	OK	9.4704	18.397	0.957972	1.49736	0.012	0.0249745	yes		Peaxi162Scf00038g02443	1.28082	3.72645	3.06586	0.079953	0.351899
XLOC_018852	Peaxi162Scf00316g00008	Unknown protein	RT_CTR_00h	RT_STR_00h	OK	128.132	248.836	0.957559	2.74224	5e-05	0.000185415	yes		Peaxi162Scf00421g00832	1.28033	4.35924	8.50937	0.00353322	0.0989477
XLOC_004403	Peaxi162Scf00037g00122	RING/U-box superfamily protein	RT_CTR_00h	RT_STR_00h	OK	7.72696	15.001	0.957082	2.60879	0.0008	0.002331	yes		Peaxi162Scf00179g00121	1.28014	10.391	9.42287	0.00214296	0.0817097
XLOC_007686	Peaxi162Scf00075g01546	Unknown protein	RT_CTR_00h	RT_STR_00h	OK	166.698	323.528	0.95665	2.4475	0.0001	0.00035384	yes		Peaxi162Scf00132g00419	1.2798	4.28966	7.32444	0.0068023	0.128873
XLOC_030376	Peaxi162Scf00853g00004	Unknown protein	RT_CTR_00h	RT_STR_00h	OK	33.1418	64.3064	0.95631	2.38589	0.00015	0.000513767	yes		Peaxi162Scf00575g00622	1.27967	2.72917	7.43715	0.00638911	0.125146
XLOC_008176	Peaxi162Scf00082g00217	Cysteine-rich PDZ-binding protein	RT_CTR_00h	RT_STR_00h	OK	21.3873	41.4744	0.955466	2.20463	0.00015	0.000513767	yes		Peaxi162Scf00102g00144	1.27738	-0.0800688	1.71054	0.190915	0.516017
XLOC_031700	Peaxi162Scf00978g00032	F-box/kelch-repeat protein	RT_CTR_00h	RT_STR_00h	OK	4.40506	8.52243	0.952104	1.63804	0.00735	0.0163241	yes		Peaxi162Scf01441g00005	1.2759	1.31215	3.88227	0.0487985	0.288377
XLOC_018232	Peaxi162Scf00299g00717	MADS-box transcription factor 47	RT_CTR_00h	RT_STR_00h	OK	6.30087	12.1894	0.952005	1.84576	0.0048	0.0112703	yes		Peaxi162Scf00538g00127	1.27578	3.99198	16.3569	5.25e-05	0.0171449
XLOC_008966	Peaxi162Scf00095g01016	rib [Arabidopsis thaliana]	RT_CTR_00h	RT_STR_00h	OK	7.40962	14.3319	0.951762	1.96589	0.00215	0.00560332	yes		Peaxi162Scf00610g00115	1.27532	2.89367	4.91609	0.0266077	0.225953
XLOC_018892	Peaxi162Scf00318g00811	Cysteine/Histidine-rich C1 domain family protein	RT_CTR_00h	RT_STR_00h	OK	14.9489	28.8985	0.95096	1.94427	0.00155	0.00419549	yes		Peaxi162Scf00611g00012	1.2751	0.571487	4.21569	0.0400517	0.26648
XLOC_019616	Peaxi162Scf00340g00061		RT_CTR_00h	RT_STR_00h	OK	19.5206	37.7265	0.950583	1.44042	0.01345	0.0275624	yes		Peaxi162Scf00825g00024	1.27496	2.31142	3.92212	0.0476547	0.285664
XLOC_025671	Peaxi162Scf00569g00012	Unknown protein	RT_CTR_00h	RT_STR_00h	OK	242.347	468.08	0.949682	4.53859	5e-05	0.000185415	yes		Peaxi162Scf00560g00615	1.27271	2.77453	3.08077	0.0792232	0.350806
XLOC_013927	Peaxi162Scf00185g00057	NAD(P)-binding Rossmann-fold superfamily protein	RT_CTR_00h	RT_STR_00h	OK	1.37546	2.65501	0.948799	0.936756	0.0973	0.151256	no		Peaxi162Scf00643g00059	1.27219	0.915393	1.95657	0.161881	0.479736
XLOC_006079	Peaxi162Scf00057g00011	ABC-2 type transporter family protein	RT_CTR_00h	RT_STR_00h	OK	11.2337	21.6784	0.948427	2.22745	0.0002	0.000667709	yes		Peaxi162Scf00438g00717	1.27102	0.380593	1.73334	0.187984	0.512712
XLOC_010906	Peaxi162Scf00128g01010	Chlorophyll a-b binding protein, chloroplastic	RT_CTR_00h	RT_STR_00h	OK	3.04947	5.88476	0.948424	0.964011	0.28555	0.363204	no		Peaxi162Scf00310g00043	1.27088	2.46579	5.63224	0.0176331	0.192667
XLOC_002883	Peaxi162Scf00016g02736	LOB domain-containing protein 37	RT_CTR_00h	RT_STR_00h	OK	41.4876	79.9194	0.945865	2.15826	0.0004	0.00125109	yes		Peaxi162Scf01217g00110	1.27067	8.54166	4.01015	0.0452271	0.278414
XLOC_029517	Peaxi162Scf00788g00033	CBL-interacting protein kinase 7	RT_CTR_00h	RT_STR_00h	OK	78.34	150.891	0.945684	2.41653	5e-05	0.000185415	yes		Peaxi162Scf00011g01434	1.27039	3.25417	11.7662	0.000603175	0.0499692
XLOC_027197	Peaxi162Scf00657g00004	O-methyltransferase family protein	RT_CTR_00h	RT_STR_00h	OK	7.75731	14.9339	0.944962	1.88239	0.0018	0.0047873	yes		Peaxi162Scf00001g00287	1.26992	0.881763	1.36016	0.243509	0.566948
XLOC_032897	Peaxi162Scf01130g00019	Plant invertase/pectin methylesterase inhibitor superfamily	RT_CTR_00h	RT_STR_00h	OK	134.135	258.215	0.944891	2.30409	5e-05	0.000185415	yes		Peaxi162Scf01290g00002	1.26956	-0.158652	1.85694	0.172978	0.493545
XLOC_027721	Peaxi162Scf00684g00320	Guanine nucleotide-binding protein subunit beta-2	RT_CTR_00h	RT_STR_00h	OK	60.0663	115.596	0.94447	2.43468	5e-05	0.000185415	yes		Peaxi162Scf00047g02040	1.2685	2.6928	5.00632	0.0252549	0.219928
XLOC_022515	Peaxi162Scf00427g00114	Plant invertase/pectin methylesterase inhibitor superfamily	RT_CTR_00h	RT_STR_00h	OK	57.0338	109.684	0.94346	2.45493	5e-05	0.000185415	yes		Peaxi162Scf00688g00432	1.26805	4.68251	1.16767	0.27988	0.602774
XLOC_012219	Peaxi162Scf00152g01528	Bax inhibitor-1 family protein	RT_CTR_00h	RT_STR_00h	OK	23.5096	45.1987	0.943033	2.15093	0.00015	0.000513767	yes		Peaxi162Scf00198g01017	1.26729	4.66567	13.8878	0.000194051	0.0326763
XLOC_003395	Peaxi162Scf00021g02317	Serine/threonine-protein phosphatase 2A activator	RT_CTR_00h	RT_STR_00h	OK	24.3035	46.7248	0.943026	2.39617	0.00015	0.000513767	yes		Peaxi162Scf00565g00021	1.267	0.343709	0.928001	0.335383	0.646482
XLOC_005230	Peaxi162Scf00045g01937	conserved hypothetical protein [Ricinus communis] gb|EEF39901.1| conserved hypothetical protein [Ricinus communis]	RT_CTR_00h	RT_STR_00h	OK	2.41081	4.63438	0.942859	0.858463	0.12225	0.183102	no		Peaxi162Scf01010g00010	1.26671	2.3038	6.89408	0.00864819	0.142499
XLOC_004209	Peaxi162Scf00034g00085	Pentatricopeptide repeat (PPR-like) superfamily protein	RT_CTR_00h	RT_STR_00h	OK	1.52592	2.93186	0.942139	1.30239	0.03245	0.0589461	no		Peaxi162Scf00155g00069	1.26613	0.914379	3.82146	0.0506001	0.292391
XLOC_003446	Peaxi162Scf00021g00213	TCP family transcription factor	RT_CTR_00h	RT_STR_00h	OK	21.424	41.1373	0.941218	2.02193	0.0011	0.00309629	yes		Peaxi162Scf00022g00015	1.26533	3.39251	6.53581	0.0105724	0.15678
XLOC_022329	Peaxi162Scf00420g00642	Pollen Ole e 1 allergen and extensin family protein	RT_CTR_00h	RT_STR_00h	OK	11.9208	22.8895	0.941202	1.70592	0.0058	0.013289	yes		Peaxi162Scf00258g00527	1.26494	2.13195	1.59518	0.206587	0.530913
XLOC_031846	Peaxi162Scf00988g00034	alpha/beta-Hydrolases superfamily protein	RT_CTR_00h	RT_STR_00h	OK	8.12126	15.5837	0.940264	1.86291	0.00145	0.00395485	yes		Peaxi162Scf00420g00852	1.26477	1.32195	5.84185	0.0156494	0.183643
XLOC_000748	Peaxi162Scf00003g01323	Unknown protein	RT_CTR_00h	RT_STR_00h	OK	4.50869	8.64536	0.939217	1.43012	0.017	0.033752	yes		Peaxi162Scf01503g00002	1.26473	-0.0829519	1.83013	0.176113	0.497574
XLOC_027219	Peaxi162Scf00658g00631		RT_CTR_00h	RT_STR_00h	OK	5.89453	11.2981	0.93863	1.61176	0.00985	0.0210544	yes		Peaxi162Scf00740g00136	1.26465	0.0555039	2.03482	0.153733	0.468941
XLOC_035156	Peaxi162Scf39387g00001	Unknown protein	RT_CTR_00h	RT_STR_00h	OK	13.6878	26.2278	0.938205	0.767411	0.1738	0.244122	no		Peaxi162Scf00642g00006	1.26064	2.23442	4.89848	0.0268804	0.22647
XLOC_005550	Peaxi162Scf00047g00218	Cytosolic sulfotransferase 6	RT_CTR_00h	RT_STR_00h	OK	54.4945	104.392	0.937821	2.3161	0.0001	0.00035384	yes		Peaxi162Scf00078g00137	1.25861	2.56135	2.05045	0.152161	0.466415
XLOC_017575	Peaxi162Scf00282g00516	Wound-induced protein	RT_CTR_00h	RT_STR_00h	OK	380.566	728.981	0.937732	2.35811	5e-05	0.000185415	yes		Peaxi162Scf00122g00087	1.25822	-0.275883	1.06291	0.302552	0.618378
XLOC_013641	Peaxi162Scf00177g01120	RING/U-box superfamily protein	RT_CTR_00h	RT_STR_00h	OK	3.69443	7.07626	0.937634	1.1469	0.05235	0.0890504	no		Peaxi162Scf00041g00016	1.25733	7.95398	11.1853	0.000824488	0.0574976
XLOC_025483	Peaxi162Scf00558g00219	Unknown protein	RT_CTR_00h	RT_STR_00h	OK	14.2854	27.3616	0.937616	1.82225	0.0025	0.00640186	yes		Peaxi162Scf00021g00081	1.25689	0.949372	5.29876	0.0213406	0.206545
XLOC_018174	Peaxi162Scf00299g00625	FUNCTIONS IN: molecular_function unknown	RT_CTR_00h	RT_STR_00h	OK	2.78242	5.32917	0.937567	1.36767	0.0251	0.0472325	yes		Peaxi162Scf00092g00512	1.25654	2.5459	7.99423	0.00469267	0.112494
XLOC_029655	Peaxi162Scf00798g00027	basic helix-loop-helix (bHLH) DNA-binding superfamily protein	RT_CTR_00h	RT_STR_00h	OK	10.6285	20.3462	0.936813	1.97013	0.00185	0.00490454	yes		Peaxi162Scf01662g00116	1.25476	0.957832	3.87899	0.0488939	0.288377
XLOC_010047	Peaxi162Scf00114g00110	Plant protein of unknown function (DUF868)	RT_CTR_00h	RT_STR_00h	OK	2.89031	5.5287	0.935713	1.22132	0.047	0.0811384	no		Peaxi162Scf00035g00414	1.25237	5.9762	14.1623	0.000167693	0.0321598
XLOC_021303	Peaxi162Scf00389g00935	Elongation factor 1-alpha	RT_CTR_00h	RT_STR_00h	OK	295.68	565.17	0.934645	1.76482	0.00235	0.00606142	yes		Peaxi162Scf00081g00115	1.25181	3.50514	3.78338	0.051764	0.294705
XLOC_002304	Peaxi162Scf00014g00125	TRICHOME BIREFRINGENCE-LIKE 28	RT_CTR_00h	RT_STR_00h	OK	1.63103	3.11481	0.933357	0.941668	0.10515	0.161434	no		Peaxi162Scf00559g00019	1.25077	3.50638	4.5578	0.0327692	0.247616
XLOC_014226	Peaxi162Scf00192g00522	Peroxidase superfamily protein	RT_CTR_00h	RT_STR_00h	OK	15.591	29.7686	0.933077	2.13887	0.0004	0.00125109	yes		Peaxi162Scf00211g00233	1.25053	3.37893	3.04201	0.0811356	0.354548
XLOC_019199	Peaxi162Scf00328g00097	Pathogenesis-related thaumatin superfamily protein	RT_CTR_00h	RT_STR_00h	OK	15.3121	29.234	0.932975	2.08323	0.0005	0.00152937	yes		Peaxi162Scf00003g01433	1.25048	7.77555	1.7916	0.180731	0.503595
XLOC_031899	Peaxi162Scf00992g00314	golgi snare 11	RT_CTR_00h	RT_STR_00h	OK	2.37746	4.53811	0.932672	1.1631	0.068	0.111415	no		Peaxi162Scf00064g00132	1.25004	2.5569	4.76299	0.029078	0.234435
XLOC_028203	Peaxi162Scf00703g00008	conserved hypothetical protein [Ricinus communis] gb|EEF28351.1| conserved hypothetical protein [Ricinus communis]	RT_CTR_00h	RT_STR_00h	OK	4.28064	8.16969	0.932455	1.35705	0.02495	0.0469861	yes		Peaxi162Scf00016g02238	1.24628	4.64235	4.42964	0.03532	0.254749
XLOC_002056	Peaxi162Scf00012g03512	Peroxidase superfamily protein	RT_CTR_00h	RT_STR_00h	OK	31.2437	59.6214	0.932263	2.20347	0.0001	0.00035384	yes		Peaxi162Scf00003g00168	1.24594	0.151394	2.48246	0.115122	0.415475
XLOC_020494	Peaxi162Scf00362g00955	Disease resistance-responsive (dirigent-like protein) family protein	RT_CTR_00h	RT_STR_00h	OK	8.86806	16.9216	0.932172	2.26488	0.0001	0.00035384	yes		Peaxi162Scf00099g00033	1.24518	1.6883	6.76004	0.00932215	0.147502
XLOC_019480	Peaxi162Scf00335g00107		RT_CTR_00h	RT_STR_00h	OK	1.55712	2.96996	0.931563	0.740787	0.28865	0.3665	no		Peaxi162Scf00634g00035	1.24428	0.612938	2.32497	0.127313	0.434273
XLOC_009268	Peaxi162Scf00102g01137	Protein NRT1/ PTR FAMILY 6.3	RT_CTR_00h	RT_STR_00h	OK	218.205	416.191	0.93156	2.08944	0.0006	0.00180172	yes		Peaxi162Scf00722g00002	1.24285	2.76163	6.45541	0.0110615	0.160091
XLOC_018493	Peaxi162Scf00305g00099	Plant basic secretory protein (BSP) family protein	RT_CTR_00h	RT_STR_00h	OK	3.88578	7.41135	0.931531	1.45478	0.01525	0.0307208	yes		Peaxi162Scf00262g00051	1.24236	1.52064	4.24434	0.0393813	0.264697
XLOC_016944	Peaxi162Scf00262g01516	Peroxidase superfamily protein	RT_CTR_00h	RT_STR_00h	OK	284.799	542.296	0.929138	2.1154	0.0007	0.00206849	yes		Peaxi162Scf00029g02519	1.24125	2.80113	7.72611	0.0054428	0.119529
XLOC_019042	Peaxi162Scf00323g00620	tyrosine-rich hydroxyproline-rich glycoprotein, partial [Petroselinum crispum]	RT_CTR_00h	RT_STR_00h	OK	936.126	1782.49	0.929122	3.69117	0.03995	0.0705914	no		Peaxi162Scf00110g00122	1.24007	9.71455	5.89996	0.0151412	0.180544
XLOC_003221	Peaxi162Scf00020g00516	plasma membrane intrinsic protein 1	RT_CTR_00h	RT_STR_00h	OK	25.6579	48.8529	0.92904	2.26603	0.0001	0.00035384	yes		Peaxi162Scf00126g00622	1.23929	4.10786	9.12794	0.00251736	0.0866618
XLOC_014445	Peaxi162Scf00196g00119	Unknown protein	RT_CTR_00h	RT_STR_00h	OK	65.3329	124.379	0.928862	2.03558	0.0007	0.00206849	yes		Peaxi162Scf00427g00023	1.2392	0.516298	2.17849	0.139952	0.450385
XLOC_018373	Peaxi162Scf00303g00092	Unknown protein	RT_CTR_00h	RT_STR_00h	OK	7.66785	14.5968	0.928759	1.56981	0.00835	0.0182379	yes		Peaxi162Scf01461g00029	1.2388	6.83414	20.3776	6.36e-06	0.00506398
XLOC_005693	Peaxi162Scf00048g00146	Phosphatidylinositol N-acetylglucosaminyltransferase subunit C, putative isoform 1 [Theobroma cacao] ref|XP_007035284.1| Phosphatidylinositol N-acetylglucosaminyltransferase subunit C, putative isoform 1 [Theobroma cacao] ref|XP_007035285.1| Phosphatidylinositol N-acetylglucosaminyltransferase subunit C, putative isoform 1 [Theobroma cacao] gb|EOY06208.1| Phosphatidylinositol N-acetylglucosaminyl…	RT_CTR_00h	RT_STR_00h	OK	2.13088	4.05323	0.927622	0.661472	0.2366	0.312264	no		Peaxi162Scf00734g00029	1.23876	2.27336	4.83312	0.027918	0.231088
XLOC_031399	Peaxi162Scf00951g00329	plasma membrane intrinsic protein 1	RT_CTR_00h	RT_STR_00h	OK	880.038	1672.41	0.926286	1.7035	0.00315	0.00780583	yes		Peaxi162Scf00359g00113	1.23567	4.00885	3.73516	0.0532787	0.297128
XLOC_027941	Peaxi162Scf00691g00003	Multidrug resistance protein ABC transporter family protein, putative [Theobroma cacao] gb|EOX95238.1| Multidrug resistance protein ABC transporter family protein, putative [Theobroma cacao]	RT_CTR_00h	RT_STR_00h	OK	3.83238	7.28121	0.925939	1.10046	0.0615	0.102249	no		Peaxi162Scf00299g00859	1.23392	2.47203	7.91284	0.00490853	0.114359
XLOC_025347	Peaxi162Scf00550g00534	OsJ_00900 [Oryza sativa Japonica Group] dbj|BAF04331.2| [Oryza sativa Japonica Group]	RT_CTR_00h	RT_STR_00h	OK	4.67509	8.88145	0.925801	1.2192	0.0453	0.078633	no		Peaxi162Scf00541g00061	1.23122	2.68622	4.79281	0.0285788	0.233166
XLOC_018592	Peaxi162Scf00310g00521	fatty acid amide hydrolase	RT_CTR_00h	RT_STR_00h	OK	3.77516	7.16992	0.92542	1.23155	0.03575	0.0641022	no		Peaxi162Scf00104g00614	1.23039	6.42423	7.44083	0.00637606	0.125146
XLOC_010168	Peaxi162Scf00117g01515	Cation/H(+) antiporter 18	RT_CTR_00h	RT_STR_00h	OK	4.77311	9.0579	0.924248	2.04874	0.00115	0.00322042	yes		Peaxi162Scf00418g00055	1.22797	0.965357	2.97442	0.0845906	0.361992
XLOC_006695	Peaxi162Scf00064g00199		RT_CTR_00h	RT_STR_00h	OK	1392.57	2641.43	0.923574	2.01928	0.0009	0.00258883	yes		Peaxi162Scf01290g00241	1.22725	0.961836	4.64979	0.0310574	0.241102
XLOC_031495	Peaxi162Scf00957g00225	BEST Arabidopsis thaliana protein match is: proline-rich family protein	RT_CTR_00h	RT_STR_00h	OK	3.07637	5.83317	0.923052	0.94321	0.1208	0.181391	no		Peaxi162Scf00413g00012	1.22614	10.8604	10.157	0.00143751	0.0695025
XLOC_020525	Peaxi162Scf00363g00317	Photosystem II stability/assembly factor HCF136	RT_CTR_00h	RT_STR_00h	OK	9.17244	17.3885	0.922757	2.10843	0.0007	0.00206849	yes		Peaxi162Scf00164g01144	1.22439	-0.193414	1.11857	0.290226	0.608293
XLOC_000585	Peaxi162Scf00003g00253	Zinc finger protein 1 [Morus notabilis]	RT_CTR_00h	RT_STR_00h	OK	1.73829	3.29525	0.922721	0.721966	0.21335	0.28822	no		Peaxi162Scf00319g00310	1.22349	-0.646967	3.10075	0.0782564	0.348791
XLOC_025742	Peaxi162Scf00572g00217	Transducin/WD40 repeat-like superfamily protein	RT_CTR_00h	RT_STR_00h	OK	3.78242	7.16971	0.922605	1.58535	0.01445	0.0293197	yes		Peaxi162Scf00089g01241	1.2234	6.24797	10.2662	0.00135487	0.0680318
XLOC_001322	Peaxi162Scf00007g01016	conserved hypothetical protein [Ricinus communis] gb|EEF38184.1| conserved hypothetical protein [Ricinus communis]	RT_CTR_00h	RT_STR_00h	OK	3.03938	5.7612	0.922591	1.12656	0.06965	0.11375	no		Peaxi162Scf01056g00116	1.22318	2.68281	3.1732	0.0748558	0.341727
XLOC_030983	Peaxi162Scf00918g00026	Unknown protein	RT_CTR_00h	RT_STR_00h	OK	423.262	801.867	0.921813	2.06889	0.00055	0.00166651	yes		Peaxi162Scf00062g02315	1.22213	0.7935	1.8409	0.174846	0.496115
XLOC_021853	Peaxi162Scf00405g00171	Mitochondrial transcription termination factor family protein	RT_CTR_00h	RT_STR_00h	OK	1.87563	3.55299	0.921659	1.10848	0.05675	0.0954331	no		Peaxi162Scf00978g00032	1.22132	3.04007	7.13594	0.00755542	0.134903
XLOC_008647	Peaxi162Scf00089g00311	Unknown protein	RT_CTR_00h	RT_STR_00h	OK	5.52507	10.4657	0.921607	1.90479	0.0015	0.00407526	yes		Peaxi162Scf00829g00053	1.21908	4.63973	6.51695	0.0106851	0.15718
XLOC_009964	Peaxi162Scf00111g01144	solanesyl diphosphate synthase 1	RT_CTR_00h	RT_STR_00h	OK	7.09242	13.4334	0.92147	1.81408	0.00275	0.00692868	yes		Peaxi162Scf00560g00120	1.21838	3.72889	11.205	0.000815779	0.0574766
XLOC_020358	Peaxi162Scf00362g00251	Calcium-dependent protein kinase 23 isoform 1 [Theobroma cacao] gb|EOY26103.1| Calcium-dependent protein kinase 23 isoform 1 [Theobroma cacao]	RT_CTR_00h	RT_STR_00h	OK	15.0566	28.5147	0.921314	1.98314	0.0011	0.00309629	yes		Peaxi162Scf00928g00224	1.21825	2.82168	4.71598	0.0298836	0.237145
XLOC_011487	Peaxi162Scf00135g00123	RING/U-box superfamily protein	RT_CTR_00h	RT_STR_00h	OK	7.43469	14.0743	0.920717	1.23062	0.02885	0.0532545	no		Peaxi162Scf00235g00327	1.21632	0.86292	6.21755	0.012649	0.168156
XLOC_005630	Peaxi162Scf00047g02128	Chlorophyll a-b binding protein 37, chloroplastic	RT_CTR_00h	RT_STR_00h	OK	10.2018	19.3087	0.920432	1.70916	0.0044	0.0104501	yes		Peaxi162Scf00445g00079	1.2156	1.12592	4.3476	0.0370611	0.259194
XLOC_033085	Peaxi162Scf01160g00150	F-box family protein	RT_CTR_00h	RT_STR_00h	OK	2.29716	4.34586	0.919795	1.10455	0.1039	0.159777	no		Peaxi162Scf00100g00147	1.21286	5.68946	9.63915	0.00190473	0.0776589
XLOC_002730	Peaxi162Scf00016g03122	amino acid permease 1	RT_CTR_00h	RT_STR_00h	OK	2.3223	4.39206	0.919342	1.31162	0.0294	0.0541334	no		Peaxi162Scf00332g00526	1.21263	3.60915	12.79	0.000348482	0.0414814
XLOC_027172	Peaxi162Scf00654g00063	Polyketide cyclase/dehydrase and lipid transport superfamily protein	RT_CTR_00h	RT_STR_00h	OK	5.78803	10.9439	0.91898	1.17749	0.054	0.091446	no		Peaxi162Scf00477g00817	1.21194	2.90969	3.38166	0.0659255	0.325685
XLOC_009976	Peaxi162Scf00111g01327	Unknown protein	RT_CTR_00h	RT_STR_00h	OK	7.9743	15.0643	0.917706	1.61185	0.009	0.0194724	yes		Peaxi162Scf00421g00525	1.21136	4.0544	8.83188	0.00296013	0.0912353
XLOC_001290	Peaxi162Scf00007g00011	HXXXD-type acyl-transferase family protein	RT_CTR_00h	RT_STR_00h	OK	22.9426	43.3172	0.916913	2.25761	0.0001	0.00035384	yes		Peaxi162Scf11003g00016	1.21015	1.02382	5.42002	0.0199071	0.201524
XLOC_027735	Peaxi162Scf00684g00015	Disease resistance-responsive (dirigent-like protein) family protein	RT_CTR_00h	RT_STR_00h	OK	62.6572	118.197	0.915642	2.20586	0.0002	0.000667709	yes		Peaxi162Scf00673g00315	1.21009	0.18114	0.918544	0.337858	0.647756
XLOC_031472	Peaxi162Scf00955g00005	Unknown protein	RT_CTR_00h	RT_STR_00h	OK	12.0781	22.7831	0.915569	1.48864	0.0099	0.0211473	yes		Peaxi162Scf00235g00733	1.20722	-0.138803	1.51495	0.218386	0.540729
XLOC_016251	Peaxi162Scf00241g00318	BCL-2-associated athanogene 7	RT_CTR_00h	RT_STR_00h	OK	95.9757	181.04	0.915563	2.28652	0.00015	0.000513767	yes		Peaxi162Scf00835g00332	1.20565	2.20391	5.3536	0.0206795	0.20421
XLOC_011246	Peaxi162Scf00131g00006	50S rib L18, putative [Ricinus communis]	RT_CTR_00h	RT_STR_00h	OK	6.34339	11.9605	0.914953	0.879802	0.12085	0.181455	no		Peaxi162Scf00096g01616	1.20527	7.3031	1.21164	0.271007	0.594166
XLOC_007224	Peaxi162Scf00071g00034	germin-like protein 2	RT_CTR_00h	RT_STR_00h	OK	3.33115	6.27844	0.914384	1.58788	0.0097	0.0207765	yes		Peaxi162Scf00081g00017	1.2052	2.85235	4.9764	0.0256955	0.221567
XLOC_032050	Peaxi162Scf01011g00023	Salt tolerant protein [Medicago truncatula] gb|ACJ83902.1| unknown [Medicago truncatula] gb|AES71376.1| Salt tolerant protein [Medicago truncatula] gb|AFK37493.1| unknown [Medicago truncatula]	RT_CTR_00h	RT_STR_00h	OK	12.116	22.8344	0.914291	1.34543	0.0252	0.0473944	yes		Peaxi162Scf00085g00202	1.2048	0.0904137	3.49911	0.0614018	0.314898
XLOC_018925	Peaxi162Scf00319g00511	Unknown protein	RT_CTR_00h	RT_STR_00h	OK	3.09687	5.83518	0.913966	0.996208	0.07945	0.127398	no		Peaxi162Scf00750g00013	1.20404	3.50093	2.31296	0.128299	0.435629
XLOC_002637	Peaxi162Scf00016g01421	Unknown protein	RT_CTR_00h	RT_STR_00h	OK	13.6779	25.7589	0.913224	2.16113	0.0003	0.000964629	yes		Peaxi162Scf01158g00033	1.20336	4.00474	5.39985	0.0201385	0.202434
XLOC_009228	Peaxi162Scf00102g00518	AT-hook motif nuclear-localized protein 22	RT_CTR_00h	RT_STR_00h	OK	15.2985	28.8093	0.913149	1.59266	0.00585	0.0133884	yes		Peaxi162Scf00377g00029	1.2032	5.86645	1.2228	0.268811	0.591837
XLOC_003705	Peaxi162Scf00025g02433	nodulin MtN21 /EamA-like transporter family protein	RT_CTR_00h	RT_STR_00h	OK	7.53419	14.1825	0.912585	1.83936	0.0025	0.00640186	yes		Peaxi162Scf00047g00153	1.19774	1.28608	3.18787	0.0741868	0.341135
XLOC_019929	Peaxi162Scf00347g00071	Thylakoid lumenal 19 kDa protein, chloroplastic	RT_CTR_00h	RT_STR_00h	OK	2.83423	5.33404	0.912269	1.04417	0.08025	0.128495	no		Peaxi162Scf00174g00054	1.19596	1.28335	3.20453	0.0734344	0.340007
XLOC_032620	Peaxi162Scf01086g00027	21.7 kDa class VI heat shock protein	RT_CTR_00h	RT_STR_00h	OK	4.49142	8.45191	0.912104	1.19731	0.0526	0.0894176	no		Peaxi162Scf00957g00330	1.19558	4.05656	5.76344	0.016363	0.187036
XLOC_031769	Peaxi162Scf00983g00008	C2H2 and C2HC zinc fingers superfamily protein	RT_CTR_00h	RT_STR_00h	OK	1.63585	3.07692	0.911444	1.03418	0.0607	0.101103	no		Peaxi162Scf00331g01024	1.19436	2.07782	6.24683	0.0124416	0.166982
XLOC_011652	Peaxi162Scf00140g00031	Unknown protein	RT_CTR_00h	RT_STR_00h	OK	6.48764	12.2003	0.911154	1.5405	0.0113	0.0237114	yes		Peaxi162Scf00241g00423	1.19435	1.15409	3.86861	0.0491973	0.288543
XLOC_000919	Peaxi162Scf00003g04837	U6 snRNA-associated Sm-like protein LSm6	RT_CTR_00h	RT_STR_00h	OK	19.048	35.8202	0.911133	1.84896	0.00255	0.00651426	yes		Peaxi162Scf00569g00008	1.19336	10.2083	3.00348	0.0830861	0.358741
XLOC_007320	Peaxi162Scf00072g00628	alpha/beta-Hydrolases superfamily protein	RT_CTR_00h	RT_STR_00h	OK	8.8567	16.6478	0.910491	1.81121	0.00295	0.00736963	yes		Peaxi162Scf00474g00019	1.19163	-0.495339	2.03639	0.153574	0.468695
XLOC_008810	Peaxi162Scf00092g00512	Transposon MuDR mudrA-like protein, putative [Solanum demissum]	RT_CTR_00h	RT_STR_00h	OK	1.56187	2.93563	0.9104	1.35088	0.03125	0.0570587	no		Peaxi162Scf00753g00022	1.19019	2.80152	4.31538	0.0377693	0.260846
XLOC_010127	Peaxi162Scf00116g00022	Integrase-type DNA-binding superfamily protein	RT_CTR_00h	RT_STR_00h	OK	5.77491	10.8518	0.910062	1.42964	0.0213	0.0410049	yes		Peaxi162Scf00037g00191	1.18961	3.40189	7.6686	0.00561901	0.119564
XLOC_025379	Peaxi162Scf00553g00054	Unknown protein	RT_CTR_00h	RT_STR_00h	OK	3.75219	7.04905	0.909697	0.692074	0.22175	0.29677	no		Peaxi162Scf00987g00214	1.18925	6.92587	6.35097	0.0117317	0.163518
XLOC_014916	Peaxi162Scf00207g00942	Unknown protein	RT_CTR_00h	RT_STR_00h	OK	7.16533	13.46	0.909577	1.29583	0.0322	0.0585541	no		Peaxi162Scf00374g00619	1.18904	0.786252	1.36054	0.243444	0.56686
XLOC_022098	Peaxi162Scf00415g00214	Glutathione gamma-glutamylcysteinyltransferase 1	RT_CTR_00h	RT_STR_00h	OK	9.45196	17.7544	0.909489	2.13597	0.00025	0.000817896	yes		Peaxi162Scf01313g00117	1.18903	7.15724	6.57699	0.0103305	0.15516
XLOC_019955	Peaxi162Scf00348g00129		RT_CTR_00h	RT_STR_00h	OK	2.28168	4.28549	0.909359	1.07018	0.07905	0.126846	no		Peaxi162Scf00300g00828	1.18834	0.49352	1.12679	0.288461	0.606888
XLOC_008393	Peaxi162Scf00086g00434	nodulin MtN21 /EamA-like transporter family protein	RT_CTR_00h	RT_STR_00h	OK	1.83372	3.4441	0.909356	1.06202	0.07685	0.123791	no		Peaxi162Scf00015g01412	1.18724	0.99267	3.7862	0.0516769	0.294588
XLOC_019973	Peaxi162Scf00349g00063	BTB/POZ domain-containing protein	RT_CTR_00h	RT_STR_00h	OK	2.84263	5.33575	0.908461	1.12361	0.0638	0.105495	no		Peaxi162Scf00825g00424	1.18654	2.68962	7.02831	0.00802309	0.138479
XLOC_004157	Peaxi162Scf00033g02911	proton gradient regulation 5	RT_CTR_00h	RT_STR_00h	OK	4.55657	8.54698	0.907466	1.10019	0.0737	0.119419	no		Peaxi162Scf00029g00215	1.18575	-0.0623096	1.23989	0.265491	0.588743
XLOC_019161	Peaxi162Scf00328g00220	Peroxidase superfamily protein	RT_CTR_00h	RT_STR_00h	OK	3.42421	6.42256	0.907378	1.35779	0.02185	0.0419243	yes		Peaxi162Scf01042g00113	1.18482	0.659519	1.09028	0.296408	0.613158
XLOC_002563	Peaxi162Scf00015g00308	RNA-binding protein 42	RT_CTR_00h	RT_STR_00h	OK	1.95088	3.65816	0.906991	1.04187	0.0725	0.117749	no		Peaxi162Scf00001g00212	1.18428	8.4494	3.11043	0.0777922	0.348053
XLOC_020170	Peaxi162Scf00357g00318	S-adenosylmethionine synthase 1	RT_CTR_00h	RT_STR_00h	OK	170.31	319.278	0.906651	1.89692	0.0009	0.00258883	yes		Peaxi162Scf00541g00623	1.18319	-0.0333131	1.84127	0.174802	0.496094
XLOC_016428	Peaxi162Scf00246g01119	Unknown protein	RT_CTR_00h	RT_STR_00h	OK	14.83	27.7809	0.905578	1.37404	0.02195	0.0420909	yes		Peaxi162Scf00373g00817	1.18303	0.739317	3.67989	0.0550725	0.30041
XLOC_020624	Peaxi162Scf00365g00930	Protein of unknown function (DUF567)	RT_CTR_00h	RT_STR_00h	OK	1.68667	3.15911	0.905338	0.728631	0.2459	0.321812	no		Peaxi162Scf00064g00199	1.18217	7.9511	5.71063	0.0168625	0.188414
XLOC_007966	Peaxi162Scf00078g01222	Unknown protein	RT_CTR_00h	RT_STR_00h	OK	3.4642	6.48811	0.905276	1.00999	0.08	0.128155	no		Peaxi162Scf02133g00004	1.18148	0.142961	3.03855	0.0813087	0.354615
XLOC_019850	Peaxi162Scf00345g01028	F-box family protein	RT_CTR_00h	RT_STR_00h	OK	10.1356	18.977	0.904819	1.82921	0.0018	0.0047873	yes		Peaxi162Scf01221g00040	1.1814	1.10618	2.85947	0.0908373	0.372707
XLOC_020431	Peaxi162Scf00362g01151	Amidophosphoribosyltransferase	RT_CTR_00h	RT_STR_00h	OK	213.148	399.03	0.904641	2.37483	5e-05	0.000185415	yes		Peaxi162Scf00193g00214	1.18107	6.97475	11.2695	0.000787909	0.0570291
XLOC_032120	Peaxi162Scf01018g00311	Ras-related protein Rab-11B	RT_CTR_00h	RT_STR_00h	OK	2.44728	4.58078	0.904412	0.999153	0.0755	0.121916	no		Peaxi162Scf00083g01223	1.17991	10.543	6.9647	0.00831336	0.139989
XLOC_031756	Peaxi162Scf00982g00214	limit dextrinase	RT_CTR_00h	RT_STR_00h	OK	1.74145	3.25912	0.904192	0.731697	0.2009	0.27479	no		Peaxi162Scf01364g00015	1.17983	3.31373	6.09714	0.0135401	0.172305
XLOC_020500	Peaxi162Scf00362g00962	proline-rich protein 4	RT_CTR_00h	RT_STR_00h	OK	9.53609	17.8465	0.90417	2.39978	0.00055	0.00166651	yes		Peaxi162Scf00580g00027	1.17868	1.86028	6.67303	0.00978828	0.151504
XLOC_019406	Peaxi162Scf00332g00731	Tetratricopeptide repeat (TPR)-like superfamily protein	RT_CTR_00h	RT_STR_00h	OK	10.4135	19.4825	0.903722	1.94249	0.0012	0.0033442	yes		Peaxi162Scf00530g00051	1.17766	2.86679	4.12697	0.0422048	0.270649
XLOC_020042	Peaxi162Scf00351g00321	Elongation factor 1-alpha	RT_CTR_00h	RT_STR_00h	OK	856.593	1602.44	0.903587	1.54061	0.0118	0.024615	yes		Peaxi162Scf00111g01223	1.17599	-0.755401	1.75705	0.184992	0.508914
XLOC_019184	Peaxi162Scf00328g00521	ubiquitin-conjugating enzyme 10	RT_CTR_00h	RT_STR_00h	OK	47.9643	89.7252	0.903553	2.24953	0.0002	0.000667709	yes		Peaxi162Scf00270g00082	1.17596	1.89371	4.10967	0.0426388	0.271782
XLOC_010947	Peaxi162Scf00128g01713	Bicaudal C-like protein [Medicago truncatula] gb|AET05035.1| Bicaudal C-like protein [Medicago truncatula]	RT_CTR_00h	RT_STR_00h	OK	26.9128	50.3438	0.903522	2.36453	0.0002	0.000667709	yes		Peaxi162Scf00018g00238	1.17563	2.62405	5.54998	0.0184809	0.195777
XLOC_024278	Peaxi162Scf00500g00115	PLATZ transcription factor family protein	RT_CTR_00h	RT_STR_00h	OK	4.85418	9.0799	0.903447	1.1606	0.05595	0.0942831	no		Peaxi162Scf00091g00720	1.17544	-0.362455	1.77261	0.183059	0.506685
XLOC_007053	Peaxi162Scf00069g01339	expansin 12	RT_CTR_00h	RT_STR_00h	OK	1.38355	2.5871	0.90296	0.700091	0.26655	0.34277	no		Peaxi162Scf00388g00011	1.17444	4.46084	12.2168	0.000473599	0.0463393
XLOC_021771	Peaxi162Scf00402g00816	P-loop containing nucleoside triphosphate hydrolases superfamily protein	RT_CTR_00h	RT_STR_00h	OK	12.4356	23.2458	0.902497	2.1779	0.00025	0.000817896	yes		Peaxi162Scf00382g00711	1.17352	4.36585	6.04515	0.0139445	0.174706
XLOC_023653	Peaxi162Scf00469g00220	Heavy metal transport/detoxification superfamily protein	RT_CTR_00h	RT_STR_00h	OK	3.47165	6.48334	0.901114	0.821547	0.15605	0.223737	no		Peaxi162Scf00539g00066	1.1719	4.87367	13.2289	0.000275661	0.0370746
XLOC_007873	Peaxi162Scf00078g00825	Endoglucanase 9	RT_CTR_00h	RT_STR_00h	OK	32.9657	61.5508	0.900812	2.1769	0.00015	0.000513767	yes		Peaxi162Scf00091g00066	1.17096	0.141801	1.70668	0.191416	0.517033
XLOC_024358	Peaxi162Scf00505g00062	GDSL esterase/lipase	RT_CTR_00h	RT_STR_00h	OK	626.557	1169.71	0.90063	1.77143	0.00205	0.00537075	yes		Peaxi162Scf00664g00032	1.17064	2.84998	3.56764	0.0589159	0.309163
XLOC_001699	Peaxi162Scf00009g01927	laccase 10	RT_CTR_00h	RT_STR_00h	OK	17.2121	32.1225	0.900159	2.29028	5e-05	0.000185415	yes		Peaxi162Scf00289g01311	1.17058	4.19658	7.27582	0.00698889	0.129708
XLOC_030384	Peaxi162Scf00853g00424	Ankyrin repeat family protein	RT_CTR_00h	RT_STR_00h	OK	4.54879	8.48802	0.899946	1.90557	0.0014	0.00383394	yes		Peaxi162Scf01106g00015	1.17042	2.07219	8.52763	0.00349796	0.0987053
XLOC_001884	Peaxi162Scf00011g00031	Late embryogenesis abundant (LEA) hydroxyproline-rich glycoprotein family	RT_CTR_00h	RT_STR_00h	OK	6.13698	11.4506	0.899827	1.25458	0.0321	0.0583949	no		Peaxi162Scf00928g00132	1.17021	6.38723	19.2542	1.14e-05	0.00623635
XLOC_013655	Peaxi162Scf00177g00511		RT_CTR_00h	RT_STR_00h	OK	9.86852	18.4124	0.899772	1.40577	0.018	0.0354545	yes		Peaxi162Scf00332g00021	1.1688	2.32184	5.32907	0.0209726	0.204865
XLOC_010218	Peaxi162Scf00118g00061	BRICK1, putative	RT_CTR_00h	RT_STR_00h	OK	15.6474	29.1894	0.899518	0.951464	0.1086	0.165947	no		Peaxi162Scf00072g00089	1.16674	7.08653	10.742	0.00104732	0.0625509
XLOC_002314	Peaxi162Scf00014g00085	Proteasome subunit alpha type-4	RT_CTR_00h	RT_STR_00h	OK	6.00873	11.2037	0.898845	1.37304	0.02165	0.0415897	yes		Peaxi162Scf00016g02623	1.16654	3.29238	5.73681	0.0166129	0.187524
XLOC_026682	Peaxi162Scf00623g00005		RT_CTR_00h	RT_STR_00h	OK	3.75753	7.00357	0.898305	0.93793	0.1057	0.16214	no		Peaxi162Scf36888g00001	1.16551	-0.129913	1.4074	0.235488	0.558815
XLOC_003897	Peaxi162Scf00029g00296	transmembrane protein G1P-related 1	RT_CTR_00h	RT_STR_00h	OK	6.43823	11.9955	0.897755	0.769601	0.21735	0.292343	no		Peaxi162Scf00017g03287	1.1645	0.408088	3.2744	0.0703686	0.335288
XLOC_028779	Peaxi162Scf00740g00417	Unknown protein	RT_CTR_00h	RT_STR_00h	OK	54.137	100.856	0.897613	2.36106	5e-05	0.000185415	yes		Peaxi162Scf00331g00086	1.16421	3.98315	11.4811	0.000703074	0.0537346
XLOC_005875	Peaxi162Scf00052g00333	Unknown protein	RT_CTR_00h	RT_STR_00h	OK	95.79	178.319	0.896513	1.65125	0.006	0.013686	yes		Peaxi162Scf00073g00013	1.16386	-0.101375	3.10495	0.0780544	0.348419
XLOC_033418	Peaxi162Scf01217g00013	Unknown protein	RT_CTR_00h	RT_STR_00h	OK	64.7409	120.518	0.896498	2.13037	0.0005	0.00152937	yes		Peaxi162Scf00057g00074	1.16376	5.32122	8.09291	0.00444387	0.10976
XLOC_022540	Peaxi162Scf00428g01027	RAB GTPase homolog A3	RT_CTR_00h	RT_STR_00h	OK	4.22747	7.86629	0.895889	1.50885	0.01395	0.028439	yes		Peaxi162Scf00016g00346	1.16306	0.108903	2.97202	0.0847159	0.362303
XLOC_004304	Peaxi162Scf00035g00092	Unknown protein	RT_CTR_00h	RT_STR_00h	OK	2.55224	4.74783	0.895505	0.535725	0.3139	0.393182	no		Peaxi162Scf00241g00032	1.16299	5.91663	4.28469	0.0384571	0.262014
XLOC_027175	Peaxi162Scf00655g00217	Histone-lysine N-methyltransferase setd3	RT_CTR_00h	RT_STR_00h	OK	5.92423	11.0206	0.895501	1.79901	0.00225	0.00583316	yes		Peaxi162Scf00052g00333	1.16209	3.45135	9.17512	0.00245328	0.0859083
XLOC_020277	Peaxi162Scf00360g00011	Peroxidase superfamily protein	RT_CTR_00h	RT_STR_00h	OK	309.185	574.872	0.894771	2.11508	0.00035	0.00110899	yes		Peaxi162Scf00224g00513	1.16183	3.37181	9.95733	0.0016021	0.0721004
XLOC_011078	Peaxi162Scf00129g00814	Peroxidase superfamily protein	RT_CTR_00h	RT_STR_00h	OK	5.26732	9.79152	0.894465	0.995336	0.07755	0.124769	no		Peaxi162Scf00281g00313	1.16035	0.201163	2.64884	0.103625	0.394973
XLOC_017204	Peaxi162Scf00269g00611	GDSL esterase/lipase	RT_CTR_00h	RT_STR_00h	OK	6.90566	12.8365	0.894396	1.70428	0.0042	0.0100406	yes		Peaxi162Scf00463g10014	1.16028	3.79013	7.37246	0.00662303	0.127622
XLOC_004254	Peaxi162Scf00034g00202	Plant invertase/pectin methylesterase inhibitor superfamily protein	RT_CTR_00h	RT_STR_00h	OK	17.0922	31.7695	0.894304	1.74317	0.0029	0.00726086	yes		Peaxi162Scf00083g00023	1.15975	2.28425	7.94057	0.00483385	0.113479
XLOC_028350	Peaxi162Scf00714g00014	Pathogenesis-related thaumatin superfamily protein	RT_CTR_00h	RT_STR_00h	OK	458.117	851.161	0.893718	2.10107	0.0006	0.00180172	yes		Peaxi162Scf00139g00712	1.15941	3.41243	6.11637	0.0133936	0.171557
XLOC_021193	Peaxi162Scf00385g00085	Unknown protein	RT_CTR_00h	RT_STR_00h	OK	4.76061	8.84364	0.893494	0.661075	0.2393	0.315092	no		Peaxi162Scf00065g01120	1.15755	6.19117	17.1838	3.39e-05	0.0132606
XLOC_024157	Peaxi162Scf00495g00036	Sucrose transport protein	RT_CTR_00h	RT_STR_00h	OK	112.069	208.146	0.893214	2.16387	0.0003	0.000964629	yes		Peaxi162Scf00078g01222	1.15708	1.6477	2.85092	0.0913217	0.373112
XLOC_018589	Peaxi162Scf00310g00044	Metal transporter Nramp1	RT_CTR_00h	RT_STR_00h	OK	30.536	56.7068	0.893009	2.30203	0.00015	0.000513767	yes		Peaxi162Scf00166g00335	1.15697	0.222695	2.39131	0.122011	0.425723
XLOC_021691	Peaxi162Scf00401g00012	Calcium-dependent lipid-binding (CaLB domain) family protein	RT_CTR_00h	RT_STR_00h	OK	240.382	446.349	0.892843	3.36793	0.0008	0.002331	yes		Peaxi162Scf00952g00314	1.15653	-0.697844	1.01933	0.312678	0.626628
XLOC_004665	Peaxi162Scf00038g00063	GDP-L-fucose synthase 1	RT_CTR_00h	RT_STR_00h	OK	46.9524	87.1427	0.892181	2.23546	0.0001	0.00035384	yes		Peaxi162Scf00921g00013	1.15638	2.96265	2.54009	0.110989	0.408457
XLOC_010184	Peaxi162Scf00117g00321	oligopeptide transporter 7	RT_CTR_00h	RT_STR_00h	OK	6.06371	11.2514	0.891836	1.85656	0.0015	0.00407526	yes		Peaxi162Scf00083g01219	1.15629	0.0274537	0.850019	0.356547	0.661661
XLOC_029454	Peaxi162Scf00784g00044		RT_CTR_00h	RT_STR_00h	OK	28.8596	53.5298	0.891291	1.10065	0.06225	0.103322	no		Peaxi162Scf00588g00079	1.15549	1.14318	5.39543	0.0201896	0.2026
XLOC_030365	Peaxi162Scf00852g00012	Unknown protein	RT_CTR_00h	RT_STR_00h	OK	16.1684	29.9834	0.890987	1.03937	0.07365	0.119349	no		Peaxi162Scf00009g10337	1.15469	0.110694	2.2448	0.134065	0.443428
XLOC_011691	Peaxi162Scf00140g01345	Plant invertase/pectin methylesterase inhibitor superfamily	RT_CTR_00h	RT_STR_00h	OK	5.76837	10.6952	0.890732	1.88326	0.00175	0.00466936	yes		Peaxi162Scf00179g00126	1.15459	1.75661	2.4593	0.116831	0.417927
XLOC_012893	Peaxi162Scf00165g01520	conserved hypothetical protein [Ricinus communis] gb|EEF34636.1| conserved hypothetical protein [Ricinus communis]	RT_CTR_00h	RT_STR_00h	OK	8.44837	15.6615	0.890477	1.5331	0.0103	0.0218869	yes		Peaxi162Scf00599g00115	1.15349	4.14159	8.80451	0.00300486	0.0920661
XLOC_003541	Peaxi162Scf00023g00239	ribonuclease 1	RT_CTR_00h	RT_STR_00h	OK	12.2879	22.769	0.889833	1.84466	0.00175	0.00466936	yes		Peaxi162Scf00194g01046	1.15253	4.68445	10.151	0.00144227	0.0695025
XLOC_031291	Peaxi162Scf00942g00021	Unknown protein	RT_CTR_00h	RT_STR_00h	OK	18.5909	34.4297	0.889056	1.66073	0.006	0.013686	yes		Peaxi162Scf00034g00221	1.15002	1.10828	2.43134	0.118931	0.421013
XLOC_026821	Peaxi162Scf00634g00318	hydroxyproline-rich glycoprotein family protein	RT_CTR_00h	RT_STR_00h	OK	18.0852	33.4689	0.888011	2.3733	0.00025	0.000817896	yes		Peaxi162Scf00173g00018	1.14998	2.46465	7.75078	0.00536892	0.119059
XLOC_010644	Peaxi162Scf00126g00625	Fructokinase-2	RT_CTR_00h	RT_STR_00h	OK	12.0036	22.207	0.887548	1.92804	0.0017	0.00455124	yes		Peaxi162Scf00319g00511	1.14935	1.93856	5.39388	0.0202074	0.202681
XLOC_004313	Peaxi162Scf00035g02215	Regulator of chromosome condensation (RCC1) family protein	RT_CTR_00h	RT_STR_00h	OK	1.77872	3.29068	0.887544	1.15282	0.05855	0.0980084	no		Peaxi162Scf00020g01031	1.14888	4.10264	2.68233	0.101467	0.39063
XLOC_005602	Peaxi162Scf00047g10144	Cytosolic sulfotransferase 17	RT_CTR_00h	RT_STR_00h	OK	2.71862	5.02916	0.887439	1.13076	0.0663	0.109052	no		Peaxi162Scf00767g00033	1.14827	0.877443	1.4902	0.222185	0.545464
XLOC_000347	Peaxi162Scf00001g00608	Unknown protein	RT_CTR_00h	RT_STR_00h	OK	57.7969	106.85	0.886523	2.33233	5e-05	0.000185415	yes		Peaxi162Scf01305g00012	1.14766	1.85716	2.81564	0.0933494	0.377233
XLOC_008217	Peaxi162Scf00083g00023	Unknown protein	RT_CTR_00h	RT_STR_00h	OK	3.51417	6.49377	0.885873	1.12562	0.05775	0.0968527	no		Peaxi162Scf00094g00101	1.14736	1.89584	5.80904	0.015944	0.185245
XLOC_019300	Peaxi162Scf00331g00061	Protein of unknown function, DUF584	RT_CTR_00h	RT_STR_00h	OK	19.5238	36.0668	0.885436	1.85043	0.00175	0.00466936	yes		Peaxi162Scf00378g00826	1.1471	9.04994	9.92699	0.00162873	0.0721004
XLOC_033119	Peaxi162Scf01164g00024	FASCICLIN-like arabinogalactan 1	RT_CTR_00h	RT_STR_00h	OK	12.8107	23.6617	0.885201	2.1488	0.0004	0.00125109	yes		Peaxi162Scf00038g00265	1.14708	3.41019	3.42209	0.0643296	0.322068
XLOC_029948	Peaxi162Scf00818g00217	GRAM domain family protein	RT_CTR_00h	RT_STR_00h	OK	128.791	237.848	0.885012	2.28898	5e-05	0.000185415	yes		Peaxi162Scf00056g00004	1.14658	-0.187012	1.39059	0.238306	0.561524
XLOC_032845	Peaxi162Scf01116g10014	Arabidopsis protein of unknown function (DUF241)	RT_CTR_00h	RT_STR_00h	OK	1.67987	3.10231	0.884993	0.448204	0.3594	0.4403	no		Peaxi162Scf00005g04713	1.14569	0.321316	2.23871	0.134593	0.444112
XLOC_014087	Peaxi162Scf00189g00522	Unknown protein	RT_CTR_00h	RT_STR_00h	OK	34.567	63.8354	0.884962	1.96888	0.00155	0.00419549	yes		Peaxi162Scf00690g00216	1.14476	5.42928	16.9695	3.8e-05	0.0140492
XLOC_031874	Peaxi162Scf00991g00217	Nuclear transport factor 2 (NTF2) family protein with RNA binding (RRM-RBD-RNP motifs) domain	RT_CTR_00h	RT_STR_00h	OK	3.8699	7.14207	0.884045	0.966737	0.0949	0.148133	no		Peaxi162Scf00009g00047	1.14294	2.96358	5.47615	0.0192777	0.198761
XLOC_026059	Peaxi162Scf00589g00224	NADH-ubiquinone oxidoreductase-related	RT_CTR_00h	RT_STR_00h	OK	37.1949	68.6426	0.884001	2.1911	0.0006	0.00180172	yes		Peaxi162Scf00739g00331	1.14276	7.2953	8.10674	0.0044101	0.109415
XLOC_006495	Peaxi162Scf00062g01216	extensin-like protein Ext1 precursor [Solanum lycopersicum] emb|CAD10626.1| extensin-like protein Ext1 [Solanum lycopersicum]	RT_CTR_00h	RT_STR_00h	OK	2.16527	3.9953	0.883754	1.14659	0.0652	0.107495	no		Peaxi162Scf00235g00821	1.1425	3.61931	9.31988	0.00226681	0.083079
XLOC_025713	Peaxi162Scf00570g00004	response regulator 9	RT_CTR_00h	RT_STR_00h	OK	22.3943	41.3164	0.883584	1.77606	0.0031	0.00769733	yes		Peaxi162Scf00232g01126	1.14152	5.48369	10.1836	0.00141696	0.0695025
XLOC_017531	Peaxi162Scf00281g00003	Eukaryotic aspartyl protease family protein	RT_CTR_00h	RT_STR_00h	OK	62.6641	115.558	0.8829	2.34232	0.0002	0.000667709	yes		Peaxi162Scf00164g00612	1.14066	3.21871	5.27252	0.0216647	0.207537
XLOC_029733	Peaxi162Scf00802g10028	Unknown protein	RT_CTR_00h	RT_STR_00h	OK	13.2274	24.3917	0.882859	1.66821	0.00675	0.0151532	yes		Peaxi162Scf00140g00066	1.14026	-0.489216	0.993419	0.318908	0.632012
XLOC_011537	Peaxi162Scf00137g00026	alpha/beta-Hydrolases superfamily protein	RT_CTR_00h	RT_STR_00h	OK	6.88264	12.6908	0.882749	1.45742	0.01045	0.0221608	yes		Peaxi162Scf00020g02234	1.14007	3.14622	16.244	5.57e-05	0.0174751
XLOC_034214	Peaxi162Scf01434g00014	Unknown protein	RT_CTR_00h	RT_STR_00h	OK	6.20639	11.4436	0.882721	1.4312	0.01505	0.0303725	yes		Peaxi162Scf00860g00029	1.13964	4.49816	2.58834	0.107653	0.402501
XLOC_006552	Peaxi162Scf00064g00328	Ubiquitin-conjugating enzyme family protein	RT_CTR_00h	RT_STR_00h	OK	21.5294	39.6912	0.882511	1.83716	0.00295	0.00736963	yes		Peaxi162Scf00009g01533	1.13902	2.85785	1.91079	0.166876	0.486397
XLOC_009166	Peaxi162Scf00100g01517	conserved hypothetical protein [Ricinus communis] gb|EEF39226.1| conserved hypothetical protein [Ricinus communis]	RT_CTR_00h	RT_STR_00h	OK	23.717	43.724	0.882501	1.80467	0.0023	0.00594717	yes		Peaxi162Scf00128g00024	1.13894	10.2803	9.48151	0.00207553	0.0804184
XLOC_027128	Peaxi162Scf00651g00637	Thioesterase superfamily protein	RT_CTR_00h	RT_STR_00h	OK	8.0895	14.9083	0.881991	1.4108	0.0181	0.0356252	yes		Peaxi162Scf00152g01512	1.13846	0.130084	2.51061	0.113082	0.411699
XLOC_018916	Peaxi162Scf00318g00920	Cysteine/Histidine-rich C1 domain family protein	RT_CTR_00h	RT_STR_00h	OK	8.54553	15.7394	0.88114	2.36982	0.00215	0.00560332	yes		Peaxi162Scf00781g00043	1.13841	2.33171	2.88781	0.0892521	0.369833
XLOC_034755	Peaxi162Scf02133g00015	PLANT CADMIUM RESISTANCE 2	RT_CTR_00h	RT_STR_00h	OK	3.04741	5.61248	0.881053	0.979112	0.18115	0.252612	no		Peaxi162Scf00018g02019	1.13794	2.32403	7.63419	0.0057272	0.120107
XLOC_022704	Peaxi162Scf00434g00624	Sugar transporter ERD6-like 5	RT_CTR_00h	RT_STR_00h	OK	5.6206	10.3511	0.880981	1.75029	0.00565	0.0129878	yes		Peaxi162Scf00040g00123	1.13586	1.34987	2.33837	0.126222	0.432824
XLOC_018701	Peaxi162Scf00314g00031	Unknown protein	RT_CTR_00h	RT_STR_00h	OK	435.088	801.251	0.880948	2.0905	0.0002	0.000667709	yes		Peaxi162Scf00180g00063	1.13528	6.17198	13.6736	0.000217485	0.0343476
XLOC_008855	Peaxi162Scf00092g00145	Photosystem I reaction center subunit II	RT_CTR_00h	RT_STR_00h	OK	10.2431	18.8627	0.880888	1.66003	0.01095	0.0230761	yes		Peaxi162Scf00537g00034	1.13517	4.41016	12.6864	0.000368316	0.0421467
XLOC_021029	Peaxi162Scf00379g00079	alpha/beta-Hydrolases superfamily protein	RT_CTR_00h	RT_STR_00h	OK	1.61436	2.97251	0.880721	1.03133	0.0843	0.134028	no		Peaxi162Scf01270g00125	1.13474	2.0302	4.265	0.0389053	0.263149
XLOC_034584	Peaxi162Scf01698g00013	Caffeic acid 3-O-methyltransferase 1	RT_CTR_00h	RT_STR_00h	OK	3.39219	6.24472	0.88042	1.4133	0.0194	0.0378215	yes		Peaxi162Scf00015g00013	1.13352	3.21706	8.98975	0.00271499	0.0881257
XLOC_017026	Peaxi162Scf00264g00510	Unknown protein	RT_CTR_00h	RT_STR_00h	OK	475.258	874.792	0.880228	1.8965	0.0022	0.0057185	yes		Peaxi162Scf00111g01327	1.13294	0.710745	4.03057	0.0446829	0.276426
XLOC_014045	Peaxi162Scf00188g00624	Peroxidase superfamily protein	RT_CTR_00h	RT_STR_00h	OK	5.08516	9.35504	0.87945	1.44185	0.01945	0.0379053	yes		Peaxi162Scf00048g00089	1.13118	0.880667	3.16265	0.075341	0.34258
XLOC_013645	Peaxi162Scf00177g00118		RT_CTR_00h	RT_STR_00h	OK	3.12479	5.74741	0.879156	0.959032	0.1002	0.154963	no		Peaxi162Scf00964g00150	1.12829	3.59021	7.79608	0.00523596	0.117749
XLOC_006773	Peaxi162Scf00066g00422	Unknown protein	RT_CTR_00h	RT_STR_00h	OK	2.93428	5.39495	0.878601	0.700811	0.19025	0.26308	no		Peaxi162Scf00241g00027	1.12824	1.93145	1.7835	0.18172	0.504866
XLOC_006235	Peaxi162Scf00058g00138	Pectin lyase-like superfamily protein	RT_CTR_00h	RT_STR_00h	OK	9.27244	17.0473	0.878519	1.80321	0.00235	0.00606142	yes		Peaxi162Scf00071g00729	1.12774	1.93159	6.0019	0.0142905	0.175481
XLOC_007103	Peaxi162Scf00070g00013	Unknown protein	RT_CTR_00h	RT_STR_00h	OK	305.793	561.478	0.876675	2.17699	5e-05	0.000185415	yes		Peaxi162Scf00516g00618	1.12772	4.4019	7.00036	0.00814935	0.139134
XLOC_025046	Peaxi162Scf00539g00713	xyloglucan endotransglucosylase/hydrolase 26	RT_CTR_00h	RT_STR_00h	OK	7.23176	13.2751	0.876301	1.46747	0.01485	0.0300202	yes		Peaxi162Scf00951g00329	1.12698	10.4669	12.5374	0.000398883	0.0435342
XLOC_007527	Peaxi162Scf00074g10153	Disease resistance-responsive (dirigent-like protein) family protein	RT_CTR_00h	RT_STR_00h	OK	20.2812	37.2285	0.876265	1.92482	0.00075	0.00220004	yes		Peaxi162Scf00008g00438	1.12598	4.50327	9.14697	0.0024913	0.0862873
XLOC_012387	Peaxi162Scf00156g00061	resistance to phytophthora 1	RT_CTR_00h	RT_STR_00h	OK	2.6704	4.90183	0.876262	0.985449	0.0908	0.142673	no		Peaxi162Scf00189g00121	1.1248	7.14047	13.368	0.000255956	0.0365611
XLOC_014423	Peaxi162Scf00195g00131	Haloacid dehalogenase-like hydrolase (HAD) superfamily protein	RT_CTR_00h	RT_STR_00h	OK	5.81441	10.6711	0.876006	1.60337	0.00665	0.01496	yes		Peaxi162Scf00366g00529	1.1247	2.33638	6.17393	0.0129646	0.169737
XLOC_002798	Peaxi162Scf00016g00739	Glycine-rich RNA-binding protein	RT_CTR_00h	RT_STR_00h	OK	106.631	195.568	0.875046	2.20401	5e-05	0.000185415	yes		Peaxi162Scf00404g00014	1.12315	8.70623	11.0458	0.000888896	0.0590161
XLOC_004682	Peaxi162Scf00038g00845	GATA transcription factor 12	RT_CTR_00h	RT_STR_00h	OK	30.2543	55.4526	0.874114	2.32238	0.0003	0.000964629	yes		Peaxi162Scf00015g00147	1.12282	3.24219	11.0045	0.000908927	0.0590161
XLOC_032399	Peaxi162Scf01058g00147	acyl-CoA thioesterase [Citrus reticulata]	RT_CTR_00h	RT_STR_00h	OK	3.51759	6.44704	0.87405	0.964199	0.0831	0.132381	no		Peaxi162Scf00074g01827	1.12262	2.98465	5.31735	0.021114	0.205505
XLOC_024424	Peaxi162Scf00516g00641	OsJ_13440 [Oryza sativa Japonica Group] dbj|BAH92450.1| [Oryza sativa Japonica Group]	RT_CTR_00h	RT_STR_00h	OK	19.7456	36.1863	0.873911	1.4521	0.01525	0.0307208	yes		Peaxi162Scf00394g00019	1.12034	3.59847	9.90695	0.00164656	0.0721004
XLOC_022413	Peaxi162Scf00422g00065	Pollen Ole e 1 allergen and extensin family protein	RT_CTR_00h	RT_STR_00h	OK	327.292	599.728	0.873729	2.00398	0.00065	0.00193585	yes		Peaxi162Scf00002g00047	1.12018	6.14079	5.40374	0.0200936	0.202422
XLOC_024098	Peaxi162Scf00493g00002	Unknown protein	RT_CTR_00h	RT_STR_00h	OK	2.98909	5.47424	0.872951	0.770377	0.365	0.44602	no		Peaxi162Scf01078g00001	1.11896	2.05697	5.71537	0.016817	0.188319
XLOC_002348	Peaxi162Scf00015g00136	cytochrome c biogenesis protein family	RT_CTR_00h	RT_STR_00h	OK	3.83741	7.01966	0.871266	0.868745	0.12645	0.188041	no		Peaxi162Scf00314g00625	1.11795	8.36794	4.29772	0.0381636	0.261278
XLOC_004774	Peaxi162Scf00038g00247	mitogen-activated protein kinase kinase 4	RT_CTR_00h	RT_STR_00h	OK	83.4714	152.686	0.871216	2.50891	0.0002	0.000667709	yes		Peaxi162Scf00323g00052	1.11794	4.5985	3.75695	0.0525885	0.296143
XLOC_017636	Peaxi162Scf00284g00082	Adenine/guanine permease AZG1	RT_CTR_00h	RT_STR_00h	OK	2.33391	4.26889	0.871112	1.34216	0.0238	0.0451294	yes		Peaxi162Scf00272g00225	1.11544	0.271586	0.564605	0.452411	0.740445
XLOC_005326	Peaxi162Scf00045g01313	Bifunctional inhibitor/lipid-transfer protein/seed storage 2S albumin superfamily protein	RT_CTR_00h	RT_STR_00h	OK	142.995	261.539	0.871059	2.01899	0.00065	0.00193585	yes		Peaxi162Scf00295g00097	1.11512	4.48319	2.8538	0.0911584	0.373112
XLOC_002008	Peaxi162Scf00012g00179	Plant invertase/pectin methylesterase inhibitor superfamily	RT_CTR_00h	RT_STR_00h	OK	21.7691	39.8059	0.8707	2.19452	0.00025	0.000817896	yes		Peaxi162Scf00117g00129	1.11444	9.90413	12.4132	0.000426317	0.0452814
XLOC_026309	Peaxi162Scf00606g00025	Pectinacetylesterase family protein	RT_CTR_00h	RT_STR_00h	OK	42.393	77.5165	0.870679	2.27058	0.00025	0.000817896	yes		Peaxi162Scf00378g00828	1.11216	9.61295	5.74591	0.0165271	0.187313
XLOC_014292	Peaxi162Scf00193g00214	acyl-CoA-binding protein 6	RT_CTR_00h	RT_STR_00h	OK	290.927	531.851	0.870364	2.09334	0.0004	0.00125109	yes		Peaxi162Scf00498g00034	1.11172	1.37628	2.78034	0.0954281	0.381233
XLOC_012518	Peaxi162Scf00159g01112	conserved hypothetical protein [Ricinus communis] gb|EEF36374.1| conserved hypothetical protein [Ricinus communis]	RT_CTR_00h	RT_STR_00h	OK	6.53981	11.949	0.869573	1.60055	0.00675	0.0151532	yes		Peaxi162Scf00460g00085	1.11085	6.82077	8.53182	0.0034899	0.0986124
XLOC_005212	Peaxi162Scf00045g01644	Dirigent protein 19	RT_CTR_00h	RT_STR_00h	OK	1.79853	3.28595	0.869491	1.90639	0.0014	0.00383394	yes		Peaxi162Scf00193g00616	1.11083	8.69	14.5956	0.000133224	0.0281565
XLOC_032499	Peaxi162Scf01067g00002	U1 small nuclear ribonucleoprotein C	RT_CTR_00h	RT_STR_00h	OK	9.56179	17.4673	0.8693	1.46396	0.02115	0.0407536	yes		Peaxi162Scf00318g00920	1.11049	3.17258	3.29543	0.0694727	0.332852
XLOC_032630	Peaxi162Scf01086g00142	Thiamine thiazole synthase 1, chloroplastic	RT_CTR_00h	RT_STR_00h	OK	116.572	212.944	0.86926	1.99426	0.0006	0.00180172	yes		Peaxi162Scf00651g00636	1.10952	1.41855	2.46519	0.116394	0.417438
XLOC_005735	Peaxi162Scf00049g01010	conserved hypothetical protein [Ricinus communis] gb|EEF40025.1| conserved hypothetical protein [Ricinus communis]	RT_CTR_00h	RT_STR_00h	OK	4.30944	7.87105	0.869056	1.23585	0.0397	0.0702078	no		Peaxi162Scf00483g00319	1.10848	2.54186	2.34131	0.125984	0.432303
XLOC_015590	Peaxi162Scf00222g00617	Casparian strip membrane protein 1	RT_CTR_00h	RT_STR_00h	OK	7.73501	14.1157	0.867825	1.4688	0.01445	0.0293197	yes		Peaxi162Scf01227g00007	1.10809	6.28376	11.9118	0.000557784	0.0496963
XLOC_010959	Peaxi162Scf00129g00014	homeobox protein 34	RT_CTR_00h	RT_STR_00h	OK	1.86939	3.41068	0.867494	1.46248	0.04315	0.0754626	no		Peaxi162Scf00714g00017	1.10716	8.23274	8.92523	0.00281257	0.0894839
XLOC_000855	Peaxi162Scf00003g03752	Late embryogenesis abundant (LEA) hydroxyproline-rich glycoprotein family	RT_CTR_00h	RT_STR_00h	OK	1.41803	2.58577	0.866708	0.698473	0.2616	0.337418	no		Peaxi162Scf00072g00628	1.10708	5.76336	15.0554	0.000104404	0.0252532
XLOC_017602	Peaxi162Scf00284g00018	LOB domain-containing protein 15	RT_CTR_00h	RT_STR_00h	OK	16.1918	29.5149	0.866184	1.79458	0.00295	0.00736963	yes		Peaxi162Scf01343g00168	1.1068	2.29475	4.71527	0.0298958	0.237151
XLOC_004227	Peaxi162Scf00034g02720	zinc finger (Ran-binding) family protein	RT_CTR_00h	RT_STR_00h	OK	5.03872	9.18267	0.865856	1.53981	0.01085	0.0228946	yes		Peaxi162Scf00767g00212	1.10612	6.03908	3.28675	0.069841	0.333793
XLOC_005033	Peaxi162Scf00042g02314	plasma membrane intrinsic protein 3	RT_CTR_00h	RT_STR_00h	OK	220.208	401.106	0.86512	1.89999	0.0011	0.00309629	yes		Peaxi162Scf00198g00411	1.10535	7.61187	10.5897	0.00113722	0.0654279
XLOC_019352	Peaxi162Scf00332g00526	Acyl-CoA N-acyltransferases (NAT) superfamily protein	RT_CTR_00h	RT_STR_00h	OK	8.93887	16.254	0.862627	1.82301	0.00195	0.0051377	yes		Peaxi162Scf00064g00062	1.10442	1.12303	1.7361	0.187634	0.51216
XLOC_005325	Peaxi162Scf00045g01334	Unknown protein	RT_CTR_00h	RT_STR_00h	OK	9.338	16.9747	0.862201	1.48058	0.0161	0.0322063	yes		Peaxi162Scf00006g00445	1.10353	2.25066	6.0986	0.0135289	0.172305
XLOC_014481	Peaxi162Scf00196g01023	RING/U-box superfamily protein	RT_CTR_00h	RT_STR_00h	OK	18.0031	32.7201	0.861934	3.07359	0.00035	0.00110899	yes		Peaxi162Scf00650g00232	1.10309	6.19486	25.1982	5.17e-07	0.00108296
XLOC_010467	Peaxi162Scf00122g00410	Zinc transporter 1	RT_CTR_00h	RT_STR_00h	OK	16.6031	30.1664	0.861492	1.8091	0.00205	0.00537075	yes		Peaxi162Scf00158g00165	1.10269	2.79957	6.42189	0.0112722	0.160703
XLOC_032345	Peaxi162Scf01052g00024	ethylene response factor 163 [Nicotiana tabacum]	RT_CTR_00h	RT_STR_00h	OK	69.8591	126.86	0.860723	2.06126	0.00055	0.00166651	yes		Peaxi162Scf00001g00353	1.10221	-0.24818	1.26705	0.260322	0.58345
XLOC_017447	Peaxi162Scf00274g00617	mini zinc finger 1	RT_CTR_00h	RT_STR_00h	OK	10.831	19.667	0.860607	0.900704	0.13165	0.194431	no		Peaxi162Scf00362g00955	1.1021	3.61591	7.64214	0.00570203	0.120021
XLOC_007954	Peaxi162Scf00078g00928	RNA recognition motif-containing protein [Vitis pseudoreticulata]	RT_CTR_00h	RT_STR_00h	OK	55.9889	101.656	0.86049	2.18599	0.00025	0.000817896	yes		Peaxi162Scf00060g00313	1.10188	0.0545968	0.902128	0.342212	0.650766
XLOC_016511	Peaxi162Scf00249g00815	F-box/kelch-repeat protein	RT_CTR_00h	RT_STR_00h	OK	13.1333	23.841	0.86022	1.92497	0.00145	0.00395485	yes		Peaxi162Scf00765g00012	1.10183	3.15628	3.00264	0.0831288	0.35885
XLOC_009733	Peaxi162Scf00108g00712		RT_CTR_00h	RT_STR_00h	OK	2.49201	4.52335	0.86008	0.863187	0.14115	0.205956	no		Peaxi162Scf01132g00321	1.10012	-0.526154	0.851199	0.356213	0.661516
XLOC_001018	Peaxi162Scf00004g00465	cytochrome P450, family 93, subfamily D, polypeptide 1	RT_CTR_00h	RT_STR_00h	OK	1.71456	3.11161	0.859824	1.16012	0.04505	0.0782617	no		Peaxi162Scf00011g00061	1.0999	1.58793	3.5922	0.0580514	0.30664
XLOC_022053	Peaxi162Scf00412g00051	Exostosin family protein	RT_CTR_00h	RT_STR_00h	OK	3.45082	6.25866	0.858912	1.35747	0.02355	0.0447253	yes		Peaxi162Scf00000g08412	1.09923	4.03491	6.54133	0.0105396	0.15678
XLOC_021478	Peaxi162Scf00393g00042	GRAS family transcription factor	RT_CTR_00h	RT_STR_00h	OK	9.41167	17.064	0.858435	1.78071	0.00235	0.00606142	yes		Peaxi162Scf00285g00047	1.09821	3.59866	4.88342	0.0271158	0.227839
XLOC_011304	Peaxi162Scf00132g00822	transferases	RT_CTR_00h	RT_STR_00h	OK	41.7881	75.7294	0.857763	2.11682	0.0003	0.000964629	yes		Peaxi162Scf00292g00051	1.09759	4.21015	14.8628	0.000115619	0.0260295
XLOC_014803	Peaxi162Scf00205g00004	EXORDIUM like 5	RT_CTR_00h	RT_STR_00h	OK	1.83053	3.3149	0.856702	1.02	0.102	0.15735	no		Peaxi162Scf00183g01415	1.09651	0.0479788	1.02296	0.311817	0.62593
XLOC_001004	Peaxi162Scf00004g04121	Tetratricopeptide repeat (TPR)-like superfamily protein	RT_CTR_00h	RT_STR_00h	OK	60.9206	110.315	0.856628	2.56659	5e-05	0.000185415	yes		Peaxi162Scf00362g00251	1.09532	3.30667	9.20162	0.00241802	0.0853853
XLOC_013562	Peaxi162Scf00175g00062	conserved hypothetical protein [Ricinus communis] gb|EEF50722.1| conserved hypothetical protein [Ricinus communis]	RT_CTR_00h	RT_STR_00h	OK	4.49421	8.1376	0.856536	1.39964	0.0161	0.0322063	yes		Peaxi162Scf00284g00123	1.09523	1.17593	4.3931	0.0360847	0.256642
XLOC_006748	Peaxi162Scf00065g01127	basic helix-loop-helix (bHLH) DNA-binding superfamily protein	RT_CTR_00h	RT_STR_00h	OK	9.67448	17.5144	0.85629	1.60693	0.01015	0.0216124	yes		Peaxi162Scf00436g00717	1.09495	1.09599	1.92665	0.165125	0.483197
XLOC_024683	Peaxi162Scf00525g00411	S-adenosyl-L-methionine-dependent methyltransferases superfamily protein	RT_CTR_00h	RT_STR_00h	OK	6.44406	11.6655	0.85621	1.8103	0.0025	0.00640186	yes		Peaxi162Scf00165g00912	1.09422	7.06855	10.2727	0.00135011	0.0680318
XLOC_016219	Peaxi162Scf00238g01014	Protein of unknown function (DUF1442)	RT_CTR_00h	RT_STR_00h	OK	4.06378	7.35527	0.855958	1.01561	0.08455	0.134373	no		Peaxi162Scf00380g00814	1.09392	6.45573	11.0054	0.000908488	0.0590161
XLOC_003088	Peaxi162Scf00017g00268	Serine/arginine repetitive matrix protein 2, putative [Theobroma cacao] gb|EOY20664.1| Serine/arginine repetitive matrix protein 2, putative [Theobroma cacao]	RT_CTR_00h	RT_STR_00h	OK	11.4082	20.6482	0.85595	1.31565	0.02635	0.0492417	yes		Peaxi162Scf00289g01310	1.09284	1.34471	2.39794	0.121495	0.424941
XLOC_003954	Peaxi162Scf00030g01517	EXORDIUM like 2	RT_CTR_00h	RT_STR_00h	OK	19.8	35.8256	0.85549	1.82749	0.00225	0.00583316	yes		Peaxi162Scf00845g00031	1.09194	4.08923	0.606828	0.435985	0.728773
XLOC_031287	Peaxi162Scf00942g00122	Zinc finger protein CONSTANS-LIKE 5	RT_CTR_00h	RT_STR_00h	OK	218.464	395.263	0.855418	2.06295	0.00035	0.00110899	yes		Peaxi162Scf00408g00321	1.09193	0.987559	6.3935	0.0114539	0.162096
XLOC_000784	Peaxi162Scf00003g00245	Leucine-rich repeat (LRR) family protein	RT_CTR_00h	RT_STR_00h	OK	22.1904	40.1334	0.854867	2.15862	0.00015	0.000513767	yes		Peaxi162Scf00139g00615	1.09179	3.47184	7.46138	0.00630368	0.124901
XLOC_030396	Peaxi162Scf00854g00049	Protein kinase family protein	RT_CTR_00h	RT_STR_00h	OK	1.73996	3.14634	0.854615	1.32149	0.0232	0.0441541	yes		Peaxi162Scf00875g00019	1.09053	9.59271	5.23838	0.0220938	0.208855
XLOC_027744	Peaxi162Scf00684g00132	Unknown protein	RT_CTR_00h	RT_STR_00h	OK	8.56097	15.475	0.854092	1.5183	0.0103	0.0218869	yes		Peaxi162Scf00070g00013	1.08988	6.58134	4.10607	0.0427296	0.272062
XLOC_003246	Peaxi162Scf00020g00124	Unknown protein	RT_CTR_00h	RT_STR_00h	OK	3.41869	6.17592	0.853212	0.888716	0.1729	0.24305	no		Peaxi162Scf00420g00642	1.08815	2.40404	4.60814	0.0318206	0.244342
XLOC_020186	Peaxi162Scf00357g00077	Protein of unknown function, DUF538	RT_CTR_00h	RT_STR_00h	OK	16.8051	30.3549	0.853033	1.6548	0.0068	0.0152509	yes		Peaxi162Scf00152g01119	1.08788	9.66133	4.26454	0.0389158	0.263149
XLOC_025499	Peaxi162Scf00559g00009	LOB domain-containing protein 4	RT_CTR_00h	RT_STR_00h	OK	9.11839	16.4681	0.852822	1.23767	0.04005	0.0707457	no		Peaxi162Scf01434g00014	1.08759	1.57031	3.27437	0.0703698	0.335288
XLOC_009296	Peaxi162Scf00102g01631	plasma membrane intrinsic protein 1B	RT_CTR_00h	RT_STR_00h	OK	1223.72	2209.57	0.852489	1.42978	0.0169	0.0335781	yes		Peaxi162Scf00947g00005	1.08751	3.57604	5.09932	0.0239352	0.216152
XLOC_031095	Peaxi162Scf00927g00035	flavonol synthase 1	RT_CTR_00h	RT_STR_00h	OK	8.68033	15.669	0.852093	1.84643	0.0017	0.00455124	yes		Peaxi162Scf01114g00115	1.08649	1.29897	2.68036	0.101593	0.390761
XLOC_021117	Peaxi162Scf00382g00711	LOB domain-containing protein 41	RT_CTR_00h	RT_STR_00h	OK	9.04431	16.3248	0.85198	1.44349	0.0145	0.0294069	yes		Peaxi162Scf00793g00344	1.08643	5.23491	19.9958	7.76e-06	0.00535842
XLOC_016398	Peaxi162Scf00245g00096	serine acetyltransferase 2	RT_CTR_00h	RT_STR_00h	OK	20.9328	37.7831	0.851974	1.16508	0.0546	0.0923226	no		Peaxi162Scf00071g00435	1.08622	5.47578	3.72639	0.0535591	0.297237
XLOC_014648	Peaxi162Scf00201g00133	Leucine-rich repeat (LRR) family protein	RT_CTR_00h	RT_STR_00h	OK	3.45055	6.22751	0.85183	1.10397	0.10715	0.164047	no		Peaxi162Scf01217g00013	1.08519	8.81706	3.20873	0.0732465	0.339732
XLOC_002593	Peaxi162Scf00016g00621	Rer1 family protein	RT_CTR_00h	RT_STR_00h	OK	14.8944	26.8791	0.851715	1.83556	0.00145	0.00395485	yes		Peaxi162Scf00360g00092	1.08496	1.05528	2.10187	0.147119	0.459876
XLOC_028575	Peaxi162Scf00732g00029	RING/U-box superfamily protein	RT_CTR_00h	RT_STR_00h	OK	22.414	40.4464	0.851615	1.91531	0.0015	0.00407526	yes		Peaxi162Scf00791g00428	1.08483	4.1603	4.64415	0.0311595	0.241224
XLOC_013907	Peaxi162Scf00185g00042	RING/U-box superfamily protein	RT_CTR_00h	RT_STR_00h	OK	2.70386	4.87843	0.851395	1.19706	0.0439	0.0765951	no		Peaxi162Scf01039g00126	1.08463	1.6609	0.600822	0.438265	0.730198
XLOC_020151	Peaxi162Scf00357g00620	Trafficking protein particle complex subunit 4	RT_CTR_00h	RT_STR_00h	OK	12.0983	21.8227	0.851022	1.6667	0.00465	0.0109644	yes		Peaxi162Scf00986g00226	1.08411	5.51808	6.9228	0.00851038	0.141351
XLOC_028846	Peaxi162Scf00745g00065	Unknown protein	RT_CTR_00h	RT_STR_00h	OK	4.0212	7.25323	0.850996	0.686357	0.2361	0.311719	no		Peaxi162Scf00802g10028	1.08398	3.67234	5.18974	0.0227206	0.211216
XLOC_017745	Peaxi162Scf00286g10022	Chitinase family protein	RT_CTR_00h	RT_STR_00h	OK	532.573	960.455	0.85074	1.78333	0.0035	0.00855716	yes		Peaxi162Scf00699g00655	1.08383	1.50007	5.91998	0.0149701	0.179226
XLOC_003344	Peaxi162Scf00020g02335	Pollen Ole e 1 allergen and extensin family protein [Theobroma cacao] gb|EOY03810.1| Pollen Ole e 1 allergen and extensin family protein [Theobroma cacao]	RT_CTR_00h	RT_STR_00h	OK	529.08	953.261	0.849386	1.71421	0.0046	0.0108609	yes		Peaxi162Scf01633g00011	1.08331	7.02285	7.97173	0.00475136	0.112985
XLOC_034516	Peaxi162Scf01633g00011	copper chaperone	RT_CTR_00h	RT_STR_00h	OK	131.394	236.725	0.849321	2.10671	0.00015	0.000513767	yes		Peaxi162Scf00801g00733	1.08259	2.62116	0.597685	0.439463	0.730921
XLOC_016248	Peaxi162Scf00241g10024	Bifunctional inhibitor/lipid-transfer protein/seed storage 2S albumin superfamily protein	RT_CTR_00h	RT_STR_00h	OK	16.1528	29.101	0.849288	1.48854	0.01115	0.0234407	yes		Peaxi162Scf00252g00712	1.08173	2.15577	1.64745	0.199306	0.526758
XLOC_006700	Peaxi162Scf00065g00021	AMP-dependent synthetase and ligase family protein	RT_CTR_00h	RT_STR_00h	OK	69.1181	124.463	0.848583	2.09287	0.00025	0.000817896	yes		Peaxi162Scf00207g00032	1.0814	4.01076	0.61248	0.433856	0.726856
XLOC_022773	Peaxi162Scf00438g00617	C2H2-like zinc finger protein	RT_CTR_00h	RT_STR_00h	OK	34.0279	61.264	0.848321	2.15417	0.00035	0.00110899	yes		Peaxi162Scf00030g02118	1.08079	1.24517	0.559952	0.454279	0.741219
XLOC_027142	Peaxi162Scf00652g00015	Adenosylhomocysteinase	RT_CTR_00h	RT_STR_00h	OK	26.4601	47.6334	0.848153	2.14011	0.00015	0.000513767	yes		Peaxi162Scf00623g00114	1.07994	1.42458	1.82706	0.176475	0.497849
XLOC_019779	Peaxi162Scf00344g00191		RT_CTR_00h	RT_STR_00h	OK	281.211	506.229	0.848136	2.12524	0.0004	0.00125109	yes		Peaxi162Scf00017g03137	1.07991	1.0316	1.79416	0.18042	0.502941
XLOC_006670	Peaxi162Scf00064g01327	expressed protein localized to the inner membrane of the chloroplast.	RT_CTR_00h	RT_STR_00h	OK	53.3421	95.9989	0.847744	2.11556	0.0003	0.000964629	yes		Peaxi162Scf01089g10016	1.07988	2.55959	5.33524	0.0208985	0.204851
XLOC_025672	Peaxi162Scf00569g00021	Protein of unknown function, DUF617	RT_CTR_00h	RT_STR_00h	OK	7.74887	13.9421	0.847394	1.31766	0.02305	0.0439062	yes		Peaxi162Scf00360g00029	1.07962	6.54116	14.3937	0.000148297	0.0307152
XLOC_004748	Peaxi162Scf00038g02026	Small nuclear ribonucleoprotein family protein	RT_CTR_00h	RT_STR_00h	OK	12.8259	23.0763	0.847358	1.5795	0.0107	0.0226202	yes		Peaxi162Scf00241g10024	1.07931	4.89026	3.42432	0.0642429	0.321867
XLOC_019162	Peaxi162Scf00328g00314	Peroxidase superfamily protein	RT_CTR_00h	RT_STR_00h	OK	52.4256	94.3222	0.847326	2.04976	0.0003	0.000964629	yes		Peaxi162Scf00074g00356	1.07931	3.43758	2.47005	0.116034	0.417168
XLOC_010865	Peaxi162Scf00128g00455	Quinolinate synthase, chloroplastic	RT_CTR_00h	RT_STR_00h	OK	5.65886	10.1786	0.846951	1.54996	0.0093	0.0200334	yes		Peaxi162Scf00222g00034	1.0791	5.89351	5.56828	0.0182887	0.195123
XLOC_008146	Peaxi162Scf00081g00127	Subtilase family protein	RT_CTR_00h	RT_STR_00h	OK	19.0886	34.3253	0.846562	2.09582	0.0001	0.00035384	yes		Peaxi162Scf00890g00019	1.07874	1.41876	7.16293	0.00744254	0.133877
XLOC_017438	Peaxi162Scf00274g00523	GDSL esterase/lipase	RT_CTR_00h	RT_STR_00h	OK	3.22291	5.79315	0.845984	1.1742	0.04335	0.075767	no		Peaxi162Scf00880g00018	1.07812	5.88063	13.8149	0.000201727	0.0336949
XLOC_016128	Peaxi162Scf00235g00723	Thioredoxin superfamily protein	RT_CTR_00h	RT_STR_00h	OK	7.37197	13.2491	0.845769	1.50051	0.0115	0.0240713	yes		Peaxi162Scf00130g00620	1.07761	6.0482	14.0585	0.000177208	0.032286
XLOC_016122	Peaxi162Scf00235g00517	Endoglucanase 11	RT_CTR_00h	RT_STR_00h	OK	1.88854	3.39317	0.845364	1.20122	0.0379	0.0674342	no		Peaxi162Scf00987g00215	1.07761	9.48192	3.76174	0.0524378	0.295665
XLOC_010061	Peaxi162Scf00114g00127	myb domain protein 36	RT_CTR_00h	RT_STR_00h	OK	8.83867	15.8762	0.844964	1.64169	0.00495	0.0115758	yes		Peaxi162Scf00767g00210	1.07705	1.06953	2.35778	0.124659	0.429679
XLOC_034799	Peaxi162Scf02295g00016	ATP-dependent Clp protease proteolytic subunit 2	RT_CTR_00h	RT_STR_00h	OK	65.132	116.949	0.844444	2.22778	0.00025	0.000817896	yes		Peaxi162Scf00222g00327	1.07683	3.77291	0.606995	0.435922	0.728773
XLOC_009210	Peaxi162Scf00101g00079	plasma membrane intrinsic protein 2	RT_CTR_00h	RT_STR_00h	OK	779.826	1399.37	0.843552	1.6308	0.00495	0.0115758	yes		Peaxi162Scf02754g00016	1.07654	2.12226	0.584677	0.444485	0.735246
XLOC_015680	Peaxi162Scf00225g00033	Unknown protein	RT_CTR_00h	RT_STR_00h	OK	19.1331	34.3315	0.843461	2.2246	0.00025	0.000817896	yes		Peaxi162Scf00900g00110	1.07518	7.022	14.042	0.000178776	0.032286
XLOC_029301	Peaxi162Scf00774g00314	laccase 17	RT_CTR_00h	RT_STR_00h	OK	20.9826	37.6482	0.843384	2.13052	0.00015	0.000513767	yes		Peaxi162Scf00205g00053	1.07486	4.61114	5.35944	0.0206104	0.204109
XLOC_004819	Peaxi162Scf00039g01318	DNA-directed RNA polymerases I, II, and III subunit RPABC2	RT_CTR_00h	RT_STR_00h	OK	35.6409	63.944	0.843277	1.81913	0.00195	0.0051377	yes		Peaxi162Scf00045g01941	1.07421	0.966238	2.186	0.139271	0.449503
XLOC_028721	Peaxi162Scf00740g00112	IQ-domain 21	RT_CTR_00h	RT_STR_00h	OK	5.12833	9.20068	0.843251	1.55237	0.0095	0.0204057	yes		Peaxi162Scf00350g00014	1.07415	5.77131	0.600207	0.438499	0.730266
XLOC_019609	Peaxi162Scf00339g00114	conserved hypothetical protein [Ricinus communis] gb|EEF31175.1| conserved hypothetical protein [Ricinus communis]	RT_CTR_00h	RT_STR_00h	OK	2.12673	3.81349	0.842472	0.829745	0.1336	0.196794	no		Peaxi162Scf00987g00216	1.0735	8.8376	4.48084	0.0342768	0.251824
XLOC_007561	Peaxi162Scf00074g00005	AP2/B3 transcription factor family protein	RT_CTR_00h	RT_STR_00h	OK	22.1058	39.628	0.842092	2.1507	0.00045	0.00139113	yes		Peaxi162Scf00533g00022	1.07308	2.39064	3.01214	0.082643	0.357723
XLOC_010250	Peaxi162Scf00118g01712	Adiponectin receptor protein	RT_CTR_00h	RT_STR_00h	OK	5.75297	10.3127	0.842038	1.53982	0.01165	0.0243428	yes		Peaxi162Scf00376g00064	1.07268	1.84673	5.43168	0.0197747	0.20102
XLOC_002029	Peaxi162Scf00012g00364	Peroxidase superfamily protein	RT_CTR_00h	RT_STR_00h	OK	390.341	699.419	0.841421	1.9007	0.00085	0.00246011	yes		Peaxi162Scf00256g00031	1.07209	7.38742	13.9844	0.00018433	0.0323756
XLOC_023665	Peaxi162Scf00469g00065	conserved hypothetical protein [Ricinus communis] gb|EEF40098.1| conserved hypothetical protein [Ricinus communis]	RT_CTR_00h	RT_STR_00h	OK	21.3663	38.2682	0.840806	1.83671	0.00145	0.00395485	yes		Peaxi162Scf00683g00443	1.07174	2.14162	4.20303	0.0403518	0.267485
XLOC_011511	Peaxi162Scf00136g00222	Bifunctional inhibitor/lipid-transfer protein/seed storage 2S albumin superfamily protein	RT_CTR_00h	RT_STR_00h	OK	17.3902	31.1354	0.840285	1.3712	0.0161	0.0322063	yes		Peaxi162Scf01013g00022	1.07126	1.01155	2.20509	0.137556	0.446721
XLOC_032284	Peaxi162Scf01042g00019	Unknown protein	RT_CTR_00h	RT_STR_00h	OK	137.416	246.027	0.840269	1.59824	0.00835	0.0182379	yes		Peaxi162Scf00044g02012	1.07049	0.474883	2.14877	0.142684	0.454587
XLOC_019331	Peaxi162Scf00332g00018	Sterile alpha motif (SAM) domain-containing protein	RT_CTR_00h	RT_STR_00h	OK	7.65096	13.6979	0.840238	1.21605	0.03355	0.0606623	no		Peaxi162Scf00025g01815	1.07013	1.41815	4.174	0.0410489	0.268542
XLOC_005017	Peaxi162Scf00042g00273	glycine-rich protein 2B	RT_CTR_00h	RT_STR_00h	OK	54.0173	96.692	0.839976	2.10374	0.00065	0.00193585	yes		Peaxi162Scf00057g00224	1.06927	4.35601	8.9102	0.00283582	0.0895539
XLOC_028467	Peaxi162Scf00719g00111	F-box/kelch-repeat protein OR23	RT_CTR_00h	RT_STR_00h	OK	18.2696	32.6894	0.839378	2.10121	0.00065	0.00193585	yes		Peaxi162Scf00038g01124	1.06875	0.576916	2.59023	0.107525	0.402239
XLOC_028639	Peaxi162Scf00734g00029	conserved hypothetical protein [Ricinus communis] gb|EEF24610.1| conserved hypothetical protein [Ricinus communis]	RT_CTR_00h	RT_STR_00h	OK	1.64837	2.94721	0.838313	0.740083	0.2298	0.305266	no		Peaxi162Scf00042g00123	1.0684	2.2104	3.32136	0.0683854	0.330625
XLOC_018586	Peaxi162Scf00310g00420	DPP6 N-terminal domain-like protein	RT_CTR_00h	RT_STR_00h	OK	3.78095	6.75892	0.838045	1.63566	0.00615	0.0139822	yes		Peaxi162Scf01270g00111	1.06769	2.69634	2.66705	0.102446	0.392209
XLOC_003222	Peaxi162Scf00020g00611	plasma membrane intrinsic protein 1	RT_CTR_00h	RT_STR_00h	OK	19.6444	35.105	0.837558	1.7576	0.00285	0.00715063	yes		Peaxi162Scf00683g00454	1.06743	-0.368837	1.32087	0.250436	0.574804
XLOC_032085	Peaxi162Scf01013g00016	Plant invertase/pectin methylesterase inhibitor superfamily protein	RT_CTR_00h	RT_STR_00h	OK	46.5724	83.2213	0.837479	1.89038	0.0008	0.002331	yes		Peaxi162Scf00241g00016	1.06649	5.08281	0.598896	0.438999	0.730443
XLOC_022810	Peaxi162Scf00439g00312	RAC-like GTP binding protein 5	RT_CTR_00h	RT_STR_00h	OK	3.29253	5.88101	0.836867	1.01214	0.0813	0.129941	no		Peaxi162Scf01011g00215	1.06602	4.89393	0.594486	0.440689	0.732006
XLOC_028376	Peaxi162Scf00714g10016	Pathogenesis-related thaumatin superfamily protein	RT_CTR_00h	RT_STR_00h	OK	476.707	851.202	0.836399	1.93459	0.0013	0.00359078	yes		Peaxi162Scf00263g01310	1.06581	11.3785	7.35392	0.00669165	0.128212
XLOC_032139	Peaxi162Scf01022g00023	wall associated kinase-like 2	RT_CTR_00h	RT_STR_00h	OK	113.01	201.764	0.836221	2.47562	0.00055	0.00166651	yes		Peaxi162Scf00560g00616	1.0654	5.83055	12.3223	0.000447571	0.0456344
XLOC_002469	Peaxi162Scf00015g00237	Auxin-induced protein AUX22	RT_CTR_00h	RT_STR_00h	OK	5.43183	9.69679	0.836068	1.46235	0.02495	0.0469861	yes		Peaxi162Scf00242g00118	1.0653	3.4222	7.36997	0.0066322	0.127622
XLOC_032356	Peaxi162Scf01054g00024	Peroxidase family protein	RT_CTR_00h	RT_STR_00h	OK	64.3791	114.869	0.835326	2.1554	0.00035	0.00110899	yes		Peaxi162Scf00518g00424	1.06513	5.25916	10.2579	0.00136104	0.0680318
XLOC_007544	Peaxi162Scf00074g01724	2-C-methyl-D-erythritol 2,4-cyclodiphosphate synthase	RT_CTR_00h	RT_STR_00h	OK	8.83365	15.7604	0.835223	1.63393	0.0064	0.0144727	yes		Peaxi162Scf01012g00121	1.06411	4.36342	2.94406	0.086194	0.364263
XLOC_011007	Peaxi162Scf00129g01125	Unknown protein	RT_CTR_00h	RT_STR_00h	OK	5.64019	10.062	0.835098	1.43618	0.0138	0.0281773	yes		Peaxi162Scf00943g00053	1.06395	2.2759	0.577331	0.44736	0.737306
XLOC_024827	Peaxi162Scf00531g00036	Peroxidase superfamily protein	RT_CTR_00h	RT_STR_00h	OK	20.268	36.1496	0.834772	1.83101	0.0015	0.00407526	yes		Peaxi162Scf00038g02137	1.06323	4.69683	4.06656	0.0437402	0.275022
XLOC_004193	Peaxi162Scf00033g03015	HAD superfamily, subfamily IIIB acid phosphatase	RT_CTR_00h	RT_STR_00h	OK	61.2036	109.142	0.834512	2.14395	0.00065	0.00193585	yes		Peaxi162Scf00801g00310	1.06322	5.605	5.39922	0.0201457	0.202434
XLOC_031642	Peaxi162Scf00970g00114	12-oxophytodienoate reductase 2	RT_CTR_00h	RT_STR_00h	OK	283.592	505.543	0.834017	1.85314	0.00135	0.00371306	yes		Peaxi162Scf00572g00008	1.06295	0.963367	2.32865	0.127012	0.43381
XLOC_002354	Peaxi162Scf00015g00228	Zinc phosphodiesterase ELAC protein 2	RT_CTR_00h	RT_STR_00h	OK	728.276	1298.01	0.833745	1.69962	0.0034	0.00834304	yes		Peaxi162Scf00646g00027	1.06276	6.63952	9.1151	0.00253508	0.0867258
XLOC_021830	Peaxi162Scf00404g00102	Unknown protein	RT_CTR_00h	RT_STR_00h	OK	4.1016	7.30399	0.832498	0.872032	0.1333	0.196419	no		Peaxi162Scf00117g01729	1.06242	4.15901	3.23158	0.0722309	0.338395
XLOC_007619	Peaxi162Scf00074g00108	Unknown protein	RT_CTR_00h	RT_STR_00h	OK	81.8982	145.825	0.83233	2.10601	0.0005	0.00152937	yes		Peaxi162Scf00016g03349	1.06226	0.896654	3.30341	0.0691364	0.332008
XLOC_020906	Peaxi162Scf00376g00064	F-box and associated interaction domains-containing protein	RT_CTR_00h	RT_STR_00h	OK	1.81019	3.22027	0.831042	1.00839	0.08615	0.136451	no		Peaxi162Scf00163g00149	1.06191	0.833549	0.582129	0.445479	0.735904
XLOC_028090	Peaxi162Scf00699g00655	Unknown protein	RT_CTR_00h	RT_STR_00h	OK	6.56846	11.6847	0.83099	1.35396	0.02835	0.0524523	no		Peaxi162Scf00249g00815	1.06188	6.81038	5.58603	0.0181043	0.194547
XLOC_002647	Peaxi162Scf00016g01537	Peroxidase superfamily protein	RT_CTR_00h	RT_STR_00h	OK	29.9846	53.3303	0.830735	2.068	0.00025	0.000817896	yes		Peaxi162Scf00535g00325	1.06182	1.74979	1.39539	0.237498	0.560703
XLOC_017480	Peaxi162Scf00276g00616	Peroxisomal membrane 22 kDa (Mpv17/PMP22) family protein	RT_CTR_00h	RT_STR_00h	OK	3.43223	6.10413	0.830641	1.1394	0.05705	0.0958425	no		Peaxi162Scf00177g01232	1.06158	2.28393	0.559968	0.454273	0.741219
XLOC_018288	Peaxi162Scf00300g00064	Arabidopsis protein of unknown function (DUF241)	RT_CTR_00h	RT_STR_00h	OK	1.59674	2.83938	0.830448	0.833672	0.1332	0.196291	no		Peaxi162Scf00106g00326	1.061	4.48964	0.585696	0.444088	0.734842
XLOC_032407	Peaxi162Scf01058g00011	cytochrome P450, family 86, subfamily A, polypeptide 1	RT_CTR_00h	RT_STR_00h	OK	3.94654	7.01608	0.830077	1.52013	0.01095	0.0230761	yes		Peaxi162Scf00385g00096	1.05989	1.71488	4.05588	0.0440177	0.275353
XLOC_002677	Peaxi162Scf00016g00202	U-box domain-containing protein 25	RT_CTR_00h	RT_STR_00h	OK	18.1466	32.2594	0.830022	1.92289	0.0007	0.00206849	yes		Peaxi162Scf00419g00035	1.05984	1.13855	0.551709	0.45762	0.743277
XLOC_016469	Peaxi162Scf00247g00614	NADH-quinone oxidoreductase subunit B	RT_CTR_00h	RT_STR_00h	OK	211.638	376.117	0.829583	2.10794	0.0004	0.00125109	yes		Peaxi162Scf00683g00428	1.05909	5.77005	10.7582	0.00103816	0.0625071
XLOC_020430	Peaxi162Scf00362g01176	ribosome-binding factor A family protein	RT_CTR_00h	RT_STR_00h	OK	1.95236	3.46924	0.8294	0.48521	0.4066	0.487885	no		Peaxi162Scf00016g01824	1.05856	4.78127	10.959	0.000931504	0.0595473
XLOC_004307	Peaxi162Scf00035g01816	glutathione S-transferase TAU 19	RT_CTR_00h	RT_STR_00h	OK	35.7278	63.4833	0.829328	1.99969	0.0009	0.00258883	yes		Peaxi162Scf00434g00422	1.05775	0.751026	2.4951	0.114201	0.414173
XLOC_014085	Peaxi162Scf00189g00521	Unknown protein	RT_CTR_00h	RT_STR_00h	OK	17.6412	31.3416	0.829128	0.92317	0.1181	0.177929	no		Peaxi162Scf00647g00319	1.05743	3.64454	17.7601	2.51e-05	0.0110427
XLOC_012699	Peaxi162Scf00160g00148	Ethylene-responsive transcription factor RAP2-4	RT_CTR_00h	RT_STR_00h	OK	58.8718	104.575	0.828887	2.25526	0.00025	0.000817896	yes		Peaxi162Scf00235g00517	1.05695	1.72412	3.80392	0.0511328	0.29394
XLOC_020504	Peaxi162Scf00362g01024	Unknown protein	RT_CTR_00h	RT_STR_00h	OK	6.23239	11.0654	0.828197	0.675878	0.4284	0.509437	no		Peaxi162Scf00173g01010	1.05669	8.36887	7.73817	0.00540655	0.119382
XLOC_029213	Peaxi162Scf00769g00011	S-adenosylmethionine decarboxylase proenzyme	RT_CTR_00h	RT_STR_00h	OK	4.61019	8.18462	0.82809	1.21174	0.03945	0.0698207	no		Peaxi162Scf00057g00011	1.05589	3.24459	4.87579	0.0272359	0.228292
XLOC_019051	Peaxi162Scf00323g00929	50S ribosomal protein L18	RT_CTR_00h	RT_STR_00h	OK	25.5224	45.3057	0.827928	1.87119	0.0012	0.0033442	yes		Peaxi162Scf00022g00037	1.05506	3.79547	7.189	0.00733519	0.1328
XLOC_010175	Peaxi162Scf00117g00007	Cellulase (glycosyl hydrolase family 5) protein	RT_CTR_00h	RT_STR_00h	OK	4.31371	7.65313	0.827121	1.77111	0.00295	0.00736963	yes		Peaxi162Scf00213g01728	1.05477	-0.203548	1.88881	0.169336	0.488638
XLOC_003474	Peaxi162Scf00022g00175	GDSL esterase/lipase	RT_CTR_00h	RT_STR_00h	OK	23.1932	41.1443	0.82699	1.98544	0.0008	0.002331	yes		Peaxi162Scf00069g00214	1.05423	3.54306	13.7226	0.000211891	0.0341959
XLOC_001338	Peaxi162Scf00007g01511	xyloglucan endotransglucosylase/hydrolase 9	RT_CTR_00h	RT_STR_00h	OK	88.6038	157.178	0.826956	2.15407	5e-05	0.000185415	yes		Peaxi162Scf00777g00049	1.0532	1.14032	0.555028	0.45627	0.742495
XLOC_034354	Peaxi162Scf01526g00020	Sigma factor SigB regulation protein RsbQ	RT_CTR_00h	RT_STR_00h	OK	25.3893	45.0365	0.826876	1.97303	0.00135	0.00371306	yes		Peaxi162Scf00128g10025	1.05311	10.5739	9.31059	0.00227834	0.083079
XLOC_031401	Peaxi162Scf00951g00331	elicitor-inducible protein EIG-J7 [Capsicum annuum]	RT_CTR_00h	RT_STR_00h	OK	111.841	198.375	0.826782	2.14157	0.00015	0.000513767	yes		Peaxi162Scf00786g00013	1.05065	3.44703	10.4849	0.00120351	0.0677369
XLOC_017421	Peaxi162Scf00274g10024	Protein of unknown function, DUF538	RT_CTR_00h	RT_STR_00h	OK	27.9894	49.6271	0.826247	2.03804	0.0002	0.000667709	yes		Peaxi162Scf00189g00917	1.05014	2.6363	4.14258	0.0418173	0.26997
XLOC_022216	Peaxi162Scf00419g00024	CCR4-NOT transcription complex subunit 8	RT_CTR_00h	RT_STR_00h	OK	4.92796	8.73662	0.826085	1.26571	0.0326	0.0591806	no		Peaxi162Scf00476g00721	1.0499	2.34847	5.71897	0.0167826	0.188299
XLOC_023955	Peaxi162Scf00483g00061	Unknown protein	RT_CTR_00h	RT_STR_00h	OK	10.1049	17.911	0.825782	1.35889	0.0235	0.044643	yes		Peaxi162Scf00310g00710	1.04945	4.41599	6.13914	0.0132222	0.170993
XLOC_026244	Peaxi162Scf00601g00035	nodulin MtN21 /EamA-like transporter family protein	RT_CTR_00h	RT_STR_00h	OK	2.29341	4.06357	0.825252	1.08842	0.05395	0.0913716	no		Peaxi162Scf00003g01226	1.04891	6.97636	15.5611	7.99e-05	0.0213509
XLOC_017578	Peaxi162Scf00282g00617		RT_CTR_00h	RT_STR_00h	OK	9.59657	16.9946	0.824487	1.30003	0.02835	0.0524523	no		Peaxi162Scf00065g01425	1.04871	4.24788	20.0292	7.63e-06	0.00535842
XLOC_029000	Peaxi162Scf00755g00025	Late embryogenesis abundant (LEA) hydroxyproline-rich glycoprotein family	RT_CTR_00h	RT_STR_00h	OK	5.79064	10.2516	0.824049	1.36127	0.0213	0.0410049	yes		Peaxi162Scf00486g00012	1.0487	6.2592	6.42007	0.0112838	0.160703
XLOC_032275	Peaxi162Scf01039g00232	histidine-containing phosphotransmitter 1	RT_CTR_00h	RT_STR_00h	OK	8.62839	15.2685	0.823399	1.28697	0.0296	0.0544501	no		Peaxi162Scf00066g00422	1.04802	8.33691	7.68755	0.00556031	0.119529
XLOC_026055	Peaxi162Scf00589g00001	cell wall / vacuolar inhibitor of fructosidase 2	RT_CTR_00h	RT_STR_00h	OK	4.85734	8.59424	0.823204	1.02525	0.0738	0.11956	no		Peaxi162Scf00420g00057	1.04776	-0.1437	0.921521	0.337076	0.647516
XLOC_003168	Peaxi162Scf00019g01111	cytochrome B561-1	RT_CTR_00h	RT_STR_00h	OK	9.08953	16.0796	0.822955	1.60145	0.0077	0.0169943	yes		Peaxi162Scf00488g00063	1.04772	2.58034	4.22013	0.0399471	0.266034
XLOC_020436	Peaxi162Scf00362g00026	ARID/BRIGHT DNA-binding domain-containing protein	RT_CTR_00h	RT_STR_00h	OK	72.0979	127.507	0.822544	2.20327	0.00105	0.00297038	yes		Peaxi162Scf00378g00827	1.04739	7.7216	6.05945	0.0138321	0.174264
XLOC_008762	Peaxi162Scf00091g00615	60S ribosomal protein L10a-1	RT_CTR_00h	RT_STR_00h	OK	452.729	800.624	0.822475	1.86343	0.0016	0.00431488	yes		Peaxi162Scf00207g00144	1.04718	0.0286865	2.30043	0.129338	0.436526
XLOC_034722	Peaxi162Scf02044g00012	3-oxoacyl-[acyl-carrier-protein] synthase 3	RT_CTR_00h	RT_STR_00h	OK	1.97151	3.48298	0.82102	0.825489	0.21285	0.287776	no		Peaxi162Scf00986g00024	1.04706	6.52047	7.78796	0.00525954	0.118023
XLOC_010891	Peaxi162Scf00128g00742	myb domain protein 40	RT_CTR_00h	RT_STR_00h	OK	2.50785	4.42858	0.820391	0.770737	0.2427	0.318559	no		Peaxi162Scf00139g00616	1.04703	1.51959	4.82178	0.0281022	0.231709
XLOC_033255	Peaxi162Scf01190g00007	hydroxyproline-rich glycoprotein family protein	RT_CTR_00h	RT_STR_00h	OK	10.8763	19.2029	0.820142	1.3753	0.01955	0.0380746	yes		Peaxi162Scf00427g00114	1.047	6.21654	11.4664	0.000708669	0.053963
XLOC_007562	Peaxi162Scf00074g00019	conserved hypothetical protein [Ricinus communis] gb|EEF37127.1| conserved hypothetical protein [Ricinus communis]	RT_CTR_00h	RT_STR_00h	OK	23.556	41.565	0.819276	1.86137	0.00105	0.00297038	yes		Peaxi162Scf00007g00072	1.0468	4.72905	4.03501	0.0445655	0.276313
XLOC_032828	Peaxi162Scf01114g00012	Glucan endo-1,3-beta-glucosidase 12	RT_CTR_00h	RT_STR_00h	OK	25.1063	44.2965	0.819146	1.92882	0.0006	0.00180172	yes		Peaxi162Scf00451g00045	1.04659	-0.506698	1.55261	0.21275	0.535743
XLOC_020089	Peaxi162Scf00353g00001	hydroxyproline-rich glycoprotein family protein	RT_CTR_00h	RT_STR_00h	OK	4.74876	8.37748	0.818967	2.23214	0.00235	0.00606142	yes		Peaxi162Scf00318g00089	1.04496	4.93088	8.17891	0.00423802	0.107703
XLOC_025559	Peaxi162Scf00561g00211	laccase 17	RT_CTR_00h	RT_STR_00h	OK	9.10215	16.0561	0.818844	1.89929	0.0011	0.00309629	yes		Peaxi162Scf00003g01323	1.04462	1.23825	3.528	0.0603405	0.312599
XLOC_032590	Peaxi162Scf01081g00015	60S ribosomal protein L13-2	RT_CTR_00h	RT_STR_00h	OK	1.72593	3.04429	0.818726	0.885913	0.13655	0.200445	no		Peaxi162Scf00209g00838	1.04436	2.71708	8.55064	0.003454	0.0982682
XLOC_018973	Peaxi162Scf00320g00715	Phospholipase A2 family protein	RT_CTR_00h	RT_STR_00h	OK	13.0014	22.9305	0.818599	1.5947	0.00675	0.0151532	yes		Peaxi162Scf01064g00263	1.04393	2.03833	5.14748	0.0232801	0.212951
XLOC_017093	Peaxi162Scf00266g00081	Unknown protein	RT_CTR_00h	RT_STR_00h	OK	115.083	202.905	0.818123	2.08074	0.00045	0.00139113	yes		Peaxi162Scf00191g00051	1.04343	2.77411	3.21897	0.0727893	0.339399
XLOC_014908	Peaxi162Scf00207g00835	2-oxoglutarate (2OG) and Fe(II)-dependent oxygenase superfamily protein	RT_CTR_00h	RT_STR_00h	OK	26.7315	47.1251	0.817952	2.061	0.00055	0.00166651	yes		Peaxi162Scf00285g00014	1.04298	7.13384	9.52146	0.00203083	0.0801199
XLOC_000924	Peaxi162Scf00003g04929	basic helix-loop-helix (bHLH) DNA-binding superfamily protein	RT_CTR_00h	RT_STR_00h	OK	4.14337	7.30388	0.81786	0.955131	0.10875	0.166085	no		Peaxi162Scf00913g00035	1.04213	-0.291778	2.69746	0.100508	0.389879
XLOC_024687	Peaxi162Scf00525g00623	conserved hypothetical protein [Ricinus communis] gb|EEF39261.1| conserved hypothetical protein [Ricinus communis]	RT_CTR_00h	RT_STR_00h	OK	15.9953	28.1951	0.817795	1.77835	0.00415	0.00993522	yes		Peaxi162Scf00182g00102	1.04202	0.214503	0.880583	0.348042	0.654773
XLOC_000778	Peaxi162Scf00003g02218	Family of unknown function (DUF716)	RT_CTR_00h	RT_STR_00h	OK	14.6264	25.776	0.817451	1.61763	0.0079	0.0173793	yes		Peaxi162Scf00438g00629	1.04198	0.10277	2.10549	0.146772	0.459572
XLOC_017400	Peaxi162Scf00274g00082	TCP family transcription factor	RT_CTR_00h	RT_STR_00h	OK	2.29936	4.05146	0.817212	1.15636	0.0492	0.0843935	no		Peaxi162Scf01242g00035	1.04182	4.49234	4.11691	0.0424565	0.27124
XLOC_028355	Peaxi162Scf00714g00330	conserved hypothetical protein [Ricinus communis] gb|EEF51132.1| conserved hypothetical protein [Ricinus communis]	RT_CTR_00h	RT_STR_00h	OK	7.92846	13.9659	0.816795	1.38789	0.0173	0.0342624	yes		Peaxi162Scf01110g00001	1.04166	4.94805	8.03705	0.00458302	0.111177
XLOC_029144	Peaxi162Scf00764g00113		RT_CTR_00h	RT_STR_00h	OK	45.7338	80.5547	0.816707	2.0308	0.00095	0.00271699	yes		Peaxi162Scf00538g00015	1.04055	2.0317	0.516285	0.472431	0.752691
XLOC_020527	Peaxi162Scf00363g00412	glycosyl hydrolase 9C1	RT_CTR_00h	RT_STR_00h	OK	11.0368	19.4387	0.81661	1.81791	0.00155	0.00419549	yes		Peaxi162Scf00255g00011	1.03908	0.926662	3.02722	0.0818784	0.356095
XLOC_004757	Peaxi162Scf00038g00217	Nodulation-signaling pathway 1 protein	RT_CTR_00h	RT_STR_00h	OK	9.73566	17.1458	0.816502	1.92387	0.0007	0.00206849	yes		Peaxi162Scf00065g10111	1.03849	5.44187	6.48152	0.0109002	0.159101
XLOC_019153	Peaxi162Scf00328g00118	conserved hypothetical protein [Ricinus communis] gb|EEF31745.1| conserved hypothetical protein [Ricinus communis]	RT_CTR_00h	RT_STR_00h	OK	38.2695	67.3778	0.816077	2.15256	0.0005	0.00152937	yes		Peaxi162Scf00207g01445	1.0378	7.28127	11.0451	0.000889201	0.0590161
XLOC_006332	Peaxi162Scf00060g01112	N(6)-adenine-specific DNA methyltransferase 2	RT_CTR_00h	RT_STR_00h	OK	9.70189	17.0778	0.815787	1.6218	0.0072	0.0160325	yes		Peaxi162Scf00017g03211	1.03736	1.73268	2.39733	0.121543	0.424941
XLOC_004637	Peaxi162Scf00038g02522	Serine/arginine repetitive matrix protein 2, putative isoform 2, partial [Theobroma cacao] gb|EOY26332.1| Serine/arginine repetitive matrix protein 2, putative isoform 2, partial [Theobroma cacao]	RT_CTR_00h	RT_STR_00h	OK	103.012	181.258	0.81523	2.18149	0.0001	0.00035384	yes		Peaxi162Scf00020g00516	1.03627	4.48097	11.2833	0.000782084	0.0568369
XLOC_015435	Peaxi162Scf00218g00174	nitrile specifier protein 5	RT_CTR_00h	RT_STR_00h	OK	75.5285	132.838	0.81458	2.17605	0.0004	0.00125109	yes		Peaxi162Scf00111g00123	1.03598	4.45397	10.2567	0.00136189	0.0680318
XLOC_010475	Peaxi162Scf00122g00196	Unknown protein	RT_CTR_00h	RT_STR_00h	OK	116.338	204.59	0.814415	2.03383	0.0008	0.002331	yes		Peaxi162Scf01054g00025	1.03569	8.09213	6.28906	0.0121485	0.166173
XLOC_033112	Peaxi162Scf01164g00001	RING/U-box superfamily protein	RT_CTR_00h	RT_STR_00h	OK	21.6306	38.0277	0.81398	1.546	0.00855	0.0186197	yes		Peaxi162Scf00257g00104	1.03516	7.09891	14.338	0.000152749	0.03078
XLOC_011277	Peaxi162Scf00132g00233	Serine/threonine protein phosphatase 2A 55 kDa regulatory subunit B beta isoform	RT_CTR_00h	RT_STR_00h	OK	7.45201	13.1009	0.81396	1.96947	0.00115	0.00322042	yes		Peaxi162Scf00634g00007	1.03513	2.40826	4.03869	0.0444684	0.276171
XLOC_000418	Peaxi162Scf00002g04713		RT_CTR_00h	RT_STR_00h	OK	2.36996	4.16574	0.813712	0.833282	0.17135	0.241239	no		Peaxi162Scf00357g00318	1.0341	9.11509	12.2582	0.000463224	0.0463393
XLOC_004505	Peaxi162Scf00037g01418	Epoxide hydrolase 3	RT_CTR_00h	RT_STR_00h	OK	137.399	241.458	0.813397	2.02654	0.0009	0.00258883	yes		Peaxi162Scf00823g00003	1.03379	3.58672	4.48003	0.0342931	0.251824
XLOC_021844	Peaxi162Scf00404g00066	Carbonic anhydrase	RT_CTR_00h	RT_STR_00h	OK	259.363	455.784	0.813378	1.93131	0.001	0.00284413	yes		Peaxi162Scf00117g00417	1.03269	2.09055	5.6902	0.0170599	0.189562
XLOC_030807	Peaxi162Scf00904g00048	Acidic endochitinase	RT_CTR_00h	RT_STR_00h	OK	9.5661	16.8094	0.813266	1.47849	0.01025	0.021797	yes		Peaxi162Scf00362g01151	1.03267	6.66615	18.4847	1.71e-05	0.0078831
XLOC_011115	Peaxi162Scf00129g01422	sirohydrochlorin ferrochelatase B	RT_CTR_00h	RT_STR_00h	OK	9.51597	16.7158	0.812793	1.37313	0.0229	0.0436594	yes		Peaxi162Scf00094g00911	1.0315	1.57372	3.05706	0.0803872	0.352796
XLOC_010119	Peaxi162Scf00116g00113	serine-rich protein-related	RT_CTR_00h	RT_STR_00h	OK	48.6295	85.3737	0.811962	2.01533	0.00095	0.00271699	yes		Peaxi162Scf00392g00045	1.0305	3.54832	6.64119	0.00996472	0.152994
XLOC_024283	Peaxi162Scf00500g00034	Unknown protein	RT_CTR_00h	RT_STR_00h	OK	16.0445	28.1563	0.81138	1.6623	0.00555	0.01279	yes		Peaxi162Scf00129g00628	1.02996	0.0741611	2.82859	0.0925999	0.375904
XLOC_031824	Peaxi162Scf00986g00226	Disease resistance-responsive (dirigent-like protein) family protein	RT_CTR_00h	RT_STR_00h	OK	28.8886	50.6733	0.810724	2.00447	0.00035	0.00110899	yes		Peaxi162Scf00040g00425	1.02976	0.402766	0.970192	0.324632	0.636934
XLOC_019522	Peaxi162Scf00337g00010	ZIP metal ion transporter family isoform 3 [Theobroma cacao] gb|EOY01277.1| ZIP metal ion transporter family isoform 3 [Theobroma cacao]	RT_CTR_00h	RT_STR_00h	OK	9.08602	15.9372	0.810679	1.65622	0.00865	0.01881	yes		Peaxi162Scf00305g00099	1.029	5.5799	5.54708	0.0185115	0.195917
XLOC_020768	Peaxi162Scf00372g00513	UDP-Glycosyltransferase superfamily protein	RT_CTR_00h	RT_STR_00h	OK	2.22988	3.91033	0.810328	0.927382	0.11465	0.173491	no		Peaxi162Scf00015g02219	1.02861	6.1413	10.255	0.00136313	0.0680318
XLOC_030901	Peaxi162Scf00912g00146	Transducin/WD40 repeat-like superfamily protein	RT_CTR_00h	RT_STR_00h	OK	34.4182	60.3481	0.810137	2.06317	0.00045	0.00139113	yes		Peaxi162Scf00764g00211	1.02829	0.925925	1.66589	0.19681	0.523953
XLOC_017411	Peaxi162Scf00274g00827	Unknown protein	RT_CTR_00h	RT_STR_00h	OK	68.1701	119.525	0.810098	1.89005	0.0015	0.00407526	yes		Peaxi162Scf00112g00158	1.02816	3.13232	5.61678	0.0177893	0.193403
XLOC_015572	Peaxi162Scf00222g00239	Transmembrane emp24 domain-containing protein p24delta9	RT_CTR_00h	RT_STR_00h	OK	8.66523	15.1886	0.809675	1.5086	0.00885	0.0191898	yes		Peaxi162Scf00527g00215	1.02797	0.530315	1.06584	0.301887	0.61776
XLOC_007897	Peaxi162Scf00078g01228	Major facilitator superfamily protein	RT_CTR_00h	RT_STR_00h	OK	16.6314	29.1411	0.809146	1.76475	0.00255	0.00651426	yes		Peaxi162Scf00126g00625	1.02787	4.22918	8.95297	0.00277019	0.0888177
XLOC_017420	Peaxi162Scf00274g00118		RT_CTR_00h	RT_STR_00h	OK	1.62253	2.84147	0.808391	0.992766	0.08635	0.136722	no		Peaxi162Scf00016g02429	1.02759	1.33077	3.09357	0.0786023	0.349734
XLOC_011962	Peaxi162Scf00149g00049	ribosomal protein L30 family protein	RT_CTR_00h	RT_STR_00h	OK	8.69284	15.2154	0.807631	1.38799	0.01905	0.0372328	yes		Peaxi162Scf00102g01717	1.02751	-0.217602	0.765221	0.3817	0.683507
XLOC_029405	Peaxi162Scf00781g00051	Peroxidase superfamily protein	RT_CTR_00h	RT_STR_00h	OK	14.0687	24.6178	0.807209	1.72649	0.0049	0.0114741	yes		Peaxi162Scf00585g00014	1.02711	5.2372	1.83262	0.175818	0.497522
XLOC_009835	Peaxi162Scf00110g00122	tonoplast intrinsic protein 1	RT_CTR_00h	RT_STR_00h	OK	252.706	442.163	0.807118	1.95781	0.00095	0.00271699	yes		Peaxi162Scf00071g00034	1.0264	3.99711	2.16938	0.140783	0.451686
XLOC_017410	Peaxi162Scf00274g00826	Galact isoform 4 [Theobroma cacao]	RT_CTR_00h	RT_STR_00h	OK	4.91739	8.60348	0.807029	1.42892	0.0178	0.035114	yes		Peaxi162Scf00047g02128	1.02571	13.3805	3.18334	0.0743925	0.341135
XLOC_015162	Peaxi162Scf00210g00224	D-lactate dehydrogenase [cytochrome], mitochondrial	RT_CTR_00h	RT_STR_00h	OK	6.13968	10.7417	0.806989	0.985303	0.0971	0.150994	no		Peaxi162Scf00409g00520	1.02566	5.15243	5.9591	0.0146415	0.176766
XLOC_002479	Peaxi162Scf00015g00347	ovate family protein 14	RT_CTR_00h	RT_STR_00h	OK	1.69261	2.96002	0.80636	0.75517	0.23855	0.314324	no		Peaxi162Scf00373g00122	1.02501	-0.646888	0.488776	0.484474	0.761851
XLOC_016869	Peaxi162Scf00259g00077	Peroxidase superfamily protein	RT_CTR_00h	RT_STR_00h	OK	10.4373	18.2492	0.806085	1.58334	0.0071	0.0158376	yes		Peaxi162Scf00684g00015	1.02488	3.87447	6.56843	0.0103803	0.155436
XLOC_034413	Peaxi162Scf01553g00114	ubiquitin-conjugating enzyme 28	RT_CTR_00h	RT_STR_00h	OK	164.659	287.888	0.806026	2.00048	0.0006	0.00180172	yes		Peaxi162Scf00643g00047	1.02456	4.8704	12.0998	0.000504276	0.0474753
XLOC_006825	Peaxi162Scf00066g00224	Glutathione S-transferase family protein	RT_CTR_00h	RT_STR_00h	OK	10.8163	18.9046	0.805537	1.62845	0.006	0.013686	yes		Peaxi162Scf00192g00522	1.02455	4.35461	6.71986	0.00953453	0.149442
XLOC_019598	Peaxi162Scf00339g00512	nuclear factor Y, subunit A2	RT_CTR_00h	RT_STR_00h	OK	23.7921	41.5806	0.805428	1.9387	0.00145	0.00395485	yes		Peaxi162Scf02148g00213	1.02395	4.60703	6.88737	0.00868067	0.142694
XLOC_034111	Peaxi162Scf01390g00026	40s ribosomal protein SA	RT_CTR_00h	RT_STR_00h	OK	338.103	590.746	0.805074	1.78006	0.00245	0.0062886	yes		Peaxi162Scf00231g00061	1.02394	-0.188023	1.23548	0.266344	0.589345
XLOC_029961	Peaxi162Scf00818g00020	conserved hypothetical protein [Ricinus communis] gb|EEF33660.1| conserved hypothetical protein [Ricinus communis]	RT_CTR_00h	RT_STR_00h	OK	1.99018	3.47674	0.804839	0.90498	0.1365	0.200382	no		Peaxi162Scf00042g00273	1.02376	4.8225	13.9832	0.00018445	0.0323756
XLOC_023482	Peaxi162Scf00461g00026	Heat stress transcription factor B-2a	RT_CTR_00h	RT_STR_00h	OK	3.50875	6.12928	0.804758	0.876374	0.1312	0.19391	no		Peaxi162Scf00167g01329	1.02282	2.44031	2.09052	0.148215	0.461153
XLOC_015455	Peaxi162Scf00218g00126	Eukaryotic aspartyl protease family protein	RT_CTR_00h	RT_STR_00h	OK	7.78567	13.5941	0.804083	1.65134	0.0047	0.0110673	yes		Peaxi162Scf00380g00818	1.02278	-0.0378122	1.19794	0.273733	0.596707
XLOC_029647	Peaxi162Scf00797g00082	Short-chain dehydrogenase reductase 2a	RT_CTR_00h	RT_STR_00h	OK	3.45229	6.02745	0.803995	1.07392	0.0752	0.121516	no		Peaxi162Scf00382g00073	1.02265	0.510782	1.0756	0.299683	0.616316
XLOC_007568	Peaxi162Scf00074g00153	Disease resistance-responsive (dirigent-like protein) family protein	RT_CTR_00h	RT_STR_00h	OK	2.99607	5.22845	0.80331	1.45916	0.0227	0.043331	yes		Peaxi162Scf00040g00245	1.02261	4.60396	6.17856	0.0129308	0.169615
XLOC_006308	Peaxi162Scf00059g01919	hydroxyproline-rich glycoprotein [Populus trichocarpa] gb|EEE99978.2| hydroxyproline-rich glycoprotein [Populus trichocarpa]	RT_CTR_00h	RT_STR_00h	OK	56.2114	98.0767	0.803048	2.45256	0.00055	0.00166651	yes		Peaxi162Scf00116g00022	1.02255	1.9563	2.71152	0.0996262	0.388379
XLOC_024516	Peaxi162Scf00518g00316	Unknown protein	RT_CTR_00h	RT_STR_00h	OK	24.1512	42.1212	0.802454	1.56035	0.00885	0.0191898	yes		Peaxi162Scf00970g00165	1.02235	4.07976	6.22868	0.0125698	0.167592
XLOC_000972	Peaxi162Scf00004g02316	Dicarboxylate transporter 1, chloroplastic	RT_CTR_00h	RT_STR_00h	OK	34.7975	60.6796	0.802227	1.98745	0.00075	0.00220004	yes		Peaxi162Scf00207g00528	1.02069	0.865584	1.47807	0.224077	0.547569
XLOC_025983	Peaxi162Scf00585g01018	Eukaryotic translation initiation factor 1A	RT_CTR_00h	RT_STR_00h	OK	2.30212	4.01347	0.801887	0.743849	0.25025	0.325573	no		Peaxi162Scf00740g00417	1.02064	7.70887	8.94464	0.00278285	0.088948
XLOC_032720	Peaxi162Scf01097g00312		RT_CTR_00h	RT_STR_00h	OK	2.38489	4.1575	0.801793	0.709922	0.20275	0.276916	no		Peaxi162Scf00020g00076	1.01966	3.94024	4.64786	0.0310922	0.241192
XLOC_007506	Peaxi162Scf00074g01024	Pectin lyase-like superfamily protein	RT_CTR_00h	RT_STR_00h	OK	35.4239	61.7469	0.801646	2.03413	0.00025	0.000817896	yes		Peaxi162Scf00618g00066	1.01956	5.65032	7.69026	0.00555195	0.119529
XLOC_026259	Peaxi162Scf00602g00421	50S ribosomal protein L28	RT_CTR_00h	RT_STR_00h	OK	15.3214	26.7064	0.801633	1.57809	0.0081	0.0177616	yes		Peaxi162Scf00152g01528	1.01831	3.33747	5.85671	0.0155178	0.182615
XLOC_019316	Peaxi162Scf00331g01024	Peroxidase superfamily protein	RT_CTR_00h	RT_STR_00h	OK	9.27429	16.1518	0.800383	1.70521	0.00425	0.0101422	yes		Peaxi162Scf00415g00042	1.01831	-0.747484	0.493898	0.482194	0.760243
XLOC_008530	Peaxi162Scf00088g01111	Defensin-like protein	RT_CTR_00h	RT_STR_00h	OK	162.045	282.135	0.799992	1.9138	0.0007	0.00206849	yes		Peaxi162Scf00475g00117	1.01826	10.6926	6.21818	0.0126445	0.168156
XLOC_020465	Peaxi162Scf00362g00537	Trafficking protein particle complex subunit 2-like protein	RT_CTR_00h	RT_STR_00h	OK	78.1418	136.04	0.79987	2.06681	0.00055	0.00166651	yes		Peaxi162Scf00161g00157	1.01745	2.34963	2.1871	0.139171	0.449503
XLOC_012369	Peaxi162Scf00155g00069	beta glucosidase 17	RT_CTR_00h	RT_STR_00h	OK	3.50172	6.09489	0.799536	1.34924	0.0258	0.048352	yes		Peaxi162Scf00444g00533	1.01735	1.75738	3.30152	0.0692157	0.332214
XLOC_024581	Peaxi162Scf00520g00078	x-ray induced transcript 1	RT_CTR_00h	RT_STR_00h	OK	2.88799	5.02652	0.799497	1.01876	0.08085	0.129319	no		Peaxi162Scf00700g00522	1.01714	0.926767	2.52659	0.111942	0.409709
XLOC_015701	Peaxi162Scf00225g00143	S-adenosyl-L-methionine-dependent methyltransferases superfamily protein	RT_CTR_00h	RT_STR_00h	OK	14.1948	24.6996	0.799131	1.77821	0.0024	0.00617564	yes		Peaxi162Scf00124g00110	1.01707	5.84742	13.1414	0.000288836	0.0377826
XLOC_027826	Peaxi162Scf00688g00019	Unknown protein	RT_CTR_00h	RT_STR_00h	OK	2.72136	4.734	0.798732	1.09882	0.0633	0.104808	no		Peaxi162Scf00688g00223	1.01684	0.533992	0.499243	0.479833	0.759113
XLOC_019971	Peaxi162Scf00349g00059		RT_CTR_00h	RT_STR_00h	OK	13.8574	24.1059	0.798729	1.25925	0.03055	0.0559547	no		Peaxi162Scf00064g01327	1.01666	6.83768	6.62592	0.0100505	0.153765
XLOC_002789	Peaxi162Scf00016g00526	Sec14p-like phosphatidylinositol transfer family protein	RT_CTR_00h	RT_STR_00h	OK	5.28242	9.18513	0.7981	1.60079	0.0059	0.0134872	yes		Peaxi162Scf00102g01130	1.01619	1.65941	4.28875	0.0383654	0.26182
XLOC_025819	Peaxi162Scf00577g00006	PHD finger protein	RT_CTR_00h	RT_STR_00h	OK	15.7276	27.3452	0.797987	2.00021	0.0008	0.002331	yes		Peaxi162Scf00325g00004	1.01594	4.03296	5.80959	0.015939	0.185245
XLOC_017024	Peaxi162Scf00264g00416	Sigma factor SigB regulation protein RsbQ	RT_CTR_00h	RT_STR_00h	OK	8.45577	14.6969	0.797502	1.35135	0.01825	0.0358804	yes		Peaxi162Scf00714g00213	1.01591	8.40526	5.34387	0.0207952	0.20471
XLOC_010597	Peaxi162Scf00125g01314	Pentatricopeptide repeat-containing protein	RT_CTR_00h	RT_STR_00h	OK	1.64327	2.85568	0.797263	0.534994	0.37095	0.452072	no		Peaxi162Scf00047g00850	1.01568	3.37491	8.27728	0.00401442	0.104719
XLOC_030513	Peaxi162Scf00876g00115	Ankyrin repeat family protein [Theobroma cacao] gb|EOY25431.1| Ankyrin repeat family protein [Theobroma cacao]	RT_CTR_00h	RT_STR_00h	OK	12.5879	21.8682	0.796798	1.48333	0.0118	0.024615	yes		Peaxi162Scf00074g00097	1.01549	1.50713	2.83465	0.0922507	0.375293
XLOC_034242	Peaxi162Scf01446g00005	phosphoserine aminotransferase	RT_CTR_00h	RT_STR_00h	OK	119.282	207.215	0.796751	1.95209	0.00125	0.00346795	yes		Peaxi162Scf00231g00812	1.01548	6.53959	11.5667	0.000671443	0.0522817
XLOC_032801	Peaxi162Scf01111g00003	Late embryogenesis abundant (LEA) protein-related	RT_CTR_00h	RT_STR_00h	OK	193.165	335.469	0.796349	1.95036	0.0009	0.00258883	yes		Peaxi162Scf00200g00418	1.01525	-0.0565437	1.01083	0.314704	0.6284
XLOC_025229	Peaxi162Scf00546g00324	Heavy metal transport/detoxification superfamily protein	RT_CTR_00h	RT_STR_00h	OK	6.89359	11.9713	0.796252	1.11184	0.06635	0.109123	no		Peaxi162Scf00089g00023	1.01512	7.32299	8.47394	0.00360269	0.0990956
XLOC_027774	Peaxi162Scf00684g00583	alpha/beta-Hydrolases superfamily protein	RT_CTR_00h	RT_STR_00h	OK	4.05919	7.04866	0.796159	1.27598	0.03485	0.0626999	no		Peaxi162Scf00038g01811	1.01345	2.48777	5.00413	0.0252869	0.21996
XLOC_008970	Peaxi162Scf00095g01211	NT domain of poly(A) polymerase and terminal uridylyl transferase-containing protein, putative [Theobroma cacao] gb|EOY04484.1| NT domain of poly(A) polymerase and terminal uridylyl transferase-containing protein, putative [Theobroma cacao]	RT_CTR_00h	RT_STR_00h	OK	2.14668	3.72682	0.795839	0.686934	0.32285	0.402524	no		Peaxi162Scf00498g00042	1.01337	-0.589475	0.742176	0.388965	0.689746
XLOC_006904	Peaxi162Scf00067g00252	RALFL33, putative [Ricinus communis] gb|EEF30515.1| RALFL33, putative [Ricinus communis]	RT_CTR_00h	RT_STR_00h	OK	79.1016	137.32	0.795761	1.88419	0.0017	0.00455124	yes		Peaxi162Scf00282g00516	1.01319	9.51246	6.39002	0.0114764	0.162252
XLOC_004283	Peaxi162Scf00035g02214	Chlorophyll a-b binding protein 8, chloroplastic	RT_CTR_00h	RT_STR_00h	OK	3.01917	5.2364	0.794422	0.483677	0.5359	0.612288	no		Peaxi162Scf00393g00107	1.01275	11.6469	5.56428	0.0183306	0.195123
XLOC_003247	Peaxi162Scf00020g00131	Unknown protein	RT_CTR_00h	RT_STR_00h	OK	622.744	1079.93	0.794226	1.95429	0.0011	0.00309629	yes		Peaxi162Scf00002g00048	1.01264	6.87886	2.23147	0.135225	0.444568
XLOC_029728	Peaxi162Scf00802g00014	FASCICLIN-like arabinogalactan 2	RT_CTR_00h	RT_STR_00h	OK	321.158	556.613	0.793392	1.76256	0.00195	0.0051377	yes		Peaxi162Scf01158g00312	1.0123	1.18438	0.800009	0.371091	0.674391
XLOC_023824	Peaxi162Scf00476g00721	Magnesium transporter NIPA2	RT_CTR_00h	RT_STR_00h	OK	3.12087	5.40874	0.793341	1.22674	0.0501	0.085729	no		Peaxi162Scf01462g00001	1.01209	1.80838	3.98419	0.0459292	0.2808
XLOC_022567	Peaxi162Scf00429g00118	RING-H2 finger protein ATL48	RT_CTR_00h	RT_STR_00h	OK	50.3714	87.2892	0.793198	2.3914	0.00055	0.00166651	yes		Peaxi162Scf00021g00718	1.01192	5.70603	5.53105	0.0186819	0.196784
XLOC_015992	Peaxi162Scf00232g00525	RNA-binding KH domain-containing protein	RT_CTR_00h	RT_STR_00h	OK	26.7134	46.2837	0.792941	1.87842	0.00175	0.00466936	yes		Peaxi162Scf00459g00833	1.01165	2.52214	6.74458	0.00940332	0.14822
XLOC_000344	Peaxi162Scf00001g05712	2-oxoglutarate (2OG) and Fe(II)-dependent oxygenase superfamily protein	RT_CTR_00h	RT_STR_00h	OK	9.81872	17.0111	0.792869	1.56645	0.0084	0.0183331	yes		Peaxi162Scf00378g00311	1.01085	0.185906	1.65201	0.198686	0.525973
XLOC_001219	Peaxi162Scf00006g00443	phosphate transporter 1	RT_CTR_00h	RT_STR_00h	OK	1.96005	3.39478	0.79243	1.07337	0.05755	0.0965621	no		Peaxi162Scf00284g00412	1.01016	6.14962	9.34013	0.00224189	0.0829469
XLOC_025786	Peaxi162Scf00575g00619	DnaJ/Hsp40 cysteine-rich domain superfamily protein	RT_CTR_00h	RT_STR_00h	OK	6.86953	11.8943	0.791986	0.988773	0.0871	0.137737	no		Peaxi162Scf00951g00331	1.00994	6.66957	9.39295	0.00217822	0.0825084
XLOC_014984	Peaxi162Scf00207g00333	hydroxyproline-rich systemin precursor [Petunia x hybrida]	RT_CTR_00h	RT_STR_00h	OK	376.072	651.134	0.791945	2.18901	0.0007	0.00206849	yes		Peaxi162Scf00165g00103	1.00967	5.18009	4.18164	0.0408641	0.268233
XLOC_012144	Peaxi162Scf00152g00245	cinnamyl alcohol dehydrogenase 5	RT_CTR_00h	RT_STR_00h	OK	65.3522	113.146	0.791876	2.05723	0.0004	0.00125109	yes		Peaxi162Scf00074g00132	1.00911	6.66776	8.8797	0.00288359	0.0904309
XLOC_007314	Peaxi162Scf00072g00054	RING/U-box superfamily protein	RT_CTR_00h	RT_STR_00h	OK	149.132	258.16	0.791675	1.96812	0.001	0.00284413	yes		Peaxi162Scf00150g00125	1.00902	3.78364	7.19158	0.00732466	0.1328
XLOC_019455	Peaxi162Scf00334g00123	Ethylene-responsive transcription factor 1B	RT_CTR_00h	RT_STR_00h	OK	3.90447	6.75724	0.791307	1.00466	0.1017	0.156955	no		Peaxi162Scf00088g01111	1.00888	8.02697	5.39806	0.0201591	0.202434
XLOC_027974	Peaxi162Scf00692g00120	TRICHOME BIREFRINGENCE-LIKE 42	RT_CTR_00h	RT_STR_00h	OK	4.18697	7.24597	0.791272	1.2527	0.03185	0.0580005	no		Peaxi162Scf00802g00235	1.00795	5.70263	0.738279	0.390213	0.691013
XLOC_033718	Peaxi162Scf01290g00018	Vacuolar iron transporter homolog 4	RT_CTR_00h	RT_STR_00h	OK	19.2272	33.2721	0.791163	2.03674	0.0017	0.00455124	yes		Peaxi162Scf00582g00611	1.0076	4.53356	5.96847	0.0145639	0.176402
XLOC_030717	Peaxi162Scf00894g00009	nuclear pore complex protein Nup35b [Nicotiana benthamiana]	RT_CTR_00h	RT_STR_00h	OK	7.32499	12.6673	0.790207	1.17157	0.04525	0.0785601	no		Peaxi162Scf00064g01630	1.00734	0.666846	3.05886	0.0802982	0.352583
XLOC_026426	Peaxi162Scf00611g00326	zinc ion binding protein, putative [Ricinus communis] gb|EEF38166.1| zinc ion binding protein, putative [Ricinus communis]	RT_CTR_00h	RT_STR_00h	OK	1.77618	3.07147	0.790155	1.13047	0.0578	0.0969249	no		Peaxi162Scf00502g00828	1.00716	0.931103	0.493047	0.482571	0.760482
XLOC_016988	Peaxi162Scf00263g00033	Unknown protein	RT_CTR_00h	RT_STR_00h	OK	4.1855	7.23691	0.789976	0.865179	0.13175	0.194558	no		Peaxi162Scf01039g00130	1.00664	4.34272	12.754	0.000355242	0.0418055
XLOC_031227	Peaxi162Scf00937g00334	conserved hypothetical protein [Ricinus communis] gb|EEF47114.1| conserved hypothetical protein [Ricinus communis]	RT_CTR_00h	RT_STR_00h	OK	19.9937	34.5631	0.789684	1.79418	0.00285	0.00715063	yes		Peaxi162Scf00094g00087	1.00653	2.68814	3.64791	0.0561395	0.302543
XLOC_027347	Peaxi162Scf00665g00326	cytochrome B5-like protein	RT_CTR_00h	RT_STR_00h	OK	46.8935	81.0638	0.789671	1.8767	0.00105	0.00297038	yes		Peaxi162Scf00152g00146	1.00616	11.827	6.02247	0.0141249	0.175392
XLOC_020608	Peaxi162Scf00365g00913	COBRA-like protein 4	RT_CTR_00h	RT_STR_00h	OK	13.238	22.882	0.789527	1.93035	0.0011	0.00309629	yes		Peaxi162Scf00888g00410	1.00591	0.453262	1.11547	0.290895	0.608592
XLOC_018998	Peaxi162Scf00322g00010	Unknown protein	RT_CTR_00h	RT_STR_00h	OK	387.694	670.019	0.789283	1.95154	0.00085	0.00246011	yes		Peaxi162Scf00037g01115	1.00562	1.34273	2.60595	0.106463	0.400349
XLOC_004910	Peaxi162Scf00040g00425	S-adenosyl-L-methionine-dependent methyltransferases superfamily protein	RT_CTR_00h	RT_STR_00h	OK	3.22404	5.57173	0.789254	0.51188	0.5424	0.618316	no		Peaxi162Scf00099g01816	1.00554	4.06613	5.23389	0.022151	0.209016
XLOC_033088	Peaxi162Scf01161g00120	ATP binding protein, putative [Ricinus communis] gb|EEF42065.1| ATP binding protein, putative [Ricinus communis]	RT_CTR_00h	RT_STR_00h	OK	19.5593	33.774	0.788059	1.87936	0.00225	0.00583316	yes		Peaxi162Scf00196g01023	1.00543	5.26906	11.9038	0.000560196	0.0496963
XLOC_019965	Peaxi162Scf00348g00818	Subtilase family protein	RT_CTR_00h	RT_STR_00h	OK	104.063	179.684	0.788002	1.83571	0.00155	0.00419549	yes		Peaxi162Scf00420g00571	1.00426	2.16413	7.7667	0.00532183	0.11865
XLOC_013348	Peaxi162Scf00171g00047	myb domain protein 52	RT_CTR_00h	RT_STR_00h	OK	1.719	2.96733	0.787596	0.751818	0.18585	0.257982	no		Peaxi162Scf00039g00045	1.00378	-0.203615	2.53577	0.111292	0.408821
XLOC_024837	Peaxi162Scf00532g00005	Peroxidase superfamily protein	RT_CTR_00h	RT_STR_00h	OK	6.31853	10.9061	0.787477	1.36727	0.02295	0.0437413	yes		Peaxi162Scf01160g00150	1.00342	1.77635	3.06912	0.0797926	0.351631
XLOC_018172	Peaxi162Scf00299g00532	Zinc transporter 1	RT_CTR_00h	RT_STR_00h	OK	2.51458	4.33903	0.787057	0.87784	0.09605	0.149591	no		Peaxi162Scf00907g00001	1.00276	4.95009	10.1712	0.00142651	0.0695025
XLOC_022361	Peaxi162Scf00421g00332	nodulin MtN21 /EamA-like transporter family protein	RT_CTR_00h	RT_STR_00h	OK	38.7099	66.7382	0.785811	2.00197	0.00065	0.00193585	yes		Peaxi162Scf00147g01918	1.00231	5.57533	2.68519	0.101285	0.390457
XLOC_005582	Peaxi162Scf00047g00850	ribosomal protein L30 family protein	RT_CTR_00h	RT_STR_00h	OK	18.4698	31.8342	0.785411	1.69999	0.00555	0.01279	yes		Peaxi162Scf00083g00052	1.00202	0.451377	3.9758	0.0461584	0.2816
XLOC_034711	Peaxi162Scf02035g00004	Auxin-responsive family protein	RT_CTR_00h	RT_STR_00h	OK	18.7085	32.2398	0.78515	1.82498	0.0017	0.00455124	yes		Peaxi162Scf00323g00521	1.00189	12.8003	4.46258	0.0346452	0.252666
XLOC_032100	Peaxi162Scf01015g00013	peptidoglycan-binding LysM domain-containing protein	RT_CTR_00h	RT_STR_00h	OK	3.60584	6.2138	0.785143	0.676601	0.3681	0.44917	no		Peaxi162Scf00535g00057	1.00135	1.6642	1.02967	0.310235	0.624937
XLOC_000119	Peaxi162Scf00000g05114	Unknown protein	RT_CTR_00h	RT_STR_00h	OK	196.35	338.261	0.784705	1.97242	0.00105	0.00297038	yes		Peaxi162Scf00652g00015	1.00128	6.4226	13.9421	0.000188526	0.0326763
XLOC_020678	Peaxi162Scf00367g00092	Eukaryotic aspartyl protease family protein	RT_CTR_00h	RT_STR_00h	OK	16.1258	27.7753	0.784429	1.80368	0.00155	0.00419549	yes		Peaxi162Scf00389g00936	1.00073	9.3034	13.5584	0.000231255	0.0357479
XLOC_005930	Peaxi162Scf00053g00715	2-oxoglutarate (2OG) and Fe(II)-dependent oxygenase superfamily protein	RT_CTR_00h	RT_STR_00h	OK	5.99391	10.3229	0.784285	1.55728	0.01255	0.0259586	yes		Peaxi162Scf00245g00912	1.00011	6.03152	12.9098	0.000326863	0.0400195
XLOC_018180	Peaxi162Scf00299g00854	2-oxoglutarate (2OG) and Fe(II)-dependent oxygenase superfamily protein	RT_CTR_00h	RT_STR_00h	OK	7.98145	13.7453	0.784221	0.707935	0.29115	0.369164	no		Peaxi162Scf00982g00214	1.00009	0.628481	1.11546	0.290897	0.608592
XLOC_022749	Peaxi162Scf00437g00321	Blue copper protein [Medicago truncatula] gb|AES62673.1| Blue copper protein [Medicago truncatula]	RT_CTR_00h	RT_STR_00h	OK	83.6847	144.09	0.783934	2.04005	0.0005	0.00152937	yes		Peaxi162Scf00033g03015	1.00002	5.899	5.53137	0.0186785	0.196784
XLOC_003797	Peaxi162Scf00026g03112	Mog1/PsbP/DUF1795-like phot [Arabidopsis thaliana]	RT_CTR_00h	RT_STR_00h	OK	9.54393	16.4291	0.783596	1.40684	0.0164	0.0327199	yes		Peaxi162Scf01052g00024	0.999656	4.96428	9.0406	0.00264049	0.0876439
XLOC_006281	Peaxi162Scf00059g00015	B12D protein	RT_CTR_00h	RT_STR_00h	OK	5.55182	9.55595	0.783439	0.790582	0.17855	0.249628	no		Peaxi162Scf00062g01216	0.998435	-0.154962	1.73383	0.187922	0.512672
XLOC_024094	Peaxi162Scf00492g00068	Early light-induced protein 1, chloroplastic	RT_CTR_00h	RT_STR_00h	OK	9.65895	16.6181	0.782816	1.37858	0.0199	0.0386617	yes		Peaxi162Scf00566g00714	0.997201	2.83077	2.01122	0.15614	0.471837
XLOC_016924	Peaxi162Scf00262g00094	Unknown protein	RT_CTR_00h	RT_STR_00h	OK	2.24241	3.8579	0.782765	0.415961	0.42745	0.508499	no		Peaxi162Scf00714g00013	0.996624	-0.219638	0.449154	0.502737	0.774112
XLOC_031164	Peaxi162Scf00931g00118	Maf-like protein	RT_CTR_00h	RT_STR_00h	OK	10.4389	17.9551	0.782422	1.57154	0.0085	0.0185238	yes		Peaxi162Scf00428g00117	0.996509	1.02822	3.63396	0.0566118	0.303453
XLOC_030914	Peaxi162Scf00914g00528	nodulin MtN21 /EamA-like transporter family protein	RT_CTR_00h	RT_STR_00h	OK	630.052	1083.46	0.782104	1.48065	0.01105	0.0232579	yes		Peaxi162Scf00318g00916	0.995963	1.448	1.17613	0.278145	0.601602
XLOC_014550	Peaxi162Scf00198g01017	V-type proton ATPase subunit F	RT_CTR_00h	RT_STR_00h	OK	44.9149	77.2366	0.782092	1.8822	0.00105	0.00297038	yes		Peaxi162Scf00273g00034	0.995901	0.991958	2.4481	0.117667	0.419247
XLOC_014340	Peaxi162Scf00194g00424	germin-like protein 5	RT_CTR_00h	RT_STR_00h	OK	21.5436	37.0395	0.781804	1.744	0.00325	0.00802203	yes		Peaxi162Scf00226g00059	0.995774	4.55026	4.39526	0.036039	0.256642
XLOC_000745	Peaxi162Scf00003g01226	glycine-rich RNA-binding protein 2	RT_CTR_00h	RT_STR_00h	OK	86.2007	148.191	0.781686	2.13219	0.0005	0.00152937	yes		Peaxi162Scf00332g00773	0.995626	2.76767	5.8598	0.0154906	0.182615
XLOC_024915	Peaxi162Scf00535g00057	Unknown protein	RT_CTR_00h	RT_STR_00h	OK	1.78947	3.07568	0.781371	0.478642	0.4786	0.558171	no		Peaxi162Scf00016g00621	0.995178	3.3129	7.17337	0.00739937	0.133575
XLOC_023556	Peaxi162Scf00464g00013	Unknown protein	RT_CTR_00h	RT_STR_00h	OK	2.28144	3.92041	0.781056	0.711254	0.24665	0.322475	no		Peaxi162Scf00323g00929	0.994913	9.37546	9.06821	0.00260092	0.0875052
XLOC_015154	Peaxi162Scf00209g00844	glutathione S-transferase TAU 18	RT_CTR_00h	RT_STR_00h	OK	4.80914	8.25537	0.779555	1.52921	0.0187	0.0366415	yes		Peaxi162Scf00111g00531	0.994322	4.58003	12.7712	0.00035199	0.0416595
XLOC_007504	Peaxi162Scf00074g00101	Ethylene-responsive transcription factor ERF061	RT_CTR_00h	RT_STR_00h	OK	1.65929	2.84832	0.779545	0.855486	0.1778	0.248732	no		Peaxi162Scf00786g00005	0.994059	5.21008	11.0588	0.000882694	0.0590161
XLOC_000845	Peaxi162Scf00003g03510	Lysine-specific histone demethylase 1 homolog 1	RT_CTR_00h	RT_STR_00h	OK	2.40044	4.12011	0.779384	1.40992	0.01985	0.0385787	yes		Peaxi162Scf00342g00025	0.994022	1.63632	3.67159	0.0553472	0.300647
XLOC_012113	Peaxi162Scf00152g01220	actin-11	RT_CTR_00h	RT_STR_00h	OK	61.9126	106.236	0.778965	2.04295	0.0004	0.00125109	yes		Peaxi162Scf00021g01519	0.993787	2.20137	4.78043	0.028785	0.233661
XLOC_027823	Peaxi162Scf00688g00436	GDSL esterase/lipase 5	RT_CTR_00h	RT_STR_00h	OK	40.1642	68.9177	0.778965	2.00089	0.0007	0.00206849	yes		Peaxi162Scf00067g02427	0.99359	7.15663	6.8817	0.00870825	0.142796
XLOC_025272	Peaxi162Scf00548g00063	GRAS family transcription factor	RT_CTR_00h	RT_STR_00h	OK	38.7166	66.413	0.778515	1.99754	0.0002	0.000667709	yes		Peaxi162Scf00495g00036	0.993347	9.52734	9.83894	0.00170856	0.0728123
XLOC_031780	Peaxi162Scf00984g00116	Lactoylglutathione lyase / glyoxalase I family protein	RT_CTR_00h	RT_STR_00h	OK	76.6867	131.443	0.777387	1.96971	0.0009	0.00258883	yes		Peaxi162Scf00023g00239	0.992613	4.73339	5.19815	0.0226109	0.210954
XLOC_024025	Peaxi162Scf00487g00314	Oxidoreductase, zinc-binding dehydrogenase family protein	RT_CTR_00h	RT_STR_00h	OK	4.71026	8.07329	0.77735	1.19201	0.0415	0.0729621	no		Peaxi162Scf00111g00230	0.992066	2.09039	5.09595	0.0239817	0.216337
XLOC_023840	Peaxi162Scf00477g00823	Rib S10 [Medicago truncatula]	RT_CTR_00h	RT_STR_00h	OK	78.0122	133.666	0.776863	2.07176	0.00065	0.00193585	yes		Peaxi162Scf03101g00003	0.991547	1.61865	3.02316	0.0820835	0.35648
XLOC_030758	Peaxi162Scf00899g00039	eukaryotic translation initiation factor 4E	RT_CTR_00h	RT_STR_00h	OK	41.7096	71.4591	0.776739	1.93802	0.00075	0.00220004	yes		Peaxi162Scf00153g01839	0.990826	5.45265	3.18846	0.0741597	0.341135
XLOC_017678	Peaxi162Scf00284g01051	2-oxoglutarate and Fe(II)-dependent oxygenase domain-containing protein, putative [Theobroma cacao] gb|EOY17750.1| 2-oxoglutarate and Fe(II)-dependent oxygenase domain-containing protein, putative [Theobroma cacao]	RT_CTR_00h	RT_STR_00h	OK	17.6612	30.2545	0.776563	2.05478	0.0012	0.0033442	yes		Peaxi162Scf00324g10017	0.990475	5.71038	5.16301	0.0230729	0.212159
XLOC_000159	Peaxi162Scf00000g08412	early nodulin-like protein 9	RT_CTR_00h	RT_STR_00h	OK	21.071	36.071	0.775581	1.61416	0.0078	0.0171869	yes		Peaxi162Scf72637g00003	0.990243	0.726038	0.86919	0.35118	0.657652
XLOC_020876	Peaxi162Scf00375g00214	GDP-L-galactose phosphorylase 1	RT_CTR_00h	RT_STR_00h	OK	233.865	400.303	0.775417	1.71489	0.00445	0.0105515	yes		Peaxi162Scf00078g00825	0.989943	4.59433	8.55508	0.0034456	0.0982682
XLOC_021813	Peaxi162Scf00404g00019	DNA-binding storekeeper protein-related transcriptional regulator	RT_CTR_00h	RT_STR_00h	OK	7.1711	12.2735	0.775281	1.45534	0.01385	0.0282627	yes		Peaxi162Scf00516g00512	0.989921	5.47564	9.12746	0.00251801	0.0866618
XLOC_027465	Peaxi162Scf00673g00220	calreticulin 1b	RT_CTR_00h	RT_STR_00h	OK	529.283	905.795	0.775145	1.61412	0.01845	0.0362202	yes		Peaxi162Scf00658g00834	0.989556	7.36584	8.71956	0.00314814	0.0936843
XLOC_012922	Peaxi162Scf00165g01210	Unknown protein	RT_CTR_00h	RT_STR_00h	OK	181.219	310.045	0.774745	1.89745	0.00115	0.00322042	yes		Peaxi162Scf00719g00018	0.989499	-0.326876	0.502408	0.478444	0.758161
XLOC_026829	Peaxi162Scf00634g00007	Cell number regulator 10	RT_CTR_00h	RT_STR_00h	OK	31.249	53.4573	0.774578	1.75308	0.0023	0.00594717	yes		Peaxi162Scf00517g00118	0.989375	10.762	8.19949	0.00419021	0.106881
XLOC_033580	Peaxi162Scf01257g00028	S-adenosyl-L-methionine-dependent methyltransferases superfamily protein	RT_CTR_00h	RT_STR_00h	OK	3.69509	6.32077	0.774492	1.24666	0.03485	0.0626999	no		Peaxi162Scf00409g00220	0.988999	6.29444	8.24746	0.00408091	0.105523
XLOC_002967	Peaxi162Scf00017g02337	RAC-like GTP binding protein 5	RT_CTR_00h	RT_STR_00h	OK	7.99688	13.6751	0.774041	1.49713	0.01375	0.0280904	yes		Peaxi162Scf00053g00528	0.988391	2.07774	3.18038	0.0745274	0.341135
XLOC_007837	Peaxi162Scf00077g00125	ammonium transporter 1	RT_CTR_00h	RT_STR_00h	OK	149.493	255.626	0.773956	1.93305	0.00085	0.00246011	yes		Peaxi162Scf00128g01038	0.988285	0.634928	2.04077	0.153132	0.467838
XLOC_014210	Peaxi162Scf00191g01426	Pectin lyase-like superfamily protein	RT_CTR_00h	RT_STR_00h	OK	169.461	289.675	0.773488	1.55113	0.00485	0.0113716	yes		Peaxi162Scf00781g00031	0.987349	2.18485	4.39279	0.0360912	0.256642
XLOC_003792	Peaxi162Scf00026g00288	NAD(P)-linked oxidoreductase superfamily protein	RT_CTR_00h	RT_STR_00h	OK	7.44665	12.7239	0.772879	1.08839	0.0566	0.0952203	no		Peaxi162Scf00015g10238	0.98704	4.30374	5.42031	0.0199038	0.201524
XLOC_018129	Peaxi162Scf00298g00021	Leucine-rich repeat (LRR) family protein	RT_CTR_00h	RT_STR_00h	OK	2.29745	3.92503	0.77267	1.05212	0.07875	0.126435	no		Peaxi162Scf00089g01019	0.98571	6.49669	7.66969	0.0056156	0.119564
XLOC_031413	Peaxi162Scf00951g00335	elicitor-inducible protein EIG-J7 [Capsicum annuum]	RT_CTR_00h	RT_STR_00h	OK	151.632	258.96	0.77215	2.00779	0.0007	0.00206849	yes		Peaxi162Scf00009g00321	0.985645	5.52313	1.01895	0.312769	0.626681
XLOC_027950	Peaxi162Scf00691g00043	GRAS family transcription factor family protein	RT_CTR_00h	RT_STR_00h	OK	6.70654	11.452	0.77196	1.2773	0.03275	0.0594168	no		Peaxi162Scf00165g01520	0.985582	1.91439	3.41038	0.0647874	0.32297
XLOC_031352	Peaxi162Scf00946g00028		RT_CTR_00h	RT_STR_00h	OK	254.877	435.159	0.771743	2.01945	0.00065	0.00193585	yes		Peaxi162Scf00988g00034	0.985201	6.30079	10.4293	0.00124035	0.0680318
XLOC_032404	Peaxi162Scf01058g00152	conserved hypothetical protein [Ricinus communis] gb|EEF41865.1| conserved hypothetical protein [Ricinus communis]	RT_CTR_00h	RT_STR_00h	OK	11.2729	19.2402	0.771259	1.54897	0.0093	0.0200334	yes		Peaxi162Scf00951g00335	0.985152	7.00926	5.21935	0.022337	0.210005
XLOC_031727	Peaxi162Scf00980g00016	U6 snRNA-associated Sm-like protein LSm2	RT_CTR_00h	RT_STR_00h	OK	106.602	181.877	0.770736	1.96971	0.0005	0.00152937	yes		Peaxi162Scf00921g00242	0.984959	5.09114	6.47126	0.0109633	0.159236
XLOC_006500	Peaxi162Scf00062g01613	alpha/beta-Hydrolases superfamily protein	RT_CTR_00h	RT_STR_00h	OK	179.684	306.535	0.770585	1.86992	0.0007	0.00206849	yes		Peaxi162Scf00072g00224	0.9838	0.74012	1.17251	0.278886	0.602135
XLOC_017316	Peaxi162Scf00272g00002	Octicosapeptide/Phox/Bem1p family protein	RT_CTR_00h	RT_STR_00h	OK	74.2367	126.583	0.769875	2.05724	0.0003	0.000964629	yes		Peaxi162Scf00064g00135	0.982679	0.563391	1.89725	0.168387	0.487839
XLOC_023698	Peaxi162Scf00471g01110	Nodulin MtN3 family protein	RT_CTR_00h	RT_STR_00h	OK	3.59985	6.13644	0.769465	0.843488	0.14215	0.207176	no		Peaxi162Scf00250g00053	0.982037	5.8402	9.8949	0.00165737	0.0724209
XLOC_002922	Peaxi162Scf00016g00332	CAP (Cysteine-rich secretory proteins, Antigen 5, and Pathogenesis-related 1 protein) superfamily protein	RT_CTR_00h	RT_STR_00h	OK	433.833	739.404	0.769224	1.93086	0.00085	0.00246011	yes		Peaxi162Scf00207g00737	0.981709	0.106097	1.85409	0.173309	0.49389
XLOC_025316	Peaxi162Scf00549g10014	Ethylene-responsive transcription factor RAP2-10	RT_CTR_00h	RT_STR_00h	OK	82.0413	139.808	0.769021	1.90746	0.0016	0.00431488	yes		Peaxi162Scf00943g00214	0.981687	4.07038	10.2048	0.00140072	0.0692405
XLOC_026793	Peaxi162Scf00630g00001	VQ motif-containing protein	RT_CTR_00h	RT_STR_00h	OK	31.588	53.8131	0.768582	2.15236	0.00065	0.00193585	yes		Peaxi162Scf00374g00006	0.981078	3.94296	4.18219	0.0408509	0.268233
XLOC_001085	Peaxi162Scf00004g04520	RING/U-box superfamily protein	RT_CTR_00h	RT_STR_00h	OK	61.728	105.15	0.768449	1.9202	0.0013	0.00359078	yes		Peaxi162Scf00579g00048	0.98091	5.62345	6.62112	0.0100776	0.153816
XLOC_027825	Peaxi162Scf00688g00011	Protein of unknown function (DUF579)	RT_CTR_00h	RT_STR_00h	OK	30.4617	51.8864	0.768359	1.81285	0.00245	0.0062886	yes		Peaxi162Scf00047g10011	0.98014	8.72155	9.84585	0.00170216	0.0728123
XLOC_004503	Peaxi162Scf00037g01416	Nodulin MtN3 family protein	RT_CTR_00h	RT_STR_00h	OK	4.17399	7.10727	0.767868	0.964206	0.1006	0.155492	no		Peaxi162Scf00020g00124	0.979769	0.785368	1.97516	0.159902	0.476669
XLOC_025918	Peaxi162Scf00583g00111	Plant invertase/pectin methylesterase inhibitor superfamily	RT_CTR_00h	RT_STR_00h	OK	4.3913	7.47706	0.767822	1.42503	0.014	0.0285279	yes		Peaxi162Scf00015g00232	0.979321	5.9918	5.05405	0.0245684	0.217648
XLOC_028253	Peaxi162Scf00708g00013	Unknown protein	RT_CTR_00h	RT_STR_00h	OK	9.74729	16.594	0.767589	1.63295	0.00745	0.0165147	yes		Peaxi162Scf00290g00125	0.979002	1.44986	2.38437	0.122555	0.426414
XLOC_018700	Peaxi162Scf00313g00914	EIN3-binding F box protein 1	RT_CTR_00h	RT_STR_00h	OK	40.4523	68.8663	0.767575	1.8976	0.00085	0.00246011	yes		Peaxi162Scf00048g00419	0.978935	1.81527	2.20976	0.13714	0.446401
XLOC_007465	Peaxi162Scf00074g00227	alpha/beta-Hydrolases superfamily protein	RT_CTR_00h	RT_STR_00h	OK	3.90632	6.6499	0.767522	1.376	0.02225	0.0425903	yes		Peaxi162Scf00367g00092	0.97854	5.93112	8.3686	0.0038176	0.10274
XLOC_002182	Peaxi162Scf00013g00738	Isoaspartyl peptidase/L-asparaginase	RT_CTR_00h	RT_STR_00h	OK	44.5918	75.8924	0.767178	1.83423	0.0028	0.00703987	yes		Peaxi162Scf00616g00625	0.976731	3.2567	7.67151	0.00560994	0.119564
XLOC_001477	Peaxi162Scf00008g02124	Unknown protein	RT_CTR_00h	RT_STR_00h	OK	23.7108	40.3521	0.767103	1.48887	0.0124	0.025689	yes		Peaxi162Scf00740g00112	0.976382	5.42072	7.51475	0.00611958	0.123633
XLOC_010639	Peaxi162Scf00126g00230	Unknown protein	RT_CTR_00h	RT_STR_00h	OK	2.02549	3.44698	0.76706	0.889651	0.1202	0.180623	no		Peaxi162Scf00915g00122	0.976163	1.40535	2.84693	0.0915483	0.373552
XLOC_020644	Peaxi162Scf00366g00073	Unknown protein	RT_CTR_00h	RT_STR_00h	OK	41.0932	69.8951	0.766292	1.59385	0.00745	0.0165147	yes		Peaxi162Scf00714g00014	0.975777	9.15701	4.12011	0.0423762	0.271081
XLOC_010181	Peaxi162Scf00117g00211	Heavy metal transport/detoxification superfamily protein	RT_CTR_00h	RT_STR_00h	OK	7.51138	12.774	0.766057	1.34173	0.0229	0.0436594	yes		Peaxi162Scf00201g00007	0.975539	0.758048	1.85411	0.173306	0.49389
XLOC_027253	Peaxi162Scf00658g00834	expansin A4	RT_CTR_00h	RT_STR_00h	OK	82.9446	141.055	0.766041	1.893	0.001	0.00284413	yes		Peaxi162Scf00981g00419	0.975323	5.41146	2.68146	0.101523	0.390699
XLOC_001289	Peaxi162Scf00006g00511	ABC-2 type transporter family protein	RT_CTR_00h	RT_STR_00h	OK	3.04029	5.16986	0.765917	1.40662	0.03105	0.0567419	no		Peaxi162Scf00192g00114	0.974873	5.262	7.92173	0.00488444	0.114183
XLOC_030524	Peaxi162Scf00876g00434	Unknown protein	RT_CTR_00h	RT_STR_00h	OK	4.72342	8.03146	0.765831	0.887715	0.11545	0.174516	no		Peaxi162Scf00532g00005	0.974451	1.39858	1.71667	0.190122	0.515626
XLOC_016533	Peaxi162Scf00251g01121	N-alpha-acetyltransferase 50	RT_CTR_00h	RT_STR_00h	OK	4.57757	7.78292	0.76573	0.993236	0.07015	0.114449	no		Peaxi162Scf00207g00951	0.974236	10.2713	3.36731	0.0665022	0.326745
XLOC_015045	Peaxi162Scf00207g01242	Avr9/Cf-9 rapidly elicited protein 146 [Nicotiana tabacum]	RT_CTR_00h	RT_STR_00h	OK	9.19901	15.6394	0.765635	1.54961	0.0074	0.0164183	yes		Peaxi162Scf00006g00389	0.974154	7.35741	10.0021	0.00156361	0.071398
XLOC_008210	Peaxi162Scf00082g00164	Late embryogenesis abundant (LEA) hydroxyproline-rich glycoprotein family	RT_CTR_00h	RT_STR_00h	OK	2.25998	3.84202	0.765552	0.734063	0.18685	0.259132	no		Peaxi162Scf00007g00012	0.974028	4.49818	4.46597	0.0345765	0.252254
XLOC_016938	Peaxi162Scf00262g01014	MATE efflux family protein	RT_CTR_00h	RT_STR_00h	OK	13.6211	23.1484	0.765071	1.82257	0.0027	0.00681936	yes		Peaxi162Scf00140g01345	0.973935	4.65102	6.20191	0.0127612	0.168763
XLOC_033656	Peaxi162Scf01276g00037	2-oxoglutarate (2OG) and Fe(II)-dependent oxygenase superfamily protein	RT_CTR_00h	RT_STR_00h	OK	77.5974	131.832	0.764617	1.9947	0.0006	0.00180172	yes		Peaxi162Scf00332g00312	0.973358	3.42801	6.29677	0.0120958	0.165803
XLOC_015725	Peaxi162Scf00226g00059	Oxidoreductase family protein	RT_CTR_00h	RT_STR_00h	OK	1.60519	2.72618	0.764136	0.796042	0.16975	0.239372	no		Peaxi162Scf00783g00131	0.972408	2.74156	3.42617	0.0641708	0.321722
XLOC_005038	Peaxi162Scf00042g02520	RAC-like GTP binding protein 5	RT_CTR_00h	RT_STR_00h	OK	28.3443	48.1351	0.76403	1.65051	0.0067	0.0150579	yes		Peaxi162Scf00042g00274	0.972258	3.47275	3.87681	0.0489575	0.288377
XLOC_013095	Peaxi162Scf00168g00310	Aquaporin SIP2-1	RT_CTR_00h	RT_STR_00h	OK	28.2059	47.8965	0.763924	1.86312	0.0012	0.0033442	yes		Peaxi162Scf00062g00162	0.971835	6.9135	10.8539	0.000985896	0.0611643
XLOC_003873	Peaxi162Scf00028g00206	Peroxidase superfamily protein	RT_CTR_00h	RT_STR_00h	OK	37.7672	64.1147	0.763522	1.91422	0.00065	0.00193585	yes		Peaxi162Scf00544g00118	0.971717	1.72071	3.17999	0.0745451	0.341135
XLOC_020402	Peaxi162Scf00362g00091	cold shock domain protein 3	RT_CTR_00h	RT_STR_00h	OK	78.8108	133.789	0.763493	1.92437	0.0012	0.0033442	yes		Peaxi162Scf00188g01013	0.971146	0.0500602	0.710181	0.399384	0.698786
XLOC_011394	Peaxi162Scf00133g00916	conserved hypothetical protein [Ricinus communis] gb|EEF42326.1| conserved hypothetical protein [Ricinus communis]	RT_CTR_00h	RT_STR_00h	OK	22.1988	37.6774	0.763219	1.62488	0.00705	0.0157397	yes		Peaxi162Scf00195g01019	0.970467	3.44153	2.0432	0.152888	0.467534
XLOC_027413	Peaxi162Scf00670g00341	CASP-like protein	RT_CTR_00h	RT_STR_00h	OK	19.7672	33.5458	0.763024	1.65495	0.00535	0.0123868	yes		Peaxi162Scf00232g01121	0.970162	1.65534	3.03717	0.0813779	0.354767
XLOC_021768	Peaxi162Scf00402g00810	Unknown protein	RT_CTR_00h	RT_STR_00h	OK	35.0662	59.5049	0.762929	1.07202	0.0688	0.11255	no		Peaxi162Scf00684g00004	0.969921	3.26744	2.93263	0.0868058	0.365357
XLOC_019530	Peaxi162Scf00337g00715	vacuolar iron transporter 1	RT_CTR_00h	RT_STR_00h	OK	8.43844	14.3171	0.762695	1.31842	0.02775	0.0514906	no		Peaxi162Scf00058g00281	0.969777	1.22416	2.05289	0.151917	0.466073
XLOC_011850	Peaxi162Scf00146g00049	GDSL esterase/lipase	RT_CTR_00h	RT_STR_00h	OK	6.439	10.9208	0.762165	1.47613	0.0132	0.0271182	yes		Peaxi162Scf00092g01012	0.969717	2.64322	1.84892	0.17391	0.494714
XLOC_010971	Peaxi162Scf00129g00042	conserved hypothetical protein [Ricinus communis] gb|EEF45017.1| conserved hypothetical protein [Ricinus communis]	RT_CTR_00h	RT_STR_00h	OK	10.9396	18.5479	0.761687	2.15133	0.00125	0.00346795	yes		Peaxi162Scf01969g00020	0.96924	1.76673	3.30937	0.068886	0.33146
XLOC_010241	Peaxi162Scf00118g00084	hydroxyproline-rich glycoprotein family protein	RT_CTR_00h	RT_STR_00h	OK	32.7132	55.4559	0.761468	1.80758	0.0022	0.0057185	yes		Peaxi162Scf00568g00523	0.969094	0.808345	2.23379	0.135022	0.444395
XLOC_021090	Peaxi162Scf00382g00128	Homologous-pairing protein 2 homolog	RT_CTR_00h	RT_STR_00h	OK	2.30316	3.90009	0.759896	0.896393	0.1435	0.208845	no		Peaxi162Scf00253g00216	0.968976	5.31816	6.57865	0.0103209	0.15516
XLOC_032149	Peaxi162Scf01022g00322	tonoplast intrinsic protein 2	RT_CTR_00h	RT_STR_00h	OK	315.061	533.352	0.759455	1.78114	0.00245	0.0062886	yes		Peaxi162Scf00016g00739	0.968812	4.8994	10.9883	0.000916874	0.0593447
XLOC_033081	Peaxi162Scf01160g00142	invertase inhibitor [Solanum tuberosum]	RT_CTR_00h	RT_STR_00h	OK	25.2691	42.7762	0.759435	1.6711	0.0038	0.00919907	yes		Peaxi162Scf00589g00224	0.968633	5.17654	10.7851	0.00102321	0.0619672
XLOC_013618	Peaxi162Scf00177g00002	Avr9/Cf-9 rapidly elicited protein 146 [Nicotiana tabacum]	RT_CTR_00h	RT_STR_00h	OK	17.8324	30.1836	0.759265	1.44781	0.0143	0.0290561	yes		Peaxi162Scf00984g00118	0.967524	1.93517	3.73367	0.0533262	0.297128
XLOC_022152	Peaxi162Scf00417g00122	Unknown protein	RT_CTR_00h	RT_STR_00h	OK	63.7809	107.945	0.759099	1.74852	0.0031	0.00769733	yes		Peaxi162Scf00558g00517	0.967463	1.46589	3.31671	0.068579	0.33102
XLOC_033936	Peaxi162Scf01333g00137	Triacylglycerol lipase 2 precursor, putative [Ricinus communis] gb|EEF33441.1| Triacylglycerol lipase 2 precursor, putative [Ricinus communis]	RT_CTR_00h	RT_STR_00h	OK	2.39552	4.05414	0.759054	0.709422	0.21805	0.293078	no		Peaxi162Scf01054g00024	0.967454	4.84024	8.64807	0.00327408	0.095576
XLOC_027981	Peaxi162Scf00692g00062	Protein LIGHT-DEPENDENT SHORT HYPOCOTYLS 10	RT_CTR_00h	RT_STR_00h	OK	52.5756	88.96	0.758764	1.82818	0.0016	0.00431488	yes		Peaxi162Scf00928g00033	0.967438	3.92066	6.04348	0.0139577	0.174706
XLOC_015697	Peaxi162Scf00225g00017	FASCICLIN-like arabinogalactan 1	RT_CTR_00h	RT_STR_00h	OK	40.3451	68.2486	0.758406	1.84085	0.00175	0.00466936	yes		Peaxi162Scf00038g02039	0.967028	3.54272	9.64783	0.00189575	0.0775985
XLOC_029486	Peaxi162Scf00786g00328	RING/U-box superfamily protein	RT_CTR_00h	RT_STR_00h	OK	2.43009	4.11022	0.758207	1.35348	0.01875	0.0367255	yes		Peaxi162Scf00310g00521	0.966393	2.21	2.77957	0.0954739	0.381233
XLOC_033922	Peaxi162Scf01329g00017		RT_CTR_00h	RT_STR_00h	OK	82.973	140.335	0.758162	1.94254	0.0012	0.0033442	yes		Peaxi162Scf00133g00916	0.966256	3.73023	8.48911	0.00357279	0.0989477
XLOC_017759	Peaxi162Scf00286g00634	Ras-related protein Rab-11A	RT_CTR_00h	RT_STR_00h	OK	1.80178	3.04703	0.757981	0.668254	0.227	0.302302	no		Peaxi162Scf00848g00118	0.965898	9.64485	4.40651	0.0358021	0.256026
XLOC_016669	Peaxi162Scf00253g01317	Unknown protein	RT_CTR_00h	RT_STR_00h	OK	35.0419	59.258	0.757927	1.86969	0.00195	0.0051377	yes		Peaxi162Scf00247g00614	0.965547	8.41965	10.4457	0.00122936	0.0680318
XLOC_033004	Peaxi162Scf01149g00113	laccase 12	RT_CTR_00h	RT_STR_00h	OK	4.53965	7.67327	0.757259	1.75012	0.0026	0.00660917	yes		Peaxi162Scf00067g00252	0.965249	5.44502	7.59724	0.00584577	0.120814
XLOC_001405	Peaxi162Scf00007g01347	basic helix-loop-helix (bHLH) DNA-binding superfamily protein	RT_CTR_00h	RT_STR_00h	OK	120.548	203.751	0.75719	1.96111	0.00085	0.00246011	yes		Peaxi162Scf00173g00513	0.964981	1.42074	0.910928	0.339868	0.649501
XLOC_022629	Peaxi162Scf00431g00076	RING/U-box superfamily protein	RT_CTR_00h	RT_STR_00h	OK	2.45187	4.14385	0.757092	0.724725	0.21035	0.284929	no		Peaxi162Scf00802g00130	0.964262	-0.132204	2.19274	0.138662	0.448676
XLOC_034710	Peaxi162Scf02035g00031	Fasciclin-like arabinogalactan protein 7	RT_CTR_00h	RT_STR_00h	OK	288.099	486.874	0.756983	1.72884	0.00305	0.0075881	yes		Peaxi162Scf00870g00212	0.963652	2.02821	1.15388	0.282739	0.602816
XLOC_001831	Peaxi162Scf00011g00061	conserved hypothetical protein [Ricinus communis] gb|EEF32835.1| conserved hypothetical protein [Ricinus communis]	RT_CTR_00h	RT_STR_00h	OK	2.63334	4.44993	0.756892	0.910757	0.11145	0.169487	no		Peaxi162Scf00391g00733	0.963606	4.65856	0.938093	0.332769	0.644382
XLOC_025402	Peaxi162Scf00553g00065	VQ motif-containing protein	RT_CTR_00h	RT_STR_00h	OK	2.71104	4.58051	0.756663	0.633711	0.2573	0.33277	no		Peaxi162Scf00366g00528	0.963497	6.0128	8.48569	0.00357951	0.0989477
XLOC_025382	Peaxi162Scf00553g00527	Pentatricopeptide repeat-containing protein	RT_CTR_00h	RT_STR_00h	OK	23.7838	40.1843	0.756652	1.58631	0.0061	0.0138823	yes		Peaxi162Scf00054g00191	0.963273	3.57378	4.20958	0.0401962	0.267269
XLOC_016082	Peaxi162Scf00235g00323	AUTOPHAGY 8E	RT_CTR_00h	RT_STR_00h	OK	149.552	252.663	0.75656	1.99273	0.0012	0.0033442	yes		Peaxi162Scf00031g00261	0.962724	3.56581	5.96969	0.0145538	0.176402
XLOC_028845	Peaxi162Scf00745g00611	Unknown protein	RT_CTR_00h	RT_STR_00h	OK	8.4655	14.3003	0.756383	1.51824	0.0105	0.0222534	yes		Peaxi162Scf00032g03114	0.962577	3.82516	9.78994	0.00175469	0.0737185
XLOC_017752	Peaxi162Scf00286g00444	pirin	RT_CTR_00h	RT_STR_00h	OK	18.7687	31.7029	0.756288	1.70928	0.0037	0.0089857	yes		Peaxi162Scf00069g01835	0.961502	2.30169	5.56605	0.018312	0.195123
XLOC_015931	Peaxi162Scf00231g01223	Galactose mutarotase-like superfamily protein	RT_CTR_00h	RT_STR_00h	OK	16.7563	28.3016	0.756176	1.46992	0.01155	0.0241601	yes		Peaxi162Scf00299g00717	0.961091	1.8224	4.68975	0.0303431	0.238259
XLOC_015117	Peaxi162Scf00209g00719	thioredoxin 2	RT_CTR_00h	RT_STR_00h	OK	32.1762	54.3399	0.756017	1.8303	0.0011	0.00309629	yes		Peaxi162Scf00014g00294	0.96107	7.84596	9.20068	0.00241926	0.0853853
XLOC_022744	Peaxi162Scf00436g00825	Protein phosphatase 2C family protein	RT_CTR_00h	RT_STR_00h	OK	18.3995	31.0651	0.755628	1.66537	0.00415	0.00993522	yes		Peaxi162Scf00393g01011	0.96092	-0.237391	1.38539	0.239185	0.56238
XLOC_029282	Peaxi162Scf00774g00011		RT_CTR_00h	RT_STR_00h	OK	967.393	1633.3	0.755618	1.7215	0.00315	0.00780583	yes		Peaxi162Scf00169g00094	0.960762	3.42365	6.34933	0.0117425	0.163558
XLOC_022736	Peaxi162Scf00436g00024	Vacuolar-processing enzyme	RT_CTR_00h	RT_STR_00h	OK	18.2497	30.8001	0.755059	1.89641	0.0013	0.00359078	yes		Peaxi162Scf00515g00317	0.960603	0.102695	0.980945	0.321965	0.634858
XLOC_032967	Peaxi162Scf01141g00126	Transducin/WD40 repeat-like superfamily protein	RT_CTR_00h	RT_STR_00h	OK	6.15498	10.3851	0.754693	1.42571	0.0181	0.0356252	yes		Peaxi162Scf00082g00118	0.960363	7.59139	10.2818	0.0013435	0.0680318
XLOC_023209	Peaxi162Scf00451g00511	Phosphomethylpyrimidine synthase	RT_CTR_00h	RT_STR_00h	OK	2.00098	3.37557	0.754424	1.18498	0.04325	0.0756146	no		Peaxi162Scf00001g00028	0.960009	7.2379	11.8668	0.000571435	0.0497293
XLOC_014346	Peaxi162Scf00194g00072	glyoxylate reductase 2	RT_CTR_00h	RT_STR_00h	OK	45.5968	76.9157	0.754347	1.9708	0.00075	0.00220004	yes		Peaxi162Scf00203g01423	0.959455	3.00294	7.82807	0.00514411	0.116954
XLOC_030850	Peaxi162Scf00907g00115	Protein of unknown function (DUF1005)	RT_CTR_00h	RT_STR_00h	OK	32.0406	54.0312	0.75389	1.9203	0.00085	0.00246011	yes		Peaxi162Scf00102g01631	0.959333	9.04402	10.1458	0.00144629	0.0695025
XLOC_001427	Peaxi162Scf00007g02414	myb domain protein 74	RT_CTR_00h	RT_STR_00h	OK	8.27543	13.9479	0.753138	1.35965	0.01705	0.0338381	yes		Peaxi162Scf00001g00371	0.959007	2.66982	5.28969	0.0214521	0.206755
XLOC_026085	Peaxi162Scf00592g00013	RING/U-box superfamily protein	RT_CTR_00h	RT_STR_00h	OK	3.12088	5.25893	0.752818	1.01918	0.0808	0.12925	no		Peaxi162Scf00519g00423	0.958764	5.39081	1.90874	0.167104	0.486486
XLOC_028169	Peaxi162Scf00700g00071	Protein transport protein SEC13	RT_CTR_00h	RT_STR_00h	OK	18.0911	30.4834	0.752741	1.70201	0.0037	0.0089857	yes		Peaxi162Scf00117g01515	0.958241	3.64561	11.9465	0.000547489	0.0493377
XLOC_029083	Peaxi162Scf00760g00324	Unknown protein	RT_CTR_00h	RT_STR_00h	OK	4.03912	6.80513	0.752582	0.936723	0.1173	0.1769	no		Peaxi162Scf00714g10016	0.958163	10.081	4.85	0.0276461	0.22974
XLOC_001166	Peaxi162Scf00006g00031	FASCICLIN-like arabinogalactan 1	RT_CTR_00h	RT_STR_00h	OK	10.2258	17.2285	0.752579	1.50812	0.01015	0.0216124	yes		Peaxi162Scf00569g00012	0.957813	6.69541	3.69329	0.0546319	0.2994
XLOC_018760	Peaxi162Scf00314g00026	Serine/threonine-protein phosphatase 6 regulatory ankyrin repeat subunit A	RT_CTR_00h	RT_STR_00h	OK	3.72149	6.26838	0.752214	1.17232	0.0455	0.0789251	no		Peaxi162Scf00477g00823	0.957433	7.35207	5.35274	0.0206897	0.20421
XLOC_016822	Peaxi162Scf00258g00918	Protein kinase superfamily protein	RT_CTR_00h	RT_STR_00h	OK	3.56256	5.99967	0.75197	1.10615	0.0536	0.0908713	no		Peaxi162Scf00788g00033	0.956966	6.70266	12.8897	0.000330404	0.0400195
XLOC_016397	Peaxi162Scf00245g00912	RING/U-box superfamily protein	RT_CTR_00h	RT_STR_00h	OK	16.371	27.5591	0.75139	1.77167	0.00245	0.0062886	yes		Peaxi162Scf00075g01546	0.956809	3.93511	6.87154	0.0087579	0.142796
XLOC_000587	Peaxi162Scf00003g02544	progesterone 5-beta-reductase [Atropa belladonna]	RT_CTR_00h	RT_STR_00h	OK	2.74043	4.61313	0.751344	1.03297	0.0744	0.120402	no		Peaxi162Scf00270g00910	0.956681	1.00954	1.69092	0.193479	0.520128
XLOC_029145	Peaxi162Scf00764g00211		RT_CTR_00h	RT_STR_00h	OK	7.59956	12.7915	0.7512	1.00421	0.08535	0.135466	no		Peaxi162Scf00348g00818	0.956673	8.26878	12.1068	0.000502385	0.0474753
XLOC_010762	Peaxi162Scf00128g00216		RT_CTR_00h	RT_STR_00h	OK	66.4874	111.889	0.750914	1.71587	0.00265	0.0067089	yes		Peaxi162Scf00140g10025	0.956479	6.55345	5.06916	0.0243552	0.217009
XLOC_017344	Peaxi162Scf00273g00018	2-oxoglutarate (2OG) and Fe(II)-dependent oxygenase superfamily protein	RT_CTR_00h	RT_STR_00h	OK	2.26899	3.81835	0.750897	0.856907	0.1226	0.18353	no		Peaxi162Scf00428g01010	0.956053	5.09064	4.82049	0.0281234	0.23172
XLOC_014886	Peaxi162Scf00207g00440	Low PSII Accumulation 3	RT_CTR_00h	RT_STR_00h	OK	1.56104	2.62693	0.750863	0.89154	0.117	0.176514	no		Peaxi162Scf00075g01627	0.955662	5.80633	5.75602	0.0164323	0.187275
XLOC_007651	Peaxi162Scf00074g01834	mitogen-activated protein kinase 12	RT_CTR_00h	RT_STR_00h	OK	2.322	3.907	0.750693	0.428097	0.45885	0.539154	no		Peaxi162Scf00178g01015	0.955491	-0.698712	0.744296	0.388288	0.689136
XLOC_010645	Peaxi162Scf00126g00626	Integral membrane HRF1 family protein	RT_CTR_00h	RT_STR_00h	OK	5.46733	9.19827	0.750525	1.14873	0.06145	0.102176	no		Peaxi162Scf00224g00516	0.955153	5.94993	7.06701	0.00785163	0.137699
XLOC_031135	Peaxi162Scf00929g00412	nucleic acid binding protein [Nicotiana tabacum]	RT_CTR_00h	RT_STR_00h	OK	16.4168	27.6179	0.750434	1.77334	0.00275	0.00692868	yes		Peaxi162Scf00402g00042	0.954387	4.86292	5.78913	0.0161256	0.186013
XLOC_010161	Peaxi162Scf00117g01127	Abscisic acid receptor PYR1	RT_CTR_00h	RT_STR_00h	OK	11.9103	20.0254	0.749624	1.30013	0.0303	0.0555636	no		Peaxi162Scf00366g00625	0.953905	5.01329	12.8571	0.000336201	0.0404849
XLOC_022027	Peaxi162Scf00411g00041	Disease resistance-responsive (dirigent-like protein) family protein	RT_CTR_00h	RT_STR_00h	OK	47.7196	80.2195	0.749371	1.89431	0.00105	0.00297038	yes		Peaxi162Scf00194g00518	0.953674	5.82931	8.94734	0.00277873	0.088948
XLOC_033846	Peaxi162Scf01313g00024	Unknown protein	RT_CTR_00h	RT_STR_00h	OK	2.7474	4.61795	0.749187	0.352149	0.5449	0.620621	no		Peaxi162Scf01969g00034	0.953245	5.21201	17.2353	3.3e-05	0.0131536
XLOC_019349	Peaxi162Scf00332g00433	cinnamoyl coa reductase 1	RT_CTR_00h	RT_STR_00h	OK	134.491	225.905	0.748209	1.78905	0.0021	0.00548714	yes		Peaxi162Scf00119g01015	0.952879	2.45256	6.19433	0.012816	0.168823
XLOC_011942	Peaxi162Scf00147g01918	conserved hypothetical protein [Ricinus communis] gb|EEF32158.1| conserved hypothetical protein [Ricinus communis]	RT_CTR_00h	RT_STR_00h	OK	2.01559	3.38422	0.747624	0.666544	0.2268	0.30213	no		Peaxi162Scf00154g00511	0.952606	0.474956	1.64642	0.199447	0.526809
XLOC_020957	Peaxi162Scf00377g00611	P53 and DNA damage-regulated protein 1 [Theobroma cacao] gb|EOX96365.1| P53 and DNA damage-regulated protein 1 [Theobroma cacao]	RT_CTR_00h	RT_STR_00h	OK	2.53828	4.26159	0.74754	0.840374	0.16325	0.231932	no		Peaxi162Scf00123g00114	0.952453	2.71643	6.21033	0.0127007	0.168381
XLOC_007642	Peaxi162Scf00074g01629	Late embryogenesis abundant hydroxyproline-rich glycofamily protein, putative [Theobroma cacao] gb|EOY24872.1| Late embryogenesis abundant hydroxyproline-rich glycofamily protein, putative [Theobroma cacao]	RT_CTR_00h	RT_STR_00h	OK	4.79173	8.0448	0.74751	0.957722	0.1019	0.15722	no		Peaxi162Scf00719g00111	0.951549	4.8397	12.0147	0.000527835	0.0489009
XLOC_026487	Peaxi162Scf00615g00523	AT hook motif DNA-binding family protein	RT_CTR_00h	RT_STR_00h	OK	7.45584	12.5174	0.747493	1.51017	0.0122	0.025331	yes		Peaxi162Scf00008g00011	0.951221	2.1643	5.00901	0.0252158	0.219928
XLOC_008179	Peaxi162Scf00082g01214	Protein of unknown function (DUF1218)	RT_CTR_00h	RT_STR_00h	OK	2.45905	4.12841	0.747486	0.406141	0.4047	0.485998	no		Peaxi162Scf00074g01724	0.951086	4.07722	7.10204	0.00769963	0.136691
XLOC_033316	Peaxi162Scf01204g00120	Unknown protein	RT_CTR_00h	RT_STR_00h	OK	96.5473	162.04	0.747038	1.61484	0.00715	0.0159352	yes		Peaxi162Scf00091g00063	0.951025	5.67028	6.61524	0.010111	0.153866
XLOC_030844	Peaxi162Scf00907g00001	3-hydroxyisobutyrate dehydrogenase	RT_CTR_00h	RT_STR_00h	OK	10.5312	17.6742	0.746977	1.46928	0.01655	0.0329784	yes		Peaxi162Scf00844g00001	0.951023	2.56941	5.82567	0.015794	0.184399
XLOC_029402	Peaxi162Scf00781g00031	Sulfite exporter TauE/SafE family protein	RT_CTR_00h	RT_STR_00h	OK	3.67535	6.16477	0.746167	1.22727	0.04155	0.0730373	no		Peaxi162Scf00332g10027	0.951016	-0.538195	0.730746	0.392642	0.692885
XLOC_016355	Peaxi162Scf00244g01120	Family of unknown function (DUF662)	RT_CTR_00h	RT_STR_00h	OK	6.41706	10.7583	0.74547	1.23638	0.0395	0.0698976	no		Peaxi162Scf01022g00023	0.951003	8.91482	10.2785	0.00134589	0.0680318
XLOC_019016	Peaxi162Scf00322g00917	RHOMBOID-like protein 14	RT_CTR_00h	RT_STR_00h	OK	3.78885	6.35099	0.745222	1.20746	0.03875	0.0687409	no		Peaxi162Scf00081g00127	0.950664	5.90438	8.48132	0.00358812	0.0989477
XLOC_025956	Peaxi162Scf00584g00015	NAD(P)-linked oxidoreductase superfamily protein	RT_CTR_00h	RT_STR_00h	OK	9.90611	16.6032	0.745071	1.64267	0.00555	0.01279	yes		Peaxi162Scf00366g00073	0.950309	5.44724	7.39952	0.00652413	0.126643
XLOC_008984	Peaxi162Scf00096g00085	Casparian strip membrane protein 1	RT_CTR_00h	RT_STR_00h	OK	19.8879	33.3246	0.744702	1.49979	0.01	0.021334	yes		Peaxi162Scf00152g01118	0.950075	0.504699	1.00431	0.316269	0.629799
XLOC_010334	Peaxi162Scf00119g01015	UDP-N-acetylmuramoyl-L-alanyl-D-glutamate--2,6-diaminopimelate ligase	RT_CTR_00h	RT_STR_00h	OK	1.75757	2.94403	0.744211	1.25614	0.03305	0.0598807	no		Peaxi162Scf00192g00116	0.949637	0.80285	1.41228	0.234678	0.557935
XLOC_028528	Peaxi162Scf00723g00510	FUNCTIONS IN: molecular_function unknown	RT_CTR_00h	RT_STR_00h	OK	1.68913	2.82882	0.743924	0.406808	0.39515	0.47646	no		Peaxi162Scf00310g00420	0.949525	6.28694	10.0955	0.00148631	0.0704448
XLOC_010198	Peaxi162Scf00117g00129	Unknown protein	RT_CTR_00h	RT_STR_00h	OK	282.448	472.967	0.743756	1.77645	0.00255	0.00651426	yes		Peaxi162Scf00818g00217	0.949023	7.79653	11.1747	0.000829219	0.0575903
XLOC_002043	Peaxi162Scf00012g00231	U-box domain-containing protein 27	RT_CTR_00h	RT_STR_00h	OK	6.19266	10.3689	0.743625	1.39621	0.02365	0.0448834	yes		Peaxi162Scf00286g10022	0.948909	9.97618	11.4885	0.000700289	0.05372
XLOC_007423	Peaxi162Scf00073g00173	Unknown protein	RT_CTR_00h	RT_STR_00h	OK	7.50328	12.5617	0.743438	0.794326	0.1557	0.223374	no		Peaxi162Scf01290g00128	0.948782	2.29682	3.20972	0.0732018	0.339717
XLOC_019407	Peaxi162Scf00332g00773	Unknown protein	RT_CTR_00h	RT_STR_00h	OK	12.5523	21.0089	0.743048	1.12721	0.0661	0.108767	no		Peaxi162Scf00105g00010	0.948626	-0.673846	0.650219	0.420034	0.715645
XLOC_003391	Peaxi162Scf00021g02117	calcium ion binding protein, putative [Ricinus communis] gb|EEF36409.1| calcium ion binding protein, putative [Ricinus communis]	RT_CTR_00h	RT_STR_00h	OK	14.8173	24.7948	0.742759	1.7407	0.0048	0.0112703	yes		Peaxi162Scf00007g01347	0.948599	5.34134	9.28688	0.00230801	0.0832947
XLOC_004784	Peaxi162Scf00038g02542		RT_CTR_00h	RT_STR_00h	OK	131.691	220.354	0.742667	1.89361	0.0008	0.002331	yes		Peaxi162Scf01130g00019	0.948232	8.55384	11.8098	0.000589198	0.0499692
XLOC_006426	Peaxi162Scf00062g00419	Cytochrome c oxidase, subunit Vib family protein	RT_CTR_00h	RT_STR_00h	OK	9.14509	15.3016	0.742617	1.11205	0.0564	0.0949308	no		Peaxi162Scf00539g00713	0.948185	1.58491	2.61539	0.105831	0.399313
XLOC_033841	Peaxi162Scf01312g00019	Unknown protein	RT_CTR_00h	RT_STR_00h	OK	6.46934	10.8216	0.74222	1.24267	0.03135	0.0572151	no		Peaxi162Scf00016g00149	0.947988	2.05422	3.59588	0.057923	0.306593
XLOC_027635	Peaxi162Scf00682g00009	myb domain protein 36	RT_CTR_00h	RT_STR_00h	OK	22.1937	37.1229	0.742164	1.75631	0.00305	0.0075881	yes		Peaxi162Scf00102g01739	0.947446	0.574355	1.64399	0.199778	0.526908
XLOC_005607	Peaxi162Scf00047g01532	Core-2/I-branching beta-1,6-N-acetylglucosaminyltransferase family protein	RT_CTR_00h	RT_STR_00h	OK	10.4967	17.5552	0.74196	2.16816	0.00295	0.00736963	yes		Peaxi162Scf00708g00013	0.946681	5.45188	4.80112	0.0284412	0.232752
XLOC_005606	Peaxi162Scf00047g01542	GATA transcription factor 1	RT_CTR_00h	RT_STR_00h	OK	34.9689	58.4769	0.741794	1.89965	0.00165	0.00443308	yes		Peaxi162Scf00058g01717	0.946328	1.67245	2.21011	0.137109	0.446369
XLOC_032635	Peaxi162Scf01086g00153	galacturonosyltransferase 12	RT_CTR_00h	RT_STR_00h	OK	5.8384	9.76236	0.741657	1.55227	0.00925	0.0199399	yes		Peaxi162Scf00478g00048	0.946065	9.28851	11.0654	0.000879518	0.0590161
XLOC_028597	Peaxi162Scf00732g00334	Non-specific lipid-transfer protein 1	RT_CTR_00h	RT_STR_00h	OK	36.5788	61.1565	0.741497	1.69242	0.00505	0.0117781	yes		Peaxi162Scf00009g01927	0.945967	4.53399	10.3423	0.00130018	0.0680318
XLOC_021217	Peaxi162Scf00385g00068	bZIP transcription factor 60	RT_CTR_00h	RT_STR_00h	OK	51.0003	85.2646	0.74144	1.95543	0.0009	0.00258883	yes		Peaxi162Scf00131g00029	0.945833	3.19641	1.29013	0.256024	0.580172
XLOC_004667	Peaxi162Scf00038g00723	AP2-like ethylene-responsive transcription factor	RT_CTR_00h	RT_STR_00h	OK	5.91008	9.87984	0.741309	1.10264	0.06895	0.112761	no		Peaxi162Scf00076g00617	0.945618	2.7591	1.27822	0.25823	0.581354
XLOC_033952	Peaxi162Scf01337g00018	Bidirectional sugar transporter SWEET2a	RT_CTR_00h	RT_STR_00h	OK	28.0772	46.9254	0.74097	1.81915	0.00225	0.00583316	yes		Peaxi162Scf00393g00042	0.945564	4.07547	8.95928	0.00276064	0.0887625
XLOC_022840	Peaxi162Scf00440g00015	RING/U-box superfamily protein	RT_CTR_00h	RT_STR_00h	OK	19.9122	33.2789	0.740956	1.80388	0.003	0.0074794	yes		Peaxi162Scf00034g00202	0.944729	5.02989	5.35271	0.02069	0.20421
XLOC_026031	Peaxi162Scf00588g00051	HXXXD-type acyl-transferase family protein	RT_CTR_00h	RT_STR_00h	OK	22.097	36.9302	0.740946	1.86549	0.00125	0.00346795	yes		Peaxi162Scf00102g01355	0.944683	0.146832	1.06578	0.301901	0.61776
XLOC_026304	Peaxi162Scf00605g00011	CBL-interacting protein kinase 12	RT_CTR_00h	RT_STR_00h	OK	22.2481	37.1756	0.74067	1.86335	0.00165	0.00443308	yes		Peaxi162Scf00075g01237	0.944595	0.24821	0.77527	0.378592	0.681185
XLOC_003610	Peaxi162Scf00024g01711	Unknown protein	RT_CTR_00h	RT_STR_00h	OK	3.72973	6.23213	0.740654	0.679863	0.21815	0.293192	no		Peaxi162Scf00132g00233	0.94413	6.06866	16.5053	4.85e-05	0.016747
XLOC_031022	Peaxi162Scf00921g00242	Glucan endo-1,3-beta-glucosidase 3	RT_CTR_00h	RT_STR_00h	OK	22.9189	38.2863	0.740291	1.78676	0.00255	0.00651426	yes		Peaxi162Scf00314g00031	0.943462	10.5135	8.49096	0.00356916	0.0989477
XLOC_031843	Peaxi162Scf00988g00320	Early nodulin-like protein 18 isoform 1 [Theobroma cacao] gb|EOX96157.1| Early nodulin-like protein 18 isoform 1 [Theobroma cacao]	RT_CTR_00h	RT_STR_00h	OK	40.5305	67.7048	0.74025	1.71362	0.003	0.0074794	yes		Peaxi162Scf00363g00317	0.943204	8.30691	10.3193	0.00131649	0.0680318
XLOC_003061	Peaxi162Scf00017g00216	germin-like protein 4	RT_CTR_00h	RT_STR_00h	OK	432.104	721.72	0.740061	1.75559	0.0021	0.00548714	yes		Peaxi162Scf00665g00326	0.943157	1.59296	2.32891	0.126991	0.43381
XLOC_022483	Peaxi162Scf00424g00042	Ethylene-responsive transcription factor 1B	RT_CTR_00h	RT_STR_00h	OK	4.511	7.5337	0.739911	0.94965	0.1043	0.160308	no		Peaxi162Scf00793g00212	0.942687	8.35043	14.7996	0.000119561	0.0261952
XLOC_011079	Peaxi162Scf00129g00823	GPI ethanolamine phosphate transferase 1	RT_CTR_00h	RT_STR_00h	OK	4.1009	6.84782	0.739703	0.881015	0.15895	0.226981	no		Peaxi162Scf00418g00311	0.942513	1.90976	0.923517	0.336553	0.647326
XLOC_012854	Peaxi162Scf00164g01218	glycerol-3-phosphate acyltransferase 5	RT_CTR_00h	RT_STR_00h	OK	7.02903	11.7364	0.739598	1.5729	0.0097	0.0207765	yes		Peaxi162Scf00357g00013	0.942032	4.97555	7.72065	0.00545928	0.119529
XLOC_020142	Peaxi162Scf00357g00431	C2H2 and C2HC zinc fingers superfamily protein	RT_CTR_00h	RT_STR_00h	OK	4.29181	7.16506	0.739392	0.751635	0.19645	0.270068	no		Peaxi162Scf00041g00179	0.941117	1.84786	3.03994	0.0812392	0.354615
XLOC_017651	Peaxi162Scf00284g00123	ARM repeat superfamily protein	RT_CTR_00h	RT_STR_00h	OK	12.3603	20.6304	0.739055	1.53322	0.0084	0.0183331	yes		Peaxi162Scf00323g00618	0.940858	8.81432	2.7483	0.0973581	0.384311
XLOC_020270	Peaxi162Scf00359g00113	product [Oryza sativa Japonica Group]	RT_CTR_00h	RT_STR_00h	OK	1.73591	2.89659	0.73866	0.564783	0.27795	0.355067	no		Peaxi162Scf00017g00257	0.940725	2.28464	5.23268	0.0221664	0.209067
XLOC_000910	Peaxi162Scf00003g04831	50S ribosomal protein L4	RT_CTR_00h	RT_STR_00h	OK	10.9369	18.249	0.738614	1.55952	0.0075	0.0166118	yes		Peaxi162Scf01390g00026	0.940499	8.71934	10.2635	0.00135691	0.0680318
XLOC_014870	Peaxi162Scf00207g00230	Exostosin family protein	RT_CTR_00h	RT_STR_00h	OK	13.8987	23.1858	0.738296	1.621	0.00535	0.0123868	yes		Peaxi162Scf00928g00125	0.939818	0.380632	1.70428	0.19173	0.51761
XLOC_012705	Peaxi162Scf00160g01637	F-actin-capping protein subunit beta	RT_CTR_00h	RT_STR_00h	OK	5.76384	9.61326	0.737996	1.2342	0.03395	0.0612877	no		Peaxi162Scf00384g00046	0.939212	1.5649	0.911965	0.339594	0.649501
XLOC_010199	Peaxi162Scf00117g00122	Unknown protein	RT_CTR_00h	RT_STR_00h	OK	19.8524	33.1103	0.737966	1.93975	0.0038	0.00919907	yes		Peaxi162Scf00039g01318	0.939094	4.33957	11.2428	0.000799315	0.0570876
XLOC_009963	Peaxi162Scf00111g01143	Mitochondrial inner membrane protease subunit 1	RT_CTR_00h	RT_STR_00h	OK	1.57854	2.6325	0.73784	0.675441	0.28335	0.360858	no		Peaxi162Scf00428g01027	0.938961	2.53795	4.74349	0.0294094	0.235093
XLOC_034666	Peaxi162Scf01896g00003	FAD-binding Berberine family protein	RT_CTR_00h	RT_STR_00h	OK	53.1602	88.633	0.737498	1.87416	0.0013	0.00359078	yes		Peaxi162Scf00137g00026	0.938882	4.14168	6.37307	0.0115865	0.163123
XLOC_029687	Peaxi162Scf00801g00061	cytochrome P450, family 71, subfamily A, polypeptide 22	RT_CTR_00h	RT_STR_00h	OK	2.44389	4.07363	0.737135	0.979758	0.16055	0.228882	no		Peaxi162Scf00498g00079	0.93852	5.3325	6.10171	0.0135051	0.172305
XLOC_007207	Peaxi162Scf00071g01115	Unknown protein	RT_CTR_00h	RT_STR_00h	OK	8.45654	14.0957	0.737113	0.717073	0.1892	0.261853	no		Peaxi162Scf00007g00125	0.938377	5.31511	8.17385	0.00424987	0.107872
XLOC_021762	Peaxi162Scf00402g00945	Unknown protein	RT_CTR_00h	RT_STR_00h	OK	33.2416	55.4031	0.736978	1.77021	0.00235	0.00606142	yes		Peaxi162Scf00446g00414	0.938186	-0.214078	0.862401	0.353068	0.659221
XLOC_028859	Peaxi162Scf00745g00320	Ribosomal L18p/L5e family protein	RT_CTR_00h	RT_STR_00h	OK	9	14.9966	0.736636	1.10667	0.05625	0.0947149	no		Peaxi162Scf00883g00517	0.937864	1.89979	2.52755	0.111874	0.409645
XLOC_002184	Peaxi162Scf00013g00084	Dof-type zinc finger DNA-binding family protein	RT_CTR_00h	RT_STR_00h	OK	2.37765	3.96117	0.736389	0.95712	0.11735	0.176965	no		Peaxi162Scf00314g00515	0.937841	1.31083	3.82739	0.0504215	0.291749
XLOC_025700	Peaxi162Scf00569g00510	Unknown protein	RT_CTR_00h	RT_STR_00h	OK	11.5605	19.2584	0.736286	1.38102	0.02245	0.0429165	yes		Peaxi162Scf00460g00049	0.937687	4.32529	4.62774	0.031459	0.24275
XLOC_029028	Peaxi162Scf00757g00002	HXXXD-type acyl-transferase family protein	RT_CTR_00h	RT_STR_00h	OK	32.9743	54.8957	0.735351	1.8743	0.00155	0.00419549	yes		Peaxi162Scf00299g00543	0.937405	5.9376	13.0488	0.000303482	0.0390417
XLOC_017559	Peaxi162Scf00282g00003	Unknown protein	RT_CTR_00h	RT_STR_00h	OK	2.45641	4.08901	0.735202	0.388163	0.4678	0.547793	no		Peaxi162Scf00003g00110	0.937348	2.60789	3.76435	0.0523563	0.295665
XLOC_022467	Peaxi162Scf00423g00815	Unknown protein	RT_CTR_00h	RT_STR_00h	OK	138.212	229.924	0.734269	1.85755	0.0016	0.00431488	yes		Peaxi162Scf00378g00633	0.937262	0.149045	1.76608	0.183868	0.507295
XLOC_007471	Peaxi162Scf00074g00338	Protein yippee-like	RT_CTR_00h	RT_STR_00h	OK	5.98689	9.95913	0.734213	0.826061	0.16695	0.236256	no		Peaxi162Scf00185g00038	0.936749	1.62974	1.11782	0.290389	0.608395
XLOC_013071	Peaxi162Scf00167g00732		RT_CTR_00h	RT_STR_00h	OK	180.536	300.313	0.734182	1.87127	0.0016	0.00431488	yes		Peaxi162Scf01553g00114	0.936529	5.94866	10.1851	0.0014158	0.0695025
XLOC_019905	Peaxi162Scf00347g00020	Cyclophilin-like peptidyl-prolyl cis-trans isomerase family protein	RT_CTR_00h	RT_STR_00h	OK	3.68026	6.1161	0.732805	1.16263	0.0391	0.0692785	no		Peaxi162Scf00118g00084	0.935774	4.12729	5.46236	0.0194304	0.199525
XLOC_030064	Peaxi162Scf00825g00424	Tapt1/CMV receptor isoform 4 [Theobroma cacao] gb|EOY01337.1| Tapt1/CMV receptor isoform 4 [Theobroma cacao]	RT_CTR_00h	RT_STR_00h	OK	4.62598	7.68753	0.732762	1.2361	0.0471	0.0812884	no		Peaxi162Scf00038g00327	0.935549	-0.195508	1.27225	0.259344	0.58266
XLOC_016073	Peaxi162Scf00235g00010	formin homology 1	RT_CTR_00h	RT_STR_00h	OK	23.938	39.7766	0.732615	2.01313	0.00105	0.00297038	yes		Peaxi162Scf00553g00013	0.935449	4.27625	2.30038	0.129342	0.436526
XLOC_025575	Peaxi162Scf00562g00216	glutamine synthetase 1	RT_CTR_00h	RT_STR_00h	OK	231.522	384.627	0.732308	1.62089	0.0052	0.0120824	yes		Peaxi162Scf00328g00118	0.935155	5.7976	7.89911	0.00494592	0.114621
XLOC_028862	Peaxi162Scf00745g00067	Unknown protein	RT_CTR_00h	RT_STR_00h	OK	31.2311	51.8764	0.732093	1.50099	0.01065	0.02253	yes		Peaxi162Scf00266g00081	0.934676	7.64283	5.11904	0.0236648	0.215076
XLOC_011829	Peaxi162Scf00145g01313	Glycerol-3-phosphate dehydrogenase 2	RT_CTR_00h	RT_STR_00h	OK	4.83408	8.02798	0.731796	1.19319	0.0393	0.0695904	no		Peaxi162Scf00976g00023	0.934627	0.31327	1.95102	0.162477	0.480199
XLOC_022264	Peaxi162Scf00420g00633	Unknown protein	RT_CTR_00h	RT_STR_00h	OK	3.05948	5.08004	0.731553	0.744467	0.2149	0.289895	no		Peaxi162Scf00003g00245	0.934387	6.449	15.962	6.46e-05	0.018591
XLOC_031389	Peaxi162Scf00950g00007	Peroxidase superfamily protein	RT_CTR_00h	RT_STR_00h	OK	30.8521	51.2243	0.731459	1.84783	0.0016	0.00431488	yes		Peaxi162Scf00064g00824	0.933485	0.248002	2.32921	0.126966	0.43381
XLOC_023767	Peaxi162Scf00474g00519	PREFOLDIN 1	RT_CTR_00h	RT_STR_00h	OK	21.9885	36.4972	0.731037	1.591	0.0086	0.0187147	yes		Peaxi162Scf00684g00583	0.933058	1.48808	4.08157	0.0433534	0.274574
XLOC_001568	Peaxi162Scf00008g00459	Brassinosteroid signalling positive regulator (BZR1) family protein	RT_CTR_00h	RT_STR_00h	OK	105.405	174.894	0.730542	2.04328	0.00175	0.00466936	yes		Peaxi162Scf00074g00108	0.932571	9.1041	8.2875	0.00399189	0.104594
XLOC_029883	Peaxi162Scf00815g00118	Unknown protein	RT_CTR_00h	RT_STR_00h	OK	2.95146	4.89671	0.730385	0.925798	0.157	0.224831	no		Peaxi162Scf00832g00019	0.931673	1.84342	3.1445	0.0761835	0.344447
XLOC_004587	Peaxi162Scf00038g01811	Unknown protein	RT_CTR_00h	RT_STR_00h	OK	2.33717	3.8768	0.730101	0.949329	0.1052	0.161499	no		Peaxi162Scf00049g01719	0.931513	2.23418	4.27415	0.0386964	0.262633
XLOC_031595	Peaxi162Scf00964g00150	Inositol-1,4,5-trisphosphate 5-phosphatase 4 isoform 1 [Theobroma cacao] gb|EOY12430.1| Inositol-1,4,5-trisphosphate 5-phosphatase 4 isoform 1 [Theobroma cacao]	RT_CTR_00h	RT_STR_00h	OK	2.95111	4.89504	0.730061	1.23059	0.0418	0.0734178	no		Peaxi162Scf00073g01424	0.931371	1.83076	1.44522	0.229296	0.552534
XLOC_017590	Peaxi162Scf00282g00331	GDP-D-mannose 3',5'-epimerase	RT_CTR_00h	RT_STR_00h	OK	47.6594	79.053	0.73006	1.86456	0.0022	0.0057185	yes		Peaxi162Scf00347g00616	0.930781	4.30414	2.12667	0.144755	0.457527
XLOC_021078	Peaxi162Scf00381g00610	RAB GTPase homolog A3	RT_CTR_00h	RT_STR_00h	OK	31.9056	52.9102	0.729735	1.75781	0.00355	0.00866564	yes		Peaxi162Scf00078g01228	0.930359	3.96028	13.1219	0.00029187	0.0377826
XLOC_005608	Peaxi162Scf00047g01533	Disease resistance-responsive (dirigent-like protein) family protein	RT_CTR_00h	RT_STR_00h	OK	42.77	70.9194	0.729579	1.80901	0.00235	0.00606142	yes		Peaxi162Scf00817g00117	0.930301	0.878127	3.69394	0.0546105	0.2994
XLOC_014709	Peaxi162Scf00203g00081	FASCICLIN-like arabinogalactan protein 17 precursor	RT_CTR_00h	RT_STR_00h	OK	85.3785	141.551	0.729379	1.8753	0.00115	0.00322042	yes		Peaxi162Scf00848g00224	0.930177	1.33548	1.2048	0.272365	0.595593
XLOC_031424	Peaxi162Scf00952g00027	equilibrative nucleoside transporter 6	RT_CTR_00h	RT_STR_00h	OK	7.94039	13.1636	0.729268	1.43979	0.0167	0.0332345	yes		Peaxi162Scf00318g00811	0.930175	3.78797	8.27951	0.0040095	0.104719
XLOC_014747	Peaxi162Scf00204g00614	Dehydrogenase/reductase SDR family member 7B	RT_CTR_00h	RT_STR_00h	OK	4.64903	7.70712	0.729262	1.15933	0.0665	0.109335	no		Peaxi162Scf01256g00222	0.930131	2.94661	2.22871	0.135467	0.444721
XLOC_006476	Peaxi162Scf00062g00224	Eukaryotic translation initiation factor 5A-1/2	RT_CTR_00h	RT_STR_00h	OK	541.393	897.477	0.729199	1.67186	0.0052	0.0120824	yes		Peaxi162Scf00016g02621	0.92996	5.07925	7.28963	0.00693538	0.129482
XLOC_011457	Peaxi162Scf00135g00417	calcium-dependent protein kinase 33	RT_CTR_00h	RT_STR_00h	OK	40.8458	67.7099	0.729179	1.8811	0.0013	0.00359078	yes		Peaxi162Scf00854g00049	0.929727	0.835061	1.83074	0.176041	0.497574
XLOC_025891	Peaxi162Scf00580g00419	Ubiquilin	RT_CTR_00h	RT_STR_00h	OK	87.7608	145.478	0.729152	1.85765	0.00285	0.00715063	yes		Peaxi162Scf00262g01516	0.929716	10.2046	8.91151	0.00283379	0.0895539
XLOC_026857	Peaxi162Scf00635g00079	ubiquitin-conjugating enzyme 28	RT_CTR_00h	RT_STR_00h	OK	47.692	79.0558	0.729125	1.66662	0.0036	0.00877252	yes		Peaxi162Scf00007g01511	0.929601	7.13487	9.01566	0.00267675	0.0881257
XLOC_008862	Peaxi162Scf00093g00026	Pathogenesis-related thaumatin superfamily protein	RT_CTR_00h	RT_STR_00h	OK	17.2954	28.6676	0.729032	1.63143	0.00615	0.0139822	yes		Peaxi162Scf00258g00918	0.929251	0.224307	0.617116	0.432121	0.72555
XLOC_022809	Peaxi162Scf00439g00038	cytochrome P450, family 71, subfamily B, polypeptide 34	RT_CTR_00h	RT_STR_00h	OK	5.83781	9.6759	0.728968	1.48417	0.0149	0.0301088	yes		Peaxi162Scf00209g00931	0.929152	4.91642	12.215	0.000474078	0.0463393
XLOC_021832	Peaxi162Scf00404g00014	Rubredoxin-like superfamily protein	RT_CTR_00h	RT_STR_00h	OK	15.102	25.0236	0.728552	1.47669	0.0133	0.0272974	yes		Peaxi162Scf01367g00004	0.928015	2.19233	3.23402	0.0721236	0.338395
XLOC_002164	Peaxi162Scf00013g00432	Chlorophyll a-b binding protein 4, chloroplastic	RT_CTR_00h	RT_STR_00h	OK	1.58555	2.62565	0.727685	0.652434	0.34665	0.427205	no		Peaxi162Scf00783g00321	0.927755	3.17555	2.30968	0.12857	0.435906
XLOC_007447	Peaxi162Scf00073g02223	methyl esterase 17	RT_CTR_00h	RT_STR_00h	OK	2.05866	3.40835	0.727366	0.83569	0.16075	0.229125	no		Peaxi162Scf00284g00715	0.927282	3.02441	4.73289	0.0295911	0.236091
XLOC_011151	Peaxi162Scf00130g00071	UDP-Glycosyltransferase superfamily protein	RT_CTR_00h	RT_STR_00h	OK	7.66102	12.6828	0.72727	1.58481	0.0079	0.0173793	yes		Peaxi162Scf00016g00332	0.927145	8.72403	3.97427	0.0462004	0.28161
XLOC_028196	Peaxi162Scf00702g00059	40S ribosomal protein S19-3	RT_CTR_00h	RT_STR_00h	OK	54.3474	89.952	0.726944	1.83279	0.0021	0.00548714	yes		Peaxi162Scf00442g00415	0.927088	8.22744	9.95448	0.00160458	0.0721004
XLOC_007584	Peaxi162Scf00074g00364	NAD(P)-binding Rossmann-fold superfamily protein	RT_CTR_00h	RT_STR_00h	OK	1.71408	2.83692	0.72689	0.849008	0.1336	0.196794	no		Peaxi162Scf00016g03122	0.926875	3.66584	5.44656	0.0196069	0.200342
XLOC_008268	Peaxi162Scf00083g01223	fructose-bisphosphate aldolase 2	RT_CTR_00h	RT_STR_00h	OK	2.57714	4.26089	0.725386	1.10907	0.06065	0.101032	no		Peaxi162Scf00000g00523	0.92677	4.15787	6.40505	0.0113796	0.16145
XLOC_026420	Peaxi162Scf00611g00012	Nitric oxide synthase-interacting protein, putative [Theobroma cacao] gb|EOX92128.1| Nitric oxide synthase-interacting protein, putative [Theobroma cacao]	RT_CTR_00h	RT_STR_00h	OK	5.73209	9.47576	0.72518	1.05018	0.1184	0.178314	no		Peaxi162Scf00111g01331	0.926632	5.64289	6.61399	0.0101181	0.153866
XLOC_013829	Peaxi162Scf00182g00014	FASCICLIN-like arabinogalactan-protein 12	RT_CTR_00h	RT_STR_00h	OK	31.6774	52.3512	0.724769	1.72995	0.0032	0.00791476	yes		Peaxi162Scf00065g01531	0.925698	3.04345	10.3855	0.00127012	0.0680318
XLOC_009917	Peaxi162Scf00111g01331	50S ribosomal protein L13	RT_CTR_00h	RT_STR_00h	OK	5.86848	9.69731	0.724597	1.2898	0.02845	0.0526144	no		Peaxi162Scf00979g00008	0.924941	2.94564	7.0319	0.00800703	0.138374
XLOC_028603	Peaxi162Scf00732g00044	CBL-interacting protein kinase 12	RT_CTR_00h	RT_STR_00h	OK	24.8748	41.1001	0.724456	1.77184	0.0022	0.0057185	yes		Peaxi162Scf00234g00713	0.924834	0.296506	0.699847	0.402835	0.701726
XLOC_014921	Peaxi162Scf00207g01032	PLANT CADMIUM RESISTANCE 2	RT_CTR_00h	RT_STR_00h	OK	3.40158	5.61747	0.723713	0.911281	0.1223	0.183167	no		Peaxi162Scf00351g00321	0.92371	11.1555	10.5769	0.00114508	0.0655165
XLOC_011074	Peaxi162Scf00129g00710	Protein transport protein SEC13	RT_CTR_00h	RT_STR_00h	OK	19.0993	31.5378	0.723563	1.64623	0.00515	0.0119815	yes		Peaxi162Scf01164g00024	0.922471	5.3142	5.25463	0.0218884	0.207927
XLOC_034178	Peaxi162Scf01416g00015	basic helix-loop-helix (bHLH) DNA-binding superfamily protein	RT_CTR_00h	RT_STR_00h	OK	263.284	434.609	0.723101	1.70878	0.0032	0.00791476	yes		Peaxi162Scf00419g00024	0.922431	3.53905	5.00182	0.0253207	0.219985
XLOC_034529	Peaxi162Scf01645g00001	Pectin lyase-like superfamily protein	RT_CTR_00h	RT_STR_00h	OK	18.6758	30.8236	0.722867	1.78179	0.0021	0.00548714	yes		Peaxi162Scf00007g00287	0.921859	4.31406	8.84553	0.00293808	0.0909814
XLOC_019371	Peaxi162Scf00332g00015	MADS-box protein AGL86, partial [Aquilegia coerulea]	RT_CTR_00h	RT_STR_00h	OK	15.7013	25.9112	0.722688	1.1848	0.0458	0.0793442	no		Peaxi162Scf00304g00127	0.921421	4.60571	8.08958	0.00445205	0.10976
XLOC_006150	Peaxi162Scf00057g10136	GNS1/SUR4 membrane protein family	RT_CTR_00h	RT_STR_00h	OK	3.01801	4.9797	0.722464	1.02847	0.2117	0.286477	no		Peaxi162Scf00016g00202	0.920386	5.48366	6.46048	0.01103	0.159981
XLOC_034158	Peaxi162Scf01413g00017	tubulin beta chain 2	RT_CTR_00h	RT_STR_00h	OK	133.777	220.684	0.722155	1.80601	0.00195	0.0051377	yes		Peaxi162Scf00430g00019	0.920373	5.65786	3.02496	0.0819925	0.356322
XLOC_017144	Peaxi162Scf00268g00087	Alpha-(1,4)-fucosyltransferase	RT_CTR_00h	RT_STR_00h	OK	1.91913	3.16393	0.721262	0.880377	0.1356	0.199267	no		Peaxi162Scf00128g01526	0.919014	1.7193	2.85145	0.0912918	0.373112
XLOC_032461	Peaxi162Scf01064g00001	Cysteine/Histidine-rich C1 domain family protein	RT_CTR_00h	RT_STR_00h	OK	103.651	170.859	0.721077	2.14949	0.00255	0.00651426	yes		Peaxi162Scf00213g00124	0.918947	1.6058	1.28685	0.256629	0.580832
XLOC_000457	Peaxi162Scf00002g00108	Protein NRT1/ PTR FAMILY 6.3	RT_CTR_00h	RT_STR_00h	OK	148.155	244.211	0.721015	1.81089	0.002	0.00525425	yes		Peaxi162Scf00300g00049	0.918331	0.693288	1.14205	0.285219	0.604708
XLOC_000513	Peaxi162Scf00002g05423	Stress responsive A/B Barrel Domain	RT_CTR_00h	RT_STR_00h	OK	27.5966	45.4806	0.720761	1.3979	0.01515	0.0305467	yes		Peaxi162Scf00006g05010	0.918195	6.46334	7.17113	0.00740859	0.133575
XLOC_003117	Peaxi162Scf00017g03242	Cytosolic sulfotransferase 16	RT_CTR_00h	RT_STR_00h	OK	2.31687	3.81829	0.720748	0.926084	0.1129	0.171323	no		Peaxi162Scf00132g00822	0.918166	6.8061	8.51688	0.00351868	0.0989477
XLOC_004189	Peaxi162Scf00033g02837		RT_CTR_00h	RT_STR_00h	OK	11.4741	18.9068	0.720527	1.41182	0.0215	0.0413407	yes		Peaxi162Scf00045g01644	0.917423	3.94744	3.71159	0.054036	0.298151
XLOC_000883	Peaxi162Scf00003g04210	Mitochondrial import inner membrane translocase subunit Tim17/Tim22/Tim23 family protein	RT_CTR_00h	RT_STR_00h	OK	174.326	287.231	0.720423	1.85806	0.002	0.00525425	yes		Peaxi162Scf00486g00075	0.917249	3.95838	1.23656	0.266134	0.589222
XLOC_031790	Peaxi162Scf00984g00014	Unknown protein	RT_CTR_00h	RT_STR_00h	OK	88.9007	146.458	0.720224	1.60511	0.00615	0.0139822	yes		Peaxi162Scf00668g00028	0.91697	-0.480739	1.42187	0.233095	0.555969
XLOC_030688	Peaxi162Scf00891g00120	Blue copper protein [Morus notabilis]	RT_CTR_00h	RT_STR_00h	OK	489.545	806.375	0.72001	1.64653	0.007	0.0156422	yes		Peaxi162Scf00585g00061	0.916957	2.53423	4.37031	0.0365703	0.257824
XLOC_024864	Peaxi162Scf00534g00012	flowering promoting factor 1	RT_CTR_00h	RT_STR_00h	OK	15.6691	25.81	0.720006	0.964089	0.0968	0.150596	no		Peaxi162Scf00002g00097	0.916885	0.264337	1.56032	0.211619	0.534595
XLOC_020408	Peaxi162Scf00362g01047		RT_CTR_00h	RT_STR_00h	OK	285.949	470.922	0.719731	1.6412	0.0042	0.0100406	yes		Peaxi162Scf00797g00082	0.916141	0.198726	2.23887	0.13458	0.444112
XLOC_025257	Peaxi162Scf00548g00024	Galactosyl transferase GMA12/MNN10 family protein	RT_CTR_00h	RT_STR_00h	OK	10.3922	17.1091	0.719267	1.61968	0.00495	0.0115758	yes		Peaxi162Scf00286g00022	0.91601	12.5149	5.01892	0.0250718	0.21953
XLOC_013031	Peaxi162Scf00166g00132	SAUR-like auxin-responsive protein family	RT_CTR_00h	RT_STR_00h	OK	7.85623	12.9338	0.719234	0.92374	0.10165	0.156888	no		Peaxi162Scf00082g00217	0.915912	4.24603	7.28573	0.00695043	0.129482
XLOC_018206	Peaxi162Scf00299g00339	L-galactose dehydrogenase	RT_CTR_00h	RT_STR_00h	OK	7.18137	11.8225	0.719211	1.02115	0.0892	0.140589	no		Peaxi162Scf00536g00089	0.915543	2.53233	4.14052	0.0418683	0.26997
XLOC_024798	Peaxi162Scf00530g00031	bHLH transcriptional regulator [Solanum lycopersicum]	RT_CTR_00h	RT_STR_00h	OK	2.89651	4.76787	0.71903	0.869642	0.16075	0.229125	no		Peaxi162Scf01290g00018	0.915326	3.44182	3.98962	0.0457815	0.280457
XLOC_030899	Peaxi162Scf00912g10012	RING-H2 zinc finger protein RHA2a, putative [Theobroma cacao] gb|EOY23709.1| RING-H2 zinc finger protein RHA2a, putative [Theobroma cacao]	RT_CTR_00h	RT_STR_00h	OK	5.8944	9.70176	0.718903	0.994411	0.09095	0.142877	no		Peaxi162Scf00102g01537	0.915017	0.713929	0.461732	0.496815	0.770348
XLOC_002489	Peaxi162Scf00015g00460	Protein of unknown function, DUF642	RT_CTR_00h	RT_STR_00h	OK	4.62943	7.6197	0.718901	1.2151	0.0374	0.0666627	no		Peaxi162Scf00630g00001	0.915013	5.73366	8.65713	0.00325785	0.0955759
XLOC_004539	Peaxi162Scf00038g00910	Avr9/Cf-9 rapidly elicited protein 146 [Nicotiana tabacum]	RT_CTR_00h	RT_STR_00h	OK	24.4019	40.1623	0.71885	1.696	0.00425	0.0101422	yes		Peaxi162Scf00231g01223	0.914401	3.52392	12.3161	0.000449067	0.0456344
XLOC_009740	Peaxi162Scf00108g00119	annexin 8	RT_CTR_00h	RT_STR_00h	OK	33.2335	54.685	0.718509	1.81274	0.00205	0.00537075	yes		Peaxi162Scf00076g00214	0.914097	0.74611	1.37186	0.241492	0.564536
XLOC_021054	Peaxi162Scf00380g00314	transferase, transferring glycosyl groups, putative [Ricinus communis] gb|EEF38018.1| transferase, transferring glycosyl groups, putative [Ricinus communis]	RT_CTR_00h	RT_STR_00h	OK	40.0628	65.9142	0.718325	1.84575	0.0012	0.0033442	yes		Peaxi162Scf00418g00007	0.91406	-0.433057	1.68882	0.193756	0.52057
XLOC_017553	Peaxi162Scf00281g00415	Protein CutA, chloroplastic	RT_CTR_00h	RT_STR_00h	OK	22.1695	36.4424	0.717043	1.6143	0.007	0.0156422	yes		Peaxi162Scf00207g00430	0.913127	0.0994969	1.90584	0.167426	0.486612
XLOC_004998	Peaxi162Scf00042g00119	Peroxidase superfamily protein	RT_CTR_00h	RT_STR_00h	OK	4.80857	7.90317	0.716823	1.23202	0.03875	0.0687409	no		Peaxi162Scf00017g10317	0.912788	2.72412	2.97862	0.0843713	0.361203
XLOC_028546	Peaxi162Scf00724g00066	ELF4-like 3	RT_CTR_00h	RT_STR_00h	OK	5.26232	8.64633	0.71639	0.591728	0.2886	0.366448	no		Peaxi162Scf00332g00731	0.912759	7.12426	9.78108	0.00176317	0.0739245
XLOC_003680	Peaxi162Scf00025g01317	tubulin beta chain 2	RT_CTR_00h	RT_STR_00h	OK	15.8602	26.0553	0.71617	1.69889	0.0032	0.00791476	yes		Peaxi162Scf00129g01422	0.91266	1.62772	4.32762	0.0374986	0.259897
XLOC_010926	Peaxi162Scf00128g00142	Stress responsive alpha-beta barrel domain protein	RT_CTR_00h	RT_STR_00h	OK	104	170.822	0.715917	1.93491	0.00105	0.00297038	yes		Peaxi162Scf00007g00011	0.912556	5.26578	3.85263	0.049668	0.289781
XLOC_014081	Peaxi162Scf00189g00129	Glucan endo-1,3-beta-glucosidase-like protein 1	RT_CTR_00h	RT_STR_00h	OK	8.80214	14.4563	0.715768	0.983669	0.0955	0.148856	no		Peaxi162Scf00691g00043	0.912452	2.10231	2.30323	0.129105	0.436526
XLOC_004657	Peaxi162Scf00038g00327	AFG1-like ATPase family protein	RT_CTR_00h	RT_STR_00h	OK	1.64077	2.69436	0.715565	0.927314	0.103	0.158672	no		Peaxi162Scf00146g00112	0.912396	2.97776	5.16174	0.0230898	0.212159
XLOC_033158	Peaxi162Scf01169g00016		RT_CTR_00h	RT_STR_00h	OK	2.35499	3.86697	0.715479	0.611667	0.2896	0.367507	no		Peaxi162Scf00872g00039	0.912344	2.04906	3.13454	0.0766498	0.345801
XLOC_021895	Peaxi162Scf00406g00210	Histone H2B.1	RT_CTR_00h	RT_STR_00h	OK	53.3579	87.6142	0.715462	1.58228	0.0076	0.0168035	yes		Peaxi162Scf00722g00019	0.912227	5.8594	8.31302	0.00393619	0.104387
XLOC_012271	Peaxi162Scf00153g01321	Splicing factor 3B subunit 1	RT_CTR_00h	RT_STR_00h	OK	3.6444	5.98168	0.714867	0.686107	0.23	0.305445	no		Peaxi162Scf00202g00001	0.912058	3.23062	1.43998	0.230142	0.553032
XLOC_033721	Peaxi162Scf01290g00128	Vacuolar iron transporter homolog 4	RT_CTR_00h	RT_STR_00h	OK	13.1336	21.5514	0.714522	1.87982	0.006	0.013686	yes		Peaxi162Scf00635g00079	0.911632	6.6425	8.84514	0.00293871	0.0909814
XLOC_002053	Peaxi162Scf00012g00347	Peroxidase superfamily protein	RT_CTR_00h	RT_STR_00h	OK	7.81622	12.8244	0.714346	1.59853	0.0058	0.013289	yes		Peaxi162Scf00103g00204	0.911409	0.248132	1.15217	0.283095	0.602871
XLOC_022000	Peaxi162Scf00409g00522	RmlC-like cupins superfamily protein	RT_CTR_00h	RT_STR_00h	OK	99.0334	162.479	0.714262	1.70866	0.00385	0.00930537	yes		Peaxi162Scf00183g00418	0.911228	1.9706	3.8558	0.0495743	0.289641
XLOC_033350	Peaxi162Scf01205g00171	Unknown protein	RT_CTR_00h	RT_STR_00h	OK	41.3544	67.8436	0.714173	1.80014	0.0033	0.0081304	yes		Peaxi162Scf00152g00433	0.911201	2.36243	4.18066	0.0408877	0.26825
XLOC_016546	Peaxi162Scf00251g00108	Non-specific lipid-transfer protein	RT_CTR_00h	RT_STR_00h	OK	162.529	266.633	0.714156	1.76778	0.00245	0.0062886	yes		Peaxi162Scf00358g00023	0.911131	4.47717	10.3385	0.00130285	0.0680318
XLOC_000869	Peaxi162Scf00003g04026	NBS-coding resistance gene analog [Nicotiana tabacum]	RT_CTR_00h	RT_STR_00h	OK	2.6944	4.4195	0.713917	0.779023	0.1793	0.250448	no		Peaxi162Scf00058g00264	0.910668	9.53607	4.03474	0.0445726	0.276313
XLOC_019770	Peaxi162Scf00344g01511	NC domain-containing protein-related	RT_CTR_00h	RT_STR_00h	OK	54.8581	89.9641	0.713643	1.78204	0.00155	0.00419549	yes		Peaxi162Scf00665g00339	0.909957	1.30146	2.78964	0.0948758	0.380182
XLOC_027194	Peaxi162Scf00656g00014	Cysteine proteinase 1	RT_CTR_00h	RT_STR_00h	OK	214.835	352.219	0.713243	1.72208	0.00295	0.00736963	yes		Peaxi162Scf00899g00039	0.909805	5.43849	12.1187	0.000499188	0.0474753
XLOC_017324	Peaxi162Scf00272g00828	rhodanese-like domain-containing protein / PPIC-type PPIASE domain-containing protein	RT_CTR_00h	RT_STR_00h	OK	2.86564	4.69773	0.713108	0.993069	0.1025	0.15801	no		Peaxi162Scf00161g00046	0.909695	5.77505	6.05391	0.0138755	0.174476
XLOC_025420	Peaxi162Scf00554g00920	Acyl-CoA N-acyltransferases (NAT) superfamily protein	RT_CTR_00h	RT_STR_00h	OK	10.3582	16.9799	0.713058	1.27133	0.02085	0.0402563	yes		Peaxi162Scf00331g00061	0.909645	3.7837	4.53259	0.0332553	0.249055
XLOC_023162	Peaxi162Scf00450g00853	early nodulin-like protein 9	RT_CTR_00h	RT_STR_00h	OK	166.157	272.348	0.712908	1.82873	0.0028	0.00703987	yes		Peaxi162Scf00073g01923	0.909597	6.4773	3.28014	0.070123	0.334651
XLOC_002820	Peaxi162Scf00016g01229	Proteasome assembly chaperone 2	RT_CTR_00h	RT_STR_00h	OK	5.61344	9.20038	0.712808	1.2593	0.0315	0.0574503	no		Peaxi162Scf01161g00120	0.909419	7.4134	9.31847	0.00226856	0.083079
XLOC_026301	Peaxi162Scf00604g00026	Plant protein 1589 of unknown function	RT_CTR_00h	RT_STR_00h	OK	27.2166	44.6007	0.712577	1.61881	0.00635	0.0143753	yes		Peaxi162Scf00423g00323	0.909365	2.74203	3.42612	0.0641726	0.321722
XLOC_017117	Peaxi162Scf00267g00132		RT_CTR_00h	RT_STR_00h	OK	3.21613	5.27023	0.712539	0.648491	0.26945	0.345908	no		Peaxi162Scf00038g00217	0.908752	3.42505	7.72503	0.00544604	0.119529
XLOC_003439	Peaxi162Scf00021g01519	LOB domain-containing protein 18	RT_CTR_00h	RT_STR_00h	OK	6.26859	10.2686	0.712032	1.32849	0.0335	0.060583	no		Peaxi162Scf00040g03015	0.908195	1.94365	1.37863	0.240334	0.563674
XLOC_014027	Peaxi162Scf00188g01225	Cytochrome P450 superfamily protein	RT_CTR_00h	RT_STR_00h	OK	9.29527	15.2252	0.711896	1.68386	0.00815	0.0178576	yes		Peaxi162Scf00585g01020	0.907695	6.08668	2.1628	0.141387	0.45262
XLOC_009412	Peaxi162Scf00102g01739	Unknown protein	RT_CTR_00h	RT_STR_00h	OK	5.77408	9.45509	0.711498	0.946777	0.09555	0.148924	no		Peaxi162Scf00207g00634	0.907564	2.01838	2.93704	0.0865691	0.36496
XLOC_004816	Peaxi162Scf00039g01223	actin depolymerizing factor 4	RT_CTR_00h	RT_STR_00h	OK	139.076	227.724	0.711414	1.85163	0.00135	0.00371306	yes		Peaxi162Scf00120g00037	0.906131	2.63618	4.85331	0.0275931	0.229499
XLOC_015098	Peaxi162Scf00209g00016	tonoplast intrinsic protein 2	RT_CTR_00h	RT_STR_00h	OK	308.336	504.857	0.711372	1.6495	0.0053	0.0122849	yes		Peaxi162Scf00016g01421	0.905822	4.15842	6.08245	0.0136531	0.173168
XLOC_005708	Peaxi162Scf00049g00075	cytochrome P450, family 76, subfamily C, polypeptide 4	RT_CTR_00h	RT_STR_00h	OK	1.91125	3.12922	0.711284	0.700665	0.19745	0.271157	no		Peaxi162Scf00011g01641	0.90477	1.71121	3.46436	0.0627047	0.318163
XLOC_031761	Peaxi162Scf00983g00019	Cyclin-dependent kinases regulatory subunit 1	RT_CTR_00h	RT_STR_00h	OK	58.7478	96.1344	0.710519	1.72755	0.0031	0.00769733	yes		Peaxi162Scf00012g00364	0.904594	6.86365	7.36813	0.00663899	0.127622
XLOC_027299	Peaxi162Scf00661g00521	CASP-like protein	RT_CTR_00h	RT_STR_00h	OK	15.9563	26.0937	0.709574	1.29348	0.02215	0.0424241	yes		Peaxi162Scf00679g00133	0.903539	3.66746	5.00698	0.0252452	0.219928
XLOC_002363	Peaxi162Scf00015g00326	To encode a PR protein, Belongs to the plant thionin family with the following members:, putative [Theobroma cacao] gb|EOY26334.1| To encode a PR protein, Belongs to the plant thionin family with the following members:, putative [Theobroma cacao]	RT_CTR_00h	RT_STR_00h	OK	63.5051	103.838	0.709389	1.81977	0.0017	0.00455124	yes		Peaxi162Scf00128g01747	0.903522	4.06994	6.0424	0.0139663	0.174706
XLOC_034037	Peaxi162Scf01363g00024	ABI-1-like 1, putative isoform 1 [Theobroma cacao] gb|EOY30754.1| ABI-1-like 1, putative isoform 1 [Theobroma cacao]	RT_CTR_00h	RT_STR_00h	OK	3.90114	6.37647	0.708862	0.977375	0.09335	0.146047	no		Peaxi162Scf00152g01220	0.903027	6.16333	12.9302	0.000323315	0.0400195
XLOC_011519	Peaxi162Scf00136g00619	NADH dehydrogenase [ubiquinone] iron-sulfur protein 7, mitochondrial	RT_CTR_00h	RT_STR_00h	OK	38.8214	63.4328	0.708379	1.7429	0.00295	0.00736963	yes		Peaxi162Scf00561g00008	0.902765	2.62485	9.42018	0.0021461	0.0817097
XLOC_023092	Peaxi162Scf00449g00418	Carbohydrate-binding protein	RT_CTR_00h	RT_STR_00h	OK	48.1348	78.6047	0.707535	1.0779	0.065	0.107209	no		Peaxi162Scf00106g00433	0.902704	1.52202	1.82867	0.176284	0.497574
XLOC_025049	Peaxi162Scf00540g00015	pyruvate decarboxylase-3	RT_CTR_00h	RT_STR_00h	OK	4.78821	7.8166	0.707054	1.1971	0.04075	0.0718154	no		Peaxi162Scf00171g00047	0.902509	1.10691	2.20651	0.137429	0.446721
XLOC_001179	Peaxi162Scf00006g00088	Chalcone--flavonone isomerase A	RT_CTR_00h	RT_STR_00h	OK	7.30111	11.913	0.706353	1.50801	0.0111	0.0233493	yes		Peaxi162Scf00736g00046	0.901764	5.87261	8.22087	0.00414114	0.106376
XLOC_018497	Peaxi162Scf00305g01119		RT_CTR_00h	RT_STR_00h	OK	38.7254	63.1746	0.706065	1.55458	0.00715	0.0159352	yes		Peaxi162Scf00062g01218	0.901259	3.84074	3.36073	0.0667683	0.327238
XLOC_027004	Peaxi162Scf00646g00320	Unknown protein	RT_CTR_00h	RT_STR_00h	OK	83.8426	136.712	0.705384	1.76744	0.0026	0.00660917	yes		Peaxi162Scf00006g00016	0.900362	1.78844	1.4854	0.222932	0.546128
XLOC_008757	Peaxi162Scf00091g00051	FRIGIDA-like protein	RT_CTR_00h	RT_STR_00h	OK	3.2599	5.31539	0.705347	1.38383	0.0184	0.036134	yes		Peaxi162Scf00030g02114	0.900336	0.874254	1.31463	0.251559	0.575966
XLOC_018941	Peaxi162Scf00319g00058	Unknown protein	RT_CTR_00h	RT_STR_00h	OK	257.277	419.443	0.705153	1.73194	0.00255	0.00651426	yes		Peaxi162Scf00962g00311	0.900245	1.67119	4.22352	0.0398673	0.265909
XLOC_019108	Peaxi162Scf00325g00004	indole-3-butyric acid response 10	RT_CTR_00h	RT_STR_00h	OK	15.0577	24.5487	0.70515	1.05454	0.0735	0.11914	no		Peaxi162Scf00015g00228	0.899109	8.42718	5.37321	0.0204483	0.203422
XLOC_030896	Peaxi162Scf00912g00144	PIG28, partial [Petunia x hybrida]	RT_CTR_00h	RT_STR_00h	OK	7.92649	12.9187	0.704711	1.18548	0.04635	0.0801697	no		Peaxi162Scf00191g01425	0.899098	3.62533	7.16997	0.00741341	0.133575
XLOC_023855	Peaxi162Scf00479g00065		RT_CTR_00h	RT_STR_00h	OK	5.22926	8.52263	0.70469	0.773669	0.1787	0.249802	no		Peaxi162Scf00290g00013	0.899031	3.77854	7.17917	0.00737547	0.133299
XLOC_002863	Peaxi162Scf00016g02334	expressed protein, putative [Ricinus communis] gb|EEF43604.1| expressed protein, putative [Ricinus communis]	RT_CTR_00h	RT_STR_00h	OK	10.4078	16.9553	0.704066	1.27826	0.03495	0.0628539	no		Peaxi162Scf00134g01212	0.899011	1.35154	2.52843	0.111811	0.409645
XLOC_029418	Peaxi162Scf00783g00014	Bifunctional inhibitor/lipid-transfer protein/seed storage 2S albumin superfamily protein	RT_CTR_00h	RT_STR_00h	OK	45.4361	74.0175	0.704027	1.6999	0.0034	0.00834304	yes		Peaxi162Scf00710g00528	0.898998	4.19964	1.81691	0.177682	0.499348
XLOC_028347	Peaxi162Scf00714g00122	Tetraspanin-10	RT_CTR_00h	RT_STR_00h	OK	8.78689	14.3116	0.703765	1.3798	0.02185	0.0419243	yes		Peaxi162Scf00211g00111	0.897643	7.84913	11.0869	0.000869384	0.0590161
XLOC_017952	Peaxi162Scf00290g00065	Cell division protein FtsZ	RT_CTR_00h	RT_STR_00h	OK	4.09765	6.67336	0.703617	1.35902	0.02095	0.0404236	yes		Peaxi162Scf00589g00036	0.897455	3.90854	8.82622	0.00296932	0.0913828
XLOC_008034	Peaxi162Scf00079g01915	Peroxidase superfamily protein	RT_CTR_00h	RT_STR_00h	OK	225.203	366.497	0.702574	1.44948	0.01315	0.0270294	yes		Peaxi162Scf00001g00252	0.897076	2.28456	4.47533	0.0343875	0.251883
XLOC_010240	Peaxi162Scf00118g00063	Concanavalin A-like lectin protein kinase family protein	RT_CTR_00h	RT_STR_00h	OK	3.20526	5.21613	0.702539	1.26985	0.035	0.0629324	no		Peaxi162Scf00672g00001	0.896806	-0.34584	0.831607	0.361808	0.666322
XLOC_031570	Peaxi162Scf00962g00024	conserved hypothetical protein [Ricinus communis] gb|EEF49388.1| conserved hypothetical protein [Ricinus communis]	RT_CTR_00h	RT_STR_00h	OK	62.0527	100.967	0.702317	1.72689	0.00295	0.00736963	yes		Peaxi162Scf00286g00634	0.896597	1.9559	2.81468	0.0934053	0.377256
XLOC_018677	Peaxi162Scf00313g00031	UvrABC system protein C [Theobroma cacao] gb|EOX95597.1| UvrABC system protein C [Theobroma cacao]	RT_CTR_00h	RT_STR_00h	OK	12.5318	20.3897	0.702253	1.32925	0.02575	0.0482711	yes		Peaxi162Scf00089g00319	0.895805	3.8134	2.80668	0.0938727	0.377973
XLOC_012493	Peaxi162Scf00158g00077	Zinc transporter 10	RT_CTR_00h	RT_STR_00h	OK	19.0576	31.0048	0.702128	1.63445	0.00485	0.0113716	yes		Peaxi162Scf00700g00040	0.89554	1.41785	1.30389	0.253504	0.57686
XLOC_027979	Peaxi162Scf00692g00524	Blue copper protein [Morus notabilis]	RT_CTR_00h	RT_STR_00h	OK	5.41049	8.79775	0.701374	0.913006	0.1279	0.189774	no		Peaxi162Scf00487g00314	0.895509	3.25897	4.73145	0.0296158	0.236197
XLOC_028715	Peaxi162Scf00739g00324	Basic-leucine zipper (bZIP) transcription factor family protein	RT_CTR_00h	RT_STR_00h	OK	10.5654	17.1789	0.701291	1.47669	0.0124	0.025689	yes		Peaxi162Scf00575g00058	0.895378	2.66132	2.09261	0.148013	0.461105
XLOC_008333	Peaxi162Scf00084g01116	thioredoxin H-type 1	RT_CTR_00h	RT_STR_00h	OK	19.5606	31.8034	0.701227	1.38107	0.0177	0.0349436	yes		Peaxi162Scf00082g01214	0.894473	0.8877	1.77009	0.183371	0.507051
XLOC_023733	Peaxi162Scf00473g10011	Mitochondrial import inner membrane translocase subunit TIM17-2	RT_CTR_00h	RT_STR_00h	OK	46.5581	75.6841	0.700959	1.70602	0.00275	0.00692868	yes		Peaxi162Scf00224g01110	0.894402	0.19594	2.5353	0.111326	0.408821
XLOC_000116	Peaxi162Scf00000g00504	Unknown protein	RT_CTR_00h	RT_STR_00h	OK	12.4835	20.2921	0.700898	1.38091	0.0194	0.0378215	yes		Peaxi162Scf00004g02316	0.894379	8.3592	8.55717	0.00344164	0.0982682
XLOC_021384	Peaxi162Scf00390g00086	Protein of unknown function (DUF640)	RT_CTR_00h	RT_STR_00h	OK	35.0269	56.9333	0.700811	1.68174	0.00475	0.0111685	yes		Peaxi162Scf00431g00076	0.893618	1.80776	1.31507	0.251479	0.575922
XLOC_030546	Peaxi162Scf00877g00021	Octicosapeptide/Phox/Bem1p family protein	RT_CTR_00h	RT_STR_00h	OK	61.0237	99.1843	0.700742	1.96714	0.00135	0.00371306	yes		Peaxi162Scf01042g00115	0.892641	6.89476	7.74176	0.00539581	0.119357
XLOC_005178	Peaxi162Scf00045g00811	terpene synthase 04	RT_CTR_00h	RT_STR_00h	OK	6.17207	10.0299	0.700479	0.666896	0.2152	0.290237	no		Peaxi162Scf00308g00051	0.892637	2.14403	1.22519	0.268344	0.591283
XLOC_016433	Peaxi162Scf00246g00007	BREVIS RADIX-like 4	RT_CTR_00h	RT_STR_00h	OK	11.0567	17.9645	0.700222	1.62599	0.0054	0.0124867	yes		Peaxi162Scf00284g00018	0.892575	2.06151	4.60516	0.0318758	0.244342
XLOC_012977	Peaxi162Scf00166g00932	early nodulin-like protein 17	RT_CTR_00h	RT_STR_00h	OK	53.6346	87.1387	0.700149	1.70126	0.00335	0.00823683	yes		Peaxi162Scf00012g03512	0.892572	3.32514	4.06099	0.0438848	0.275078
XLOC_000277	Peaxi162Scf00001g00315	S-adenosyl-L-methionine-dependent methyltransferases superfamily protein	RT_CTR_00h	RT_STR_00h	OK	3.80914	6.18819	0.700051	1.02193	0.09615	0.149722	no		Peaxi162Scf00222g00523	0.892568	1.23803	1.95052	0.16253	0.480236
XLOC_032285	Peaxi162Scf01042g00115	LYR family of Fe/S cluster biogenesis protein	RT_CTR_00h	RT_STR_00h	OK	88.3255	143.453	0.699673	1.74402	0.002	0.00525425	yes		Peaxi162Scf00343g00059	0.892494	2.99669	5.77274	0.0162767	0.18682
XLOC_017541	Peaxi162Scf00281g00082	Protein kinase superfamily protein	RT_CTR_00h	RT_STR_00h	OK	2.77197	4.50185	0.699607	1.13248	0.0591	0.0987956	no		Peaxi162Scf00738g00041	0.891865	9.881	9.54507	0.00200487	0.0795497
XLOC_004778	Peaxi162Scf00038g02442	ATP synthase subunit epsilon, mitochondrial	RT_CTR_00h	RT_STR_00h	OK	187.63	304.689	0.699447	1.76189	0.00145	0.00395485	yes		Peaxi162Scf00171g00927	0.890977	6.85723	3.26615	0.0707235	0.335637
XLOC_024809	Peaxi162Scf00530g00117	CASP-like protein	RT_CTR_00h	RT_STR_00h	OK	38.7839	62.9619	0.699022	1.59337	0.00595	0.0135877	yes		Peaxi162Scf00128g00436	0.89069	1.07401	1.7034	0.191844	0.517715
XLOC_027704	Peaxi162Scf00683g00448	Calcium-dependent lipid-binding (CaLB domain) family protein	RT_CTR_00h	RT_STR_00h	OK	21.5851	35.0134	0.697868	1.52197	0.0095	0.0204057	yes		Peaxi162Scf00507g00009	0.890504	0.912522	3.11248	0.0776945	0.347862
XLOC_003416	Peaxi162Scf00021g00313	Adenosine 3'-phospho 5'-phosphosulfate transporter 2	RT_CTR_00h	RT_STR_00h	OK	16.7186	27.1079	0.69726	1.74463	0.00425	0.0101422	yes		Peaxi162Scf00720g00025	0.889943	0.0876776	2.49526	0.11419	0.414173
XLOC_031268	Peaxi162Scf00940g00110	myb-like HTH transcriptional regulator family protein	RT_CTR_00h	RT_STR_00h	OK	2.19218	3.55346	0.696858	0.80973	0.16125	0.229731	no		Peaxi162Scf00074g10019	0.889901	2.87941	3.26815	0.0706374	0.335637
XLOC_029638	Peaxi162Scf00797g00002	Phot s psbY [Populus trichocarpa]	RT_CTR_00h	RT_STR_00h	OK	7.81821	12.6698	0.696483	1.07707	0.0665	0.109335	no		Peaxi162Scf00202g02028	0.889426	2.03134	3.22949	0.072323	0.338521
XLOC_027880	Peaxi162Scf00689g10026	Dof-type zinc finger DNA-binding family protein isoform 1 [Theobroma cacao] gb|EOY20732.1| Dof-type zinc finger DNA-binding family protein isoform 1 [Theobroma cacao]	RT_CTR_00h	RT_STR_00h	OK	4.39941	7.12891	0.696371	0.95276	0.0888	0.140051	no		Peaxi162Scf00159g00054	0.889124	7.48894	8.73419	0.00312297	0.0934466
XLOC_031087	Peaxi162Scf00926g00031	ROX1 homologue [Nicotiana tabacum]	RT_CTR_00h	RT_STR_00h	OK	426.196	690.479	0.696079	1.62907	0.0086	0.0187147	yes		Peaxi162Scf00051g00211	0.888892	0.900053	1.99484	0.157835	0.473994
XLOC_001685	Peaxi162Scf00009g00132	Abscisic acid receptor PYR1	RT_CTR_00h	RT_STR_00h	OK	47.6756	77.233	0.695968	1.7422	0.00265	0.0067089	yes		Peaxi162Scf00218g00813	0.888506	1.04605	2.03188	0.15403	0.469145
XLOC_005842	Peaxi162Scf00051g00055	VQ motif-containing family protein [Populus trichocarpa] gb|EEE93681.1| VQ motif-containing family protein [Populus trichocarpa]	RT_CTR_00h	RT_STR_00h	OK	3.16961	5.13307	0.695517	0.872054	0.14315	0.208411	no		Peaxi162Scf00421g00332	0.888206	3.69844	3.32854	0.0680873	0.329982
XLOC_023642	Peaxi162Scf00469g00624	WRKY DNA-binding protein 69	RT_CTR_00h	RT_STR_00h	OK	63.7179	103.188	0.695508	2.48815	0.00205	0.00537075	yes		Peaxi162Scf01086g00142	0.888098	10.6845	7.59493	0.00585328	0.120814
XLOC_017190	Peaxi162Scf00269g00059	nudix hydrolase homolog 15	RT_CTR_00h	RT_STR_00h	OK	23.3537	37.8168	0.695372	1.68293	0.0043	0.0102448	yes		Peaxi162Scf00111g10126	0.887977	2.97315	2.71727	0.0992677	0.387784
XLOC_001979	Peaxi162Scf00011g01846	Lipid transfer-like protein VAS	RT_CTR_00h	RT_STR_00h	OK	21.3319	34.5358	0.695082	1.3753	0.0188	0.0368108	yes		Peaxi162Scf00389g00935	0.88776	10.9212	9.76396	0.00177966	0.0744654
XLOC_018815	Peaxi162Scf00315g00813	EF-hand domain-containing protein 1, putative [Theobroma cacao] gb|EOY32080.1| EF-hand domain-containing protein 1, putative [Theobroma cacao]	RT_CTR_00h	RT_STR_00h	OK	7.26367	11.7524	0.694186	1.08688	0.06245	0.103608	no		Peaxi162Scf00602g00421	0.887286	7.52789	7.59355	0.00585776	0.120814
XLOC_018745	Peaxi162Scf00314g00827	uridylyltransferase-related	RT_CTR_00h	RT_STR_00h	OK	5.46576	8.84118	0.693817	1.29344	0.0294	0.0541334	no		Peaxi162Scf00101g00079	0.887034	8.49739	8.32401	0.00391245	0.104024
XLOC_016871	Peaxi162Scf00259g00111	Unknown protein	RT_CTR_00h	RT_STR_00h	OK	13.9137	22.5031	0.693622	1.48785	0.01535	0.0308988	yes		Peaxi162Scf00074g01735	0.886922	0.966357	0.989672	0.319823	0.632681
XLOC_002756	Peaxi162Scf00016g00038	LYR family of Fe/S cluster biogenesis protein	RT_CTR_00h	RT_STR_00h	OK	142.533	230.487	0.693388	1.75695	0.0026	0.00660917	yes		Peaxi162Scf00975g00130	0.886819	6.02646	7.69648	0.00553285	0.119529
XLOC_032691	Peaxi162Scf01093g00002	molybdate transporter 1	RT_CTR_00h	RT_STR_00h	OK	7.74847	12.5292	0.693317	1.40118	0.01985	0.0385787	yes		Peaxi162Scf00111g01144	0.886674	5.64217	8.14961	0.00430704	0.108707
XLOC_012644	Peaxi162Scf00160g01739	conserved hypothetical protein [Ricinus communis] gb|EEF35270.1| conserved hypothetical protein [Ricinus communis]	RT_CTR_00h	RT_STR_00h	OK	4.04469	6.54017	0.693299	0.787161	0.16715	0.236495	no		Peaxi162Scf01204g00120	0.886306	4.29635	7.45869	0.00631308	0.124901
XLOC_006204	Peaxi162Scf00058g02629	GRAS family transcription factor family protein	RT_CTR_00h	RT_STR_00h	OK	2.07613	3.3565	0.693059	0.761478	0.19125	0.264242	no		Peaxi162Scf00429g00042	0.885242	2.6804	2.4608	0.11672	0.417606
XLOC_002557	Peaxi162Scf00015g00254	conserved hypothetical protein [Ricinus communis] gb|EEF35600.1| conserved hypothetical protein [Ricinus communis]	RT_CTR_00h	RT_STR_00h	OK	3.64125	5.88151	0.691753	0.966621	0.08915	0.140522	no		Peaxi162Scf00402g00936	0.885178	4.12346	11.2506	0.000795961	0.0570876
XLOC_030542	Peaxi162Scf00877g00126	Zinc finger CCCH domain-containing protein 14	RT_CTR_00h	RT_STR_00h	OK	5.07672	8.19859	0.691478	1.21019	0.0429	0.0750853	no		Peaxi162Scf00561g00211	0.885167	3.81949	4.73793	0.0295046	0.235764
XLOC_000985	Peaxi162Scf00004g02917	Protein of unknown function (DUF604)	RT_CTR_00h	RT_STR_00h	OK	1.92854	3.11434	0.691418	0.948775	0.11	0.167723	no		Peaxi162Scf00565g00310	0.884934	5.35439	10.6706	0.00108852	0.0636877
XLOC_028773	Peaxi162Scf00740g00325	Protein yippee-like	RT_CTR_00h	RT_STR_00h	OK	130.769	211.171	0.691393	1.76313	0.00305	0.0075881	yes		Peaxi162Scf03258g00007	0.884829	1.14271	1.9909	0.158247	0.474383
XLOC_020159	Peaxi162Scf00357g00829	conserved hypothetical protein [Ricinus communis] gb|EEF49978.1| conserved hypothetical protein [Ricinus communis]	RT_CTR_00h	RT_STR_00h	OK	44.1736	71.3277	0.691276	1.58854	0.00495	0.0115758	yes		Peaxi162Scf00038g02225	0.884744	2.97512	3.62409	0.0569488	0.304472
XLOC_009308	Peaxi162Scf00102g01722	Unknown protein	RT_CTR_00h	RT_STR_00h	OK	381.201	615.328	0.690805	1.6703	0.0041	0.00983118	yes		Peaxi162Scf00242g00044	0.884733	1.2657	2.52016	0.112399	0.41044
XLOC_020043	Peaxi162Scf00351g00412	Elongation factor 1-alpha	RT_CTR_00h	RT_STR_00h	OK	270.748	437	0.690683	0.982732	0.0833	0.132656	no		Peaxi162Scf00241g00318	0.884612	7.69335	13.247	0.00027301	0.0369581
XLOC_010825	Peaxi162Scf00128g01335	Ran BP2/NZF zinc finger-like superfamily protein	RT_CTR_00h	RT_STR_00h	OK	25.3635	40.9303	0.690414	1.71246	0.00335	0.00823683	yes		Peaxi162Scf00732g00338	0.884306	8.01166	1.89337	0.168822	0.488161
XLOC_000581	Peaxi162Scf00003g02441		RT_CTR_00h	RT_STR_00h	OK	243.058	392.199	0.690284	1.90413	0.0033	0.0081304	yes		Peaxi162Scf00118g01712	0.883901	4.83615	5.3353	0.0208977	0.204851
XLOC_024173	Peaxi162Scf00496g00025	response regulator 6	RT_CTR_00h	RT_STR_00h	OK	34.0725	54.9687	0.690001	1.72843	0.0054	0.0124867	yes		Peaxi162Scf00689g00217	0.88359	2.1753	3.17232	0.0748959	0.341834
XLOC_016661	Peaxi162Scf00253g00725	Unknown protein	RT_CTR_00h	RT_STR_00h	OK	25.6829	41.426	0.68973	1.46233	0.01175	0.0245242	yes		Peaxi162Scf00045g00023	0.883575	2.78772	3.2119	0.0731046	0.339646
XLOC_023399	Peaxi162Scf00459g00119	Protein TIC 55, chloroplastic	RT_CTR_00h	RT_STR_00h	OK	4.05744	6.54399	0.689602	1.28467	0.02745	0.0510132	no		Peaxi162Scf00009g01714	0.883356	2.96035	0.746529	0.387577	0.688702
XLOC_019205	Peaxi162Scf00328g00117	Unknown protein	RT_CTR_00h	RT_STR_00h	OK	72.8338	117.469	0.689594	1.72197	0.00285	0.00715063	yes		Peaxi162Scf00192g00102	0.883102	1.18765	1.60095	0.205769	0.530283
XLOC_001397	Peaxi162Scf00007g01115	isocitrate lyase	RT_CTR_00h	RT_STR_00h	OK	4.5884	7.39889	0.689317	1.2195	0.02445	0.0461831	yes		Peaxi162Scf01064g00001	0.882434	7.44751	2.84436	0.0916954	0.374004
XLOC_017230	Peaxi162Scf00270g00082	conserved hypothetical protein [Ricinus communis] gb|EEF32088.1| conserved hypothetical protein [Ricinus communis]	RT_CTR_00h	RT_STR_00h	OK	6.38528	10.296	0.689268	0.768911	0.20145	0.27542	no		Peaxi162Scf00542g00625	0.882245	4.36462	11.6272	0.000649935	0.0512715
XLOC_000715	Peaxi162Scf00003g05358	Cupin, RmlC-type [Medicago truncatula] gb|AFK48451.1| unknown [Medicago truncatula]	RT_CTR_00h	RT_STR_00h	OK	18.1481	29.263	0.689258	1.55184	0.0082	0.0179529	yes		Peaxi162Scf00505g00062	0.881818	8.12053	3.28997	0.0697043	0.333522
XLOC_002127	Peaxi162Scf00013g00253	SAUR-like auxin-responsive protein family	RT_CTR_00h	RT_STR_00h	OK	18.0882	29.1568	0.688784	1.26099	0.03725	0.0664289	no		Peaxi162Scf00520g00217	0.880893	1.59248	1.77856	0.182326	0.505806
XLOC_008959	Peaxi162Scf00095g00719	AWPM-19-like family protein	RT_CTR_00h	RT_STR_00h	OK	18.0094	29.0188	0.688242	1.46804	0.0139	0.0283498	yes		Peaxi162Scf00140g00021	0.88085	8.07197	11.085	0.000870307	0.0590161
XLOC_000521	Peaxi162Scf00003g00110	Unknown protein	RT_CTR_00h	RT_STR_00h	OK	9.58326	15.4381	0.687905	1.33029	0.06085	0.101319	no		Peaxi162Scf00357g00524	0.880227	2.87843	5.19043	0.0227116	0.211216
XLOC_019198	Peaxi162Scf00328g00826	Pathogenesis-related thaumatin superfamily protein	RT_CTR_00h	RT_STR_00h	OK	16.1541	26.0211	0.687787	1.5618	0.00695	0.0155433	yes		Peaxi162Scf00318g00726	0.880219	3.96338	5.06047	0.0244776	0.217469
XLOC_026778	Peaxi162Scf00629g00116	SPX domain gene 4	RT_CTR_00h	RT_STR_00h	OK	29.305	47.203	0.687733	1.69751	0.0038	0.00919907	yes		Peaxi162Scf00103g00097	0.880092	5.79383	1.61925	0.203196	0.528346
XLOC_023804	Peaxi162Scf00475g00713		RT_CTR_00h	RT_STR_00h	OK	3.07955	4.9603	0.687706	0.690106	0.2139	0.28884	no		Peaxi162Scf00714g00331	0.87985	0.7545	1.66018	0.197579	0.52476
XLOC_002394	Peaxi162Scf00015g00825	Protein PLANT CADMIUM RESISTANCE 6	RT_CTR_00h	RT_STR_00h	OK	58.1336	93.5631	0.686566	1.90389	0.00225	0.00583316	yes		Peaxi162Scf00165g01210	0.879253	10.4585	5.10302	0.0238842	0.215927
XLOC_031703	Peaxi162Scf00978g00046	Ubiquitin-associated/translation elongation factor EF1B protein	RT_CTR_00h	RT_STR_00h	OK	11.6155	18.6934	0.686476	1.68583	0.00415	0.00993522	yes		Peaxi162Scf00191g01426	0.87903	7.26818	7.65395	0.00566481	0.11974
XLOC_009346	Peaxi162Scf00102g00836	BAX inhibitor 1	RT_CTR_00h	RT_STR_00h	OK	101.945	163.974	0.685682	1.86303	0.0011	0.00309629	yes		Peaxi162Scf00611g00222	0.878879	0.405832	2.08596	0.148659	0.461691
XLOC_033573	Peaxi162Scf01256g00225	RING/FYVE/PHD zinc finger superfamily protein	RT_CTR_00h	RT_STR_00h	OK	19.4507	31.2796	0.6854	1.6229	0.004	0.00962105	yes		Peaxi162Scf00022g00175	0.878721	3.46534	2.88505	0.089405	0.370096
XLOC_021096	Peaxi162Scf00382g00051	Unknown protein	RT_CTR_00h	RT_STR_00h	OK	3.38604	5.44391	0.685043	0.727159	0.1999	0.273694	no		Peaxi162Scf00643g00012	0.878662	7.47819	4.45724	0.0347537	0.25319
XLOC_018218	Peaxi162Scf00299g00543	GATA transcription factor 24	RT_CTR_00h	RT_STR_00h	OK	22.8598	36.7509	0.68497	1.71106	0.00355	0.00866564	yes		Peaxi162Scf00218g00174	0.878609	6.17131	11.1645	0.000833759	0.0575903
XLOC_033874	Peaxi162Scf01316g00002	Cysteine/Histidine-rich C1 domain family protein	RT_CTR_00h	RT_STR_00h	OK	22.6289	36.3792	0.684945	1.63111	0.00675	0.0151532	yes		Peaxi162Scf00404g00066	0.878466	7.51762	5.28166	0.0215511	0.207093
XLOC_000834	Peaxi162Scf00003g03238	Cox19-like CHCH family protein	RT_CTR_00h	RT_STR_00h	OK	67.822	108.995	0.684437	1.77838	0.00285	0.00715063	yes		Peaxi162Scf00270g00089	0.877628	1.87002	2.52628	0.111964	0.409718
XLOC_032696	Peaxi162Scf01094g00002	ethylene response factor 189 [Nicotiana tabacum]	RT_CTR_00h	RT_STR_00h	OK	3.64166	5.85167	0.684253	0.818201	0.17225	0.242285	no		Peaxi162Scf00156g00007	0.877586	4.00061	2.94845	0.0859599	0.363719
XLOC_026589	Peaxi162Scf00619g00024	DNA-directed RNA polymerase II subunit RPB11	RT_CTR_00h	RT_STR_00h	OK	53.8434	86.5088	0.684076	1.66659	0.0047	0.0110673	yes		Peaxi162Scf00042g02314	0.877419	8.38568	5.91745	0.0149916	0.179276
XLOC_012683	Peaxi162Scf00160g00117	RING/U-box superfamily protein	RT_CTR_00h	RT_STR_00h	OK	4.02674	6.46911	0.683956	1.07737	0.06195	0.102891	no		Peaxi162Scf00153g01321	0.877373	6.45771	2.69317	0.100779	0.39001
XLOC_032894	Peaxi162Scf01128g00001	C2H2-type zinc finger family protein	RT_CTR_00h	RT_STR_00h	OK	13.0426	20.9511	0.683796	1.47022	0.014	0.0285279	yes		Peaxi162Scf00082g10217	0.877345	2.70168	4.24041	0.0394725	0.264838
XLOC_033869	Peaxi162Scf01313g00236	serine carboxypeptidase-like 29	RT_CTR_00h	RT_STR_00h	OK	4.06715	6.53228	0.68357	1.20448	0.04655	0.0804641	no		Peaxi162Scf00180g00003	0.8768	1.4642	4.07245	0.043588	0.274976
XLOC_009072	Peaxi162Scf00097g01218		RT_CTR_00h	RT_STR_00h	OK	11.4858	18.4414	0.683094	1.21902	0.0376	0.0669713	no		Peaxi162Scf00298g00021	0.876295	1.74764	2.44812	0.117666	0.419247
XLOC_027458	Peaxi162Scf00673g00042	nicotianamine synthase 3	RT_CTR_00h	RT_STR_00h	OK	131.23	210.676	0.682929	1.74593	0.0029	0.00726086	yes		Peaxi162Scf00544g00016	0.876234	4.62504	11.1466	0.000841839	0.0579274
XLOC_011182	Peaxi162Scf00130g00044	acidic rib P1a-like [Solanum tuberosum]	RT_CTR_00h	RT_STR_00h	OK	212.793	341.467	0.682293	1.71254	0.00285	0.00715063	yes		Peaxi162Scf01221g00029	0.876129	3.63222	6.93297	0.00846212	0.141345
XLOC_025928	Peaxi162Scf00583g00530	U6 snRNA-associated Sm-like protein LSm3	RT_CTR_00h	RT_STR_00h	OK	10.5756	16.9701	0.682254	1.28812	0.0317	0.0577627	no		Peaxi162Scf00546g00115	0.874959	3.9491	1.27964	0.257965	0.581166
XLOC_002635	Peaxi162Scf00016g01335	2-oxoglutarate (2OG) and Fe(II)-dependent oxygenase superfamily protein	RT_CTR_00h	RT_STR_00h	OK	1.79876	2.88621	0.682169	0.794924	0.14805	0.214266	no		Peaxi162Scf00980g00016	0.874867	5.55915	10.6485	0.00110163	0.0639131
XLOC_021497	Peaxi162Scf00393g00075	UDP-Glycosyltransferase superfamily protein	RT_CTR_00h	RT_STR_00h	OK	3.21674	5.16069	0.681967	1.128	0.0514	0.0876481	no		Peaxi162Scf00569g00510	0.874088	8.02379	5.49936	0.0190234	0.198049
XLOC_015123	Peaxi162Scf00209g00931	Wall-associated receptor kinase-like 20 [Theobroma cacao] gb|EOY00240.1| Wall-associated receptor kinase-like 20 [Theobroma cacao]	RT_CTR_00h	RT_STR_00h	OK	27.718	44.458	0.681617	1.73677	0.00475	0.0111685	yes		Peaxi162Scf00170g00819	0.874002	6.23119	7.29409	0.00691818	0.129482
XLOC_022873	Peaxi162Scf00442g00523	Mediator of RNA polymerase II transcription subunit 11 [Theobroma cacao] gb|EOY28860.1| Mediator of RNA polymerase II transcription subunit 11 [Theobroma cacao]	RT_CTR_00h	RT_STR_00h	OK	10.4887	16.8194	0.681291	1.12275	0.0578	0.0969249	no		Peaxi162Scf00648g00219	0.873525	3.91259	10.302	0.00132888	0.0680318
XLOC_034215	Peaxi162Scf01434g00015	galacturonosyltransferase 12	RT_CTR_00h	RT_STR_00h	OK	2.50412	4.01537	0.681227	1.1003	0.06085	0.101319	no		Peaxi162Scf00152g01527	0.872433	2.4846	2.48991	0.114578	0.415029
XLOC_003583	Peaxi162Scf00024g02218	2-oxoglutarate (2OG) and Fe(II)-dependent oxygenase superfamily protein	RT_CTR_00h	RT_STR_00h	OK	89.4302	143.373	0.680943	1.87758	0.00235	0.00606142	yes		Peaxi162Scf00002g04713	0.872209	2.77904	1.96184	0.161316	0.479022
XLOC_010943	Peaxi162Scf00128g01747	somatic embryogenesis receptor-like kinase 1	RT_CTR_00h	RT_STR_00h	OK	31.4969	50.4953	0.680942	1.62252	0.0041	0.00983118	yes		Peaxi162Scf01313g00236	0.872092	0.0202218	1.07545	0.299719	0.616316
XLOC_034051	Peaxi162Scf01365g00030	Unknown protein	RT_CTR_00h	RT_STR_00h	OK	4.82073	7.72672	0.680605	0.927484	0.1218	0.18259	no		Peaxi162Scf00593g00026	0.87198	2.4976	3.46149	0.0628138	0.318538
XLOC_030279	Peaxi162Scf00842g00323	Cytochrome b-c1 complex subunit Rieske-3, mitochondrial	RT_CTR_00h	RT_STR_00h	OK	416.837	668.076	0.680528	1.51733	0.0121	0.0251542	yes		Peaxi162Scf00344g00191	0.871504	7.36924	2.49581	0.11415	0.414173
XLOC_023536	Peaxi162Scf00463g00128	40S ribosomal protein S5-2	RT_CTR_00h	RT_STR_00h	OK	279.761	448.35	0.68043	1.63591	0.005	0.011677	yes		Peaxi162Scf00130g00615	0.871463	5.15355	9.14708	0.00249116	0.0862873
XLOC_032710	Peaxi162Scf01097g00023	chloroplast lipocalin [Solanum tuberosum]	RT_CTR_00h	RT_STR_00h	OK	10.014	16.0398	0.679628	1.45007	0.01355	0.0277406	yes		Peaxi162Scf00394g00061	0.871367	1.37708	1.85064	0.173709	0.494458
XLOC_027410	Peaxi162Scf00670g00348	splicing factor 45 [Zea mays]	RT_CTR_00h	RT_STR_00h	OK	14.8639	23.8037	0.679372	1.9245	0.005	0.011677	yes		Peaxi162Scf00634g00325	0.871285	3.34064	7.23102	0.00716544	0.131337
XLOC_030628	Peaxi162Scf00885g00318	endo-1,4-beta-glucanase [Gossypium hirsutum]	RT_CTR_00h	RT_STR_00h	OK	290.035	464.466	0.679344	1.47073	0.01135	0.0238004	yes		Peaxi162Scf00139g01113	0.871217	0.865698	0.691176	0.405765	0.704483
XLOC_032309	Peaxi162Scf01049g00013	Plant protein of unknown function (DUF868)	RT_CTR_00h	RT_STR_00h	OK	3.46799	5.55357	0.679316	0.917301	0.11635	0.175677	no		Peaxi162Scf00224g00116	0.871197	4.29319	3.342	0.0675327	0.328914
XLOC_000113	Peaxi162Scf00000g00507	Unknown protein	RT_CTR_00h	RT_STR_00h	OK	135.385	216.803	0.679313	1.75419	0.0019	0.00502129	yes		Peaxi162Scf00003g05358	0.870354	4.36157	9.87348	0.00167678	0.0726558
XLOC_006980	Peaxi162Scf00069g00214	Peptidyl-prolyl cis-trans isomerase-like 1	RT_CTR_00h	RT_STR_00h	OK	34.9376	55.9342	0.678952	1.74322	0.0048	0.0112703	yes		Peaxi162Scf00385g00068	0.869971	7.0129	12.2379	0.000468282	0.0463393
XLOC_004563	Peaxi162Scf00038g01442	phospholipase D alpha 4	RT_CTR_00h	RT_STR_00h	OK	2.05382	3.28678	0.678367	1.1389	0.0466	0.0805394	no		Peaxi162Scf00629g00116	0.869581	4.56846	8.4833	0.00358421	0.0989477
XLOC_021836	Peaxi162Scf00404g00009	EF hand calcium-binding family protein [Theobroma cacao] gb|EOY16176.1| EF hand calcium-binding family protein [Theobroma cacao]	RT_CTR_00h	RT_STR_00h	OK	14.2048	22.7306	0.678261	1.49515	0.0111	0.0233493	yes		Peaxi162Scf00744g00214	0.86934	1.74529	2.67958	0.101642	0.390868
XLOC_012124	Peaxi162Scf00152g00146	ferredoxin 1	RT_CTR_00h	RT_STR_00h	OK	13.0483	20.8794	0.678221	1.00605	0.083	0.132242	no		Peaxi162Scf00057g00620	0.869195	0.93825	1.26441	0.260817	0.583907
XLOC_010957	Peaxi162Scf00129g00003	expansin A1	RT_CTR_00h	RT_STR_00h	OK	11.602	18.5624	0.678012	1.26318	0.0291	0.0536537	no		Peaxi162Scf00003g04210	0.868871	7.10433	7.93094	0.00485965	0.113861
XLOC_016091	Peaxi162Scf00235g00620	Protein of unknown function (DUF3537)	RT_CTR_00h	RT_STR_00h	OK	9.32533	14.9184	0.677864	1.563	0.0127	0.0262269	yes		Peaxi162Scf00047g01533	0.868672	5.24758	4.19574	0.0405257	0.267485
XLOC_001546	Peaxi162Scf00008g03113	disease resistance protein [Solanum lycopersicum]	RT_CTR_00h	RT_STR_00h	OK	3.02342	4.83594	0.677613	1.18781	0.0419	0.0735698	no		Peaxi162Scf00474g00519	0.86825	2.51028	4.22031	0.0399428	0.266034
XLOC_031178	Peaxi162Scf00932g00016		RT_CTR_00h	RT_STR_00h	OK	2.88622	4.61648	0.677612	0.531595	0.41935	0.500515	no		Peaxi162Scf00402g00816	0.868202	5.001	12.3308	0.000445537	0.0456344
XLOC_029721	Peaxi162Scf00802g00235	Acyl-[acyl-carrier-protein] desaturase 6, chloroplastic	RT_CTR_00h	RT_STR_00h	OK	163.834	262.01	0.677384	0.950216	0.1019	0.15722	no		Peaxi162Scf00815g00118	0.868041	-0.216647	0.637193	0.424729	0.719972
XLOC_006359	Peaxi162Scf00060g00047	Disease resistance-responsive (dirigent-like protein) family protein	RT_CTR_00h	RT_STR_00h	OK	106.573	170.367	0.676801	1.72533	0.00265	0.0067089	yes		Peaxi162Scf01097g00312	0.867955	2.17679	2.0823	0.149015	0.462321
XLOC_000665	Peaxi162Scf00003g04521	Phosducin-like protein 3	RT_CTR_00h	RT_STR_00h	OK	12.9952	20.773	0.676737	1.44921	0.0142	0.0288812	yes		Peaxi162Scf00337g00718	0.867547	1.49502	1.89357	0.168799	0.488161
XLOC_018915	Peaxi162Scf00318g00726	Cysteine/Histidine-rich C1 domain family protein	RT_CTR_00h	RT_STR_00h	OK	8.92875	14.2714	0.676596	1.20897	0.04375	0.0763674	no		Peaxi162Scf00173g00092	0.867323	2.62616	2.16984	0.140741	0.451686
XLOC_018663	Peaxi162Scf00312g00221	Delta(24)-sterol reductase	RT_CTR_00h	RT_STR_00h	OK	56.4377	90.1983	0.676441	1.76932	0.00195	0.0051377	yes		Peaxi162Scf00083g00715	0.867061	1.75555	4.2944	0.0382381	0.261296
XLOC_005717	Peaxi162Scf00049g01317	Phosphoglycerate mutase family protein	RT_CTR_00h	RT_STR_00h	OK	2.89139	4.62027	0.676217	0.860487	0.14035	0.205032	no		Peaxi162Scf00347g00020	0.86678	6.47934	7.02538	0.00803626	0.13859
XLOC_029583	Peaxi162Scf00793g00211	ATP synthase subunit delta', mitochondrial	RT_CTR_00h	RT_STR_00h	OK	192.928	308.219	0.67589	1.66439	0.0044	0.0104501	yes		Peaxi162Scf00328g00314	0.866442	5.80032	8.51142	0.00352924	0.0989477
XLOC_011391	Peaxi162Scf00133g00726	Peptidyl-tRNA hydrolase II (PTH2) family protein	RT_CTR_00h	RT_STR_00h	OK	11.9988	19.1648	0.675568	1.35045	0.0232	0.0441541	yes		Peaxi162Scf00282g00110	0.866267	9.88584	8.27264	0.00402469	0.104768
XLOC_010356	Peaxi162Scf00120g00212	AT-hook motif nuclear-localized protein 20	RT_CTR_00h	RT_STR_00h	OK	31.2356	49.8857	0.675436	1.62836	0.0048	0.0112703	yes		Peaxi162Scf01365g00030	0.866124	6.65206	2.27939	0.131104	0.438821
XLOC_000069	Peaxi162Scf00000g08112	RNA-binding (RRM/RBD/RNP motifs) family protein	RT_CTR_00h	RT_STR_00h	OK	21.3689	34.1241	0.675279	1.50212	0.00835	0.0182379	yes		Peaxi162Scf00045g02127	0.865781	4.17138	9.00613	0.00269075	0.0881257
XLOC_002154	Peaxi162Scf00013g00140	TCP family transcription factor	RT_CTR_00h	RT_STR_00h	OK	6.00282	9.58481	0.675108	1.17628	0.0374	0.0666627	no		Peaxi162Scf00251g01128	0.86575	3.49852	3.73529	0.0532744	0.297128
XLOC_022973	Peaxi162Scf00444g00439	alpha/beta-Hydrolases superfamily protein	RT_CTR_00h	RT_STR_00h	OK	5.65133	9.0231	0.675033	1.25037	0.03295	0.0597316	no		Peaxi162Scf00310g00044	0.865646	5.01169	6.13322	0.0132665	0.171058
XLOC_021487	Peaxi162Scf00393g00103	Unknown protein	RT_CTR_00h	RT_STR_00h	OK	6.64893	10.6157	0.675008	0.595938	0.4316	0.512597	no		Peaxi162Scf00362g00091	0.865555	5.43777	12.155	0.000489556	0.0471613
XLOC_006279	Peaxi162Scf00059g01812	conserved hypothetical protein [Ricinus communis] gb|EEF35062.1| conserved hypothetical protein [Ricinus communis]	RT_CTR_00h	RT_STR_00h	OK	4.3755	6.98523	0.674862	1.05859	0.0646	0.106637	no		Peaxi162Scf00538g00125	0.865497	3.97015	10.7368	0.00105024	0.0625509
XLOC_031782	Peaxi162Scf00984g00022	Pentatricopeptide repeat-containing protein	RT_CTR_00h	RT_STR_00h	OK	2.02165	3.22445	0.673519	0.791379	0.1206	0.181136	no		Peaxi162Scf00207g00131	0.864626	0.484481	0.566269	0.451745	0.739994
XLOC_025181	Peaxi162Scf00544g00016	Unknown protein	RT_CTR_00h	RT_STR_00h	OK	17.4718	27.8571	0.673021	1.54935	0.00855	0.0186197	yes		Peaxi162Scf01010g00125	0.864491	3.48958	4.467	0.0345557	0.252191
XLOC_019909	Peaxi162Scf00347g00017	Unknown protein	RT_CTR_00h	RT_STR_00h	OK	5.03276	8.02361	0.672902	0.563498	0.3238	0.403517	no		Peaxi162Scf00047g00218	0.864157	4.95141	3.50097	0.0613328	0.314749
XLOC_023980	Peaxi162Scf00485g00916	myb domain protein 74	RT_CTR_00h	RT_STR_00h	OK	4.30068	6.85493	0.672575	0.864845	0.18685	0.259132	no		Peaxi162Scf00035g01816	0.863678	3.69935	4.79778	0.0284965	0.232947
XLOC_027788	Peaxi162Scf00685g00121	Plant invertase/pectin methylesterase inhibitor superfamily	RT_CTR_00h	RT_STR_00h	OK	22.5761	35.9835	0.672539	1.66612	0.0043	0.0102448	yes		Peaxi162Scf00697g00054	0.863429	3.91501	3.54027	0.0598956	0.311855
XLOC_007596	Peaxi162Scf00074g00622	3-oxoacyl-[acyl-carrier-protein] synthase 2	RT_CTR_00h	RT_STR_00h	OK	5.23988	8.35022	0.672279	1.31237	0.02955	0.0543697	no		Peaxi162Scf00222g00816	0.863328	3.49185	4.12105	0.0423528	0.271081
XLOC_003443	Peaxi162Scf00021g01916	Succinyl-CoA ligase [ADP-forming] subunit alpha	RT_CTR_00h	RT_STR_00h	OK	78.1511	124.492	0.67172	1.72494	0.00375	0.00909209	yes		Peaxi162Scf00190g00719	0.863111	5.91619	1.23634	0.266178	0.589225
XLOC_016806	Peaxi162Scf00258g00053	fatty acid desaturase 2	RT_CTR_00h	RT_STR_00h	OK	1021.1	1626.46	0.671614	1.23104	0.03415	0.0616025	no		Peaxi162Scf00449g00010	0.862697	4.35384	5.6114	0.017844	0.193403
XLOC_025085	Peaxi162Scf00540g00515	Pleckstrin homology (PH) domain superfamily protein	RT_CTR_00h	RT_STR_00h	OK	11.7063	18.6394	0.671066	1.11174	0.0582	0.0975026	no		Peaxi162Scf00493g00035	0.862684	1.28225	2.44786	0.117685	0.419247
XLOC_006470	Peaxi162Scf00062g02314	HXXXD-type acyl-transferase family protein	RT_CTR_00h	RT_STR_00h	OK	27.7472	44.1796	0.67104	1.63556	0.0044	0.0104501	yes		Peaxi162Scf00037g01215	0.862609	3.70211	8.76423	0.00307195	0.093157
XLOC_032820	Peaxi162Scf01112g00129	HVA22-like protein a, putative isoform 2 [Theobroma cacao] ref|XP_007018279.1| HVA22-like protein a, putative isoform 2 [Theobroma cacao] gb|EOY15503.1| HVA22-like protein a, putative isoform 2 [Theobroma cacao] gb|EOY15504.1| HVA22-like protein a, putative isoform 2 [Theobroma cacao]	RT_CTR_00h	RT_STR_00h	OK	7.29598	11.6149	0.670804	1.25404	0.03235	0.0587911	no		Peaxi162Scf00249g00619	0.862425	1.39896	1.39075	0.238278	0.561524
XLOC_025343	Peaxi162Scf00550g00410	Protein kinase superfamily protein	RT_CTR_00h	RT_STR_00h	OK	5.57259	8.87085	0.670725	1.24509	0.0344	0.0619942	no		Peaxi162Scf00323g00620	0.862108	11.7506	2.19463	0.138492	0.448327
XLOC_025846	Peaxi162Scf00579g00002	Acyl-[acyl-carrier-protein] desaturase, chloroplastic	RT_CTR_00h	RT_STR_00h	OK	5.93352	9.44331	0.670406	1.27624	0.02875	0.0530955	no		Peaxi162Scf00469g00217	0.861881	4.96051	3.64059	0.0563868	0.303189
XLOC_033428	Peaxi162Scf01218g00211	Cytochrome P450 superfamily protein	RT_CTR_00h	RT_STR_00h	OK	4.68123	7.44929	0.670216	1.37738	0.02325	0.0442362	yes		Peaxi162Scf00226g00320	0.861677	2.7962	3.88919	0.0485979	0.288056
XLOC_031656	Peaxi162Scf00973g00317	Isovaleryl-CoA dehydrogenase, mitochondrial	RT_CTR_00h	RT_STR_00h	OK	29.1297	46.3519	0.670138	1.74338	0.00275	0.00692868	yes		Peaxi162Scf00651g00634	0.861545	0.672128	1.23839	0.265782	0.588778
XLOC_028812	Peaxi162Scf00744g00337	receptor-like kinase 1	RT_CTR_00h	RT_STR_00h	OK	17.7983	28.3169	0.669924	1.35884	0.01915	0.0374038	yes		Peaxi162Scf00656g00014	0.861121	9.63449	7.34219	0.00673548	0.128477
XLOC_009267	Peaxi162Scf00102g01136	L-lactate dehydrogenase A chain	RT_CTR_00h	RT_STR_00h	OK	43.6757	69.4786	0.669737	1.65521	0.0043	0.0102448	yes		Peaxi162Scf00835g00334	0.861099	1.38213	1.89369	0.168787	0.488161
XLOC_006950	Peaxi162Scf00068g02310	Mitochondrial import inner membrane translocase subunit Tim17/Tim22/Tim23 family protein	RT_CTR_00h	RT_STR_00h	OK	12.2824	19.5287	0.669	1.3142	0.03185	0.0580005	no		Peaxi162Scf00684g00579	0.860978	5.42032	7.26319	0.00703823	0.130041
XLOC_011392	Peaxi162Scf00133g00723	NADH dehydrogenase [ubiquinone] iron-sulfur protein 6, mitochondrial	RT_CTR_00h	RT_STR_00h	OK	62.8449	99.9186	0.668957	1.68213	0.0033	0.0081304	yes		Peaxi162Scf00413g00117	0.860579	4.96949	3.73676	0.0532275	0.297128
XLOC_023844	Peaxi162Scf00478g00048	Lipase/lipooxygenase, PLAT/LH2 family protein	RT_CTR_00h	RT_STR_00h	OK	201.173	319.794	0.668705	1.70269	0.00375	0.00909209	yes		Peaxi162Scf00231g00728	0.860527	0.248595	1.40768	0.235443	0.558815
XLOC_032858	Peaxi162Scf01123g00017	Delta(24)-sterol reductase	RT_CTR_00h	RT_STR_00h	OK	144.667	229.947	0.668563	1.56014	0.0074	0.0164183	yes		Peaxi162Scf01329g00017	0.860432	3.16788	4.19166	0.0406232	0.267554
XLOC_010835	Peaxi162Scf00128g01526	TCP family transcription factor	RT_CTR_00h	RT_STR_00h	OK	2.74504	4.36285	0.668443	0.778233	0.1895	0.262205	no		Peaxi162Scf00072g00054	0.860276	8.69063	5.81404	0.0158987	0.184997
XLOC_013017	Peaxi162Scf00166g00944	Saccharopine dehydrogenase-like oxidoreductase	RT_CTR_00h	RT_STR_00h	OK	20.6281	32.783	0.668339	1.57886	0.0068	0.0152509	yes		Peaxi162Scf00092g00145	0.859619	11.4362	2.76004	0.0966458	0.383253
XLOC_010887	Peaxi162Scf00128g00726	RING/U-box superfamily protein	RT_CTR_00h	RT_STR_00h	OK	6.89191	10.9497	0.667919	1.18047	0.0486	0.0835073	no		Peaxi162Scf00389g00950	0.859298	3.73795	12.239	0.000468012	0.0463393
XLOC_002461	Peaxi162Scf00015g00131	Isochorismatase family protein	RT_CTR_00h	RT_STR_00h	OK	11.5867	18.4086	0.667912	1.16422	0.04715	0.0813627	no		Peaxi162Scf00003g03340	0.858905	4.71705	7.47169	0.00626766	0.124901
XLOC_024971	Peaxi162Scf00537g00062	U-box domain-containing protein 8	RT_CTR_00h	RT_STR_00h	OK	19.7102	31.2964	0.667055	1.55897	0.0066	0.0148626	yes		Peaxi162Scf00021g00213	0.858726	4.9305	9.6113	0.00193384	0.0785366
XLOC_026112	Peaxi162Scf00593g00323	Pollen Ole e 1 allergen and extensin family protein	RT_CTR_00h	RT_STR_00h	OK	246.43	391.272	0.666996	1.66893	0.00395	0.0095152	yes		Peaxi162Scf00725g00524	0.858699	3.51112	6.04067	0.01398	0.174706
XLOC_004797	Peaxi162Scf00039g00045	conserved hypothetical protein [Ricinus communis] gb|EEF35600.1| conserved hypothetical protein [Ricinus communis]	RT_CTR_00h	RT_STR_00h	OK	1.90004	3.01634	0.666773	0.808163	0.21045	0.285045	no		Peaxi162Scf00003g03238	0.858493	5.12445	7.99608	0.00468788	0.112494
XLOC_005809	Peaxi162Scf00051g00001	protease inhibitor/seed storage/lipid transfer protein family protein [Tamarix hispida]	RT_CTR_00h	RT_STR_00h	OK	44.519	70.6747	0.666772	1.45622	0.01005	0.0214264	yes		Peaxi162Scf01481g00032	0.858365	3.92546	4.44417	0.0350206	0.253743
XLOC_022080	Peaxi162Scf00413g00118	plasma membrane intrinsic protein 2A	RT_CTR_00h	RT_STR_00h	OK	298.1	473.227	0.666734	1.64238	0.00715	0.0159352	yes		Peaxi162Scf00394g00212	0.858318	3.43628	6.11092	0.0134349	0.171874
XLOC_007071	Peaxi162Scf00069g01737	30S rib S20, putative [Ricinus communis]	RT_CTR_00h	RT_STR_00h	OK	6.50133	10.3197	0.666589	1.10619	0.0686	0.112266	no		Peaxi162Scf00299g00231	0.858068	2.82927	0.45495	0.499994	0.772677
XLOC_028828	Peaxi162Scf00744g00214	NAD(P)-binding Rossmann-fold superfamily protein	RT_CTR_00h	RT_STR_00h	OK	8.03961	12.7604	0.66648	1.16025	0.0607	0.101103	no		Peaxi162Scf01159g00002	0.858061	0.601823	0.80198	0.370502	0.673912
XLOC_032462	Peaxi162Scf01064g00021	40S ribosomal protein S3a	RT_CTR_00h	RT_STR_00h	OK	282.214	447.814	0.666108	1.61585	0.00625	0.0141776	yes		Peaxi162Scf00128g00642	0.857903	4.61119	1.30816	0.252727	0.576399
XLOC_003287	Peaxi162Scf00020g00213	gibberellin 3-oxidase 4	RT_CTR_00h	RT_STR_00h	OK	2.15872	3.4254	0.666097	0.799238	0.18055	0.251911	no		Peaxi162Scf00500g00115	0.857755	1.43952	1.29157	0.255759	0.579888
XLOC_025995	Peaxi162Scf00585g01020	Protein CURVATURE THYLAKOID 1A, chloroplastic	RT_CTR_00h	RT_STR_00h	OK	2.18185	3.46195	0.666032	0.699699	0.25715	0.332609	no		Peaxi162Scf00412g00086	0.857647	0.69031	1.64257	0.199973	0.52722
XLOC_026439	Peaxi162Scf00612g00019	Zinc transporter 2	RT_CTR_00h	RT_STR_00h	OK	18.2274	28.9213	0.666022	1.49377	0.0107	0.0226202	yes		Peaxi162Scf00691g00003	0.857525	2.33022	2.92059	0.0874559	0.366443
XLOC_024823	Peaxi162Scf00531g00210	Unknown protein	RT_CTR_00h	RT_STR_00h	OK	4.47135	7.09236	0.665556	0.883757	0.13955	0.20409	no		Peaxi162Scf00299g01145	0.857474	4.99511	5.32868	0.0209773	0.204865
XLOC_012654	Peaxi162Scf00160g00030	SUMO-conjugating enzyme SCE1	RT_CTR_00h	RT_STR_00h	OK	13.47	21.36	0.665161	1.03729	0.07335	0.11893	no		Peaxi162Scf01114g00012	0.857333	5.37525	4.11377	0.0425353	0.271325
XLOC_000315	Peaxi162Scf00001g00412	late embryogenesis abundant protein Lea5 [Solanum nigrum]	RT_CTR_00h	RT_STR_00h	OK	517.449	820.502	0.66509	1.55651	0.0073	0.0162269	yes		Peaxi162Scf00122g00410	0.857238	3.42306	3.31926	0.0684725	0.330777
XLOC_027224	Peaxi162Scf00658g00729	protein kinase 1B	RT_CTR_00h	RT_STR_00h	OK	6.58334	10.4352	0.664566	1.35611	0.02485	0.0468259	yes		Peaxi162Scf00402g00945	0.857058	4.88783	4.66409	0.0307997	0.240203
XLOC_018862	Peaxi162Scf00316g00065	1,2-dihydroxy-3-keto-5-methylthiopentene dioxygenase 2	RT_CTR_00h	RT_STR_00h	OK	23.4205	37.1122	0.664118	1.643	0.0043	0.0102448	yes		Peaxi162Scf00004g00019	0.856781	4.1483	1.54137	0.214414	0.537255
XLOC_019391	Peaxi162Scf00332g00312	zinc-finger protein 1	RT_CTR_00h	RT_STR_00h	OK	15.264	24.1865	0.664065	1.36201	0.02045	0.0395875	yes		Peaxi162Scf00450g00739	0.856649	1.26017	2.61219	0.106045	0.399485
XLOC_030892	Peaxi162Scf00912g00006	Late embryogenesis abundant (LEA) hydroxyproline-rich glycoprotein family	RT_CTR_00h	RT_STR_00h	OK	10.0014	15.8473	0.664035	1.10331	0.05465	0.0923959	no		Peaxi162Scf00061g00093	0.856494	3.64807	3.78883	0.0515957	0.294588
XLOC_023936	Peaxi162Scf00482g00049	double-stranded DNA-binding family protein	RT_CTR_00h	RT_STR_00h	OK	181.059	286.849	0.663835	1.7008	0.0049	0.0114741	yes		Peaxi162Scf00072g01013	0.856337	6.69131	2.6435	0.103974	0.395431
XLOC_017794	Peaxi162Scf00286g00252	cytochrome P450, family 82, subfamily C, polypeptide 4	RT_CTR_00h	RT_STR_00h	OK	6.73383	10.6676	0.663741	1.1258	0.04785	0.0823904	no		Peaxi162Scf00000g05114	0.85539	7.72388	5.88713	0.015252	0.181447
XLOC_003900	Peaxi162Scf00029g00323	Zinc finger A20 and AN1 domain-containing stress-associated protein 8	RT_CTR_00h	RT_STR_00h	OK	46.5112	73.679	0.663675	1.4587	0.0111	0.0233493	yes		Peaxi162Scf00034g00052	0.85461	0.76421	1.53754	0.214984	0.537631
XLOC_033227	Peaxi162Scf01184g00001	RING/U-box superfamily protein	RT_CTR_00h	RT_STR_00h	OK	13.144	20.8195	0.663527	1.50061	0.0088	0.0190955	yes		Peaxi162Scf00225g00525	0.854512	4.4065	3.85148	0.049702	0.28981
XLOC_021812	Peaxi162Scf00403g00835	Unknown protein	RT_CTR_00h	RT_STR_00h	OK	44.6678	70.7507	0.663508	1.73619	0.00365	0.00887902	yes		Peaxi162Scf00360g00011	0.854464	9.13562	9.87998	0.00167086	0.0726558
XLOC_015944	Peaxi162Scf00231g00326		RT_CTR_00h	RT_STR_00h	OK	5.22685	8.2778	0.663304	0.933478	0.1139	0.172601	no		Peaxi162Scf00066g01134	0.854278	-0.379684	0.928972	0.33513	0.646411
XLOC_016158	Peaxi162Scf00237g00002	Unknown protein	RT_CTR_00h	RT_STR_00h	OK	1406.27	2225.99	0.662576	1.50956	0.0095	0.0204057	yes		Peaxi162Scf00081g01616	0.854117	-0.579509	0.662685	0.415614	0.711988
XLOC_015025	Peaxi162Scf00207g01048	Basic helix-loop-helix DNA-binding superfamily protein isoform 2 [Theobroma cacao] gb|EOY26845.1| Basic helix-loop-helix DNA-binding superfamily protein isoform 2 [Theobroma cacao]	RT_CTR_00h	RT_STR_00h	OK	6.07573	9.61704	0.662534	1.22111	0.03725	0.0664289	no		Peaxi162Scf00483g00061	0.853551	1.72788	2.67032	0.102235	0.392141
XLOC_002135	Peaxi162Scf00013g00321	UDP-D-glucuronate 4-epimerase 3	RT_CTR_00h	RT_STR_00h	OK	10.928	17.2952	0.66234	1.46633	0.0133	0.0272974	yes		Peaxi162Scf00016g01124	0.853207	4.35959	6.92466	0.00850151	0.141351
XLOC_032429	Peaxi162Scf01060g00139	Dicarboxylate transporter 2.1, chloroplastic	RT_CTR_00h	RT_STR_00h	OK	25.9306	41.0343	0.662174	1.61296	0.0041	0.00983118	yes		Peaxi162Scf00906g00019	0.852555	11.8755	3.36966	0.0664073	0.32655
XLOC_013559	Peaxi162Scf00175g00523	cytochrome B5 isoform A	RT_CTR_00h	RT_STR_00h	OK	5.99093	9.48039	0.662167	0.710668	0.22315	0.298285	no		Peaxi162Scf00084g00135	0.85251	0.37433	1.18084	0.277185	0.600401
XLOC_033312	Peaxi162Scf01201g00008	Histone H2B.1	RT_CTR_00h	RT_STR_00h	OK	42.2091	66.7893	0.662063	1.40306	0.01655	0.0329784	yes		Peaxi162Scf00042g02728	0.852262	4.33378	3.95056	0.0468558	0.283516
XLOC_016600	Peaxi162Scf00252g00123		RT_CTR_00h	RT_STR_00h	OK	14.3556	22.7143	0.661987	1.4794	0.0126	0.0260482	yes		Peaxi162Scf00553g00527	0.852044	3.74357	4.35209	0.0369635	0.259082
XLOC_015361	Peaxi162Scf00215g00053	Alpha-1,4-glucan-protein synthase family protein	RT_CTR_00h	RT_STR_00h	OK	81.5745	129.042	0.661652	1.71038	0.00285	0.00715063	yes		Peaxi162Scf00679g00002	0.85167	-0.151905	0.451386	0.501677	0.773485
XLOC_009910	Peaxi162Scf00111g01220	Chalcone-flavanone isomerase family protein	RT_CTR_00h	RT_STR_00h	OK	3.70948	5.86735	0.661491	0.980719	0.09915	0.153615	no		Peaxi162Scf00459g00074	0.85101	6.1798	2.37713	0.123124	0.427302
XLOC_020623	Peaxi162Scf00365g00937	COBRA-like protein 3	RT_CTR_00h	RT_STR_00h	OK	4.973	7.8653	0.661385	1.15776	0.04935	0.0846178	no		Peaxi162Scf00337g00010	0.850771	3.07045	7.10155	0.00770171	0.136691
XLOC_028442	Peaxi162Scf00717g00314	Plant invertase/pectin methylesterase inhibitor superfamily	RT_CTR_00h	RT_STR_00h	OK	62.6532	99.0842	0.661267	1.69825	0.00395	0.0095152	yes		Peaxi162Scf00692g00120	0.850656	2.74557	4.30173	0.0380737	0.261149
XLOC_032274	Peaxi162Scf01039g10028	Leucine-rich repeat (LRR) family protein	RT_CTR_00h	RT_STR_00h	OK	6.34771	10.0345	0.660654	1.16818	0.0501	0.085729	no		Peaxi162Scf00194g00072	0.850563	6.79017	7.98691	0.00471167	0.11254
XLOC_022533	Peaxi162Scf00428g00077	conserved hypothetical protein [Ricinus communis] gb|EEF49160.1| conserved hypothetical protein [Ricinus communis]	RT_CTR_00h	RT_STR_00h	OK	60.2593	95.2439	0.660441	1.6513	0.0039	0.0094105	yes		Peaxi162Scf00948g00222	0.85024	1.50762	2.09814	0.147478	0.460372
XLOC_021061	Peaxi162Scf00380g00710	GDT1-like protein 4	RT_CTR_00h	RT_STR_00h	OK	91.3833	144.419	0.660262	1.6431	0.0042	0.0100406	yes		Peaxi162Scf00264g00841	0.850184	5.05034	5.29168	0.0214276	0.206711
XLOC_005329	Peaxi162Scf00045g01440	Keratin-associated protein 10-6 isoform 1 [Theobroma cacao] ref|XP_007011486.1| Keratin-associated protein 10-6 isoform 1 [Theobroma cacao] gb|EOY29104.1| Keratin-associated protein 10-6 isoform 1 [Theobroma cacao] gb|EOY29105.1| Keratin-associated protein 10-6 isoform 1 [Theobroma cacao]	RT_CTR_00h	RT_STR_00h	OK	66.5253	105.131	0.660216	1.64457	0.0038	0.00919907	yes		Peaxi162Scf00167g00010	0.850062	-0.0828479	0.823985	0.364018	0.668398
XLOC_021965	Peaxi162Scf00408g00841	Zinc finger B-box domain containing protein 1 isoform 1 [Theobroma cacao] ref|XP_007040821.1| Zinc finger B-box domain containing protein 1 isoform 1 [Theobroma cacao] gb|EOY25321.1| Zinc finger B-box domain containing protein 1 isoform 1 [Theobroma cacao] gb|EOY25322.1| Zinc finger B-box domain containing protein 1 isoform 1 [Theobroma cacao]	RT_CTR_00h	RT_STR_00h	OK	42.0618	66.4613	0.660003	1.69767	0.00385	0.00930537	yes		Peaxi162Scf00067g02520	0.849701	3.433	2.57844	0.108328	0.403489
XLOC_010373	Peaxi162Scf00120g01512	Core-2/I-branching beta-1,6-N-acetylglucosaminyltransferase family protein	RT_CTR_00h	RT_STR_00h	OK	36.0948	57.023	0.659754	1.70634	0.0031	0.00769733	yes		Peaxi162Scf00081g01812	0.849683	5.70987	13.3166	0.000263068	0.0368248
XLOC_029657	Peaxi162Scf00798g00318	Myb family transcription factor APL	RT_CTR_00h	RT_STR_00h	OK	51.7786	81.7996	0.659738	1.70689	0.0037	0.0089857	yes		Peaxi162Scf00313g00914	0.84952	7.698	7.38104	0.00659152	0.127354
XLOC_027792	Peaxi162Scf00685g00069		RT_CTR_00h	RT_STR_00h	OK	1.8436	2.91097	0.658975	0.537051	0.35395	0.434715	no		Peaxi162Scf00205g00010	0.849506	6.4706	12.5798	0.00038993	0.0429587
XLOC_007589	Peaxi162Scf00074g00542	Mitochondrial pyruvate carrier 1	RT_CTR_00h	RT_STR_00h	OK	104.429	164.814	0.658313	1.71575	0.0025	0.00640186	yes		Peaxi162Scf00020g00139	0.849456	6.05749	6.639	0.00997701	0.153069
XLOC_012038	Peaxi162Scf00150g00125	Late embryogenesis abundant (LEA) hydroxyproline-rich glycoprotein family	RT_CTR_00h	RT_STR_00h	OK	11.7403	18.5281	0.658248	1.19684	0.03645	0.0651902	no		Peaxi162Scf00269g00611	0.84933	1.44581	0.823609	0.364127	0.668483
XLOC_016943	Peaxi162Scf00262g00123	Protein of unknown function, DUF584	RT_CTR_00h	RT_STR_00h	OK	12.6115	19.9026	0.658215	1.36072	0.02945	0.0542118	no		Peaxi162Scf00992g00314	0.849217	1.94731	3.34636	0.0673537	0.328551
XLOC_000736	Peaxi162Scf00003g00088	Unknown protein	RT_CTR_00h	RT_STR_00h	OK	227.174	358.486	0.65812	1.57997	0.0066	0.0148626	yes		Peaxi162Scf00701g00514	0.848594	0.157507	1.44866	0.228742	0.552351
XLOC_017172	Peaxi162Scf00268g00105	conserved hypothetical protein [Ricinus communis] gb|EEF28504.1| conserved hypothetical protein [Ricinus communis]	RT_CTR_00h	RT_STR_00h	OK	38.5112	60.737	0.657298	1.5972	0.00645	0.0145713	yes		Peaxi162Scf00013g00253	0.848209	3.59968	3.76676	0.0522809	0.295535
XLOC_006979	Peaxi162Scf00069g00011	Werner syndrome-like exonuclease	RT_CTR_00h	RT_STR_00h	OK	8.23608	12.9886	0.65722	1.05445	0.06575	0.108273	no		Peaxi162Scf00237g00002	0.847997	9.33959	5.83803	0.0156834	0.183937
XLOC_029479	Peaxi162Scf00786g00125	Cytochrome b561/ferric reductase transmembrane with DOMON related domain	RT_CTR_00h	RT_STR_00h	OK	3.04329	4.79895	0.657088	0.971987	0.09375	0.146587	no		Peaxi162Scf00130g00044	0.847849	5.16271	8.74595	0.0031029	0.0934466
XLOC_024949	Peaxi162Scf00536g00118	SNF1-related protein kinase regulatory subunit gamma 1	RT_CTR_00h	RT_STR_00h	OK	51.1342	80.6227	0.656898	1.66248	0.0039	0.0094105	yes		Peaxi162Scf00106g00322	0.847534	4.31929	6.48999	0.0108483	0.158792
XLOC_007458	Peaxi162Scf00074g00117	Glucan endo-1,3-beta-glucosidase 11	RT_CTR_00h	RT_STR_00h	OK	34.081	53.7144	0.65634	1.61653	0.00455	0.0107576	yes		Peaxi162Scf00128g01713	0.847487	5.43641	10.8255	0.00100109	0.0614801
XLOC_017663	Peaxi162Scf00284g00525	LOB domain-containing protein 4	RT_CTR_00h	RT_STR_00h	OK	12.0743	19.0241	0.655889	1.04048	0.07425	0.120194	no		Peaxi162Scf00120g00519	0.847028	4.61165	4.16869	0.0411775	0.26879
XLOC_011188	Peaxi162Scf00130g00615	UDP-Glycosyltransferase superfamily protein	RT_CTR_00h	RT_STR_00h	OK	4.08582	6.43632	0.655611	1.17219	0.048	0.082615	no		Peaxi162Scf00918g00026	0.846625	9.1009	6.52782	0.01062	0.15678
XLOC_032184	Peaxi162Scf01026g00243	SPFH/Band 7/PHB domain-containing membrane-associated protein family	RT_CTR_00h	RT_STR_00h	OK	29.9312	47.1494	0.655587	1.69722	0.0042	0.0100406	yes		Peaxi162Scf00757g00002	0.846548	5.30929	5.4245	0.0198561	0.201499
XLOC_001208	Peaxi162Scf00006g00389	alpha/beta-Hydrolases superfamily protein	RT_CTR_00h	RT_STR_00h	OK	68.6843	108.154	0.655039	1.68515	0.004	0.00962105	yes		Peaxi162Scf00783g00014	0.845202	6.73244	5.30729	0.0212364	0.206102
XLOC_014443	Peaxi162Scf00195g01222	Unknown protein	RT_CTR_00h	RT_STR_00h	OK	60.1004	94.6236	0.654826	1.13636	0.0531	0.0901508	no		Peaxi162Scf00060g01112	0.84498	3.64472	9.00352	0.00269461	0.0881257
XLOC_005654	Peaxi162Scf00047g02423	Ribosomal protein L12/ ATP-dependent Clp protease adaptor protein ClpS family protein	RT_CTR_00h	RT_STR_00h	OK	64.095	100.888	0.65447	1.67375	0.00415	0.00993522	yes		Peaxi162Scf00082g00164	0.84477	0.0693684	0.997305	0.317963	0.631294
XLOC_018234	Peaxi162Scf00299g00848	Unknown protein	RT_CTR_00h	RT_STR_00h	OK	41.5253	65.3535	0.654274	1.79534	0.0065	0.0146688	yes		Peaxi162Scf00281g00003	0.843841	6.79396	4.00844	0.045273	0.278496
XLOC_019880	Peaxi162Scf00347g00120	Unknown protein	RT_CTR_00h	RT_STR_00h	OK	30.0054	47.213	0.653962	1.67693	0.004	0.00962105	yes		Peaxi162Scf00983g00019	0.843749	3.89696	7.00237	0.00814018	0.139134
XLOC_022434	Peaxi162Scf00423g00323	lipase 1	RT_CTR_00h	RT_STR_00h	OK	9.04117	14.2253	0.653879	1.38391	0.01625	0.0324612	yes		Peaxi162Scf00518g00316	0.843436	4.11612	4.27014	0.0387877	0.262724
XLOC_011649	Peaxi162Scf00140g10025	Ribosomal protein L31	RT_CTR_00h	RT_STR_00h	OK	36.3012	57.0981	0.653426	1.35831	0.02065	0.0399223	yes		Peaxi162Scf00152g00725	0.843201	2.14677	3.29704	0.0694048	0.33268
XLOC_006764	Peaxi162Scf00066g00009	1-aminocyclopropane-1-carboxylate oxidase 5	RT_CTR_00h	RT_STR_00h	OK	65.5272	103.06	0.653321	1.77213	0.0031	0.00769733	yes		Peaxi162Scf00612g00043	0.842836	3.66198	4.29543	0.0382149	0.261296
XLOC_026702	Peaxi162Scf00624g00314	Adaptin ear-binding coat-associated protein 2	RT_CTR_00h	RT_STR_00h	OK	44.0785	69.302	0.652821	1.69483	0.0028	0.00703987	yes		Peaxi162Scf01108g00012	0.842833	4.05519	1.44667	0.229063	0.552439
XLOC_032727	Peaxi162Scf01098g00002	ATP synthase protein MI25	RT_CTR_00h	RT_STR_00h	OK	2.08875	3.28349	0.652592	0.636984	0.25335	0.328581	no		Peaxi162Scf00207g01214	0.842673	5.68746	7.50527	0.00615188	0.123723
XLOC_010843	Peaxi162Scf00128g01742	Unknown protein	RT_CTR_00h	RT_STR_00h	OK	44.5325	69.9936	0.652363	1.58705	0.0062	0.0140815	yes		Peaxi162Scf00722g00034	0.842489	3.6772	5.10411	0.0238692	0.215886
XLOC_018654	Peaxi162Scf00312g00024	NAD(P)-binding Rossmann-fold superfamily protein	RT_CTR_00h	RT_STR_00h	OK	11.8357	18.602	0.652319	1.28217	0.02745	0.0510132	no		Peaxi162Scf00089g01624	0.842343	2.5908	4.75304	0.0292466	0.234687
XLOC_031094	Peaxi162Scf00926g00519	Nucleic acid-binding, OB-fold-like protein	RT_CTR_00h	RT_STR_00h	OK	19.4739	30.6066	0.652299	1.37728	0.0188	0.0368108	yes		Peaxi162Scf00016g00515	0.84222	1.48615	1.32857	0.249059	0.57387
XLOC_011170	Peaxi162Scf00130g01319	Ankyrin repeat family protein / BTB/POZ domain-containing protein	RT_CTR_00h	RT_STR_00h	OK	6.27465	9.85963	0.651999	1.3684	0.01885	0.0368943	yes		Peaxi162Scf00299g01125	0.842059	2.86266	2.07849	0.149388	0.462706
XLOC_020247	Peaxi162Scf00359g01218	Oxygen-evolving enhancer protein 2-1, chloroplastic	RT_CTR_00h	RT_STR_00h	OK	42.9968	67.5594	0.651928	1.68296	0.0045	0.0106537	yes		Peaxi162Scf00128g01335	0.841518	3.94572	9.15763	0.00247683	0.086074
XLOC_010166	Peaxi162Scf00117g00142	6-phosphogluconate dehydrogenase, decarboxylating 1	RT_CTR_00h	RT_STR_00h	OK	248.234	390.038	0.651914	1.54408	0.0105	0.0222534	yes		Peaxi162Scf00178g00039	0.841347	3.24325	1.83517	0.175518	0.497037
XLOC_033244	Peaxi162Scf01184g00111	Unknown protein	RT_CTR_00h	RT_STR_00h	OK	11.0306	17.3245	0.651308	0.839719	0.15455	0.221979	no		Peaxi162Scf01190g00007	0.841189	2.87473	4.82225	0.0280947	0.231709
XLOC_027769	Peaxi162Scf00684g00563	cytochrome b6f complex subunit (petM), putative	RT_CTR_00h	RT_STR_00h	OK	4.17112	6.55015	0.651093	0.664825	0.2545	0.329731	no		Peaxi162Scf00171g00030	0.84075	7.31827	7.44501	0.00636124	0.125146
XLOC_030636	Peaxi162Scf00886g00003	conserved hypothetical protein [Ricinus communis] gb|EEF31533.1| conserved hypothetical protein [Ricinus communis]	RT_CTR_00h	RT_STR_00h	OK	12.2906	19.2946	0.650649	1.32625	0.02495	0.0469861	yes		Peaxi162Scf00129g01125	0.840743	3.01121	9.20589	0.00241238	0.0853853
XLOC_021027	Peaxi162Scf00379g00515	Clathrin light chain protein	RT_CTR_00h	RT_STR_00h	OK	405.797	636.949	0.650419	1.50927	0.01155	0.0241601	yes		Peaxi162Scf00549g10014	0.840726	4.74243	8.06092	0.00452301	0.110342
XLOC_012255	Peaxi162Scf00153g01839	Major pollen allergen Bet v 1-M/N	RT_CTR_00h	RT_STR_00h	OK	10.7513	16.8749	0.650371	1.0967	0.07095	0.115578	no		Peaxi162Scf00017g00216	0.839915	6.65565	6.8107	0.00906133	0.1456
XLOC_021770	Peaxi162Scf00402g00084	Calcium-binding EF-hand family protein	RT_CTR_00h	RT_STR_00h	OK	74.3539	116.694	0.650244	1.49813	0.00885	0.0191898	yes		Peaxi162Scf00038g00723	0.839892	1.15514	0.484339	0.486463	0.762958
XLOC_014636	Peaxi162Scf00201g00332	Unknown protein	RT_CTR_00h	RT_STR_00h	OK	61.8632	97.0519	0.649674	1.63341	0.00495	0.0115758	yes		Peaxi162Scf00011g00359	0.839236	2.01194	4.34238	0.0371749	0.259263
XLOC_019215	Peaxi162Scf00329g00024	dihydroflavonol 4-reductase-like1	RT_CTR_00h	RT_STR_00h	OK	13.5702	21.2884	0.649622	1.66613	0.00715	0.0159352	yes		Peaxi162Scf00033g02837	0.83897	3.11906	2.8798	0.0896971	0.370447
XLOC_022202	Peaxi162Scf00418g00116	Unknown protein	RT_CTR_00h	RT_STR_00h	OK	13.5408	21.2355	0.64917	0.893045	0.1297	0.192056	no		Peaxi162Scf00012g00231	0.83897	4.08924	3.0716	0.0796708	0.351631
XLOC_027381	Peaxi162Scf00668g00431	Unknown protein	RT_CTR_00h	RT_STR_00h	OK	32.6947	51.2619	0.648831	1.3772	0.019	0.0371478	yes		Peaxi162Scf00184g00072	0.838806	1.75006	1.95386	0.162171	0.47991
XLOC_021301	Peaxi162Scf00389g00918	Protein disulfide isomerase-like 5-1	RT_CTR_00h	RT_STR_00h	OK	13.5051	21.1742	0.648797	1.26818	0.03195	0.0581586	no		Peaxi162Scf00169g00086	0.838598	0.281401	0.939703	0.332354	0.643966
XLOC_008675	Peaxi162Scf00089g01022	Cysteine proteinases superfamily protein	RT_CTR_00h	RT_STR_00h	OK	2.97803	4.66878	0.648685	0.96916	0.1086	0.165947	no		Peaxi162Scf00253g00725	0.838277	3.58764	4.30569	0.037985	0.261099
XLOC_030701	Peaxi162Scf00892g00009	xyloglucan endotransglucosylase/hydrolase 32	RT_CTR_00h	RT_STR_00h	OK	59.6467	93.4962	0.648466	1.62318	0.00575	0.013188	yes		Peaxi162Scf00907g00115	0.83815	6.28525	16.6104	4.59e-05	0.0162912
XLOC_015334	Peaxi162Scf00214g00026	pfkB-like carbohydrate kinase family protein	RT_CTR_00h	RT_STR_00h	OK	11.92	18.6819	0.648254	1.45569	0.01235	0.0255986	yes		Peaxi162Scf00017g00268	0.838023	4.31414	2.93391	0.0867374	0.3653
XLOC_022135	Peaxi162Scf00416g00419	Cytochrome P450 superfamily protein	RT_CTR_00h	RT_STR_00h	OK	1.78023	2.78989	0.648141	0.37435	0.52595	0.603012	no		Peaxi162Scf00562g00096	0.837933	2.0609	2.71553	0.0993759	0.388061
XLOC_010085	Peaxi162Scf00115g00132	kiwellin [Actinidia deliciosa]	RT_CTR_00h	RT_STR_00h	OK	17.6387	27.6421	0.648127	1.15825	0.0423	0.0741732	no		Peaxi162Scf00353g00001	0.837595	4.05787	4.58695	0.0322163	0.245588
XLOC_013007	Peaxi162Scf00166g00530	Mitochondrial-processing peptidase subunit beta	RT_CTR_00h	RT_STR_00h	OK	152.708	239.238	0.64767	1.56431	0.0097	0.0207765	yes		Peaxi162Scf01312g00019	0.837382	2.03915	4.49162	0.0340615	0.251671
XLOC_015684	Peaxi162Scf00225g00525	sodium hydrogen exchanger 2	RT_CTR_00h	RT_STR_00h	OK	2.8106	4.4028	0.647543	1.06001	0.07145	0.116276	no		Peaxi162Scf00262g00123	0.837372	5.02226	5.31066	0.0211953	0.206102
XLOC_018134	Peaxi162Scf00298g00114	AP-4 complex subunit sigma	RT_CTR_00h	RT_STR_00h	OK	13.5748	21.2618	0.647333	1.28929	0.0325	0.0590245	no		Peaxi162Scf00263g01312	0.837085	12.6959	4.9026	0.0268163	0.22647
XLOC_009808	Peaxi162Scf00110g00818	plasma membrane intrinsic protein 1B	RT_CTR_00h	RT_STR_00h	OK	117.15	183.46	0.647105	1.62949	0.0046	0.0108609	yes		Peaxi162Scf00522g00511	0.836961	-0.416824	1.51103	0.218983	0.541366
XLOC_010682	Peaxi162Scf00126g00232	beta-xylosidase 1	RT_CTR_00h	RT_STR_00h	OK	8.78924	13.764	0.647091	1.4469	0.01265	0.0261368	yes		Peaxi162Scf00102g01136	0.836885	5.74855	7.06743	0.0078498	0.137699
XLOC_025230	Peaxi162Scf00546g00038	leucine-rich repeat/extensin 2	RT_CTR_00h	RT_STR_00h	OK	111.724	174.94	0.646927	2.84725	0.0068	0.0152509	yes		Peaxi162Scf00562g00216	0.836806	7.02048	6.1251	0.0133276	0.171336
XLOC_016273	Peaxi162Scf00241g00135	O-methyltransferase family protein	RT_CTR_00h	RT_STR_00h	OK	1.92386	3.01235	0.646883	0.751981	0.17995	0.251214	no		Peaxi162Scf00021g00055	0.836093	3.21893	3.64082	0.056379	0.303189
XLOC_001845	Peaxi162Scf00011g00818	40S ribosomal protein S12	RT_CTR_00h	RT_STR_00h	OK	342.119	535.576	0.646595	1.57085	0.006	0.013686	yes		Peaxi162Scf00148g00114	0.835677	7.72506	8.60762	0.00334759	0.0965672
XLOC_025939	Peaxi162Scf00583g00122	Plant invertase/pectin methylesterase inhibitor superfamily	RT_CTR_00h	RT_STR_00h	OK	1.91314	2.99478	0.646509	0.91425	0.10805	0.165222	no		Peaxi162Scf00038g02542	0.835448	8.05459	8.77106	0.00306047	0.0929988
XLOC_028770	Peaxi162Scf00740g00331	binding	RT_CTR_00h	RT_STR_00h	OK	16.6887	26.1215	0.646368	1.44401	0.01145	0.0239828	yes		Peaxi162Scf00877g00126	0.835358	2.42658	3.10136	0.078227	0.34879
XLOC_025041	Peaxi162Scf00539g00007	Sugar transport protein 14	RT_CTR_00h	RT_STR_00h	OK	20.5922	32.2218	0.645936	1.62267	0.0057	0.0130882	yes		Peaxi162Scf01645g00001	0.835084	4.90555	9.19478	0.00242706	0.0854918
XLOC_007136	Peaxi162Scf00071g00022	Pyridoxal phosphate (PLP)-dependent transferases superfamily protein	RT_CTR_00h	RT_STR_00h	OK	13.1172	20.5233	0.645801	1.42049	0.01805	0.0355392	yes		Peaxi162Scf00303g00092	0.83507	2.50017	3.76172	0.0524385	0.295665
XLOC_003888	Peaxi162Scf00029g02515	early nodulin-like protein 18	RT_CTR_00h	RT_STR_00h	OK	19.8705	31.0881	0.645736	1.39476	0.02	0.0388292	yes		Peaxi162Scf00964g00153	0.83455	9.24195	8.85928	0.00291602	0.090822
XLOC_022541	Peaxi162Scf00428g01010	Histone superfamily protein	RT_CTR_00h	RT_STR_00h	OK	18.7542	29.3357	0.645446	1.18695	0.04795	0.0825407	no		Peaxi162Scf00149g01111	0.834498	1.57334	1.83919	0.175046	0.496177
XLOC_017892	Peaxi162Scf00288g00005	Protein of unknown function (DUF1336)	RT_CTR_00h	RT_STR_00h	OK	15.6474	24.4753	0.645409	1.4521	0.01435	0.029143	yes		Peaxi162Scf00047g02458	0.834317	0.366741	0.677821	0.410338	0.708362
XLOC_002604	Peaxi162Scf00016g00836	Glucan endo-1,3-beta-D-glucosidase	RT_CTR_00h	RT_STR_00h	OK	42.6148	66.6398	0.64503	1.7202	0.0033	0.0081304	yes		Peaxi162Scf00074g00624	0.834243	4.44939	2.44389	0.117983	0.419803
XLOC_003324	Peaxi162Scf00020g01714	Bifunctional pinoresinol-lariciresinol reductase	RT_CTR_00h	RT_STR_00h	OK	34.3186	53.6614	0.644891	1.64941	0.0039	0.0094105	yes		Peaxi162Scf00211g00223	0.833552	0.0777006	0.426926	0.513501	0.780349
XLOC_027281	Peaxi162Scf00660g00038	CASP-like protein	RT_CTR_00h	RT_STR_00h	OK	6.78656	10.6101	0.644681	1.01296	0.0796	0.127605	no		Peaxi162Scf00411g00041	0.833544	5.62794	5.33808	0.0208644	0.204851
XLOC_014013	Peaxi162Scf00188g00072	HXXXD-type acyl-transferase family protein	RT_CTR_00h	RT_STR_00h	OK	4.05669	6.342	0.644635	1.08333	0.0625	0.10368	no		Peaxi162Scf00932g00218	0.833522	2.63403	3.21139	0.0731275	0.339676
XLOC_014453	Peaxi162Scf00196g00048	high mobility group protein [Canavalia gladiata] dbj|BAA13133.1| high mobility group protein [Canavalia gladiata]	RT_CTR_00h	RT_STR_00h	OK	356.152	556.694	0.644391	1.55646	0.00835	0.0182379	yes		Peaxi162Scf00950g00007	0.833278	4.69676	7.12615	0.00759678	0.135408
XLOC_022955	Peaxi162Scf00444g00130	ferric reduction oxidase 4	RT_CTR_00h	RT_STR_00h	OK	112.045	175.131	0.644353	1.45532	0.0127	0.0262269	yes		Peaxi162Scf00815g00338	0.832967	6.19386	2.99993	0.083268	0.359227
XLOC_002868	Peaxi162Scf00016g02428	Plant basic secretory protein (BSP) family protein	RT_CTR_00h	RT_STR_00h	OK	100.382	156.887	0.644229	1.62025	0.0045	0.0106537	yes		Peaxi162Scf00086g00428	0.832353	5.5416	3.80874	0.0509858	0.293665
XLOC_009364	Peaxi162Scf00102g00119	Protein NRT1/ PTR FAMILY 6.3	RT_CTR_00h	RT_STR_00h	OK	175.195	273.799	0.644159	1.48706	0.01005	0.0214264	yes		Peaxi162Scf00312g00024	0.832312	4.53762	4.52595	0.0333846	0.249601
XLOC_025585	Peaxi162Scf00563g00525	Phosphoglycerate mutase family protein	RT_CTR_00h	RT_STR_00h	OK	2.8934	4.52023	0.643631	0.79503	0.1652	0.234216	no		Peaxi162Scf00310g00711	0.832174	0.937724	1.54916	0.21326	0.536202
XLOC_025081	Peaxi162Scf00540g00426	pfkB-like carbohydrate kinase family protein	RT_CTR_00h	RT_STR_00h	OK	10.7197	16.7447	0.643439	1.39314	0.0157	0.0315106	yes		Peaxi162Scf00135g00123	0.832151	1.45259	3.61	0.0574333	0.305799
XLOC_001394	Peaxi162Scf00007g00930	Unknown protein	RT_CTR_00h	RT_STR_00h	OK	9.97047	15.5706	0.643095	1.05409	0.0656	0.108062	no		Peaxi162Scf00651g00210	0.831942	-0.261847	0.879964	0.348212	0.654877
XLOC_018530	Peaxi162Scf00307g01424	aspartic proteinase A1	RT_CTR_00h	RT_STR_00h	OK	14.273	22.2884	0.642999	1.6257	0.00705	0.0157397	yes		Peaxi162Scf00119g00917	0.831876	-0.230079	1.63876	0.200496	0.527659
XLOC_024846	Peaxi162Scf00533g00022	SAUR-like auxin-responsive protein family	RT_CTR_00h	RT_STR_00h	OK	9.86993	15.4117	0.642911	0.814964	0.158	0.22593	no		Peaxi162Scf00064g01521	0.831458	0.791118	1.70888	0.19113	0.516464
XLOC_006508	Peaxi162Scf00062g02315	2-oxoglutarate (2OG) and Fe(II)-dependent oxygenase superfamily protein	RT_CTR_00h	RT_STR_00h	OK	2.13502	3.33347	0.642771	0.785498	0.176	0.246614	no		Peaxi162Scf00017g02232	0.830796	0.869681	3.73317	0.0533421	0.297128
XLOC_002654	Peaxi162Scf00016g01737	alpha/beta-Hydrolases superfamily protein	RT_CTR_00h	RT_STR_00h	OK	11.6673	18.2118	0.642401	1.44048	0.0176	0.034774	yes		Peaxi162Scf00001g00412	0.830773	8.98942	5.70932	0.0168751	0.188418
XLOC_009170	Peaxi162Scf00100g00017	HXXXD-type acyl-transferase family protein	RT_CTR_00h	RT_STR_00h	OK	19.3861	30.2558	0.64219	1.55779	0.00845	0.0184283	yes		Peaxi162Scf00413g00118	0.830432	8.15326	5.94349	0.0147717	0.177673
XLOC_009979	Peaxi162Scf00111g01478	BES1/BZR1 homolog 4	RT_CTR_00h	RT_STR_00h	OK	4.43263	6.91582	0.641736	0.988887	0.0809	0.12939	no		Peaxi162Scf00931g00118	0.830298	1.39122	2.17253	0.140495	0.451531
XLOC_002668	Peaxi162Scf00016g01824	Unknown protein	RT_CTR_00h	RT_STR_00h	OK	9.17875	14.3138	0.641037	0.988244	0.09505	0.148249	no		Peaxi162Scf00406g00069	0.830157	5.8269	8.87262	0.00289479	0.0904893
XLOC_016387	Peaxi162Scf00245g00322	Calcium-binding EF hand family protein	RT_CTR_00h	RT_STR_00h	OK	38.2079	59.5746	0.640827	1.5254	0.00915	0.0197544	yes		Peaxi162Scf00769g00038	0.829941	2.6507	2.4833	0.115061	0.415422
XLOC_008694	Peaxi162Scf00089g01210	High-affinity nitrate transporter 3.1	RT_CTR_00h	RT_STR_00h	OK	3.87842	6.04563	0.640426	0.731775	0.20715	0.281644	no		Peaxi162Scf00062g01613	0.829854	7.23176	9.11339	0.00253746	0.0867258
XLOC_017970	Peaxi162Scf00292g00051	GRAS family transcription factor family protein, putative [Theobroma cacao] gb|EOY30935.1| GRAS family transcription factor family protein, putative [Theobroma cacao]	RT_CTR_00h	RT_STR_00h	OK	22.5083	35.0704	0.639801	1.54593	0.01345	0.0275624	yes		Peaxi162Scf00002g00413	0.82985	2.31545	1.42875	0.231968	0.554896
XLOC_032685	Peaxi162Scf01092g00115	mitochondrial ribosomal protein S14	RT_CTR_00h	RT_STR_00h	OK	7.60757	11.8519	0.639606	0.671582	0.3182	0.397669	no		Peaxi162Scf00452g00847	0.829706	5.24415	6.66518	0.00983149	0.151651
XLOC_031813	Peaxi162Scf00985g00422	Peroxidase superfamily protein	RT_CTR_00h	RT_STR_00h	OK	19.7434	30.7538	0.63939	1.54279	0.0083	0.018143	yes		Peaxi162Scf00984g00014	0.829651	4.48479	4.59233	0.0321153	0.24527
XLOC_029228	Peaxi162Scf00770g00046	GDSL esterase/lipase	RT_CTR_00h	RT_STR_00h	OK	7.83278	12.2002	0.639304	1.22632	0.03745	0.0667404	no		Peaxi162Scf02095g00010	0.82942	5.98685	10.5674	0.00115098	0.0656723
XLOC_014020	Peaxi162Scf00188g01026	DNA glycosylase superfamily protein	RT_CTR_00h	RT_STR_00h	OK	2.25349	3.50926	0.639005	0.640324	0.2892	0.367082	no		Peaxi162Scf00113g01819	0.828941	0.620104	1.09943	0.294391	0.611681
XLOC_002762	Peaxi162Scf00016g00149	Endoglucanase 24	RT_CTR_00h	RT_STR_00h	OK	1.8139	2.8241	0.638698	0.68681	0.2307	0.306151	no		Peaxi162Scf00516g00214	0.828934	0.970303	1.92822	0.164953	0.482891
XLOC_023267	Peaxi162Scf00452g00210	glyceraldehyde-3-phosphate dehydrogenase C2	RT_CTR_00h	RT_STR_00h	OK	142.221	221.372	0.638341	1.55194	0.0097	0.0207765	yes		Peaxi162Scf00415g00214	0.828844	4.63073	11.757	0.000606161	0.0499692
XLOC_004849	Peaxi162Scf00039g01234	Arginine biosynthesis bifunctional protein ArgJ 1	RT_CTR_00h	RT_STR_00h	OK	7.42353	11.5545	0.638279	1.4084	0.01965	0.0382411	yes		Peaxi162Scf00071g00022	0.828463	4.24871	7.31735	0.0068292	0.129131
XLOC_027190	Peaxi162Scf00656g00026	nodulin MtN21 /EamA-like transporter family protein	RT_CTR_00h	RT_STR_00h	OK	125.566	195.409	0.638057	1.58763	0.0071	0.0158376	yes		Peaxi162Scf00352g00215	0.828394	0.867482	0.763562	0.382216	0.683987
XLOC_019338	Peaxi162Scf00332g00337	DCN1-like protein 4	RT_CTR_00h	RT_STR_00h	OK	23.2834	36.2304	0.6379	1.59286	0.0062	0.0140815	yes		Peaxi162Scf00091g00615	0.828052	7.80089	8.61988	0.00332514	0.0960535
XLOC_029079	Peaxi162Scf00760g00220	actin-11	RT_CTR_00h	RT_STR_00h	OK	45.1323	70.2177	0.637673	1.62211	0.0055	0.0126897	yes		Peaxi162Scf00928g00128	0.827761	-0.671459	0.436535	0.5088	0.777983
XLOC_034320	Peaxi162Scf01509g00012	MBOAT (membrane bound O-acyl transferase) family protein	RT_CTR_00h	RT_STR_00h	OK	4.46995	6.95402	0.637587	0.70551	0.2066	0.281115	no		Peaxi162Scf00555g00211	0.82728	0.976252	1.96945	0.160506	0.477712
XLOC_015785	Peaxi162Scf00227g00915	SWIM zinc finger family protein / mitogen-activated protein kinase kinase kinase (MAPKKK)-related	RT_CTR_00h	RT_STR_00h	OK	9.05626	14.0792	0.636582	1.2458	0.04735	0.0816522	no		Peaxi162Scf00012g00179	0.826501	5.89052	11.2209	0.000808832	0.0574766
XLOC_033943	Peaxi162Scf01336g00020	Glycoprotein membrane precursor GPI-anchored	RT_CTR_00h	RT_STR_00h	OK	91.8141	142.717	0.636365	1.62691	0.00525	0.012183	yes		Peaxi162Scf00702g00059	0.826238	5.05558	11.2048	0.000815862	0.0574766
XLOC_024473	Peaxi162Scf00517g00317	GDSL esterase/lipase	RT_CTR_00h	RT_STR_00h	OK	2.30276	3.57914	0.636252	0.586406	0.32435	0.404091	no		Peaxi162Scf00446g00029	0.826032	9.77277	5.13722	0.0234181	0.213484
XLOC_007385	Peaxi162Scf00073g00019	Protein DEHYDRATION-INDUCED 19 homolog 3	RT_CTR_00h	RT_STR_00h	OK	49.5125	76.9288	0.635731	1.68632	0.00395	0.0095152	yes		Peaxi162Scf00152g00144	0.825994	-0.33967	1.06055	0.30309	0.61853
XLOC_025797	Peaxi162Scf00575g00058		RT_CTR_00h	RT_STR_00h	OK	55.1285	85.6479	0.63562	1.42036	0.01335	0.0273853	yes		Peaxi162Scf00058g00138	0.825771	4.54136	3.30781	0.0689514	0.331487
XLOC_025535	Peaxi162Scf00560g00729	calcium-dependent protein kinase 2	RT_CTR_00h	RT_STR_00h	OK	2.57008	3.99272	0.635557	0.955223	0.11445	0.173232	no		Peaxi162Scf00000g08112	0.825643	4.05364	6.28229	0.012195	0.166173
XLOC_007876	Peaxi162Scf00078g00836	O-methyltransferase family protein	RT_CTR_00h	RT_STR_00h	OK	19.9518	30.9958	0.635554	1.6816	0.00475	0.0111685	yes		Peaxi162Scf00319g00058	0.825352	5.62687	6.83555	0.0089361	0.144359
XLOC_033853	Peaxi162Scf01313g00229	Calcium-binding EF-hand family protein	RT_CTR_00h	RT_STR_00h	OK	3.83475	5.95594	0.635194	0.910941	0.124	0.185123	no		Peaxi162Scf00003g04837	0.825175	2.42654	3.60081	0.0577516	0.306247
XLOC_015797	Peaxi162Scf00228g00332	Enoyl-CoA hydratase, mitochondrial	RT_CTR_00h	RT_STR_00h	OK	12.768	19.8271	0.634936	1.36649	0.0211	0.0406709	yes		Peaxi162Scf00069g00105	0.825166	0.314097	1.15058	0.283429	0.602986
XLOC_029216	Peaxi162Scf00769g00028	Unknown protein	RT_CTR_00h	RT_STR_00h	OK	8.03502	12.4772	0.634923	1.03313	0.0756	0.122054	no		Peaxi162Scf00002g04712	0.825019	2.32267	1.68774	0.1939	0.520754
XLOC_012370	Peaxi162Scf00155g00071	NEDD8-specific protease 1	RT_CTR_00h	RT_STR_00h	OK	6.28118	9.75053	0.634443	1.15923	0.0542	0.09174	no		Peaxi162Scf00038g00063	0.824984	5.61063	8.63844	0.00329142	0.095576
XLOC_030302	Peaxi162Scf00845g00122	arabinogalactan-protein [Nicotiana alata]	RT_CTR_00h	RT_STR_00h	OK	51.2442	79.5317	0.634142	1.6039	0.00585	0.0133884	yes		Peaxi162Scf00085g00528	0.824942	1.58418	3.71544	0.0539115	0.297981
XLOC_031219	Peaxi162Scf00937g00331	Zinc finger, C3HC4 type (RING finger) family protein	RT_CTR_00h	RT_STR_00h	OK	7.20809	11.1869	0.634128	1.06129	0.0793	0.127192	no		Peaxi162Scf00132g01013	0.824642	1.70979	1.67728	0.195286	0.52297
XLOC_013415	Peaxi162Scf00173g00217	Unknown protein	RT_CTR_00h	RT_STR_00h	OK	84.4458	131.042	0.633936	1.61439	0.0053	0.0122849	yes		Peaxi162Scf00322g00918	0.824586	5.62146	5.4734	0.019308	0.198761
XLOC_018153	Peaxi162Scf00299g00237	TRICHOME BIREFRINGENCE-LIKE 13	RT_CTR_00h	RT_STR_00h	OK	3.51313	5.45105	0.633777	0.988789	0.09585	0.149323	no		Peaxi162Scf00263g01414	0.823454	5.4326	7.53451	0.00605283	0.123028
XLOC_024397	Peaxi162Scf00515g00315	Protein of unknown function (DUF1195)	RT_CTR_00h	RT_STR_00h	OK	5.91374	9.17481	0.633608	0.852035	0.14655	0.21249	no		Peaxi162Scf01022g00322	0.823278	7.22076	4.0503	0.0441634	0.275433
XLOC_027434	Peaxi162Scf00672g00810	GDSL esterase/lipase	RT_CTR_00h	RT_STR_00h	OK	4.08082	6.33094	0.63356	1.11285	0.05975	0.0997341	no		Peaxi162Scf00004g04121	0.822641	5.36534	8.01528	0.00463843	0.111947
XLOC_002933	Peaxi162Scf00017g00002	Queuine tRNA-ribosyltransferase subunit QTRTD1	RT_CTR_00h	RT_STR_00h	OK	2.62415	4.07103	0.633542	0.768242	0.18845	0.260987	no		Peaxi162Scf00007g01332	0.822572	0.272933	0.480387	0.488247	0.764367
XLOC_017450	Peaxi162Scf00274g00752	glutathione S-transferase TAU 10	RT_CTR_00h	RT_STR_00h	OK	7.29664	11.3147	0.632898	1.43213	0.01405	0.0286174	yes		Peaxi162Scf00037g00326	0.822535	3.51618	6.65692	0.00987717	0.152101
XLOC_022215	Peaxi162Scf00419g00111	Ubiquitin-conjugating enzyme E2 variant 1D	RT_CTR_00h	RT_STR_00h	OK	125.214	194.143	0.632721	1.62676	0.00465	0.0109644	yes		Peaxi162Scf00658g00631	0.82248	2.61116	5.54359	0.0185485	0.196108
XLOC_000056	Peaxi162Scf00000g00728	TRICHOME BIREFRINGENCE-LIKE 41	RT_CTR_00h	RT_STR_00h	OK	2.86283	4.43854	0.632642	0.929169	0.1157	0.174838	no		Peaxi162Scf00342g00036	0.822229	2.80946	4.95877	0.0259587	0.222816
XLOC_013159	Peaxi162Scf00169g00094	Unknown protein	RT_CTR_00h	RT_STR_00h	OK	40.9073	63.4186	0.632545	1.23026	0.03515	0.0631653	no		Peaxi162Scf00477g00114	0.822048	5.15262	3.34134	0.0675594	0.328914
XLOC_007457	Peaxi162Scf00074g00132	Granule-bound starch synthase 1, chloroplastic/amyloplastic	RT_CTR_00h	RT_STR_00h	OK	4.59102	7.11707	0.632468	1.29074	0.02765	0.0513325	no		Peaxi162Scf00064g01819	0.821463	3.61883	6.15419	0.0131101	0.170679
XLOC_025754	Peaxi162Scf00573g00053	SKP1-like 11	RT_CTR_00h	RT_STR_00h	OK	21.8142	33.814	0.632354	0.905478	0.1219	0.182714	no		Peaxi162Scf00074g00005	0.821458	5.32943	9.58393	0.00196288	0.0787891
XLOC_008673	Peaxi162Scf00089g00930	Adenosylhomocysteinase 1	RT_CTR_00h	RT_STR_00h	OK	13.8189	21.4203	0.63234	1.47149	0.01175	0.0245242	yes		Peaxi162Scf00314g00745	0.821348	-0.0721039	0.656637	0.41775	0.714074
XLOC_021477	Peaxi162Scf00393g00041	60S ribosomal protein L27-3	RT_CTR_00h	RT_STR_00h	OK	260.213	403.344	0.632318	1.61465	0.00695	0.0155433	yes		Peaxi162Scf00100g01517	0.821243	3.59937	5.15473	0.0231832	0.212472
XLOC_017333	Peaxi162Scf00272g00074	Unknown protein	RT_CTR_00h	RT_STR_00h	OK	11.8731	18.4037	0.632306	0.915824	0.10225	0.15768	no		Peaxi162Scf00274g00810	0.82121	1.95852	2.76849	0.0961365	0.382404
XLOC_020144	Peaxi162Scf00357g00524	Pectin lyase-like superfamily protein	RT_CTR_00h	RT_STR_00h	OK	3.71002	5.75068	0.632304	1.13391	0.05595	0.0942831	no		Peaxi162Scf00332g10026	0.820934	1.64382	0.483062	0.487038	0.763323
XLOC_018590	Peaxi162Scf00310g00513	N-glycosylase/DNA lyase	RT_CTR_00h	RT_STR_00h	OK	3.52871	5.46931	0.632218	1.01753	0.07465	0.12075	no		Peaxi162Scf00055g00161	0.820488	0.0967688	0.806181	0.369252	0.67203
XLOC_011712	Peaxi162Scf00141g00333	Mitochondrial inner membrane protease subunit 2	RT_CTR_00h	RT_STR_00h	OK	11.0985	17.2016	0.632173	1.02421	0.07915	0.126984	no		Peaxi162Scf00003g02437	0.8203	0.579049	1.35348	0.244671	0.568507
XLOC_002773	Peaxi162Scf00016g00338	Cysteine proteinase 1	RT_CTR_00h	RT_STR_00h	OK	46.2999	71.7544	0.63206	1.6704	0.00465	0.0109644	yes		Peaxi162Scf00160g00119	0.819868	0.923946	1.68828	0.193828	0.520696
XLOC_004386	Peaxi162Scf00036g00178	VACUOLAR SORTING RECEPTOR 6	RT_CTR_00h	RT_STR_00h	OK	19.1979	29.7498	0.631931	1.54893	0.00815	0.0178576	yes		Peaxi162Scf00714g00330	0.819726	1.1711	4.68854	0.0303645	0.238313
XLOC_014462	Peaxi162Scf00196g00120	Unknown protein	RT_CTR_00h	RT_STR_00h	OK	47.4304	73.4711	0.631365	0.857796	0.17225	0.242285	no		Peaxi162Scf00173g00083	0.819658	1.65768	1.52185	0.217339	0.539752
XLOC_032098	Peaxi162Scf01015g00113	Transcription initiation factor TFIID subunit 12	RT_CTR_00h	RT_STR_00h	OK	21.8621	33.864	0.631319	2.63036	0.00435	0.0103481	yes		Peaxi162Scf00591g00511	0.819493	2.32074	3.55658	0.0593097	0.310364
XLOC_034734	Peaxi162Scf02095g00010	60S ribosomal protein L24	RT_CTR_00h	RT_STR_00h	OK	141.877	219.709	0.630951	1.66168	0.00595	0.0135877	yes		Peaxi162Scf00175g00016	0.819466	4.19007	2.60775	0.106343	0.400103
XLOC_011947	Peaxi162Scf00148g00114	Embryo-specific protein 3, (ATS3)	RT_CTR_00h	RT_STR_00h	OK	246.846	382.184	0.630654	1.57918	0.00515	0.0119815	yes		Peaxi162Scf00021g00626	0.81875	3.52326	3.74069	0.0531026	0.297128
XLOC_031180	Peaxi162Scf00932g00218	Unknown protein	RT_CTR_00h	RT_STR_00h	OK	22.0548	34.1439	0.630534	1.44713	0.01985	0.0385787	yes		Peaxi162Scf00332g00225	0.818718	1.14566	1.49939	0.220766	0.543943
XLOC_023743	Peaxi162Scf00474g00008	Synaptic vesicle 2-related protein	RT_CTR_00h	RT_STR_00h	OK	13.3958	20.7352	0.630308	1.48331	0.01315	0.0270294	yes		Peaxi162Scf00548g00317	0.81844	7.1123	8.66895	0.00323677	0.0952274
XLOC_020560	Peaxi162Scf00363g00822	Disease resistance-responsive (dirigent-like protein) family protein	RT_CTR_00h	RT_STR_00h	OK	39.1804	60.6421	0.630188	1.5144	0.01035	0.0219794	yes		Peaxi162Scf00013g01518	0.81841	4.1828	4.32545	0.0375465	0.260088
XLOC_002002	Peaxi162Scf00012g00036	nodulin MtN21 /EamA-like transporter family protein	RT_CTR_00h	RT_STR_00h	OK	51.6031	79.869	0.630178	1.53671	0.0067	0.0150579	yes		Peaxi162Scf00634g00032	0.818357	2.4165	1.57483	0.209506	0.532882
XLOC_012960	Peaxi162Scf00166g00643	Unknown protein	RT_CTR_00h	RT_STR_00h	OK	3.70263	5.72808	0.629502	1.2826	0.05795	0.0971405	no		Peaxi162Scf00257g00112	0.818334	1.26973	3.1228	0.0772041	0.346769
XLOC_002842	Peaxi162Scf00016g00187	Pentatricopeptide repeat-containing protein	RT_CTR_00h	RT_STR_00h	OK	12.0789	18.6851	0.629393	1.74103	0.00675	0.0151532	yes		Peaxi162Scf00076g01036	0.818099	1.2663	0.48257	0.48726	0.763515
XLOC_003576	Peaxi162Scf00024g02011	2-oxoglutarate (2OG) and Fe(II)-dependent oxygenase superfamily protein	RT_CTR_00h	RT_STR_00h	OK	7.61396	11.7777	0.629342	1.21929	0.0401	0.0708212	no		Peaxi162Scf00803g00014	0.817771	2.34051	3.08389	0.0790711	0.350599
XLOC_026104	Peaxi162Scf00592g00447	DNA-directed RNA polymerases II, IV and V subunit 8B	RT_CTR_00h	RT_STR_00h	OK	11.0581	17.1047	0.629288	1.20874	0.04255	0.0745529	no		Peaxi162Scf01276g00037	0.817743	5.53231	3.94298	0.0470674	0.284128
XLOC_017246	Peaxi162Scf00270g00420	Double-stranded RNA-binding protein 2	RT_CTR_00h	RT_STR_00h	OK	72.1587	111.61	0.629217	1.658	0.0049	0.0114741	yes		Peaxi162Scf00516g00641	0.817561	3.73757	5.26329	0.0217799	0.207804
XLOC_012840	Peaxi162Scf00164g00711	pop3 peptide [Arabidopsis thaliana]	RT_CTR_00h	RT_STR_00h	OK	33.7829	52.252	0.629193	1.3851	0.01595	0.0319447	yes		Peaxi162Scf00589g00001	0.817326	1.5995	2.90294	0.0884184	0.368253
XLOC_004347	Peaxi162Scf00036g00163	RNA ligase/cyclic nucleotide phosphodiesterase family protein	RT_CTR_00h	RT_STR_00h	OK	76.913	118.96	0.629174	1.58872	0.00685	0.0153483	yes		Peaxi162Scf01216g00030	0.816434	6.33104	5.59715	0.0179898	0.194169
XLOC_027794	Peaxi162Scf00687g00002	nodulin MtN21 /EamA-like transporter family protein	RT_CTR_00h	RT_STR_00h	OK	24.9772	38.6254	0.628941	1.53796	0.00885	0.0191898	yes		Peaxi162Scf00428g00087	0.816348	7.31767	3.47579	0.0622731	0.31706
XLOC_012519	Peaxi162Scf00159g01110	conserved hypothetical protein [Ricinus communis] gb|EEF36374.1| conserved hypothetical protein [Ricinus communis]	RT_CTR_00h	RT_STR_00h	OK	3.08244	4.76646	0.628848	0.481815	0.39905	0.480354	no		Peaxi162Scf00681g00022	0.816279	4.70273	5.86553	0.0154402	0.182463
XLOC_005273	Peaxi162Scf00045g00227	Plastid lipid-associated protein 3, chloroplastic	RT_CTR_00h	RT_STR_00h	OK	2.86228	4.42526	0.628595	0.88347	0.11885	0.178894	no		Peaxi162Scf00402g00013	0.815974	6.12764	0.490978	0.483491	0.76141
XLOC_010091	Peaxi162Scf00115g00038	high affinity nitrate transporter 2.6	RT_CTR_00h	RT_STR_00h	OK	3.25599	5.03025	0.627535	1.07963	0.0919	0.144158	no		Peaxi162Scf00089g01022	0.815864	2.61584	2.88467	0.0894263	0.370096
XLOC_030928	Peaxi162Scf00915g00018	phosphoprotein phosphatase inhibitors	RT_CTR_00h	RT_STR_00h	OK	7.12073	10.9976	0.627093	1.24488	0.0324	0.0588696	no		Peaxi162Scf00652g00214	0.815701	2.29294	2.4534	0.117271	0.418668
XLOC_013423	Peaxi162Scf00173g00511	Protein YIPF5 homolog	RT_CTR_00h	RT_STR_00h	OK	30.7944	47.5584	0.62703	1.46671	0.0116	0.0242508	yes		Peaxi162Scf00376g00210	0.815535	4.83529	3.78547	0.0516994	0.294588
XLOC_026403	Peaxi162Scf00611g00316	Bifunctional inhibitor/lipid-transfer protein/seed storage 2S albumin superfamily protein	RT_CTR_00h	RT_STR_00h	OK	277.022	427.825	0.627019	1.59926	0.0055	0.0126897	yes		Peaxi162Scf00569g00002	0.815492	4.67062	2.72345	0.0988842	0.386943
XLOC_008025	Peaxi162Scf00079g00614	xyloglucan endotransglucosylase/hydrolase 8	RT_CTR_00h	RT_STR_00h	OK	21.5847	33.3328	0.626937	1.5068	0.01185	0.0247046	yes		Peaxi162Scf00021g02221	0.815164	6.47219	5.81417	0.0158976	0.184997
XLOC_024946	Peaxi162Scf00536g00089	DNA polymerase delta subunit 4 family protein [Populus trichocarpa] gb|EEE99832.1| DNA polymerase delta subunit 4 family protein [Populus trichocarpa]	RT_CTR_00h	RT_STR_00h	OK	9.0559	13.9839	0.626834	0.982943	0.08625	0.136585	no		Peaxi162Scf00422g00065	0.814941	8.20822	5.57783	0.0181893	0.195123
XLOC_014527	Peaxi162Scf00198g00137	Zinc transporter 5	RT_CTR_00h	RT_STR_00h	OK	4.23681	6.54156	0.626655	1.05203	0.0787	0.126366	no		Peaxi162Scf00620g00241	0.814857	5.48078	8.60025	0.00336117	0.0967536
XLOC_007365	Peaxi162Scf00073g00212	Unknown protein	RT_CTR_00h	RT_STR_00h	OK	2.05063	3.16527	0.626259	0.312786	0.6258	0.694093	no		Peaxi162Scf00075g01630	0.814851	4.31329	4.76825	0.0289892	0.234358
XLOC_032796	Peaxi162Scf01110g00216	LysM domain-containing GPI-anchored protein 1	RT_CTR_00h	RT_STR_00h	OK	49.9014	77.0034	0.625841	1.55805	0.00575	0.013188	yes		Peaxi162Scf00568g00061	0.81482	3.61452	2.57406	0.108628	0.404007
XLOC_034631	Peaxi162Scf01807g00011	COP9 signalosome, subunit CSN8	RT_CTR_00h	RT_STR_00h	OK	24.0465	37.1015	0.625652	1.42035	0.01605	0.0321187	yes		Peaxi162Scf00345g00122	0.814789	2.99113	3.90417	0.0481665	0.287285
XLOC_013406	Peaxi162Scf00173g00083	Zinc finger A20 and AN1 domain-containing stress-associated protein 4	RT_CTR_00h	RT_STR_00h	OK	2.7499	4.24154	0.62521	0.691168	0.2525	0.327687	no		Peaxi162Scf00347g00071	0.81475	8.83742	3.44996	0.0632533	0.319692
XLOC_017729	Peaxi162Scf00285g00049	Polygalacturonase inhibitor	RT_CTR_00h	RT_STR_00h	OK	93.8554	144.755	0.625101	1.65411	0.00415	0.00993522	yes		Peaxi162Scf00013g01241	0.814555	5.67539	6.30436	0.0120441	0.165684
XLOC_009909	Peaxi162Scf00111g01140	Cytochrome P450 superfamily protein	RT_CTR_00h	RT_STR_00h	OK	7.52323	11.5995	0.624641	1.39025	0.0262	0.0490026	yes		Peaxi162Scf00603g00413	0.814544	4.18403	0.48901	0.484369	0.761851
XLOC_019553	Peaxi162Scf00337g00926	2-oxoglutarate (2OG) and Fe(II)-dependent oxygenase superfamily protein	RT_CTR_00h	RT_STR_00h	OK	37.1917	57.3412	0.624591	1.63134	0.00575	0.013188	yes		Peaxi162Scf00450g00853	0.814526	6.53784	5.49644	0.0190553	0.198049
XLOC_015236	Peaxi162Scf00212g00413	Unknown protein	RT_CTR_00h	RT_STR_00h	OK	11.6752	18.0004	0.624575	1.23011	0.0404	0.0712808	no		Peaxi162Scf00732g00334	0.814073	8.60973	4.31129	0.0378603	0.261011
XLOC_003072	Peaxi162Scf00017g00233	Pyridoxine/pyridoxamine 5'-phosphate oxidase	RT_CTR_00h	RT_STR_00h	OK	6.30796	9.72417	0.624403	1.46456	0.01245	0.0257785	yes		Peaxi162Scf00089g00930	0.813808	5.88451	7.59304	0.00585942	0.120814
XLOC_033798	Peaxi162Scf01309g00012	fatty acid desaturase 2	RT_CTR_00h	RT_STR_00h	OK	29.5238	45.5027	0.624073	1.52541	0.0075	0.0166118	yes		Peaxi162Scf00074g00227	0.813539	4.44278	3.80622	0.0510624	0.29394
XLOC_001037	Peaxi162Scf00004g01813	agenet domain-containing protein / bromo-adjacent homology (BAH) domain-containing protein	RT_CTR_00h	RT_STR_00h	OK	2.90572	4.47781	0.623895	0.676531	0.2436	0.31945	no		Peaxi162Scf00183g00720	0.813004	0.779252	1.20293	0.272737	0.595593
XLOC_027209	Peaxi162Scf00658g00037	conserved hypothetical protein [Ricinus communis] gb|EEF38159.1| conserved hypothetical protein [Ricinus communis]	RT_CTR_00h	RT_STR_00h	OK	7.52843	11.6014	0.623878	1.175	0.0434	0.0758426	no		Peaxi162Scf00157g00065	0.812727	0.765909	0.93126	0.334536	0.646112
XLOC_014874	Peaxi162Scf00207g00234	40S ribosomal protein S27-2	RT_CTR_00h	RT_STR_00h	OK	40.6344	62.6166	0.623843	1.38473	0.01685	0.0334938	yes		Peaxi162Scf00171g00327	0.812432	3.17343	5.98079	0.0144625	0.176301
XLOC_021839	Peaxi162Scf00404g00032	Glutaredoxin family protein	RT_CTR_00h	RT_STR_00h	OK	3.19952	4.92973	0.623651	0.99213	0.09075	0.142606	no		Peaxi162Scf00475g00517	0.81236	5.92285	10.9033	0.000959947	0.0602426
XLOC_020202	Peaxi162Scf00358g00023	UV-induced protein uvi31 [Zea mays]	RT_CTR_00h	RT_STR_00h	OK	29.5294	45.4942	0.623532	1.01301	0.0832	0.132517	no		Peaxi162Scf01064g00021	0.812323	7.53435	8.75618	0.00308555	0.0934327
XLOC_019299	Peaxi162Scf00331g00045	nodulin MtN21 /EamA-like transporter family protein	RT_CTR_00h	RT_STR_00h	OK	8.38139	12.9087	0.62308	1.36548	0.0211	0.0406709	yes		Peaxi162Scf00003g02840	0.812304	0.350705	3.61789	0.0571614	0.304966
XLOC_004405	Peaxi162Scf00037g00119	Signal peptidase subunit	RT_CTR_00h	RT_STR_00h	OK	23.2165	35.7548	0.622988	1.40696	0.01665	0.03315	yes		Peaxi162Scf00038g00917	0.811539	1.27013	2.51438	0.112812	0.411298
XLOC_007804	Peaxi162Scf00076g00717	Hop-interacting protein THI113 [Solanum lycopersicum] gb|AEW69813.1| Hop-interacting protein THI113 [Solanum lycopersicum]	RT_CTR_00h	RT_STR_00h	OK	232.421	357.771	0.622298	1.83422	0.0125	0.0258687	yes		Peaxi162Scf00102g00169	0.81148	3.55314	3.45351	0.0631177	0.319188
XLOC_017305	Peaxi162Scf00271g00618	Transducin/WD40 repeat-like superfamily protein	RT_CTR_00h	RT_STR_00h	OK	5.49171	8.4532	0.622241	1.1691	0.05345	0.0906513	no		Peaxi162Scf00655g00217	0.811262	4.23707	10.2145	0.00139343	0.0690445
XLOC_010054	Peaxi162Scf00114g00810	tonoplast intrinsic protein 2	RT_CTR_00h	RT_STR_00h	OK	1119.05	1722.05	0.62185	1.18664	0.03795	0.0675109	no		Peaxi162Scf00251g00108	0.810943	5.64634	6.99697	0.00816478	0.139134
XLOC_000349	Peaxi162Scf00001g00606	cationic amino acid transporter 9	RT_CTR_00h	RT_STR_00h	OK	20.9669	32.2593	0.621602	1.59794	0.0077	0.0169943	yes		Peaxi162Scf01094g00002	0.810898	3.12351	2.43188	0.11889	0.421013
XLOC_027109	Peaxi162Scf00650g00345	MATE efflux family protein	RT_CTR_00h	RT_STR_00h	OK	32.2367	49.5987	0.621602	1.7229	0.0059	0.0134872	yes		Peaxi162Scf00853g00424	0.810824	4.59995	4.7215	0.0297878	0.236646
XLOC_031798	Peaxi162Scf00984g00260	Domain of unknown function (DUF1767)	RT_CTR_00h	RT_STR_00h	OK	2.66119	4.09385	0.62139	0.874892	0.12545	0.186882	no		Peaxi162Scf00039g01412	0.810613	2.33978	2.42473	0.119434	0.421441
XLOC_025345	Peaxi162Scf00550g00426	Unknown protein	RT_CTR_00h	RT_STR_00h	OK	10.724	16.4967	0.621326	0.873749	0.12535	0.186757	no		Peaxi162Scf00126g01020	0.810366	2.07924	2.40528	0.120927	0.42358
XLOC_031060	Peaxi162Scf00924g00123	Unknown protein	RT_CTR_00h	RT_STR_00h	OK	53.5439	82.3617	0.621253	1.57001	0.0071	0.0158376	yes		Peaxi162Scf00906g00224	0.810333	3.0417	3.76942	0.0521977	0.295387
XLOC_026079	Peaxi162Scf00591g00022	GDSL esterase/lipase	RT_CTR_00h	RT_STR_00h	OK	12.4766	19.1912	0.621217	1.32705	0.02045	0.0395875	yes		Peaxi162Scf00474g00715	0.810189	1.40966	1.05966	0.303293	0.618653
XLOC_002695	Peaxi162Scf00016g02238	stress enhanced protein 1	RT_CTR_00h	RT_STR_00h	OK	3.64956	5.61334	0.621135	0.650394	0.2413	0.317112	no		Peaxi162Scf00038g00211	0.810181	6.39851	4.54035	0.0331049	0.248671
XLOC_009934	Peaxi162Scf00111g00126	conserved hypothetical protein [Ricinus communis] gb|EEF40126.1| conserved hypothetical protein [Ricinus communis]	RT_CTR_00h	RT_STR_00h	OK	2.54086	3.90718	0.620812	0.877208	0.13985	0.204464	no		Peaxi162Scf00016g02736	0.810141	3.89618	5.04451	0.0247041	0.218097
XLOC_020642	Peaxi162Scf00366g00066	Unknown protein	RT_CTR_00h	RT_STR_00h	OK	7.89842	12.1455	0.620781	1.01663	0.0836	0.13307	no		Peaxi162Scf00269g01411	0.810075	1.23446	0.811599	0.367648	0.67118
XLOC_024117	Peaxi162Scf00493g00214		RT_CTR_00h	RT_STR_00h	OK	90.1342	138.6	0.62078	1.39425	0.0169	0.0335781	yes		Peaxi162Scf00017g03138	0.809279	4.65684	5.49568	0.0190635	0.198049
XLOC_004452	Peaxi162Scf00037g01327	Dormancy/auxin associated family protein	RT_CTR_00h	RT_STR_00h	OK	751.903	1155.92	0.620423	1.17807	0.03855	0.0684326	no		Peaxi162Scf00620g00036	0.809203	3.48899	0.470695	0.492668	0.767159
XLOC_015485	Peaxi162Scf00219g00123	MFP1 attachment factor 1	RT_CTR_00h	RT_STR_00h	OK	137.135	210.808	0.620331	1.63437	0.00695	0.0155433	yes		Peaxi162Scf00235g00085	0.809157	4.32094	3.35553	0.0669796	0.327754
XLOC_003769	Peaxi162Scf00026g01510	Alpha-1,4-glucan-protein synthase [UDP-forming] 2	RT_CTR_00h	RT_STR_00h	OK	79.4199	122.012	0.619445	1.57354	0.0058	0.013289	yes		Peaxi162Scf00703g00008	0.809003	0.623892	1.59799	0.206188	0.530636
XLOC_008407	Peaxi162Scf00086g00916	Rad23 UV excision repair protein family	RT_CTR_00h	RT_STR_00h	OK	129.997	199.701	0.619359	1.53322	0.0102	0.0217057	yes		Peaxi162Scf00802g00014	0.808662	8.6379	4.14602	0.0417326	0.269923
XLOC_020672	Peaxi162Scf00367g00062	Protein of unknown function, DUF617	RT_CTR_00h	RT_STR_00h	OK	42.9618	65.9976	0.619358	1.46076	0.01405	0.0286174	yes		Peaxi162Scf00351g00053	0.808645	3.04211	4.03157	0.0446565	0.276426
XLOC_004321	Peaxi162Scf00035g02915	Carbohydrate-binding X8 domain superfamily protein	RT_CTR_00h	RT_STR_00h	OK	6.19141	9.50755	0.618806	0.898984	0.1208	0.181391	no		Peaxi162Scf00078g00043	0.808585	1.76794	1.08364	0.297884	0.614581
XLOC_017437	Peaxi162Scf00274g00447	Dof-type zinc finger DNA-binding family protein	RT_CTR_00h	RT_STR_00h	OK	113.854	174.833	0.618786	1.51101	0.00895	0.0193773	yes		Peaxi162Scf00045g02321	0.80803	4.63423	8.81683	0.00298464	0.091718
XLOC_009363	Peaxi162Scf00102g00118	Unknown protein	RT_CTR_00h	RT_STR_00h	OK	1188.46	1824.81	0.618648	1.43506	0.0136	0.0278288	yes		Peaxi162Scf00006g00329	0.807956	1.79804	1.14522	0.284552	0.604228
XLOC_022929	Peaxi162Scf00444g00034	NADH-ubiquinone oxidoreductase-related	RT_CTR_00h	RT_STR_00h	OK	26.8727	41.2477	0.618172	1.4682	0.0107	0.0226202	yes		Peaxi162Scf00914g00528	0.80753	8.291	9.30573	0.00228439	0.0831533
XLOC_017239	Peaxi162Scf00270g01119	FASCICLIN-like arabinogalactan-protein 11	RT_CTR_00h	RT_STR_00h	OK	60.9698	93.5789	0.618089	1.50816	0.00845	0.0184283	yes		Peaxi162Scf00379g00515	0.807482	8.86414	8.16545	0.00426958	0.108195
XLOC_030288	Peaxi162Scf00843g00011	TRICHOME BIREFRINGENCE-LIKE 25	RT_CTR_00h	RT_STR_00h	OK	31.1744	47.8398	0.617852	1.60717	0.0059	0.0134872	yes		Peaxi162Scf00591g00053	0.807456	6.75084	9.28992	0.00230418	0.0832947
XLOC_007921	Peaxi162Scf00078g00248	Protein of unknown function (DUF179)	RT_CTR_00h	RT_STR_00h	OK	16.0266	24.5939	0.617835	1.43502	0.0137	0.0280056	yes		Peaxi162Scf00016g00836	0.807177	5.08863	20.8811	4.89e-06	0.0046007
XLOC_004766	Peaxi162Scf00038g02243	Unknown protein	RT_CTR_00h	RT_STR_00h	OK	43.4944	66.7393	0.617705	1.48962	0.0115	0.0240713	yes		Peaxi162Scf00111g00126	0.807155	0.923266	2.06411	0.150803	0.464381
XLOC_007040	Peaxi162Scf00069g00215	Casparian strip membrane protein 1	RT_CTR_00h	RT_STR_00h	OK	23.8082	36.5306	0.617647	1.30895	0.02105	0.0405898	yes		Peaxi162Scf00946g00028	0.807148	6.51677	4.04204	0.0443801	0.27587
XLOC_001428	Peaxi162Scf00007g02412	HXXXD-type acyl-transferase family protein	RT_CTR_00h	RT_STR_00h	OK	2.27357	3.48782	0.61737	0.836264	0.1505	0.217167	no		Peaxi162Scf00025g00291	0.806436	7.4282	3.37152	0.0663325	0.32626
XLOC_002368	Peaxi162Scf00015g00416	Unknown protein	RT_CTR_00h	RT_STR_00h	OK	4.54934	6.97893	0.617349	0.554983	0.33605	0.416254	no		Peaxi162Scf00173g00091	0.806243	1.53011	1.26143	0.261381	0.584572
XLOC_017040	Peaxi162Scf00264g00035	subtilisin-like serine protease 2	RT_CTR_00h	RT_STR_00h	OK	54.276	83.2601	0.617313	1.55153	0.0072	0.0160325	yes		Peaxi162Scf00575g00619	0.805927	3.3368	2.8416	0.0918526	0.37417
XLOC_004454	Peaxi162Scf00037g01328	FUNCTIONS IN: molecular_function unknown	RT_CTR_00h	RT_STR_00h	OK	9.00339	13.8104	0.61722	1.28324	0.0276	0.0512533	no		Peaxi162Scf00136g00222	0.805827	10.1135	1.8517	0.173585	0.494267
XLOC_024475	Peaxi162Scf00517g00314	Integral membrane HRF1 family protein	RT_CTR_00h	RT_STR_00h	OK	20.2034	30.9879	0.617111	1.4075	0.0176	0.034774	yes		Peaxi162Scf01261g00011	0.80581	5.42439	2.32878	0.127002	0.43381
XLOC_026896	Peaxi162Scf00638g00414	zinc finger (C2H2 type) family protein	RT_CTR_00h	RT_STR_00h	OK	18.6247	28.5665	0.617107	1.28647	0.0298	0.0547663	no		Peaxi162Scf00074g00338	0.805756	0.807637	1.43332	0.231223	0.553907
XLOC_033647	Peaxi162Scf01274g00011	Glutaredoxin family protein	RT_CTR_00h	RT_STR_00h	OK	7.98762	12.2485	0.616765	1.08693	0.0643	0.106209	no		Peaxi162Scf00670g00341	0.80567	4.01128	2.9242	0.0872605	0.366155
XLOC_033833	Peaxi162Scf01312g00058	GTP cyclohydrolase I	RT_CTR_00h	RT_STR_00h	OK	4.28888	6.57593	0.616595	1.06227	0.0994	0.15395	no		Peaxi162Scf00057g00622	0.80545	3.19465	2.19853	0.138142	0.447424
XLOC_013368	Peaxi162Scf00171g00927	50S ribosomal protein L29, chloroplastic	RT_CTR_00h	RT_STR_00h	OK	3.95584	6.06515	0.61656	0.766453	0.16845	0.237933	no		Peaxi162Scf00668g00431	0.805418	1.82761	2.23404	0.135001	0.444395
XLOC_008181	Peaxi162Scf00082g01311	basic helix-loop-helix (bHLH) DNA-binding superfamily protein	RT_CTR_00h	RT_STR_00h	OK	33.2245	50.9373	0.616476	1.53936	0.00905	0.0195658	yes		Peaxi162Scf00105g00616	0.80528	1.07316	1.40597	0.235726	0.559006
XLOC_021430	Peaxi162Scf00391g00074		RT_CTR_00h	RT_STR_00h	OK	23.6268	36.2223	0.616454	0.713866	0.21255	0.287448	no		Peaxi162Scf00572g00217	0.80519	2.79865	4.42344	0.0354486	0.25517
XLOC_010712	Peaxi162Scf00126g01136	TRAF-like family protein	RT_CTR_00h	RT_STR_00h	OK	16.2355	24.8879	0.616291	1.18818	0.0392	0.0694345	no		Peaxi162Scf00328g00220	0.804928	1.62075	2.57206	0.108766	0.404299
XLOC_029740	Peaxi162Scf00803g00118	vesicle associated protein	RT_CTR_00h	RT_STR_00h	OK	2.79446	4.28348	0.616212	0.687225	0.2345	0.310183	no		Peaxi162Scf00304g00226	0.804903	4.10788	2.2481	0.133778	0.44325
XLOC_027718	Peaxi162Scf00684g00227	40S ribosomal protein S25	RT_CTR_00h	RT_STR_00h	OK	959.871	1470.98	0.615865	1.4141	0.01835	0.0360488	yes		Peaxi162Scf01320g00002	0.804867	2.37951	3.44586	0.0634106	0.320176
XLOC_001847	Peaxi162Scf00011g00937	Unknown protein	RT_CTR_00h	RT_STR_00h	OK	2.85379	4.37316	0.615797	0.52997	0.3743	0.455466	no		Peaxi162Scf00323g00042	0.804649	-0.413683	0.415508	0.519187	0.783527
XLOC_033639	Peaxi162Scf01270g00119	Plasma-membrane choline transporter family protein	RT_CTR_00h	RT_STR_00h	OK	12.0829	18.5103	0.615368	1.55075	0.0079	0.0173793	yes		Peaxi162Scf00270g01119	0.804598	5.3083	6.59486	0.0102274	0.154846
XLOC_016277	Peaxi162Scf00241g00024	Bifunctional inhibitor/lipid-transfer protein/seed storage 2S albumin superfamily protein	RT_CTR_00h	RT_STR_00h	OK	6.72184	10.2973	0.615337	0.876709	0.14095	0.205764	no		Peaxi162Scf00147g01820	0.804424	0.228804	1.09693	0.29494	0.612226
XLOC_018972	Peaxi162Scf00320g00620	peptide deformylase 1A	RT_CTR_00h	RT_STR_00h	OK	4.17784	6.39987	0.615286	0.845182	0.1264	0.187977	no		Peaxi162Scf00626g00416	0.804239	5.63838	11.5199	0.00068855	0.0532136
XLOC_009461	Peaxi162Scf00103g00035	Unknown protein	RT_CTR_00h	RT_STR_00h	OK	2.78448	4.26537	0.615261	0.540907	0.3292	0.409129	no		Peaxi162Scf00045g01535	0.804143	1.01471	0.776683	0.378158	0.68096
XLOC_022341	Peaxi162Scf00420g00087	Pentatricopeptide repeat-containing protein	RT_CTR_00h	RT_STR_00h	OK	23.9393	36.6699	0.615212	1.73173	0.00665	0.01496	yes		Peaxi162Scf00646g00320	0.804046	5.64952	7.3868	0.00657044	0.127065
XLOC_023816	Peaxi162Scf00476g00222	translocon at the inner envelope membrane of chloroplasts 20	RT_CTR_00h	RT_STR_00h	OK	19.1476	29.329	0.615163	1.41927	0.01365	0.027917	yes		Peaxi162Scf00957g00016	0.803597	5.34915	7.04353	0.00795521	0.138186
XLOC_009819	Peaxi162Scf00110g00153	cytochrome P450, family 76, subfamily G, polypeptide 1	RT_CTR_00h	RT_STR_00h	OK	20.064	30.7307	0.615071	1.62987	0.00705	0.0157397	yes		Peaxi162Scf00069g00211	0.803539	0.108498	0.908142	0.340608	0.65002
XLOC_004755	Peaxi162Scf00038g02032	RING-box 1	RT_CTR_00h	RT_STR_00h	OK	17.9102	27.4308	0.615014	1.32735	0.02495	0.0469861	yes		Peaxi162Scf00290g00115	0.803328	1.77311	0.756822	0.384325	0.686039
XLOC_020350	Peaxi162Scf00362g00143	Aminoacylase-1	RT_CTR_00h	RT_STR_00h	OK	164.263	251.538	0.614772	1.61287	0.0083	0.018143	yes		Peaxi162Scf00700g00217	0.802955	1.29224	1.5867	0.207799	0.53196
XLOC_010090	Peaxi162Scf00115g00028	high affinity nitrate transporter 2.6	RT_CTR_00h	RT_STR_00h	OK	5.02568	7.69485	0.614575	1.11395	0.0573	0.0962039	no		Peaxi162Scf00348g00129	0.80278	1.17991	2.67314	0.102055	0.391829
XLOC_020959	Peaxi162Scf00377g00074	Acetolactate synthase 2, chloroplastic	RT_CTR_00h	RT_STR_00h	OK	179.61	274.956	0.614337	1.37728	0.0196	0.0381599	yes		Peaxi162Scf00393g00075	0.802744	2.69603	2.37436	0.123342	0.42756
XLOC_018544	Peaxi162Scf00309g00112	Auxin efflux carrier family protein	RT_CTR_00h	RT_STR_00h	OK	11.1328	17.0424	0.614314	0.85509	0.10275	0.15834	no		Peaxi162Scf00424g00034	0.802312	-0.214811	0.817385	0.365946	0.670089
XLOC_031561	Peaxi162Scf00961g00115	60S ribosomal protein L15	RT_CTR_00h	RT_STR_00h	OK	121.153	185.454	0.614231	1.62501	0.0069	0.0154459	yes		Peaxi162Scf00161g00126	0.80202	0.244918	1.20567	0.272192	0.595441
XLOC_020058	Peaxi162Scf00352g00039		RT_CTR_00h	RT_STR_00h	OK	2887.88	4419.91	0.614004	0.988484	0.08255	0.13162	no		Peaxi162Scf00007g01418	0.801871	5.25993	1.99307	0.15802	0.474265
XLOC_025289	Peaxi162Scf00548g00317	NADH dehydrogenase [ubiquinone] iron-sulfur protein 4, mitochondrial	RT_CTR_00h	RT_STR_00h	OK	104.215	159.46	0.613631	1.60707	0.00595	0.0135877	yes		Peaxi162Scf00114g00810	0.801741	10.5127	5.51294	0.0188763	0.197657
XLOC_027387	Peaxi162Scf00668g00120	NAD(P)-binding Rossmann-fold superfamily protein	RT_CTR_00h	RT_STR_00h	OK	1.73179	2.64964	0.61353	0.701469	0.21385	0.288785	no		Peaxi162Scf00601g00035	0.801589	1.79501	2.03588	0.153626	0.468695
XLOC_018609	Peaxi162Scf00310g00614	Mitochondrial transcription termination factor family protein isoform 1 [Theobroma cacao] gb|EOY17193.1| Mitochondrial transcription termination factor family protein isoform 1 [Theobroma cacao]	RT_CTR_00h	RT_STR_00h	OK	12.974	19.8494	0.613471	1.20274	0.0436	0.0761441	no		Peaxi162Scf00037g01418	0.800675	6.9686	10.1379	0.00145255	0.0696134
XLOC_022755	Peaxi162Scf00437g00065	alpha/beta-Hydrolases superfamily protein	RT_CTR_00h	RT_STR_00h	OK	47.9171	73.3008	0.61329	1.54217	0.00755	0.0167087	yes		Peaxi162Scf00159g01112	0.800625	3.92351	5.53118	0.0186805	0.196784
XLOC_033016	Peaxi162Scf01149g00114	laccase 12	RT_CTR_00h	RT_STR_00h	OK	20.4151	31.2237	0.613001	1.54968	0.0095	0.0204057	yes		Peaxi162Scf00894g00009	0.800422	3.25612	7.1212	0.00761778	0.135666
XLOC_027582	Peaxi162Scf00680g00628	Cysteine proteinases superfamily protein	RT_CTR_00h	RT_STR_00h	OK	38.8897	59.4613	0.612562	1.675	0.007	0.0156422	yes		Peaxi162Scf00194g00020	0.800378	2.79718	3.79985	0.0512571	0.293962
XLOC_003750	Peaxi162Scf00026g02810	UDP-galactose transporter 3	RT_CTR_00h	RT_STR_00h	OK	9.68563	14.8052	0.612191	1.15684	0.0511	0.0872064	no		Peaxi162Scf39387g00001	0.800374	0.00741641	0.690006	0.406162	0.704913
XLOC_029598	Peaxi162Scf00793g00344	metacaspase 1	RT_CTR_00h	RT_STR_00h	OK	11.64	17.7889	0.611888	1.47965	0.01365	0.027917	yes		Peaxi162Scf00241g00135	0.800233	2.21	2.90975	0.0880457	0.367514
XLOC_011844	Peaxi162Scf00146g00112	PLATZ transcription factor family protein	RT_CTR_00h	RT_STR_00h	OK	8.98931	13.7374	0.61183	1.01058	0.07975	0.12781	no		Peaxi162Scf00677g00336	0.800169	0.981628	0.45634	0.499339	0.77216
XLOC_032269	Peaxi162Scf01039g00130	NAD(P)-binding Rossmann-fold superfamily protein	RT_CTR_00h	RT_STR_00h	OK	14.5049	22.1604	0.611446	1.29999	0.02755	0.051173	no		Peaxi162Scf00515g00315	0.799975	2.18748	3.47456	0.0623192	0.317061
XLOC_013773	Peaxi162Scf00180g00116	selenoprotein family protein [Arabidopsis thaliana] dbj|BAC43306.1| unknown protein [Arabidopsis thaliana] gb|AAO50498.1| unknown protein [Arabidopsis thaliana] gb|AEE27884.1| selenoprotein-like protein [Arabidopsis thaliana]	RT_CTR_00h	RT_STR_00h	OK	17.1287	26.1672	0.611345	1.31193	0.0266	0.0496428	yes		Peaxi162Scf00013g00738	0.799844	3.86303	6.88863	0.00867455	0.142694
XLOC_007687	Peaxi162Scf00075g01538	conserved hypothetical protein [Ricinus communis] gb|EEF37065.1| conserved hypothetical protein [Ricinus communis]	RT_CTR_00h	RT_STR_00h	OK	21.2693	32.4895	0.611205	1.4421	0.0161	0.0322063	yes		Peaxi162Scf00274g00827	0.79974	4.98728	5.85432	0.0155388	0.182615
XLOC_008682	Peaxi162Scf00089g01126	conserved hypothetical protein [Ricinus communis] gb|EEF47605.1| conserved hypothetical protein [Ricinus communis]	RT_CTR_00h	RT_STR_00h	OK	40.0166	61.124	0.611142	1.65333	0.00465	0.0109644	yes		Peaxi162Scf00064g00224	0.798749	0.721822	0.934139	0.33379	0.645336
XLOC_006102	Peaxi162Scf00057g00095	conserved hypothetical protein [Ricinus communis] gb|EEF52530.1| conserved hypothetical protein [Ricinus communis]	RT_CTR_00h	RT_STR_00h	OK	13.2245	20.1941	0.610714	1.40191	0.0173	0.0342624	yes		Peaxi162Scf00359g01219	0.798121	0.221576	0.911822	0.339631	0.649501
XLOC_019351	Peaxi162Scf00332g00525	NDH-dependent cyclic electron flow 1 isoform 2 [Theobroma cacao] gb|EOY26058.1| NDH-dependent cyclic electron flow 1 isoform 2 [Theobroma cacao]	RT_CTR_00h	RT_STR_00h	OK	8.04486	12.2843	0.61068	1.32484	0.02715	0.05053	no		Peaxi162Scf01160g00142	0.797917	6.46418	4.88439	0.0271005	0.227803
XLOC_001800	Peaxi162Scf00011g00030	Histone-binding protein RBBP4	RT_CTR_00h	RT_STR_00h	OK	26.1873	39.9775	0.610322	1.55116	0.00715	0.0159352	yes		Peaxi162Scf00789g00618	0.797647	3.66655	4.00994	0.0452329	0.278414
XLOC_000607	Peaxi162Scf00003g03230	Magnesium-dependent phosphatase 1	RT_CTR_00h	RT_STR_00h	OK	8.33092	12.716	0.610101	1.09365	0.063	0.104382	no		Peaxi162Scf00716g00433	0.797553	2.64638	3.95292	0.0467901	0.283202
XLOC_001110	Peaxi162Scf00005g00388	Unknown protein	RT_CTR_00h	RT_STR_00h	OK	14.7665	22.5341	0.609782	1.28013	0.0248	0.0467439	yes		Peaxi162Scf00129g00042	0.797319	4.63788	10.5302	0.00117439	0.0664588
XLOC_020085	Peaxi162Scf00353g00731	Thioredoxin F-type, chloroplastic	RT_CTR_00h	RT_STR_00h	OK	2.54206	3.87907	0.609716	0.612585	0.2851	0.362728	no		Peaxi162Scf00015g00254	0.796926	1.29018	1.91585	0.166315	0.48565
XLOC_013952	Peaxi162Scf00186g01511	Uncharacterised conserved protein UCP022280	RT_CTR_00h	RT_STR_00h	OK	23.707	36.1628	0.609192	1.48894	0.00995	0.02124	yes		Peaxi162Scf00089g01345	0.796528	5.8022	10.6894	0.00107752	0.0635774
XLOC_011646	Peaxi162Scf00140g00021	pfkB-like carbohydrate kinase family protein	RT_CTR_00h	RT_STR_00h	OK	101.795	155.271	0.609119	1.59458	0.0068	0.0152509	yes		Peaxi162Scf00003g03942	0.796411	4.34863	4.30819	0.0379294	0.261015
XLOC_003997	Peaxi162Scf00030g01518	Unknown protein	RT_CTR_00h	RT_STR_00h	OK	357.466	545.122	0.608774	1.58364	0.00685	0.0153483	yes		Peaxi162Scf00086g00916	0.795891	7.25711	7.02021	0.0080595	0.138875
XLOC_022219	Peaxi162Scf00419g00813	HVA22-like protein G	RT_CTR_00h	RT_STR_00h	OK	38.3254	58.4146	0.608027	1.60486	0.0069	0.0154459	yes		Peaxi162Scf00084g00077	0.795256	1.66198	1.48025	0.223735	0.547224
XLOC_009534	Peaxi162Scf00104g01410	Non-specific lipid-transfer protein 2	RT_CTR_00h	RT_STR_00h	OK	380.331	579.674	0.607986	1.52411	0.0099	0.0211473	yes		Peaxi162Scf01350g00014	0.794549	4.99078	8.97459	0.0027376	0.0881821
XLOC_007143	Peaxi162Scf00071g00425	proteinase inhibitor precursor [Nicotiana alata]	RT_CTR_00h	RT_STR_00h	OK	17.9506	27.3542	0.607734	1.01068	0.08275	0.131896	no		Peaxi162Scf00164g00126	0.794356	2.3378	5.0291	0.0249249	0.218933
XLOC_005541	Peaxi162Scf00047g00011	UDP-D-glucuronate 4-epimerase 6	RT_CTR_00h	RT_STR_00h	OK	447.327	681.512	0.607411	1.30677	0.0231	0.0439884	yes		Peaxi162Scf00332g00433	0.794268	6.74794	5.74926	0.0164956	0.187312
XLOC_034309	Peaxi162Scf01503g00019	malate dehydrogenase	RT_CTR_00h	RT_STR_00h	OK	139.349	212.291	0.607346	1.51011	0.00885	0.0191898	yes		Peaxi162Scf00141g01327	0.794126	1.29418	2.29719	0.129608	0.436526
XLOC_023403	Peaxi162Scf00459g00074		RT_CTR_00h	RT_STR_00h	OK	479.709	730.811	0.607339	1.48233	0.01255	0.0259586	yes		Peaxi162Scf00700g00071	0.794126	4.8349	12.1454	0.000492084	0.0471854
XLOC_012869	Peaxi162Scf00165g00212	Beta-carotene isomerase D27, chloroplastic	RT_CTR_00h	RT_STR_00h	OK	1.96039	2.98596	0.607055	0.633814	0.2929	0.371004	no		Peaxi162Scf00111g01226	0.793994	4.92501	5.65171	0.0174383	0.191812
XLOC_030447	Peaxi162Scf00860g00018	expansin 11	RT_CTR_00h	RT_STR_00h	OK	19.9658	30.4016	0.606614	1.36345	0.0182	0.0357944	yes		Peaxi162Scf00026g00214	0.793949	3.51874	3.27666	0.0702717	0.335207
XLOC_018101	Peaxi162Scf00297g00038	Eukaryotic initiation factor 4A-11	RT_CTR_00h	RT_STR_00h	OK	174.283	265.225	0.605785	1.51003	0.00945	0.0203127	yes		Peaxi162Scf00439g00007	0.793735	3.14269	10.2984	0.00133147	0.0680318
[truncated: 17,997 more rows]
