# Supplementary material for: Dissecting Tissue-Specific Transcriptomic Responses from Leaf and Roots under Salt Stress in Petunia hybrida Mitchell
Source: Genes (Basel). 2017 Aug 3;8(8):195. doi: 10.3390/genes8080195 (PMC5575659; doi:10.3390/genes8080195)
Supplement: Supplementary file 1 [file genes-08-00195-s001.zip › Supplementary Figures and Tables/SupplementaryTables/Supplemental_Table_S6_RT_06h.xlsx]

## Sheet: RT_06h
Cufflinks											edgeR
tracking_id	gene_short_name	Annotation	RT_CTR_06h	RT_STR_06h	log2_fold_change	test_stat	p_value	q_value	significant		gene_short_name	logFC	logCPM	LR	PValue	FDR
XLOC_000026	Peaxi162Scf00000g00397	Unknown protein	7.64759	0	#NAME?	NA	0.0207	0.0400059	yes		Peaxi162Scf00481g00048	9.51325	4.82802	187.098	1.37e-42	3.54e-39
XLOC_019313	Peaxi162Scf00331g00314	Unknown protein	34.0616	0	#NAME?	NA	0.0001	0.00035384	yes		Peaxi162Scf00763g00035	9.19491	3.44613	200.701	1.47e-45	7.6e-42
XLOC_022039	Peaxi162Scf00411g00117	methyl-CPG-binding domain 7	3.25787	0	#NAME?	NA	5e-05	0.000185415	yes		Peaxi162Scf01012g00011	9.16326	3.85877	95.972	1.17e-22	2.71e-20
XLOC_028822	Peaxi162Scf00744g00346	Blue copper protein precursor, putative [Ricinus communis] gb|EEF44800.1| Blue copper protein precursor, putative [Ricinus communis]	3.65926	0	#NAME?	NA	5e-05	0.000185415	yes		Peaxi162Scf00074g00025	8.94878	4.10058	42.9811	5.53e-11	1.85e-09
XLOC_033008	Peaxi162Scf01149g00213	Unknown protein	10.2231	0	#NAME?	NA	0.00155	0.00419549	yes		Peaxi162Scf00753g00437	8.93304	2.83848	100.479	1.2e-23	3.26e-21
XLOC_033333	Peaxi162Scf01205g00131	Unknown protein	7.72839	0	#NAME?	NA	0.00135	0.00371306	yes		Peaxi162Scf00060g00021	8.80058	2.41441	92.0563	8.42e-22	1.78e-19
XLOC_035037	Peaxi162Scf16070g00001	Cysteine proteinases superfamily protein	11.9356	0	#NAME?	NA	0.0207	0.0400059	yes		Peaxi162Scf00444g00847	8.54622	6.21205	33.0559	8.95e-09	1.92e-07
XLOC_000484	Peaxi162Scf00002g02412	Lactoylglutathione lyase / glyoxalase I family protein	0	7.24739	Inf	NA	5e-05	0.000185415	yes		Peaxi162Scf00129g00024	8.40162	3.97651	28.746	8.25e-08	1.46e-06
XLOC_002815	Peaxi162Scf00016g01134	CASP-like protein	0	2.9733	Inf	NA	5e-05	0.000185415	yes		Peaxi162Scf01310g00005	8.40085	0.296926	49.7688	1.73e-12	7.62e-11
XLOC_004868	Peaxi162Scf00040g00012	conserved hypothetical protein [Ricinus communis] gb|EEF38548.1| conserved hypothetical protein [Ricinus communis]	0	4.40415	Inf	NA	5e-05	0.000185415	yes		Peaxi162Scf00073g01325	8.34523	1.03704	44.6291	2.38e-11	8.39e-10
XLOC_007085	Peaxi162Scf00069g02110	UBP1-associated protein 2A	0	3.13845	Inf	NA	0.11255	0.170871	no		Peaxi162Scf00008g03316	7.92968	8.2262	247.068	1.13e-55	1.17e-51
XLOC_007466	Peaxi162Scf00074g00025	homeobox 7	0	8.63285	Inf	NA	5e-05	0.000185415	yes		Peaxi162Scf00547g00104	7.87338	0.189692	36.0543	1.92e-09	4.71e-08
XLOC_007701	Peaxi162Scf00075g00208	Non-specific lipid-transfer protein	0	28.4672	Inf	NA	5e-05	0.000185415	yes		Peaxi162Scf00451g00912	7.82971	2.65543	55.0195	1.19e-13	6.57e-12
XLOC_007854	Peaxi162Scf00078g00043	Integrase-type DNA-binding superfamily protein	0	3.85548	Inf	NA	5e-05	0.000185415	yes		Peaxi162Scf01238g00223	7.79153	8.12304	97.6346	5.03e-23	1.21e-20
XLOC_008650	Peaxi162Scf00089g00038	conserved hypothetical protein [Ricinus communis] gb|EEF51828.1| conserved hypothetical protein [Ricinus communis]	0	6.30162	Inf	NA	5e-05	0.000185415	yes		Peaxi162Scf00005g00505	7.74579	2.25157	42.4992	7.07e-11	2.31e-09
XLOC_009485	Peaxi162Scf00104g00013	circadian clock coupling factor ZGT [Nicotiana tabacum]	0	10.5482	Inf	NA	5e-05	0.000185415	yes		Peaxi162Scf00451g00815	7.65846	2.57163	67.8201	1.79e-16	1.63e-14
XLOC_010187	Peaxi162Scf00117g00057	Unknown protein	0	5.95184	Inf	NA	0.00045	0.00139113	yes		Peaxi162Scf00603g00412	7.63854	0.464622	39.2654	3.7e-10	1.04e-08
XLOC_010963	Peaxi162Scf00129g00024		0	85.0084	Inf	NA	5e-05	0.000185415	yes		Peaxi162Scf00156g01113	7.63278	3.86116	61.0489	5.57e-15	3.98e-13
XLOC_011930	Peaxi162Scf00147g00136	myb domain protein 12	0	4.71261	Inf	NA	5e-05	0.000185415	yes		Peaxi162Scf00538g00017	7.53969	2.08317	30.4478	3.43e-08	6.58e-07
XLOC_012137	Peaxi162Scf00152g00009	AP2 domain class transcription factor [Malus domestica]	0	6.33096	Inf	NA	5e-05	0.000185415	yes		Peaxi162Scf00076g00615	7.5271	0.88441	37.3221	1e-09	2.58e-08
XLOC_013114	Peaxi162Scf00168g00213	Heavy metal transport/detoxification superfamily protein	0	2.68972	Inf	NA	0.0002	0.000667709	yes		Peaxi162Scf01238g00220	7.51705	6.92232	168.11	1.91e-38	3.3e-35
XLOC_014581	Peaxi162Scf00199g00056	Ethylene-responsive transcription factor 13	0	9.01867	Inf	NA	5e-05	0.000185415	yes		Peaxi162Scf00198g00015	7.471	5.00107	88.9459	4.06e-21	8e-19
XLOC_014863	Peaxi162Scf00207g00116	Unknown protein	0	22.7905	Inf	NA	5e-05	0.000185415	yes		Peaxi162Scf00301g00112	7.45489	2.18051	42.6279	6.62e-11	2.18e-09
XLOC_014898	Peaxi162Scf00207g00638	SNF1-related protein kinase regulatory subunit gamma-like PV42b	0	4.76207	Inf	NA	5e-05	0.000185415	yes		Peaxi162Scf00007g00033	7.44004	2.18156	107.556	3.36e-25	1.11e-22
XLOC_016844	Peaxi162Scf00258g00520	seed maturation protein [Glycine tomentella]	0	4.49262	Inf	NA	5e-05	0.000185415	yes		Peaxi162Scf00207g00638	7.42459	0.270673	45.5365	1.5e-11	5.53e-10
XLOC_018742	Peaxi162Scf00314g00824	forkhead-associated domain-containing protein / FHA domain-containing protein	0	3.47359	Inf	NA	0.0045	0.0106537	yes		Peaxi162Scf56939g00003	7.40126	1.79124	30.5205	3.3e-08	6.37e-07
XLOC_021114	Peaxi162Scf00382g00034	Unknown protein	0	5.90319	Inf	NA	5e-05	0.000185415	yes		Peaxi162Scf00087g00149	7.38497	2.98623	87.5465	8.23e-21	1.48e-18
XLOC_022060	Peaxi162Scf00412g00063	Unknown protein	0	3.58352	Inf	NA	5e-05	0.000185415	yes		Peaxi162Scf00196g00115	7.34567	1.18888	26.035	3.35e-07	5.13e-06
XLOC_023190	Peaxi162Scf00451g00815	NOD26-like intrinsic protein 4	0	9.13054	Inf	NA	5e-05	0.000185415	yes		Peaxi162Scf00904g00476	7.24257	4.80259	195.369	2.14e-44	7.39e-41
XLOC_023787	Peaxi162Scf00475g00053	Ethylene-responsive transcription factor 13	0	8.13435	Inf	NA	5e-05	0.000185415	yes		Peaxi162Scf00658g00051	7.23936	-0.454524	33.2785	7.99e-09	1.72e-07
XLOC_023788	Peaxi162Scf00475g00061	Ethylene-responsive transcription factor 13	0	4.22481	Inf	NA	5e-05	0.000185415	yes		Peaxi162Scf00207g00721	7.23251	5.95784	64.2846	1.08e-15	8.82e-14
XLOC_023981	Peaxi162Scf00485g00918	Unknown protein	0	18.581	Inf	NA	5e-05	0.000185415	yes		Peaxi162Scf00624g00918	7.22899	1.08178	29.2366	6.41e-08	1.16e-06
XLOC_024404	Peaxi162Scf00516g00025	Bidirectional sugar transporter N3	0	5.52581	Inf	NA	5e-05	0.000185415	yes		Peaxi162Scf01064g00114	7.05758	3.19599	147.334	6.63e-34	6.24e-31
XLOC_025247	Peaxi162Scf00547g00104	dehydration responsive element binding transcription factor [Morus notabilis] gb|EXB76738.1| Ethylene-responsive transcription factor [Morus notabilis]	0	8.35786	Inf	NA	5e-05	0.000185415	yes		Peaxi162Scf00104g00013	7.04002	2.13299	63.3903	1.7e-15	1.34e-13
XLOC_026307	Peaxi162Scf00605g00514		0	4.56442	Inf	NA	5e-05	0.000185415	yes		Peaxi162Scf00069g01818	7.0395	-0.652642	13.6236	0.000223362	0.00143897
XLOC_028921	Peaxi162Scf00751g00221	60S ribosomal protein L6 [Morus notabilis]	0	3.95269	Inf	NA	5e-05	0.000185415	yes		Peaxi162Scf00845g00031	6.9396	4.08923	114.944	8.09e-27	3.64e-24
XLOC_029131	Peaxi162Scf00763g00035	conserved hypothetical protein [Ricinus communis] gb|EEF51828.1| conserved hypothetical protein [Ricinus communis]	0	49.0916	Inf	NA	5e-05	0.000185415	yes		Peaxi162Scf00273g00613	6.93136	-0.315012	18.5553	1.65e-05	0.000153359
XLOC_032057	Peaxi162Scf01012g00011	Unknown protein	0	9.01132	Inf	NA	0.0033	0.0081304	yes		Peaxi162Scf00779g00512	6.89715	4.20241	119.721	7.28e-28	3.87e-25
XLOC_032693	Peaxi162Scf01093g00122	Calcium-binding EF-hand family protein	0	5.45961	Inf	NA	0.0082	0.0179529	yes		Peaxi162Scf00190g00715	6.80276	2.17357	68.291	1.41e-16	1.33e-14
XLOC_033380	Peaxi162Scf01211g10016	nine-cis-epoxycarotenoid dioxygenase 5	0	3.85085	Inf	NA	5e-05	0.000185415	yes		Peaxi162Scf00140g01220	6.78306	0.939963	30.5911	3.19e-08	6.18e-07
XLOC_033800	Peaxi162Scf01310g00005	Arabidopsis protein of unknown function (DUF241)	0	5.8811	Inf	NA	5e-05	0.000185415	yes		Peaxi162Scf00921g00256	6.74891	6.53577	43.7855	3.66e-11	1.25e-09
XLOC_014534	Peaxi162Scf00198g00015	Protein phosphatase 2C family protein	0.132845	76.8616	9.17638	4.23095	0.2491	0.324703	no		Peaxi162Scf00147g00136	6.7374	1.22247	60.1952	8.59e-15	5.81e-13
XLOC_022983	Peaxi162Scf00444g00847	CAP160 protein	0.195492	80.1823	8.68003	6.75036	0.00845	0.0184283	yes		Peaxi162Scf00073g00212	6.68142	4.74077	63.7359	1.42e-15	1.13e-13
XLOC_030829	Peaxi162Scf00904g00476	G-type lectin S-receptor-like serine/threonine-protein kinase	0.229089	53.9219	7.87882	6.12004	0.0099	0.0211473	yes		Peaxi162Scf00210g01615	6.67074	5.40799	108.622	1.96e-25	7.14e-23
XLOC_015005	Peaxi162Scf00207g00721	Unknown protein	3.99731	842.957	7.72029	4.41779	0.02195	0.0420909	yes		Peaxi162Scf01158g00315	6.63153	3.372	66.512	3.48e-16	3.09e-14
XLOC_023903	Peaxi162Scf00481g00048	Protein phosphatase 2C family protein	0.286981	53.8935	7.55301	4.69662	0.0026	0.00660917	yes		Peaxi162Scf00684g00027	6.62275	0.210507	23.5763	1.2e-06	1.56e-05
XLOC_033496	Peaxi162Scf01238g00223	Non-specific lipid-transfer protein 2	1.82817	294.745	7.33293	7.58019	5e-05	0.000185415	yes		Peaxi162Scf00082g01114	6.62026	1.95782	24.5154	7.37e-07	1.02e-05
XLOC_007470	Peaxi162Scf00074g00351	UPF0160 protein MYG1, mitochondrial	0.530597	83.0198	7.2897	5.59566	0.0174	0.0344325	yes		Peaxi162Scf00475g00053	6.61512	0.792596	17.1974	3.37e-05	0.000285748
XLOC_022960	Peaxi162Scf00444g00126	beta-carotene hydroxylase 2	0.271341	36.7564	7.08174	4.43344	0.1884	0.260932	no		Peaxi162Scf00168g00213	6.54207	2.35212	21.1686	4.21e-06	4.63e-05
XLOC_003348	Peaxi162Scf00020g02349	myb domain protein 121	0.685271	86.3594	6.97753	5.62738	0.0029	0.00726086	yes		Peaxi162Scf00169g00319	6.54205	-0.623001	15.7376	7.28e-05	0.000550618
XLOC_011228	Peaxi162Scf00131g00415	Heat stress transcription factor A-6b	0.470841	54.5591	6.85644	4.92028	0.00765	0.0168998	yes		Peaxi162Scf00045g02119	6.54144	0.261759	12.0351	0.000522091	0.00296099
XLOC_007443	Peaxi162Scf00073g00219	Unknown protein	0.174994	18.3331	6.711	2.00338	0.2513	0.326473	no		Peaxi162Scf00003g04130	6.54079	-0.0535559	23.4478	1.28e-06	1.65e-05
XLOC_014502	Peaxi162Scf00198g00212	Raffinose synthase family protein	1.2024	125.08	6.70079	10.862	5e-05	0.000185415	yes		Peaxi162Scf00075g00208	6.48893	0.978365	62.2174	3.08e-15	2.28e-13
XLOC_026047	Peaxi162Scf00589g00323	Unknown protein	0.762125	75.6527	6.63322	3.1073	0.14205	0.20705	no		Peaxi162Scf00104g00017	6.47714	3.01016	48.3987	3.48e-12	1.44e-10
XLOC_029427	Peaxi162Scf00783g00336	ERD (early-responsive to dehydration stress) family protein	0.0452448	4.24097	6.5505	1.67008	0.14205	0.20705	no		Peaxi162Scf00102g01641	6.43899	2.02229	107.149	4.13e-25	1.34e-22
XLOC_001547	Peaxi162Scf00008g03316		13.7358	1250.99	6.50898	13.2115	5e-05	0.000185415	yes		Peaxi162Scf00518g00073	6.40411	-0.896989	15.2942	9.2e-05	0.000671589
XLOC_033491	Peaxi162Scf01238g00220	Non-specific lipid-transfer protein 2	1.55725	140.2	6.49234	6.73123	0.00035	0.00110899	yes		Peaxi162Scf00153g00186	6.40268	2.27324	5.29127	0.0214326	0.0622424
XLOC_024577	Peaxi162Scf00520g00036	sulfate transporter 3	1.19261	105.921	6.47272	9.90567	5e-05	0.000185415	yes		Peaxi162Scf00500g00067	6.39624	1.29135	62.3856	2.82e-15	2.11e-13
XLOC_013364	Peaxi162Scf00171g00094	alpha/beta-Hydrolases superfamily protein	0.0825057	6.67221	6.33753	2.49497	0.22495	0.300179	no		Peaxi162Scf00328g01214	6.35048	3.16204	24.7113	6.66e-07	9.34e-06
XLOC_026429	Peaxi162Scf00611g00412	Protein phosphatase 2C family protein	0.633731	46.2525	6.18952	5.88814	0.0019	0.00502129	yes		Peaxi162Scf00301g00029	6.34915	3.75665	10.2564	0.00136214	0.0065733
XLOC_004504	Peaxi162Scf00037g01417	Nodulin MtN3 family protein	0.641562	44.2929	6.10934	5.66557	0.0066	0.0148626	yes		Peaxi162Scf00442g00622	6.29637	-0.566749	24.59	7.09e-07	9.88e-06
XLOC_032319	Peaxi162Scf01051g00015	Cytosolic sulfotransferase 5	0.156002	9.91354	5.98976	2.28053	0.1979	0.271618	no		Peaxi162Scf00560g00011	6.22638	2.17635	72.84	1.41e-17	1.52e-15
XLOC_004499	Peaxi162Scf00037g01329	RNA-binding family protein isoform 2 [Theobroma cacao] gb|EOX95072.1| RNA-binding family protein isoform 2 [Theobroma cacao]	0.475848	29.576	5.95778	4.68999	0.00545	0.0125885	yes		Peaxi162Scf00538g00015	6.15229	2.0317	36.2233	1.76e-09	4.34e-08
XLOC_020648	Peaxi162Scf00366g00813	galactinol synthase 1	10.4198	634.917	5.92917	12.6502	5e-05	0.000185415	yes		Peaxi162Scf00751g00221	6.1483	0.0175488	17.2688	3.24e-05	0.000276899
XLOC_015168	Peaxi162Scf00210g01615	ABC-2 type transporter family protein	0.199212	10.6317	5.73792	4.06217	0.00765	0.0168998	yes		Peaxi162Scf00263g00419	6.09802	0.169731	15.8772	6.76e-05	0.000518469
XLOC_032468	Peaxi162Scf01064g00114	CASP-like protein	0.574558	29.8689	5.70005	3.94556	0.23905	0.31486	no		Peaxi162Scf00469g00411	6.08328	1.3629	23.5346	1.23e-06	1.59e-05
XLOC_007365	Peaxi162Scf00073g00212	Unknown protein	0.503033	25.9269	5.68766	2.71496	0.10505	0.1613	no		Peaxi162Scf00111g00920	6.05942	-0.325473	10.8142	0.00100722	0.00511815
XLOC_005519	Peaxi162Scf00047g02034	Protein NRT1/ PTR FAMILY 6.4	2.18094	107.565	5.62411	9.46959	5e-05	0.000185415	yes		Peaxi162Scf00038g00118	5.98012	5.5269	126.142	2.86e-29	1.69e-26
XLOC_021252	Peaxi162Scf00386g00313	2-oxoglutarate (2OG) and Fe(II)-dependent oxygenase superfamily protein	0.218116	10.5163	5.59139	3.51914	0.23905	0.31486	no		Peaxi162Scf00299g00084	5.95631	2.33635	49.7417	1.75e-12	7.71e-11
XLOC_024276	Peaxi162Scf00500g00067	late embryogenesis abundant protein, putative / LEA protein, putative	0.232497	10.8208	5.54045	3.13374	0.0026	0.00660917	yes		Peaxi162Scf00611g00412	5.93113	4.86729	145.64	1.56e-33	1.34e-30
XLOC_024647	Peaxi162Scf00523g00056	Acyl-CoA N-acyltransferases (NAT) superfamily protein	0.344043	15.3993	5.48413	2.61815	0.22495	0.300179	no		Peaxi162Scf00016g00136	5.92442	-0.375109	10.3774	0.00127566	0.00621976
XLOC_017956	Peaxi162Scf00290g00115	Basic-leucine zipper transcription factor family protein, putative isoform 3 [Theobroma cacao] gb|EOY08226.1| Basic-leucine zipper transcription factor family protein, putative isoform 3 [Theobroma cacao]	0.313146	13.9293	5.47514	4.06083	0.01425	0.0289692	yes		Peaxi162Scf00038g02443	5.92047	3.72645	20.7586	5.21e-06	5.56e-05
XLOC_004769	Peaxi162Scf00038g02344	Unknown protein	0.280068	11.8335	5.40095	2.70438	0.1979	0.271618	no		Peaxi162Scf00714g00024	5.92038	3.83998	92.4587	6.87e-22	1.47e-19
XLOC_001302	Peaxi162Scf00007g00429	mitogen-activated protein kinase kinase kinase 15	0.131268	5.19993	5.30791	2.95914	0.0043	0.0102448	yes		Peaxi162Scf00418g00925	5.86624	2.26998	67.0003	2.71e-16	2.46e-14
XLOC_026717	Peaxi162Scf00624g00921	aluminum-activated malate transporter 1	1.26156	44.6444	5.1452	6.94742	5e-05	0.000185415	yes		Peaxi162Scf00516g00429	5.85907	2.66139	59.7139	1.1e-14	7.31e-13
XLOC_020368	Peaxi162Scf00362g00337	Unknown protein	48.0126	1582.61	5.04275	11.1841	5e-05	0.000185415	yes		Peaxi162Scf00242g00023	5.85803	1.55179	62.8583	2.22e-15	1.71e-13
XLOC_007768	Peaxi162Scf00076g00615	Transmembrane amino acid transporter family protein	0.145585	4.72009	5.01888	2.67419	0.1979	0.271618	no		Peaxi162Scf00003g00154	5.83825	1.71568	4.38635	0.0362279	0.0936535
XLOC_004520	Peaxi162Scf00038g00118	NAD(P)-binding Rossmann-fold superfamily protein	1.62785	51.5342	4.9845	6.7872	5e-05	0.000185415	yes		Peaxi162Scf00089g00038	5.82645	4.11199	45.432	1.58e-11	5.77e-10
XLOC_019355	Peaxi162Scf00332g00057	Pentatricopeptide repeat-containing protein	0.127506	4.03211	4.9829	2.87408	0.1979	0.271618	no		Peaxi162Scf00020g02349	5.82358	2.92815	69.986	5.97e-17	5.98e-15
XLOC_022395	Peaxi162Scf00421g00826	UDP-glycosyltransferase 74 F1	0.253363	7.97708	4.97659	3.46293	0.23905	0.31486	no		Peaxi162Scf00037g01329	5.82281	4.10839	141.093	1.54e-32	1.22e-29
XLOC_014134	Peaxi162Scf00190g00715	Serine/threonine-protein kinase SAPK3	0.477969	14.898	4.96206	4.08935	0.15045	0.217108	no		Peaxi162Scf00241g00914	5.82122	-0.321983	15.1158	0.000101111	0.000726403
XLOC_023980	Peaxi162Scf00485g00916	myb domain protein 74	4.12983	126.835	4.94073	6.78054	5e-05	0.000185415	yes		Peaxi162Scf00362g00337	5.80156	6.86076	147.915	4.95e-34	4.88e-31
XLOC_011550	Peaxi162Scf00137g01812	myb domain protein 74	2.52537	77.2834	4.93559	7.83014	5e-05	0.000185415	yes		Peaxi162Scf00569g00002	5.7732	4.67062	100.406	1.24e-23	3.34e-21
XLOC_008092	Peaxi162Scf00080g00202	conserved hypothetical protein [Ricinus communis] gb|EEF50949.1| conserved hypothetical protein [Ricinus communis]	0.236815	7.09123	4.9042	2.16476	0.22495	0.300179	no		Peaxi162Scf00021g01817	5.74918	1.45096	39.6773	3e-10	8.56e-09
XLOC_028971	Peaxi162Scf00753g00437		0.917377	26.1441	4.83282	4.20968	0.01425	0.0289692	yes		Peaxi162Scf00128g01759	5.74174	0.0150934	15.8144	6.99e-05	0.000532438
XLOC_008439	Peaxi162Scf00087g00149	Homeobox-leucine zipper protein family	1.25816	35.2611	4.80869	4.5854	0.0012	0.0033442	yes		Peaxi162Scf00310g00211	5.73907	6.5139	78.7826	6.93e-19	9.39e-17
XLOC_016220	Peaxi162Scf00238g00119	Flower, cultured cell, putative [Theobroma cacao] gb|EOX96225.1| Flower, cultured cell, putative [Theobroma cacao]	0.207263	5.74884	4.79373	1.88324	0.1979	0.271618	no		Peaxi162Scf00421g00826	5.73109	0.671189	22.8199	1.78e-06	2.2e-05
XLOC_017653	Peaxi162Scf00284g00125	Transmembrane amino acid transporter family protein	0.733231	20.1988	4.78386	4.42356	0.00035	0.00110899	yes		Peaxi162Scf01010g00129	5.72448	3.48302	21.6128	3.34e-06	3.79e-05
XLOC_021093	Peaxi162Scf00382g00218	Protein NRT1/ PTR FAMILY 3.1	1.3228	35.2489	4.73591	7.12257	5e-05	0.000185415	yes		Peaxi162Scf00284g00022	5.69318	7.13482	119.16	9.66e-28	4.88e-25
XLOC_029368	Peaxi162Scf00779g00512	myb domain protein 74	4.62337	122.473	4.72737	9.31719	5e-05	0.000185415	yes		Peaxi162Scf00258g00045	5.67663	5.8644	139.334	3.72e-32	2.66e-29
XLOC_027365	Peaxi162Scf00667g00615	Ninja-family protein 1	0.601783	15.9186	4.72533	4.08294	0.00275	0.00692868	yes		Peaxi162Scf00939g00126	5.67307	2.18139	94.0913	3.01e-22	6.78e-20
XLOC_009956	Peaxi162Scf00111g00077	nine-cis-epoxycarotenoid dioxygenase 3	7.13516	186.986	4.71184	10.6024	5e-05	0.000185415	yes		Peaxi162Scf00131g00415	5.67086	2.95822	108.341	2.26e-25	7.81e-23
XLOC_013442	Peaxi162Scf00174g00065	Nucleoredoxin	0.924494	23.273	4.65385	5.56192	5e-05	0.000185415	yes		Peaxi162Scf00008g03414	5.63969	3.31788	74.5826	5.82e-18	6.62e-16
XLOC_003059	Peaxi162Scf00017g02019	wall associated kinase 5	0.331197	8.29168	4.6459	4.79465	5e-05	0.000185415	yes		Peaxi162Scf00700g00534	5.63024	-0.219817	16.9404	3.86e-05	0.000320912
XLOC_025538	Peaxi162Scf00560g00011	Heat stress transcription factor C-1	0.96971	23.791	4.61672	4.30403	0.0011	0.00309629	yes		Peaxi162Scf00350g00610	5.57215	0.221926	17.2228	3.32e-05	0.000282529
XLOC_033004	Peaxi162Scf01149g00113	laccase 12	2.38144	57.9498	4.6049	9.70629	5e-05	0.000185415	yes		Peaxi162Scf00284g00125	5.56205	4.63701	53.8324	2.18e-13	1.15e-11
XLOC_026932	Peaxi162Scf00642g00006	Sec14p-like phosphatidylinositol transfer family protein	1.48376	35.8118	4.59311	6.2444	5e-05	0.000185415	yes		Peaxi162Scf00207g00116	5.55048	1.94807	108.871	1.73e-25	6.4e-23
XLOC_020185	Peaxi162Scf00357g00076	Pentatricopeptide repeat-containing protein	0.148362	3.58025	4.59286	2.50722	0.0476	0.0820199	no		Peaxi162Scf01385g00024	5.52351	3.30255	160.252	9.97e-37	1.47e-33
XLOC_005919	Peaxi162Scf00053g00315	Abscisic acid 8'-hydroxylase 1	2.13212	51.3378	4.58966	7.63063	5e-05	0.000185415	yes		Peaxi162Scf00037g01417	5.51193	4.4761	190.105	3.02e-43	8.92e-40
XLOC_001552	Peaxi162Scf00008g03414	galactinol synthase 1	3.14292	75.6748	4.58964	7.39353	5e-05	0.000185415	yes		Peaxi162Scf00007g00429	5.50802	1.41381	61.2401	5.05e-15	3.62e-13
XLOC_003203	Peaxi162Scf00019g00226	AP2/B3-like transcriptional factor family protein, putative [Theobroma cacao] gb|EOX91270.1| AP2/B3-like transcriptional factor family protein, putative [Theobroma cacao]	0.202301	4.68794	4.53438	2.6687	0.02195	0.0420909	yes		Peaxi162Scf00297g00712	5.4876	5.35681	88.3572	5.46e-21	1.02e-18
XLOC_030317	Peaxi162Scf00845g00031	Zinc finger CCCH domain-containing protein 2	0.364998	8.43461	4.53036	2.53594	0.02195	0.0420909	yes		Peaxi162Scf02754g00016	5.48412	2.12226	71.3553	2.98e-17	3.14e-15
XLOC_031035	Peaxi162Scf00921g00256	Protein NRT1/ PTR FAMILY 6.4	0.293118	6.12951	4.38622	3.70506	0.0079	0.0173793	yes		Peaxi162Scf00174g00065	5.48329	6.15759	142.676	6.92e-33	5.73e-30
XLOC_020509	Peaxi162Scf00362g01041	Calcium-binding EF-hand family protein	2.19482	45.4736	4.37285	6.7419	5e-05	0.000185415	yes		Peaxi162Scf00064g01533	5.47191	2.30353	16.7577	4.25e-05	0.000347399
XLOC_006314	Peaxi162Scf00060g00021	pinoresinol reductase 1	1.04127	21.5665	4.37237	4.62467	0.0002	0.000667709	yes		Peaxi162Scf00196g00318	5.4639	2.63457	62.8955	2.18e-15	1.69e-13
XLOC_007812	Peaxi162Scf00076g00915	DWNN domain, a CCHC-type zinc finger	0.21226	4.35963	4.3603	2.51543	0.23905	0.31486	no		Peaxi162Scf00080g00202	5.44752	3.40455	52.7258	3.84e-13	1.91e-11
XLOC_029378	Peaxi162Scf00780g00021	TRICHOME BIREFRINGENCE-LIKE 4	0.225119	4.51933	4.32735	1.87833	0.22495	0.300179	no		Peaxi162Scf00020g00001	5.44636	8.36177	39.3424	3.56e-10	1e-08
XLOC_009033	Peaxi162Scf00096g01846	1-aminocyclopropane-1-carboxylate synthase 9	2.70977	54.0691	4.31856	7.50497	5e-05	0.000185415	yes		Peaxi162Scf00360g00419	5.44441	-0.488082	12.1345	0.000494982	0.00282504
XLOC_001522	Peaxi162Scf00008g00815	Basic helix-loop-helix DNA-binding superfamily protein, putative isoform 2 [Theobroma cacao] gb|EOX99443.1| Basic helix-loop-helix DNA-binding superfamily protein, putative isoform 2 [Theobroma cacao]	0.169543	3.32857	4.29518	1.1392	0.14205	0.20705	no		Peaxi162Scf00711g00011	5.43755	-0.735186	10.9548	0.000933607	0.00481032
XLOC_000036	Peaxi162Scf00000g00481	NAC domain containing protein 3	8.5158	165.574	4.28119	8.76723	5e-05	0.000185415	yes		Peaxi162Scf00000g00481	5.43751	5.4865	65.1691	6.87e-16	5.83e-14
XLOC_003295	Peaxi162Scf00020g00076	cytochrome P450, family 86, subfamily A, polypeptide 2	1.45121	28.129	4.27673	6.59946	5e-05	0.000185415	yes		Peaxi162Scf00274g00625	5.42798	2.10318	15.293	9.21e-05	0.000671589
XLOC_033056	Peaxi162Scf01158g00315	Unknown protein	0.758265	14.448	4.25202	2.90574	0.1884	0.260932	no		Peaxi162Scf01132g00023	5.42383	2.09415	37.3457	9.89e-10	2.56e-08
XLOC_024457	Peaxi162Scf00516g00671	NAD(P)-binding Rossmann-fold superfamily protein	1.213	22.7885	4.23165	5.19771	5e-05	0.000185415	yes		Peaxi162Scf00016g00166	5.39981	0.953369	14.5833	0.000134101	0.000931111
XLOC_010620	Peaxi162Scf00125g01022	beta-amylase 1	14.6177	266.925	4.19064	9.73694	5e-05	0.000185415	yes		Peaxi162Scf01211g10016	5.3861	1.95333	42.6781	6.45e-11	2.14e-09
XLOC_001381	Peaxi162Scf00007g00033	mitogen-activated protein kinase kinase kinase 15	0.588945	10.7303	4.18741	3.67999	0.0079	0.0173793	yes		Peaxi162Scf00020g00076	5.35253	3.94024	149.697	2.02e-34	2.09e-31
XLOC_024451	Peaxi162Scf00516g00429	Major facilitator superfamily protein	0.727971	13.2621	4.18728	4.23018	0.0007	0.00206849	yes		Peaxi162Scf00012g00336	5.3435	3.35305	47.6284	5.15e-12	2.07e-10
XLOC_007994	Peaxi162Scf00079g00137	beta glucosidase 46	0.229897	4.18019	4.18451	2.34748	0.0026	0.00660917	yes		Peaxi162Scf00783g00336	5.34182	0.300057	27.8523	1.31e-07	2.21e-06
XLOC_002911	Peaxi162Scf00016g03133	ethylene-dependent gravitropism-deficient and yellow-green-like 3	0.182959	3.30495	4.17503	2.1958	0.06455	0.106567	no		Peaxi162Scf00475g00064	5.33505	-0.34638	9.79158	0.00175313	0.00812505
XLOC_018179	Peaxi162Scf00299g00084	Unknown protein	0.324227	5.82399	4.16693	1.06348	0.3288	0.408716	no		Peaxi162Scf00238g00119	5.30095	1.11641	52.3193	4.72e-13	2.31e-11
XLOC_007421	Peaxi162Scf00073g01424	Ethylene-responsive transcription factor SHINE 3	0.197197	3.51387	4.15535	1.57509	0.1979	0.271618	no		Peaxi162Scf00033g00069	5.29667	3.20996	6.48915	0.0108535	0.0359619
XLOC_012063	Peaxi162Scf00152g00012	U-box domain-containing protein 26	0.211381	3.69855	4.12904	2.47804	0.1884	0.260932	no		Peaxi162Scf00232g00417	5.29337	4.49405	71.7901	2.39e-17	2.56e-15
XLOC_016841	Peaxi162Scf00258g00045	phosphatidylinositol-4-phosphate 5-kinase family protein	2.42635	41.0897	4.08192	9.05295	5e-05	0.000185415	yes		Peaxi162Scf00081g01322	5.2933	0.204393	11.6106	0.000655782	0.00358568
XLOC_016308	Peaxi162Scf00242g00023	Outward rectifying potassium channel protein	0.527772	8.86998	4.07094	3.01064	0.23905	0.31486	no		Peaxi162Scf00017g00272	5.29243	4.08299	69.5422	7.48e-17	7.35e-15
XLOC_029193	Peaxi162Scf00767g00212	Homeobox-leucine zipper protein family	5.19364	86.4605	4.05722	7.05553	5e-05	0.000185415	yes		Peaxi162Scf00258g00520	5.28032	1.07135	12.3422	0.000442834	0.0025793
XLOC_012854	Peaxi162Scf00164g01218	glycerol-3-phosphate acyltransferase 5	34.6811	577.286	4.05706	9.1765	5e-05	0.000185415	yes		Peaxi162Scf00171g00006	5.26579	3.96873	103.078	3.22e-24	9.27e-22
XLOC_000178	Peaxi162Scf00001g10028	Bifunctional inhibitor/lipid-transfer protein/seed storage 2S albumin superfamily protein	10.2231	168.561	4.04337	7.77413	5e-05	0.000185415	yes		Peaxi162Scf00190g00910	5.25215	-0.0839326	23.9112	1.01e-06	1.34e-05
XLOC_021748	Peaxi162Scf00402g00513	Bifunctional inhibitor/lipid-transfer protein/seed storage 2S albumin superfamily protein	50.7058	812.727	4.00255	9.19813	5e-05	0.000185415	yes		Peaxi162Scf00523g00056	5.2493	4.44921	54.0788	1.93e-13	1.02e-11
XLOC_007423	Peaxi162Scf00073g00173	Unknown protein	20.6036	325.696	3.98256	7.53812	5e-05	0.000185415	yes		Peaxi162Scf00306g00022	5.24717	1.02603	6.41101	0.0113415	0.0373398
XLOC_017701	Peaxi162Scf00285g00717	Protein of unknown function (DUF604)	2.65507	41.896	3.97999	7.42191	5e-05	0.000185415	yes		Peaxi162Scf00758g00018	5.24223	-0.287609	11.6535	0.000640829	0.00351972
XLOC_026577	Peaxi162Scf00618g00531	G-type lectin S-receptor-like serine/threonine-protein kinase	1.23072	19.235	3.96616	5.84899	5e-05	0.000185415	yes		Peaxi162Scf00131g00064	5.23019	0.897688	40.0216	2.51e-10	7.32e-09
XLOC_007969	Peaxi162Scf00078g00137	Unknown protein	0.604791	9.30971	3.94423	1.69168	0.14205	0.20705	no		Peaxi162Scf00092g00339	5.22893	5.08582	48.8944	2.7e-12	1.14e-10
XLOC_024202	Peaxi162Scf00498g00013	myb-like transcription factor family protein	0.184452	2.76148	3.90413	1.64438	0.1979	0.271618	no		Peaxi162Scf59410g00001	5.22246	1.15723	57.1701	4e-14	2.36e-12
XLOC_029426	Peaxi162Scf00783g00313	EID1-like F-box protein 3	4.20387	62.5102	3.8943	6.62247	5e-05	0.000185415	yes		Peaxi162Scf00020g01818	5.21336	2.9636	72.8799	1.38e-17	1.5e-15
XLOC_033764	Peaxi162Scf01294g00231	F-box protein PP2-A13	1.18868	17.5876	3.88713	3.92718	0.00075	0.00220004	yes		Peaxi162Scf00452g00412	5.20955	4.20946	151.295	9.03e-35	9.85e-32
XLOC_033016	Peaxi162Scf01149g00114	laccase 12	9.87332	146.015	3.88643	8.87548	5e-05	0.000185415	yes		Peaxi162Scf00550g00428	5.20453	5.35615	24.5716	7.16e-07	9.96e-06
XLOC_013920	Peaxi162Scf00185g00115	cytochrome P450, family 76, subfamily C, polypeptide 7	1.1227	16.5191	3.87908	4.13438	0.0006	0.00180172	yes		Peaxi162Scf00079g00177	5.20253	0.721534	11.8292	0.000583104	0.00325269
XLOC_018288	Peaxi162Scf00300g00064	Arabidopsis protein of unknown function (DUF241)	5.91056	86.7268	3.87511	7.51501	5e-05	0.000185415	yes		Peaxi162Scf00284g00020	5.18933	-0.57363	4.60991	0.0317877	0.0847562
XLOC_030769	Peaxi162Scf00901g00317	Protein NRT1/ PTR FAMILY 7.3	1.65696	24.2504	3.8714	6.35732	5e-05	0.000185415	yes		Peaxi162Scf00485g00918	5.17883	2.81788	73.4554	1.03e-17	1.15e-15
XLOC_009865	Peaxi162Scf00111g00125	NADH-ubiquinone oxidoreductase chain 5	1.35022	19.5463	3.85563	6.05206	5e-05	0.000185415	yes		Peaxi162Scf00091g00074	5.17858	3.41198	120.574	4.74e-28	2.58e-25
XLOC_028288	Peaxi162Scf00711g00011	Haloacid dehalogenase-like hydrolase (HAD) superfamily protein	0.383118	5.42669	3.82421	2.40931	0.23905	0.31486	no		Peaxi162Scf00314g00746	5.17431	0.952582	13.8537	0.000197607	0.0012903
XLOC_019043	Peaxi162Scf00323g00621	Unknown protein	0.2343	3.31505	3.8226	0.214213	0.26895	0.345372	no		Peaxi162Scf00519g00012	5.16091	2.26687	10.0114	0.00155571	0.00734986
XLOC_020144	Peaxi162Scf00357g00524	Pectin lyase-like superfamily protein	1.45765	20.5065	3.81436	5.37504	5e-05	0.000185415	yes		Peaxi162Scf00732g00317	5.15712	4.75861	13.0042	0.000310793	0.00191127
XLOC_022062	Peaxi162Scf00412g00073	Unknown protein	0.289089	4.04635	3.80704	1.11606	0.14215	0.207176	no		Peaxi162Scf00003g04918	5.15651	2.59301	77.7931	1.14e-18	1.47e-16
XLOC_028326	Peaxi162Scf00713g00031	PHYTOENE SYNTHASE	0.197173	2.75877	3.80649	2.36793	0.23905	0.31486	no		Peaxi162Scf00452g00017	5.14603	0.649174	48.67	3.03e-12	1.28e-10
XLOC_004746	Peaxi162Scf00038g01961	jasmonate ZIM-domain protein 10 [Nicotiana tabacum]	1.52193	21.2154	3.80114	4.56072	5e-05	0.000185415	yes		Peaxi162Scf00452g00037	5.14569	1.50875	24.3805	7.91e-07	1.09e-05
XLOC_030309	Peaxi162Scf00845g00039	cis-prenyl transferase 9 [Solanum habrochaites]	0.218174	3.03236	3.79689	1.82533	0.2491	0.324703	no		Peaxi162Scf00382g00218	5.11244	7.09949	109.399	1.33e-25	5.18e-23
XLOC_008837	Peaxi162Scf00092g00339	Bifunctional inhibitor/lipid-transfer protein/seed storage 2S albumin superfamily protein	12.4373	171.596	3.78627	7.69065	5e-05	0.000185415	yes		Peaxi162Scf00998g00126	5.09845	4.827	53.562	2.51e-13	1.29e-11
XLOC_002985	Peaxi162Scf00017g00272	U-box domain-containing protein 19	6.18464	84.5797	3.77355	8.66447	5e-05	0.000185415	yes		Peaxi162Scf00909g00026	5.09771	5.84713	109.064	1.57e-25	6.03e-23
XLOC_001427	Peaxi162Scf00007g02414	myb domain protein 74	10.1278	137.901	3.76724	8.28312	5e-05	0.000185415	yes		Peaxi162Scf00088g00119	5.05676	-0.360388	51.7458	6.32e-13	2.97e-11
XLOC_015614	Peaxi162Scf00223g01011	alpha/beta-Hydrolases superfamily protein	0.661084	8.82614	3.73888	3.61711	0.0006	0.00180172	yes		Peaxi162Scf00008g00815	5.04932	-0.515659	16.4098	5.1e-05	0.000406277
XLOC_028379	Peaxi162Scf00714g00024	Thaumatin-like protein	0.633536	8.42455	3.7331	2.28591	0.0044	0.0104501	yes		Peaxi162Scf00295g00091	5.03654	2.07423	27.0866	1.95e-07	3.13e-06
XLOC_016141	Peaxi162Scf00236g00005	Unknown protein	10.9301	144.847	3.72815	7.15031	5e-05	0.000185415	yes		Peaxi162Scf00104g00191	4.97614	-0.783166	11.8305	0.000582685	0.00325123
XLOC_011612	Peaxi162Scf00139g01113	HXXXD-type acyl-transferase family protein	0.286458	3.76934	3.71791	2.09972	0.00265	0.0067089	yes		Peaxi162Scf00624g00921	4.96763	4.92485	122.556	1.74e-28	9.77e-26
XLOC_010626	Peaxi162Scf00125g01321	myb domain protein 305	8.40725	108.548	3.69055	8.00545	5e-05	0.000185415	yes		Peaxi162Scf01149g00113	4.96253	7.75774	153.784	2.58e-35	2.97e-32
XLOC_024109	Peaxi162Scf00493g00434	Raffinose synthase family protein	4.82984	61.5861	3.67256	8.54085	5e-05	0.000185415	yes		Peaxi162Scf00317g00019	4.95945	4.2068	12.723	0.000361195	0.00216404
XLOC_032495	Peaxi162Scf01066g00013	Ethylene-responsive transcription factor 4	4.73214	60.0885	3.66652	5.96735	5e-05	0.000185415	yes		Peaxi162Scf00169g00625	4.95084	-0.655695	7.80601	0.00520727	0.0198771
XLOC_019405	Peaxi162Scf00332g00710	methyl-CPG-binding domain 10	27.8723	353.517	3.66487	9.53691	5e-05	0.000185415	yes		Peaxi162Scf00418g00810	4.9429	10.056	19.4191	1.05e-05	0.000102487
XLOC_014084	Peaxi162Scf00189g00041	Peptidase S41 family protein	1.31263	16.5284	3.65441	5.21536	5e-05	0.000185415	yes		Peaxi162Scf00038g02344	4.93637	1.81294	77.9251	1.07e-18	1.39e-16
XLOC_011401	Peaxi162Scf00133g01713	prohibitin 1	2.15684	27.113	3.65199	3.28181	0.00235	0.00606142	yes		Peaxi162Scf00102g01717	4.93336	-0.217602	9.37929	0.0021945	0.00977683
XLOC_032034	Peaxi162Scf01009g00225	conserved hypothetical protein [Ricinus communis] gb|EEF40126.1| conserved hypothetical protein [Ricinus communis]	1.56759	19.5581	3.64114	5.61814	5e-05	0.000185415	yes		Peaxi162Scf00783g00313	4.9307	3.92645	74.742	5.36e-18	6.14e-16
XLOC_032329	Peaxi162Scf01051g00145	Transducin/WD40 repeat-like superfamily protein isoform 1 [Theobroma cacao] gb|EOX90660.1| Transducin/WD40 repeat-like superfamily protein isoform 1 [Theobroma cacao]	1.62124	19.8599	3.61469	7.27017	5e-05	0.000185415	yes		Peaxi162Scf00106g01710	4.92404	0.550202	22.2788	2.36e-06	2.8e-05
XLOC_024094	Peaxi162Scf00492g00068	Early light-induced protein 1, chloroplastic	6.36771	77.6714	3.60854	6.28634	5e-05	0.000185415	yes		Peaxi162Scf00046g00171	4.9142	3.89915	49.4238	2.06e-12	8.9e-11
XLOC_011346	Peaxi162Scf00132g00087	17.6 kDa class I heat shock protein	0.965112	11.5384	3.5796	2.43539	0.23905	0.31486	no		Peaxi162Scf00047g00204	4.90844	-0.207096	9.16647	0.0024649	0.0108003
XLOC_013876	Peaxi162Scf00183g00923	Inositol-3-phosphate synthase	1.06001	12.5581	3.56648	5.13059	5e-05	0.000185415	yes		Peaxi162Scf00110g00028	4.89494	2.99543	26.619	2.48e-07	3.89e-06
XLOC_018319	Peaxi162Scf00301g00112	expansin-like B1	0.382289	4.5152	3.56206	2.18438	0.1884	0.260932	no		Peaxi162Scf00038g00114	4.88967	0.850007	23.0362	1.59e-06	2e-05
XLOC_012829	Peaxi162Scf00164g00216	myb domain protein 305	1.27641	14.936	3.54864	3.86382	0.0004	0.00125109	yes		Peaxi162Scf00078g00024	4.87597	0.785379	34.0757	5.3e-09	1.18e-07
XLOC_026727	Peaxi162Scf00626g00414	MATE efflux family protein	2.15857	25.2429	3.54773	5.69853	5e-05	0.000185415	yes		Peaxi162Scf00014g01420	4.87355	1.37338	22.3667	2.25e-06	2.69e-05
XLOC_003276	Peaxi162Scf00020g00001	Unknown protein	23.0821	267.432	3.53433	8.78636	5e-05	0.000185415	yes		Peaxi162Scf00767g00212	4.87261	6.03908	60.9445	5.87e-15	4.16e-13
XLOC_031955	Peaxi162Scf00998g00126	NAC domain containing protein 3	14.3094	165.032	3.52772	8.28015	5e-05	0.000185415	yes		Peaxi162Scf01149g00114	4.87099	8.07592	78.3396	8.68e-19	1.15e-16
XLOC_030932	Peaxi162Scf00915g00125	PEBP (phosphatidylethanolamine-binding protein) family protein	0.924539	10.4748	3.50204	3.01939	0.0078	0.0171869	yes		Peaxi162Scf00074g00351	4.85512	2.22816	53.2392	2.95e-13	1.5e-11
XLOC_032838	Peaxi162Scf01115g00115	Cytokinin dehydrogenase 6	1.11427	12.5823	3.49721	3.87965	0.00025	0.000817896	yes		Peaxi162Scf01160g00021	4.85325	0.123034	9.82094	0.00172536	0.00802327
XLOC_019981	Peaxi162Scf00349g00210	Bifunctional inhibitor/lipid-transfer protein/seed storage 2S albumin superfamily protein	10.0927	111.055	3.45988	5.25085	5e-05	0.000185415	yes		Peaxi162Scf00171g00094	4.85248	2.51992	33.355	7.68e-09	1.67e-07
XLOC_003244	Peaxi162Scf00020g01220	Protein of unknown function (DUF604)	1.43804	15.7556	3.45368	4.90081	5e-05	0.000185415	yes		Peaxi162Scf00334g00325	4.84926	4.65244	11.6885	0.000628891	0.00346517
XLOC_034101	Peaxi162Scf01385g00024	Unknown protein	22.8667	248.901	3.44425	8.32254	5e-05	0.000185415	yes		Peaxi162Scf00015g01031	4.83592	0.909409	11.4919	0.000699011	0.00377324
XLOC_005044	Peaxi162Scf00042g02728	Disease resistance-responsive (dirigent-like protein) family protein	5.20979	55.8814	3.42307	6.80888	5e-05	0.000185415	yes		Peaxi162Scf00415g00077	4.83445	1.562	11.2262	0.000806508	0.00424832
XLOC_014543	Peaxi162Scf00198g00516	ABC-2 type transporter family protein	1.21788	12.9146	3.40656	5.28993	5e-05	0.000185415	yes		Peaxi162Scf01050g00224	4.81047	2.11331	30.7619	2.92e-08	5.69e-07
XLOC_010666	Peaxi162Scf00126g01217	inositol transporter 4	0.725257	7.61688	3.39264	1.2595	0.127	0.188723	no		Peaxi162Scf01828g00001	4.80035	4.29823	40.5139	1.95e-10	5.77e-09
XLOC_023610	Peaxi162Scf00467g00920	3-ketoacyl-CoA synthase 11	3.48448	36.4437	3.38665	6.4586	5e-05	0.000185415	yes		Peaxi162Scf00634g00326	4.7993	-0.00704156	19.216	1.17e-05	0.00011298
XLOC_007795	Peaxi162Scf00076g00331	F-box family protein	2.80766	28.8993	3.3636	5.50356	5e-05	0.000185415	yes		Peaxi162Scf00164g00216	4.78838	2.14037	70.7534	4.05e-17	4.11e-15
XLOC_001655	Peaxi162Scf00009g00111		0.936298	9.57748	3.35461	0.760451	0.14215	0.207176	no		Peaxi162Scf00039g00007	4.77904	1.24833	27.6387	1.46e-07	2.45e-06
XLOC_026221	Peaxi162Scf00599g00009	Unknown protein	37.5482	381.173	3.34363	8.2652	5e-05	0.000185415	yes		Peaxi162Scf00164g01218	4.77432	7.17381	84.7944	3.31e-20	5.44e-18
XLOC_033005	Peaxi162Scf01149g00223	laccase 12	3.10753	31.3685	3.33548	6.73842	5e-05	0.000185415	yes		Peaxi162Scf00875g00228	4.76658	3.21174	51.8936	5.86e-13	2.79e-11
XLOC_023272	Peaxi162Scf00452g00412	myb domain protein 58	2.61165	26.2246	3.32789	5.00619	5e-05	0.000185415	yes		Peaxi162Scf00162g00092	4.75952	1.32007	55.0817	1.16e-13	6.45e-12
XLOC_012816	Peaxi162Scf00164g00138	Protein phosphatase 2C family protein	14.7144	147.543	3.32584	8.44804	5e-05	0.000185415	yes		Peaxi162Scf00467g00920	4.74408	6.19862	117.277	2.5e-27	1.2e-24
XLOC_021765	Peaxi162Scf00402g00511	Bifunctional inhibitor/lipid-transfer protein/seed storage 2S albumin superfamily protein	12.5564	125.766	3.32425	7.12387	5e-05	0.000185415	yes		Peaxi162Scf00071g00313	4.74205	5.62827	83.6221	5.99e-20	9.54e-18
XLOC_009619	Peaxi162Scf00106g01616	WRKY DNA-binding protein 51	1.7176	17.0103	3.30794	3.86546	0.00065	0.00193585	yes		Peaxi162Scf00106g01616	4.7389	1.03323	49.6484	1.84e-12	8.02e-11
XLOC_007607	Peaxi162Scf00074g00745	UDP-glucose 4-epimerase 5	4.98604	49.2822	3.3051	7.21634	5e-05	0.000185415	yes		Peaxi162Scf00012g03216	4.73241	1.72096	48.5283	3.26e-12	1.36e-10
XLOC_030992	Peaxi162Scf00919g00313	NAD(P)-binding Rossmann-fold superfamily protein	0.892202	8.80032	3.30211	3.7493	0.0003	0.000964629	yes		Peaxi162Scf00063g02219	4.72453	1.09081	25.6733	4.04e-07	6.04e-06
XLOC_013540	Peaxi162Scf00175g00218	Ninja-family protein 2	1.58916	15.5775	3.29313	5.21795	5e-05	0.000185415	yes		Peaxi162Scf00047g00084	4.69581	1.62843	10.5408	0.00116767	0.00579138
XLOC_028496	Peaxi162Scf00721g00044	Unknown protein	49.0684	479.43	3.28845	7.21985	5e-05	0.000185415	yes		Peaxi162Scf00040g00012	4.68924	4.05955	33.3585	7.66e-09	1.67e-07
XLOC_022256	Peaxi162Scf00420g00057	Pentatricopeptide repeat-containing protein	0.27654	2.70184	3.28838	1.92927	0.00665	0.01496	yes		Peaxi162Scf00366g00813	4.68563	6.50049	103.492	2.62e-24	7.74e-22
XLOC_015584	Peaxi162Scf00222g00057	Dof-type zinc finger DNA-binding family protein	0.572946	5.53004	3.27082	3.0295	0.0021	0.00548714	yes		Peaxi162Scf00334g00416	4.68494	5.31358	87.8712	6.99e-21	1.27e-18
XLOC_011481	Peaxi162Scf00135g00056	calcium-dependent protein kinase 33	2.1871	21.0498	3.26671	4.15509	5e-05	0.000185415	yes		Peaxi162Scf00006g00149	4.68291	2.25784	23.7236	1.11e-06	1.46e-05
XLOC_013281	Peaxi162Scf00171g00006	Translation initiation factor IF-2, putative isoform 1 [Theobroma cacao] gb|EOX92240.1| Translation initiation factor IF-2, putative isoform 1 [Theobroma cacao]	1.56735	15.0516	3.26351	4.68788	5e-05	0.000185415	yes		Peaxi162Scf00274g00439	4.67328	2.18135	10.0716	0.00150574	0.00714475
XLOC_031434	Peaxi162Scf00953g00011	conserved hypothetical protein [Ricinus communis] gb|EEF30218.1| conserved hypothetical protein [Ricinus communis]	7.21551	68.8485	3.25425	2.77935	0.00165	0.00443308	yes		Peaxi162Scf00047g01225	4.67082	5.22255	10.4771	0.00120861	0.00595166
XLOC_019928	Peaxi162Scf00347g00618	temperature-induced lipocalin	0.501615	4.73688	3.23929	2.2392	0.0207	0.0400059	yes		Peaxi162Scf00700g10016	4.6663	0.92675	10.1991	0.00140511	0.00674607
XLOC_020646	Peaxi162Scf00366g00816	Mannan endo-1,4-beta-mannosidase 7	1.51656	14.2244	3.22949	3.51266	0.00045	0.00139113	yes		Peaxi162Scf00078g00137	4.66009	2.56135	27.8165	1.33e-07	2.25e-06
XLOC_030865	Peaxi162Scf00909g00026	Unknown protein	3.39202	31.7412	3.22614	5.98587	5e-05	0.000185415	yes		Peaxi162Scf01294g00231	4.65014	2.21395	42.276	7.93e-11	2.55e-09
XLOC_012972	Peaxi162Scf00166g00824	cyclic nucleotide-gated channel 14	0.395838	3.68367	3.21816	2.84941	0.004	0.00962105	yes		Peaxi162Scf00780g00021	4.64556	1.00118	19.7227	8.95e-06	8.92e-05
XLOC_028103	Peaxi162Scf00700g00231	Estradiol 17-beta-dehydrogenase 12	3.66821	33.9383	3.20977	5.32081	5e-05	0.000185415	yes		Peaxi162Scf00196g00119	4.6408	9.99902	47.1937	6.43e-12	2.55e-10
XLOC_015873	Peaxi162Scf00230g00089	sulfate transporter 3	1.92905	17.7995	3.20587	5.7915	5e-05	0.000185415	yes		Peaxi162Scf02777g00001	4.63284	1.21533	8.25992	0.00405298	0.0162402
XLOC_007536	Peaxi162Scf00074g01621	Protein LURP-one-related 17	3.99675	36.3535	3.1852	4.70695	5e-05	0.000185415	yes		Peaxi162Scf00299g00083	4.63173	7.27788	38.1796	6.45e-10	1.73e-08
XLOC_014135	Peaxi162Scf00190g00719	expansin-like B1	2.46582	21.7307	3.13959	3.95584	5e-05	0.000185415	yes		Peaxi162Scf00485g00916	4.6239	4.21501	86.0928	1.72e-20	2.94e-18
XLOC_016089	Peaxi162Scf00235g00052	Unknown protein	0.369096	3.23559	3.13196	1.46185	0.2251	0.300344	no		Peaxi162Scf00700g00231	4.62138	4.52157	99.6122	1.85e-23	4.92e-21
XLOC_011099	Peaxi162Scf00129g00116	Unknown protein	0.895338	7.8258	3.12773	2.94288	0.02665	0.0497231	yes		Peaxi162Scf00198g00212	4.61292	5.60812	134.085	5.23e-31	3.29e-28
XLOC_008352	Peaxi162Scf00085g00530	HVA22 homologue D	5.9892	52.1126	3.1212	5.05559	5e-05	0.000185415	yes		Peaxi162Scf00076g00331	4.61224	2.83343	81.4449	1.8e-19	2.72e-17
XLOC_011247	Peaxi162Scf00131g00007	Bifunctional inhibitor/lipid-transfer protein/seed storage 2S albumin superfamily protein	6.43198	55.8884	3.11921	4.86216	5e-05	0.000185415	yes		Peaxi162Scf00007g02826	4.58611	1.72616	9.26358	0.00233756	0.0103231
XLOC_030452	Peaxi162Scf00860g00429	Subtilisin-like serine endopeptidase family protein	2.96625	25.7692	3.11893	6.40015	5e-05	0.000185415	yes		Peaxi162Scf00069g01724	4.57572	2.42237	39.2445	3.74e-10	1.05e-08
XLOC_000438	Peaxi162Scf00002g00037	myb domain protein 42	0.730427	6.32008	3.11313	2.28607	0.0224	0.0428377	yes		Peaxi162Scf00019g00226	4.57224	1.52701	60.3696	7.86e-15	5.37e-13
XLOC_030497	Peaxi162Scf00875g00228	lysine histidine transporter 1	5.59755	48.1332	3.10417	6.66388	5e-05	0.000185415	yes		Peaxi162Scf00008g03319	4.56693	-0.176149	21.0234	4.54e-06	4.94e-05
XLOC_033794	Peaxi162Scf01306g00016	Auxin-responsive GH3 family protein	15.8349	135.093	3.09277	7.71546	5e-05	0.000185415	yes		Peaxi162Scf00646g00004	4.55591	-0.227221	17.4416	2.96e-05	0.000255997
XLOC_018602	Peaxi162Scf00310g00211	acetyl-CoA carboxylase 1	1.78552	15.0384	3.07424	7.12649	5e-05	0.000185415	yes		Peaxi162Scf00223g01011	4.55486	1.14613	39.9965	2.54e-10	7.4e-09
XLOC_034006	Peaxi162Scf01347g00124	cytochrome P450, family 71, subfamily A, polypeptide 18	0.469463	3.91784	3.06098	1.75071	0.04155	0.0730373	no		Peaxi162Scf01149g00223	4.54778	6.34309	158.536	2.36e-36	3.06e-33
XLOC_015111	Peaxi162Scf00209g00515	Homeobox-leucine zipper protein family	2.49582	20.6692	3.04989	4.6932	5e-05	0.000185415	yes		Peaxi162Scf00137g01111	4.54195	3.4018	39.0321	4.17e-10	1.15e-08
XLOC_013617	Peaxi162Scf00177g00001	Avr9/Cf-9 rapidly elicited protein 146 [Nicotiana tabacum]	5.35824	44.15	3.04258	4.87941	5e-05	0.000185415	yes		Peaxi162Scf00047g02034	4.52624	4.5858	146.106	1.23e-33	1.11e-30
XLOC_034684	Peaxi162Scf01969g00022	2-succinylbenzoate--CoA ligase	27.6645	226.39	3.0327	7.38167	5e-05	0.000185415	yes		Peaxi162Scf00111g00125	4.52438	5.1656	88.4411	5.24e-21	9.86e-19
XLOC_002426	Peaxi162Scf00015g00208	germin-like protein 2	14.4315	117.403	3.02417	5.49064	5e-05	0.000185415	yes		Peaxi162Scf00081g00716	4.51733	4.10813	9.73341	0.00180949	0.00833402
XLOC_025223	Peaxi162Scf00546g00118	Heat stress transcription factor C-1	17.3116	140.831	3.02415	7.56577	5e-05	0.000185415	yes		Peaxi162Scf00091g00713	4.51217	6.38198	9.60898	0.00193628	0.00880365
XLOC_017206	Peaxi162Scf00269g00088	myb domain protein 74	3.52792	28.632	3.02074	5.03514	5e-05	0.000185415	yes		Peaxi162Scf00595g00426	4.50658	0.76374	5.46258	0.019428	0.0577359
XLOC_013687	Peaxi162Scf00178g00077	Unknown protein	5.30398	42.9226	3.01659	2.9514	0.0012	0.0033442	yes		Peaxi162Scf00544g00513	4.5057	5.6568	99.0287	2.49e-23	6.14e-21
XLOC_000690	Peaxi162Scf00003g04918	F-box family protein	0.851638	6.8899	3.01617	3.00687	0.0003	0.000964629	yes		Peaxi162Scf00274g00523	4.49562	3.36533	68.156	1.51e-16	1.41e-14
XLOC_032769	Peaxi162Scf01108g00012	pheophytinase	0.434959	3.48196	3.00095	2.63848	0.00755	0.0167087	yes		Peaxi162Scf00274g00842	4.49525	3.0374	36.6676	1.4e-09	3.52e-08
XLOC_009486	Peaxi162Scf00104g00017	ERD (early-responsive to dehydration stress) family protein	1.23315	9.86727	3.0003	4.72426	5e-05	0.000185415	yes		Peaxi162Scf00006g01613	4.47457	0.629702	6.64123	0.0099645	0.0335694
XLOC_005800	Peaxi162Scf00050g00138	xyloglucan-specific endoglucanase inhibitor 11 [Solanum tuberosum]	0.402755	3.22185	2.99991	2.17644	0.0257	0.0481921	yes		Peaxi162Scf00458g00320	4.47443	0.192036	17.1462	3.46e-05	0.000292714
XLOC_034339	Peaxi162Scf01517g00133	Two-component response regulator-like PRR73	0.41806	3.33851	2.99742	3.23419	0.0002	0.000667709	yes		Peaxi162Scf00794g00320	4.47256	0.106602	18.7592	1.48e-05	0.000139625
XLOC_031821	Peaxi162Scf00986g00225	Domain of unknown function (DUF966)	0.693443	5.50459	2.98878	2.7275	0.00425	0.0101422	yes		Peaxi162Scf00125g01022	4.4698	8.17947	196.202	1.41e-44	5.83e-41
XLOC_013351	Peaxi162Scf00171g00525	glutamate decarboxylase	0.347773	2.74223	2.97913	2.38275	0.0229	0.0436594	yes		Peaxi162Scf00402g00513	4.46548	7.94214	57.3742	3.6e-14	2.16e-12
XLOC_003333	Peaxi162Scf00020g02019	basic leucine-zipper 42	0.539473	4.18505	2.95562	1.84821	0.18845	0.260987	no		Peaxi162Scf00088g00618	4.43346	1.77295	14.859	0.000115854	0.000818688
XLOC_029417	Peaxi162Scf00783g00133	Bifunctional inhibitor/lipid-transfer protein/seed storage 2S albumin superfamily protein	69.1505	535.328	2.95261	7.24671	5e-05	0.000185415	yes		Peaxi162Scf00402g00511	4.43132	5.8924	169.768	8.31e-39	1.57e-35
XLOC_010004	Peaxi162Scf00112g01918	Leucine-rich repeat transmembrane protein kinase	0.50007	3.8518	2.94533	1.25597	0.1997	0.273466	no		Peaxi162Scf00074g01735	4.42445	0.966357	19.1579	1.2e-05	0.000116146
XLOC_003770	Peaxi162Scf00026g01511	6-phosphogluconolactonase 1	0.4245	3.25119	2.93713	1.71957	0.0093	0.0200334	yes		Peaxi162Scf00324g00019	4.40333	-0.606977	11.9973	0.000532786	0.00300847
XLOC_016572	Peaxi162Scf00252g00712	alpha amylase	0.62352	4.76094	2.93274	2.79307	0.00405	0.00972652	yes		Peaxi162Scf00667g00615	4.39643	4.2696	27.0242	2.01e-07	3.22e-06
XLOC_012132	Peaxi162Scf00152g01527	conserved hypothetical protein [Ricinus communis] gb|EEF35944.1| conserved hypothetical protein [Ricinus communis]	2.26498	17.2635	2.93016	3.63714	5e-05	0.000185415	yes		Peaxi162Scf00445g00061	4.3823	0.85047	5.93452	0.0148471	0.0464556
XLOC_007322	Peaxi162Scf00072g00089	plasma membrane intrinsic protein 2	40.2317	303.578	2.91566	7.27831	5e-05	0.000185415	yes		Peaxi162Scf00159g00048	4.37069	2.93362	22.5328	2.07e-06	2.49e-05
XLOC_008838	Peaxi162Scf00092g00338	Bifunctional inhibitor/lipid-transfer protein/seed storage 2S albumin superfamily protein	6.48728	48.9363	2.91522	4.72784	5e-05	0.000185415	yes		Peaxi162Scf01038g00113	4.35903	-0.489668	16.5564	4.72e-05	0.000379265
XLOC_009309	Peaxi162Scf00102g00178	Unknown protein	12.725	95.6233	2.90969	4.22264	5e-05	0.000185415	yes		Peaxi162Scf00111g00922	4.34601	2.62658	39.6417	3.05e-10	8.7e-09
XLOC_033126	Peaxi162Scf01164g00018	nuclear factor Y, subunit B3	8.12234	60.8135	2.90442	4.93208	5e-05	0.000185415	yes		Peaxi162Scf00589g00323	4.3409	1.27032	22.5251	2.07e-06	2.5e-05
XLOC_019145	Peaxi162Scf00327g00049	cytochrome P450, family 711, subfamily A, polypeptide 1	0.438293	3.28029	2.90386	2.51993	0.0063	0.0142763	yes		Peaxi162Scf00452g00239	4.33593	3.40911	8.47543	0.00359974	0.0147348
XLOC_033850	Peaxi162Scf01313g00117	plasma membrane intrinsic protein 1	32.5774	241.821	2.892	7.13438	5e-05	0.000185415	yes		Peaxi162Scf00699g00648	4.33558	0.971277	6.49229	0.0108343	0.0359213
XLOC_033069	Peaxi162Scf01159g00229	ATP-binding cassette sub-family F member 2	2.37649	17.5991	2.8886	5.39843	5e-05	0.000185415	yes		Peaxi162Scf00008g02420	4.33317	4.6313	52.9143	3.48e-13	1.75e-11
XLOC_014687	Peaxi162Scf00202g00034	Cyclin-L1-1	1.12272	8.17914	2.86496	2.43479	0.00505	0.0117781	yes		Peaxi162Scf00001g00185	4.33156	2.30385	22.0355	2.68e-06	3.13e-05
XLOC_008436	Peaxi162Scf00087g00513	3-ketoacyl-CoA synthase 1	5.24557	38.0164	2.85745	6.10548	5e-05	0.000185415	yes		Peaxi162Scf00538g00019	4.33085	-0.812643	6.62066	0.0100803	0.0338582
XLOC_009951	Peaxi162Scf00111g00065	Leucine-rich receptor-like protein kinase family protein	1.01798	7.258	2.83387	4.79607	5e-05	0.000185415	yes		Peaxi162Scf00132g00081	4.32642	2.3924	25.8059	3.78e-07	5.67e-06
XLOC_020672	Peaxi162Scf00367g00062	Protein of unknown function, DUF617	17.5681	125.201	2.83322	6.6048	5e-05	0.000185415	yes		Peaxi162Scf00097g02320	4.32509	0.669958	22.7058	1.89e-06	2.32e-05
XLOC_029557	Peaxi162Scf00789g00618		5.75979	41.0361	2.8328	3.1907	0.00015	0.000513767	yes		Peaxi162Scf00128g01010	4.32345	8.58659	8.3374	0.00388371	0.0156924
XLOC_020219	Peaxi162Scf00358g00814	alpha/beta-Hydrolases superfamily protein	16.5131	116.432	2.81781	6.95206	5e-05	0.000185415	yes		Peaxi162Scf00374g00114	4.3195	0.55114	7.87485	0.00501269	0.0192943
XLOC_019927	Peaxi162Scf00347g00625	temperature-induced lipocalin	12.8094	90.1883	2.81573	6.13913	5e-05	0.000185415	yes		Peaxi162Scf00475g00061	4.3052	-0.424074	6.24936	0.0124238	0.0402444
XLOC_020179	Peaxi162Scf00357g00528	nodulin MtN21 /EamA-like transporter family protein	0.495498	3.48202	2.81297	2.37418	0.01345	0.0275624	yes		Peaxi162Scf00087g00513	4.30385	6.80877	103.128	3.14e-24	9.17e-22
XLOC_017453	Peaxi162Scf00274g00842	Late embryogenesis abundant protein 2	24.4881	171.954	2.81187	6.05001	5e-05	0.000185415	yes		Peaxi162Scf00327g00049	4.30051	2.1445	74.5004	6.06e-18	6.86e-16
XLOC_010960	Peaxi162Scf00129g00225	Protein of unknown function (DUF1666)	0.429603	3.00805	2.80775	2.44521	0.00295	0.00736963	yes		Peaxi162Scf00255g00091	4.29491	0.18745	15.0282	0.000105917	0.000755944
XLOC_033058	Peaxi162Scf01158g00313	Bifunctional inhibitor/lipid-transfer protein/seed storage 2S albumin superfamily protein [Theobroma cacao] gb|EOX94707.1| Bifunctional inhibitor/lipid-transfer protein/seed storage 2S albumin superfamily protein [Theobroma cacao]	33.5635	233.834	2.80052	6.76947	5e-05	0.000185415	yes		Peaxi162Scf00198g00516	4.29391	4.1157	75.5526	3.56e-18	4.19e-16
XLOC_011171	Peaxi162Scf00130g01320		94.5398	657.398	2.79777	5.58465	0.014	0.0285279	yes		Peaxi162Scf00420g00432	4.29159	1.01573	6.36376	0.0116474	0.0382014
XLOC_013179	Peaxi162Scf00169g00625	Zinc-binding dehydrogenase family protein	0.714592	4.96426	2.79639	2.44932	0.0249	0.0469039	yes		Peaxi162Scf00919g00313	4.26907	1.30708	56.9001	4.59e-14	2.69e-12
XLOC_026370	Peaxi162Scf00610g00125	Cysteine proteinase inhibitor 5	2.58921	17.967	2.79476	2.86968	0.1505	0.217167	no		Peaxi162Scf00171g00525	4.25569	4.08531	31.8087	1.7e-08	3.48e-07
XLOC_024244	Peaxi162Scf00498g00438	Heat stress transcription factor A-2	0.432718	2.99697	2.79201	1.64057	0.033	0.0598093	no		Peaxi162Scf00160g10124	4.24202	2.75711	59.4016	1.29e-14	8.43e-13
XLOC_034110	Peaxi162Scf01390g00031	40s ribosomal protein SA	3.15569	21.5658	2.77272	7.00204	5e-05	0.000185415	yes		Peaxi162Scf00029g01511	4.23406	2.8305	45.5927	1.46e-11	5.38e-10
XLOC_007972	Peaxi162Scf00078g01331		0.57556	3.92161	2.76841	1.59346	0.23925	0.315038	no		Peaxi162Scf00185g00115	4.2265	3.1082	52.0548	5.4e-13	2.59e-11
XLOC_014888	Peaxi162Scf00207g00045	CBL-interacting protein kinase 25	1.93107	13.0474	2.75629	3.58111	5e-05	0.000185415	yes		Peaxi162Scf00485g00037	4.22469	-0.377425	14.4389	0.000144784	0.000993626
XLOC_020472	Peaxi162Scf00362g00634	SBP family protein, putative [Theobroma cacao] gb|EOX97652.1| SBP family protein, putative [Theobroma cacao]	1.62587	10.985	2.75625	3.19056	0.00025	0.000817896	yes		Peaxi162Scf00285g00717	4.22284	5.71105	276.917	3.53e-62	7.31e-58
XLOC_001403	Peaxi162Scf00007g10129	B-box type zinc finger family protein	1.03244	6.97482	2.75609	1.71935	0.2393	0.315092	no		Peaxi162Scf01056g00247	4.20688	2.14567	43.9041	3.45e-11	1.18e-09
XLOC_016989	Peaxi162Scf00263g00320	TRICHOME BIREFRINGENCE-LIKE 7	4.90098	33.0922	2.75535	5.46798	5e-05	0.000185415	yes		Peaxi162Scf00196g00007	4.19135	0.915369	17.3633	3.09e-05	0.000264888
XLOC_007567	Peaxi162Scf00074g10019	conserved hypothetical protein [Ricinus communis] gb|EEF37127.1| conserved hypothetical protein [Ricinus communis]	14.7313	99.459	2.75522	6.08913	5e-05	0.000185415	yes		Peaxi162Scf00493g00434	4.18086	7.25665	80.0756	3.6e-19	5.11e-17
XLOC_026708	Peaxi162Scf00624g00918	aluminum-activated malate transporter 1	0.404119	2.72398	2.75286	2.06825	0.02015	0.039082	yes		Peaxi162Scf00349g00210	4.18009	6.82533	107.569	3.34e-25	1.11e-22
XLOC_001158	Peaxi162Scf00005g00505	ascorbate peroxidase 2	1.8174	12.2441	2.75214	3.44803	5e-05	0.000185415	yes		Peaxi162Scf00131g00007	4.17871	3.95552	48.8285	2.79e-12	1.18e-10
XLOC_019918	Peaxi162Scf00347g00419	Cysteine-rich receptor-like protein kinase 21	0.934962	6.27955	2.74768	3.85631	5e-05	0.000185415	yes		Peaxi162Scf00125g01321	4.17832	4.16957	114.483	1.02e-26	4.5e-24
XLOC_001327	Peaxi162Scf00007g01328	Protein of unknown function (DUF604)	1.0567	7.09415	2.74707	4.3916	5e-05	0.000185415	yes		Peaxi162Scf00953g00011	4.16415	4.6633	23.2149	1.45e-06	1.84e-05
XLOC_002393	Peaxi162Scf00015g00816	Eukaryotic aspartyl protease family protein	5.16315	34.5758	2.74344	5.55796	5e-05	0.000185415	yes		Peaxi162Scf00300g00828	4.153	0.49352	19.9372	8e-06	8.11e-05
XLOC_007791	Peaxi162Scf00076g00320	Protein NRT1/ PTR FAMILY 3.1	5.34497	35.768	2.74242	6.02652	5e-05	0.000185415	yes		Peaxi162Scf00190g00719	4.15084	5.91619	24.2371	8.52e-07	1.16e-05
XLOC_014196	Peaxi162Scf00191g00046	alpha/beta-Hydrolases superfamily protein	1.25978	8.3767	2.73321	5.75006	5e-05	0.000185415	yes		Peaxi162Scf00003g05370	4.14108	0.467933	18.3315	1.86e-05	0.000170258
XLOC_027938	Peaxi162Scf00691g00621	stachyose synthase	3.36766	22.3926	2.73321	5.88911	5e-05	0.000185415	yes		Peaxi162Scf00186g00093	4.14069	1.10369	6.58499	0.0102842	0.0344059
XLOC_004935	Peaxi162Scf00041g00054	Transducin/WD40 repeat-like superfamily protein	3.70046	24.3931	2.7207	5.10544	5e-05	0.000185415	yes		Peaxi162Scf00166g00337	4.12852	1.5623	14.6018	0.000132791	0.00092387
XLOC_025934	Peaxi162Scf00583g00004	HXXXD-type acyl-transferase family protein	0.80398	5.2802	2.71536	2.69406	0.00115	0.00322042	yes		Peaxi162Scf01217g00013	4.12716	8.81706	36.9	1.24e-09	3.16e-08
XLOC_031259	Peaxi162Scf00939g00126	Rhamnogalacturonate lyase family protein	0.585239	3.83732	2.713	2.94377	0.00095	0.00271699	yes		Peaxi162Scf01194g00013	4.12513	1.87837	24.7166	6.64e-07	9.32e-06
XLOC_021062	Peaxi162Scf00380g00818	Unknown protein	0.706768	4.63228	2.71241	1.69438	0.1886	0.261165	no		Peaxi162Scf00010g00309	4.12436	6.28097	7.32646	0.00679467	0.0246551
XLOC_000657	Peaxi162Scf00003g04130	Unknown protein	0.541572	3.54843	2.71196	1.60793	0.23935	0.315148	no		Peaxi162Scf00314g00087	4.11798	4.89049	68.6069	1.2e-16	1.14e-14
XLOC_018178	Peaxi162Scf00299g00083	Unknown protein	27.0048	176.102	2.70512	6.56965	5e-05	0.000185415	yes		Peaxi162Scf01347g00124	4.11401	-0.0262076	16.3933	5.15e-05	0.000409049
XLOC_013203	Peaxi162Scf00170g00213	Unknown protein	0.595926	3.86699	2.69801	1.65135	0.0097	0.0207765	yes		Peaxi162Scf75650g00004	4.11092	3.40701	5.57036	0.018267	0.0548009
XLOC_002742	Peaxi162Scf00016g03458	MADS-box transcription factor 27	1.2053	7.81424	2.69672	2.37186	0.0045	0.0106537	yes		Peaxi162Scf00268g00024	4.09385	5.70819	30.2177	3.86e-08	7.34e-07
XLOC_005498	Peaxi162Scf00047g00153	conserved hypothetical protein [Ricinus communis] gb|EEF49299.1| conserved hypothetical protein [Ricinus communis]	0.505047	3.27377	2.69646	1.58594	0.2503	0.325621	no		Peaxi162Scf01217g00110	4.08549	8.54166	33.3968	7.51e-09	1.64e-07
XLOC_032412	Peaxi162Scf01058g00156	RNA-binding (RRM/RBD/RNP motifs) family protein	14.7406	95.2399	2.69177	6.58055	5e-05	0.000185415	yes		Peaxi162Scf01158g00313	4.08301	6.86853	88.3006	5.62e-21	1.04e-18
XLOC_023010	Peaxi162Scf00445g00061	Unknown protein	1.79471	11.5677	2.68829	2.0234	0.18855	0.261105	no		Peaxi162Scf00320g00051	4.08202	-0.912627	4.83535	0.0278821	0.0767229
XLOC_001602	Peaxi162Scf00009g00431	Protein NRT1/ PTR FAMILY 2.11	5.9723	38.3169	2.68162	6.64733	5e-05	0.000185415	yes		Peaxi162Scf00320g00616	4.07127	-0.0731145	5.92857	0.0148973	0.0465741
XLOC_013618	Peaxi162Scf00177g00002	Avr9/Cf-9 rapidly elicited protein 146 [Nicotiana tabacum]	14.1859	90.3953	2.6718	5.18342	5e-05	0.000185415	yes		Peaxi162Scf00175g00218	4.06849	4.0109	44.3692	2.72e-11	9.4e-10
XLOC_019065	Peaxi162Scf00324g00019	plantacyanin precursor [Solanum lycopersicum] plantacyanin [Solanum lycopersicum]	3.14115	20.0063	2.67109	1.94571	0.0416	0.073113	no		Peaxi162Scf00272g00225	4.06139	0.271586	17.9085	2.32e-05	0.000207104
XLOC_015990	Peaxi162Scf00232g00417	Unknown protein	0.960791	6.10717	2.66821	2.19502	0.0279	0.0517307	no		Peaxi162Scf00020g00718	4.06062	5.76239	184.128	6.08e-42	1.4e-38
XLOC_029793	Peaxi162Scf00807g00024	protodermal factor 1	10.25	65.0674	2.6663	6.46955	5e-05	0.000185415	yes		Peaxi162Scf00003g10415	4.04344	0.266003	13.7321	0.000210825	0.00136841
XLOC_033423	Peaxi162Scf01217g00110	Unknown protein	54.3196	343.98	2.66278	5.796	5e-05	0.000185415	yes		Peaxi162Scf00284g00315	4.04043	7.99584	93.8669	3.37e-22	7.52e-20
XLOC_029414	Peaxi162Scf00783g00011	sulfate transporter 3	12.4118	78.5357	2.66164	6.86368	5e-05	0.000185415	yes		Peaxi162Scf00620g00623	4.0361	1.2729	15.1046	0.000101716	0.000730496
XLOC_006307	Peaxi162Scf00059g01918	Polyketide cyclase/dehydrase and lipid transport superfamily protein [Theobroma cacao] gb|EOX99430.1| Polyketide cyclase/dehydrase and lipid transport superfamily protein [Theobroma cacao]	1.57268	9.93982	2.66	2.14572	0.0164	0.0327199	yes		Peaxi162Scf00181g00124	4.01523	-0.255509	13.7926	0.00020414	0.00132877
XLOC_010030	Peaxi162Scf00113g00024	cytochrome P450, family 76, subfamily G, polypeptide 1	2.9872	18.8619	2.65861	3.51838	5e-05	0.000185415	yes		Peaxi162Scf00256g00093	4.00197	-0.240327	14.3743	0.000149834	0.00102354
XLOC_032382	Peaxi162Scf01056g00247	NAD(P)-binding Rossmann-fold superfamily protein	0.469996	2.95295	2.65144	1.99424	0.02535	0.0476346	yes		Peaxi162Scf00993g00016	3.98812	5.95227	63.0335	2.03e-15	1.59e-13
XLOC_027211	Peaxi162Scf00658g00314	delta 1-pyrroline-5-carboxylate synthase 2	16.5472	103.903	2.65057	7.16552	5e-05	0.000185415	yes		Peaxi162Scf00079g02430	3.9881	-0.174485	5.34923	0.0207314	0.0606138
XLOC_009300	Peaxi162Scf00102g01641	WRKY DNA-binding protein 56	0.427921	2.68357	2.64874	1.24314	0.22835	0.303774	no		Peaxi162Scf00195g00122	3.98465	-0.297384	15.4816	8.33e-05	0.000618051
XLOC_011466	Peaxi162Scf00135g00128	conserved hypothetical protein [Ricinus communis] gb|EEF38291.1| conserved hypothetical protein [Ricinus communis]	1.64634	10.1858	2.62923	4.43384	5e-05	0.000185415	yes		Peaxi162Scf00535g00717	3.98359	3.96486	5.99722	0.0143285	0.0451363
XLOC_003020	Peaxi162Scf00017g03211	Cytosolic sulfotransferase 16	0.747998	4.54546	2.60332	2.18612	0.0081	0.0177616	yes		Peaxi162Scf00016g03133	3.97996	3.24999	8.97721	0.00273368	0.0117566
XLOC_002664	Peaxi162Scf00016g00183	redox responsive transcription factor 1	6.7783	41.0833	2.59956	4.96191	5e-05	0.000185415	yes		Peaxi162Scf00618g00531	3.975	4.75541	51.8275	6.06e-13	2.87e-11
XLOC_021413	Peaxi162Scf00391g00217	Protein phosphatase 2C family protein	3.09845	18.7575	2.59785	3.94454	5e-05	0.000185415	yes		Peaxi162Scf00133g01713	3.97104	2.87778	28.2516	1.07e-07	1.84e-06
XLOC_001573	Peaxi162Scf00008g00488	cytochrome P450, putative [Ricinus communis] gb|EEF52495.1| cytochrome P450, putative [Ricinus communis]	1.05378	6.36667	2.59496	1.8492	0.042	0.0737226	no		Peaxi162Scf00071g00095	3.97045	-0.238907	13.0599	0.000301684	0.00186355
XLOC_008441	Peaxi162Scf00087g01610	cytochrome P450, family 78, subfamily A, polypeptide 6	1.07323	6.44705	2.58668	3.39009	0.0003	0.000964629	yes		Peaxi162Scf00013g00432	3.96834	9.87153	10.3871	0.00126899	0.00619357
XLOC_018106	Peaxi162Scf00297g00712	Fatty acid hydroxylase superfamily	3.62701	21.7725	2.58566	5.24186	5e-05	0.000185415	yes		Peaxi162Scf00299g00854	3.96544	3.9048	42.6649	6.5e-11	2.15e-09
XLOC_009209	Peaxi162Scf00101g00031	Protein of unknown function, DUF584	2.50187	14.9656	2.58058	2.37458	0.0035	0.00855716	yes		Peaxi162Scf00064g01429	3.96531	3.1787	87.2398	9.61e-21	1.7e-18
XLOC_035173	Peaxi162Scf42650g00001		0.913703	5.44991	2.57643	1.21026	0.16905	0.238601	no		Peaxi162Scf00670g00345	3.94711	3.05381	67.9452	1.68e-16	1.55e-14
XLOC_031305	Peaxi162Scf00943g00310	DNA binding protein, putative [Ricinus communis] gb|EEF33471.1| DNA binding protein, putative [Ricinus communis]	1.34129	7.98665	2.57397	2.67427	0.00265	0.0067089	yes		Peaxi162Scf00133g00142	3.94298	1.67577	5.63517	0.0176037	0.0532351
XLOC_007034	Peaxi162Scf00069g00212	UBP1-associated protein 2A	1.20472	7.13653	2.56653	3.54463	5e-05	0.000185415	yes		Peaxi162Scf01051g00015	3.94064	4.80842	25.2988	4.91e-07	7.15e-06
XLOC_011902	Peaxi162Scf00147g00102	Unknown protein	3.96712	23.4891	2.56583	6.9412	5e-05	0.000185415	yes		Peaxi162Scf00178g00077	3.93912	3.5514	22.919	1.69e-06	2.1e-05
XLOC_030183	Peaxi162Scf00835g00326	MtN19-like protein, putative isoform 2 [Theobroma cacao] gb|EOY22676.1| MtN19-like protein, putative isoform 2 [Theobroma cacao]	43.7361	258.438	2.56292	6.57582	5e-05	0.000185415	yes		Peaxi162Scf00720g00068	3.92512	2.91868	31.6074	1.89e-08	3.83e-07
XLOC_025794	Peaxi162Scf00575g00213	alpha/beta-Hydrolases superfamily protein	1.48376	8.74819	2.55973	3.11482	0.0004	0.00125109	yes		Peaxi162Scf00130g00911	3.91578	1.6717	34.0844	5.28e-09	1.18e-07
XLOC_021666	Peaxi162Scf00399g00108	nuclear factor Y, subunit B5	3.03472	17.8516	2.55642	2.66886	0.0025	0.00640186	yes		Peaxi162Scf00740g00054	3.9136	0.435293	5.74533	0.0165326	0.0506392
XLOC_033273	Peaxi162Scf01194g00013	myb domain protein 78	2.43996	14.2664	2.54769	3.2335	0.00015	0.000513767	yes		Peaxi162Scf00382g00217	3.91091	3.52268	52.7806	3.73e-13	1.87e-11
XLOC_016589	Peaxi162Scf00252g00228	abscisic acid responsive elements-binding factor 2	13.4137	78.2288	2.544	6.68363	5e-05	0.000185415	yes		Peaxi162Scf00520g00036	3.91065	4.20023	44.8425	2.14e-11	7.6e-10
XLOC_020537	Peaxi162Scf00363g00073	Thioredoxin fold, putative isoform 2 [Theobroma cacao] gb|EOX99156.1| Thioredoxin fold, putative isoform 2 [Theobroma cacao]	1.2534	7.27417	2.53693	1.74696	0.0771	0.124139	no		Peaxi162Scf01138g00116	3.90357	-0.0981821	14.7278	0.0001242	0.000870831
XLOC_031104	Peaxi162Scf00928g00141	Small nuclear ribonucleoprotein family protein	6.68502	38.7948	2.53686	2.82487	0.1514	0.218274	no		Peaxi162Scf00115g00014	3.89947	-0.705867	12.4105	0.000426937	0.00249795
XLOC_015724	Peaxi162Scf00226g00411	Oxidoreductase family protein	2.69127	15.5743	2.53281	3.92719	5e-05	0.000185415	yes		Peaxi162Scf01022g00325	3.89045	0.919879	18.3289	1.86e-05	0.000170412
XLOC_032443	Peaxi162Scf01062g00213	Unknown protein	2.94792	16.9821	2.52625	3.00409	0.0014	0.00383394	yes		Peaxi162Scf00498g00219	3.8895	2.61082	17.8253	2.42e-05	0.000215805
XLOC_018128	Peaxi162Scf00297g01123	tryptophan aminotransferase related 1	0.969752	5.56456	2.52058	2.87935	0.001	0.00284413	yes		Peaxi162Scf00618g00730	3.88608	0.247207	6.15495	0.0131045	0.0419505
XLOC_003312	Peaxi162Scf00020g01234	Homeodomain-like superfamily protein	4.76249	27.2884	2.5185	4.86999	5e-05	0.000185415	yes		Peaxi162Scf00546g00322	3.87946	4.77585	6.17991	0.0129209	0.0414333
XLOC_032759	Peaxi162Scf01105g00217	Malate dehydrogenase	0.684671	3.91538	2.51567	2.51154	0.0055	0.0126897	yes		Peaxi162Scf00074g00082	3.8793	5.77473	6.17301	0.0129713	0.0415757
XLOC_006281	Peaxi162Scf00059g00015	B12D protein	0.735868	4.19098	2.50977	1.41237	0.2535	0.328735	no		Peaxi162Scf00422g00510	3.8791	0.603144	24.6817	6.76e-07	9.47e-06
XLOC_004552	Peaxi162Scf00038g00114	Plant protein of unknown function (DUF868)	1.63132	9.27969	2.50803	3.19463	0.00045	0.00139113	yes		Peaxi162Scf00003g04834	3.87701	4.97804	58.7862	1.76e-14	1.12e-12
XLOC_013227	Peaxi162Scf00170g01227	Unknown protein	1.8478	10.5058	2.5073	5.7402	5e-05	0.000185415	yes		Peaxi162Scf00052g00036	3.8758	4.41741	6.14059	0.0132113	0.0422012
XLOC_027448	Peaxi162Scf00673g00018	Pentatricopeptide repeat-containing protein	0.562228	3.17164	2.496	2.08532	0.01865	0.0365587	yes		Peaxi162Scf00102g01437	3.87309	5.01663	16.9252	3.89e-05	0.000323041
XLOC_006127	Peaxi162Scf00057g00006	Unknown protein	0.54778	3.08048	2.49149	1.90615	0.03255	0.0591031	no		Peaxi162Scf00209g00020	3.87208	0.660878	5.9468	0.014744	0.0461784
XLOC_012201	Peaxi162Scf00152g01224	ENTH/ANTH/VHS superfamily protein	0.531956	2.98213	2.48697	2.599	0.00245	0.0062886	yes		Peaxi162Scf00382g00013	3.86875	2.86878	62.6864	2.42e-15	1.83e-13
XLOC_028410	Peaxi162Scf00715g00215	beta-amylase 1	1.40496	7.79309	2.47166	3.46333	5e-05	0.000185415	yes		Peaxi162Scf00984g00248	3.86105	3.62016	4.80837	0.0283218	0.0776544
XLOC_032072	Peaxi162Scf01012g00240	G-box binding factor 3	8.06198	44.6566	2.46967	5.68301	5e-05	0.000185415	yes		Peaxi162Scf00412g00073	3.84784	0.335824	4.65002	0.0310532	0.083247
XLOC_032927	Peaxi162Scf01132g00348		0.541136	2.99366	2.46785	1.26261	0.2075	0.281981	no		Peaxi162Scf00571g00054	3.84459	1.29318	22.6474	1.95e-06	2.38e-05
XLOC_017240	Peaxi162Scf00270g00009	Protein of unknown function (DUF1666)	1.10605	6.09653	2.46257	3.69201	5e-05	0.000185415	yes		Peaxi162Scf01969g00022	3.8438	6.03113	108.55	2.04e-25	7.27e-23
XLOC_032038	Peaxi162Scf01010g00125	Protein of unknown function (DUF620)	6.93454	38.1721	2.46065	5.43	5e-05	0.000185415	yes		Peaxi162Scf02261g00010	3.83981	0.193893	5.27739	0.0216041	0.0626789
XLOC_022210	Peaxi162Scf00418g00810	Unknown protein	28.8926	158.714	2.45766	6.20638	5e-05	0.000185415	yes		Peaxi162Scf01216g00053	3.83914	10.3509	15.549	8.04e-05	0.000600904
XLOC_034824	Peaxi162Scf02754g00016	inositol polyphosphate 5-phosphatase 11	4.64966	25.39	2.44907	4.6036	5e-05	0.000185415	yes		Peaxi162Scf00203g01425	3.83499	0.143338	23.6254	1.17e-06	1.53e-05
XLOC_019803	Peaxi162Scf00344g00199	Unknown protein	0.830553	4.52592	2.44607	3.37245	0.0005	0.00152937	yes		Peaxi162Scf00174g00101	3.82929	2.18071	83.2241	7.33e-20	1.15e-17
XLOC_001247	Peaxi162Scf00006g00149	Unknown protein	0.763323	4.14332	2.44042	1.46357	0.0676	0.110849	no		Peaxi162Scf00166g00529	3.8233	-0.363777	7.79478	0.00523974	0.0199716
XLOC_014851	Peaxi162Scf00206g00078	RING membrane-anchor 3	13.955	75.6423	2.43841	5.48637	5e-05	0.000185415	yes		Peaxi162Scf00160g00840	3.81571	3.02503	55.0208	1.19e-13	6.57e-12
XLOC_022080	Peaxi162Scf00413g00118	plasma membrane intrinsic protein 2A	58.6084	317.604	2.43805	6.27708	5e-05	0.000185415	yes		Peaxi162Scf00066g00063	3.80698	-0.0400252	7.57019	0.00593416	0.0220661
XLOC_003911	Peaxi162Scf00029g01511	Glyc 2 [Theobroma cacao]	1.38154	7.45954	2.43281	4.32942	5e-05	0.000185415	yes		Peaxi162Scf00088g00819	3.8027	6.07791	60.6103	6.96e-15	4.84e-13
XLOC_022519	Peaxi162Scf00427g00048	Homeobox-leucine zipper protein ATHB-21	4.10269	22.0958	2.42913	3.60801	5e-05	0.000185415	yes		Peaxi162Scf00618g00530	3.78025	-0.577558	7.63872	0.00571285	0.021393
XLOC_012423	Peaxi162Scf00157g00014	HXXXD-type acyl-transferase family protein	1.41376	7.61306	2.42894	3.13152	0.0001	0.00035384	yes		Peaxi162Scf00230g00089	3.77878	5.65162	54.9842	1.22e-13	6.68e-12
XLOC_020186	Peaxi162Scf00357g00077	Protein of unknown function, DUF538	8.51123	45.7476	2.42626	4.1231	5e-05	0.000185415	yes		Peaxi162Scf00403g00838	3.77837	0.498221	11.5498	0.000677548	0.00367716
XLOC_027299	Peaxi162Scf00661g00521	CASP-like protein	8.11467	43.2132	2.41287	4.25836	5e-05	0.000185415	yes		Peaxi162Scf01016g00111	3.77488	-0.69258	3.37363	0.0662477	0.149014
XLOC_033210	Peaxi162Scf01178g00119	basic helix-loop-helix (bHLH) DNA-binding superfamily protein	1.02449	5.43762	2.40807	1.88515	0.01505	0.0303725	yes		Peaxi162Scf00092g00338	3.77427	4.46764	46.5563	8.9e-12	3.45e-10
XLOC_025693	Peaxi162Scf00569g00032	RING/U-box superfamily protein	1.72488	9.13035	2.40417	3.17496	0.00025	0.000817896	yes		Peaxi162Scf01261g00011	3.7686	5.42439	40.3263	2.15e-10	6.33e-09
XLOC_018804	Peaxi162Scf00314g01041	AP2-like ethylene-responsive transcription factor	2.69996	14.2885	2.40384	3.96815	5e-05	0.000185415	yes		Peaxi162Scf00719g00031	3.76844	0.122463	9.6835	0.0018593	0.00852933
XLOC_030830	Peaxi162Scf00904g00459	S-type anion channel SLAH3	4.65114	24.5728	2.40141	5.15418	5e-05	0.000185415	yes		Peaxi162Scf00358g00814	3.76329	5.49236	41.2902	1.31e-10	4.04e-09
XLOC_017254	Peaxi162Scf00270g00822	RING/U-box superfamily protein	22.5038	118.817	2.4005	6.13471	5e-05	0.000185415	yes		Peaxi162Scf00222g00057	3.75656	3.23616	33.0492	8.99e-09	1.93e-07
XLOC_008490	Peaxi162Scf00088g01218	Adiponectin receptor protein	3.70054	19.5275	2.3997	3.85065	5e-05	0.000185415	yes		Peaxi162Scf00096g01846	3.75653	3.23841	77.1458	1.59e-18	1.98e-16
XLOC_018234	Peaxi162Scf00299g00848	Unknown protein	21.0535	110.895	2.39706	6.73567	5e-05	0.000185415	yes		Peaxi162Scf00357g00077	3.75003	6.09392	76.6665	2.02e-18	2.48e-16
XLOC_020761	Peaxi162Scf00371g00087	myb domain protein 74	33.5216	176.378	2.39551	5.7637	5e-05	0.000185415	yes		Peaxi162Scf00007g02414	3.74971	5.1127	48.5708	3.19e-12	1.34e-10
XLOC_033383	Peaxi162Scf01211g00140	Core-2/I-branching beta-1,6-N-acetylglucosaminyltransferase family protein	4.01127	21.0671	2.39286	3.90062	5e-05	0.000185415	yes		Peaxi162Scf00152g01118	3.74859	0.504699	24.2206	8.59e-07	1.17e-05
XLOC_002515	Peaxi162Scf00015g00844	Unknown protein	2.08484	10.9493	2.39283	1.7856	0.18975	0.262495	no		Peaxi162Scf00150g00062	3.73791	7.16816	92.6387	6.28e-22	1.35e-19
XLOC_034265	Peaxi162Scf01464g00006	AP2/B3 transcription factor family protein	0.974245	5.1118	2.39148	2.2288	0.01185	0.0247046	yes		Peaxi162Scf00516g00330	3.73373	0.531287	20.6446	5.53e-06	5.85e-05
XLOC_018021	Peaxi162Scf00294g00625	NAC domain protein,	0.708659	3.70052	2.38456	2.30438	0.00165	0.00443308	yes		Peaxi162Scf00014g02116	3.72681	-0.472457	13.968	0.000185948	0.00122655
XLOC_002245	Peaxi162Scf00014g00126	receptor like protein 7	1.89067	9.83976	2.37972	4.55193	5e-05	0.000185415	yes		Peaxi162Scf00232g00026	3.72508	4.97232	88.7539	4.47e-21	8.65e-19
XLOC_009973	Peaxi162Scf00111g01325	RING/U-box superfamily protein isoform 3 [Theobroma cacao] gb|EOY13509.1| RING/U-box superfamily protein isoform 3 [Theobroma cacao]	4.09862	21.3207	2.37904	3.80684	5e-05	0.000185415	yes		Peaxi162Scf00599g00009	3.70523	6.7773	135.113	3.12e-31	2.02e-28
XLOC_009941	Peaxi162Scf00111g00321	Cytochrome P450 superfamily protein	0.713429	3.70003	2.37469	2.40327	0.00385	0.00930537	yes		Peaxi162Scf00232g00116	3.6911	9.68406	60.0983	9.02e-15	6.07e-13
XLOC_024776	Peaxi162Scf00528g00823	Calcineurin-like metallo-phosphoesterase superfamily protein	8.25026	42.7651	2.37392	6.3079	5e-05	0.000185415	yes		Peaxi162Scf00088g01218	3.68684	4.27529	68.8493	1.06e-16	1.01e-14
XLOC_028356	Peaxi162Scf00714g00331	Heat stress transcription factor B-2b	1.10995	5.74789	2.37254	2.33771	0.0037	0.0089857	yes		Peaxi162Scf00615g00019	3.6739	0.91734	17.9352	2.29e-05	0.000204842
XLOC_011541	Peaxi162Scf00137g01111	Protein of unknown function (DUF761)	6.88939	35.413	2.36183	4.44502	5e-05	0.000185415	yes		Peaxi162Scf00020g01220	3.66918	3.3142	55.4363	9.65e-14	5.45e-12
XLOC_033175	Peaxi162Scf01174g00016	amino acid permease 6	15.76	80.9432	2.36064	5.77481	5e-05	0.000185415	yes		Peaxi162Scf00444g00126	3.66359	4.03999	99.3259	2.14e-23	5.41e-21
XLOC_004223	Peaxi162Scf00034g01612	disease resistance protein [Solanum lycopersicum]	2.42146	12.4219	2.35893	4.68713	5e-05	0.000185415	yes		Peaxi162Scf00363g00412	3.6589	2.88804	44.4352	2.63e-11	9.11e-10
XLOC_000866	Peaxi162Scf00003g03911	Disease resistance protein, putative [Solanum demissum]	4.94009	25.3213	2.35774	4.57859	5e-05	0.000185415	yes		Peaxi162Scf00166g00035	3.65567	2.4303	2.46746	0.116226	0.228242
XLOC_008205	Peaxi162Scf00082g01114	Aldolase-type TIM barrel family protein	0.810165	4.1184	2.3458	1.95587	0.0219	0.0420074	yes		Peaxi162Scf00017g00225	3.65226	3.44119	28.7576	8.2e-08	1.45e-06
XLOC_015146	Peaxi162Scf00209g00412	Protein NRT1/ PTR FAMILY 4.6	28.1619	142.63	2.34046	5.93604	5e-05	0.000185415	yes		Peaxi162Scf01096g00316	3.65068	3.81874	27.3263	1.72e-07	2.81e-06
XLOC_017545	Peaxi162Scf00281g00028	alpha/beta-Hydrolases superfamily protein	12.2011	61.7469	2.33936	5.19279	5e-05	0.000185415	yes		Peaxi162Scf00008g00428	3.64922	0.698586	20.3908	6.31e-06	6.6e-05
XLOC_016356	Peaxi162Scf00244g01214	Suppressor of gene silencing 3, putative [Theobroma cacao] gb|EOY19082.1| Suppressor of gene silencing 3, putative [Theobroma cacao]	1.67848	8.48663	2.33803	4.48249	5e-05	0.000185415	yes		Peaxi162Scf00003g01514	3.64867	0.248744	2.0905	0.148218	0.273243
XLOC_002384	Peaxi162Scf00015g00065	Oleosin family protein	1.13936	5.75887	2.33756	1.56097	0.01725	0.0341782	yes		Peaxi162Scf00226g00411	3.64726	5.55742	98.548	3.17e-23	7.73e-21
XLOC_012434	Peaxi162Scf00157g01313	Major facilitator superfamily protein	1.77038	8.92808	2.33429	3.44964	5e-05	0.000185415	yes		Peaxi162Scf00220g00313	3.63888	6.07019	45.3901	1.61e-11	5.89e-10
XLOC_032596	Peaxi162Scf01082g00004	Glutathione S-transferase family protein	1.10595	5.57574	2.33387	2.13389	0.00585	0.0133884	yes		Peaxi162Scf00196g00325	3.62515	2.61585	57.379	3.59e-14	2.16e-12
XLOC_024123	Peaxi162Scf00493g00316	Remorin family protein	12.4319	62.576	2.33156	4.53927	5e-05	0.000185415	yes		Peaxi162Scf00347g00919	3.61082	5.37786	13.9295	0.000189795	0.00124716
XLOC_009954	Peaxi162Scf00111g00633	Nucleotide/sugar transporter family protein	0.677703	3.40165	2.32751	2.23856	0.009	0.0194724	yes		Peaxi162Scf00094g01012	3.60474	-0.374454	10.4647	0.0012168	0.0059849
XLOC_017436	Peaxi162Scf00274g00413	Unknown protein	4.6277	23.1934	2.32535	3.46805	5e-05	0.000185415	yes		Peaxi162Scf00161g00099	3.60076	2.01522	8.71968	0.00314794	0.0131877
XLOC_019447	Peaxi162Scf00334g00416	Cytochrome P450 superfamily protein	4.71948	23.4751	2.31443	5.05642	5e-05	0.000185415	yes		Peaxi162Scf00174g00054	3.59672	1.28335	35.3927	2.69e-09	6.39e-08
XLOC_012351	Peaxi162Scf00155g00007	FAD-binding Berberine family protein	4.67387	23.2236	2.3129	4.14709	5e-05	0.000185415	yes		Peaxi162Scf00235g00052	3.59347	0.223773	9.80663	0.00173884	0.00806966
XLOC_017910	Peaxi162Scf00289g00010	Mechanosensitive ion channel family protein	6.06697	30.1224	2.31179	5.88591	5e-05	0.000185415	yes		Peaxi162Scf00207g00032	3.59319	4.01076	4.97774	0.0256755	0.0719123
XLOC_004102	Peaxi162Scf00032g00213	Unknown protein	1.67568	8.29233	2.30703	2.50002	0.00345	0.00845147	yes		Peaxi162Scf00037g00428	3.58831	-0.452775	10.3085	0.00132421	0.00642019
XLOC_014445	Peaxi162Scf00196g00119	Unknown protein	19.8826	98.2787	2.30538	4.7358	5e-05	0.000185415	yes		Peaxi162Scf00359g00108	3.58357	1.58777	21.4022	3.72e-06	4.16e-05
XLOC_033145	Peaxi162Scf01167g00122	Protein of unknown function (DUF1624)	23.8203	117.718	2.30507	6.10731	5e-05	0.000185415	yes		Peaxi162Scf00450g00069	3.58242	0.483959	4.79881	0.0284794	0.0779626
XLOC_027813	Peaxi162Scf00688g00218	MADS-box transcription factor 26	7.22536	35.6913	2.30443	4.51041	5e-05	0.000185415	yes		Peaxi162Scf00304g00053	3.5823	2.44592	4.96174	0.0259141	0.0723849
XLOC_032264	Peaxi162Scf01039g00236	Protein kinase superfamily protein	1.10595	5.46067	2.30379	2.9602	0.00015	0.000513767	yes		Peaxi162Scf00194g00817	3.58199	5.11851	4.95107	0.0260745	0.0727444
XLOC_009531	Peaxi162Scf00104g01211		0.754468	3.71867	2.30125	1.11951	0.23265	0.308201	no		Peaxi162Scf00207g01146	3.58071	1.64782	4.585	0.032253	0.0857541
XLOC_007044	Peaxi162Scf00069g00510	NAC domain containing protein 90	0.578874	2.8444	2.2968	1.78039	0.1512	0.218029	no		Peaxi162Scf00159g00137	3.57797	2.13928	4.81114	0.0282764	0.0775504
XLOC_007809	Peaxi162Scf00076g00811	Pyruvate kinase family protein	1.46094	7.13277	2.28756	3.36933	0.00015	0.000513767	yes		Peaxi162Scf00815g00243	3.57646	4.41781	4.8936	0.0269565	0.074672
XLOC_025723	Peaxi162Scf00571g00054	Unknown protein	7.29956	35.4065	2.27813	3.36101	0.0203	0.039336	yes		Peaxi162Scf00016g01820	3.57464	2.15685	4.85982	0.0274892	0.0758846
XLOC_004546	Peaxi162Scf00038g01129	Unknown protein	1.07989	5.21783	2.27256	3.53703	5e-05	0.000185415	yes		Peaxi162Scf00164g00138	3.57028	6.17058	155.373	1.16e-35	1.41e-32
XLOC_010676	Peaxi162Scf00126g01615	serpin 3	8.42063	40.6614	2.27166	5.04585	5e-05	0.000185415	yes		Peaxi162Scf00330g00710	3.56897	2.0222	25.0373	5.62e-07	8.07e-06
XLOC_022194	Peaxi162Scf00418g00925	Unknown protein	6.55286	31.6305	2.27112	3.87015	5e-05	0.000185415	yes		Peaxi162Scf00359g00321	3.56747	1.06926	4.57537	0.0324347	0.0860824
XLOC_017041	Peaxi162Scf00264g00329	Protein of unknown function (DUF1230)	4.02752	19.3657	2.26554	4.06391	5e-05	0.000185415	yes		Peaxi162Scf00002g05435	3.56735	3.46291	16.8146	4.12e-05	0.000338478
XLOC_001627	Peaxi162Scf00009g01526	transcription factor-related	3.23352	15.546	2.26537	2.95822	0.0001	0.00035384	yes		Peaxi162Scf00258g00527	3.56508	2.13195	4.67674	0.0305736	0.0822498
XLOC_005430	Peaxi162Scf00046g00161	Zinc-binding dehydrogenase family protein	1.98314	9.51769	2.26282	2.96376	0.00015	0.000513767	yes		Peaxi162Scf00469g00623	3.56339	7.58831	11.5189	0.000688938	0.00372775
XLOC_020054	Peaxi162Scf00351g00911	Lysine-specific histone demethylase 1 homolog 2	9.83348	47.1649	2.26194	5.35405	5e-05	0.000185415	yes		Peaxi162Scf00469g00412	3.55834	-0.740907	4.06471	0.0437882	0.108279
XLOC_021173	Peaxi162Scf00384g00046	Unknown protein	2.17012	10.405	2.26142	1.5281	0.24305	0.3189	no		Peaxi162Scf00783g00133	3.55357	5.96727	84.551	3.74e-20	6.11e-18
XLOC_019568	Peaxi162Scf00338g00812	TRICHOME BIREFRINGENCE-LIKE 11	3.75436	17.8927	2.25273	4.15197	5e-05	0.000185415	yes		Peaxi162Scf00111g00923	3.55337	3.22966	17.1116	3.52e-05	0.000296991
XLOC_022462	Peaxi162Scf00423g00076	UDP-Glycosyltransferase superfamily protein	5.44043	25.9094	2.25168	5.02829	5e-05	0.000185415	yes		Peaxi162Scf00160g01641	3.54861	3.06142	19.4072	1.06e-05	0.000102983
XLOC_022079	Peaxi162Scf00413g00117	plasma membrane intrinsic protein 2	6.38355	30.3553	2.24952	4.1652	5e-05	0.000185415	yes		Peaxi162Scf00017g00817	3.54459	0.58724	4.2456	0.0393521	0.0998481
XLOC_022065	Peaxi162Scf00413g00012	plasma membrane intrinsic protein 2	287.085	1363.96	2.24825	5.09014	5e-05	0.000185415	yes		Peaxi162Scf00016g00183	3.54339	2.59057	17.2555	3.27e-05	0.000278165
XLOC_015912	Peaxi162Scf00231g00322	Major facilitator superfamily protein	2.74353	13.0272	2.24742	4.41999	5e-05	0.000185415	yes		Peaxi162Scf01256g00017	3.53956	0.440482	4.13037	0.0421202	0.105085
XLOC_018040	Peaxi162Scf00295g00091	Lipase/lipooxygenase, PLAT/LH2 family protein	2.54043	11.9866	2.23828	2.11991	0.00685	0.0153483	yes		Peaxi162Scf00002g02412	3.53881	0.366019	11.0244	0.000899182	0.00465364
XLOC_014122	Peaxi162Scf00189g00922	Cytokinin dehydrogenase 5	2.96492	13.9695	2.23621	4.14865	5e-05	0.000185415	yes		Peaxi162Scf00574g00118	3.53269	2.6159	17.453	2.95e-05	0.00025463
XLOC_006974	Peaxi162Scf00068g02513	vacuolar iron transporter (VIT) family protein	1.83639	8.59523	2.22666	1.38308	0.2476	0.323416	no		Peaxi162Scf00102g01139	3.5279	-0.271464	4.02151	0.0449234	0.110413
XLOC_032703	Peaxi162Scf01096g00316	At5g37260-like protein [Solanum habrochaites]	1.22834	5.74792	2.22632	2.89883	5e-05	0.000185415	yes		Peaxi162Scf00314g01041	3.52738	4.1171	81.0363	2.22e-19	3.3e-17
XLOC_008520	Peaxi162Scf00088g00819	phosphate transporter 4	2.2195	10.3334	2.21901	3.8689	5e-05	0.000185415	yes		Peaxi162Scf00032g00213	3.52287	-0.129533	9.38307	0.00218999	0.00976303
XLOC_012621	Peaxi162Scf00160g10124	O-fucosyltransferase family protein	0.741749	3.42343	2.20644	2.30331	0.00375	0.00909209	yes		Peaxi162Scf00049g00075	3.52224	2.45647	52.2075	4.99e-13	2.42e-11
XLOC_031261	Peaxi162Scf00939g00023	Pentatricopeptide repeat (PPR) superfamily protein	1.21893	5.61114	2.20268	2.33353	0.00585	0.0133884	yes		Peaxi162Scf00476g00629	3.5205	-0.597676	11.1291	0.000849838	0.00443595
XLOC_023132	Peaxi162Scf00450g00863	Tryptophan synthase beta chain 1	0.688546	3.1651	2.20063	1.19929	0.048	0.082615	no		Peaxi162Scf00076g01046	3.51964	0.316659	12.4174	0.000425359	0.00249082
XLOC_028761	Peaxi162Scf00740g00238	Unknown protein	0.96532	4.41728	2.19408	1.23085	0.24945	0.324997	no		Peaxi162Scf00050g00141	3.51072	-0.400714	9.97289	0.00158862	0.00746956
XLOC_003386	Peaxi162Scf00021g01817	alpha/beta-Hydrolases superfamily protein	0.845246	3.86576	2.19331	2.2752	0.0028	0.00703987	yes		Peaxi162Scf00096g00825	3.507	2.64277	56.0241	7.16e-14	4.11e-12
XLOC_008094	Peaxi162Scf00081g00007	AGAMOUS-like 16	1.59977	7.30052	2.19014	1.18527	0.2433	0.31912	no		Peaxi162Scf00358g00029	3.49184	1.49402	32.2768	1.34e-08	2.77e-07
XLOC_009307	Peaxi162Scf00102g01748	1-acyl-sn-glycerol-3-phosphate acyltransferase delta isoform 1 [Theobroma cacao] ref|XP_007040477.1| 1-acyl-sn-glycerol-3-phosphate acyltransferase delta isoform 1 [Theobroma cacao] gb|EOY24977.1| 1-acyl-sn-glycerol-3-phosphate acyltransferase delta isoform 1 [Theobroma cacao] gb|EOY24978.1| 1-acyl-sn-glycerol-3-phosphate acyltransferase delta isoform 1 [Theobroma cacao]	0.660681	3.01381	2.18956	1.19089	0.04805	0.0826903	no		Peaxi162Scf00269g00088	3.48562	3.36323	48.5242	3.26e-12	1.36e-10
XLOC_018832	Peaxi162Scf00316g00323	DNA repair (Rad51) family protein	0.652618	2.97278	2.1875	1.84445	0.04415	0.076916	no		Peaxi162Scf00012g02716	3.48472	1.00784	39.7608	2.87e-10	8.25e-09
XLOC_002269	Peaxi162Scf00014g01410	18.2 kDa class I heat shock protein	10.869	49.4721	2.1864	3.39395	5e-05	0.000185415	yes		Peaxi162Scf00516g00671	3.48277	3.74424	49.2558	2.25e-12	9.64e-11
XLOC_021088	Peaxi162Scf00382g00013	alpha/beta-Hydrolases superfamily protein	5.50159	25.0229	2.18533	4.04474	5e-05	0.000185415	yes		Peaxi162Scf00927g00035	3.47582	6.83764	102.069	5.36e-24	1.5e-21
XLOC_009958	Peaxi162Scf00111g00922	gibberellin 2-oxidase	7.24765	32.9463	2.18453	4.7137	5e-05	0.000185415	yes		Peaxi162Scf00010g00018	3.47052	1.13113	2.46379	0.116497	0.228645
XLOC_006352	Peaxi162Scf00060g00211	C2H2-type zinc finger family protein	6.48514	29.3242	2.17688	3.28078	5e-05	0.000185415	yes		Peaxi162Scf00386g00313	3.46628	1.48716	35.6053	2.42e-09	5.78e-08
XLOC_035275	Peaxi162Scf62316g00002	Unknown protein	2.37363	10.7257	2.17591	2.12688	0.25015	0.325467	no		Peaxi162Scf00060g00711	3.46397	5.20454	60.729	6.55e-15	4.6e-13
XLOC_018180	Peaxi162Scf00299g00854	2-oxoglutarate (2OG) and Fe(II)-dependent oxygenase superfamily protein	2.91786	13.1844	2.17584	1.68165	0.0134	0.027474	yes		Peaxi162Scf00476g00221	3.46095	1.04345	19.9979	7.75e-06	7.9e-05
XLOC_017975	Peaxi162Scf00293g00315	glyoxylate reductase 1	6.90523	31.1926	2.17544	4.59071	5e-05	0.000185415	yes		Peaxi162Scf00007g02541	3.45158	2.85616	8.26849	0.00403391	0.0161951
XLOC_017647	Peaxi162Scf00284g00022	Peroxidase superfamily protein	26.86	121.301	2.17506	5.4113	5e-05	0.000185415	yes		Peaxi162Scf62316g00002	3.44595	4.63195	25.5089	4.4e-07	6.52e-06
XLOC_007458	Peaxi162Scf00074g00117	Glucan endo-1,3-beta-glucosidase 11	27.2643	123.095	2.17468	5.63541	5e-05	0.000185415	yes		Peaxi162Scf00045g02038	3.43798	8.6294	20.3951	6.3e-06	6.59e-05
XLOC_016874	Peaxi162Scf00259g00018	Calcium-binding EF-hand family protein	129.92	585.852	2.17292	5.75359	5e-05	0.000185415	yes		Peaxi162Scf00157g01313	3.43448	2.87684	62.6945	2.41e-15	1.83e-13
XLOC_011354	Peaxi162Scf00132g01513	PEBP (phosphatidylethanolamine-binding protein) family protein	10.6524	47.969	2.17092	3.68191	5e-05	0.000185415	yes		Peaxi162Scf00760g00015	3.431	6.41124	21.41	3.71e-06	4.15e-05
XLOC_010256	Peaxi162Scf00118g02024	Unknown protein	0.828371	3.72193	2.1677	0.977989	0.229	0.304413	no		Peaxi162Scf00102g00734	3.4293	1.64057	40.1832	2.31e-10	6.77e-09
XLOC_030837	Peaxi162Scf00906g00002	Auxin-induced protein 6B [Medicago truncatula] gb|AET04857.1| Auxin-induced protein 6B [Medicago truncatula]	26.3676	118.209	2.1645	4.12178	5e-05	0.000185415	yes		Peaxi162Scf00128g00217	3.42646	4.10066	137.338	1.02e-31	7.02e-29
XLOC_011159	Peaxi162Scf00130g00911	Cytokinin dehydrogenase 1	1.06928	4.7836	2.16146	1.59924	0.07905	0.126846	no		Peaxi162Scf00105g00026	3.4257	7.46015	51.7376	6.34e-13	2.98e-11
XLOC_015266	Peaxi162Scf00212g00104	Unknown protein	1.15564	5.16835	2.16101	0.886721	0.2327	0.308235	no		Peaxi162Scf00626g00414	3.42381	3.30995	52.3594	4.62e-13	2.27e-11
XLOC_031399	Peaxi162Scf00951g00329	plasma membrane intrinsic protein 1	413.262	1840.94	2.15531	4.35999	5e-05	0.000185415	yes		Peaxi162Scf00091g00176	3.42241	-0.0311805	6.18405	0.0128907	0.0413493
XLOC_011370	Peaxi162Scf00133g00111	hydrogen peroxide-induced 1 [Nicotiana tabacum]	5.74571	25.5804	2.15448	2.51455	0.001	0.00284413	yes		Peaxi162Scf00436g00122	3.41201	-0.411276	11.7338	0.000613751	0.00339344
XLOC_025974	Peaxi162Scf00585g00514	Late embryogenesis abundant protein	0.612277	2.72275	2.15281	1.12384	0.04335	0.075767	no		Peaxi162Scf00009g01526	3.41053	1.66512	22.3352	2.29e-06	2.73e-05
XLOC_017610	Peaxi162Scf00284g00228	Unknown protein	17.6347	78.2663	2.14997	1.85812	0.0049	0.0114741	yes		Peaxi162Scf00281g00028	3.40977	5.9125	85.0472	2.91e-20	4.83e-18
XLOC_009412	Peaxi162Scf00102g01739	Unknown protein	1.02954	4.56851	2.14973	1.85306	0.0442	0.0769914	no		Peaxi162Scf00462g00005	3.40962	-0.528742	6.81527	0.00903816	0.0311116
XLOC_007005	Peaxi162Scf00069g00151	SPA1-related 3	1.2249	5.43336	2.14919	3.50364	5e-05	0.000185415	yes		Peaxi162Scf00137g01812	3.4046	3.78125	29.6756	5.11e-08	9.51e-07
XLOC_015977	Peaxi162Scf00232g00026	RING/U-box superfamily protein	9.34098	41.3388	2.14585	4.34236	5e-05	0.000185415	yes		Peaxi162Scf00558g00515	3.3995	5.21707	53.7313	2.3e-13	1.2e-11
XLOC_030687	Peaxi162Scf00891g00125	Unknown protein	276.256	1219.15	2.1418	5.04794	5e-05	0.000185415	yes		Peaxi162Scf00074g00745	3.3973	3.36989	79.4259	5.01e-19	6.87e-17
XLOC_003087	Peaxi162Scf00017g00257	Transducin/WD40 repeat-like superfamily protein	1.82275	8.0374	2.14061	2.81855	5e-05	0.000185415	yes		Peaxi162Scf00498g10029	3.37595	3.91495	49.5055	1.98e-12	8.61e-11
XLOC_007888	Peaxi162Scf00078g01140	RING/U-box superfamily protein	52.9523	233.35	2.13973	5.31509	5e-05	0.000185415	yes		Peaxi162Scf00451g00810	3.37338	-0.887108	7.86812	0.0050314	0.0193556
XLOC_004164	Peaxi162Scf00033g00069	alcohol dehydrogenase 1	1.32634	5.82581	2.13501	2.52508	0.00095	0.00271699	yes		Peaxi162Scf00516g00216	3.36908	6.38843	78.0875	9.86e-19	1.29e-16
XLOC_003972	Peaxi162Scf00030g00252	Unknown protein	522.102	2291.68	2.134	5.12727	5e-05	0.000185415	yes		Peaxi162Scf00544g00616	3.36068	1.18483	33.9754	5.58e-09	1.24e-07
XLOC_023109	Peaxi162Scf00450g00316	Zeaxanthin epoxidase, chloroplastic	5.75454	25.1188	2.126	5.2825	5e-05	0.000185415	yes		Peaxi162Scf00684g00574	3.35386	1.82956	20.1597	7.12e-06	7.36e-05
XLOC_028491	Peaxi162Scf00720g00068	Protein phosphatase 2C family protein	1.80585	7.8588	2.12163	2.80178	0.00035	0.00110899	yes		Peaxi162Scf00038g01150	3.3506	-0.644173	8.86112	0.00291308	0.0123842
XLOC_033854	Peaxi162Scf01313g00230	Protein of unknown function, DUF593	1.91403	8.31869	2.11974	3.43295	5e-05	0.000185415	yes		Peaxi162Scf00236g00005	3.3497	4.92219	110.618	7.17e-26	2.86e-23
XLOC_004408	Peaxi162Scf00037g00224	Phototropic-responsive NPH3 family protein	1.42091	6.16649	2.11763	2.89653	5e-05	0.000185415	yes		Peaxi162Scf00038g00036	3.3486	3.33523	37.3362	9.94e-10	2.57e-08
XLOC_034490	Peaxi162Scf01607g00012	conserved hypothetical protein [Ricinus communis] gb|EEF41712.1| conserved hypothetical protein [Ricinus communis]	0.876145	3.79557	2.11507	1.8801	0.0193	0.037655	yes		Peaxi162Scf00915g00125	3.33933	1.77234	8.68575	0.00320707	0.0134029
XLOC_029072	Peaxi162Scf00760g00015	Heat shock 70 kDa protein 3	28.8233	124.742	2.11364	4.07496	5e-05	0.000185415	yes		Peaxi162Scf00661g00521	3.33628	4.10862	21.7688	3.08e-06	3.53e-05
XLOC_034001	Peaxi162Scf01346g00216	Alpha-glucosidase	0.883339	3.81851	2.11197	2.96533	0.0002	0.000667709	yes		Peaxi162Scf00549g00311	3.33403	2.54793	11.4578	0.000711949	0.0038301
XLOC_002445	Peaxi162Scf00015g02617	Cu2+ plastocyanin-like [Arabidopsis arenosa]	5.13964	22.1866	2.10995	2.98807	0.00015	0.000513767	yes		Peaxi162Scf00199g01019	3.32088	1.67729	12.6364	0.000378298	0.00225217
XLOC_025498	Peaxi162Scf00559g00416		0.645866	2.78781	2.10982	0.926999	0.24595	0.321865	no		Peaxi162Scf00569g00008	3.32034	10.2083	19.9657	7.88e-06	8.01e-05
XLOC_031127	Peaxi162Scf00928g00238	17.6 kDa class I heat shock protein 3	1.08448	4.67864	2.10909	1.44716	0.1349	0.198392	no		Peaxi162Scf00658g00314	3.30776	6.24738	238.212	9.65e-54	6.66e-50
XLOC_011338	Peaxi162Scf00132g00525	Regulator of Vps4 activity in the MVB pathway protein	1.10843	4.75244	2.10015	3.04042	0.0002	0.000667709	yes		Peaxi162Scf00347g00419	3.30625	2.35028	19.4846	1.01e-05	9.96e-05
XLOC_012547	Peaxi162Scf00159g01028	sulfate transporter 91	11.8206	50.6528	2.09933	5.43523	5e-05	0.000185415	yes		Peaxi162Scf00037g01033	3.29996	3.72395	4.43194	0.0352724	0.0916495
XLOC_003748	Peaxi162Scf00026g02513	SNF1-related protein kinase regulatory subunit gamma 1	0.627058	2.66194	2.0858	1.76019	0.0211	0.0406709	yes		Peaxi162Scf00056g00004	3.29432	-0.187012	12.6003	0.000385675	0.0022882
XLOC_009338	Peaxi162Scf00102g00734	expansin-like A2	0.956397	4.05337	2.08344	1.70217	0.02915	0.0537338	no		Peaxi162Scf01159g00229	3.29199	4.49581	140.122	2.5e-32	1.85e-29
XLOC_023436	Peaxi162Scf00460g00044	Unknown protein	8.28045	35.0221	2.08048	2.55498	0.00075	0.00220004	yes		Peaxi162Scf00225g00417	3.2897	0.352623	5.64713	0.017484	0.052966
XLOC_030714	Peaxi162Scf00893g00434	conserved hypothetical protein [Ricinus communis] gb|EEF52843.1| conserved hypothetical protein [Ricinus communis]	2.27633	9.58988	2.0748	3.43479	5e-05	0.000185415	yes		Peaxi162Scf00839g00233	3.27244	3.67012	64.7255	8.61e-16	7.16e-14
XLOC_029491	Peaxi162Scf00786g00432	cyclic nucleotide gated channel 1	1.23686	5.19783	2.07122	3.03052	0.0001	0.00035384	yes		Peaxi162Scf00389g00619	3.27219	1.1131	31.4043	2.1e-08	4.23e-07
XLOC_012792	Peaxi162Scf00164g00218		0.917113	3.85342	2.07097	1.06242	0.2507	0.325951	no		Peaxi162Scf00284g00033	3.26675	3.5228	29.9291	4.48e-08	8.42e-07
XLOC_022402	Peaxi162Scf00422g00916	Thioesterase superfamily protein [Theobroma cacao] gb|EOX92170.1| Thioesterase superfamily protein [Theobroma cacao]	0.636499	2.66258	2.0646	1.39257	0.0516	0.0879447	no		Peaxi162Scf00069g00212	3.26628	2.43119	29.7896	4.82e-08	8.99e-07
XLOC_007504	Peaxi162Scf00074g00101	Ethylene-responsive transcription factor ERF061	19.4072	81.0438	2.06211	4.83261	5e-05	0.000185415	yes		Peaxi162Scf00014g00030	3.26349	6.57252	8.09159	0.00444711	0.0175746
XLOC_010118	Peaxi162Scf00116g00117	conserved hypothetical protein [Ricinus communis] gb|EEF30938.1| conserved hypothetical protein [Ricinus communis]	10.8709	45.3809	2.06161	4.84845	5e-05	0.000185415	yes		Peaxi162Scf00026g02513	3.24441	4.19903	28.2373	1.07e-07	1.85e-06
XLOC_033425	Peaxi162Scf01217g00112	Unknown protein	1.41418	5.8916	2.05869	1.04556	0.24785	0.323649	no		Peaxi162Scf00231g00089	3.24382	1.27427	28.8345	7.88e-08	1.4e-06
XLOC_001341	Peaxi162Scf00007g01617	Auxin-responsive GH3 family protein	5.65672	23.5312	2.05653	4.57269	5e-05	0.000185415	yes		Peaxi162Scf00014g00025	3.24367	1.24427	3.51878	0.0606773	0.139052
XLOC_015836	Peaxi162Scf00228g00914	myb domain protein 78	36.4219	150.965	2.05134	5.09804	5e-05	0.000185415	yes		Peaxi162Scf01205g00156	3.2414	5.85799	11.0017	0.00091029	0.0047029
XLOC_024740	Peaxi162Scf00527g00311	30S ribosomal protein S11, chloroplastic	1.26685	5.23622	2.04728	1.59903	0.158	0.22593	no		Peaxi162Scf00332g00710	3.2364	6.53213	119.621	7.66e-28	3.96e-25
XLOC_004509	Peaxi162Scf00037g01523	F-box/LRR-repeat protein 3	0.716389	2.95559	2.04463	2.27925	0.0073	0.0162269	yes		Peaxi162Scf00373g00122	3.23497	-0.646888	9.35451	0.00222437	0.00988864
XLOC_001044	Peaxi162Scf00004g02340	Chaperonin-like RbcX protein	2.51046	10.3559	2.04443	2.64033	0.0005	0.00152937	yes		Peaxi162Scf00035g02716	3.23032	0.758355	3.58723	0.0582251	0.135273
XLOC_020243	Peaxi162Scf00359g00108	Unknown protein	2.01392	8.29414	2.04209	2.10352	0.00285	0.00715063	yes		Peaxi162Scf00205g00076	3.22871	0.880897	11.3907	0.000738141	0.00394539
XLOC_027379	Peaxi162Scf00668g00316	Protein kinase superfamily protein	3.84208	15.7866	2.03874	4.04724	5e-05	0.000185415	yes		Peaxi162Scf01144g00012	3.22744	1.24195	6.00559	0.0142606	0.04495
XLOC_009232	Peaxi162Scf00102g00626	NAC domain protein,	5.14989	21.1572	2.03853	3.63899	5e-05	0.000185415	yes		Peaxi162Scf00299g00866	3.22678	3.5368	26.1795	3.11e-07	4.8e-06
XLOC_006395	Peaxi162Scf00061g00093	RING/U-box superfamily protein	4.8315	19.8361	2.03759	2.73428	0.00055	0.00166651	yes		Peaxi162Scf00767g00033	3.22637	0.877443	6.29761	0.0120901	0.0393478
XLOC_003230	Peaxi162Scf00020g00082	Unknown protein	1.00939	4.10525	2.02399	2.27589	0.0023	0.00594717	yes		Peaxi162Scf00560g00110	3.2243	0.471543	3.31755	0.0685441	0.152852
XLOC_024185	Peaxi162Scf00497g00041	Integrase-type DNA-binding superfamily protein	0.938726	3.81773	2.02394	1.5591	0.0287	0.0530144	no		Peaxi162Scf00324g00011	3.2241	-0.760847	6.35553	0.0117016	0.0383426
XLOC_029944	Peaxi162Scf00818g10014	Disease resistance protein (CC-NBS-LRR class) family	1.52685	6.2044	2.02274	4.11981	5e-05	0.000185415	yes		Peaxi162Scf00788g00213	3.22268	3.20366	25.6282	4.14e-07	6.16e-06
XLOC_024120	Peaxi162Scf00493g00221	Glycosyl hydrolase family protein	5.03815	20.4625	2.02202	4.55102	5e-05	0.000185415	yes		Peaxi162Scf00516g00673	3.22131	1.26829	37.3293	9.98e-10	2.58e-08
XLOC_033253	Peaxi162Scf01189g00009	WRKY DNA-binding protein 71	37.4479	152.086	2.02193	5.07808	5e-05	0.000185415	yes		Peaxi162Scf00074g01528	3.21677	1.58398	10.3739	0.00127807	0.00623004
XLOC_026498	Peaxi162Scf00616g00417	Protein kinase superfamily protein	10.0729	40.837	2.0194	4.77208	5e-05	0.000185415	yes		Peaxi162Scf00072g00224	3.21123	0.74012	11.1986	0.000818601	0.00430326
XLOC_028985	Peaxi162Scf00753g00337	conserved hypothetical protein [Ricinus communis] gb|EEF35366.1| conserved hypothetical protein [Ricinus communis]	2.00914	8.14094	2.01862	1.96309	0.01105	0.0232579	yes		Peaxi162Scf00074g00633	3.21097	7.05098	3.73318	0.0533417	0.126264
XLOC_006219	Peaxi162Scf00058g00410	glutathione S-transferase TAU 8	1.78267	7.21854	2.01767	2.46249	0.00235	0.00606142	yes		Peaxi162Scf00082g00148	3.21088	0.505099	3.67674	0.0551767	0.129571
XLOC_018583	Peaxi162Scf00310g00018	Unknown protein	0.893814	3.60767	2.01302	2.57198	0.0005	0.00152937	yes		Peaxi162Scf00013g00537	3.21023	3.88961	3.71527	0.0539171	0.127364
XLOC_017617	Peaxi162Scf00284g00315	laccase 5	19.249	77.6006	2.01129	5.03815	5e-05	0.000185415	yes		Peaxi162Scf00160g00511	3.21011	1.1514	3.72238	0.0536876	0.126965
XLOC_011337	Peaxi162Scf00132g00057	Integrase-type DNA-binding superfamily protein	24.9563	100.607	2.01126	5.13356	5e-05	0.000185415	yes		Peaxi162Scf00015g02617	3.20961	3.42025	19.7296	8.92e-06	8.91e-05
XLOC_022787	Peaxi162Scf00438g00830		0.767107	3.0894	2.00983	1.52261	0.15575	0.223435	no		Peaxi162Scf00008g00488	3.20955	0.0676621	16.1777	5.77e-05	0.000452257
XLOC_024306	Peaxi162Scf00502g00213		0.758401	3.04442	2.00513	1.10497	0.02265	0.043248	yes		Peaxi162Scf00124g01719	3.20864	2.31275	3.60041	0.0577654	0.134446
XLOC_020744	Peaxi162Scf00371g00316		1.77007	7.09183	2.00236	1.71185	0.01655	0.0329784	yes		Peaxi162Scf00045g00046	3.20849	-0.647586	12.9214	0.000324851	0.00198183
XLOC_029283	Peaxi162Scf00774g00123	cytochrome P450, family 71, subfamily A, polypeptide 21	1.71907	6.88113	2.00102	2.24053	0.01035	0.0219794	yes		Peaxi162Scf00740g00138	3.20836	-0.463593	3.30543	0.0690513	0.153586
XLOC_020647	Peaxi162Scf00366g00817	Mannan endo-1,4-beta-mannosidase 7	3.67878	14.6737	1.99594	2.73295	0.0005	0.00152937	yes		Peaxi162Scf00955g00219	3.20678	6.41985	3.7206	0.053745	0.127074
XLOC_016593	Peaxi162Scf00252g00067	Thioredoxin superfamily protein	1.3998	5.57955	1.99493	1.96756	0.011	0.0231671	yes		Peaxi162Scf00596g00105	3.20668	6.81427	3.71812	0.053825	0.127219
XLOC_015216	Peaxi162Scf00211g00144	Double Clp-N motif-containing P-loop nucleoside triphosphate hydrolases superfamily protein	6.22971	24.8256	1.99459	4.93134	5e-05	0.000185415	yes		Peaxi162Scf00030g02222	3.20631	7.22782	3.70861	0.0541324	0.127771
XLOC_010758	Peaxi162Scf00128g00135	UDP-galactose:fucoside alpha-3-galactosyltransferase [Morus notabilis]	1.34016	5.29174	1.98134	3.36097	5e-05	0.000185415	yes		Peaxi162Scf00790g00212	3.20525	3.65199	3.71072	0.054064	0.127653
XLOC_005619	Peaxi162Scf00047g00192	Pentatricopeptide repeat-containing protein	1.26507	4.99164	1.98029	2.47089	0.0062	0.0140815	yes		Peaxi162Scf00324g00333	3.20475	3.09099	3.70148	0.0543642	0.128188
XLOC_004539	Peaxi162Scf00038g00910	Avr9/Cf-9 rapidly elicited protein 146 [Nicotiana tabacum]	46.8968	184.944	1.97953	5.13999	5e-05	0.000185415	yes		Peaxi162Scf00102g01354	3.20415	4.44082	3.72222	0.0536928	0.126965
XLOC_023026	Peaxi162Scf00446g00413	FAD/NAD(P)-binding oxidoreductase family protein	7.27489	28.6784	1.97897	4.2617	5e-05	0.000185415	yes		Peaxi162Scf00170g01349	3.20329	3.55771	3.71198	0.0540233	0.127586
XLOC_010197	Peaxi162Scf00117g01132	Endoglucanase 6	7.46105	29.4016	1.97845	4.70828	5e-05	0.000185415	yes		Peaxi162Scf00592g00443	3.20197	2.51218	23.2673	1.41e-06	1.79e-05
XLOC_009959	Peaxi162Scf00111g00923	gibberellin 2-oxidase	16.6661	65.6105	1.97701	4.87028	5e-05	0.000185415	yes		Peaxi162Scf01042g00113	3.19964	0.659519	3.60611	0.0575678	0.134077
XLOC_000944	Peaxi162Scf00003g05315	Unknown protein	0.711314	2.79714	1.9754	1.12164	0.03745	0.0667404	no		Peaxi162Scf00438g00830	3.19957	0.332884	13.0363	0.000305506	0.00188359
XLOC_012058	Peaxi162Scf00152g00004	Calcium-binding EF-hand family protein	1.0321	4.0562	1.97455	1.08785	0.0673	0.110421	no		Peaxi162Scf00344g00189	3.19696	0.915049	3.6048	0.0576131	0.134156
XLOC_009490	Peaxi162Scf00104g00322	conserved hypothetical protein [Ricinus communis] gb|EEF52842.1| conserved hypothetical protein [Ricinus communis]	9.88424	38.8132	1.97334	4.62954	5e-05	0.000185415	yes		Peaxi162Scf00074g01621	3.19692	1.96567	28.6213	8.8e-08	1.55e-06
XLOC_008489	Peaxi162Scf00088g01217	sucrose phosphate synthase 1F	6.99242	27.4349	1.97215	5.14573	5e-05	0.000185415	yes		Peaxi162Scf00459g00127	3.19563	2.2557	3.61888	0.0571273	0.133246
XLOC_032956	Peaxi162Scf01138g00116	Agamous-like MADS-box protein AGL17	1.98876	7.79908	1.97143	1.56052	0.0709	0.115507	no		Peaxi162Scf00073g00173	3.19475	5.81063	52.2787	4.82e-13	2.35e-11
XLOC_026015	Peaxi162Scf00588g00078	fiber expressed protein [Gossypium hirsutum]	7.6304	29.9114	1.97086	4.08479	5e-05	0.000185415	yes		Peaxi162Scf00014g00126	3.19325	1.92104	24.1527	8.9e-07	1.2e-05
XLOC_033697	Peaxi162Scf01287g00012	Remorin family protein	19.0171	74.3361	1.96676	5.01415	5e-05	0.000185415	yes		Peaxi162Scf00840g00015	3.19077	0.26102	7.95119	0.00480557	0.0186566
XLOC_020376	Peaxi162Scf00362g00442	Serine/threonine-protein kinase ATR	0.825062	3.22232	1.96552	4.02773	5e-05	0.000185415	yes		Peaxi162Scf00231g00316	3.17391	-0.134926	20.0488	7.55e-06	7.73e-05
XLOC_025251	Peaxi162Scf00548g00114	Unknown protein	173.484	676.861	1.96406	4.25501	5e-05	0.000185415	yes		Peaxi162Scf00344g01810	3.17358	0.195333	3.22397	0.0725676	0.159596
XLOC_018749	Peaxi162Scf00314g00938	conserved hypothetical protein [Ricinus communis] gb|EEF49280.1| conserved hypothetical protein [Ricinus communis]	13.2612	51.7148	1.96336	3.26799	5e-05	0.000185415	yes		Peaxi162Scf00452g00334	3.16821	0.929334	17.4852	2.9e-05	0.000251014
XLOC_020201	Peaxi162Scf00358g00029		2.61507	10.1887	1.96206	1.8162	0.03425	0.0617598	no		Peaxi162Scf01216g00007	3.16749	1.69824	8.23329	0.0041129	0.0164579
XLOC_027768	Peaxi162Scf00684g00578	allene oxide synthase	3.35692	13.0751	1.96162	4.32883	5e-05	0.000185415	yes		Peaxi162Scf00195g00413	3.16694	-0.399168	5.94278	0.0147777	0.0462629
XLOC_000120	Peaxi162Scf00000g05119	Persulfide dioxygenase ETHE1 homolog, mitochondrial	1.16339	4.52511	1.95961	2.04527	0.0072	0.0160325	yes		Peaxi162Scf00610g00011	3.15578	0.880528	2.58337	0.107992	0.216255
XLOC_010959	Peaxi162Scf00129g00014	homeobox protein 34	1.48028	5.75423	1.95876	2.85016	0.00055	0.00166651	yes		Peaxi162Scf00076g01036	3.1548	1.2663	9.27269	0.00232596	0.0102785
XLOC_006893	Peaxi162Scf00067g00193	Protein of unknown function, DUF538	29.6476	114.293	1.94675	4.1794	5e-05	0.000185415	yes		Peaxi162Scf00102g01850	3.15049	0.0900415	10.2716	0.00135096	0.00652999
XLOC_013446	Peaxi162Scf00174g00101	phospholipase D alpha 1	1.85789	7.12934	1.9401	3.34048	5e-05	0.000185415	yes		Peaxi162Scf00401g00034	3.14792	-0.485725	5.44891	0.0195805	0.058102
XLOC_001179	Peaxi162Scf00006g00088	Chalcone--flavonone isomerase A	11.1545	42.737	1.93786	4.66227	5e-05	0.000185415	yes		Peaxi162Scf00001g10028	3.14784	2.93466	55.5067	9.31e-14	5.31e-12
XLOC_022729	Peaxi162Scf00436g00515	Vacuolar-processing enzyme	22.634	86.121	1.92788	5.06354	5e-05	0.000185415	yes		Peaxi162Scf00945g00121	3.1466	2.30755	24.1896	8.73e-07	1.18e-05
XLOC_024153	Peaxi162Scf00495g00016	GRAS family transcription factor	0.970038	3.6832	1.92485	2.12123	0.0061	0.0138823	yes		Peaxi162Scf00306g00043	3.14563	-0.385195	12.6691	0.000371746	0.00221891
XLOC_008119	Peaxi162Scf00081g01322	Unknown protein	0.907859	3.44258	1.92295	1.42922	0.04405	0.0767668	no		Peaxi162Scf00285g00720	3.14445	3.42641	22.6452	1.95e-06	2.38e-05
XLOC_013313	Peaxi162Scf00171g00930	Guanine nucleotide-binding protein alpha-2 subunit	3.78473	14.3298	1.92075	4.37958	5e-05	0.000185415	yes		Peaxi162Scf00205g00619	3.13962	4.22937	94.7525	2.16e-22	4.91e-20
XLOC_026377	Peaxi162Scf00610g00022	Cytochrome P450 superfamily protein	117.172	443.318	1.91971	5.04757	5e-05	0.000185415	yes		Peaxi162Scf00748g00085	3.12469	4.04109	48.4463	3.39e-12	1.41e-10
XLOC_020762	Peaxi162Scf00371g01022	conserved hypothetical protein [Ricinus communis] gb|EEF37700.1| conserved hypothetical protein [Ricinus communis]	3.99059	15.0664	1.91666	2.0729	0.0038	0.00919907	yes		Peaxi162Scf00045g02025	3.12185	6.15621	14.2934	0.00015641	0.00106047
XLOC_012010	Peaxi162Scf00150g00062	HXXXD-type acyl-transferase family protein	53.908	203.389	1.91567	4.90815	5e-05	0.000185415	yes		Peaxi162Scf00152g00612	3.11768	2.64646	34.9634	3.36e-09	7.78e-08
XLOC_007234	Peaxi162Scf00071g00313	Protein of unknown function, DUF538	3.58247	13.4959	1.9135	2.07073	0.00455	0.0107576	yes		Peaxi162Scf00549g00015	3.11636	2.3645	12.8477	0.000337897	0.0020482
XLOC_013450	Peaxi162Scf00174g00137	alpha-amylase-like 2	2.43084	9.10805	1.90569	2.98909	5e-05	0.000185415	yes		Peaxi162Scf01217g00112	3.11516	7.7552	19.9401	7.99e-06	8.1e-05
XLOC_005830	Peaxi162Scf00051g01410	NAC domain protein,	78.46	292.205	1.89695	4.88792	5e-05	0.000185415	yes		Peaxi162Scf00051g01011	3.11476	7.1152	18.2115	1.98e-05	0.000179817
XLOC_004763	Peaxi162Scf00038g02224	17.4 kDa class III heat shock protein	4.13071	15.3323	1.89211	2.32433	0.0056	0.012888	yes		Peaxi162Scf01306g00016	3.11257	6.41497	108.95	1.66e-25	6.27e-23
XLOC_028919	Peaxi162Scf00750g00067	conserved hypothetical protein [Ricinus communis] gb|EEF47174.1| conserved hypothetical protein [Ricinus communis]	14.0412	52.008	1.88907	4.76071	5e-05	0.000185415	yes		Peaxi162Scf01051g00145	3.1112	3.59124	26.8212	2.23e-07	3.55e-06
XLOC_032192	Peaxi162Scf01026g00019	Endosomal targeting BRO1-like domain-containing protein	13.3437	49.4023	1.88842	4.79086	5e-05	0.000185415	yes		Peaxi162Scf00183g00923	3.10964	10.8528	19.0367	1.28e-05	0.000122674
XLOC_024138	Peaxi162Scf00494g00411	Protein phosphatase 2C family protein	37.2381	137.675	1.88641	5.03535	5e-05	0.000185415	yes		Peaxi162Scf00174g00154	3.10601	3.21879	27.8685	1.3e-07	2.2e-06
XLOC_005356	Peaxi162Scf00045g02038	Histidine decarboxylase	264.592	977.534	1.88538	4.2251	5e-05	0.000185415	yes		Peaxi162Scf00064g01318	3.09046	9.52659	12.17	0.000485652	0.00278175
XLOC_012124	Peaxi162Scf00152g00146	ferredoxin 1	1.81345	6.69717	1.88482	1.30958	0.05715	0.0959878	no		Peaxi162Scf00533g00001	3.08862	-0.0233414	9.67706	0.00186583	0.00855171
XLOC_034642	Peaxi162Scf01828g00001	HXXXD-type acyl-transferase family protein	28.4827	104.804	1.87953	4.69197	5e-05	0.000185415	yes		Peaxi162Scf00103g02014	3.08393	6.73446	38.477	5.54e-10	1.49e-08
XLOC_009862	Peaxi162Scf00111g00013	xyloglucan endotransglucosylase/hydrolase 16	6.13964	22.5282	1.87551	3.47097	5e-05	0.000185415	yes		Peaxi162Scf00046g00161	3.0837	2.78719	23.4673	1.27e-06	1.64e-05
XLOC_011094	Peaxi162Scf00129g01034	Deoxynucleoside triphosphate triphosphohydrolase SAMHD1 homolog	12.3726	45.3918	1.87529	4.65371	5e-05	0.000185415	yes		Peaxi162Scf00205g00220	3.07971	0.757233	19.5357	9.87e-06	9.73e-05
XLOC_017618	Peaxi162Scf00284g00033	Dehydration-responsive element-binding protein 2A	4.30262	15.7802	1.87483	3.38638	5e-05	0.000185415	yes		Peaxi162Scf00461g00064	3.07337	0.706994	3.01598	0.0824476	0.176174
XLOC_025250	Peaxi162Scf00548g00113	Unknown protein	197.071	722.516	1.87431	4.53027	5e-05	0.000185415	yes		Peaxi162Scf00417g00029	3.06694	-0.326001	8.42645	0.00369802	0.0150478
XLOC_035354	Peaxi162Scf79720g00003	Unknown protein	3.31412	12.1409	1.87318	2.64547	0.0003	0.000964629	yes		Peaxi162Scf00058g00410	3.05914	0.633502	11.9757	0.000538993	0.0030402
XLOC_014062	Peaxi162Scf00188g00099	UDP-Glycosyltransferase superfamily protein	4.04267	14.784	1.87065	3.42206	5e-05	0.000185415	yes		Peaxi162Scf00080g01217	3.05645	0.660283	17.5568	2.79e-05	0.000243493
XLOC_005746	Peaxi162Scf00049g01720	alpha/beta-Hydrolases superfamily protein	3.63072	13.2072	1.863	3.71768	5e-05	0.000185415	yes		Peaxi162Scf00404g00022	3.04957	0.257545	7.77566	0.0052955	0.0201617
XLOC_031095	Peaxi162Scf00927g00035	flavonol synthase 1	8.40828	30.5221	1.85997	4.21699	5e-05	0.000185415	yes		Peaxi162Scf00063g02324	3.04808	0.592225	6.83432	0.00894229	0.0308379
XLOC_033418	Peaxi162Scf01217g00013	Unknown protein	26.5581	96.2729	1.85798	4.27875	5e-05	0.000185415	yes		Peaxi162Scf00075g01628	3.04606	6.90657	8.48571	0.00357946	0.0146663
XLOC_004216	Peaxi162Scf00034g01310	alpha/beta-Hydrolases superfamily protein	1.60619	5.81544	1.85625	2.05085	0.01315	0.0270294	yes		Peaxi162Scf00220g00314	3.04046	4.73016	31.0314	2.54e-08	5e-07
XLOC_025171	Peaxi162Scf00544g00513	Alcohol-forming fatty acyl-CoA reductase	16.7389	60.5905	1.85589	4.57191	5e-05	0.000185415	yes		Peaxi162Scf00329g00618	3.0334	-0.265041	3.87885	0.0488981	0.118094
XLOC_028724	Peaxi162Scf00740g10015	Ribonuclease P protein subunit P38-related isoform 1 [Theobroma cacao] gb|EOY23576.1| Ribonuclease P protein subunit P38-related isoform 1 [Theobroma cacao]	1.17716	4.25917	1.85527	3.06337	0.0002	0.000667709	yes		Peaxi162Scf00304g01311	3.03339	1.19134	11.7776	0.000599471	0.00333143
XLOC_019381	Peaxi162Scf00332g00227	serine-rich protein-related	18.209	65.8169	1.8538	4.52821	5e-05	0.000185415	yes		Peaxi162Scf00443g00512	3.0309	5.16868	23.8857	1.02e-06	1.36e-05
XLOC_015807	Peaxi162Scf00228g00731	O-acetyltransferase family protein	2.34324	8.46679	1.85331	3.24119	5e-05	0.000185415	yes		Peaxi162Scf00059g01918	3.02984	2.43816	32.7601	1.04e-08	2.21e-07
XLOC_022163	Peaxi162Scf00417g01021	Glucan endo-1,3-beta-glucosidase 7	32.503	117.206	1.8504	4.81363	5e-05	0.000185415	yes		Peaxi162Scf00815g00348	3.02577	5.87124	8.64216	0.00328472	0.0136651
XLOC_020077	Peaxi162Scf00352g01036	Unknown protein	0.831979	2.997	1.8489	1.77779	0.0073	0.0162269	yes		Peaxi162Scf01108g00012	3.02535	4.05519	35.7699	2.22e-09	5.38e-08
XLOC_025685	Peaxi162Scf00569g00008	Unknown protein	323.155	1159.82	1.8436	4.43967	5e-05	0.000185415	yes		Peaxi162Scf01227g00034	3.01102	0.939542	21.9987	2.73e-06	3.18e-05
XLOC_002654	Peaxi162Scf00016g01737	alpha/beta-Hydrolases superfamily protein	5.61215	20.1251	1.84237	3.57661	5e-05	0.000185415	yes		Peaxi162Scf00391g00217	3.00732	2.97105	40.3839	2.09e-10	6.16e-09
XLOC_020316	Peaxi162Scf00360g00076	inositol polyphosphate 5-phosphatase I	15.8272	56.517	1.83627	4.78763	5e-05	0.000185415	yes		Peaxi162Scf00111g00077	3.00625	6.22528	53.659	2.38e-13	1.23e-11
XLOC_014460	Peaxi162Scf00196g00007	Unknown protein	4.29538	15.3006	1.83273	2.32416	0.0055	0.0126897	yes		Peaxi162Scf00157g00014	2.99746	4.63874	44.8809	2.09e-11	7.46e-10
XLOC_015258	Peaxi162Scf00212g00214	alpha/beta-Hydrolases superfamily protein	1.10542	3.93361	1.83126	1.91151	0.0064	0.0144727	yes		Peaxi162Scf01192g00008	2.99227	1.07477	21.3587	3.81e-06	4.24e-05
XLOC_008568	Peaxi162Scf00089g00515	Cytochrome P450 superfamily protein	0.778033	2.76708	1.83046	1.82211	0.01255	0.0259586	yes		Peaxi162Scf00498g00438	2.98893	-0.294898	7.49093	0.00620106	0.0228331
XLOC_022899	Peaxi162Scf00442g00620	Adenine nucleotide alpha hydrolases-like superfamily protein	10.6125	37.738	1.83025	3.21213	5e-05	0.000185415	yes		Peaxi162Scf00347g00625	2.98843	7.80901	14.3913	0.000148484	0.00101666
XLOC_023364	Peaxi162Scf00457g00051	cation calcium exchanger 4	5.34489	19.0054	1.83018	4.11478	5e-05	0.000185415	yes		Peaxi162Scf00174g00141	2.98304	3.71555	6.51954	0.0106695	0.0354715
XLOC_014462	Peaxi162Scf00196g00120	Unknown protein	12.9148	45.8503	1.82791	1.99655	0.00205	0.00537075	yes		Peaxi162Scf00540g00061	2.98238	4.06682	58.5551	1.98e-14	1.26e-12
XLOC_001708	Peaxi162Scf00009g00245	SOUL heme-binding family protein	7.70752	27.3631	1.82789	2.96227	5e-05	0.000185415	yes		Peaxi162Scf00901g00317	2.98059	3.93563	25.4287	4.59e-07	6.76e-06
XLOC_004583	Peaxi162Scf00038g01736	Protein phosphatase 2C family protein	18.9843	67.0773	1.82102	4.82292	5e-05	0.000185415	yes		Peaxi162Scf00189g00041	2.97909	5.61486	42.8487	5.91e-11	1.96e-09
XLOC_003327	Peaxi162Scf00020g01818	Pectin lyase-like superfamily protein	1.7609	6.21441	1.8193	2.13673	0.0018	0.0047873	yes		Peaxi162Scf00231g00322	2.97009	3.6362	58.3749	2.17e-14	1.36e-12
XLOC_008478	Peaxi162Scf00088g00817	Heparanase-like protein 3	17.2863	60.8302	1.81516	4.59242	5e-05	0.000185415	yes		Peaxi162Scf00192g00096	2.96747	3.90008	54.1586	1.85e-13	9.87e-12
XLOC_008316	Peaxi162Scf00084g00119	pleckstrin homology (PH) domain-containing protein	1.99086	6.99673	1.81329	2.91621	0.0001	0.00035384	yes		Peaxi162Scf00642g00006	2.9662	2.23442	24.9009	6.04e-07	8.61e-06
XLOC_022463	Peaxi162Scf00423g00716	E3 ubiquitin ligase SCF complex subunit SKP1/ASK1 family protein	1.69708	5.95941	1.81211	1.32282	0.0511	0.0872064	no		Peaxi162Scf00818g00126	2.96341	2.19773	36.2319	1.75e-09	4.33e-08
XLOC_022959	Peaxi162Scf00444g00133	UDP-N-acetylmuramate--L-alanine ligase	2.1696	7.61618	1.81164	2.98834	0.00015	0.000513767	yes		Peaxi162Scf00009g00351	2.94906	0.808755	16.6086	4.59e-05	0.000370839
XLOC_001093	Peaxi162Scf00005g00612	Adiponectin receptor protein	15.2291	53.3963	1.80991	4.0385	5e-05	0.000185415	yes		Peaxi162Scf00046g00230	2.94851	0.949939	10.5622	0.00115426	0.00573582
XLOC_031828	Peaxi162Scf00987g00214	30S ribosomal protein S7, chloroplastic	0.887894	3.1113	1.80906	1.50211	0.0153	0.0308092	yes		Peaxi162Scf00264g00329	2.94791	6.91563	45.4524	1.56e-11	5.73e-10
XLOC_013206	Peaxi162Scf00170g00323	G-type lectin S-receptor-like serine/threonine-protein kinase	5.98186	20.9553	1.80865	4.41123	5e-05	0.000185415	yes		Peaxi162Scf00004g00041	2.93925	5.0178	49.8197	1.69e-12	7.47e-11
XLOC_005953	Peaxi162Scf00053g00716	alpha/beta-Hydrolases superfamily protein	2.58159	9.00897	1.8031	2.57246	0.00035	0.00110899	yes		Peaxi162Scf01082g00111	2.93493	1.96993	6.91027	0.00857021	0.0298029
XLOC_006922	Peaxi162Scf00067g00163	nuclear factor Y, subunit B5	1.17534	4.09665	1.80137	1.23176	0.26435	0.340386	no		Peaxi162Scf00078g01232	2.93446	-0.700123	8.7827	0.003041	0.012828
XLOC_004808	Peaxi162Scf00039g01012	inositol polyphosphate 5-phosphatase I	5.62084	19.5791	1.80046	4.03166	5e-05	0.000185415	yes		Peaxi162Scf00135g00056	2.93176	4.05092	73.1138	1.22e-17	1.34e-15
XLOC_017518	Peaxi162Scf00280g00613	Wall-associated receptor kinase-like 14	6.07471	21.13	1.7984	4.26303	5e-05	0.000185415	yes		Peaxi162Scf00037g00024	2.93145	2.98391	21.0914	4.38e-06	4.79e-05
XLOC_009668	Peaxi162Scf00106g02319	ABC transporter family protein	6.94464	24.1432	1.79765	4.62852	5e-05	0.000185415	yes		Peaxi162Scf00038g01736	2.92598	6.03414	159.143	1.74e-36	2.4e-33
XLOC_030791	Peaxi162Scf00904g00003	Haloacid dehalogenase-like hydrolase (HAD) superfamily protein	12.2295	42.5002	1.79711	4.13147	5e-05	0.000185415	yes		Peaxi162Scf00290g00115	2.92577	1.77311	23.6745	1.14e-06	1.49e-05
XLOC_020643	Peaxi162Scf00366g00711	Unknown protein	1.06079	3.68632	1.79705	1.45002	0.05005	0.0856558	no		Peaxi162Scf00273g01118	2.9203	6.97321	8.01946	0.00462774	0.0181327
XLOC_029187	Peaxi162Scf00767g00020	Pentatricopeptide repeat-containing protein	3.95902	13.7421	1.79539	3.43938	5e-05	0.000185415	yes		Peaxi162Scf00442g00073	2.91705	2.31338	44.6663	2.34e-11	8.27e-10
XLOC_008077	Peaxi162Scf00080g01217	ARM repeat superfamily protein	1.39427	4.83366	1.7936	1.88008	0.01755	0.0346883	yes		Peaxi162Scf00171g00047	2.90872	1.10691	19.4529	1.03e-05	0.000100976
XLOC_033866	Peaxi162Scf01313g00234	Leucine-rich receptor-like protein kinase family protein	20.2674	70.2232	1.79279	4.66764	5e-05	0.000185415	yes		Peaxi162Scf00684g00578	2.90798	3.39978	41.8493	9.86e-11	3.11e-09
XLOC_015307	Peaxi162Scf00213g01024	Cryptochrome DASH	3.0487	10.5295	1.78817	3.45219	5e-05	0.000185415	yes		Peaxi162Scf00084g00716	2.9025	2.95176	19.7552	8.8e-06	8.8e-05
XLOC_029229	Peaxi162Scf00770g00042	HCO3- transporter family	8.83319	30.4771	1.78672	4.3745	5e-05	0.000185415	yes		Peaxi162Scf00101g00031	2.89523	5.12121	25.9791	3.45e-07	5.26e-06
XLOC_006330	Peaxi162Scf00060g00711	ABC-2 type transporter family protein	3.69496	12.7247	1.784	3.74853	5e-05	0.000185415	yes		Peaxi162Scf00548g00314	2.89395	4.13557	89.8029	2.63e-21	5.34e-19
XLOC_021113	Peaxi162Scf00382g00033	Unknown protein	4.54893	15.6622	1.78368	1.9281	0.0305	0.0558741	no		Peaxi162Scf00954g00024	2.89374	5.82391	6.05817	0.0138421	0.0438442
XLOC_034370	Peaxi162Scf01530g00032	LOB domain-containing protein 20	3.19621	11.0034	1.78352	1.93759	0.00525	0.012183	yes		Peaxi162Scf00263g00156	2.8917	2.84473	7.20596	0.00726617	0.026033
XLOC_024416	Peaxi162Scf00516g00430	P-loop containing nucleoside triphosphate hydrolases superfamily protein	3.00259	10.3269	1.78212	3.84158	5e-05	0.000185415	yes		Peaxi162Scf00450g00316	2.88525	7.9062	76.4525	2.26e-18	2.73e-16
XLOC_015411	Peaxi162Scf00217g00713	TATA box-binding protein-associated factor RNA polymerase I subunit B	2.21261	7.60678	1.78154	3.31816	5e-05	0.000185415	yes		Peaxi162Scf00171g00419	2.88495	6.8597	59.5165	1.21e-14	8.03e-13
XLOC_004532	Peaxi162Scf00038g00721	heptahelical transmembrane protein2	7.12335	24.4601	1.77981	3.48998	5e-05	0.000185415	yes		Peaxi162Scf00133g00128	2.88353	4.1188	34.3177	4.68e-09	1.06e-07
XLOC_030977	Peaxi162Scf00917g00042	Calcium-binding EF-hand family protein	0.825944	2.83307	1.77825	1.0251	0.05455	0.092249	no		Peaxi162Scf01184g00019	2.87007	4.1013	12.4548	0.000416923	0.00244696
XLOC_015346	Peaxi162Scf00215g00412	Sterol 3-beta-glucosyltransferase	2.65298	9.09714	1.7778	3.34096	5e-05	0.000185415	yes		Peaxi162Scf00202g00001	2.86452	3.23062	21.8934	2.88e-06	3.34e-05
XLOC_012803	Peaxi162Scf00164g00073	myb domain protein 78	16.0732	55.0567	1.77626	4.20431	5e-05	0.000185415	yes		Peaxi162Scf00207g00253	2.86398	2.45094	20.1372	7.21e-06	7.42e-05
XLOC_025059	Peaxi162Scf00540g00061	60S acidic ribosomal protein P0-1	3.23213	11.0669	1.7757	2.91742	5e-05	0.000185415	yes		Peaxi162Scf00120g00724	2.86118	-0.256184	11.3466	0.000755867	0.00402455
XLOC_026304	Peaxi162Scf00605g00011	CBL-interacting protein kinase 12	26.7643	91.2591	1.76966	4.568	5e-05	0.000185415	yes		Peaxi162Scf00037g00224	2.85961	4.38643	24.1358	8.98e-07	1.21e-05
XLOC_029789	Peaxi162Scf00807g00004	WRKY DNA-binding protein 28	4.29822	14.6458	1.76868	2.84123	5e-05	0.000185415	yes		Peaxi162Scf00126g01615	2.85495	3.69818	85.6257	2.17e-20	3.63e-18
XLOC_022499	Peaxi162Scf00426g00009	Alpha-1,4-glucan-protein synthase [UDP-forming] 2	68.2619	232.394	1.76742	4.48443	5e-05	0.000185415	yes		Peaxi162Scf00004g02221	2.84555	1.90296	39.4963	3.29e-10	9.3e-09
XLOC_018964	Peaxi162Scf00320g00020	phosphatidylinositol-4-phosphate 5-kinase family protein	5.72657	19.4897	1.76697	4.56034	5e-05	0.000185415	yes		Peaxi162Scf00023g02026	2.83545	1.02927	10.8143	0.00100718	0.00511815
XLOC_014812	Peaxi162Scf00205g00619	RING/FYVE/PHD zinc finger superfamily protein	20.3683	69.223	1.76493	4.43983	5e-05	0.000185415	yes		Peaxi162Scf00041g01511	2.83182	2.388	6.97871	0.00824852	0.0288928
XLOC_002444	Peaxi162Scf00015g02613	ABC-2 type transporter family protein	21.7488	73.8315	1.7633	4.64557	5e-05	0.000185415	yes		Peaxi162Scf00450g00417	2.82893	0.851235	1.6086	0.204688	0.347159
XLOC_028763	Peaxi162Scf00740g00228	Unknown protein	1.08973	3.69804	1.76279	0.931931	0.0833	0.132656	no		Peaxi162Scf00610g00346	2.82713	4.8215	51.9109	5.81e-13	2.77e-11
XLOC_024291	Peaxi162Scf00501g00318	abscisic acid (aba)-deficient 4	10.3922	35.2607	1.76257	3.59572	5e-05	0.000185415	yes		Peaxi162Scf01009g00225	2.82424	3.85405	80.5271	2.87e-19	4.15e-17
XLOC_002614	Peaxi162Scf00016g00102	Protein of unknown function (DUF677)	10.5711	35.8613	1.7623	4.07089	5e-05	0.000185415	yes		Peaxi162Scf00581g00054	2.81647	1.49125	38.1419	6.58e-10	1.76e-08
XLOC_025591	Peaxi162Scf00563g00416	Unknown protein	2.59422	8.78719	1.7601	2.9124	5e-05	0.000185415	yes		Peaxi162Scf00427g00048	2.81289	1.43448	15.5178	8.17e-05	0.000609294
XLOC_002716	Peaxi162Scf00016g02734	Peroxisomal membrane 22 kDa (Mpv17/PMP22) family protein	6.06578	20.5438	1.75994	2.9667	0.00015	0.000513767	yes		Peaxi162Scf00460g00044	2.81051	2.20195	21.5105	3.52e-06	3.96e-05
XLOC_014621	Peaxi162Scf00201g00240	Chaperone protein ClpB	2.3662	8.00753	1.75878	3.7	5e-05	0.000185415	yes		Peaxi162Scf00060g00211	2.80001	2.7434	23.0264	1.6e-06	2e-05
XLOC_016933	Peaxi162Scf00262g00051	Unknown protein	0.951714	3.2173	1.75725	0.914015	0.31655	0.395949	no		Peaxi162Scf00078g01140	2.79936	6.30853	82.6439	9.82e-20	1.51e-17
XLOC_002184	Peaxi162Scf00013g00084	Dof-type zinc finger DNA-binding family protein	3.90621	13.1768	1.75416	2.95033	5e-05	0.000185415	yes		Peaxi162Scf00605g00011	2.79906	5.88374	75.1854	4.29e-18	4.99e-16
XLOC_017944	Peaxi162Scf00290g00125	germin-like protein 10	1.94779	6.56474	1.7529	1.75809	0.00995	0.02124	yes		Peaxi162Scf00033g01513	2.79897	0.763521	7.54503	0.00601758	0.0223162
XLOC_009607	Peaxi162Scf00106g00323	NAC domain protein,	2.07292	6.98467	1.75253	2.30128	0.00165	0.00443308	yes		Peaxi162Scf00332g00222	2.79702	4.97777	78.3319	8.71e-19	1.15e-16
XLOC_010818	Peaxi162Scf00128g01230	microtubule-associated protein 65-8	1.91378	6.44412	1.75156	2.96096	0.0003	0.000964629	yes		Peaxi162Scf00300g00064	2.79083	3.55126	30.4052	3.51e-08	6.71e-07
XLOC_017438	Peaxi162Scf00274g00523	GDSL esterase/lipase	1.00765	3.39271	1.75144	1.77921	0.0373	0.0665068	no		Peaxi162Scf00297g01123	2.79033	0.813873	9.70928	0.0018334	0.0084254
XLOC_025260	Peaxi162Scf00548g00314	conserved hypothetical protein [Ricinus communis] gb|EEF37115.1| conserved hypothetical protein [Ricinus communis]	6.30895	21.1755	1.74692	2.57497	0.00015	0.000513767	yes		Peaxi162Scf00358g00058	2.78826	5.19017	26.2793	2.95e-07	4.58e-06
XLOC_003624	Peaxi162Scf00024g00251	RING/U-box superfamily protein	1.4507	4.8622	1.74486	1.98041	0.00595	0.0135877	yes		Peaxi162Scf00991g00013	2.78691	1.37501	14.2448	0.000160501	0.00108566
XLOC_013115	Peaxi162Scf00168g00312	Eukaryotic aspartyl protease family protein	1.17118	3.92225	1.74371	2.21473	0.0027	0.00681936	yes		Peaxi162Scf00088g00817	2.78544	4.93309	83.124	7.71e-20	1.2e-17
XLOC_009416	Peaxi162Scf00102g01713	Ethylene-responsive transcription factor ERF061	2.16978	7.26287	1.74299	2.21335	0.0015	0.00407526	yes		Peaxi162Scf00152g01537	2.77775	5.11655	6.91422	0.00855129	0.0297621
XLOC_032489	Peaxi162Scf01064g00262	HVA22 homologue E	4.09305	13.7003	1.74296	2.20398	0.00185	0.00490454	yes		Peaxi162Scf00046g00168	2.77515	3.50542	27.3474	1.7e-07	2.78e-06
XLOC_005266	Peaxi162Scf00045g00023	Unknown protein	2.20736	7.38346	1.74198	1.50987	0.04925	0.0844692	no		Peaxi162Scf00436g00612	2.77389	2.8546	6.67149	0.00979675	0.0331066
XLOC_013297	Peaxi162Scf00171g00419	Myb-like DNA-binding protein, putative [Solanum demissum]	4.61349	15.4106	1.73999	3.39415	5e-05	0.000185415	yes		Peaxi162Scf00264g00414	2.77272	5.59907	60.9328	5.91e-15	4.17e-13
XLOC_026376	Peaxi162Scf00610g00021	Cytochrome P450 superfamily protein	14.4265	48.1728	1.7395	4.25759	5e-05	0.000185415	yes		Peaxi162Scf00164g00073	2.76951	3.8257	13.4837	0.000240649	0.0015327
XLOC_028942	Peaxi162Scf00751g00058	homeobox protein 40	2.62229	8.74886	1.73827	2.11151	0.00165	0.00443308	yes		Peaxi162Scf00076g00117	2.76292	3.14916	37.1729	1.08e-09	2.77e-08
XLOC_013409	Peaxi162Scf00173g00093	Cytochrome P450 superfamily protein	0.871979	2.90912	1.73822	1.86495	0.01015	0.0216124	yes		Peaxi162Scf00152g00737	2.76216	3.87211	12.6275	0.000380108	0.0022623
XLOC_019386	Peaxi162Scf00332g00224	Unknown protein	5.53385	18.4265	1.73543	3.10889	5e-05	0.000185415	yes		Peaxi162Scf00027g00177	2.75488	0.0460895	8.27102	0.00402828	0.0161756
XLOC_019876	Peaxi162Scf00346g00073	homeobox-leucine zipper protein 3	12.5239	41.7007	1.73539	4.03547	5e-05	0.000185415	yes		Peaxi162Scf00111g00065	2.74981	3.0535	59.0629	1.53e-14	9.88e-13
XLOC_011989	Peaxi162Scf00149g00723	Cytochrome c	0.791849	2.63274	1.73327	0.983821	0.0614	0.102104	no		Peaxi162Scf00977g00007	2.7492	0.142643	7.83216	0.00513246	0.0196604
XLOC_003779	Peaxi162Scf00026g01919	Unknown protein	4.07655	13.5341	1.73118	2.663	0.00045	0.00139113	yes		Peaxi162Scf00975g10015	2.74746	2.08738	14.4398	0.000144713	0.00099347
XLOC_016595	Peaxi162Scf00252g00915	Protein WEAK CHLOROPLAST MOVEMENT UNDER BLUE LIGHT 1	1.79675	5.96053	1.73005	3.37085	5e-05	0.000185415	yes		Peaxi162Scf00603g00014	2.74422	10.6429	5.9212	0.0149598	0.046734
XLOC_019352	Peaxi162Scf00332g00526	Acyl-CoA N-acyltransferases (NAT) superfamily protein	9.32997	30.9241	1.72879	3.86691	5e-05	0.000185415	yes		Peaxi162Scf00566g00219	2.73468	3.86818	35.846	2.14e-09	5.2e-08
XLOC_003705	Peaxi162Scf00025g02433	nodulin MtN21 /EamA-like transporter family protein	2.08985	6.92677	1.72878	2.46194	0.00035	0.00110899	yes		Peaxi162Scf00047g00336	2.73445	4.53417	23.489	1.26e-06	1.62e-05
XLOC_018127	Peaxi162Scf00297g01122	tryptophan aminotransferase related 1	1.96446	6.50627	1.7277	2.54007	0.00055	0.00166651	yes		Peaxi162Scf00132g00525	2.7333	3.32425	34.8041	3.65e-09	8.41e-08
XLOC_031149	Peaxi162Scf00930g00011	glucan endo-1,3-beta-glucosidase-like protein 3	8.18668	27.0824	1.726	3.61898	5e-05	0.000185415	yes		Peaxi162Scf00062g01212	2.73132	0.372386	2.23859	0.134604	0.254651
XLOC_025657	Peaxi162Scf00568g00016	tornado 1	0.914848	3.02567	1.72565	2.86573	5e-05	0.000185415	yes		Peaxi162Scf00280g00051	2.72894	3.07891	19.1856	1.19e-05	0.000114575
XLOC_000758	Peaxi162Scf00003g01526	redox responsive transcription factor 1	1.62601	5.37597	1.72519	2.92589	0.0001	0.00035384	yes		Peaxi162Scf00547g00042	2.72232	0.899091	2.33307	0.126652	0.243781
XLOC_000969	Peaxi162Scf00004g02221	Glycolipid transfer protein (GLTP) family protein	3.39137	11.2111	1.72499	1.40834	0.03465	0.0623842	no		Peaxi162Scf00807g00024	2.72138	6.20183	16.5456	4.75e-05	0.000380679
XLOC_003316	Peaxi162Scf00020g00149	1-aminocyclopropane-1-carboxylate synthase 11	2.00584	6.6295	1.72469	2.3613	0.0004	0.00125109	yes		Peaxi162Scf00032g02720	2.71942	4.11196	65.967	4.59e-16	4.04e-14
XLOC_025504	Peaxi162Scf00559g00420	Ethylene insensitive 3 family protein	3.69314	12.1687	1.72026	3.60946	5e-05	0.000185415	yes		Peaxi162Scf00058g00138	2.7152	4.54136	30.9737	2.62e-08	5.14e-07
XLOC_007918	Peaxi162Scf00078g00244		18.7622	61.7873	1.71948	2.95443	5e-05	0.000185415	yes		Peaxi162Scf00351g00911	2.7151	5.0477	111.72	4.11e-26	1.7e-23
XLOC_011178	Peaxi162Scf00130g00326	Heat stress transcription factor B-3	96.7436	318.48	1.71897	4.3147	5e-05	0.000185415	yes		Peaxi162Scf00132g00074	2.71401	4.43466	2.49009	0.114565	0.225945
XLOC_009543	Peaxi162Scf00105g00026	BURP domain-containing protein	14.5885	48.0226	1.71888	4.10294	5e-05	0.000185415	yes		Peaxi162Scf00133g00111	2.71374	4.85874	25.3623	4.75e-07	6.97e-06
XLOC_012414	Peaxi162Scf00156g00918	LOB domain-containing protein 1	0.94092	3.09412	1.71738	1.34747	0.0693	0.113253	no		Peaxi162Scf00001g00369	2.71372	6.53174	40.6136	1.86e-10	5.52e-09
XLOC_016091	Peaxi162Scf00235g00620	Protein of unknown function (DUF3537)	16.4628	54.0752	1.71575	4.48	5e-05	0.000185415	yes		Peaxi162Scf00434g00728	2.71259	0.557648	7.67536	0.00559798	0.0210618
XLOC_009135	Peaxi162Scf00099g00168	Protein NRT1/ PTR FAMILY 6.2	1.31487	4.31816	1.71549	2.47648	0.0012	0.0033442	yes		Peaxi162Scf00384g00015	2.70951	3.33407	2.50008	0.11384	0.224912
XLOC_000121	Peaxi162Scf00000g00523	Unknown protein	5.66745	18.6109	1.71538	2.37271	0.0008	0.002331	yes		Peaxi162Scf00152g01330	2.7085	4.84625	2.50228	0.113682	0.224721
XLOC_029620	Peaxi162Scf00795g00028	sequence-specific DNA binding transcription factors	2.57803	8.45935	1.71428	2.69461	0.00025	0.000817896	yes		Peaxi162Scf00031g00715	2.70468	2.04003	26.1706	3.13e-07	4.81e-06
XLOC_015585	Peaxi162Scf00222g00058	Unknown protein	14.7911	48.4669	1.71227	3.19452	5e-05	0.000185415	yes		Peaxi162Scf00152g01224	2.70454	-0.312812	6.35465	0.0117074	0.0383555
XLOC_009857	Peaxi162Scf00110g02023		1.06817	3.49348	1.70953	1.26461	0.1084	0.165682	no		Peaxi162Scf01390g00033	2.70401	3.29584	2.491	0.114499	0.225835
XLOC_001256	Peaxi162Scf00006g02911	Mannan endo-1,4-beta-mannosidase 6	0.980499	3.198	1.70558	1.3221	0.0828	0.131966	no		Peaxi162Scf00010g00917	2.70359	0.27138	8.43002	0.00369075	0.0150271
XLOC_007892	Peaxi162Scf00078g01131	Protein NRT1/ PTR FAMILY 4.4	28.0159	91.1968	1.70274	4.34349	5e-05	0.000185415	yes		Peaxi162Scf00047g00063	2.70342	1.66464	2.47647	0.115561	0.227238
XLOC_008295	Peaxi162Scf00084g00716	expansin-like B1	9.45781	30.7765	1.70225	3.5698	5e-05	0.000185415	yes		Peaxi162Scf00009g00321	2.70336	5.52313	2.49598	0.114137	0.225379
XLOC_018017	Peaxi162Scf00294g01311	WRKY family transcription factor	7.06379	22.974	1.70149	3.99195	5e-05	0.000185415	yes		Peaxi162Scf00236g00054	2.70298	5.83105	2.49886	0.113928	0.225032
XLOC_029222	Peaxi162Scf00770g00114	WRKY DNA-binding protein 23	97.7956	317.025	1.69675	4.35627	5e-05	0.000185415	yes		Peaxi162Scf00255g00025	2.70214	2.63676	2.49361	0.114309	0.225616
XLOC_003323	Peaxi162Scf00020g00174	conserved hypothetical protein [Ricinus communis] gb|EEF50602.1| conserved hypothetical protein [Ricinus communis]	6.64294	21.5085	1.69501	3.00187	5e-05	0.000185415	yes		Peaxi162Scf00258g00116	2.70207	5.61543	2.49442	0.114251	0.225539
XLOC_002209	Peaxi162Scf00013g00187		1.12088	3.61767	1.69043	1.16082	0.0732	0.118719	no		Peaxi162Scf00222g00618	2.7013	5.63433	2.50467	0.113509	0.224547
XLOC_032517	Peaxi162Scf01068g00314	myb domain protein 105	8.87655	28.6173	1.68882	3.61735	5e-05	0.000185415	yes		Peaxi162Scf00981g00419	2.70105	5.41146	13.4911	0.000239698	0.0015271
XLOC_014086	Peaxi162Scf00189g00510	Unknown protein	17.1218	55.1981	1.68879	2.20362	0.0517	0.0880915	no		Peaxi162Scf00957g00229	2.69828	5.62872	2.48894	0.114649	0.226068
XLOC_027403	Peaxi162Scf00670g00345	Protein kinase superfamily protein	1.23983	3.99533	1.68817	1.88348	0.00455	0.0107576	yes		Peaxi162Scf00201g00004	2.69821	2.86631	2.48775	0.114736	0.226174
XLOC_014887	Peaxi162Scf00207g00430	phospholipid N-methyltransferase	4.15686	13.3941	1.68803	2.33637	0.0014	0.00383394	yes		Peaxi162Scf00876g00114	2.6981	1.55682	2.49902	0.113917	0.225031
XLOC_005034	Peaxi162Scf00042g02413	Protein of unknown function (DUF1624)	3.13185	10.0903	1.68788	2.57487	0.0004	0.00125109	yes		Peaxi162Scf00620g00232	2.69788	3.06467	2.49674	0.114082	0.225293
XLOC_021091	Peaxi162Scf00382g00217	Dihydrolipoyllysine-residue acetyltransferase component of pyruvate dehydrogenase complex	1.4941	4.80458	1.68514	2.16873	0.00275	0.00692868	yes		Peaxi162Scf00188g00627	2.69753	2.92051	2.50006	0.113842	0.224912
XLOC_006906	Peaxi162Scf00067g00254	peripheral-type benzodiazepine receptor [Solanum tuberosum]	5.64947	18.1661	1.68506	2.36011	0.0029	0.00726086	yes		Peaxi162Scf00095g00414	2.69711	6.424	2.46867	0.116136	0.228152
XLOC_022550	Peaxi162Scf00428g00615	Unknown protein	10.0314	32.2061	1.68281	0.882516	0.09155	0.143686	no		Peaxi162Scf00195g00835	2.69679	2.98115	47.8033	4.71e-12	1.91e-10
XLOC_003734	Peaxi162Scf00026g00209	beta glucosidase 40	2.01828	6.47107	1.68088	2.64832	5e-05	0.000185415	yes		Peaxi162Scf00129g00942	2.69662	1.58085	2.46017	0.116766	0.229108
XLOC_024442	Peaxi162Scf00516g00216	HXXXD-type acyl-transferase family protein	24.1738	77.4948	1.68066	4.25514	5e-05	0.000185415	yes		Peaxi162Scf00264g00520	2.69654	0.0563781	2.45878	0.11687	0.229289
XLOC_021090	Peaxi162Scf00382g00128	Homologous-pairing protein 2 homolog	1.392	4.46161	1.6804	1.78409	0.0194	0.0378215	yes		Peaxi162Scf00451g00024	2.69621	4.27035	2.47906	0.115371	0.22693
XLOC_024005	Peaxi162Scf00486g00315	Chalcone-flavanone isomerase family protein isoform 3 [Theobroma cacao] gb|EOY30062.1| Chalcone-flavanone isomerase family protein isoform 3 [Theobroma cacao]	10.3112	33.0378	1.6799	4.02943	5e-05	0.000185415	yes		Peaxi162Scf00418g00735	2.69619	-0.581363	5.93503	0.0148428	0.0464527
XLOC_016244	Peaxi162Scf00241g00015	Pentatricopeptide repeat-containing protein	0.951878	3.04812	1.67907	2.44093	0.0005	0.00152937	yes		Peaxi162Scf00016g01819	2.69579	0.542117	2.47455	0.115703	0.227455
XLOC_009206	Peaxi162Scf00101g00212	Galactose oxidase/kelch repeat superfamily protein	1.64372	5.26145	1.67849	2.28727	0.0024	0.00617564	yes		Peaxi162Scf00089g00717	2.69547	0.461341	16.166	5.8e-05	0.000454727
XLOC_032271	Peaxi162Scf01039g00238	Rho GTPase-activating protein 2	1.05781	3.38398	1.67765	1.85469	0.0071	0.0158376	yes		Peaxi162Scf00091g00622	2.69335	3.55065	2.44807	0.117669	0.230487
XLOC_026706	Peaxi162Scf00624g00067	BEL1-like homeodomain 1	9.51563	30.379	1.6747	4.1659	5e-05	0.000185415	yes		Peaxi162Scf00045g00643	2.69204	0.86505	2.43366	0.118756	0.232153
XLOC_014471	Peaxi162Scf00196g00325	Rhamnogalacturonate lyase family protein	1.26586	4.02791	1.66991	2.90005	5e-05	0.000185415	yes		Peaxi162Scf00319g00013	2.68969	2.86187	2.40751	0.120755	0.235107
XLOC_009699	Peaxi162Scf00108g00012		3.10438	9.87705	1.66978	1.63695	0.0148	0.0299317	yes		Peaxi162Scf00767g00210	2.68941	1.06953	7.79495	0.00523925	0.0199716
XLOC_032529	Peaxi162Scf01070g10014	Serine/arginine-rich splicing factor RSZ21	6.8782	21.8766	1.66929	2.57546	0.00075	0.00220004	yes		Peaxi162Scf00103g00008	2.68886	1.63765	2.43049	0.118995	0.232447
XLOC_014686	Peaxi162Scf00202g00111	G-type lectin S-receptor-like serine/threonine-protein kinase	1.79063	5.69271	1.66865	2.80474	0.00015	0.000513767	yes		Peaxi162Scf00385g00106	2.68765	0.69211	2.3843	0.12256	0.237705
XLOC_026556	Peaxi162Scf00618g00079	beta-carotene hydroxylase 2	17.7759	56.3265	1.66389	4.01915	5e-05	0.000185415	yes		Peaxi162Scf01068g00019	2.68382	1.84159	12.2871	0.000456093	0.00263896
XLOC_006499	Peaxi162Scf00062g01420	basic helix-loop-helix (bHLH) DNA-binding superfamily protein	14.0432	44.4711	1.663	4.21929	5e-05	0.000185415	yes		Peaxi162Scf01294g00029	2.68052	1.6384	10.7522	0.00104155	0.00526802
XLOC_027930	Peaxi162Scf00691g00218	Unknown protein	1.35387	4.28321	1.6616	1.53044	0.0444	0.0772932	no		Peaxi162Scf00322g01519	2.67481	5.52154	12.2733	0.00045948	0.00265608
XLOC_033824	Peaxi162Scf01311g00024	F-box/LRR-repeat protein 17	2.02372	6.39984	1.66103	2.85169	5e-05	0.000185415	yes		Peaxi162Scf00691g00003	2.67453	2.33022	27.5806	1.51e-07	2.51e-06
XLOC_011691	Peaxi162Scf00140g01345	Plant invertase/pectin methylesterase inhibitor superfamily	12.7293	40.2391	1.66044	4.12607	5e-05	0.000185415	yes		Peaxi162Scf00015g02613	2.67439	6.77111	66.0962	4.29e-16	3.8e-14
XLOC_006706	Peaxi162Scf00065g00033	conserved hypothetical protein [Ricinus communis] gb|EEF43046.1| conserved hypothetical protein [Ricinus communis]	2.36374	7.46977	1.65999	1.82329	0.0121	0.0251542	yes		Peaxi162Scf00108g00313	2.67431	1.04455	21.8127	3.01e-06	3.47e-05
XLOC_018004	Peaxi162Scf00294g00813	At5g37260-like protein [Solanum arcanum]	3.43915	10.8364	1.65576	3.5673	5e-05	0.000185415	yes		Peaxi162Scf00440g00218	2.66449	5.58002	79.4427	4.96e-19	6.85e-17
XLOC_031342	Peaxi162Scf00945g00013	Auxin-responsive GH3 family protein	21.4688	67.4768	1.65215	4.30308	5e-05	0.000185415	yes		Peaxi162Scf00002g00037	2.66436	0.952752	21.1593	4.23e-06	4.65e-05
XLOC_005383	Peaxi162Scf00045g02528	purine permease 10	1.15549	3.63129	1.65197	1.68774	0.01355	0.0277406	yes		Peaxi162Scf00904g00003	2.6633	3.24651	49.0661	2.47e-12	1.06e-10
XLOC_012678	Peaxi162Scf00160g00916	mads box protein, putative [Ricinus communis] gb|EEF35022.1| mads box protein, putative [Ricinus communis]	1.46773	4.60567	1.64982	0.89065	0.0974	0.151388	no		Peaxi162Scf00928g00125	2.66097	0.380632	15.6484	7.63e-05	0.000574483
XLOC_019299	Peaxi162Scf00331g00045	nodulin MtN21 /EamA-like transporter family protein	1.39685	4.37613	1.64748	2.13108	0.002	0.00525425	yes		Peaxi162Scf00205g00616	2.66086	6.85357	102.704	3.89e-24	1.1e-21
XLOC_025636	Peaxi162Scf00566g00219	serine carboxypeptidase-like 40	4.89719	15.3364	1.64694	3.10114	5e-05	0.000185415	yes		Peaxi162Scf00042g02728	2.6545	4.33378	37.4406	9.42e-10	2.46e-08
XLOC_004776	Peaxi162Scf00038g02452	glutamate receptor 2.8	1.27555	3.99073	1.64553	2.7923	0.0001	0.00035384	yes		Peaxi162Scf00332g00071	2.65416	4.18109	31.4641	2.03e-08	4.11e-07
XLOC_008037	Peaxi162Scf00079g02119	Unknown protein	108.634	338.739	1.64069	4.0657	5e-05	0.000185415	yes		Peaxi162Scf00648g00220	2.65248	6.10423	23.1661	1.49e-06	1.88e-05
XLOC_033798	Peaxi162Scf01309g00012	fatty acid desaturase 2	50.3673	156.802	1.63839	4.26423	5e-05	0.000185415	yes		Peaxi162Scf00038g01645	2.65063	2.9343	9.42629	0.00213897	0.00956439
XLOC_023843	Peaxi162Scf00478g00045	Lipase/lipooxygenase, PLAT/LH2 family protein	4.82225	15.006	1.63776	2.40811	0.0004	0.00125109	yes		Peaxi162Scf00182g00101	2.64981	1.81475	5.73325	0.0166466	0.0509132
XLOC_013471	Peaxi162Scf00174g00054	Interstitial collagenase	1.40679	4.36577	1.63383	1.66116	0.0165	0.0328918	yes		Peaxi162Scf00376g00215	2.64827	3.54382	2.04516	0.15269	0.279326
XLOC_012865	Peaxi162Scf00164g01522	Protein of unknown function (DUF620)	3.49696	10.8514	1.63371	2.87157	0.0001	0.00035384	yes		Peaxi162Scf00352g00718	2.64602	4.09577	33.3393	7.74e-09	1.68e-07
XLOC_001942	Peaxi162Scf00011g01119	Unknown protein	1.29584	4.01683	1.63217	0.974354	0.1466	0.212551	no		Peaxi162Scf00078g00043	2.64282	1.76794	6.88919	0.00867186	0.0300907
XLOC_005991	Peaxi162Scf00054g00031	disease resistance protein R3a-like protein [Solanum demissum]	1.71235	5.30683	1.63187	1.3565	0.0274	0.050932	no		Peaxi162Scf00589g00517	2.64081	9.56472	9.18014	0.00244655	0.0107358
XLOC_018729	Peaxi162Scf00314g00628	Ethylene-responsive transcription factor ERF114	9.42973	29.2061	1.63098	3.2289	5e-05	0.000185415	yes		Peaxi162Scf00256g00035	2.63974	0.993079	5.47662	0.0192724	0.0573439
XLOC_005149	Peaxi162Scf00045g00226	NAD(P)-binding Rossmann-fold superfamily protein	1.82987	5.658	1.62855	2.95281	5e-05	0.000185415	yes		Peaxi162Scf00953g00415	2.6396	3.10603	9.83527	0.00171197	0.00797176
XLOC_004709	Peaxi162Scf00038g01316	Dof-type zinc finger DNA-binding family protein	9.91727	30.6326	1.62705	2.49376	0.00045	0.00139113	yes		Peaxi162Scf00037g00238	2.63909	3.55012	20.3614	6.41e-06	6.7e-05
XLOC_004002	Peaxi162Scf00030g01721	Serine/threonine-protein kinase SAPK1	4.58007	14.1428	1.62663	2.64942	0.00025	0.000817896	yes		Peaxi162Scf01048g00002	2.63525	-0.440929	5.91263	0.0150327	0.0468912
XLOC_008524	Peaxi162Scf00088g00106	conserved hypothetical protein [Ricinus communis] gb|EEF31624.1| conserved hypothetical protein [Ricinus communis]	15.7557	48.5629	1.62399	3.98973	5e-05	0.000185415	yes		Peaxi162Scf00259g00018	2.63052	6.14166	14.2581	0.000159377	0.00107841
XLOC_004603	Peaxi162Scf00038g02025	lipoxygenase 3	9.31395	28.6966	1.62341	4.13106	5e-05	0.000185415	yes		Peaxi162Scf00252g00228	2.62442	5.84823	79.4674	4.9e-19	6.85e-17
XLOC_000156	Peaxi162Scf00000g00791	G-type lectin S-receptor-like serine/threonine-protein kinase	3.9494	12.1661	1.62316	3.59964	5e-05	0.000185415	yes		Peaxi162Scf00916g00011	2.62307	-0.420382	3.54284	0.0598028	0.137611
XLOC_018268	Peaxi162Scf00300g00087	Avr9/Cf-9 rapidly elicited protein 65 [Nicotiana tabacum]	45.7478	140.785	1.62172	3.84754	5e-05	0.000185415	yes		Peaxi162Scf00066g00912	2.62067	7.7525	5.7602	0.0163932	0.0503538
XLOC_014222	Peaxi162Scf00192g00031	peptidoglycan-binding LysM domain-containing protein	17.246	52.9361	1.61799	2.40078	0.00045	0.00139113	yes		Peaxi162Scf00295g00003	2.61756	-0.0841408	4.87712	0.0272151	0.0752675
XLOC_000291	Peaxi162Scf00001g00222	alpha/beta-Hydrolases superfamily protein	42.5612	130.503	1.61647	4.14063	5e-05	0.000185415	yes		Peaxi162Scf00130g00824	2.61353	5.76719	77.8348	1.12e-18	1.45e-16
XLOC_014778	Peaxi162Scf00205g00616	Unknown protein	51.4798	157.478	1.61307	4.23957	5e-05	0.000185415	yes		Peaxi162Scf00000g00601	2.61254	9.67318	8.11995	0.00437808	0.0173482
XLOC_031763	Peaxi162Scf00983g00004	Pheophorbide a oxygenase, chloroplastic	4.93336	15.0758	1.6116	3.34703	5e-05	0.000185415	yes		Peaxi162Scf01503g00002	2.61187	-0.0829519	7.88231	0.00499206	0.0192257
XLOC_002195	Peaxi162Scf00013g00912	Unknown protein	1.29962	3.9711	1.61145	1.36368	0.04845	0.083285	no		Peaxi162Scf00228g00914	2.61141	5.47541	32.899	9.71e-09	2.07e-07
XLOC_003223	Peaxi162Scf00020g00718	glycerol-3-phosphate acyltransferase 4	8.03393	24.5449	1.61124	3.62142	5e-05	0.000185415	yes		Peaxi162Scf00411g00039	2.60471	5.18896	10.1155	0.00147026	0.00699564
XLOC_001322	Peaxi162Scf00007g01016	conserved hypothetical protein [Ricinus communis] gb|EEF38184.1| conserved hypothetical protein [Ricinus communis]	2.25977	6.88453	1.60718	1.95304	0.00695	0.0155433	yes		Peaxi162Scf00366g00001	2.60323	2.4534	20.7611	5.2e-06	5.55e-05
XLOC_012410	Peaxi162Scf00156g00620	Haem oxygenase-like, multi-helical	2.37775	7.24329	1.60705	2.67063	5e-05	0.000185415	yes		Peaxi162Scf00401g00018	2.5996	5.68752	63.9654	1.27e-15	1.02e-13
XLOC_007116	Peaxi162Scf00070g10021	conserved hypothetical protein [Ricinus communis] gb|EEF46099.1| conserved hypothetical protein [Ricinus communis]	68.8779	209.801	1.60691	4.40973	5e-05	0.000185415	yes		Peaxi162Scf00402g00926	2.59059	1.07264	20.2474	6.8e-06	7.07e-05
XLOC_011946	Peaxi162Scf00148g00093	Peroxidase superfamily protein	12.1028	36.8409	1.60597	3.60519	5e-05	0.000185415	yes		Peaxi162Scf00005g00612	2.58543	4.92987	55.0774	1.16e-13	6.45e-12
XLOC_020451	Peaxi162Scf00362g00344	expansin-like A2	39.4752	120.137	1.60567	4.14726	5e-05	0.000185415	yes		Peaxi162Scf00386g00063	2.58232	4.37607	14.8856	0.000114233	0.000808607
XLOC_032284	Peaxi162Scf01042g00019	Unknown protein	86.1463	261.966	1.60452	2.84998	5e-05	0.000185415	yes		Peaxi162Scf00521g00613	2.58014	4.78731	50.6779	1.09e-12	4.95e-11
XLOC_009813	Peaxi162Scf00110g00133	cytochrome P450, family 76, subfamily G, polypeptide 1	2.76568	8.40942	1.60437	2.32176	0.00375	0.00909209	yes		Peaxi162Scf00228g00913	2.57344	4.9974	80.314	3.19e-19	4.56e-17
XLOC_008254	Peaxi162Scf00083g00033	ABC transporter G family member 25	8.1753	24.8428	1.60348	3.88352	5e-05	0.000185415	yes		Peaxi162Scf00287g01112	2.5683	1.59242	8.58254	0.00339402	0.0140444
XLOC_017163	Peaxi162Scf00268g00024		40.3603	122.562	1.6025	3.51043	5e-05	0.000185415	yes		Peaxi162Scf00904g00459	2.56361	5.26597	33.2017	8.31e-09	1.79e-07
XLOC_022982	Peaxi162Scf00444g00859	Arabidopsis thaliana protein of unknown function (DUF821)	3.91891	11.8982	1.60222	3.90916	5e-05	0.000185415	yes		Peaxi162Scf00261g00127	2.56046	2.82788	32.6818	1.09e-08	2.3e-07
XLOC_012208	Peaxi162Scf00152g01338	hydroxyproline-rich glycoprotein family protein	1.10251	3.34701	1.60209	1.72968	0.00965	0.0206832	yes		Peaxi162Scf00750g00067	2.55663	5.09289	63.0019	2.07e-15	1.61e-13
XLOC_002836	Peaxi162Scf00016g00166	Unknown protein	18.2389	55.3567	1.60174	2.24051	0.0237	0.0449661	yes		Peaxi162Scf00166g00824	2.55525	5.53176	22.4215	2.19e-06	2.61e-05
XLOC_008232	Peaxi162Scf00083g00082	Unknown protein	479.896	1455.03	1.60025	3.95714	5e-05	0.000185415	yes		Peaxi162Scf00160g01527	2.5538	6.77697	72.1009	2.04e-17	2.19e-15
XLOC_003060	Peaxi162Scf00017g02017	wall associated kinase 5	3.33519	10.1117	1.60019	2.60135	5e-05	0.000185415	yes		Peaxi162Scf00100g00019	2.54846	0.00665537	5.58698	0.0180945	0.0543621
XLOC_005062	Peaxi162Scf00043g00247	multidrug resistance-associated protein 5	22.0549	66.6334	1.59515	4.26464	5e-05	0.000185415	yes		Peaxi162Scf00540g00128	2.54672	3.87122	21.6327	3.3e-06	3.75e-05
XLOC_002359	Peaxi162Scf00015g00234	F-box/RNI-like superfamily protein	6.11884	18.433	1.59096	3.40038	5e-05	0.000185415	yes		Peaxi162Scf00610g00125	2.54634	4.49663	41.3384	1.28e-10	3.96e-09
XLOC_027004	Peaxi162Scf00646g00320	Unknown protein	38.9909	117.404	1.59027	3.83071	5e-05	0.000185415	yes		Peaxi162Scf00276g00810	2.54123	-0.00621264	6.70839	0.00959601	0.0325984
XLOC_029299	Peaxi162Scf00774g00218	Haloacid dehalogenase-like hydrolase (HAD) superfamily protein	24.8821	74.906	1.58997	3.96263	5e-05	0.000185415	yes		Peaxi162Scf00013g01518	2.54059	4.1828	39.2434	3.74e-10	1.05e-08
XLOC_008517	Peaxi162Scf00088g00618	Leucine-rich repeat family protein	1.24139	3.73382	1.58869	2.20066	0.00375	0.00909209	yes		Peaxi162Scf00108g00119	2.54034	5.31572	59.4999	1.22e-14	8.07e-13
XLOC_004698	Peaxi162Scf00038g01124	Unknown protein	2.31865	6.97286	1.58847	1.02714	0.32035	0.399915	no		Peaxi162Scf00284g00230	2.53942	0.919315	12.3361	0.00044429	0.0025856
XLOC_002350	Peaxi162Scf00015g00126	DNA/RNA-binding protein KIN17	10.1169	30.4122	1.58789	3.89959	5e-05	0.000185415	yes		Peaxi162Scf00375g00619	2.53524	6.29014	99.3821	2.08e-23	5.32e-21
XLOC_027924	Peaxi162Scf00690g00031	RING/U-box superfamily protein	1.44673	4.34194	1.58554	1.68398	0.01525	0.0307208	yes		Peaxi162Scf00875g00229	2.53484	0.837265	7.1136	0.00765012	0.0271364
XLOC_018790	Peaxi162Scf00314g00634	Sec14p-like phosphatidylinositol transfer family protein	4.4811	13.4428	1.58491	2.98568	5e-05	0.000185415	yes		Peaxi162Scf00238g01417	2.53348	1.33736	11.7289	0.00061538	0.00339977
XLOC_033610	Peaxi162Scf01261g00011	Chitinase family protein	4.01003	12.022	1.58399	2.41898	0.00045	0.00139113	yes		Peaxi162Scf00196g00724	2.52865	7.44518	44.5386	2.49e-11	8.71e-10
XLOC_028411	Peaxi162Scf00715g00216	beta-amylase 1	2.21164	6.61621	1.58089	3.3814	5e-05	0.000185415	yes		Peaxi162Scf01464g00006	2.52826	1.26416	11.6236	0.000651201	0.00356534
XLOC_033924	Peaxi162Scf01333g00014	ethylene-responsive-element-binding factor 7 [Petunia x hybrida]	1.0195	3.04593	1.57902	1.51046	0.0342	0.0616809	no		Peaxi162Scf00888g00410	2.52476	0.453262	7.68189	0.00557777	0.0210049
XLOC_028505	Peaxi162Scf00722g00044	Major facilitator superfamily protein	3.64101	10.8504	1.57533	3.14942	5e-05	0.000185415	yes		Peaxi162Scf00619g00113	2.52081	3.43957	31.9562	1.58e-08	3.24e-07
XLOC_015145	Peaxi162Scf00209g00411	Protein NRT1/ PTR FAMILY 4.6	10.8992	32.351	1.56959	3.74988	5e-05	0.000185415	yes		Peaxi162Scf00096g00716	2.52056	7.26473	54.0975	1.91e-13	1.02e-11
XLOC_018652	Peaxi162Scf00312g00017	ent-kaurenoic acid hydroxylase 2	5.24268	15.56	1.56947	3.11981	5e-05	0.000185415	yes		Peaxi162Scf00732g00338	2.51977	8.01166	23.0176	1.61e-06	2.01e-05
XLOC_031060	Peaxi162Scf00924g00123	Unknown protein	49.0367	145.217	1.56628	3.97513	5e-05	0.000185415	yes		Peaxi162Scf00016g01036	2.51947	4.07686	68.0338	1.61e-16	1.49e-14
XLOC_021803	Peaxi162Scf00403g00063	Auxin-responsive GH3 family protein	21.9327	64.8221	1.5634	4.05122	5e-05	0.000185415	yes		Peaxi162Scf00339g00048	2.51501	-0.676984	3.13068	0.0768318	0.167
XLOC_031662	Peaxi162Scf00973g00316	Argonaute family protein	10.4898	30.9476	1.56084	4.06068	5e-05	0.000185415	yes		Peaxi162Scf00496g00815	2.51368	2.21042	6.70659	0.00960572	0.0326082
XLOC_015596	Peaxi162Scf00222g00816	Arabinanase/levansucrase/invertase	2.31771	6.83155	1.55951	2.36458	0.0009	0.00258883	yes		Peaxi162Scf00273g00009	2.51199	-0.325898	7.47132	0.00626896	0.023034
XLOC_000914	Peaxi162Scf00003g04834	Glucan endo-1,3-beta-glucosidase 8	86.945	256.029	1.55814	4.0005	5e-05	0.000185415	yes		Peaxi162Scf00592g00446	2.50996	-0.64103	4.0288	0.0447298	0.110042
XLOC_013740	Peaxi162Scf00179g00221	Protein kinase superfamily protein	2.58421	7.60905	1.558	2.85232	5e-05	0.000185415	yes		Peaxi162Scf00017g00257	2.50662	2.28464	46.0108	1.18e-11	4.4e-10
XLOC_004561	Peaxi162Scf00038g01325	Pyridoxal phosphate phosphatase-related protein	2.49458	7.34148	1.55727	2.83949	5e-05	0.000185415	yes		Peaxi162Scf00966g00211	2.5048	5.85224	27.8039	1.34e-07	2.26e-06
XLOC_003999	Peaxi162Scf00030g00157	EXORDIUM like 2	3.89663	11.4667	1.55715	2.49125	0.0001	0.00035384	yes		Peaxi162Scf00691g00621	2.50287	3.92779	26.8552	2.19e-07	3.49e-06
XLOC_014272	Peaxi162Scf00192g00096	hydroxyproline-rich glycoprotein [Populus trichocarpa] gb|EEF05980.1| hydroxyproline-rich glycoprotein [Populus trichocarpa]	9.31103	27.3253	1.55322	3.28448	5e-05	0.000185415	yes		Peaxi162Scf00209g00412	2.50196	6.12638	69.6111	7.22e-17	7.16e-15
XLOC_001025	Peaxi162Scf00004g00041	pleiotropic drug resistance 6	5.63726	16.529	1.55193	3.82961	5e-05	0.000185415	yes		Peaxi162Scf00050g01717	2.50069	1.31368	16.2844	5.45e-05	0.000429614
XLOC_010482	Peaxi162Scf00122g00251	Transmembrane amino acid transporter family protein	66.7746	195.782	1.55188	4.59716	5e-05	0.000185415	yes		Peaxi162Scf00540g00013	2.49637	9.22509	16.0493	6.17e-05	0.000478732
XLOC_031297	Peaxi162Scf00943g00214	hydroxyproline-rich glycoprotein family protein	33.2491	97.3676	1.55013	3.82363	5e-05	0.000185415	yes		Peaxi162Scf00009g00343	2.49231	1.78079	12.2134	0.000474482	0.00272947
XLOC_009382	Peaxi162Scf00102g01437	Dehydration-responsive element-binding protein 1F	8.00236	23.4092	1.54858	3.39877	5e-05	0.000185415	yes		Peaxi162Scf01069g10012	2.49041	2.30727	11.5595	0.000674057	0.0036624
XLOC_004116	Peaxi162Scf00032g02024	golgi nucleotide sugar transporter 1	12.1096	35.4032	1.54773	3.60507	5e-05	0.000185415	yes		Peaxi162Scf00634g00035	2.4847	0.612938	20.4936	5.98e-06	6.29e-05
XLOC_015834	Peaxi162Scf00228g00913	Plant neutral invertase family protein	28.2978	82.6994	1.54719	4.24709	5e-05	0.000185415	yes		Peaxi162Scf00045g00625	2.4839	3.74472	52.2505	4.89e-13	2.38e-11
XLOC_023259	Peaxi162Scf00452g00008	Plant invertase/pectin methylesterase inhibitor superfamily	4.60791	13.4654	1.54707	3.19598	5e-05	0.000185415	yes		Peaxi162Scf01607g00112	2.48324	8.80675	4.9634	0.0258893	0.0723349
XLOC_032263	Peaxi162Scf01039g00226	alpha/beta-Hydrolases superfamily protein	14.3012	41.7587	1.54594	3.79856	5e-05	0.000185415	yes		Peaxi162Scf00891g00120	2.48223	10.1758	32.595	1.14e-08	2.38e-07
XLOC_006425	Peaxi162Scf00062g00033	CBL-interacting protein kinase 20	54.3797	158.647	1.54468	4.54962	5e-05	0.000185415	yes		Peaxi162Scf00016g00045	2.47875	1.29092	1.76042	0.184572	0.321117
XLOC_012631	Peaxi162Scf00160g01527	acetyl-CoA carboxylase 1	7.19838	20.9958	1.54436	4.05441	5e-05	0.000185415	yes		Peaxi162Scf00454g00117	2.47873	0.689434	8.78066	0.00304441	0.0128345
XLOC_010278	Peaxi162Scf00119g00828	conserved hypothetical protein [Ricinus communis] gb|EEF32658.1| conserved hypothetical protein [Ricinus communis]	1.84529	5.37698	1.54295	1.87425	0.00505	0.0117781	yes		Peaxi162Scf00003g05023	2.47752	5.14314	5.11252	0.0237538	0.0675437
XLOC_030634	Peaxi162Scf00886g00021	Unknown protein	12.9778	37.7907	1.54198	3.9175	5e-05	0.000185415	yes		Peaxi162Scf00230g00126	2.47685	3.03822	11.3356	0.000760348	0.00404474
XLOC_006367	Peaxi162Scf00060g00123	Unknown protein	22.069	64.2556	1.5418	5.0128	5e-05	0.000185415	yes		Peaxi162Scf00998g00127	2.47473	1.55384	17.2906	3.21e-05	0.000274315
XLOC_005431	Peaxi162Scf00046g00168	Zinc-binding dehydrogenase family protein	5.81446	16.9266	1.54157	2.8504	5e-05	0.000185415	yes		Peaxi162Scf00436g00515	2.47318	7.37801	58.134	2.45e-14	1.5e-12
XLOC_022503	Peaxi162Scf00427g00113	nuclear transport factor 2B	4.00177	11.6396	1.54033	1.94493	0.00385	0.00930537	yes		Peaxi162Scf00751g00217	2.47181	0.0739881	4.16063	0.0413741	0.103574
XLOC_008698	Peaxi162Scf00089g00137	Unknown protein	6.25041	18.1427	1.53736	0.686781	0.1827	0.254428	no		Peaxi162Scf00498g00444	2.47146	4.65907	10.0907	0.00149019	0.00708232
XLOC_026303	Peaxi162Scf00604g00424	Acyl-CoA N-acyltransferase with RING/FYVE/PHD-type zinc finger domain	1.89807	5.50813	1.53703	2.9144	5e-05	0.000185415	yes		Peaxi162Scf00691g00218	2.46697	0.392917	9.42657	0.00213864	0.00956439
XLOC_011457	Peaxi162Scf00135g00417	calcium-dependent protein kinase 33	19.2053	55.6635	1.53523	3.80901	5e-05	0.000185415	yes		Peaxi162Scf01115g00115	2.46553	1.76299	12.5496	0.00039629	0.00233978
XLOC_014000	Peaxi162Scf00187g01311	Unknown protein	1.66585	4.82732	1.53497	2.00458	0.00375	0.00909209	yes		Peaxi162Scf00897g00045	2.45609	1.89466	20.656	5.5e-06	5.83e-05
XLOC_024454	Peaxi162Scf00516g00512	AIG2-like (avirulence induced gene) family protein	25.474	73.8191	1.53497	3.78456	5e-05	0.000185415	yes		Peaxi162Scf00789g00618	2.4474	3.66655	39.7604	2.87e-10	8.25e-09
XLOC_000230	Peaxi162Scf00001g00369	sucrose synthase 3	13.3582	38.7002	1.53461	4.0126	5e-05	0.000185415	yes		Peaxi162Scf00098g00072	2.44313	-0.623429	4.99645	0.0253994	0.0713124
XLOC_009318	Peaxi162Scf00102g01850	NAD(P)-binding Rossmann-fold superfamily protein	1.48623	4.30464	1.53423	1.87226	0.0048	0.0112703	yes		Peaxi162Scf00494g00053	2.44195	6.06054	14.6178	0.000131664	0.000917229
XLOC_005234	Peaxi162Scf00045g00203	tyramine hydroxycinnamoyl transferase [Solanum tuberosum]	96.8265	280.23	1.53314	2.58134	0.00025	0.000817896	yes		Peaxi162Scf00026g01511	2.43977	0.396985	6.14597	0.0131712	0.0421054
XLOC_031450	Peaxi162Scf00954g00115	cycloartenol synthase 1	1.86965	5.3955	1.52899	2.69548	0.0001	0.00035384	yes		Peaxi162Scf00064g10024	2.43919	5.10248	58.4207	2.12e-14	1.33e-12
XLOC_016987	Peaxi162Scf00263g00323	Maltose excess protein 1, chloroplastic	1.68326	4.85549	1.52836	2.26524	0.00435	0.0103481	yes		Peaxi162Scf00474g00612	2.43769	8.12254	15.6475	7.63e-05	0.000574546
XLOC_014920	Peaxi162Scf00207g01031	Major facilitator superfamily protein	2.70514	7.79999	1.52777	2.6547	0.0003	0.000964629	yes		Peaxi162Scf00492g00068	2.43431	3.04051	27.9497	1.25e-07	2.11e-06
XLOC_009272	Peaxi162Scf00102g01140	Bifunctional inhibitor/lipid-transfer protein/seed storage 2S albumin superfamily protein	94.526	272.502	1.52749	3.90271	5e-05	0.000185415	yes		Peaxi162Scf00088g00912	2.43389	1.09175	10.1911	0.00141123	0.00676918
XLOC_022295	Peaxi162Scf00420g00143	Binding protein, putative [Theobroma cacao] gb|EOY02617.1| Binding protein, putative [Theobroma cacao]	7.7287	22.2196	1.52353	2.74804	5e-05	0.000185415	yes		Peaxi162Scf00076g00531	2.43168	0.232768	4.10624	0.0427252	0.106208
XLOC_021367	Peaxi162Scf00390g00336	Unknown protein	1.0022	2.87818	1.52198	1.64875	0.02125	0.0409217	yes		Peaxi162Scf00352g00047	2.43038	8.37739	63.7543	1.41e-15	1.12e-13
XLOC_021793	Peaxi162Scf00403g00838	chitinase A	0.973251	2.79231	1.52058	1.19768	0.05895	0.0985794	no		Peaxi162Scf00152g01225	2.42773	0.959805	8.81189	0.00299274	0.0126475
XLOC_008768	Peaxi162Scf00091g00064	Lycopene beta cyclase, chloroplastic	2.56604	7.36067	1.52029	2.5231	0.00095	0.00271699	yes		Peaxi162Scf00192g00028	2.42772	-0.374015	3.22373	0.0725781	0.159596
XLOC_015803	Peaxi162Scf00228g00056	WRKY DNA-binding protein 48, putative isoform 2 [Theobroma cacao] gb|EOY06769.1| WRKY DNA-binding protein 48, putative isoform 2 [Theobroma cacao]	32.141	92.1493	1.51956	3.8474	5e-05	0.000185415	yes		Peaxi162Scf00418g00037	2.42581	2.40475	4.42302	0.0354573	0.092029
XLOC_021518	Peaxi162Scf00394g00618	abscisic acid (aba)-deficient 4	4.84758	13.8955	1.51928	2.29777	0.0009	0.00258883	yes		Peaxi162Scf00357g00833	2.4239	4.56963	80.0224	3.7e-19	5.22e-17
XLOC_007739	Peaxi162Scf00075g01551	conserved hypothetical protein [Ricinus communis] gb|EEF28541.1| conserved hypothetical protein [Ricinus communis]	1.15254	3.29335	1.51475	1.71998	0.00865	0.01881	yes		Peaxi162Scf00007g01328	2.4169	4.02981	43.2338	4.86e-11	1.64e-09
XLOC_006576	Peaxi162Scf00064g00827	Glutathione S-transferase family protein	1.40936	4.02661	1.51452	1.31875	0.0448	0.0778878	no		Peaxi162Scf01002g00214	2.41674	5.34535	3.84564	0.0498755	0.11991
XLOC_026219	Peaxi162Scf00599g00008	ASR4 protein [Solanum peruvianum]	156	445.633	1.51431	3.97244	5e-05	0.000185415	yes		Peaxi162Scf00390g00226	2.41655	0.157971	6.97982	0.0082434	0.0288798
XLOC_005846	Peaxi162Scf00051g00722	DIS3-like exonuclease 2	9.22192	26.3331	1.51374	3.9453	5e-05	0.000185415	yes		Peaxi162Scf00207g00045	2.41323	4.9227	10.2411	0.00137349	0.00661801
XLOC_033510	Peaxi162Scf01242g00036	ribonuclease 2	3.19543	9.11414	1.5121	2.49718	0.00055	0.00166651	yes		Peaxi162Scf00201g00127	2.40791	5.02992	33.825	6.03e-09	1.33e-07
XLOC_003407	Peaxi162Scf00021g00117	MADS-box transcription factor 50	7.74068	22.0462	1.51	3.03307	5e-05	0.000185415	yes		Peaxi162Scf00299g00231	2.40521	2.82927	6.89134	0.00866141	0.030066
XLOC_033575	Peaxi162Scf01256g00221	Unknown protein	32.3772	92.2061	1.50988	3.61717	5e-05	0.000185415	yes		Peaxi162Scf00170g00323	2.40105	3.29916	34.6181	4.01e-09	9.21e-08
XLOC_033557	Peaxi162Scf01254g00022	BAG family molecular chaperone regulator 6 [Morus notabilis]	2.09069	5.95318	1.50968	3.13358	5e-05	0.000185415	yes		Peaxi162Scf01209g00011	2.39789	4.46245	23.9509	9.88e-07	1.32e-05
XLOC_022522	Peaxi162Scf00427g00719	O-fucosyltransferase family protein	7.10247	20.2195	1.50936	3.6517	5e-05	0.000185415	yes		Peaxi162Scf00290g00064	2.38463	5.00635	5.41493	0.0199652	0.0589731
XLOC_020864	Peaxi162Scf00375g00619	inositol transporter 1	23.0085	65.3776	1.50663	3.96891	5e-05	0.000185415	yes		Peaxi162Scf01313g00234	2.38417	5.8454	91.8262	9.46e-22	1.96e-19
XLOC_015455	Peaxi162Scf00218g00126	Eukaryotic aspartyl protease family protein	22.2146	63.0875	1.50584	3.79	5e-05	0.000185415	yes		Peaxi162Scf00951g00215	2.38406	1.51966	10.5007	0.00119332	0.00588757
XLOC_033424	Peaxi162Scf01217g00015	Unknown protein	34.2021	97.1113	1.50555	2.05433	0.0027	0.00681936	yes		Peaxi162Scf00013g00429	2.38286	5.5191	56.1316	6.78e-14	3.9e-12
XLOC_003070	Peaxi162Scf00017g02232	response regulator 15	1.17352	3.33077	1.50501	1.16468	0.12745	0.189229	no		Peaxi162Scf00226g00821	2.38122	1.83672	6.27299	0.0122592	0.0397981
XLOC_002670	Peaxi162Scf00016g01934	abscisic acid responsive elements-binding factor 3	15.7699	44.7423	1.50447	3.91172	5e-05	0.000185415	yes		Peaxi162Scf00111g01325	2.37824	1.46317	14.4895	0.000140941	0.000972407
XLOC_021493	Peaxi162Scf00393g00413	FUNCTIONS IN: molecular_function unknown	19.52	55.3696	1.50414	3.92942	5e-05	0.000185415	yes		Peaxi162Scf00564g00613	2.37687	2.99812	21.5776	3.4e-06	3.85e-05
XLOC_002817	Peaxi162Scf00016g01135	cold-regulated 413-plasma membrane 2	196.483	556.753	1.50263	3.88838	5e-05	0.000185415	yes		Peaxi162Scf00411g00021	2.37648	2.11946	5.28812	0.0214713	0.0623311
XLOC_025475	Peaxi162Scf00558g00515	Pollen Ole e 1 allergen and extensin family protein	13.6937	38.7643	1.50122	2.59358	5e-05	0.000185415	yes		Peaxi162Scf00195g00027	2.36921	5.17854	42.0709	8.8e-11	2.81e-09
XLOC_020605	Peaxi162Scf00365g00087	Subtilase family protein	19.3747	54.8424	1.50112	3.88758	5e-05	0.000185415	yes		Peaxi162Scf00835g00326	2.36799	8.21213	89.6779	2.8e-21	5.64e-19
XLOC_028988	Peaxi162Scf00753g00440	endonuclease 2	3.58391	10.1393	1.50036	2.20143	0.0027	0.00681936	yes		Peaxi162Scf00159g01028	2.36707	5.84793	99.2965	2.17e-23	5.42e-21
XLOC_013590	Peaxi162Scf00176g01630	Unknown protein	2.47108	6.98831	1.4998	1.58294	0.01715	0.0340081	yes		Peaxi162Scf01066g00013	2.36637	5.79184	50.1996	1.39e-12	6.23e-11
XLOC_024297	Peaxi162Scf00501g00003	Zinc-finger domain of monoamine-oxidase A repressor R1 protein	1.09904	3.09924	1.49567	2.20757	0.00165	0.00443308	yes		Peaxi162Scf00072g00024	2.36565	5.70665	63.8897	1.32e-15	1.06e-13
XLOC_029916	Peaxi162Scf00815g00314	Inositol-tetrakisphosphate 1-kinase 1	48.4784	136.676	1.49534	3.90616	5e-05	0.000185415	yes		Peaxi162Scf00234g00713	2.36267	0.296506	5.08689	0.0241074	0.0683163
XLOC_003801	Peaxi162Scf00027g00021	P-loop containing nucleoside triphosphate hydrolases superfamily protein	49.2441	138.831	1.4953	3.89899	5e-05	0.000185415	yes		Peaxi162Scf00722g00044	2.36124	4.49672	53.2302	2.97e-13	1.5e-11
XLOC_001878	Peaxi162Scf00011g00193	Protein NRT1/ PTR FAMILY 4.3	80.3363	226.414	1.49484	3.7338	5e-05	0.000185415	yes		Peaxi162Scf00092g01519	2.35968	8.64252	40.9139	1.59e-10	4.8e-09
XLOC_003082	Peaxi162Scf00017g00248	Calmodulin binding protein-like	15.0476	42.4078	1.4948	3.8637	5e-05	0.000185415	yes		Peaxi162Scf00087g00014	2.35939	2.90842	12.9536	0.000319315	0.00195612
XLOC_032905	Peaxi162Scf01131g00117	My isoform 2 [Theobroma cacao]	6.07175	17.1097	1.49463	3.71022	5e-05	0.000185415	yes		Peaxi162Scf00016g00013	2.35928	3.99601	38.5035	5.47e-10	1.48e-08
XLOC_002758	Peaxi162Scf00016g00049	ATP binding microtubule motor family protein	6.44356	18.1434	1.49351	3.69157	5e-05	0.000185415	yes		Peaxi162Scf00403g00716	2.35461	1.7255	20.7575	5.21e-06	5.56e-05
XLOC_006235	Peaxi162Scf00058g00138	Pectin lyase-like superfamily protein	8.49273	23.9041	1.49296	3.28049	5e-05	0.000185415	yes		Peaxi162Scf00003g02550	2.35361	4.86384	38.8114	4.67e-10	1.28e-08
XLOC_023523	Peaxi162Scf00463g00320	Fatty acyl-CoA reductase 2	2.48337	6.98139	1.49122	2.72778	5e-05	0.000185415	yes		Peaxi162Scf00314g01029	2.35064	6.2752	53.1294	3.12e-13	1.57e-11
XLOC_016012	Peaxi162Scf00232g00110	Late embryogenesis abundant hydroxyproline-rich glycoprotein family, putative [Theobroma cacao] gb|EOY11917.1| Late embryogenesis abundant hydroxyproline-rich glycoprotein family, putative [Theobroma cacao]	5.93584	16.6845	1.49098	2.13548	0.00105	0.00297038	yes		Peaxi162Scf00446g00413	2.35048	4.33564	23.7785	1.08e-06	1.43e-05
XLOC_010785	Peaxi162Scf00128g00722	RING/U-box superfamily protein	1.02259	2.87381	1.49073	1.10377	0.0681	0.111556	no		Peaxi162Scf00347g01016	2.34776	7.70074	12.8818	0.000331797	0.00201826
XLOC_029813	Peaxi162Scf00809g00418	Unknown protein	2.1774	6.10969	1.48849	2.12232	0.0036	0.00877252	yes		Peaxi162Scf00362g00344	2.34762	4.1654	26.4636	2.69e-07	4.19e-06
XLOC_025306	Peaxi162Scf00549g00311	cysteine proteinase1	4.6545	13.054	1.48779	2.55399	5e-05	0.000185415	yes		Peaxi162Scf00170g00213	2.33774	-0.211418	5.39122	0.0202383	0.0595477
XLOC_033846	Peaxi162Scf01313g00024	Unknown protein	4.95351	13.8904	1.48757	1.32708	0.1895	0.262205	no		Peaxi162Scf01010g00125	2.33642	3.48958	35.3071	2.82e-09	6.66e-08
XLOC_013902	Peaxi162Scf00184g00144	phosphofructokinase 3	4.60828	12.9078	1.48595	3.0546	5e-05	0.000185415	yes		Peaxi162Scf00450g00314	2.33433	4.31287	28.788	8.07e-08	1.43e-06
XLOC_002706	Peaxi162Scf00016g02523	Auxin-responsive GH3 family protein	13.9843	39.1694	1.48592	3.75543	5e-05	0.000185415	yes		Peaxi162Scf00297g01122	2.33404	0.673968	6.68397	0.00972838	0.0329185
XLOC_004611	Peaxi162Scf00038g02213	Late embryogenesis abundant hydroxyproline-rich glycoprotein family, putative [Theobroma cacao] gb|EOY27367.1| Late embryogenesis abundant hydroxyproline-rich glycoprotein family, putative [Theobroma cacao]	1.28574	3.59375	1.48289	1.09511	0.0884	0.139508	no		Peaxi162Scf00984g00023	2.33057	2.55107	11.0198	0.000901435	0.00466296
XLOC_012061	Peaxi162Scf00152g00029	abscisic acid responsive elements-binding factor 2	45.9482	128.427	1.48286	3.89448	5e-05	0.000185415	yes		Peaxi162Scf00001g00433	2.32997	3.98941	29.2493	6.36e-08	1.16e-06
XLOC_025903	Peaxi162Scf00581g00054	Eukaryotic aspartyl protease family protein	1.27814	3.56883	1.4814	1.86075	0.0062	0.0140815	yes		Peaxi162Scf00774g00123	2.3259	0.768796	9.50492	0.00204921	0.00923282
XLOC_021094	Peaxi162Scf00382g00313	Alpha-glucosidase	6.84311	19.0935	1.48036	3.6238	5e-05	0.000185415	yes		Peaxi162Scf00003g05227	2.32556	2.61462	37.8798	7.52e-10	1.99e-08
XLOC_021999	Peaxi162Scf00409g00516	RmlC-like cupins superfamily protein	2.87449	8.01581	1.47954	1.67605	0.00865	0.01881	yes		Peaxi162Scf00274g00443	2.32528	1.54432	22.6507	1.94e-06	2.37e-05
XLOC_026736	Peaxi162Scf00626g00026	RESPONSE TO ABA AND SALT 1	1.78431	4.9746	1.47921	1.3029	0.0366	0.0654241	no		Peaxi162Scf00188g00528	2.32415	-0.115717	6.99538	0.00817203	0.028688
XLOC_034539	Peaxi162Scf01650g00043	aluminum-activated malate transporter 9	10.1094	28.1488	1.47738	3.65399	5e-05	0.000185415	yes		Peaxi162Scf00102g00168	2.3213	1.65967	5.74861	0.0165017	0.0506055
XLOC_009268	Peaxi162Scf00102g01137	Protein NRT1/ PTR FAMILY 6.3	18.3942	51.1355	1.47508	3.72522	5e-05	0.000185415	yes		Peaxi162Scf00123g00069	2.32117	2.39836	15.6263	7.72e-05	0.000579737
XLOC_017241	Peaxi162Scf00270g00002	homeobox protein 30	1.29641	3.59631	1.47199	1.40049	0.02825	0.0522921	no		Peaxi162Scf00201g00243	2.31797	-0.148522	4.1541	0.041534	0.103886
XLOC_008577	Peaxi162Scf00089g00717	RING/U-box superfamily protein	1.08184	2.99663	1.46985	1.06756	0.0675	0.110706	no		Peaxi162Scf00076g00617	2.30913	2.7591	3.95168	0.0468246	0.114152
XLOC_002563	Peaxi162Scf00015g00308	RNA-binding protein 42	2.49422	6.88341	1.46453	2.03885	0.0023	0.00594717	yes		Peaxi162Scf00009g02317	2.30751	2.61787	15.7605	7.19e-05	0.000545396
XLOC_033879	Peaxi162Scf01316g00017	glucan synthase-like 3	3.22371	8.88992	1.46345	3.67123	5e-05	0.000185415	yes		Peaxi162Scf00227g00811	2.30636	5.87963	47.9437	4.39e-12	1.79e-10
XLOC_015149	Peaxi162Scf00209g00610	5'-AMP-activated protein kinase-related	2.42262	6.68019	1.46332	2.49592	0.0002	0.000667709	yes		Peaxi162Scf00173g00093	2.303	0.0353091	3.1627	0.0753385	0.164375
XLOC_007816	Peaxi162Scf00076g01036		1.98227	5.46133	1.4621	1.95938	0.0044	0.0104501	yes		Peaxi162Scf00004g02340	2.30265	3.6281	25.1224	5.38e-07	7.76e-06
XLOC_030688	Peaxi162Scf00891g00120	Blue copper protein [Morus notabilis]	2300.15	6336.89	1.46205	1.41013	0.0221	0.0423408	yes		Peaxi162Scf01042g00028	2.29833	1.35539	6.4009	0.0114062	0.0375113
XLOC_014087	Peaxi162Scf00189g00522	Unknown protein	83.4732	229.677	1.46022	3.76354	5e-05	0.000185415	yes		Peaxi162Scf00132g00087	2.29755	0.128135	5.46488	0.0194024	0.0576891
XLOC_022046	Peaxi162Scf00411g00813	conserved hypothetical protein [Ricinus communis] gb|EEF37342.1| conserved hypothetical protein [Ricinus communis]	5.44557	14.9734	1.45925	1.77231	0.00795	0.0174749	yes		Peaxi162Scf00463g00320	2.29665	1.83867	23.4518	1.28e-06	1.65e-05
XLOC_026485	Peaxi162Scf00615g00515	conserved hypothetical protein [Ricinus communis] gb|EEF42437.1| conserved hypothetical protein [Ricinus communis]	5.23295	14.3776	1.45813	1.75466	0.0084	0.0183331	yes		Peaxi162Scf00001g00027	2.29564	2.86079	4.19033	0.0406552	0.102225
XLOC_020846	Peaxi162Scf00374g00514	Auxin efflux carrier family protein	6.04772	16.6098	1.45757	3.10108	5e-05	0.000185415	yes		Peaxi162Scf00261g00181	2.29494	-0.674688	2.41847	0.119912	0.233907
XLOC_007624	Peaxi162Scf00074g01143	High mobility group B protein 13	2.00728	5.50731	1.4561	2.61415	0.00035	0.00110899	yes		Peaxi162Scf00087g00222	2.29377	0.555717	6.55156	0.0104792	0.0349398
XLOC_011256	Peaxi162Scf00131g00417	Calcium-binding EF-hand family protein	7.19777	19.7364	1.45524	2.32364	0.00055	0.00166651	yes		Peaxi162Scf00038g01819	2.2911	-0.183471	6.2983	0.0120854	0.0393387
XLOC_028165	Peaxi162Scf00700g00522	Unknown protein	2.07306	5.67758	1.45352	1.48603	0.0345	0.0621511	no		Peaxi162Scf00294g01311	2.2867	3.05965	32.3222	1.31e-08	2.72e-07
XLOC_029418	Peaxi162Scf00783g00014	Bifunctional inhibitor/lipid-transfer protein/seed storage 2S albumin superfamily protein	256.931	702.634	1.45139	3.45695	5e-05	0.000185415	yes		Peaxi162Scf01105g00217	2.28611	6.13768	29.4441	5.76e-08	1.05e-06
XLOC_029847	Peaxi162Scf00811g00453	O-Glycosyl hydrolases family 17 protein	2.47101	6.75087	1.44997	1.60864	0.0228	0.0434951	yes		Peaxi162Scf00113g00024	2.28324	3.11548	23.4075	1.31e-06	1.68e-05
XLOC_027896	Peaxi162Scf00689g00423	conserved hypothetical protein [Ricinus communis] gb|EEF52078.1| conserved hypothetical protein [Ricinus communis]	1.8344	5.00744	1.44876	1.64008	0.0151	0.0304588	yes		Peaxi162Scf00528g00823	2.28299	4.99432	60.0011	9.48e-15	6.33e-13
XLOC_015643	Peaxi162Scf00224g00514	NAC domain protein,	7.33945	20.0295	1.44839	2.83347	5e-05	0.000185415	yes		Peaxi162Scf00273g00008	2.27878	1.9203	9.0286	0.00265788	0.0114903
XLOC_027485	Peaxi162Scf00674g00213	Phosphoglycerate mutase family protein	39.9651	108.97	1.44712	3.77866	5e-05	0.000185415	yes		Peaxi162Scf01058g00156	2.27481	6.70615	82.4873	1.06e-19	1.62e-17
XLOC_019831	Peaxi162Scf00345g00029	aluminum-activated malate transporter 1	1.2028	3.27703	1.44599	1.7282	0.01025	0.021797	yes		Peaxi162Scf00944g00154	2.27462	0.571554	7.13195	0.00757225	0.0269109
XLOC_002571	Peaxi162Scf00016g00013	B-box type zinc finger family protein	4.11405	11.1996	1.44482	2.23046	0.0013	0.00359078	yes		Peaxi162Scf00046g00718	2.27396	7.41506	21.6948	3.2e-06	3.65e-05
XLOC_029036	Peaxi162Scf00757g00319		2.51441	6.84476	1.44478	1.32628	0.03745	0.0667404	no		Peaxi162Scf00442g00526	2.27372	0.988783	10.4495	0.0012268	0.00602908
XLOC_019393	Peaxi162Scf00332g00434	plasma membrane aluminum transporter [Hydrangea macrophylla]	6.61344	17.9827	1.44314	2.81453	5e-05	0.000185415	yes		Peaxi162Scf00057g00154	2.2706	1.31921	3.92999	0.0474323	0.115334
XLOC_030177	Peaxi162Scf00834g00013	Protein of unknown function, DUF584	3.88759	10.5706	1.44311	2.04532	0.0016	0.00431488	yes		Peaxi162Scf00367g00062	2.27005	5.60474	25.1664	5.26e-07	7.61e-06
XLOC_005658	Peaxi162Scf00047g02457	cytochrome P450, family 718	2.22943	6.05289	1.44095	2.01697	0.00145	0.00395485	yes		Peaxi162Scf00057g00620	2.26941	0.93825	5.13609	0.0234334	0.0667877
XLOC_024038	Peaxi162Scf00488g00003	Unknown protein	12.4654	33.8337	1.44053	3.47934	5e-05	0.000185415	yes		Peaxi162Scf00383g00920	2.26629	4.28058	24.9759	5.81e-07	8.31e-06
XLOC_001485	Peaxi162Scf00008g02420	glycerol-3-phosphate acyltransferase 4	1.02512	2.77553	1.43696	1.64181	0.01445	0.0293197	yes		Peaxi162Scf00674g00213	2.26311	4.47259	80.6438	2.7e-19	3.97e-17
XLOC_005001	Peaxi162Scf00042g00123	sterol methyltransferase 2	2.45738	6.64949	1.43612	2.03071	0.0013	0.00359078	yes		Peaxi162Scf00021g00139	2.26272	1.46551	12.4833	0.000410596	0.00241667
XLOC_023909	Peaxi162Scf00481g00624	Unknown protein	16.74	45.2742	1.43539	3.57064	5e-05	0.000185415	yes		Peaxi162Scf00209g00515	2.26197	1.73377	16.7381	4.29e-05	0.000350039
XLOC_030307	Peaxi162Scf00845g00023	Ethylene-responsive transcription factor 4	56.3516	152.144	1.43291	3.68744	5e-05	0.000185415	yes		Peaxi162Scf00493g00316	2.26119	4.77591	71.2879	3.09e-17	3.2e-15
XLOC_018079	Peaxi162Scf00296g00910	lecithin:cholesterol acyltransferase 3	11.9094	32.102	1.43056	3.48549	5e-05	0.000185415	yes		Peaxi162Scf00074g00622	2.25992	2.75249	23.2224	1.44e-06	1.83e-05
XLOC_022748	Peaxi162Scf00437g00320	Sugar transport protein 13	230.74	621.672	1.42988	3.32549	5e-05	0.000185415	yes		Peaxi162Scf00152g00009	2.25934	-0.302296	3.27246	0.0704518	0.156049
XLOC_034160	Peaxi162Scf01413g00019	Cyclin family protein	1.52884	4.11224	1.42749	2.00007	0.0079	0.0173793	yes		Peaxi162Scf00679g00032	2.25854	2.96515	23.6566	1.15e-06	1.5e-05
XLOC_011822	Peaxi162Scf00145g00812	P-loop containing nucleoside triphosphate hydrolases superfamily protein	1.76498	4.74425	1.42652	2.35694	0.00085	0.00246011	yes		Peaxi162Scf00437g00320	2.25788	7.22087	36.5616	1.48e-09	3.7e-08
XLOC_010822	Peaxi162Scf00128g01227	REF/SRPP-like protein	25.3251	68.0198	1.42539	3.34861	5e-05	0.000185415	yes		Peaxi162Scf00069g02239	2.25619	4.29799	8.66665	0.00324086	0.0135196
XLOC_015045	Peaxi162Scf00207g01242	Avr9/Cf-9 rapidly elicited protein 146 [Nicotiana tabacum]	9.47063	25.3733	1.42178	2.88346	5e-05	0.000185415	yes		Peaxi162Scf00083g00082	2.25357	7.88724	69.8069	6.54e-17	6.51e-15
XLOC_012944	Peaxi162Scf00166g00411	Unknown protein	17.244	46.1629	1.42064	3.24194	5e-05	0.000185415	yes		Peaxi162Scf00193g00098	2.24926	8.85831	5.36032	0.0206	0.0603657
XLOC_013483	Peaxi162Scf00174g00105	Ornithine decarboxylase	54.4161	145.324	1.41717	3.66099	5e-05	0.000185415	yes		Peaxi162Scf00394g00910	2.24792	0.549514	5.58438	0.0181214	0.0544114
XLOC_023755	Peaxi162Scf00474g00710	Kinase interacting (KIP1-like) family protein	1.06168	2.83187	1.4154	2.33426	0.0018	0.0047873	yes		Peaxi162Scf00065g00033	2.24476	0.418204	7.81051	0.00519432	0.0198533
XLOC_001648	Peaxi162Scf00009g00299	PAR1 protein	1.28016	3.41282	1.41464	1.39455	0.0326	0.0591806	no		Peaxi162Scf00192g00031	2.24318	3.51412	25.5009	4.42e-07	6.55e-06
XLOC_030796	Peaxi162Scf00904g00212	WRKY family transcription factor	1.52713	4.0704	1.41435	1.60101	0.0117	0.0244325	yes		Peaxi162Scf00957g00111	2.24277	6.3934	92.038	8.5e-22	1.78e-19
XLOC_017300	Peaxi162Scf00271g00055	Cytosolic sulfotransferase 5	16.517	44.0221	1.41428	3.30774	5e-05	0.000185415	yes		Peaxi162Scf00628g00019	2.24234	3.3616	14.6043	0.000132614	0.000922948
XLOC_000173	Peaxi162Scf00001g00023	Dentin sialoph -related, putative isoform 3 [Theobroma cacao]	36.0379	95.9621	1.41295	3.74135	5e-05	0.000185415	yes		Peaxi162Scf00528g00414	2.24069	0.516395	7.50202	0.006163	0.0227258
XLOC_013992	Peaxi162Scf00187g00617	serine-arginine-aspartate-rich protein SHW1 [Arabidopsis thaliana] gb|AEE35000.1| serine-arginine-aspartate-rich protein SHW1 [Arabidopsis thaliana]	1.3473	3.58644	1.41248	1.0112	0.10525	0.161565	no		Peaxi162Scf00106g00116	2.23845	-0.233177	4.29391	0.0382492	0.0977442
XLOC_013807	Peaxi162Scf00181g00068	myosin 2	2.06871	5.50428	1.41182	2.93456	5e-05	0.000185415	yes		Peaxi162Scf00074g00019	2.23802	2.76994	14.3209	0.000154142	0.00104916
XLOC_002468	Peaxi162Scf00015g00027	Auxin-responsive protein IAA4	19.308	51.3543	1.41129	3.71841	5e-05	0.000185415	yes		Peaxi162Scf00163g00178	2.22772	4.36413	77.4852	1.34e-18	1.69e-16
XLOC_017430	Peaxi162Scf00274g00443	NAC domain protein,	2.47535	6.57343	1.40901	1.97496	0.0029	0.00726086	yes		Peaxi162Scf00919g00027	2.2262	3.99248	34.0785	5.29e-09	1.18e-07
XLOC_026187	Peaxi162Scf00597g00110	Cytochrome P450 superfamily protein	1.07865	2.85962	1.4066	1.63201	0.0103	0.0218869	yes		Peaxi162Scf00157g00117	2.22559	2.8635	21.903	2.87e-06	3.33e-05
XLOC_003610	Peaxi162Scf00024g01711	Unknown protein	15.6042	41.3543	1.4061	2.48428	0.0001	0.00035384	yes		Peaxi162Scf00189g00021	2.22481	3.01992	31.0909	2.46e-08	4.88e-07
XLOC_032520	Peaxi162Scf01069g10012	Protein of unknown function (DUF506)	4.76246	12.6138	1.40522	2.30467	0.0006	0.00180172	yes		Peaxi162Scf00357g00524	2.22464	2.87843	29.5255	5.52e-08	1.01e-06
XLOC_014747	Peaxi162Scf00204g00614	Dehydrogenase/reductase SDR family member 7B	5.44746	14.4257	1.40498	2.35736	0.0001	0.00035384	yes		Peaxi162Scf00045g02242	2.22401	9.72407	5.7077	0.0168907	0.0515456
XLOC_014170	Peaxi162Scf00191g00312	O-fucosyltransferase family protein	151.038	399.649	1.40382	3.22635	5e-05	0.000185415	yes		Peaxi162Scf00560g00618	2.22127	1.73529	24.6179	6.99e-07	9.76e-06
XLOC_023310	Peaxi162Scf00454g00523	ATP binding microtubule motor family protein	1.72873	4.57374	1.40367	2.60977	5e-05	0.000185415	yes		Peaxi162Scf00092g00324	2.22031	6.94501	41.2803	1.32e-10	4.05e-09
XLOC_025061	Peaxi162Scf00540g00623	Tetratricopeptide repeat (TPR)-like superfamily protein	2.07573	5.48353	1.40148	2.33368	0.00095	0.00271699	yes		Peaxi162Scf00725g00019	2.22016	6.17392	24.2302	8.55e-07	1.16e-05
XLOC_026020	Peaxi162Scf00588g01111	myosin 1	1.1295	2.97742	1.39838	1.47331	0.01465	0.0296708	yes		Peaxi162Scf00061g00093	2.21451	3.64807	28.5792	8.99e-08	1.58e-06
XLOC_011844	Peaxi162Scf00146g00112	PLATZ transcription factor family protein	5.9184	15.587	1.39706	2.09	0.0015	0.00407526	yes		Peaxi162Scf00155g00007	2.21312	3.85576	19.4368	1.04e-05	0.000101685
XLOC_010967	Peaxi162Scf00129g00317	2-hydroxyacyl-CoA lyase	2.46701	6.49147	1.39578	2.35969	0.00045	0.00139113	yes		Peaxi162Scf00007g01016	2.2121	1.29554	11.4144	0.000728764	0.00390535
XLOC_020271	Peaxi162Scf00359g00115	Xyloglucan galactosyltransferase KATAMARI1	28.5757	75.158	1.39514	3.71536	5e-05	0.000185415	yes		Peaxi162Scf00711g00530	2.2102	6.36431	35.8149	2.17e-09	5.27e-08
XLOC_008309	Peaxi162Scf00084g01118	beta-galactosidase 3	7.90795	20.79	1.39451	3.45369	5e-05	0.000185415	yes		Peaxi162Scf00985g00422	2.209	7.21586	28.8643	7.76e-08	1.38e-06
XLOC_031778	Peaxi162Scf00984g00023	Beta-amyrin synthase	2.12377	5.58189	1.39413	2.32794	0.0002	0.000667709	yes		Peaxi162Scf00102g01420	2.20576	1.21992	2.28684	0.130475	0.249092
XLOC_014092	Peaxi162Scf00189g00812	TRAM, LAG1 and CLN8 (TLC) lipid-sensing domain containing protein	16.0434	42.1655	1.39408	3.03325	5e-05	0.000185415	yes		Peaxi162Scf00011g00193	2.20571	5.88297	16.2876	5.44e-05	0.000429231
XLOC_015374	Peaxi162Scf00216g00008	basic helix-loop-helix (bHLH) DNA-binding superfamily protein	1.10517	2.89998	1.39178	1.58283	0.02665	0.0497231	yes		Peaxi162Scf00000g00776	2.2057	-0.0369601	4.5289	0.0333271	0.0878577
XLOC_018799	Peaxi162Scf00314g00096	conserved hypothetical protein [Ricinus communis] gb|EEF46785.1| conserved hypothetical protein [Ricinus communis]	1.88967	4.952	1.38987	1.71371	0.01055	0.0223464	yes		Peaxi162Scf00362g01041	2.20114	4.50562	56.4343	5.81e-14	3.4e-12
XLOC_028714	Peaxi162Scf00739g00331	expansin A8	23.0731	60.4503	1.38954	3.27138	5e-05	0.000185415	yes		Peaxi162Scf00228g00327	2.20033	5.4336	103.933	2.09e-24	6.28e-22
XLOC_024529	Peaxi162Scf00518g00425	REF/SRPP-like protein	30.4493	79.6087	1.38652	3.47301	5e-05	0.000185415	yes		Peaxi162Scf00559g00420	2.20017	3.54548	30.0999	4.1e-08	7.78e-07
XLOC_008467	Peaxi162Scf00088g00035	Serine-rich protein-related [Theobroma cacao] gb|EOY31261.1| Serine-rich protein-related [Theobroma cacao]	10.7466	28.0811	1.38571	1.68043	0.00955	0.0204981	yes		Peaxi162Scf00074g01411	2.19832	3.42505	7.88998	0.00497094	0.019155
XLOC_024610	Peaxi162Scf00521g00613	1-aminocyclopropane-1-carboxylate oxidase	11.4637	29.9434	1.38516	2.96426	5e-05	0.000185415	yes		Peaxi162Scf00017g02017	2.19829	1.40128	14.4737	0.000142129	0.000978648
XLOC_004022	Peaxi162Scf00031g01316		3.27381	8.54768	1.38456	1.15807	0.06635	0.109123	no		Peaxi162Scf00275g00115	2.19751	4.56569	24.4649	7.57e-07	1.05e-05
XLOC_017230	Peaxi162Scf00270g00082	conserved hypothetical protein [Ricinus communis] gb|EEF32088.1| conserved hypothetical protein [Ricinus communis]	4.44071	11.5935	1.38446	1.57105	0.0353	0.063401	no		Peaxi162Scf00297g00098	2.19723	6.30511	25.7585	3.87e-07	5.81e-06
XLOC_022981	Peaxi162Scf00444g00858	Arabidopsis thaliana protein of unknown function (DUF821)	3.56732	9.30711	1.38349	2.26496	0.0004	0.00125109	yes		Peaxi162Scf00128g00135	2.19695	2.2551	22.1207	2.56e-06	3.01e-05
XLOC_011460	Peaxi162Scf00135g00913	sequence-specific DNA binding transcription factors	2.52521	6.57844	1.38134	1.99913	0.0022	0.0057185	yes		Peaxi162Scf00571g00526	2.19601	-0.101524	3.29551	0.0694695	0.15435
XLOC_012167	Peaxi162Scf00152g00648	Wall-associated kinase family protein	2.72001	7.07856	1.37985	2.92252	5e-05	0.000185415	yes		Peaxi162Scf00472g00826	2.19451	1.31119	20.5901	5.69e-06	6.01e-05
XLOC_032600	Peaxi162Scf01082g00111	Glutathione S-transferase family protein	2.40616	6.23982	1.37477	1.78521	0.0075	0.0166118	yes		Peaxi162Scf00498g00448	2.19447	2.26341	8.68094	0.00321555	0.0134357
XLOC_001473	Peaxi162Scf00008g01926	Remorin family protein	85.0227	220.37	1.37401	3.67354	5e-05	0.000185415	yes		Peaxi162Scf00478g00045	2.19429	4.08941	15.1009	0.000101914	0.000731158
XLOC_019554	Peaxi162Scf00338g00001	U-box domain-containing protein 18	2.43408	6.30297	1.37266	2.53538	0.00035	0.00110899	yes		Peaxi162Scf00794g00319	2.19232	-0.571173	5.29503	0.0213864	0.0621777
XLOC_033795	Peaxi162Scf01306g00019	basic helix-loop-helix (bHLH) DNA-binding superfamily protein	48.4834	125.442	1.37146	3.57302	5e-05	0.000185415	yes		Peaxi162Scf00286g00729	2.18888	3.79635	30.2133	3.87e-08	7.35e-07
XLOC_011997	Peaxi162Scf00149g00919	Cathepsin B-like cysteine proteinase 6	135.672	350.053	1.36745	3.37504	5e-05	0.000185415	yes		Peaxi162Scf00177g01129	2.18782	0.541337	5.72316	0.0167425	0.0511613
XLOC_034639	Peaxi162Scf01826g00011	Histone acetyltransferase GCN5	13.0203	33.5918	1.36735	1.11961	0.0544	0.0920306	no		Peaxi162Scf00038g00842	2.1862	-0.0352237	3.68375	0.054945	0.129159
XLOC_007777	Peaxi162Scf00076g01031	ARM repeat superfamily protein	4.92289	12.6993	1.36717	2.9297	5e-05	0.000185415	yes		Peaxi162Scf00149g00919	2.18579	7.50548	116.74	3.27e-27	1.54e-24
XLOC_005708	Peaxi162Scf00049g00075	cytochrome P450, family 76, subfamily C, polypeptide 4	3.60249	9.28664	1.36616	2.03018	0.0029	0.00726086	yes		Peaxi162Scf00409g00220	2.18342	6.29444	39.1192	3.99e-10	1.11e-08
XLOC_005512	Peaxi162Scf00047g00186	Unknown protein	6.66719	17.1595	1.36386	1.02989	0.08905	0.140389	no		Peaxi162Scf01152g00010	2.18148	2.06542	18.8078	1.45e-05	0.000136548
XLOC_019349	Peaxi162Scf00332g00433	cinnamoyl coa reductase 1	218.681	562.472	1.36296	3.07264	5e-05	0.000185415	yes		Peaxi162Scf00079g00137	2.17947	-0.186968	4.21958	0.03996	0.101081
XLOC_018161	Peaxi162Scf00299g00345	basic helix-loop-helix (bHLH) DNA-binding superfamily protein	11.9972	30.837	1.36196	2.93934	5e-05	0.000185415	yes		Peaxi162Scf00293g00320	2.17775	-0.113355	4.95868	0.0259601	0.0724937
XLOC_021952	Peaxi162Scf00408g00421	RB-like protein, partial [Solanum pinnatisectum]	1.1671	2.99779	1.36097	0.913233	0.1788	0.249921	no		Peaxi162Scf00160g01034	2.17751	-0.649659	2.6823	0.101469	0.205964
XLOC_017117	Peaxi162Scf00267g00132		1.18944	3.0525	1.35972	0.90647	0.168	0.237463	no		Peaxi162Scf00149g00022	2.17016	1.2229	3.89093	0.0485475	0.117453
XLOC_018235	Peaxi162Scf00299g00835	conserved hypothetical protein [Ricinus communis] gb|EEF48608.1| conserved hypothetical protein [Ricinus communis]	1.36343	3.49888	1.35966	1.81456	0.0076	0.0168035	yes		Peaxi162Scf00071g01213	2.16895	1.54409	5.54694	0.018513	0.0554454
XLOC_034436	Peaxi162Scf01566g00007	Cytochrome P450 superfamily protein	11.9738	30.7277	1.35966	3.37659	5e-05	0.000185415	yes		Peaxi162Scf00518g00429	2.16629	2.52294	17.1666	3.42e-05	0.000289817
XLOC_022296	Peaxi162Scf00420g00236	Estradiol 17-beta-dehydrogenase 12	17.8741	45.8617	1.35942	3.31733	5e-05	0.000185415	yes		Peaxi162Scf00007g01332	2.1637	0.272933	6.67665	0.00976841	0.033027
XLOC_028845	Peaxi162Scf00745g00611	Unknown protein	7.60169	19.4801	1.35761	2.76535	5e-05	0.000185415	yes		Peaxi162Scf00460g00052	2.16251	1.63241	4.93146	0.026372	0.0733769
XLOC_008551	Peaxi162Scf00089g00236	Major facilitator superfamily protein	1.46435	3.75109	1.35705	1.89908	0.0103	0.0218869	yes		Peaxi162Scf00942g00131	2.16006	4.5436	19.5878	9.61e-06	9.5e-05
XLOC_009036	Peaxi162Scf00096g00187	Leucine-rich repeat protein kinase family protein	6.52333	16.6588	1.3526	2.07005	0.0008	0.002331	yes		Peaxi162Scf00047g00521	2.15356	0.250132	10.0056	0.00156064	0.00736815
XLOC_000720	Peaxi162Scf00003g00217	ARM repeat superfamily protein	10.2757	26.2215	1.35151	2.95027	5e-05	0.000185415	yes		Peaxi162Scf00494g00411	2.1521	6.78278	68.5931	1.21e-16	1.14e-14
XLOC_006888	Peaxi162Scf00067g01819	Cation efflux family protein	1.0513	2.68152	1.35087	1.16378	0.05275	0.0896386	no		Peaxi162Scf00648g00119	2.15153	5.50887	3.97768	0.046107	0.112774
XLOC_000532	Peaxi162Scf00003g00717	ATP binding microtubule motor family protein	4.82348	12.3004	1.35056	3.33043	5e-05	0.000185415	yes		Peaxi162Scf00795g00028	2.14906	5.0985	4.68718	0.0303885	0.0819114
XLOC_031045	Peaxi162Scf00922g00001	F-box only protein 13	1.4038	3.57572	1.3489	1.53637	0.01565	0.0314231	yes		Peaxi162Scf00016g02029	2.14828	0.717308	6.11462	0.0134068	0.042672
XLOC_007733	Peaxi162Scf00075g01414	Unknown protein	6.95327	17.7076	1.3486	0.68662	0.15565	0.223313	no		Peaxi162Scf00067g00254	2.14607	5.51756	5.89339	0.0151979	0.0472498
XLOC_008591	Peaxi162Scf00089g00105	Transducin/WD40 repeat-like superfamily protein	1.97267	5.0193	1.34733	1.24298	0.0958	0.149255	no		Peaxi162Scf00129g01640	2.14505	3.6258	32.5305	1.17e-08	2.46e-07
XLOC_020778	Peaxi162Scf00372g00127	S-norcoclaurine synthase [Morus notabilis]	9.31732	23.6907	1.34634	1.93076	0.00365	0.00887902	yes		Peaxi162Scf00049g01720	2.14451	3.61207	36.658	1.41e-09	3.53e-08
XLOC_001979	Peaxi162Scf00011g01846	Lipid transfer-like protein VAS	12.7794	32.473	1.34542	2.52327	0.00015	0.000513767	yes		Peaxi162Scf00285g00046	2.14336	6.45402	16.9852	3.77e-05	0.000314632
XLOC_010832	Peaxi162Scf00128g01523	Gap junction beta-4 protein isoform 1 [Theobroma cacao] gb|EOX99744.1| Gap junction beta-4 protein isoform 1 [Theobroma cacao]	6.67156	16.9467	1.34491	2.62062	5e-05	0.000185415	yes		Peaxi162Scf00689g00558	2.1428	7.78468	111.199	5.35e-26	2.17e-23
XLOC_028177	Peaxi162Scf00701g00021	TBP-associated factor 8	11.3746	28.8893	1.34472	3.03506	5e-05	0.000185415	yes		Peaxi162Scf00450g00212	2.14265	2.31428	13.3994	0.000251704	0.00159428
XLOC_033761	Peaxi162Scf01294g00241	Hydroxymethylglutaryl-CoA synthase	1.50605	3.82118	1.34325	1.93413	0.01665	0.03315	yes		Peaxi162Scf00001g00287	2.13937	0.881763	4.62841	0.0314466	0.0840199
XLOC_007551	Peaxi162Scf00074g01913	Protein of unknown function (DUF604)	5.19373	13.1679	1.34218	2.94498	5e-05	0.000185415	yes		Peaxi162Scf00807g00004	2.13461	4.55835	38.121	6.65e-10	1.78e-08
XLOC_014786	Peaxi162Scf00205g00914	Unknown protein	84.634	214.281	1.3402	2.45409	0.0002	0.000667709	yes		Peaxi162Scf00790g00014	2.13369	1.13116	7.1687	0.00741865	0.0264695
XLOC_002320	Peaxi162Scf00014g01420	Arabidopsis Inositol phosphorylceramide synthase 1	10.0785	25.5149	1.34006	2.65169	0.0003	0.000964629	yes		Peaxi162Scf00150g00079	2.12532	3.92023	9.54641	0.00200341	0.00906194
XLOC_003522	Peaxi162Scf00023g00102	Plant invertase/pectin methylesterase inhibitor superfamily protein	3.00319	7.60121	1.33973	1.46512	0.0223	0.0426735	yes		Peaxi162Scf00076g00915	2.12461	-0.29951	2.40506	0.120944	0.235342
XLOC_033007	Peaxi162Scf01149g00023	Dehydration-responsive element-binding protein 2A	18.6496	47.1733	1.33882	3.35681	5e-05	0.000185415	yes		Peaxi162Scf00050g00119	2.12405	3.20004	16.4324	5.04e-05	0.000401923
XLOC_005183	Peaxi162Scf00045g01021	Unknown protein	1.11354	2.81463	1.33779	0.965885	0.0897	0.141187	no		Peaxi162Scf00934g00140	2.12191	0.212777	2.60982	0.106204	0.213397
XLOC_033094	Peaxi162Scf01161g00025	Cellulose-synthase-like C5	5.81495	14.6748	1.33551	3.02913	5e-05	0.000185415	yes		Peaxi162Scf00789g00035	2.11937	2.69361	29.5611	5.42e-08	9.99e-07
XLOC_029540	Peaxi162Scf00789g00529	Splicing factor U2AF 35 kDa subunit	8.85809	22.3184	1.33316	2.66968	0.0001	0.00035384	yes		Peaxi162Scf00320g00020	2.11871	6.59631	60.1177	8.93e-15	6.03e-13
XLOC_019363	Peaxi162Scf00332g00071	Protein LURP-one-related 12	1.61732	4.06474	1.32956	1.18354	0.05945	0.0993026	no		Peaxi162Scf00402g00927	2.1186	0.471334	16.0254	6.25e-05	0.000483838
XLOC_004632	Peaxi162Scf00038g02434	Leucine-rich receptor-like protein kinase family protein	2.77872	6.98355	1.32954	2.74303	5e-05	0.000185415	yes		Peaxi162Scf00399g00518	2.11806	6.67706	18.7318	1.5e-05	0.000141388
XLOC_014984	Peaxi162Scf00207g00333	hydroxyproline-rich systemin precursor [Petunia x hybrida]	109.779	275.837	1.32922	3.77309	5e-05	0.000185415	yes		Peaxi162Scf00300g00087	2.11796	5.67307	13.7794	0.000205582	0.00133732
XLOC_024620	Peaxi162Scf00522g00009	Tetraspanin family protein	6.51475	16.3524	1.32772	2.26862	0.0007	0.00206849	yes		Peaxi162Scf00347g00618	2.11688	6.45686	11.0135	0.000904517	0.00467657
XLOC_009905	Peaxi162Scf00111g01136	glucan synthase-like 4	2.19898	5.51656	1.32693	2.99798	5e-05	0.000185415	yes		Peaxi162Scf00026g02218	2.11293	5.25281	23.1343	1.51e-06	1.91e-05
XLOC_002121	Peaxi162Scf00013g00201	Protein of unknown function (DUF677)	12.0765	30.2837	1.32634	3.15714	5e-05	0.000185415	yes		Peaxi162Scf00038g02240	2.11058	0.765318	9.62673	0.00191766	0.00873704
XLOC_007484	Peaxi162Scf00074g00527	RING-H2 zinc finger protein RHA4a	3.69349	9.26153	1.32627	1.69658	0.0096	0.0205906	yes		Peaxi162Scf00400g00087	2.10785	0.342185	3.47818	0.0621832	0.141703
XLOC_015705	Peaxi162Scf00225g00219	kinesin 1	2.49029	6.24309	1.32595	2.43659	0.00045	0.00139113	yes		Peaxi162Scf00073g01827	2.10618	-0.775863	2.53343	0.111458	0.221717
XLOC_002684	Peaxi162Scf00016g02111	UDP-Glycosyltransferase superfamily protein	6.57543	16.4714	1.32481	2.71106	5e-05	0.000185415	yes		Peaxi162Scf00986g00225	2.10606	2.47941	4.29326	0.0382637	0.0977693
XLOC_003251	Peaxi162Scf00020g00154	Late embryogenesis abundant protein	239.773	599.747	1.32269	3.08604	5e-05	0.000185415	yes		Peaxi162Scf00462g00071	2.10514	1.98386	14.3106	0.00015499	0.00105251
XLOC_000945	Peaxi162Scf00003g05316	Ubiquitin carboxyl-terminal hydrolase family protein	1.37994	3.45065	1.32227	1.22477	0.0492	0.0843935	no		Peaxi162Scf01132g00111	2.10222	4.25437	35.1768	3.01e-09	7.08e-08
XLOC_034109	Peaxi162Scf01390g00030	myb family transcription factor family protein [Populus trichocarpa] gb|EEF06376.2| myb family transcription factor family protein [Populus trichocarpa]	2.03569	5.08864	1.32176	2.55959	5e-05	0.000185415	yes		Peaxi162Scf00073g00918	2.10098	1.11409	7.78265	0.00527503	0.0200913
XLOC_014147	Peaxi162Scf00190g00015		5.58885	13.9625	1.32094	2.23126	0.0011	0.00309629	yes		Peaxi162Scf00039g00052	2.10097	0.252949	10.5245	0.00117802	0.00583434
XLOC_002961	Peaxi162Scf00017g00225	ABC-2 type transporter family protein	2.15182	5.37343	1.32029	2.19441	0.0008	0.002331	yes		Peaxi162Scf00003g00239	2.10076	-0.161357	4.31593	0.0377572	0.0967495
XLOC_012177	Peaxi162Scf00152g00731	MADS-box transcription factor 27	5.43656	13.5654	1.31916	1.08542	0.06625	0.108983	no		Peaxi162Scf00182g00102	2.0998	0.214503	2.63009	0.104856	0.211118
XLOC_029526	Peaxi162Scf00788g00213	3-ketoacyl-CoA synthase 2	2.71848	6.77361	1.31712	2.03325	0.0012	0.0033442	yes		Peaxi162Scf00174g00045	2.09735	0.785022	7.89879	0.0049468	0.0190904
XLOC_005884	Peaxi162Scf00052g01011	Pectin lyase-like superfamily protein	5.11939	12.7523	1.31671	2.39754	0.0004	0.00125109	yes		Peaxi162Scf00015g00840	2.09603	2.5889	6.88808	0.00867725	0.0300994
XLOC_031813	Peaxi162Scf00985g00422	Peroxidase superfamily protein	32.9707	82.0765	1.31578	3.19323	5e-05	0.000185415	yes		Peaxi162Scf00469g00019	2.09396	-0.350035	3.26545	0.0707537	0.156549
XLOC_004514	Peaxi162Scf00037g01717	Protein phosphatase 2C family protein	9.81976	24.4198	1.31429	3.09309	5e-05	0.000185415	yes		Peaxi162Scf00263g00126	2.09376	6.92683	7.03497	0.00799334	0.0281513
XLOC_014327	Peaxi162Scf00194g00002	Unknown protein	22.2271	55.2696	1.31417	2.19317	0.01655	0.0329784	yes		Peaxi162Scf00087g00199	2.09228	0.768347	2.88075	0.0896444	0.187793
XLOC_028611	Peaxi162Scf00732g00253	Mitochondrial ATP synthase D chain-related protein, putative [Theobroma cacao] gb|EOY04415.1| Mitochondrial ATP synthase D chain-related protein, putative [Theobroma cacao]	4.57366	11.334	1.30924	2.73881	0.0001	0.00035384	yes		Peaxi162Scf00417g01021	2.09163	6.03183	104.241	1.79e-24	5.46e-22
XLOC_028110	Peaxi162Scf00700g00430	SGF29 tudor-like domain	1.336	3.30888	1.30842	0.858637	0.1605	0.228822	no		Peaxi162Scf00088g01217	2.08998	6.18894	60.4952	7.38e-15	5.08e-13
XLOC_020745	Peaxi162Scf00371g00312	Unknown protein	46.1109	114.1	1.30712	2.98958	5e-05	0.000185415	yes		Peaxi162Scf00938g00211	2.0887	0.104286	6.34207	0.0117907	0.0385918
XLOC_026348	Peaxi162Scf00608g00922	jasmonate ZIM-domain protein 6 [Nicotiana tabacum]	1.25355	3.1012	1.3068	1.47496	0.02185	0.0419243	yes		Peaxi162Scf00658g00839	2.08556	1.88808	4.61908	0.0316182	0.0843913
XLOC_012649	Peaxi162Scf00160g01744	gigantea protein (GI)	70.3925	174.121	1.3066	3.13006	5e-05	0.000185415	yes		Peaxi162Scf01979g00003	2.08456	-0.0978418	7.62328	0.00576197	0.0215457
XLOC_018666	Peaxi162Scf00312g00614	inositol polyphosphate 5-phosphatase I	5.32407	13.1672	1.30635	2.85147	5e-05	0.000185415	yes		Peaxi162Scf00498g00013	2.08238	3.68092	3.12183	0.0772498	0.167732
XLOC_014500	Peaxi162Scf00198g00014	spermidine synthase 3	25.8952	64.0315	1.3061	3.41902	5e-05	0.000185415	yes		Peaxi162Scf00374g00514	2.08226	3.90001	44.4428	2.62e-11	9.1e-10
XLOC_003790	Peaxi162Scf00026g00275	protein kinase 2B	12.34	30.5008	1.3055	3.0693	5e-05	0.000185415	yes		Peaxi162Scf01012g00240	2.08223	3.87266	33.2877	7.95e-09	1.72e-07
XLOC_022770	Peaxi162Scf00438g00511	Cytokinin riboside 5'-monophosphate phosphoribohydrolase LOG1	44.3431	109.264	1.30104	3.34839	5e-05	0.000185415	yes		Peaxi162Scf00038g01732	2.08019	2.67894	14.8434	0.000116815	0.000824911
XLOC_010786	Peaxi162Scf00128g00723	response regulator 11	3.90792	9.61875	1.29945	2.62895	0.0002	0.000667709	yes		Peaxi162Scf00786g00432	2.07994	1.74958	7.19189	0.00732339	0.0262018
XLOC_012021	Peaxi162Scf00150g01311	conserved hypothetical protein [Ricinus communis] gb|EEF35944.1| conserved hypothetical protein [Ricinus communis]	3.23723	7.96708	1.29929	1.47158	0.03585	0.0642587	no		Peaxi162Scf00152g00611	2.07818	0.762079	3.83293	0.050255	0.120598
XLOC_034055	Peaxi162Scf01365g00010	GRAS family transcription factor	31.5373	77.5726	1.29849	3.38895	5e-05	0.000185415	yes		Peaxi162Scf01003g00012	2.07474	-0.0749936	3.49637	0.0615035	0.14052
XLOC_008495	Peaxi162Scf00088g01322	oxophytodienoate-reductase 3	2.30252	5.6604	1.29769	1.85186	0.0059	0.0134872	yes		Peaxi162Scf00386g00222	2.07429	7.44866	27.756	1.38e-07	2.32e-06
XLOC_004513	Peaxi162Scf00037g01721	phloem protein 2-B1	4.89046	12.021	1.29751	2.09731	0.001	0.00284413	yes		Peaxi162Scf00016g00145	2.07105	1.44573	12.2263	0.000471206	0.00271327
XLOC_006894	Peaxi162Scf00067g02114	Zinc finger CCCH domain-containing protein 32	3.69934	9.0747	1.29458	2.37248	0.0002	0.000667709	yes		Peaxi162Scf00016g01135	2.06962	7.22787	36.9683	1.2e-09	3.05e-08
XLOC_024019	Peaxi162Scf00486g01021	Rad7, putative isoform 1 [Theobroma cacao] gb|EOY30040.1| Rad7, putative isoform 1 [Theobroma cacao]	7.32953	17.9762	1.2943	3.18378	5e-05	0.000185415	yes		Peaxi162Scf00221g00015	2.06714	-0.71504	1.7278	0.188692	0.326772
XLOC_001233	Peaxi162Scf00006g00524	Sec14p-like phosphatidylinositol transfer family protein	6.13058	15.0352	1.29425	2.39745	0.00045	0.00139113	yes		Peaxi162Scf00610g00021	2.06635	4.00163	37.1176	1.11e-09	2.84e-08
XLOC_029030	Peaxi162Scf00757g00113	Splicing factor U2AF 35 kDa subunit	3.7475	9.18462	1.29329	1.97848	0.0019	0.00502129	yes		Peaxi162Scf00071g00938	2.06628	0.926874	4.70482	0.0300782	0.0812866
XLOC_023813	Peaxi162Scf00476g00718	MATE efflux family protein	36.0311	88.2622	1.29255	3.29742	5e-05	0.000185415	yes		Peaxi162Scf00803g00412	2.06284	3.54774	4.74168	0.0294403	0.0798962
XLOC_013935	Peaxi162Scf00185g01122	ATP-dependent RNA helicase Dbp73D isoform 1 [Theobroma cacao] ref|XP_007040745.1| ATP-dependent RNA helicase Dbp73D isoform 1 [Theobroma cacao] gb|EOY25245.1| ATP-dependent RNA helicase Dbp73D isoform 1 [Theobroma cacao] gb|EOY25246.1| ATP-dependent RNA helicase Dbp73D isoform 1 [Theobroma cacao]	1.74162	4.26538	1.29224	0.657956	0.1839	0.255702	no		Peaxi162Scf00522g00315	2.06178	0.859315	11.4602	0.000711024	0.0038264
XLOC_010669	Peaxi162Scf00126g01324	HCO3- transporter family	3.24403	7.9175	1.28726	2.5853	5e-05	0.000185415	yes		Peaxi162Scf00106g00323	2.06163	1.31446	28.3753	9.99e-08	1.74e-06
XLOC_017154	Peaxi162Scf00268g01214	NAC domain containing protein 76	4.31454	10.5268	1.28679	2.2106	0.00045	0.00139113	yes		Peaxi162Scf00498g00314	2.05984	6.85802	35.9083	2.07e-09	5.05e-08
XLOC_020189	Peaxi162Scf00357g00830	Unknown protein	3.46912	8.44911	1.28423	2.0514	0.0016	0.00431488	yes		Peaxi162Scf00815g00356	2.0586	1.25996	6.66535	0.00983054	0.0331944
XLOC_026655	Peaxi162Scf00620g00624	MADS-box transcription factor 50	2.81923	6.85167	1.28115	1.11213	0.06195	0.102891	no		Peaxi162Scf00366g00816	2.05858	4.40462	20.0037	7.73e-06	7.88e-05
XLOC_019776	Peaxi162Scf00344g01815	Nijmegen breakage syndrome 1, putative isoform 3 [Theobroma cacao] gb|EOY03070.1| Nijmegen breakage syndrome 1, putative isoform 3 [Theobroma cacao]	2.47606	6.00956	1.27921	1.92222	0.0041	0.00983118	yes		Peaxi162Scf00057g02124	2.05765	-0.420955	3.11036	0.0777959	0.168635
XLOC_005790	Peaxi162Scf00050g00513	Protein kinase superfamily protein	8.393	20.347	1.27756	3.26692	5e-05	0.000185415	yes		Peaxi162Scf00226g00059	2.0564	4.55026	36.1425	1.83e-09	4.52e-08
XLOC_017643	Peaxi162Scf00284g01044	Transducin family protein / WD-40 repeat family protein, putative isoform 3 [Theobroma cacao] gb|EOY17753.1| Transducin family protein / WD-40 repeat family protein, putative isoform 3 [Theobroma cacao]	2.41391	5.84446	1.2757	1.6425	0.0108	0.0228033	yes		Peaxi162Scf00420g00443	2.05621	2.89161	45.1934	1.79e-11	6.48e-10
XLOC_013491	Peaxi162Scf00174g01621	Unknown protein	1532.02	3708.67	1.27547	2.22093	0.0001	0.00035384	yes		Peaxi162Scf00546g00419	2.05482	7.31171	93.0667	5.06e-22	1.11e-19
XLOC_025683	Peaxi162Scf00569g00053	Ethylene-responsive transcription factor [Morus notabilis]	72.4095	175.268	1.27531	3.36034	5e-05	0.000185415	yes		Peaxi162Scf00848g00031	2.05466	6.99476	34.0406	5.4e-09	1.2e-07
XLOC_006262	Peaxi162Scf00059g00212	Protein of unknown function (DUF569)	1.75348	4.24083	1.27413	1.50005	0.0169	0.0335781	yes		Peaxi162Scf00498g00619	2.05394	0.969134	7.70398	0.00550992	0.0208137
XLOC_018705	Peaxi162Scf00314g00115	WRKY DNA-binding protein 57	4.4574	10.7733	1.27318	2.11105	0.0012	0.0033442	yes		Peaxi162Scf00111g01224	2.05063	1.2763	14.4865	0.000141169	0.00097366
XLOC_027941	Peaxi162Scf00691g00003	Multidrug resistance protein ABC transporter family protein, putative [Theobroma cacao] gb|EOX95238.1| Multidrug resistance protein ABC transporter family protein, putative [Theobroma cacao]	1.94702	4.70112	1.27174	1.18682	0.0552	0.093197	no		Peaxi162Scf00038g01039	2.04961	5.22629	33.4732	7.23e-09	1.59e-07
XLOC_017284	Peaxi162Scf00271g00086	Branchpoint-bridging protein	23.3205	56.3012	1.27156	3.40107	5e-05	0.000185415	yes		Peaxi162Scf00207g01031	2.04936	2.65146	22.5684	2.03e-06	2.45e-05
XLOC_010135	Peaxi162Scf00116g00109	mixed-lineage leukemia protein, mll, putative [Ricinus communis] gb|EEF42511.1| mixed-lineage leukemia protein, mll, putative [Ricinus communis]	1.47612	3.56003	1.27008	2.20037	0.001	0.00284413	yes		Peaxi162Scf00758g00011	2.04828	5.49349	43.4535	4.34e-11	1.47e-09
XLOC_005910	Peaxi162Scf00052g01611	Unknown protein	10.8107	26.071	1.26999	2.6279	5e-05	0.000185415	yes		Peaxi162Scf00392g00516	2.04827	3.22425	16.8834	3.97e-05	0.000328906
XLOC_028976	Peaxi162Scf00753g00613	alpha/beta-Hydrolases superfamily protein	9.63671	23.2009	1.26757	2.91521	5e-05	0.000185415	yes		Peaxi162Scf00260g00418	2.04615	2.85679	34.4064	4.47e-09	1.02e-07
XLOC_016671	Peaxi162Scf00253g01614	Heavy metal transport/detoxification superfamily protein	7.72327	18.5933	1.2675	2.1224	0.00065	0.00193585	yes		Peaxi162Scf00057g00006	2.04376	-0.0036485	6.87518	0.00874011	0.0302819
XLOC_009912	Peaxi162Scf00111g01233	mitogen-activated protein kinase 18	118.379	284.753	1.26629	3.04546	5e-05	0.000185415	yes		Peaxi162Scf00179g00095	2.0433	1.10982	7.50451	0.00615448	0.022702
XLOC_020059	Peaxi162Scf00352g00047	tonoplast dicarboxylate transporter	13.0143	31.2414	1.26336	3.07352	5e-05	0.000185415	yes		Peaxi162Scf00402g00941	2.04302	4.93038	63.357	1.72e-15	1.36e-13
XLOC_026497	Peaxi162Scf00616g00315	mitogen-activated protein kinase 12	1.36235	3.26781	1.26222	1.47383	0.02575	0.0482711	yes		Peaxi162Scf00244g01214	2.04297	3.91117	29.8432	4.68e-08	8.76e-07
XLOC_003161	Peaxi162Scf00019g00315	WPP domain-interacting protein 1	1.8161	4.35593	1.26214	2.04664	0.00155	0.00419549	yes		Peaxi162Scf00015g01122	2.03857	6.9352	60.7091	6.62e-15	4.63e-13
XLOC_008860	Peaxi162Scf00092g01520	Homeodomain-like superfamily protein	5.48945	13.1621	1.26166	1.86169	0.0054	0.0124867	yes		Peaxi162Scf00604g00424	2.03818	2.94425	24.5885	7.1e-07	9.89e-06
XLOC_018647	Peaxi162Scf00311g01111	Heavy metal transport/detoxification superfamily protein	18.0953	43.3011	1.25879	3.20617	5e-05	0.000185415	yes		Peaxi162Scf00047g00053	2.03784	5.92577	71.7339	2.46e-17	2.62e-15
XLOC_008501	Peaxi162Scf00088g00156	Calcium-binding EF-hand family protein	11.2201	26.8271	1.2576	2.23605	0.00025	0.000817896	yes		Peaxi162Scf00433g00025	2.03747	5.77301	18.7866	1.46e-05	0.00013788
XLOC_015922	Peaxi162Scf00231g00729	AP2-like ethylene-responsive transcription factor	1.54288	3.68465	1.2559	1.77892	0.00795	0.0174749	yes		Peaxi162Scf00038g00721	2.03501	3.43472	17.4978	2.88e-05	0.000249719
XLOC_014131	Peaxi162Scf00190g00036	senescence-associated family protein [Populus trichocarpa] gb|ERP63191.1| senescence-associated family protein [Populus trichocarpa]	13.7279	32.7831	1.25584	2.17861	0.00045	0.00139113	yes		Peaxi162Scf00394g00072	2.03175	-0.00619008	3.9813	0.0460081	0.112612
XLOC_011418	Peaxi162Scf00134g00151	Protein of unknown function (DUF640)	1.71311	4.08953	1.25532	1.04344	0.10515	0.161434	no		Peaxi162Scf00282g00015	2.03145	1.73093	2.86705	0.0904106	0.189035
XLOC_031426	Peaxi162Scf00953g00001	MATE efflux family protein	6.64249	15.8533	1.25499	2.62449	5e-05	0.000185415	yes		Peaxi162Scf00928g00224	2.02956	2.82168	15.0032	0.00010733	0.00076524
XLOC_030221	Peaxi162Scf00839g00233	basic helix-loop-helix (bHLH) DNA-binding superfamily protein	3.05258	7.28042	1.25399	1.93869	0.00465	0.0109644	yes		Peaxi162Scf00355g00021	2.02901	2.69333	30.3544	3.6e-08	6.87e-07
XLOC_003650	Peaxi162Scf00025g00276	cellulose synthase 6	5.49818	13.109	1.25353	3.09699	5e-05	0.000185415	yes		Peaxi162Scf00488g00011	2.02857	4.18836	7.49119	0.00620016	0.0228331
XLOC_029288	Peaxi162Scf00774g00022	GRAS family transcription factor	8.11831	19.3449	1.2527	3.07057	5e-05	0.000185415	yes		Peaxi162Scf00231g01221	2.02849	0.747409	2.80191	0.0941521	0.194748
XLOC_014394	Peaxi162Scf00195g00009	TRAM, LAG1 and CLN8 (TLC) lipid-sensing domain containing protein	3.35755	8.00021	1.25263	1.89428	0.00425	0.0101422	yes		Peaxi162Scf00069g01511	2.02722	5.6833	95.0329	1.87e-22	4.31e-20
XLOC_016506	Peaxi162Scf00249g00619	patatin-like protein 6	2.10697	5.02022	1.25258	1.75807	0.01165	0.0243428	yes		Peaxi162Scf00289g00010	2.02705	4.61272	34.6324	3.98e-09	9.16e-08
XLOC_013670	Peaxi162Scf00177g01129	Unknown protein	1.75686	4.1836	1.25174	0.9866	0.10385	0.159713	no		Peaxi162Scf00116g00083	2.02558	6.83483	62.6926	2.42e-15	1.83e-13
XLOC_008315	Peaxi162Scf00084g00118	Pleckstrin (PH) domain-containing protein isoform 1 [Theobroma cacao] gb|EOY24125.1| Pleckstrin (PH) domain-containing protein isoform 1 [Theobroma cacao]	8.45379	20.1024	1.2497	3.34227	5e-05	0.000185415	yes		Peaxi162Scf01174g00016	2.02552	5.71551	54.1734	1.84e-13	9.82e-12
XLOC_002154	Peaxi162Scf00013g00140	TCP family transcription factor	1.19343	2.83749	1.2495	1.22317	0.04355	0.0760682	no		Peaxi162Scf01022g00326	2.02119	0.122049	8.64866	0.00327301	0.0136345
XLOC_028473	Peaxi162Scf00719g00312	Protein of unknown function, DUF593	1.64842	3.91684	1.24861	2.36106	0.0003	0.000964629	yes		Peaxi162Scf00163g00081	2.01939	2.49749	4.09854	0.0429203	0.106565
XLOC_011068	Peaxi162Scf00129g00632	Protein of unknown function (DUF1336)	16.2633	38.6355	1.2483	3.15211	5e-05	0.000185415	yes		Peaxi162Scf00108g00003	2.01926	0.828562	4.5125	0.0336481	0.0885315
XLOC_017820	Peaxi162Scf00286g00829	UDP-N-acetylglucosamine--peptide N-acetylglucosaminyltransferase 110 kDa subunit	11.2869	26.8107	1.24816	3.2184	5e-05	0.000185415	yes		Peaxi162Scf00055g00109	2.01825	5.77864	13.7539	0.000208382	0.00135425
XLOC_032001	Peaxi162Scf01003g00017	Protein kinase superfamily protein	1.22146	2.89885	1.24687	1.69609	0.02365	0.0448834	yes		Peaxi162Scf00942g00001	2.01687	0.204708	5.17594	0.0229018	0.0655893
XLOC_021461	Peaxi162Scf00392g00317	Outer arm dynein light chain 1 protein	35.2076	83.5338	1.24647	3.31624	5e-05	0.000185415	yes		Peaxi162Scf00982g00214	2.01457	0.628481	2.64868	0.103636	0.209272
XLOC_032969	Peaxi162Scf01141g00013	Zinc finger protein 5 [Morus notabilis]	18.3616	43.551	1.24601	2.66978	5e-05	0.000185415	yes		Peaxi162Scf00084g00119	2.01367	2.19506	11.4334	0.000721341	0.00387358
XLOC_014879	Peaxi162Scf00207g00335	Unknown protein	6.35813	15.0718	1.24517	0.895305	0.1257	0.187199	no		Peaxi162Scf00001g00254	2.01328	2.0944	5.03305	0.024868	0.0700009
XLOC_021907	Peaxi162Scf00406g00057	heat shock protein 70	49.8528	118.14	1.24476	2.84977	5e-05	0.000185415	yes		Peaxi162Scf00294g00813	2.01279	3.68697	26.7974	2.26e-07	3.59e-06
XLOC_024774	Peaxi162Scf00528g00063	PATATIN-like protein 5	1.14394	2.7097	1.24412	1.42926	0.02775	0.0514906	no		Peaxi162Scf00392g00317	2.01165	7.9631	73.3619	1.08e-17	1.2e-15
XLOC_034153	Peaxi162Scf01411g00005	Unknown protein	3.38855	8.0264	1.24408	1.28447	0.03835	0.0681271	no		Peaxi162Scf00310g00019	2.0113	3.30689	15.9243	6.59e-05	0.000507363
XLOC_015885	Peaxi162Scf00230g00717	NIMA-related serine/threonine kinase 1	9.10277	21.5612	1.24406	2.98538	5e-05	0.000185415	yes		Peaxi162Scf00540g00214	2.00848	2.6209	14.0598	0.000177085	0.00118011
XLOC_029733	Peaxi162Scf00802g10028	Unknown protein	46.0612	109.101	1.24404	3.04556	5e-05	0.000185415	yes		Peaxi162Scf00382g00034	2.00746	0.165389	3.54316	0.0597915	0.1376
XLOC_009722	Peaxi162Scf00108g00224	Protein phosphatase 2C family protein	6.24561	14.7755	1.2423	2.20517	0.00055	0.00166651	yes		Peaxi162Scf00332g00629	2.00745	1.51412	2.58089	0.108161	0.21653
XLOC_027494	Peaxi162Scf00675g00056	BEST Arabidopsis thaliana protein match is: Polyketide cyclase/dehydrase and lipid transport superfamily protein	7.03766	16.6371	1.24123	2.95457	5e-05	0.000185415	yes		Peaxi162Scf00891g00125	2.00658	8.70635	41.0731	1.47e-10	4.45e-09
XLOC_015982	Peaxi162Scf00232g00116	Late embryogenesis abundant hydroxyproline-rich glycoprotein family, putative [Theobroma cacao] gb|EOY11917.1| Late embryogenesis abundant hydroxyproline-rich glycoprotein family, putative [Theobroma cacao]	6.8371	16.1575	1.24075	1.53794	0.01825	0.0358804	yes		Peaxi162Scf00310g00057	2.00657	-0.411561	4.80405	0.0283929	0.0777877
XLOC_018507	Peaxi162Scf00306g00611	Phosphoadenosine phosphosulfate reductase	12.0729	28.5281	1.24061	2.83831	5e-05	0.000185415	yes		Peaxi162Scf00332g00619	2.00652	5.72055	27.5699	1.52e-07	2.52e-06
XLOC_033751	Peaxi162Scf01294g00031	ethylene response factor 3 [Malus domestica]	128.523	303.539	1.23986	3.16526	5e-05	0.000185415	yes		Peaxi162Scf00079g02119	2.00071	6.66568	9.59508	0.001951	0.00885775
XLOC_006973	Peaxi162Scf00068g02521	vacuolar iron transporter (VIT) family protein	8.0917	19.1105	1.23985	2.81334	5e-05	0.000185415	yes		Peaxi162Scf00102g00144	1.99999	-0.0800688	6.98288	0.00822932	0.0288451
XLOC_002208	Peaxi162Scf00013g01518	AP2/B3-like transcriptional factor family protein	9.73701	22.9789	1.23876	2.77651	5e-05	0.000185415	yes		Peaxi162Scf00241g00420	1.9994	7.55966	46.1568	1.09e-11	4.14e-10
XLOC_024173	Peaxi162Scf00496g00025	response regulator 6	7.52899	17.7674	1.23871	2.12979	0.0005	0.00152937	yes		Peaxi162Scf00102g01243	1.99745	0.595211	7.17723	0.00738346	0.0263848
XLOC_023064	Peaxi162Scf00449g00015	Transducin family protein / WD-40 repeat family protein [Theobroma cacao] gb|EOX98408.1| Transducin family protein / WD-40 repeat family protein [Theobroma cacao]	2.98135	7.03263	1.2381	0.809249	0.13305	0.196107	no		Peaxi162Scf00128g00314	1.99572	1.65246	14.6174	0.000131695	0.000917229
XLOC_019230	Peaxi162Scf00329g00816	Calcium-dependent lipid-binding (CaLB domain) family protein	3.13585	7.39564	1.23782	2.51251	0.00015	0.000513767	yes		Peaxi162Scf00376g00214	1.99509	5.33919	65.4227	6.04e-16	5.24e-14
XLOC_002074	Peaxi162Scf00013g00429	Dof-type zinc finger DNA-binding family protein	8.51568	20.0734	1.23709	2.87154	5e-05	0.000185415	yes		Peaxi162Scf00084g00077	1.99295	1.66198	12.4045	0.000428309	0.00250526
XLOC_002964	Peaxi162Scf00017g00227	Pentatricopeptide repeat (PPR) superfamily protein	1.84139	4.33789	1.23619	1.67912	0.0213	0.0410049	yes		Peaxi162Scf00015g00816	1.99103	6.81694	23.5214	1.24e-06	1.6e-05
XLOC_022228	Peaxi162Scf00420g00135	Pre-rRNA-processing protein ESF2	4.6406	10.929	1.23578	2.14961	0.00095	0.00271699	yes		Peaxi162Scf00251g00123	1.99001	2.64718	21.3996	3.73e-06	4.17e-05
XLOC_012450	Peaxi162Scf00157g00066		40.2359	94.7079	1.235	2.95965	5e-05	0.000185415	yes		Peaxi162Scf00177g00916	1.98968	0.651555	4.8062	0.0283575	0.0777318
XLOC_021294	Peaxi162Scf00389g00071	LOB domain-containing protein 1	36.4726	85.8157	1.23443	3.00334	5e-05	0.000185415	yes		Peaxi162Scf00078g00002	1.98401	1.17043	8.28489	0.00399762	0.016071
XLOC_023633	Peaxi162Scf00469g00034	F-box protein MAX2	5.57245	13.1035	1.23357	2.64676	5e-05	0.000185415	yes		Peaxi162Scf00919g00048	1.98097	1.19847	8.26447	0.00404284	0.0162215
XLOC_015827	Peaxi162Scf00228g00621	poly(A) polymerase 3	17.0275	40.0271	1.23311	3.15042	5e-05	0.000185415	yes		Peaxi162Scf00054g00071	1.97671	2.83226	23.1024	1.54e-06	1.94e-05
XLOC_028395	Peaxi162Scf00714g00066	MATE efflux family protein	2.59723	6.10394	1.23276	1.91239	0.0042	0.0100406	yes		Peaxi162Scf00420g00350	1.97661	5.80897	30.8381	2.8e-08	5.5e-07
XLOC_025645	Peaxi162Scf00566g00064	Pentatricopeptide repeat (PPR) superfamily protein	2.93125	6.88517	1.23198	1.98884	0.00465	0.0109644	yes		Peaxi162Scf00020g02019	1.97549	0.994225	7.51413	0.00612169	0.0226213
XLOC_001617	Peaxi162Scf00009g00082	CBL-interacting protein kinase 12	9.01307	21.1608	1.2313	2.74682	5e-05	0.000185415	yes		Peaxi162Scf00901g00418	1.97544	-0.592135	3.85005	0.0497444	0.11965
XLOC_011373	Peaxi162Scf00133g00128	cytochrome P450, family 96, subfamily A, polypeptide 10	3.54968	8.33216	1.231	2.25102	0.00065	0.00193585	yes		Peaxi162Scf00354g00054	1.97489	0.488803	8.26234	0.00404758	0.0162311
XLOC_023500	Peaxi162Scf00462g00071	mitogen-activated protein kinase kinase kinase 15	1.60877	3.77243	1.22954	1.48022	0.01735	0.0343479	yes		Peaxi162Scf00406g00007	1.97427	2.79329	18.2372	1.95e-05	0.000177798
XLOC_012878	Peaxi162Scf00165g00818	Haloacid dehalogenase-like hydrolase (HAD) superfamily protein	96.1533	225.418	1.22919	3.20939	5e-05	0.000185415	yes		Peaxi162Scf00011g00224	1.97221	2.04017	5.9063	0.0150868	0.0470244
XLOC_021587	Peaxi162Scf00396g00071	alpha/beta-Hydrolases superfamily protein	1.93974	4.54385	1.22805	1.41103	0.02515	0.0473134	yes		Peaxi162Scf00003g00491	1.97219	0.326395	3.99223	0.0457106	0.112069
XLOC_033897	Peaxi162Scf01324g00241	Coiled-coil domain-containing protein 55 (DUF2040)	2.4117	5.6484	1.22779	1.54622	0.0097	0.0207765	yes		Peaxi162Scf00362g01148	1.9665	1.08529	4.43111	0.0352895	0.091674
XLOC_024070	Peaxi162Scf00490g00023	Protein kinase superfamily protein	4.26394	9.97557	1.22621	1.78222	0.00725	0.0161294	yes		Peaxi162Scf00770g00114	1.96604	6.23703	48.2448	3.76e-12	1.55e-10
XLOC_022916	Peaxi162Scf00444g00001	SCARECROW-like 8	17.4919	40.8216	1.22265	3.13746	5e-05	0.000185415	yes		Peaxi162Scf00411g00055	1.96571	4.12698	15.8706	6.78e-05	0.000519702
XLOC_019307	Peaxi162Scf00331g01128	phytoalexin-deficient 4-1 protein [Solanum tuberosum]	2.18145	5.08716	1.22157	0.779779	0.19235	0.265528	no		Peaxi162Scf01390g00031	1.96255	4.54443	40.7373	1.74e-10	5.2e-09
XLOC_016862	Peaxi162Scf00259g00125	ATP binding microtubule motor family protein	1.41842	3.30543	1.22056	2.44405	0.00045	0.00139113	yes		Peaxi162Scf00739g10014	1.96052	3.77103	50.0893	1.47e-12	6.57e-11
XLOC_017628	Peaxi162Scf00284g00524	S-adenosyl-L-methionine-dependent methyltransferases superfamily protein	1.4407	3.35639	1.22014	1.79677	0.0039	0.0094105	yes		Peaxi162Scf00045g01524	1.96023	1.88866	12.9443	0.00032089	0.00196345
XLOC_031367	Peaxi162Scf00947g00422	Tetratricopeptide repeat-like superfamily protein, putative isoform 1 [Theobroma cacao] gb|EOY28288.1| Tetratricopeptide repeat-like superfamily protein, putative isoform 1 [Theobroma cacao]	7.11463	16.5733	1.22	3.03878	5e-05	0.000185415	yes		Peaxi162Scf00270g00822	1.95915	5.86076	54.191	1.82e-13	9.76e-12
XLOC_034526	Peaxi162Scf01644g00002	Root, flower, group 2, putative [Theobroma cacao] gb|EOY25388.1| Root, flower, group 2, putative [Theobroma cacao]	2.6209	6.09873	1.21845	1.22892	0.04765	0.0820931	no		Peaxi162Scf00083g01118	1.95757	-0.369946	1.19541	0.274241	0.424044
XLOC_008266	Peaxi162Scf00083g01124	ATP binding microtubule motor family protein	3.09595	7.20165	1.21794	2.59716	0.0001	0.00035384	yes		Peaxi162Scf00016g02624	1.95471	2.38049	19.4441	1.04e-05	0.000101395
XLOC_003737	Peaxi162Scf00026g02218	Protein of unknown function (DUF569)	17.4482	40.5274	1.21582	3.1013	5e-05	0.000185415	yes		Peaxi162Scf00304g00013	1.95287	4.37492	11.5771	0.000667703	0.00363646
XLOC_025216	Peaxi162Scf00546g00419	acyl acyl-carrier-protein thioesterase type B [Camellia oleifera]	49.1037	113.99	1.21501	3.2442	5e-05	0.000185415	yes		Peaxi162Scf01039g00226	1.95252	4.56606	22.1232	2.56e-06	3.01e-05
XLOC_027074	Peaxi162Scf00649g00066	ABC transporter family protein	2.00016	4.64127	1.21441	2.47798	0.00015	0.000513767	yes		Peaxi162Scf00128g00723	1.95019	4.52705	35.7726	2.22e-09	5.38e-08
XLOC_008723	Peaxi162Scf00089g01857	UDP-N-acetylglucosamine--N-acetylmuramyl- pyrophosphoryl-undecaprenol N-acetylglucosamine transferase isoform 1 [Theobroma cacao] ref|XP_007036247.1| UDP-N-acetylglucosamine--N-acetylmuramyl- pyrophosphoryl-undecaprenol N-acetylglucosamine transferase isoform 1 [Theobroma cacao] gb|EOY20747.1| UDP-N-acetylglucosamine--N-acetylmuramyl- pyrophosphoryl-undecaprenol N-acetylglucosamine transferase is…	1.43034	3.31889	1.21434	1.49954	0.02465	0.0465095	yes		Peaxi162Scf00201g00025	1.94841	2.18154	16.885	3.97e-05	0.00032876
XLOC_007302	Peaxi162Scf00072g00024	Protein kinase superfamily protein	19.2481	44.6436	1.21374	2.95071	5e-05	0.000185415	yes		Peaxi162Scf00111g00533	1.94742	1.95492	15.2636	9.35e-05	0.000680474
XLOC_031310	Peaxi162Scf00944g00027	Leucine-rich receptor-like protein kinase family protein	3.78903	8.78193	1.21271	2.4746	5e-05	0.000185415	yes		Peaxi162Scf00130g00934	1.94542	1.05517	8.90259	0.00284766	0.012161
XLOC_017452	Peaxi162Scf00274g00810	Microtubule-associated protein RP/EB family member 1B	4.78508	11.0892	1.21254	2.14814	0.0015	0.00407526	yes		Peaxi162Scf00326g00712	1.94344	0.281745	1.21613	0.270121	0.419554
XLOC_026136	Peaxi162Scf00594g00517	Sec14p-like phosphatidylinositol transfer family protein	3.3631	7.7929	1.21237	2.34028	0.00035	0.00110899	yes		Peaxi162Scf00152g00012	1.94287	1.60892	9.64552	0.00189814	0.00867465
XLOC_017603	Peaxi162Scf00284g00019	Hypoxia-responsive family protein [Theobroma cacao] gb|EOY20019.1| Hypoxia-responsive family protein [Theobroma cacao]	3.72134	8.6163	1.21125	1.20995	0.0888	0.140051	no		Peaxi162Scf00089g01433	1.94229	4.35425	19.0027	1.31e-05	0.000124729
XLOC_011528	Peaxi162Scf00136g01810		2.18373	5.05587	1.21117	0.947513	0.0999	0.154559	no		Peaxi162Scf01569g00002	1.94197	1.14838	11.5734	0.000669023	0.00364078
XLOC_029504	Peaxi162Scf00786g00028	Unknown protein	2.17915	5.04513	1.21113	1.00684	0.08365	0.133138	no		Peaxi162Scf00442g00620	1.94065	2.98822	10.6426	0.00110513	0.00554034
XLOC_033601	Peaxi162Scf01260g00021	myosin 1	13.8809	32.1331	1.21096	3.20541	5e-05	0.000185415	yes		Peaxi162Scf00286g00649	1.94057	1.39605	7.35161	0.00670029	0.0243692
XLOC_006214	Peaxi162Scf00058g00026	Histone superfamily protein	3.84105	8.89147	1.21092	1.14333	0.06435	0.10628	no		Peaxi162Scf00060g00123	1.93992	5.68682	16.3469	5.27e-05	0.00041774
XLOC_001877	Peaxi162Scf00011g01924	mitotic spindle assembly checkpoint protein MAD1 [Arabidopsis thaliana] dbj|BAA97009.1| mitotic checkpoint protein-like [Arabidopsis thaliana] gb|AED95867.1| mitotic spindle assembly checkpoint protein MAD1 [Arabidopsis thaliana]	4.83801	11.1878	1.20944	2.90458	5e-05	0.000185415	yes		Peaxi162Scf01056g00028	1.93842	9.57158	48.193	3.86e-12	1.58e-10
XLOC_006786	Peaxi162Scf00066g00101	Pentatricopeptide repeat-containing protein	2.57504	5.95153	1.20867	1.96025	0.0133	0.0272974	yes		Peaxi162Scf00371g01022	1.93782	0.755982	6.7385	0.00943542	0.0321584
XLOC_021775	Peaxi162Scf00402g00927	Domain of unknown function (DUF966)	11.6676	26.934	1.20692	1.55837	0.0119	0.0247948	yes		Peaxi162Scf01253g00024	1.93733	0.532616	4.29604	0.0382012	0.0976457
XLOC_007381	Peaxi162Scf00073g02339	WRKY DNA-binding protein 70	31.2187	71.9633	1.20485	2.92874	5e-05	0.000185415	yes		Peaxi162Scf00907g00120	1.93609	1.47346	6.2418	0.0124769	0.0403659
XLOC_009383	Peaxi162Scf00102g01420	Ethylene-responsive transcription factor ERF025	1.58761	3.6595	1.20479	0.89217	0.16275	0.231327	no		Peaxi162Scf00087g00044	1.93523	3.50507	8.66857	0.00323745	0.0135108
XLOC_010090	Peaxi162Scf00115g00028	high affinity nitrate transporter 2.6	9.75337	22.4771	1.20448	2.71859	0.0001	0.00035384	yes		Peaxi162Scf01221g00043	1.93519	3.3723	33.4697	7.24e-09	1.59e-07
XLOC_031346	Peaxi162Scf00945g00121	nucleolar protein gar2-related	2.62209	6.03985	1.2038	2.46497	0.0001	0.00035384	yes		Peaxi162Scf00384g00046	1.93327	1.5649	5.48929	0.0191333	0.0570117
XLOC_007272	Peaxi162Scf00071g01213	beta glucosidase 17	1.89527	4.36561	1.20378	1.66418	0.0054	0.0124867	yes		Peaxi162Scf00009g00431	1.92996	6.58842	29.9543	4.42e-08	8.31e-07
XLOC_017524	Peaxi162Scf00280g00065	allene oxide synthase	8.45602	19.4745	1.20353	2.67751	5e-05	0.000185415	yes		Peaxi162Scf00228g00621	1.92933	4.79414	32.4681	1.21e-08	2.53e-07
XLOC_030933	Peaxi162Scf00915g00120	RHOMBOID-like protein 3	1.34004	3.08243	1.20179	1.22648	0.0455	0.0789251	no		Peaxi162Scf00232g00035	1.92911	3.48767	29.1115	6.83e-08	1.23e-06
XLOC_031494	Peaxi162Scf00957g00022	Gibberellin 3-beta-dioxygenase 1	8.99174	20.6598	1.20015	2.48974	0.0002	0.000667709	yes		Peaxi162Scf00021g00218	1.92809	0.541202	1.23598	0.266246	0.414959
XLOC_022877	Peaxi162Scf00442g00063	Armadillo repeat-containing protein 7	3.69157	8.48124	1.20004	1.23695	0.0379	0.0674342	no		Peaxi162Scf00129g01528	1.92702	0.455964	1.23727	0.265998	0.414722
XLOC_016908	Peaxi162Scf00261g00127	ARM repeat superfamily protein	6.70032	15.389	1.1996	2.45152	5e-05	0.000185415	yes		Peaxi162Scf00637g00001	1.92666	4.44704	7.72959	0.00543232	0.0205768
XLOC_005270	Peaxi162Scf00045g00112	Inositol-tetrakisphosphate 1-kinase 1	30.5428	70.0836	1.19824	3.17719	5e-05	0.000185415	yes		Peaxi162Scf00042g01214	1.92649	0.671564	1.23792	0.265873	0.414603
XLOC_012755	Peaxi162Scf00162g00213	nucleic acid binding protein [Nicotiana tabacum]	2.88228	6.6136	1.19822	1.80789	0.0034	0.00834304	yes		Peaxi162Scf00167g01221	1.92644	0.490645	1.23797	0.265863	0.414603
XLOC_009059	Peaxi162Scf00097g02317	1-phosphatidylinositol-4-phosphate 5-kinase, putative isoform 1 [Theobroma cacao] gb|EOY01210.1| 1-phosphatidylinositol-4-phosphate 5-kinase, putative isoform 1 [Theobroma cacao]	2.63948	6.05474	1.19781	0.599895	0.2144	0.289355	no		Peaxi162Scf00399g00108	1.92637	1.86007	9.81766	0.00172844	0.00803039
XLOC_007293	Peaxi162Scf00072g00039	DOF domain class transcription factor, putative [Theobroma cacao] gb|EOY33118.1| DOF domain class transcription factor, putative [Theobroma cacao]	23.9457	54.8979	1.19698	2.99474	5e-05	0.000185415	yes		Peaxi162Scf00530g00817	1.92627	0.20865	3.54741	0.0596386	0.137355
XLOC_018714	Peaxi162Scf00314g00332	Outer arm dynein light chain 1 protein	11.1279	25.4998	1.19631	3.21076	5e-05	0.000185415	yes		Peaxi162Scf00069g02110	1.92579	0.157619	3.22582	0.0724856	0.159473
XLOC_010866	Peaxi162Scf00128g00456	Melibiase family protein	1.39767	3.20153	1.19574	1.70437	0.01235	0.0255986	yes		Peaxi162Scf00658g00726	1.92561	2.4331	16.8519	4.04e-05	0.000333219
XLOC_013008	Peaxi162Scf00166g00531	TPX2 (targeting protein for Xklp2) protein family	1.61468	3.69846	1.19567	1.71113	0.00635	0.0143753	yes		Peaxi162Scf00444g00835	1.92547	1.70328	2.69919	0.100399	0.20429
XLOC_027566	Peaxi162Scf00679g00032	heat shock protein 70	5.05275	11.5701	1.19526	2.38866	0.00025	0.000817896	yes		Peaxi162Scf00117g01132	1.92508	3.60295	27.4177	1.64e-07	2.7e-06
XLOC_006477	Peaxi162Scf00062g00421	LJRHL1-like 1	1.60134	3.66459	1.19437	1.45555	0.0184	0.036134	yes		Peaxi162Scf00332g00746	1.92448	0.729419	1.24031	0.265412	0.414261
XLOC_030528	Peaxi162Scf00876g10023	tyrosine aminotransferase 3	1.60521	3.67191	1.19377	1.53164	0.0203	0.039336	yes		Peaxi162Scf00369g00067	1.92423	0.854367	1.2406	0.265356	0.414261
XLOC_009026	Peaxi162Scf00096g00157	Transcription factor-like protein [Theobroma cacao] gb|EOX91802.1| Transcription factor-like protein [Theobroma cacao]	28.7023	65.6039	1.19262	3.22451	5e-05	0.000185415	yes		Peaxi162Scf00128g01227	1.92341	5.48798	53.2584	2.92e-13	1.48e-11
XLOC_034311	Peaxi162Scf01503g00021	tRNA dimethylallyltransferase 9	2.64385	6.0427	1.19256	1.00069	0.0807	0.129114	no		Peaxi162Scf00052g01815	1.92022	1.42902	1.24525	0.264462	0.413617
XLOC_017281	Peaxi162Scf00271g00834	expansin B2	6.17263	14.0964	1.19137	1.92522	0.00215	0.00560332	yes		Peaxi162Scf00195g01019	1.9202	3.44153	1.24527	0.264457	0.413617
XLOC_031614	Peaxi162Scf00966g00044	Unknown protein	1.18845	2.71159	1.19006	0.855251	0.1667	0.235952	no		Peaxi162Scf00420g00236	1.92	4.84882	28.331	1.02e-07	1.78e-06
XLOC_028013	Peaxi162Scf00695g00512	NAC domain protein,	1.15334	2.63114	1.18987	1.15048	0.068	0.111415	no		Peaxi162Scf00296g00910	1.91927	4.22779	16.6886	4.4e-05	0.000357757
XLOC_010178	Peaxi162Scf00117g00121	Protein of unknown function (DUF707)	2.45287	5.5954	1.18977	1.62534	0.0128	0.0264063	yes		Peaxi162Scf00008g00817	1.91895	1.1609	1.24669	0.264185	0.413434
XLOC_028193	Peaxi162Scf00702g00048	dentin sialophosphoprotein-related	1.98947	4.53821	1.18974	0.968776	0.2207	0.29585	no		Peaxi162Scf00803g00001	1.91853	5.00535	3.96324	0.0465042	0.113571
XLOC_008118	Peaxi162Scf00081g01321	Unknown protein	24.1776	55.1258	1.18906	2.55352	5e-05	0.000185415	yes		Peaxi162Scf01026g00266	1.91672	0.171401	5.14612	0.0232983	0.0665043
XLOC_027857	Peaxi162Scf00689g00420	Aldehyde dehydrogenase	2.60297	5.93225	1.18842	2.0535	0.0018	0.0047873	yes		Peaxi162Scf00722g00001	1.9165	0.812547	4.75114	0.0292789	0.0795938
XLOC_021704	Peaxi162Scf00401g00337	Unknown protein	2.44871	5.58008	1.18826	1.12925	0.11675	0.176194	no		Peaxi162Scf01336g00021	1.91592	2.28969	26.6351	2.46e-07	3.86e-06
XLOC_025165	Peaxi162Scf00543g00413	Protein kinase superfamily protein	1.45436	3.31059	1.18671	1.21428	0.0495	0.0848413	no		Peaxi162Scf00064g00722	1.91483	1.82702	6.51872	0.0106745	0.0354727
XLOC_012110	Peaxi162Scf00152g01118	NAC domain protein,	3.62931	8.25791	1.18608	1.55989	0.01275	0.0263176	yes		Peaxi162Scf00002g00215	1.91453	3.27649	1.25161	0.263246	0.412847
XLOC_019380	Peaxi162Scf00332g00222	Major facilitator superfamily protein	13.3575	30.3907	1.18598	3.07138	5e-05	0.000185415	yes		Peaxi162Scf00684g00036	1.9142	4.38532	1.25196	0.263178	0.412847
XLOC_023349	Peaxi162Scf00456g00038	Lysine-specific demethylase 5A	14.1625	32.2131	1.18557	3.10478	5e-05	0.000185415	yes		Peaxi162Scf00394g00824	1.91406	-0.413896	4.03967	0.0444426	0.109518
XLOC_003318	Peaxi162Scf00020g00155	Pentatricopeptide repeat-containing protein	2.74498	6.23921	1.18457	2.28002	0.0008	0.002331	yes		Peaxi162Scf00284g01042	1.91332	1.84843	1.25292	0.262996	0.412847
XLOC_014078	Peaxi162Scf00189g00018	conserved hypothetical protein [Ricinus communis] gb|EEF44361.1| conserved hypothetical protein [Ricinus communis]	3.29112	7.47381	1.18327	1.9994	0.00185	0.00490454	yes		Peaxi162Scf00558g00116	1.91248	1.49658	1.25383	0.262822	0.412816
XLOC_030542	Peaxi162Scf00877g00126	Zinc finger CCCH domain-containing protein 14	4.8096	10.9171	1.18261	2.07241	0.0008	0.002331	yes		Peaxi162Scf00210g00163	1.91216	0.992115	1.25418	0.262756	0.412816
XLOC_019359	Peaxi162Scf00332g00619	Phosphatidylcholine:diacylglycerol cholinephosphotransferase 1	24.9852	56.6914	1.18206	2.94778	5e-05	0.000185415	yes		Peaxi162Scf03779g00019	1.91127	5.73275	1.25513	0.262575	0.412734
XLOC_002181	Peaxi162Scf00013g00737	ADP/ATP carrier 3	1.58148	3.58616	1.18116	1.33673	0.03535	0.0634802	no		Peaxi162Scf01063g00114	1.91111	3.3273	1.2553	0.262542	0.412734
XLOC_027979	Peaxi162Scf00692g00524	Blue copper protein [Morus notabilis]	3.81301	8.64604	1.18111	1.3959	0.03015	0.0553234	no		Peaxi162Scf00016g01142	1.91106	2.74485	1.25535	0.262533	0.412734
XLOC_008219	Peaxi162Scf00083g00319	NAC domain containing protein 76	9.34582	21.1914	1.18109	2.64394	5e-05	0.000185415	yes		Peaxi162Scf00201g00037	1.91105	1.62331	1.25536	0.262531	0.412734
XLOC_032487	Peaxi162Scf01064g00233	DEK domain-containing chromatin associated protein	1.24289	2.8158	1.17984	1.78792	0.0118	0.024615	yes		Peaxi162Scf00710g00537	1.91088	5.27962	1.25554	0.262497	0.412734
XLOC_021802	Peaxi162Scf00403g00616	UDP-Glycosyltransferase superfamily protein	84.8506	192.102	1.17888	3.14647	5e-05	0.000185415	yes		Peaxi162Scf00959g00046	1.91026	5.42492	1.2562	0.262372	0.412734
XLOC_033673	Peaxi162Scf01281g00004	alpha/beta-Hydrolases superfamily protein	2.39937	5.43104	1.17857	1.64886	0.00755	0.0167087	yes		Peaxi162Scf00915g00243	1.90975	3.1852	1.25674	0.262269	0.412698
XLOC_022026	Peaxi162Scf00411g00039	C2H2-type zinc finger family protein	50.1645	113.511	1.1781	2.96258	5e-05	0.000185415	yes		Peaxi162Scf00225g00014	1.90612	3.95496	1.25587	0.262434	0.412734
XLOC_018873	Peaxi162Scf00317g00118	Peroxisomal (S)-2-hydroxy-acid oxidase	40.5483	91.7095	1.17743	3.10182	5e-05	0.000185415	yes		Peaxi162Scf00166g00045	1.90609	2.38021	1.25561	0.262483	0.412734
XLOC_004837	Peaxi162Scf00039g00072	Protein of unknown function (DUF3741)	4.00785	9.0621	1.17702	2.74853	0.0001	0.00035384	yes		Peaxi162Scf00288g00912	1.90606	2.76662	1.25544	0.262517	0.412734
XLOC_026571	Peaxi162Scf00618g00418	Plant invertase/pectin methylesterase inhibitor superfamily	2.62083	5.92054	1.17571	2.06956	0.0012	0.0033442	yes		Peaxi162Scf00293g00715	1.90601	4.30317	1.25499	0.262602	0.412734
XLOC_003057	Peaxi162Scf00017g00209	Wall-associated receptor kinase-like 22	1.36327	3.0762	1.17408	1.26238	0.03225	0.0586334	no		Peaxi162Scf00013g00033	1.90595	2.30187	1.2545	0.262695	0.412816
XLOC_016824	Peaxi162Scf00258g00925	F-box/LRR-repeat protein 20	1.4557	3.28388	1.17369	1.20572	0.04695	0.081063	no		Peaxi162Scf00376g00125	1.9059	6.83421	1.25401	0.262787	0.412816
XLOC_008859	Peaxi162Scf00092g01519	late elongated hypocotyl [Nicotiana attenuata]	11.0468	24.9179	1.17355	2.94766	5e-05	0.000185415	yes		Peaxi162Scf00254g00136	1.90586	6.11294	1.25366	0.262855	0.412816
XLOC_008675	Peaxi162Scf00089g01022	Cysteine proteinases superfamily protein	2.56375	5.77742	1.17217	1.77137	0.0076	0.0168035	yes		Peaxi162Scf00111g00526	1.90583	3.86606	1.25344	0.262896	0.412816
XLOC_010127	Peaxi162Scf00116g00022	Integrase-type DNA-binding superfamily protein	4.91297	11.0712	1.17214	1.76313	0.00585	0.0133884	yes		Peaxi162Scf00002g10014	1.90583	4.44694	1.25341	0.262902	0.412816
XLOC_008852	Peaxi162Scf00092g01119	with no lysine (K) kinase 1	9.43979	21.2712	1.17208	2.88094	5e-05	0.000185415	yes		Peaxi162Scf01183g00138	1.90582	1.69783	1.25335	0.262913	0.412816
XLOC_032936	Peaxi162Scf01132g00111	verticillium wilt disease resistance protein [Solanum lycopersicum]	4.48629	10.1072	1.17179	2.26969	0.0002	0.000667709	yes		Peaxi162Scf00501g00012	1.90576	2.65735	1.25287	0.263006	0.412847
XLOC_012505	Peaxi162Scf00159g00048	Chaperone DnaJ-domain superfamily protein	5.67767	12.79	1.17164	1.75991	0.0047	0.0110673	yes		Peaxi162Scf00740g00233	1.90573	4.62976	1.25261	0.263055	0.412847
XLOC_005635	Peaxi162Scf00047g02126	RING/U-box superfamily protein	8.73143	19.6255	1.16844	2.11836	0.001	0.00284413	yes		Peaxi162Scf00120g01118	1.90573	0.551805	1.25259	0.263058	0.412847
XLOC_008599	Peaxi162Scf00089g01330	with no lysine (K) kinase 3	6.4824	14.5613	1.16754	2.87544	5e-05	0.000185415	yes		Peaxi162Scf01032g00005	1.90572	4.48346	1.25249	0.263078	0.412847
XLOC_004014	Peaxi162Scf00031g00042	Ethylene-responsive transcription factor 1A	8.01548	17.97	1.16473	2.11843	0.0009	0.00258883	yes		Peaxi162Scf00194g01039	1.90569	2.89436	1.25222	0.263129	0.412847
XLOC_014424	Peaxi162Scf00195g00027	Zinc finger (C3HC4-type RING finger) family protein	13.1436	29.4658	1.16468	2.91527	5e-05	0.000185415	yes		Peaxi162Scf00699g00062	1.90568	2.77655	1.25219	0.263135	0.412847
XLOC_003031	Peaxi162Scf00017g00611	GATA transcription factor 15	8.55254	19.1711	1.16451	2.11481	0.0008	0.002331	yes		Peaxi162Scf00071g00636	1.90567	4.65139	1.25203	0.263164	0.412847
XLOC_024418	Peaxi162Scf00516g00423	Homeodomain-interacting protein kinase 2	3.86023	8.64922	1.16388	2.37104	0.0002	0.000667709	yes		Peaxi162Scf00332g00023	1.9056	3.73447	1.25145	0.263276	0.412853
XLOC_000240	Peaxi162Scf00001g00433	alpha/beta-Hydrolases superfamily protein	8.15445	18.2648	1.16341	2.47213	0.0003	0.000964629	yes		Peaxi162Scf00194g00933	1.90552	3.35055	1.2508	0.2634	0.412954
XLOC_011717	Peaxi162Scf00141g00338	RNA polymerase II C-terminal domain phosphatase-like 2	3.94841	8.84345	1.16334	2.58563	5e-05	0.000185415	yes		Peaxi162Scf00418g00311	1.90547	1.90976	1.25035	0.263486	0.412971
XLOC_020614	Peaxi162Scf00365g00043	Ethylene-responsive transcription factor RAP2-10	56.8566	127.229	1.16202	2.84982	5e-05	0.000185415	yes		Peaxi162Scf00007g02128	1.90546	0.44091	2.14454	0.143078	0.26616
XLOC_015574	Peaxi162Scf00222g00316	Unknown protein	1.72981	3.87071	1.16199	0.785803	0.2298	0.305266	no		Peaxi162Scf00017g00614	1.90543	5.26113	1.25005	0.263544	0.412971
XLOC_016450	Peaxi162Scf00247g00314	casein kinase I-like 5	1.66574	3.72399	1.16069	1.91315	0.0036	0.00877252	yes		Peaxi162Scf00368g00024	1.90529	4.07416	1.24885	0.263772	0.413163
XLOC_032149	Peaxi162Scf01022g00322	tonoplast intrinsic protein 2	173.436	387.332	1.15917	2.88401	5e-05	0.000185415	yes		Peaxi162Scf00007g00222	1.90526	4.92088	1.24853	0.263833	0.413206
XLOC_033446	Peaxi162Scf01221g00043	Calcium-dependent lipid-binding (CaLB domain) family protein	5.49647	12.2615	1.15755	2.60078	0.00015	0.000513767	yes		Peaxi162Scf00982g00215	1.90515	3.14417	1.2476	0.264012	0.413351
XLOC_004704	Peaxi162Scf00038g01235	Core-2/I-branching beta-1,6-N-acetylglucosaminyltransferase family protein	8.27999	18.4675	1.15728	2.29259	0.00035	0.00110899	yes		Peaxi162Scf00554g00019	1.90512	3.31207	1.24738	0.264054	0.413382
XLOC_017150	Peaxi162Scf00268g01123	Erythroid differentiation-related factor 1 [Theobroma cacao] gb|EOY17218.1| Erythroid differentiation-related factor 1 [Theobroma cacao]	2.31622	5.16153	1.15603	2.35623	0.0011	0.00309629	yes		Peaxi162Scf00316g00329	1.90511	0.944568	1.24728	0.264072	0.413382
XLOC_001709	Peaxi162Scf00009g00246	SOUL heme-binding family protein	3.01395	6.70498	1.15358	1.21847	0.044	0.0766923	no		Peaxi162Scf00073g00719	1.90505	3.81843	1.24677	0.264169	0.413434
XLOC_021651	Peaxi162Scf00399g00041	Plant invertase/pectin methylesterase inhibitor superfamily	1.20392	2.67821	1.15353	1.42305	0.0261	0.0488405	yes		Peaxi162Scf00154g01149	1.90505	4.64138	1.25401	0.262789	0.412816
XLOC_029316	Peaxi162Scf00776g00227	Pentatricopeptide repeat-containing protein	2.04795	4.5558	1.15353	2.23275	0.00075	0.00220004	yes		Peaxi162Scf03294g00014	1.90498	3.50513	1.24614	0.264291	0.413531
XLOC_002608	Peaxi162Scf00016g00941	pfkB-like carbohydrate kinase family protein	1.52942	3.40231	1.15352	1.28858	0.0343	0.0618366	no		Peaxi162Scf00316g00059	1.90494	0.512751	1.24579	0.264359	0.413537
XLOC_021292	Peaxi162Scf00389g00621	Dof-type zinc finger DNA-binding family protein	12.0732	26.8488	1.15305	2.53291	5e-05	0.000185415	yes		Peaxi162Scf00316g00076	1.90489	5.11616	1.25341	0.262903	0.412816
XLOC_027884	Peaxi162Scf00689g00217	Uncharacterised protein family (UPF0497)	1.89758	4.21751	1.15223	1.25548	0.0511	0.0872064	no		Peaxi162Scf00159g01649	1.90456	1.86984	1.25211	0.26315	0.412847
XLOC_033676	Peaxi162Scf01284g00025	tRNA(Ile)-lysidine synthase	1.29623	2.88037	1.15193	1.19746	0.0804	0.128704	no		Peaxi162Scf00314g00425	1.9045	4.33879	1.24202	0.265082	0.414129
XLOC_010763	Peaxi162Scf00128g00217	beta-1,4-N-acetylglucosaminyltransferase family protein	17.344	38.5117	1.15086	2.79277	5e-05	0.000185415	yes		Peaxi162Scf01313g00126	1.90448	-0.0201322	1.24183	0.265119	0.414129
XLOC_034937	Peaxi162Scf03779g00021	Encodes a protein wh whose expression is responsive to nematode infection, putative [Theobroma cacao]	3.26582	7.24975	1.15049	1.73643	0.0044	0.0104501	yes		Peaxi162Scf00034g00145	1.90447	0.822729	1.24172	0.26514	0.414129
XLOC_010114	Peaxi162Scf00116g00083	Homeobox protein knotted-1-like 3	11.048	24.5148	1.14987	2.93964	5e-05	0.000185415	yes		Peaxi162Scf00198g00710	1.90446	1.62885	1.24165	0.265153	0.414129
XLOC_007376	Peaxi162Scf00073g02335	WRKY DNA-binding protein 70	27.2956	60.5544	1.14957	2.80429	5e-05	0.000185415	yes		Peaxi162Scf00218g00419	1.9043	1.67855	1.2403	0.265413	0.414261
XLOC_024323	Peaxi162Scf00503g00613	Myb-like DNA-binding protein, putative [Solanum demissum]	11.4166	25.3111	1.14863	2.88534	5e-05	0.000185415	yes		Peaxi162Scf00403g00718	1.9041	0.733459	1.2503	0.263494	0.412971
XLOC_010950	Peaxi162Scf00128g01754	Leucine-rich receptor-like protein kinase family protein	3.45648	7.64836	1.14585	1.92779	0.0019	0.00502129	yes		Peaxi162Scf00036g00215	1.9038	3.10054	1.24911	0.263723	0.413117
XLOC_032397	Peaxi162Scf01058g00146	Protein NRT1/ PTR FAMILY 8.1	16.4015	36.2593	1.14452	2.90621	5e-05	0.000185415	yes		Peaxi162Scf00111g00521	1.9037	0.917173	1.235	0.266436	0.415107
XLOC_028566	Peaxi162Scf00725g00524	Nuclear transport factor 2 (NTF2) family protein	6.86173	15.1678	1.14437	1.97797	0.0016	0.00431488	yes		Peaxi162Scf01093g00210	1.90364	2.40402	12.9329	0.000322849	0.00197136
XLOC_032183	Peaxi162Scf01026g00023	Concanavalin A-like lectin protein kinase family protein	8.14994	18.0069	1.14369	2.74566	5e-05	0.000185415	yes		Peaxi162Scf00479g00055	1.90362	5.8579	1.24839	0.26386	0.413206
XLOC_004974	Peaxi162Scf00041g01016	tetratricopetide-repeat thioredoxin-like 3	10.2318	22.6064	1.14368	2.86933	5e-05	0.000185415	yes		Peaxi162Scf00365g00076	1.90332	1.01936	1.23169	0.267078	0.415933
XLOC_000699	Peaxi162Scf00003g05227	nodulin MtN21 /EamA-like transporter family protein	11.0607	24.4044	1.14169	2.64422	5e-05	0.000185415	yes		Peaxi162Scf00416g00517	1.90312	0.419751	1.22989	0.267428	0.41637
XLOC_030975	Peaxi162Scf00917g00031	EF hand calcium-binding protein family, putative [Theobroma cacao] gb|EOX91389.1| EF hand calcium-binding protein family, putative [Theobroma cacao]	2.05031	4.52084	1.14075	0.99611	0.28915	0.367029	no		Peaxi162Scf00811g00317	1.90207	1.39919	1.24226	0.265036	0.414129
XLOC_009733	Peaxi162Scf00108g00712		1.24847	2.75126	1.13993	0.879389	0.1594	0.227527	no		Peaxi162Scf00688g00223	1.90195	0.533992	1.21953	0.269452	0.418707
XLOC_024641	Peaxi162Scf00523g00004	myb domain protein 3r-4	3.15548	6.9532	1.13982	2.53575	0.0002	0.000667709	yes		Peaxi162Scf00070g00020	1.90187	2.00502	1.24146	0.265189	0.414129
XLOC_018720	Peaxi162Scf00314g00535	dual specificity protein phosphatase family protein	2.98896	6.58013	1.13847	2.40155	0.00025	0.000817896	yes		Peaxi162Scf00190g00015	1.90184	4.44559	14.9446	0.000110712	0.000786391
XLOC_018612	Peaxi162Scf00310g00710	Endoglucanase 8	6.59696	14.5163	1.1378	2.5482	5e-05	0.000185415	yes		Peaxi162Scf00207g00941	1.90184	4.44922	13.1845	0.000282276	0.00175835
XLOC_014649	Peaxi162Scf00201g00127	diacylglycerol kinase 2	15.307	33.6757	1.13752	3.07529	5e-05	0.000185415	yes		Peaxi162Scf00041g10112	1.90177	5.01612	39.9215	2.64e-10	7.66e-09
XLOC_030852	Peaxi162Scf00907g00220	nuclear matrix protein 1 [Solanum lycopersicum] nuclear matrix protein 1 [Solanum lycopersicum]	1.37556	3.02581	1.1373	1.15968	0.05635	0.0948583	no		Peaxi162Scf00415g00042	1.90146	-0.747484	1.21513	0.270319	0.419766
XLOC_000967	Peaxi162Scf00004g01611	Metallo-hydrolase/oxidoreductase superfamily protein	6.36986	14.01	1.13712	2.22399	0.00055	0.00166651	yes		Peaxi162Scf00312g00053	1.90131	0.884021	1.21377	0.270588	0.420058
XLOC_030273	Peaxi162Scf00842g00211	NAC domain containing protein 102	93.1966	204.943	1.13688	2.99706	5e-05	0.000185415	yes		Peaxi162Scf00262g00121	1.90117	2.06248	1.23863	0.265735	0.414482
XLOC_020866	Peaxi162Scf00375g00616	Protein of unknown function (DUF1685)	17.0357	37.4332	1.13576	2.59495	5e-05	0.000185415	yes		Peaxi162Scf00165g01846	1.90092	3.63704	1.23764	0.265926	0.414654
XLOC_018962	Peaxi162Scf00320g00071	conserved hypothetical protein [Ricinus communis] gb|EEF36137.1| conserved hypothetical protein [Ricinus communis]	6.74895	14.8224	1.13505	2.24292	0.0006	0.00180172	yes		Peaxi162Scf00015g00448	1.90069	0.688828	1.23671	0.266107	0.414843
XLOC_031613	Peaxi162Scf00966g00211	GDSL esterase/lipase	2.1608	4.74441	1.13467	1.50183	0.01705	0.0338381	yes		Peaxi162Scf00016g02931	1.90064	0.27333	1.20774	0.271781	0.421279
XLOC_031506	Peaxi162Scf00957g00111	phospholipase C 2	36.4924	80.0615	1.13351	3.0089	5e-05	0.000185415	yes		Peaxi162Scf00174g00105	1.90048	7.01386	44.2563	2.88e-11	9.93e-10
XLOC_023754	Peaxi162Scf00474g00610	conserved hypothetical protein [Ricinus communis] gb|EEF27460.1| conserved hypothetical protein [Ricinus communis]	32.2641	70.7311	1.13241	2.85691	5e-05	0.000185415	yes		Peaxi162Scf00515g00519	1.90044	1.17872	1.2357	0.266302	0.41499
XLOC_001566	Peaxi162Scf00008g00428	homeobox protein 40	2.48492	5.44505	1.13175	1.21187	0.03115	0.0568991	no		Peaxi162Scf00673g00012	1.90039	0.00991906	1.20548	0.27223	0.421849
XLOC_023575	Peaxi162Scf00465g00045		2.24527	4.91933	1.13157	0.938683	0.1287	0.190789	no		Peaxi162Scf00332g00763	1.90014	1.85649	1.23447	0.26654	0.415236
XLOC_025271	Peaxi162Scf00548g00653	Glyc 43 isoform 2 [Theobroma cacao]	8.34489	18.274	1.13083	2.64068	5e-05	0.000185415	yes		Peaxi162Scf00723g00311	1.89939	2.61955	1.23141	0.267133	0.415973
XLOC_004809	Peaxi162Scf00039g01013	nodulin MtN21 /EamA-like transporter family protein	9.84432	21.5457	1.13004	2.35787	0.0002	0.000667709	yes		Peaxi162Scf00582g00085	1.89905	1.57902	4.59469	0.0320712	0.0853255
XLOC_012377	Peaxi162Scf00156g00012	WRKY DNA-binding protein 2	2.00214	4.38011	1.12942	0.896748	0.10935	0.166873	no		Peaxi162Scf00904g00131	1.89829	1.28397	1.22691	0.268009	0.417173
XLOC_016364	Peaxi162Scf00244g00029	Cysteine proteinases superfamily protein isoform 1 [Theobroma cacao] gb|EOY19029.1| Cysteine proteinases superfamily protein isoform 1 [Theobroma cacao]	4.07403	8.90942	1.12887	1.91226	0.0022	0.0057185	yes		Peaxi162Scf00045g00066	1.8977	0.364704	1.22446	0.268487	0.41764
XLOC_008465	Peaxi162Scf00088g00214	S-adenosyl-L-methionine-dependent methyltransferases superfamily protein	1.80398	3.94199	1.12774	1.4492	0.02355	0.0447253	yes		Peaxi162Scf00017g00319	1.89752	0.411756	1.22373	0.26863	0.417785
XLOC_027029	Peaxi162Scf00647g00049	AP2-like ethylene-responsive transcription factor	1.70967	3.73332	1.12674	1.52832	0.01585	0.0317707	yes		Peaxi162Scf00004g00283	1.89665	1.77357	1.22008	0.269346	0.418632
XLOC_027353	Peaxi162Scf00665g00111	RING/U-box superfamily protein	5.17864	11.3074	1.12662	2.01435	0.0021	0.00548714	yes		Peaxi162Scf00420g00245	1.89579	3.42351	50.2039	1.39e-12	6.23e-11
XLOC_019885	Peaxi162Scf00347g00326	Protein of unknown function (DUF1336)	29.8844	65.2279	1.1261	3.10388	5e-05	0.000185415	yes		Peaxi162Scf01216g00047	1.89559	2.14349	9.61795	0.00192685	0.00876925
XLOC_029429	Peaxi162Scf00783g00036	Unknown protein	28.5219	62.1812	1.12441	2.49769	5e-05	0.000185415	yes		Peaxi162Scf00526g00525	1.89441	0.503837	7.45285	0.00633361	0.0232427
XLOC_022841	Peaxi162Scf00440g00218	glycerol-3-phosphate acyltransferase 5	29.2308	63.7173	1.1242	2.90591	5e-05	0.000185415	yes		Peaxi162Scf00950g00611	1.89244	1.33719	1.20212	0.272899	0.4226
XLOC_032414	Peaxi162Scf01058g00175	Transposon MuDR mudrA-like protein, putative [Solanum demissum]	2.37722	5.17534	1.12238	1.97582	0.00305	0.0075881	yes		Peaxi162Scf00422g00514	1.89225	2.12041	21.6372	3.29e-06	3.75e-05
XLOC_012453	Peaxi162Scf00157g00141	UDP-Glycosyltransferase superfamily protein	23.0824	50.2324	1.12182	2.82716	5e-05	0.000185415	yes		Peaxi162Scf00037g01225	1.89186	2.62207	15.434	8.54e-05	0.00063153
XLOC_009023	Peaxi162Scf00096g01114	conserved hypothetical protein [Ricinus communis] gb|EEF31851.1| conserved hypothetical protein [Ricinus communis]	5.04312	10.9715	1.12138	2.54789	5e-05	0.000185415	yes		Peaxi162Scf01205g00030	1.89174	-0.952586	1.12135	0.289629	0.441122
XLOC_012689	Peaxi162Scf00160g01333	UDP-Glycosyltransferase superfamily protein	22.1349	48.1301	1.12062	2.87501	5e-05	0.000185415	yes		Peaxi162Scf00089g00523	1.89168	-0.703685	1.19883	0.273556	0.423289
XLOC_001190	Peaxi162Scf00006g00163	Carbohydrate-binding X8 domain superfamily protein	7.65279	16.6396	1.12056	2.66428	0.00025	0.000817896	yes		Peaxi162Scf00928g00128	1.89017	-0.671459	2.0819	0.149055	0.274469
XLOC_001323	Peaxi162Scf00007g01112	syntaxin of plants 131	6.251	13.5756	1.11885	2.31339	0.0006	0.00180172	yes		Peaxi162Scf00007g01728	1.8899	0.285108	1.19095	0.275138	0.425019
XLOC_012286	Peaxi162Scf00154g00062	HVA22-like protein F	1.76157	3.81628	1.1153	0.548576	0.24505	0.320887	no		Peaxi162Scf00192g00521	1.88973	2.42349	22.8223	1.78e-06	2.2e-05
XLOC_018520	Peaxi162Scf00307g00117	Glucan endo-1,3-beta-glucosidase 11	35.9147	77.7612	1.11447	2.88623	5e-05	0.000185415	yes		Peaxi162Scf01415g00005	1.88844	0.149613	5.06726	0.0243819	0.0689097
XLOC_001962	Peaxi162Scf00011g00157	Protein kinase superfamily protein	2.64823	5.7324	1.11411	2.19262	0.0006	0.00180172	yes		Peaxi162Scf00089g00838	1.88825	7.93262	6.63021	0.0100263	0.0337358
XLOC_016453	Peaxi162Scf00247g00515	Epsin	2.42264	5.23787	1.1124	1.89595	0.0025	0.00640186	yes		Peaxi162Scf01012g00015	1.88732	0.653304	5.99116	0.0143777	0.045259
XLOC_005050	Peaxi162Scf00043g00067	Photosystem I reaction center subunit IV B, chloroplastic	13.4405	29.0538	1.11214	2.24428	0.00055	0.00166651	yes		Peaxi162Scf01294g00007	1.88585	0.907635	10.0897	0.00149101	0.00708462
XLOC_033887	Peaxi162Scf01323g00001	Unknown protein	111.619	241.115	1.11114	2.20381	0.0005	0.00152937	yes		Peaxi162Scf00309g01023	1.88552	3.03638	19.5649	9.72e-06	9.6e-05
XLOC_019543	Peaxi162Scf00337g00313	purple acid phosphatase 8	15.2503	32.938	1.11092	2.67106	5e-05	0.000185415	yes		Peaxi162Scf00469g00528	1.88458	2.56543	8.18548	0.0042227	0.0168193
XLOC_031900	Peaxi162Scf00993g00016	GDSL esterase/lipase	19.5294	42.1743	1.11071	2.77978	5e-05	0.000185415	yes		Peaxi162Scf00337g00062	1.88432	3.59337	12.0021	0.000531416	0.00300319
XLOC_003796	Peaxi162Scf00026g03111	Plant protein 1589 of unknown function	4.27139	9.22349	1.11061	2.02426	0.00155	0.00419549	yes		Peaxi162Scf00069g02244	1.88416	5.4919	58.4097	2.13e-14	1.34e-12
XLOC_015727	Peaxi162Scf00226g00821	Ankyrin repeat family protein	1.95565	4.22212	1.11031	1.29163	0.0342	0.0616809	no		Peaxi162Scf00038g02025	1.88073	6.04276	29.6467	5.18e-08	9.63e-07
XLOC_004659	Peaxi162Scf00038g00036	Eukaryotic peptide chain release factor subunit 1-3	8.90033	19.2138	1.11021	2.62565	5e-05	0.000185415	yes		Peaxi162Scf00039g00054	1.88017	2.8966	22.4497	2.16e-06	2.58e-05
XLOC_009724	Peaxi162Scf00108g00313	Haemolysin-III related integral membrane protein	1.98555	4.28546	1.10991	1.21782	0.03665	0.065501	no		Peaxi162Scf00193g00005	1.87941	3.18194	2.11865	0.145515	0.26958
XLOC_024116	Peaxi162Scf00493g00217	NAD(P)-binding Rossmann-fold superfamily protein	2.56086	5.52645	1.10973	1.55704	0.0185	0.0363033	yes		Peaxi162Scf00235g00059	1.87737	3.40961	14.0678	0.000176337	0.00117626
XLOC_003080	Peaxi162Scf00017g00246	Calmodulin-binding protein	2.32215	5.00936	1.10916	1.89514	0.0031	0.00769733	yes		Peaxi162Scf00101g00813	1.87538	0.465824	1.86071	0.172543	0.305889
XLOC_022206	Peaxi162Scf00418g00611	S-adenosyl-L-methionine-dependent methyltransferases superfamily protein	37.0774	79.9682	1.10889	2.83643	5e-05	0.000185415	yes		Peaxi162Scf00177g01232	1.87437	2.28393	11.3421	0.000757712	0.00403334
XLOC_009914	Peaxi162Scf00111g01320	dTDP-D-glucose 4,6-dehydratase	75.8951	163.62	1.10827	2.81531	5e-05	0.000185415	yes		Peaxi162Scf00017g00227	1.87382	1.68184	14.5408	0.000137159	0.000949448
XLOC_023752	Peaxi162Scf00474g00612	sucrose synthase 4	131.641	283.461	1.10654	2.45193	5e-05	0.000185415	yes		Peaxi162Scf00434g00422	1.87377	0.751026	2.00602	0.156676	0.285005
XLOC_022232	Peaxi162Scf00420g00245	conserved hypothetical protein [Ricinus communis] gb|EEF35434.1| conserved hypothetical protein [Ricinus communis]	9.60538	20.6819	1.10645	2.63932	5e-05	0.000185415	yes		Peaxi162Scf00222g00427	1.87334	5.24118	8.16021	0.00428193	0.0170258
XLOC_020899	Peaxi162Scf00376g00214	phosphoglucomutase	39.032	84.0367	1.10636	2.99584	5e-05	0.000185415	yes		Peaxi162Scf00033g01514	1.87312	2.63447	18.2509	1.94e-05	0.000176672
XLOC_033208	Peaxi162Scf01178g00016	alpha/beta-Hydrolases superfamily protein	40.273	86.674	1.10579	2.94705	5e-05	0.000185415	yes		Peaxi162Scf01311g00016	1.8727	2.41593	10.3136	0.00132055	0.00640843
XLOC_029342	Peaxi162Scf00777g00036		18.7822	40.3912	1.10468	2.47116	5e-05	0.000185415	yes		Peaxi162Scf00500g00714	1.87127	5.84268	21.9656	2.78e-06	3.23e-05
XLOC_009885	Peaxi162Scf00111g00062	Protein kinase superfamily protein	12.8874	27.6996	1.1039	2.72489	5e-05	0.000185415	yes		Peaxi162Scf00126g00141	1.86977	4.6073	47.3104	6.06e-12	2.41e-10
XLOC_010082	Peaxi162Scf00115g00122	Protein of unknown function, DUF547	1.66747	3.58324	1.10361	1.55088	0.0254	0.0477171	yes		Peaxi162Scf01346g00216	1.86605	3.2385	18.4706	1.73e-05	0.000159469
XLOC_018807	Peaxi162Scf00314g01044	Unknown protein	23.5923	50.6605	1.10254	2.86822	5e-05	0.000185415	yes		Peaxi162Scf00024g01711	1.86548	3.15381	20.0917	7.38e-06	7.58e-05
XLOC_000798	Peaxi162Scf00003g02634	Phototropic-responsive NPH3 family protein	1.78157	3.82354	1.10176	1.75141	0.00935	0.020126	yes		Peaxi162Scf01149g00023	1.86331	3.96692	16.5515	4.73e-05	0.000379838
XLOC_000299	Peaxi162Scf00001g00303	cellulose synthase-like D5	2.43935	5.2349	1.10166	2.3486	0.0001	0.00035384	yes		Peaxi162Scf00265g00315	1.86283	0.836973	4.92879	0.0264128	0.0734706
XLOC_018123	Peaxi162Scf00297g00107	Double Clp-N motif-containing P-loop nucleoside triphosphate hydrolases superfamily protein	3.46384	7.43286	1.10154	2.42098	0.0002	0.000667709	yes		Peaxi162Scf00345g00066	1.86258	0.968184	6.09928	0.0135237	0.0429737
XLOC_028007	Peaxi162Scf00694g00440	Glutamine--fructose-6-phosphate aminotransferase [isomerizing] 2	3.45731	7.41859	1.1015	2.21286	0.00055	0.00166651	yes		Peaxi162Scf00001g00262	1.86256	2.70866	4.06276	0.0438387	0.108365
XLOC_004089	Peaxi162Scf00032g02720	protein kinase 2B	26.4088	56.6658	1.10146	2.89574	5e-05	0.000185415	yes		Peaxi162Scf00195g00519	1.86189	4.69514	8.10579	0.00441242	0.0174642
XLOC_016389	Peaxi162Scf00245g00411	Unknown protein	1.59655	3.42441	1.1009	0.853511	0.14695	0.212981	no		Peaxi162Scf00016g00007	1.8611	9.98217	33.7404	6.3e-09	1.39e-07
XLOC_012624	Peaxi162Scf00160g01329	UDP-Glycosyltransferase superfamily protein	51.8869	111.288	1.10086	2.94148	5e-05	0.000185415	yes		Peaxi162Scf00783g00014	1.86089	6.73244	25.3075	4.89e-07	7.12e-06
XLOC_005466	Peaxi162Scf00047g00053	lectin receptor kinase a4.3	33.5597	71.9661	1.10059	2.91752	5e-05	0.000185415	yes		Peaxi162Scf00931g00118	1.86059	1.39122	8.45642	0.00363758	0.0148573
XLOC_026857	Peaxi162Scf00635g00079	ubiquitin-conjugating enzyme 28	36.4582	78.1484	1.09997	2.42375	0.00015	0.000513767	yes		Peaxi162Scf00939g00022	1.86055	1.62067	15.3871	8.76e-05	0.000644874
XLOC_004512	Peaxi162Scf00037g01716	phloem protein 2-B1	8.99399	19.2628	1.09878	2.05788	0.0009	0.00258883	yes		Peaxi162Scf00119g00811	1.85841	7.74473	46.1222	1.11e-11	4.2e-10
XLOC_015679	Peaxi162Scf00225g00032	transferases, transferring acyl groups other than amino-acyl groups	3.0151	6.45623	1.09849	2.536	5e-05	0.000185415	yes		Peaxi162Scf00450g00740	1.85621	3.17576	25.549	4.31e-07	6.4e-06
XLOC_033328	Peaxi162Scf01205g00153	NAD(P)-binding Rossmann-fold superfamily protein	8.02527	17.1744	1.09764	2.47281	5e-05	0.000185415	yes		Peaxi162Scf00171g00930	1.85448	3.13161	20.0436	7.57e-06	7.74e-05
XLOC_014510	Peaxi162Scf00198g00513	alpha/beta-Hydrolases superfamily protein	8.79091	18.8065	1.09715	2.51423	0.0002	0.000667709	yes		Peaxi162Scf00518g00425	1.85431	6.48733	56.2163	6.49e-14	3.76e-12
XLOC_028407	Peaxi162Scf00715g00118	DNA repair and recombination protein RAD54-like	1.66905	3.57012	1.09694	1.37633	0.03655	0.0653468	no		Peaxi162Scf00181g00004	1.85242	-0.558678	0.989377	0.319895	0.473725
XLOC_016135	Peaxi162Scf00235g00839	Cell division protein FtsZ	1.72974	3.69118	1.09353	1.34763	0.0288	0.0531753	no		Peaxi162Scf00071g00002	1.85242	2.80631	32.4326	1.23e-08	2.58e-07
XLOC_027743	Peaxi162Scf00684g00131	ATP binding microtubule motor family protein	1.48721	3.17301	1.09325	1.84235	0.00325	0.00802203	yes		Peaxi162Scf00451g00323	1.85176	5.71297	31.3456	2.16e-08	4.34e-07
XLOC_022778	Peaxi162Scf00438g00820	Unknown protein	4.41971	9.42873	1.09311	1.59089	0.0097	0.0207765	yes		Peaxi162Scf00264g00118	1.85128	0.533884	5.61516	0.0178057	0.0536972
XLOC_028408	Peaxi162Scf00715g00119	Protein kinase superfamily protein	16.5142	35.2218	1.09277	2.72156	5e-05	0.000185415	yes		Peaxi162Scf00171g01035	1.85113	0.712739	4.51713	0.0335571	0.0883257
XLOC_019131	Peaxi162Scf00327g00008	AP2-like ethylene-responsive transcription factor	2.56613	5.47186	1.09243	1.86698	0.00265	0.0067089	yes		Peaxi162Scf00017g00248	1.8465	6.30645	57.4774	3.42e-14	2.06e-12
XLOC_030343	Peaxi162Scf00848g00218	Divalent ion symporter [Theobroma cacao] gb|EOY23255.1| Divalent ion symporter [Theobroma cacao]	11.0425	23.5231	1.09101	2.71573	5e-05	0.000185415	yes		Peaxi162Scf00089g01428	1.84612	2.78136	12.9505	0.000319844	0.00195867
XLOC_006510	Peaxi162Scf00063g00311	E3 ubiquitin-protein ligase COP1	2.3941	5.09481	1.08955	1.86792	0.002	0.00525425	yes		Peaxi162Scf00003g00217	1.84497	4.011	26.4115	2.76e-07	4.29e-06
XLOC_011643	Peaxi162Scf00139g00134	nuclear factor Y, subunit B6	1.70976	3.63644	1.08873	1.07281	0.08935	0.140793	no		Peaxi162Scf00205g00914	1.84486	6.74658	40.8199	1.67e-10	5e-09
XLOC_017234	Peaxi162Scf00270g00910	Ras-related small GTP-binding family protein	1.87104	3.97914	1.08862	1.26342	0.0382	0.0678961	no		Peaxi162Scf01086g00110	1.84459	5.3753	42.5263	6.97e-11	2.29e-09
XLOC_027172	Peaxi162Scf00654g00063	Polyketide cyclase/dehydrase and lipid transport superfamily protein	6.73289	14.3181	1.08854	1.48602	0.01385	0.0282627	yes		Peaxi162Scf00047g02126	1.84237	3.72116	22.0565	2.65e-06	3.1e-05
XLOC_012914	Peaxi162Scf00165g00075	Unknown protein	10.1333	21.5397	1.08789	1.08443	0.1929	0.266129	no		Peaxi162Scf00126g01130	1.84195	1.35077	7.96112	0.00477929	0.0185789
XLOC_006511	Peaxi162Scf00063g00310	Phosphotyrosine protein phosphatases superfamily protein	9.51815	20.2318	1.08787	2.19269	0.00035	0.00110899	yes		Peaxi162Scf00452g00411	1.84082	4.67759	38.8415	4.6e-10	1.26e-08
XLOC_015561	Peaxi162Scf00222g00822	Ectonucleoside triphosphate diphosphohydrolase 1	45.3301	96.3132	1.08726	2.98036	5e-05	0.000185415	yes		Peaxi162Scf00001g00222	1.84053	6.57036	17.3758	3.07e-05	0.000263591
XLOC_020913	Peaxi162Scf00376g00210	Plant invertase/pectin methylesterase inhibitor superfamily protein	4.40005	9.3433	1.08641	1.5248	0.02085	0.0402563	yes		Peaxi162Scf00194g00019	1.84027	6.41259	43.2517	4.81e-11	1.62e-09
XLOC_017726	Peaxi162Scf00285g00230	basic helix-loop-helix (bHLH) DNA-binding superfamily protein	3.84691	8.16821	1.08632	1.86045	0.00375	0.00909209	yes		Peaxi162Scf00255g00912	1.84025	3.48299	16.5191	4.82e-05	0.000385142
XLOC_005703	Peaxi162Scf00048g00207	rapid alkalinization factor 1	2.45563	5.213	1.08602	0.744113	0.23875	0.314535	no		Peaxi162Scf00811g00112	1.83972	5.11478	2.32522	0.127292	0.244776
XLOC_014436	Peaxi162Scf00195g00835	MATE efflux family protein	4.14676	8.80087	1.08566	2.1964	0.00095	0.00271699	yes		Peaxi162Scf00017g02833	1.83856	3.01378	24.4883	7.48e-07	1.03e-05
XLOC_004111	Peaxi162Scf00032g00821	NAD kinase 1	28.9172	61.3427	1.08496	2.84924	5e-05	0.000185415	yes		Peaxi162Scf00438g00511	1.83841	5.62721	41.2024	1.37e-10	4.2e-09
XLOC_031387	Peaxi162Scf00949g00113	xyloglucan endotransglucosylase/hydrolase 5	1.35399	2.86999	1.08383	1.03882	0.0925	0.144909	no		Peaxi162Scf00201g00034	1.83682	2.82662	15.7869	7.09e-05	0.00053927
XLOC_023388	Peaxi162Scf00458g00011	2-hydroxyacyl-CoA lyase	19.4108	41.1433	1.0838	2.92771	5e-05	0.000185415	yes		Peaxi162Scf00546g00118	1.83529	5.40238	37.1894	1.07e-09	2.75e-08
XLOC_007806	Peaxi162Scf00076g00074	FAD-binding Berberine family protein	23.5327	49.8799	1.08379	2.81207	5e-05	0.000185415	yes		Peaxi162Scf00252g00068	1.83495	2.43227	2.3417	0.125952	0.242744
XLOC_031292	Peaxi162Scf00942g00037	Unknown protein	3.0686	6.50126	1.08314	1.00312	0.1615	0.230001	no		Peaxi162Scf00500g00116	1.83456	1.17242	10.2482	0.00136817	0.00659625
XLOC_022023	Peaxi162Scf00411g00116	Domain of unknown function (DUF966)	7.58711	16.0693	1.08268	2.38011	0.0003	0.000964629	yes		Peaxi162Scf00847g00032	1.83376	3.60675	2.24026	0.134459	0.25445
XLOC_032831	Peaxi162Scf01114g00115		2.76987	5.86513	1.08235	0.868707	0.2375	0.313211	no		Peaxi162Scf01026g00019	1.83283	3.73761	51.8729	5.92e-13	2.81e-11
XLOC_018108	Peaxi162Scf00297g00098	trehalose phosphate synthase	43.1489	91.3428	1.08197	2.93529	5e-05	0.000185415	yes		Peaxi162Scf00102g01226	1.83104	0.680174	11.4995	0.00069616	0.00376079
XLOC_002300	Peaxi162Scf00014g00030	pyruvate decarboxylase-2	11.5909	24.5329	1.08173	2.20291	0.0002	0.000667709	yes		Peaxi162Scf00020g01714	1.83098	5.85871	58.2804	2.27e-14	1.41e-12
XLOC_014647	Peaxi162Scf00201g00011	ELM2 domain-containing protein	2.31597	4.90189	1.08172	1.73462	0.00815	0.0178576	yes		Peaxi162Scf00201g00133	1.83061	0.0161092	8.49357	0.00356404	0.0146204
XLOC_014452	Peaxi162Scf00196g00033	HVA22 homologue D	4.03853	8.54572	1.08137	0.840668	0.15735	0.225155	no		Peaxi162Scf00595g00111	1.83054	1.54426	7.51007	0.00613549	0.0226561
XLOC_025761	Peaxi162Scf00574g00033	Transcription factor HBP-1b(c1) [Medicago truncatula] gb|AET04831.1| Transcription factor HBP-1b(c1) [Medicago truncatula]	9.62353	20.3555	1.08078	2.07633	0.00105	0.00297038	yes		Peaxi162Scf00105g01114	1.82958	7.78624	6.92829	0.00848428	0.0295587
XLOC_025554	Peaxi162Scf00561g00009	laccase 17	1.88754	3.99162	1.08047	0.982668	0.1183	0.178187	no		Peaxi162Scf00016g00106	1.8285	1.01536	6.81799	0.00902442	0.0310798
XLOC_014478	Peaxi162Scf00196g00724	xyloglucan specific endoglucanase inhibitor [Solanum melongena]	29.7972	62.9372	1.07874	3.02295	5e-05	0.000185415	yes		Peaxi162Scf00134g01716	1.82782	1.53774	2.2299	0.135362	0.255759
XLOC_033520	Peaxi162Scf01242g00133	RS21-C6, EAR, NTP pyrophosphohydrolase MazG catalytic core, putative isoform 1 [Theobroma cacao] ref|XP_007034129.1| RS21-C6, EAR, NTP pyrophosphohydrolase MazG catalytic core, putative isoform 1 [Theobroma cacao] gb|EOY05054.1| RS21-C6, EAR, NTP pyrophosphohydrolase MazG catalytic core, putative isoform 1 [Theobroma cacao] gb|EOY05055.1| RS21-C6, EAR, NTP pyrophosphohydrolase MazG catalytic core…	1.98052	4.17906	1.0773	1.00751	0.104	0.159912	no		Peaxi162Scf00616g00417	1.82596	4.46761	35.1761	3.01e-09	7.08e-08
XLOC_009522	Peaxi162Scf00104g00810	Unknown protein	2.56364	5.40648	1.07649	0.582722	0.2628	0.338715	no		Peaxi162Scf00263g00028	1.8253	6.53586	2.3262	0.127212	0.244689
XLOC_004644	Peaxi162Scf00038g02645	P-loop containing nucle , putative [Theobroma cacao]	4.16065	8.77313	1.07628	1.77288	0.00475	0.0111685	yes		Peaxi162Scf00286g00829	1.82517	3.98133	50.8148	1.02e-12	4.63e-11
XLOC_007396	Peaxi162Scf00073g00235	C2 and GRAM domain-containing protein	11.1355	23.461	1.07509	2.45263	5e-05	0.000185415	yes		Peaxi162Scf00032g02024	1.82414	2.35061	8.76802	0.00306559	0.0128962
XLOC_008924	Peaxi162Scf00095g00133	inosine-uridine preferring nucleoside hydrolase family protein	2.20834	4.65068	1.07448	2.03046	0.00165	0.00443308	yes		Peaxi162Scf00575g00047	1.82287	2.08531	4.37802	0.0364052	0.0940392
XLOC_030702	Peaxi162Scf00892g00019	conserved hypothetical protein [Ricinus communis] gb|EEF38646.1| conserved hypothetical protein [Ricinus communis]	1.86702	3.92997	1.07378	0.533742	0.4474	0.528057	no		Peaxi162Scf00628g00029	1.82251	5.66876	13.2428	0.000273624	0.00171218
XLOC_033373	Peaxi162Scf01209g00011	basic helix-loop-helix (bHLH) DNA-binding superfamily protein	7.90194	16.6297	1.07348	2.31532	0.00025	0.000817896	yes		Peaxi162Scf00209g00411	1.8225	4.42655	31.6824	1.82e-08	3.7e-07
XLOC_000848	Peaxi162Scf00003g03637	Dentin sialoph -related, putative isoform 5 [Theobroma cacao]	3.93531	8.27877	1.07294	2.09357	0.0007	0.00206849	yes		Peaxi162Scf00003g05026	1.82105	4.37389	2.28936	0.130264	0.248735
XLOC_003340	Peaxi162Scf00020g00229	FACT complex subunit SPT16	2.89362	6.08623	1.07267	2.3014	0.0006	0.00180172	yes		Peaxi162Scf00129g00116	1.82077	0.82346	11.5183	0.000689144	0.00372775
XLOC_004545	Peaxi162Scf00038g01039	phytochrome-associated protein 1 [Arabidopsis thaliana]	49.0719	103.122	1.07139	2.85323	5e-05	0.000185415	yes		Peaxi162Scf01242g00126	1.81954	1.07996	8.26127	0.00404997	0.0162344
XLOC_001231	Peaxi162Scf00006g00414	emp24/gp25L/p24 family/GOLD family protein	6.95112	14.5986	1.07051	1.85895	0.00325	0.00802203	yes		Peaxi162Scf00003g01526	1.81602	0.524618	3.31771	0.0685373	0.152852
XLOC_008922	Peaxi162Scf00095g00125	conserved hypothetical protein [Ricinus communis] gb|EEF45450.1| conserved hypothetical protein [Ricinus communis]	9.44308	19.8273	1.07016	1.63727	0.00665	0.01496	yes		Peaxi162Scf00700g00533	1.81516	3.57753	2.25542	0.133147	0.252795
XLOC_027781	Peaxi162Scf00685g00059	Red chlorophyll catabolite reductase	5.07125	10.6388	1.06892	1.71402	0.0052	0.0120824	yes		Peaxi162Scf01313g00013	1.81456	7.59555	15.3952	8.72e-05	0.000642806
XLOC_004770	Peaxi162Scf00038g02334	Unknown protein	7.17629	15.0518	1.06862	1.40265	0.02525	0.0474769	yes		Peaxi162Scf00015g00122	1.81441	4.14624	21.5492	3.45e-06	3.9e-05
XLOC_012774	Peaxi162Scf00163g00178	amino acid permease 6	27.8055	58.3013	1.06816	2.74351	5e-05	0.000185415	yes		Peaxi162Scf00076g00074	1.81305	6.12309	18.8354	1.42e-05	0.000135002
XLOC_033402	Peaxi162Scf01216g00007	Unknown protein	5.09297	10.6711	1.06713	0.962873	0.1904	0.263255	no		Peaxi162Scf00017g03031	1.81218	3.72031	4.7229	0.0297634	0.0805725
XLOC_012339	Peaxi162Scf00154g00930	Leucine-rich repeat transmembrane protein kinase	3.49948	7.3313	1.06693	2.24286	0.0004	0.00125109	yes		Peaxi162Scf00004g04126	1.81089	5.90918	54.4075	1.63e-13	8.81e-12
XLOC_002621	Peaxi162Scf00016g01128	RING/U-box superfamily protein	8.02288	16.8025	1.06648	1.53467	0.015	0.0302849	yes		Peaxi162Scf00811g00333	1.81076	2.00765	10.9199	0.000951347	0.00488819
XLOC_020625	Peaxi162Scf00366g00001	Sec14p-like phosphatidylinositol transfer family protein	7.32048	15.325	1.06588	1.92696	0.0009	0.00258883	yes		Peaxi162Scf00942g00037	1.8092	3.07884	19.0794	1.25e-05	0.000120403
XLOC_026587	Peaxi162Scf00619g00113	Protein kinase superfamily protein	5.8772	12.2998	1.06543	2.1174	0.0004	0.00125109	yes		Peaxi162Scf01242g00036	1.8078	3.11126	19.9302	8.03e-06	8.13e-05
XLOC_003811	Peaxi162Scf00027g00184	early nodulin-like protein 1	253.77	530.949	1.06505	2.72002	5e-05	0.000185415	yes		Peaxi162Scf00014g00041	1.80683	6.38737	17.7731	2.49e-05	0.000221043
XLOC_032009	Peaxi162Scf01006g00026	Protein kinase superfamily protein	2.31755	4.84466	1.0638	1.99162	0.00215	0.00560332	yes		Peaxi162Scf00076g00320	1.80673	7.0389	33.3133	7.84e-09	1.7e-07
XLOC_006660	Peaxi162Scf00064g01013	4-coumarate--CoA ligase-like 5	1.49741	3.12863	1.06306	1.45821	0.0309	0.0565041	no		Peaxi162Scf00051g01410	1.80588	7.04164	50.6662	1.09e-12	4.97e-11
XLOC_017691	Peaxi162Scf00285g00427	uv-b-insensitive 4	1.62632	3.39728	1.06277	1.00415	0.0849	0.134851	no		Peaxi162Scf00015g00126	1.80524	4.22087	43.1128	5.17e-11	1.74e-09
XLOC_002835	Peaxi162Scf00016g01538	Serine/threonine-protein kinase SRK2E	4.96085	10.3606	1.06244	1.79912	0.00275	0.00692868	yes		Peaxi162Scf00956g00310	1.8021	0.853402	6.0883	0.013608	0.0432085
XLOC_017188	Peaxi162Scf00269g00315	IQ-domain 9	2.66739	5.56895	1.06198	1.37623	0.02825	0.0522921	no		Peaxi162Scf00225g00034	1.80059	5.49704	15.5029	8.24e-05	0.000612868
XLOC_017168	Peaxi162Scf00268g00071	Plant neutral invertase family protein	11.978	24.9891	1.06091	2.60596	5e-05	0.000185415	yes		Peaxi162Scf00141g00338	1.79996	3.65449	34.2334	4.89e-09	1.11e-07
XLOC_007804	Peaxi162Scf00076g00717	Hop-interacting protein THI113 [Solanum lycopersicum] gb|AEW69813.1| Hop-interacting protein THI113 [Solanum lycopersicum]	959.775	2002.27	1.06087	2.15237	0.0018	0.0047873	yes		Peaxi162Scf00358g00410	1.79917	1.00766	2.15564	0.142048	0.265029
XLOC_030227	Peaxi162Scf00839g00212	Unknown protein	1.42811	2.9785	1.06048	0.601303	0.2223	0.297377	no		Peaxi162Scf00074g00733	1.79895	2.93115	24.0883	9.2e-07	1.24e-05
XLOC_013395	Peaxi162Scf00173g00033	germin-like protein 10	7.9424	16.5645	1.06045	1.74546	0.00385	0.00930537	yes		Peaxi162Scf00858g00215	1.79618	9.47351	38.8739	4.52e-10	1.25e-08
XLOC_033944	Peaxi162Scf01336g00120	Mitogen-activated protein kinase kinase kinase 3	5.45379	11.3725	1.06022	2.4217	5e-05	0.000185415	yes		Peaxi162Scf00886g00021	1.79567	5.74934	49.2538	2.25e-12	9.64e-11
XLOC_026712	Peaxi162Scf00624g00319	DNA repair and recombination protein RAD54-like	17.2366	35.9256	1.05954	2.78746	5e-05	0.000185415	yes		Peaxi162Scf00013g00437	1.79432	4.2754	25.967	3.47e-07	5.29e-06
XLOC_016249	Peaxi162Scf00241g00032	Bifunctional inhibitor/lipid-transfer protein/seed storage 2S albumin superfamily protein	114.831	239.338	1.05953	2.57478	5e-05	0.000185415	yes		Peaxi162Scf00122g00251	1.79349	5.71767	23.6944	1.13e-06	1.48e-05
XLOC_028251	Peaxi162Scf00708g00012	Plastid-lipid-associated protein, chloroplastic	48.0005	100.035	1.05938	2.7771	5e-05	0.000185415	yes		Peaxi162Scf01533g00025	1.79268	1.85282	2.02858	0.154364	0.281571
XLOC_021464	Peaxi162Scf00392g00516	alpha/beta-Hydrolases superfamily protein	2.39899	4.99467	1.05796	1.388	0.025	0.0470681	yes		Peaxi162Scf00059g00129	1.79137	0.865478	6.23572	0.0125199	0.0404904
XLOC_020757	Peaxi162Scf00371g00319	Transducin/WD40 repeat-like superfamily protein	1.98497	4.13119	1.05744	1.29914	0.032	0.0582368	no		Peaxi162Scf00116g00117	1.79108	5.43772	34.2456	4.86e-09	1.1e-07
XLOC_004155	Peaxi162Scf00033g02834	Unknown protein	2.11586	4.40142	1.05672	1.53416	0.01485	0.0300202	yes		Peaxi162Scf00132g00026	1.79034	6.53404	36.4725	1.55e-09	3.85e-08
XLOC_003951	Peaxi162Scf00030g00133	EXORDIUM like 2	1.69688	3.52911	1.05642	1.12173	0.0645	0.106497	no		Peaxi162Scf00679g00318	1.78938	1.66283	16.025	6.25e-05	0.000483838
XLOC_032100	Peaxi162Scf01015g00013	peptidoglycan-binding LysM domain-containing protein	3.42432	7.11951	1.05596	0.962133	0.21635	0.291429	no		Peaxi162Scf00167g01330	1.78693	9.3257	21.7487	3.11e-06	3.56e-05
XLOC_016296	Peaxi162Scf00241g00059	Plant invertase/pectin methylesterase inhibitor superfamily protein	118.03	245.369	1.0558	2.68997	5e-05	0.000185415	yes		Peaxi162Scf00038g02434	1.78559	2.80855	24.5991	7.06e-07	9.84e-06
XLOC_023107	Peaxi162Scf00450g00314	alpha/beta-Hydrolases superfamily protein	1.39488	2.89951	1.05567	1.52414	0.0196	0.0381599	yes		Peaxi162Scf00474g00313	1.78533	3.33613	11.3792	0.000742693	0.00396665
XLOC_017639	Peaxi162Scf00284g00912	Anaphase-promoting complex subunit [Medicago truncatula] gb|AES99618.1| Anaphase-promoting complex subunit [Medicago truncatula]	1.48517	3.08665	1.05541	1.68709	0.0053	0.0122849	yes		Peaxi162Scf00781g00043	1.7851	2.33171	6.66688	0.0098221	0.0331814
XLOC_024936	Peaxi162Scf00536g00112	Tubulin gamma-1 chain	7.10869	14.77	1.05501	2.35854	5e-05	0.000185415	yes		Peaxi162Scf00152g00238	1.78426	0.298045	2.01291	0.155966	0.28401
XLOC_025516	Peaxi162Scf00560g00223	Aldehyde dehydrogenase family 2 member C4	3.00083	6.23414	1.05483	1.91358	0.00295	0.00736963	yes		Peaxi162Scf00575g00079	1.78418	1.37309	2.05383	0.151824	0.278035
XLOC_016515	Peaxi162Scf00249g01220	E3 ubiquitin-protein ligase sina	1.87324	3.89068	1.05449	1.16911	0.0568	0.0954806	no		Peaxi162Scf00474g00213	1.7832	1.98328	5.69256	0.017037	0.0519155
XLOC_007373	Peaxi162Scf00073g02333	Zinc ion binding,DNA binding,helicases,ATP binding,nucleic acid binding isoform 1 [Theobroma cacao] gb|EOY20187.1| Zinc ion binding,DNA binding,helicases,ATP binding,nucleic acid binding isoform 1 [Theobroma cacao]	2.34217	4.86124	1.05348	2.33324	0.00025	0.000817896	yes		Peaxi162Scf00349g00038	1.78288	4.95877	16.2165	5.65e-05	0.000443778
XLOC_008313	Peaxi162Scf00084g00168	phosphatidylinositol-4-phosphate 5-kinase 2	14.7314	30.5452	1.05205	2.75924	5e-05	0.000185415	yes		Peaxi162Scf00700g00017	1.78223	0.48999	3.66222	0.0556593	0.130545
XLOC_011485	Peaxi162Scf00135g01012	GRF1-INTERACTING FACTOR 1 family protein [Populus trichocarpa] gb|ERP48776.1| GRF1-INTERACTING FACTOR 1 family protein [Populus trichocarpa]	4.19208	8.6873	1.05124	1.63626	0.0063	0.0142763	yes		Peaxi162Scf00015g01033	1.78073	3.12593	25.9184	3.56e-07	5.4e-06
XLOC_027894	Peaxi162Scf00689g00417	RING/U-box superfamily protein	1.325	2.74577	1.05121	0.548916	0.3354	0.415586	no		Peaxi162Scf00314g00628	1.77997	3.52578	13.0606	0.000301575	0.00186343
XLOC_000162	Peaxi162Scf00001g00002	methyl-CPG-binding domain 8	3.02612	6.26892	1.05074	2.38425	5e-05	0.000185415	yes		Peaxi162Scf00692g00524	1.77797	-0.00350549	3.71223	0.0540151	0.127581
XLOC_016020	Peaxi162Scf00232g00076	prenylated RAB acceptor 1.G2	4.07483	8.44114	1.0507	0.820121	0.1796	0.250799	no		Peaxi162Scf01060g00143	1.77728	0.343241	5.00426	0.025285	0.0710477
XLOC_013318	Peaxi162Scf00171g01025	Mitochondrial phosphate carrier protein 3, mitochondrial	11.4622	23.7401	1.05045	2.32428	0.0001	0.00035384	yes		Peaxi162Scf00578g00014	1.77381	9.66718	55.3244	1.02e-13	5.72e-12
XLOC_002602	Peaxi162Scf00016g00825	Protein kinase superfamily protein	1.31138	2.71596	1.05037	1.28498	0.0375	0.0668185	no		Peaxi162Scf00042g00123	1.77259	2.2104	9.82003	0.00172621	0.00802468
XLOC_017022	Peaxi162Scf00264g00414	Protein phosphatase 2C family protein	56.666	117.337	1.0501	2.89084	5e-05	0.000185415	yes		Peaxi162Scf00314g00540	1.76942	2.04871	5.24168	0.022052	0.0636307
XLOC_022006	Peaxi162Scf00409g00093	Uncharacterised conserved protein UCP015417, vWA	74.6064	154.46	1.04986	2.97265	5e-05	0.000185415	yes		Peaxi162Scf01062g00213	1.76837	2.02568	10.1785	0.00142084	0.00680712
XLOC_016880	Peaxi162Scf00259g00104	Double Clp-N motif-containing P-loop nucleoside triphosphate hydrolases superfamily protein	6.16436	12.758	1.04937	2.56037	5e-05	0.000185415	yes		Peaxi162Scf00175g00213	1.76811	2.1251	9.18895	0.0024348	0.0106872
XLOC_029120	Peaxi162Scf00763g00412	Pectate lyase family protein	1.28197	2.64967	1.04745	0.495268	0.4252	0.506297	no		Peaxi162Scf00351g00225	1.76754	4.56417	16.3736	5.2e-05	0.000412663
XLOC_012698	Peaxi162Scf00160g00147	Unknown protein	2.51767	5.2033	1.04734	1.3394	0.03975	0.0702842	no		Peaxi162Scf00660g00038	1.76478	3.82963	22.0313	2.68e-06	3.13e-05
XLOC_008264	Peaxi162Scf00083g00915	NAC domain containing protein 76	1.40245	2.89663	1.04643	1.1774	0.0574	0.0963459	no		Peaxi162Scf00146g00026	1.76059	1.61102	14.4929	0.000140692	0.000971017
XLOC_019146	Peaxi162Scf00327g00413	heat shock transcription factor A2	6.00144	12.3873	1.04548	2.03325	0.00125	0.00346795	yes		Peaxi162Scf00009g00348	1.75965	2.26815	7.55041	0.00599965	0.0222537
XLOC_030695	Peaxi162Scf00891g00219	TOPLESS-related 1	34.0522	70.2756	1.04528	2.71261	5e-05	0.000185415	yes		Peaxi162Scf00125g00710	1.7593	3.69993	6.96128	0.00832924	0.0291116
XLOC_005748	Peaxi162Scf00049g02223	basic helix-loop-helix (bHLH) DNA-binding superfamily protein	45.7118	94.2549	1.044	2.7562	5e-05	0.000185415	yes		Peaxi162Scf00641g00018	1.75862	1.12993	1.77858	0.182323	0.31811
XLOC_007566	Peaxi162Scf00074g00140	alcohol dehydrogenase 1	36.546	75.3384	1.04367	2.73338	5e-05	0.000185415	yes		Peaxi162Scf00263g00516	1.75768	4.64843	9.6341	0.00190998	0.00871164
XLOC_016386	Peaxi162Scf00245g00317	non-specific phospholipase C4	2.70806	5.58148	1.04339	1.79633	0.00365	0.00887902	yes		Peaxi162Scf00457g00215	1.75695	7.51836	23.3866	1.32e-06	1.7e-05
XLOC_022640	Peaxi162Scf00433g00025	Unknown protein	21.2358	43.7595	1.0431	2.27541	5e-05	0.000185415	yes		Peaxi162Scf01158g00312	1.75668	1.18438	2.2485	0.133744	0.253534
XLOC_031567	Peaxi162Scf00962g00002	glycerophosphodiester phosphodiesterase, putative [Ricinus communis] gb|EEF47415.1| glycerophosphodiester phosphodiesterase, putative [Ricinus communis]	2.55416	5.26114	1.04253	1.39416	0.01785	0.0351999	yes		Peaxi162Scf00164g01128	1.75625	2.33843	12.6875	0.0003681	0.00220158
XLOC_003942	Peaxi162Scf00030g00043	Unknown protein	1.86477	3.84103	1.04249	0.672935	0.23095	0.306412	no		Peaxi162Scf00120g01317	1.75504	1.59191	8.73106	0.00312834	0.0131215
XLOC_034037	Peaxi162Scf01363g00024	ABI-1-like 1, putative isoform 1 [Theobroma cacao] gb|EOY30754.1| ABI-1-like 1, putative isoform 1 [Theobroma cacao]	1.84727	3.80138	1.04113	1.07169	0.06535	0.107707	no		Peaxi162Scf00099g00207	1.75476	-0.345751	2.74197	0.0977442	0.200205
XLOC_024663	Peaxi162Scf00524g00082	Dof-type zinc finger DNA-binding family protein	1.52391	3.13512	1.04075	1.04053	0.0859	0.13615	no		Peaxi162Scf00786g00455	1.75148	2.64656	13.0322	0.000306176	0.0018868
XLOC_015892	Peaxi162Scf00231g00021	NAD(P)-binding Rossmann-fold superfamily protein	14.4465	29.7009	1.03979	2.6979	5e-05	0.000185415	yes		Peaxi162Scf00034g00114	1.7494	-0.332839	3.46651	0.0626232	0.142471
XLOC_002043	Peaxi162Scf00012g00231	U-box domain-containing protein 27	11.075	22.7546	1.03885	2.25765	0.0002	0.000667709	yes		Peaxi162Scf00152g00029	1.74857	7.01531	52.7659	3.76e-13	1.88e-11
XLOC_025280	Peaxi162Scf00548g00014	BSD domain-containing protein	26.5512	54.5486	1.03876	2.32459	0.00025	0.000817896	yes		Peaxi162Scf01294g00329	1.74841	0.193754	3.54596	0.0596908	0.13746
XLOC_009556	Peaxi162Scf00105g01113	Pre-mRNA cleavage complex 2 protein Pcf11, putative isoform 2 [Theobroma cacao] gb|EOY26718.1| Pre-mRNA cleavage complex 2 protein Pcf11, putative isoform 2 [Theobroma cacao]	6.18758	12.7106	1.03858	2.1021	0.00095	0.00271699	yes		Peaxi162Scf00314g00528	1.74629	7.99785	85.6589	2.14e-20	3.6e-18
XLOC_017696	Peaxi162Scf00285g00046	Polygalacturonase inhibitor	125.133	256.959	1.03808	2.6211	5e-05	0.000185415	yes		Peaxi162Scf00542g00622	1.74562	5.86169	28.0728	1.17e-07	2e-06
XLOC_005791	Peaxi162Scf00050g00632	Leucine-rich repeat receptor-like protein kinase family protein	4.69302	9.62773	1.03668	2.23165	0.0007	0.00206849	yes		Peaxi162Scf00957g00022	1.74475	2.39453	8.14398	0.00432044	0.0171493
XLOC_008298	Peaxi162Scf00084g00092	Duplicated homeodomain-like superfamily protein	14.1674	29.0596	1.03644	2.31979	0.0003	0.000964629	yes		Peaxi162Scf00610g00022	1.7435	6.49396	8.50449	0.0035427	0.0145588
XLOC_027281	Peaxi162Scf00660g00038	CASP-like protein	8.81224	18.075	1.03642	1.91625	0.0026	0.00660917	yes		Peaxi162Scf00401g00006	1.7428	3.44602	9.60089	0.00194483	0.00883362
XLOC_001692	Peaxi162Scf00009g01535	Heparanase-like protein 3	2.81115	5.76429	1.03598	1.59056	0.01375	0.0280904	yes		Peaxi162Scf02210g00001	1.74207	1.69011	12.2192	0.000472993	0.0027228
XLOC_029721	Peaxi162Scf00802g00235	Acyl-[acyl-carrier-protein] desaturase 6, chloroplastic	8.17837	16.7646	1.03554	1.87393	0.00145	0.00395485	yes		Peaxi162Scf00331g01115	1.74	2.76405	23.2996	1.39e-06	1.77e-05
XLOC_018724	Peaxi162Scf00314g00530	Pentatricopeptide repeat (PPR) superfamily protein	2.00036	4.09903	1.03502	1.90057	0.0035	0.00855716	yes		Peaxi162Scf00182g00059	1.73951	0.0139982	2.3959	0.121654	0.236347
XLOC_018783	Peaxi162Scf00314g00419	glutamine synthetase 1.3	1.48122	3.03222	1.03359	0.960304	0.1287	0.190789	no		Peaxi162Scf01132g00348	1.73921	-0.0201327	3.03208	0.0816335	0.174958
XLOC_002861	Peaxi162Scf00016g02244	Leucine-rich repeat protein kinase family protein	5.60244	11.4607	1.03256	2.41741	0.0002	0.000667709	yes		Peaxi162Scf00949g00113	1.73834	1.47103	7.64186	0.0057029	0.0213673
XLOC_008718	Peaxi162Scf00089g01742	FAS-associated factor 2-B	7.99776	16.3556	1.03212	2.32339	0.0001	0.00035384	yes		Peaxi162Scf00009g00024	1.73805	4.11113	7.97678	0.00473812	0.0184631
XLOC_033400	Peaxi162Scf01216g00061	myosin 2	3.22335	6.59073	1.03188	2.31549	0.0002	0.000667709	yes		Peaxi162Scf00323g00621	1.73714	-0.0552263	2.8138	0.0934566	0.193664
XLOC_027207	Peaxi162Scf00658g00212	Mitochondrial substrate carrier family protein	2.98723	6.10745	1.03176	1.52147	0.0177	0.0349436	yes		Peaxi162Scf00964g00003	1.73684	3.31153	18.6741	1.55e-05	0.000144879
XLOC_004334	Peaxi162Scf00036g00711	Disease resistance protein (TIR-NBS-LRR class)	12.1775	24.8959	1.03169	2.51696	5e-05	0.000185415	yes		Peaxi162Scf00962g00002	1.73514	0.771736	6.1216	0.013354	0.042565
XLOC_028960	Peaxi162Scf00753g00021	zinc finger protein 6	6.19401	12.6563	1.03091	1.67129	0.00605	0.0137859	yes		Peaxi162Scf00312g00614	1.73445	4.04145	9.61755	0.00192727	0.00876925
XLOC_024554	Peaxi162Scf00519g00115	Ethylene receptor 2	9.37264	19.1421	1.03022	2.63581	5e-05	0.000185415	yes		Peaxi162Scf00930g00011	1.73396	5.05824	15.5962	7.84e-05	0.000587864
XLOC_011998	Peaxi162Scf00149g01016	Cathepsin B-like cysteine proteinase 6	95.897	195.848	1.03018	2.62544	5e-05	0.000185415	yes		Peaxi162Scf00332g00224	1.73394	3.53474	28.4087	9.82e-08	1.71e-06
XLOC_003039	Peaxi162Scf00017g00131	UDP-Glycosyltransferase superfamily protein	1.45274	2.96521	1.02936	1.29298	0.04	0.070669	no		Peaxi162Scf00013g00201	1.73385	3.81521	47.5353	5.4e-12	2.17e-10
XLOC_000074	Peaxi162Scf00000g00843	Ypt/Rab-GAP domain of gyp1p superfamily protein	4.17205	8.51307	1.02892	2.58772	5e-05	0.000185415	yes		Peaxi162Scf00339g00086	1.73123	9.37749	26.8053	2.25e-07	3.57e-06
XLOC_029091	Peaxi162Scf00760g00127	CASP-like protein	1.44811	2.95217	1.0276	0.772131	0.2725	0.349204	no		Peaxi162Scf00457g00051	1.73068	3.40599	15.2438	9.45e-05	0.000686171
XLOC_007249	Peaxi162Scf00071g00074	RING/U-box superfamily protein	15.8839	32.3748	1.0273	2.4435	5e-05	0.000185415	yes		Peaxi162Scf00130g00326	1.72897	6.24562	21.7146	3.16e-06	3.61e-05
XLOC_001159	Peaxi162Scf00005g00506	AP2-like ethylene-responsive transcription factor	6.07923	12.3829	1.02638	2.05832	0.00145	0.00395485	yes		Peaxi162Scf00083g00915	1.72783	1.22405	7.2178	0.00721841	0.0258798
XLOC_021653	Peaxi162Scf00399g00518	late embryogenis abundant protein 5 [Nicotiana tabacum]	324.608	660.91	1.02576	2.367	5e-05	0.000185415	yes		Peaxi162Scf00081g00088	1.72655	3.1556	8.7221	0.00314375	0.0131755
XLOC_019532	Peaxi162Scf00337g00816	Cleavage and polyadenylation specificity factor subunit 3-II	2.94157	5.98897	1.02572	1.92941	0.00145	0.00395485	yes		Peaxi162Scf00365g00087	1.72646	7.65734	42.4649	7.2e-11	2.34e-09
XLOC_006427	Peaxi162Scf00062g00420	galacturonosyltransferase 6	4.81421	9.79913	1.02535	2.16345	0.00065	0.00193585	yes		Peaxi162Scf00014g00010	1.7243	3.97615	24.8116	6.32e-07	8.95e-06
XLOC_026159	Peaxi162Scf00596g00410		6.93544	14.1149	1.02516	1.63532	0.00655	0.0147655	yes		Peaxi162Scf00316g00328	1.72185	2.41542	4.17423	0.0410433	0.102916
XLOC_011458	Peaxi162Scf00135g00086	2-oxoglutarate (2OG) and Fe(II)-dependent oxygenase superfamily protein	10.0804	20.5024	1.02424	2.23197	0.0004	0.00125109	yes		Peaxi162Scf00050g00138	1.72165	-0.0846414	3.49018	0.061734	0.140943
XLOC_008735	Peaxi162Scf00090g00126	Transcription factor jumonji (jmjC) domain-containing protein	7.74963	15.7504	1.02319	2.71302	5e-05	0.000185415	yes		Peaxi162Scf00488g00003	1.7201	3.68979	5.8889	0.0152366	0.0473561
XLOC_033128	Peaxi162Scf01164g00214	nudix hydrolase homolog 2	3.97333	8.06645	1.02159	1.4767	0.0173	0.0342624	yes		Peaxi162Scf00053g00062	1.71946	5.43606	46.1378	1.1e-11	4.17e-10
XLOC_023493	Peaxi162Scf00461g00116	ethylene response factor 6a [Nicotiana tabacum]	9.72921	19.7391	1.02066	1.90443	0.0023	0.00594717	yes		Peaxi162Scf00314g00429	1.71842	5.88137	17.1025	3.54e-05	0.000298037
XLOC_004148	Peaxi162Scf00033g00251	tuber-specific and sucrose-responsive element binding factor [Solanum tuberosum]	115.272	233.544	1.01865	3.18067	5e-05	0.000185415	yes		Peaxi162Scf01051g00002	1.71792	9.81717	4.00033	0.0454914	0.111611
XLOC_019262	Peaxi162Scf00330g00418	myb domain protein 3r-5	1.52921	3.09543	1.01736	1.42008	0.02345	0.044561	yes		Peaxi162Scf00237g00110	1.71711	5.35874	32.0072	1.54e-08	3.16e-07
XLOC_013749	Peaxi162Scf00179g00627	F-box/FBD/LRR-repeat protein	1.27435	2.5792	1.01717	1.46114	0.0184	0.036134	yes		Peaxi162Scf00747g00310	1.71615	11.5475	5.60314	0.0179283	0.0539647
XLOC_004942	Peaxi162Scf00041g10112	VQ motif-containing family protein [Populus trichocarpa] gb|EEE94381.1| VQ motif-containing family protein [Populus trichocarpa]	16.8591	34.1194	1.01706	2.46389	5e-05	0.000185415	yes		Peaxi162Scf00740g00335	1.71412	1.70204	3.97861	0.0460817	0.112738
XLOC_017219	Peaxi162Scf00270g00310	Pleckstrin homology (PH) and lipid-binding START domains-containing protein	4.83039	9.76718	1.0158	2.31433	0.00035	0.00110899	yes		Peaxi162Scf00299g00919	1.71254	1.61335	7.92216	0.0048833	0.0189017
XLOC_017442	Peaxi162Scf00274g00622		2.65195	5.36126	1.01552	0.712319	0.1716	0.241532	no		Peaxi162Scf00160g01329	1.71205	4.88658	35.7375	2.26e-09	5.46e-08
XLOC_016008	Peaxi162Scf00232g00030	heat shock protein 81-2	43.9074	88.7638	1.01551	2.56471	5e-05	0.000185415	yes		Peaxi162Scf00020g00168	1.71147	6.19283	20.5217	5.9e-06	6.21e-05
XLOC_012846	Peaxi162Scf00164g01010	WRKY DNA-binding protein 23	4.45756	9.01002	1.01528	1.63743	0.00675	0.0151532	yes		Peaxi162Scf00222g00058	1.71099	2.14474	6.807	0.00908011	0.0312129
XLOC_002565	Peaxi162Scf00015g03113	Protein LIGHT-DEPENDENT SHORT HYPOCOTYLS 1	24.7627	50.0494	1.01518	2.33265	5e-05	0.000185415	yes		Peaxi162Scf00023g02023	1.71006	1.52327	12.8797	0.000332168	0.00201933
XLOC_017023	Peaxi162Scf00264g00415	Sigma factor SigB regulation protein RsbQ	10.3568	20.93	1.01499	1.95544	0.0016	0.00431488	yes		Peaxi162Scf00975g10014	1.70796	4.72909	6.89078	0.00866414	0.030069
XLOC_009246	Peaxi162Scf00102g00086	Alcohol dehydrogenase transcription factor Myb/SANT-like family protein	14.7727	29.8483	1.01472	2.36994	0.00015	0.000513767	yes		Peaxi162Scf00191g00046	1.70779	5.16297	17.7154	2.57e-05	0.000227165
XLOC_008142	Peaxi162Scf00081g00088		8.93312	18.0493	1.01471	1.65512	0.0076	0.0168035	yes		Peaxi162Scf00390g00017	1.70708	1.37456	7.39297	0.00654792	0.0239189
XLOC_030074	Peaxi162Scf00827g00010	phospholipase D alpha 1	21.9243	44.2939	1.01458	2.75453	5e-05	0.000185415	yes		Peaxi162Scf00026g00275	1.70259	4.76522	48.567	3.19e-12	1.34e-10
XLOC_016705	Peaxi162Scf00254g00712	Chromatin assembly factor 1 subunit FAS1	3.19709	6.45777	1.01428	2.15486	0.0009	0.00258883	yes		Peaxi162Scf00002g02826	1.70239	0.395597	2.24034	0.134452	0.25445
XLOC_030937	Peaxi162Scf00915g00249	F-box family protein	6.87578	13.8717	1.01255	2.09274	0.00095	0.00271699	yes		Peaxi162Scf00041g01739	1.70055	-0.239278	4.20385	0.0403322	0.101712
XLOC_017423	Peaxi162Scf00274g00349	zinc finger (C3HC4-type RING finger) family protein	11.7573	23.7105	1.01197	2.5774	5e-05	0.000185415	yes		Peaxi162Scf00016g01737	1.70039	4.30609	28.5338	9.21e-08	1.61e-06
XLOC_009056	Peaxi162Scf00097g02012		10.7303	21.6331	1.01156	2.35419	5e-05	0.000185415	yes		Peaxi162Scf00548g00644	1.70035	1.23426	5.14755	0.0232791	0.066477
XLOC_004723	Peaxi162Scf00038g01535	Protein kinase superfamily protein	23.3098	46.9677	1.01073	2.65654	5e-05	0.000185415	yes		Peaxi162Scf00065g00101	1.69915	-0.894127	1.7433	0.186722	0.324064
XLOC_005929	Peaxi162Scf00053g00062	conserved hypothetical protein [Ricinus communis] gb|EEF42556.1| conserved hypothetical protein [Ricinus communis]	14.1539	28.513	1.01042	2.54409	5e-05	0.000185415	yes		Peaxi162Scf01517g00010	1.69733	4.6606	22.6133	1.98e-06	2.41e-05
XLOC_005622	Peaxi162Scf00047g01927	1-aminocyclopropane-1-carboxylate oxidase 1	292.042	588.273	1.01031	2.35001	5e-05	0.000185415	yes		Peaxi162Scf00354g00084	1.69709	1.66449	8.03934	0.00457722	0.0179855
XLOC_001076	Peaxi162Scf00004g04126	Hydroxymethylglutaryl-CoA lyase, mitochondrial	34.4434	69.3756	1.0102	2.70498	5e-05	0.000185415	yes		Peaxi162Scf00082g00164	1.69634	0.0693684	3.03005	0.0817355	0.175122
XLOC_032666	Peaxi162Scf01090g00119	G-type lectin S-receptor-like serine/threonine-protein kinase	1.55533	3.13096	1.00939	1.35056	0.0201	0.0389986	yes		Peaxi162Scf00294g00625	1.69633	0.594055	5.97561	0.0145051	0.0455886
XLOC_026277	Peaxi162Scf00603g00519	D-arabinono-1,4-lactone oxidase family protein	1.32333	2.66311	1.00894	1.29732	0.0304	0.055718	no		Peaxi162Scf00714g10016	1.6962	10.081	14.6975	0.000126216	0.000882575
XLOC_018372	Peaxi162Scf00303g00066	Glucose-1-phosphate adenylyltransferase large subunit 1	8.50413	17.1133	1.00888	2.36105	5e-05	0.000185415	yes		Peaxi162Scf00629g00121	1.69547	2.86986	5.49051	0.01912	0.0569802
XLOC_007885	Peaxi162Scf00078g01023	glycerophosphoryl diester phosphodiesterase, putative [Ricinus communis] gb|EEF40556.1| glycerophosphoryl diester phosphodiesterase, putative [Ricinus communis]	2.81408	5.66272	1.00883	0.973774	0.1253	0.186694	no		Peaxi162Scf00528g00025	1.69179	1.14274	5.53323	0.0186587	0.0558223
XLOC_028699	Peaxi162Scf00739g00321	Uncharacterised conserved protein (UCP030365)	3.07261	6.18094	1.00836	1.89985	0.00415	0.00993522	yes		Peaxi162Scf00070g10021	1.69133	6.97277	15.3327	9.01e-05	0.000661074
XLOC_025070	Peaxi162Scf00540g00128	Protein phosphatase 2C family protein	9.27405	18.648	1.00775	2.2049	0.00085	0.00246011	yes		Peaxi162Scf00020g02020	1.69116	7.51544	39.3456	3.55e-10	1e-08
XLOC_015927	Peaxi162Scf00231g01015	basic helix-loop-helix (bHLH) DNA-binding superfamily protein	3.41979	6.8731	1.00705	1.32363	0.02625	0.049082	yes		Peaxi162Scf00011g00282	1.68864	0.396507	7.07553	0.00781437	0.0276055
XLOC_013695	Peaxi162Scf00178g00161	cinnamyl alcohol dehydrogenase 9	2.98101	5.99031	1.00683	1.5846	0.01175	0.0245242	yes		Peaxi162Scf00454g00411	1.68839	4.36	13.568	0.000230075	0.0014767
XLOC_014079	Peaxi162Scf00189g00019	Ras-related protein Rab-11B	4.20974	8.4567	1.00636	0.866891	0.11855	0.178509	no		Peaxi162Scf00189g00812	1.68825	3.14558	22.3637	2.26e-06	2.69e-05
XLOC_030453	Peaxi162Scf00860g00422	Unknown protein	129.576	260.261	1.00616	2.60577	5e-05	0.000185415	yes		Peaxi162Scf00038g01443	1.68772	2.13951	16.194	5.72e-05	0.000448744
XLOC_024350	Peaxi162Scf00505g00053	BEST Arabidopsis thaliana protein match is: embryo defective 2170	36.1271	72.5227	1.00535	2.73534	5e-05	0.000185415	yes		Peaxi162Scf00108g00002	1.68553	2.89009	11.1947	0.00082031	0.00431006
XLOC_009414	Peaxi162Scf00102g01741	WRKY family transcription factor	16.4888	33.0954	1.00515	2.39545	0.0001	0.00035384	yes		Peaxi162Scf00188g00814	1.6849	2.22876	17.6595	2.64e-05	0.000232647
XLOC_028550	Peaxi162Scf00725g00019	Duplicated homeodomain-like superfamily protein	126.857	254.511	1.00453	2.60764	5e-05	0.000185415	yes		Peaxi162Scf00241g00319	1.68349	5.70976	57.7782	2.93e-14	1.79e-12
XLOC_002882	Peaxi162Scf00016g02711	conserved hypothetical protein [Ricinus communis] gb|EEF34891.1| conserved hypothetical protein [Ricinus communis]	1.64444	3.29793	1.00397	1.16006	0.0475	0.0818735	no		Peaxi162Scf00152g01119	1.68339	9.66133	4.98391	0.0255841	0.0717335
XLOC_009329	Peaxi162Scf00102g00514	Unknown protein	2.52969	5.07208	1.00362	0.820419	0.34645	0.426997	no		Peaxi162Scf00108g00224	1.6833	3.93984	45.0673	1.9e-11	6.87e-10
XLOC_031863	Peaxi162Scf00990g00128	UTP--glucose-1-phosphate uridylyltransferase	4.8474	9.7146	1.00294	1.94913	0.00195	0.0051377	yes		Peaxi162Scf00102g01713	1.68305	2.08728	10.5868	0.00113898	0.00567082
XLOC_027971	Peaxi162Scf00692g00610	Uroporphyrinogen decarboxylase	1.33281	2.67071	1.00275	1.20978	0.03825	0.0679731	no		Peaxi162Scf00202g02028	1.68301	2.03134	12.8158	0.000343703	0.00207908
XLOC_009342	Peaxi162Scf00102g00833	Calcium-binding EF-hand family protein	33.5285	67.1224	1.00141	2.58952	5e-05	0.000185415	yes		Peaxi162Scf00247g00005	1.6828	1.52047	5.26893	0.0217094	0.0628961
XLOC_026836	Peaxi162Scf00634g00211	Checkpoint serine/threonine-protein kinase BUB1, putative isoform 1 [Theobroma cacao] gb|EOY21029.1| Checkpoint serine/threonine-protein kinase BUB1, putative isoform 1 [Theobroma cacao]	4.26085	8.52819	1.0011	1.9592	0.002	0.00525425	yes		Peaxi162Scf01055g00116	1.68078	-0.0297492	2.72546	0.0987598	0.201827
XLOC_007011	Peaxi162Scf00069g00163	Receptor-like protein kinase BRI1-like 3	5.84828	11.7054	1.00109	2.40058	0.0001	0.00035384	yes		Peaxi162Scf01029g00213	1.68015	1.8393	15.1017	0.000101874	0.000731118
XLOC_008019	Peaxi162Scf00079g00245	Unknown protein	1.71236	3.42462	0.999958	2.33457	0.00015	0.000513767	yes		Peaxi162Scf00444g00318	1.67982	3.58688	11.0192	0.000901718	0.00466327
XLOC_010115	Peaxi162Scf00116g00091	neurochondrin family protein	2.11148	4.22214	0.999719	1.65032	0.0082	0.0179529	yes		Peaxi162Scf00474g00710	1.6764	2.98998	7.5135	0.00612381	0.0226251
XLOC_024466	Peaxi162Scf00517g00019	Glutathione S-transferase family protein	3.96669	7.92968	0.999325	1.89083	0.00215	0.00560332	yes		Peaxi162Scf00400g00105	1.67575	0.351913	4.08759	0.0431991	0.107155
XLOC_027880	Peaxi162Scf00689g10026	Dof-type zinc finger DNA-binding family protein isoform 1 [Theobroma cacao] gb|EOY20732.1| Dof-type zinc finger DNA-binding family protein isoform 1 [Theobroma cacao]	7.30362	14.5901	0.998307	1.7391	0.0046	0.0108609	yes		Peaxi162Scf00120g01314	1.67364	3.6381	32.4288	1.24e-08	2.58e-07
XLOC_028201	Peaxi162Scf00702g00611	conserved hypothetical protein [Ricinus communis] gb|EEF32122.1| conserved hypothetical protein [Ricinus communis]	3.07906	6.14514	0.996958	1.59125	0.01195	0.0248847	yes		Peaxi162Scf00362g00848	1.67351	5.97146	15.3173	9.09e-05	0.000664666
XLOC_034479	Peaxi162Scf01604g00017	F-box family protein	3.20844	6.39936	0.996054	1.78807	0.0043	0.0102448	yes		Peaxi162Scf00075g01551	1.6735	0.861066	5.83399	0.0157194	0.0486132
XLOC_000265	Peaxi162Scf00001g00012	Calmodulin-binding transcription activator 2	8.09535	16.1389	0.995373	2.63866	5e-05	0.000185415	yes		Peaxi162Scf00149g01111	1.67224	1.57334	4.65066	0.0310417	0.0832279
XLOC_010200	Peaxi162Scf00117g00128	Unknown protein	2.33592	4.65433	0.994586	0.82878	0.22745	0.302777	no		Peaxi162Scf00086g01318	1.67209	4.58001	28.9136	7.57e-08	1.35e-06
XLOC_007562	Peaxi162Scf00074g00019	conserved hypothetical protein [Ricinus communis] gb|EEF37127.1| conserved hypothetical protein [Ricinus communis]	47.4462	94.5326	0.994519	2.48342	5e-05	0.000185415	yes		Peaxi162Scf00708g00012	1.67157	8.72946	38.442	5.64e-10	1.52e-08
XLOC_001114	Peaxi162Scf00005g04210	secondary cell wall-related glycosyltransferase family 43 [Populus tremula x Populus tremuloides]	3.99287	7.9543	0.994308	1.64014	0.00845	0.0184283	yes		Peaxi162Scf00780g00039	1.67133	0.207715	2.98172	0.0842097	0.179108
XLOC_029129	Peaxi162Scf00763g00232	P-loop containing nucleoside triphosphate hydrolases superfamily protein	2.25877	4.49973	0.994299	2.02935	0.00085	0.00246011	yes		Peaxi162Scf00062g00421	1.67015	2.254	11.4044	0.000732696	0.00392337
XLOC_016642	Peaxi162Scf00253g00137	UDP-glucose:glucosyltransferase [Lycium barbarum]	4.47083	8.90464	0.994015	1.99045	0.00115	0.00322042	yes		Peaxi162Scf00643g00431	1.66758	4.91798	51.4512	7.34e-13	3.42e-11
XLOC_021193	Peaxi162Scf00385g00085	Unknown protein	3.74852	7.46143	0.993132	0.621742	0.2685	0.344889	no		Peaxi162Scf00211g00072	1.66717	5.90676	6.43141	0.0112119	0.0369439
XLOC_022968	Peaxi162Scf00444g00318	NAD(P)-binding Rossmann-fold superfamily protein	2.23297	4.44438	0.99302	1.27284	0.0473	0.0815864	no		Peaxi162Scf00683g00043	1.66634	6.30535	12.6979	0.000366066	0.00219005
XLOC_034396	Peaxi162Scf01543g00120	Protein of unknown function (DUF707)	1.36258	2.71145	0.992721	1.32704	0.0384	0.0682034	no		Peaxi162Scf00745g10014	1.66417	4.19468	51.8046	6.13e-13	2.9e-11
XLOC_002580	Peaxi162Scf00016g00233	DNA replication licensing factor MCM4	3.66333	7.28734	0.992236	2.16979	0.0008	0.002331	yes		Peaxi162Scf00745g00003	1.66227	-0.42961	3.26781	0.0706517	0.156373
XLOC_027068	Peaxi162Scf00648g00220	ATP-dependent Clp protease ATP-binding subunit clpX [Theobroma cacao] gb|EOY23079.1| ATP-dependent Clp protease ATP-binding subunit clpX [Theobroma cacao]	1.56185	3.10689	0.992213	0.964519	0.1131	0.171578	no		Peaxi162Scf00710g00528	1.66212	4.19964	5.65066	0.0174488	0.052867
XLOC_004563	Peaxi162Scf00038g01442	phospholipase D alpha 4	2.25899	4.49279	0.991935	1.79454	0.0035	0.00855716	yes		Peaxi162Scf00486g00315	1.66202	3.62788	26.7821	2.28e-07	3.61e-06
XLOC_027833	Peaxi162Scf00688g00361	12-oxophytodienoate reductase 2	21.091	41.9325	0.991439	2.67589	5e-05	0.000185415	yes		Peaxi162Scf00456g00038	1.66153	4.72017	46.853	7.65e-12	2.99e-10
XLOC_026992	Peaxi162Scf00644g00042	C2 calcium/lipid-binding plant phosphoribosyltransferase family protein	2.81501	5.59569	0.991176	2.07408	0.001	0.00284413	yes		Peaxi162Scf00409g00219	1.66105	3.28593	7.56808	0.0059411	0.022088
XLOC_029209	Peaxi162Scf00769g00012	FAR1-related sequence 7	1.60448	3.18924	0.991112	1.20041	0.05495	0.0928324	no		Peaxi162Scf00045g01447	1.66015	4.01751	35.0946	3.14e-09	7.36e-08
XLOC_027825	Peaxi162Scf00688g00011	Protein of unknown function (DUF579)	17.0698	33.9154	0.990495	2.2363	0.00025	0.000817896	yes		Peaxi162Scf00610g00312	1.65802	2.22689	15.5082	8.21e-05	0.000611361
XLOC_001150	Peaxi162Scf00005g04612	Unknown protein	2.65484	5.27236	0.989825	2.17093	0.0009	0.00258883	yes		Peaxi162Scf00215g00412	1.65762	2.28712	24.7447	6.54e-07	9.21e-06
XLOC_030122	Peaxi162Scf00828g00015	Paired amphipathic helix protein Sin3-like 3	9.06755	17.9873	0.988198	2.56867	5e-05	0.000185415	yes		Peaxi162Scf00269g00315	1.65756	2.61996	21.7837	3.05e-06	3.51e-05
XLOC_011402	Peaxi162Scf00133g01714		1.7614	3.49367	0.988017	0.773424	0.18385	0.255643	no		Peaxi162Scf00047g01927	1.65665	8.33245	26.7309	2.34e-07	3.69e-06
XLOC_014110	Peaxi162Scf00189g00053	Unknown protein	11.9249	23.6369	0.987069	0.50102	0.3684	0.449475	no		Peaxi162Scf00604g00003	1.65644	-0.091042	3.55537	0.059353	0.13691
XLOC_032962	Peaxi162Scf01141g00027	Zinc finger MYND domain-containing protein 15 isoform 1 [Theobroma cacao] gb|EOY00316.1| Zinc finger MYND domain-containing protein 15 isoform 1 [Theobroma cacao]	39.6607	78.6135	0.987065	2.61633	5e-05	0.000185415	yes		Peaxi162Scf00588g00078	1.65474	3.44837	20.8823	4.88e-06	5.25e-05
XLOC_011891	Peaxi162Scf00146g01127	Leucine-rich repeat protein kinase family protein	1.86391	3.69359	0.986694	1.76439	0.004	0.00962105	yes		Peaxi162Scf00129g00237	1.65469	3.89465	23.432	1.29e-06	1.66e-05
XLOC_029761	Peaxi162Scf00803g00315	RING/FYVE/PHD zinc finger superfamily protein	1.5117	2.99324	0.985537	0.912084	0.12675	0.188417	no		Peaxi162Scf00801g00310	1.65217	5.605	14.3776	0.00014957	0.00102243
XLOC_034761	Peaxi162Scf02135g00002	RING/U-box superfamily protein, putative [Theobroma cacao] gb|EOY31218.1| RING/U-box superfamily protein, putative [Theobroma cacao]	1.84866	3.65944	0.985144	0.910595	0.1183	0.178187	no		Peaxi162Scf00019g00095	1.65175	0.973264	9.82855	0.00171824	0.00799515
XLOC_033961	Peaxi162Scf01340g00219	exocyst complex component sec3A	1.91459	3.7898	0.985088	1.80584	0.0036	0.00877252	yes		Peaxi162Scf00042g01217	1.65011	1.99055	3.73797	0.0531891	0.125975
XLOC_019350	Peaxi162Scf00332g00524	WRKY transcription factor 18	21.436	42.4042	0.984171	2.44316	5e-05	0.000185415	yes		Peaxi162Scf00046g00529	1.64871	2.59335	8.76754	0.00306639	0.0128962
XLOC_032683	Peaxi162Scf01092g00129	Disease resistance protein (CC-NBS-LRR class) family	8.53902	16.8914	0.984144	2.49876	0.0001	0.00035384	yes		Peaxi162Scf00020g01234	1.64805	3.07767	13.1515	0.00028729	0.00178475
XLOC_020312	Peaxi162Scf00360g00418	gigantea protein (GI)	24.1498	47.7391	0.983162	2.62774	5e-05	0.000185415	yes		Peaxi162Scf00770g00126	1.6479	3.20536	13.5371	0.000233892	0.00149702
XLOC_020856	Peaxi162Scf00374g00729	Calcium-dependent protein kinase family protein	21.7934	43.0552	0.982296	2.70419	5e-05	0.000185415	yes		Peaxi162Scf00062g00033	1.64754	7.52215	14.1373	0.000169941	0.00114131
XLOC_023678	Peaxi162Scf00469g00822	Cytochrome P450 superfamily protein	12.8414	25.3661	0.982104	2.67361	5e-05	0.000185415	yes		Peaxi162Scf00129g00228	1.64734	1.92056	2.41213	0.120398	0.234501
XLOC_017604	Peaxi162Scf00284g00020	Hypoxia-responsive family protein [Theobroma cacao] gb|EOY20019.1| Hypoxia-responsive family protein [Theobroma cacao]	8.17801	16.136	0.980463	1.55302	0.305	0.383815	no		Peaxi162Scf00189g10021	1.64726	3.47735	4.95341	0.0260392	0.0726558
XLOC_008474	Peaxi162Scf00088g00614	Octicosapeptide/Phox/Bem1p (PB1) domain-containing protein / tetratricopeptide repeat (TPR)-containing protein	14.1365	27.8879	0.980215	2.62376	5e-05	0.000185415	yes		Peaxi162Scf00095g00088	1.64557	1.50036	7.02206	0.00805118	0.0283213
XLOC_004594	Peaxi162Scf00038g01940	Plant protein of unknown function (DUF936)	1.93257	3.81111	0.979688	1.48293	0.0133	0.0272974	yes		Peaxi162Scf00014g00156	1.64474	1.09442	5.25966	0.0218253	0.063131
XLOC_007093	Peaxi162Scf00069g02244	phosphoenolpyruvate carboxylase 3	13.7418	27.0819	0.978757	2.54008	5e-05	0.000185415	yes		Peaxi162Scf00288g00815	1.64468	3.30347	27.2095	1.83e-07	2.97e-06
XLOC_007061	Peaxi162Scf00069g01511	Core-2/I-branching beta-1,6-N-acetylglucosaminyltransferase family protein	15.9371	31.3698	0.976992	2.34175	0.00015	0.000513767	yes		Peaxi162Scf01650g00043	1.64317	4.33943	41.3642	1.26e-10	3.92e-09
XLOC_002078	Peaxi162Scf00013g00047	Leucine-rich receptor-like protein kinase family protein	1.36415	2.68388	0.976319	1.68393	0.00565	0.0129878	yes		Peaxi162Scf00007g00252	1.63969	3.78884	17.458	2.94e-05	0.000254115
XLOC_031580	Peaxi162Scf00964g00140	purple acid phosphatase 18	19.2934	37.9437	0.97575	2.48101	5e-05	0.000185415	yes		Peaxi162Scf00599g00008	1.63965	8.47075	26.0366	3.35e-07	5.13e-06
XLOC_024485	Peaxi162Scf00517g00062	Alcohol dehydrogenase transcription factor Myb/SANT-like family protein, putative [Theobroma cacao] gb|EOX93926.1| Alcohol dehydrogenase transcription factor Myb/SANT-like family protein, putative [Theobroma cacao]	13.105	25.7597	0.975003	2.0377	0.0018	0.0047873	yes		Peaxi162Scf00062g00113	1.63901	4.57875	24.012	9.57e-07	1.28e-05
XLOC_013690	Peaxi162Scf00178g01110	WRKY family transcription factor	217.956	428.419	0.974985	2.28543	0.0001	0.00035384	yes		Peaxi162Scf00611g00052	1.63803	5.05109	7.42388	0.00643638	0.0235739
XLOC_014326	Peaxi162Scf00194g00019	aspartic proteinase A1	9.28048	18.2376	0.974648	2.40462	5e-05	0.000185415	yes		Peaxi162Scf00038g02342	1.63741	3.42689	6.65729	0.00987509	0.0333333
XLOC_032952	Peaxi162Scf01133g00017	basic helix-loop-helix (bHLH) DNA-binding superfamily protein	3.49321	6.86466	0.974635	1.81225	0.0044	0.0104501	yes		Peaxi162Scf00209g00069	1.6369	4.93603	3.53619	0.0600433	0.137919
XLOC_018200	Peaxi162Scf00299g00014	50S ribosomal protein L16, chloroplastic	5.51259	10.8283	0.974009	1.35781	0.02955	0.0543697	no		Peaxi162Scf00285g00443	1.63633	5.46256	22.5145	2.09e-06	2.51e-05
XLOC_027014	Peaxi162Scf00646g00324	Condensin-2 complex subunit H2	2.32871	4.57401	0.973928	1.68885	0.00605	0.0137859	yes		Peaxi162Scf00902g00036	1.63534	3.4574	25.6374	4.12e-07	6.14e-06
XLOC_014221	Peaxi162Scf00192g00036	peptidoglycan-binding LysM domain-containing protein	34.4291	67.6129	0.973669	1.83715	0.00275	0.00692868	yes		Peaxi162Scf00020g00154	1.6347	8.06818	22.2116	2.44e-06	2.9e-05
XLOC_009907	Peaxi162Scf00111g00115	Persulfide dioxygenase ETHE1 homolog, mitochondrial	19.2254	37.7525	0.973559	2.38974	0.00015	0.000513767	yes		Peaxi162Scf00683g00037	1.63451	1.19902	4.99203	0.0254643	0.0714663
XLOC_023544	Peaxi162Scf00463g00427	Ubiquitin carboxyl-terminal hydrolase family protein	1.43503	2.81682	0.972991	1.31478	0.0334	0.0604267	no		Peaxi162Scf00699g00008	1.63434	2.53133	12.333	0.000445026	0.00258843
XLOC_014356	Peaxi162Scf00194g01043	Disease resistance protein (TIR-NBS-LRR class) family	14.0441	27.5556	0.972382	2.01088	0.0012	0.0033442	yes		Peaxi162Scf00231g00021	1.63426	5.75807	25.8152	3.76e-07	5.66e-06
XLOC_018747	Peaxi162Scf00314g00087	RING/U-box superfamily protein	6.56124	12.8735	0.972362	1.55175	0.0094	0.0202203	yes		Peaxi162Scf00934g00138	1.63231	7.1508	26.1868	3.1e-07	4.79e-06
XLOC_014150	Peaxi162Scf00190g00616	Unknown protein	7.51747	14.7486	0.972262	1.84295	0.0031	0.00769733	yes		Peaxi162Scf00001g04911	1.62949	2.93959	19.5137	9.99e-06	9.83e-05
XLOC_028603	Peaxi162Scf00732g00044	CBL-interacting protein kinase 12	16.2962	31.9603	0.971745	2.32505	0.0001	0.00035384	yes		Peaxi162Scf00017g02635	1.62806	-0.0836681	2.38106	0.122814	0.238088
XLOC_012536	Peaxi162Scf00159g00068	Auxin efflux carrier family protein	3.21235	6.29757	0.971167	1.79576	0.00345	0.00845147	yes		Peaxi162Scf02035g00034	1.62614	6.70608	26.1239	3.2e-07	4.91e-06
XLOC_031568	Peaxi162Scf00962g00019	NAC domain protein,	78.6229	154.045	0.970333	2.54587	5e-05	0.000185415	yes		Peaxi162Scf00222g00823	1.62608	4.02067	30.4361	3.45e-08	6.62e-07
XLOC_012906	Peaxi162Scf00165g00015	Protein of unknown function (DUF506)	12.164	23.8317	0.970261	2.31685	0.00055	0.00166651	yes		Peaxi162Scf00518g00436	1.62521	0.108972	3.98139	0.0460056	0.112612
XLOC_025853	Peaxi162Scf00579g00317		4.39236	8.60164	0.969616	1.09279	0.05595	0.0942831	no		Peaxi162Scf00241g00066	1.62473	0.854741	2.46731	0.116237	0.228242
XLOC_022661	Peaxi162Scf00434g00033	Unknown protein	9.3215	18.2533	0.969526	2.02803	0.00165	0.00443308	yes		Peaxi162Scf00135g00128	1.62401	3.11055	14.7446	0.000123097	0.000864559
XLOC_018010	Peaxi162Scf00294g01014	ERD (early-responsive to dehydration stress) family protein	2.31703	4.53528	0.968915	1.74193	0.00615	0.0139822	yes		Peaxi162Scf00129g01035	1.62303	5.63466	30.3048	3.69e-08	7.03e-07
XLOC_000900	Peaxi162Scf00003g04538	TRICHOME BIREFRINGENCE-LIKE 4	5.79114	11.3306	0.968311	1.74413	0.01075	0.0227123	yes		Peaxi162Scf00038g02334	1.62263	2.08701	9.94123	0.00161617	0.00757143
XLOC_011202	Peaxi162Scf00130g00925	IQ-domain 12	4.25549	8.32518	0.968157	1.5983	0.0089	0.0192842	yes		Peaxi162Scf00360g00076	1.62246	5.43012	46.4073	9.61e-12	3.7e-10
XLOC_026781	Peaxi162Scf00629g00318	Protein of unknown function (DUF1336)	4.37	8.54603	0.967621	1.92498	0.00185	0.00490454	yes		Peaxi162Scf00089g01519	1.62244	1.41253	8.65934	0.0032539	0.0135603
XLOC_029536	Peaxi162Scf00789g00219	DNA repair protein RAD5	1.35766	2.65499	0.967588	1.64877	0.00975	0.0208684	yes		Peaxi162Scf00066g01129	1.62237	4.90883	18.1818	2.01e-05	0.000182082
XLOC_023154	Peaxi162Scf00450g00740	Inositol-1,4,5-trisphosphate 5-phosphatase 4 isoform 1 [Theobroma cacao] gb|EOY12430.1| Inositol-1,4,5-trisphosphate 5-phosphatase 4 isoform 1 [Theobroma cacao]	1.55798	3.0463	0.967381	1.2055	0.04135	0.0727342	no		Peaxi162Scf00165g00015	1.6215	4.21382	37.4634	9.31e-10	2.43e-08
XLOC_029628	Peaxi162Scf00795g00216	Pyruvate kinase family protein	2.83051	5.53396	0.96725	1.74573	0.00715	0.0159352	yes		Peaxi162Scf00038g00203	1.62113	4.16322	40.2694	2.21e-10	6.51e-09
XLOC_002991	Peaxi162Scf00017g02823	Unknown protein	20.3871	39.8563	0.967147	2.15706	0.00035	0.00110899	yes		Peaxi162Scf00111g01112	1.62037	1.57414	4.58891	0.0321796	0.0855917
XLOC_023240	Peaxi162Scf00452g00335	Protein kinase superfamily protein	2.98145	5.82839	0.967084	2.0685	0.0009	0.00258883	yes		Peaxi162Scf00057g02526	1.62036	1.44519	8.45377	0.00364288	0.0148702
XLOC_002795	Peaxi162Scf00016g00625	basic helix-loop-helix (bHLH) DNA-binding superfamily protein	2.72518	5.32003	0.965082	1.62204	0.0098	0.0209613	yes		Peaxi162Scf00943g00214	1.6202	4.07038	28.4858	9.44e-08	1.65e-06
XLOC_000051	Peaxi162Scf00000g00682	EF1 protein [Nicotiana tabacum]	7.39833	14.4224	0.963036	1.81866	0.0033	0.0081304	yes		Peaxi162Scf00332g00749	1.61697	5.72837	13.0223	0.00030781	0.00189461
XLOC_013476	Peaxi162Scf00174g00718	calcium-dependent protein kinase 29	1.68988	3.29166	0.961892	1.28856	0.02765	0.0513325	no		Peaxi162Scf00472g00221	1.6165	4.1515	14.7481	0.000122873	0.000863574
XLOC_005334	Peaxi162Scf00045g01458	bZIP transcription factor family protein 4 [Camellia sinensis]	19.7728	38.5038	0.961486	2.41181	5e-05	0.000185415	yes		Peaxi162Scf00183g00121	1.61572	-0.410399	2.69393	0.100731	0.204915
XLOC_009972	Peaxi162Scf00111g01324	trehalose-6-phosphate synthase	3.15684	6.14401	0.960699	1.99361	0.0015	0.00407526	yes		Peaxi162Scf00280g00613	1.61443	3.95114	24.394	7.85e-07	1.08e-05
XLOC_002864	Peaxi162Scf00016g10236	Prefoldin chaperone subunit family protein	4.77227	9.28165	0.959706	2.09753	0.0019	0.00502129	yes		Peaxi162Scf00159g01020	1.61402	1.98324	13.8739	0.0001955	0.00128017
XLOC_020527	Peaxi162Scf00363g00412	glycosyl hydrolase 9C1	2.06936	4.0227	0.958977	1.60234	0.0074	0.0164183	yes		Peaxi162Scf00714g00334	1.61342	2.44482	14.9546	0.000110131	0.000782782
XLOC_023641	Peaxi162Scf00469g00623	DNAJ heat shock N-terminal domain-containing protein	1.44379	2.80492	0.958096	1.07728	0.05935	0.0991593	no		Peaxi162Scf00010g02017	1.61332	0.152236	3.42204	0.0643316	0.145558
XLOC_025173	Peaxi162Scf00544g00616	Alcohol-forming fatty acyl-CoA reductase	1.45855	2.83256	0.957572	1.27429	0.0346	0.0623064	no		Peaxi162Scf00610g00361	1.61307	4.44548	5.05327	0.0245794	0.0693771
XLOC_007448	Peaxi162Scf00073g02224	Protein kinase superfamily protein	5.41057	10.5034	0.957009	2.03591	0.00115	0.00322042	yes		Peaxi162Scf00156g00619	1.61269	4.279	35.0958	3.14e-09	7.36e-08
XLOC_029306	Peaxi162Scf00775g00042	UDP-Glycosyltransferase superfamily protein	2.47475	4.80353	0.956813	1.43782	0.0228	0.0434951	yes		Peaxi162Scf00811g00011	1.61261	2.22285	13.8092	0.000202342	0.00131914
XLOC_021110	Peaxi162Scf00382g00219	Protein kinase superfamily protein	16.0053	31.0605	0.956537	2.62467	5e-05	0.000185415	yes		Peaxi162Scf00372g00004	1.61218	5.79004	35.0253	3.25e-09	7.57e-08
XLOC_027009	Peaxi162Scf00646g00223	ATP binding microtubule motor family protein	10.2533	19.8943	0.956276	2.42406	0.0001	0.00035384	yes		Peaxi162Scf00207g00087	1.61146	1.15772	3.27653	0.0702772	0.155794
XLOC_024382	Peaxi162Scf00515g00517	Cytochrome P450 superfamily protein	1.58562	3.0765	0.956243	1.26212	0.0429	0.0750853	no		Peaxi162Scf00516g00430	1.61062	6.52462	30.4926	3.35e-08	6.45e-07
XLOC_005355	Peaxi162Scf00045g02037	tyramine hydroxycinnamoyl transferase [Solanum tuberosum]	56.6094	109.688	0.954285	2.40044	5e-05	0.000185415	yes		Peaxi162Scf00470g00026	1.60998	-0.448441	1.86654	0.171872	0.304883
XLOC_007457	Peaxi162Scf00074g00132	Granule-bound starch synthase 1, chloroplastic/amyloplastic	4.23614	8.20795	0.954271	2.01039	0.00145	0.00395485	yes		Peaxi162Scf00016g00411	1.60989	5.72987	31.1507	2.39e-08	4.75e-07
XLOC_017233	Peaxi162Scf00270g00092	conserved peptide upstream open reading frame 47	7.11795	13.7915	0.954251	1.99151	0.00125	0.00346795	yes		Peaxi162Scf00076g00422	1.60879	1.77	3.68544	0.0548896	0.129087
XLOC_017139	Peaxi162Scf00268g00046	myb domain protein 6	75.2784	145.802	0.953706	2.65021	5e-05	0.000185415	yes		Peaxi162Scf00222g00822	1.60808	5.27621	59.4748	1.24e-14	8.14e-13
XLOC_021343	Peaxi162Scf00390g00326	with no lysine (K) kinase 5	6.64232	12.8639	0.953565	2.13635	0.0002	0.000667709	yes		Peaxi162Scf00009g00082	1.60715	3.56531	36.3986	1.61e-09	3.99e-08
XLOC_015784	Peaxi162Scf00227g00811	Regulator of chrom isoform 1 [Theobroma cacao]	8.40046	16.2681	0.953509	2.15024	0.0009	0.00258883	yes		Peaxi162Scf00078g01131	1.60658	5.7931	44.935	2.04e-11	7.29e-10
XLOC_021387	Peaxi162Scf00391g00113	zinc finger family protein [Populus trichocarpa] gb|EEF03137.1| zinc finger family protein [Populus trichocarpa]	14.4862	28.0529	0.953469	1.38239	0.021	0.040507	yes		Peaxi162Scf00001g00023	1.60511	7.69402	36.8942	1.25e-09	3.16e-08
XLOC_018979	Peaxi162Scf00321g00216	UDP-Glycosyltransferase superfamily protein	4.96442	9.60096	0.951555	2.30566	0.0002	0.000667709	yes		Peaxi162Scf00074g01127	1.60501	4.19681	40.2413	2.24e-10	6.59e-09
XLOC_028514	Peaxi162Scf00723g00036	Unknown protein	66.9709	129.495	0.95129	1.61057	0.00735	0.0163241	yes		Peaxi162Scf00341g00619	1.60484	3.51006	22.6303	1.96e-06	2.39e-05
XLOC_003935	Peaxi162Scf00030g10015	Eukaryotic aspartyl protease family protein	6.6395	12.8356	0.951009	1.95183	0.00155	0.00419549	yes		Peaxi162Scf00171g00619	1.60354	1.09813	6.03359	0.0140361	0.0443706
XLOC_005398	Peaxi162Scf00046g00530	calcium-transporting ATPase, putative	67.129	129.498	0.947925	2.44716	5e-05	0.000185415	yes		Peaxi162Scf00152g00433	1.60327	2.36243	17.5409	2.81e-05	0.000245121
XLOC_014673	Peaxi162Scf00202g00314	Equilibrative nucleotide transporter 3	6.32144	12.1932	0.947748	1.87568	0.0024	0.00617564	yes		Peaxi162Scf00324g00815	1.60195	0.159611	3.3617	0.066729	0.14982
XLOC_008186	Peaxi162Scf00082g00151	Unknown protein	1.85364	3.57299	0.946772	1.48233	0.01465	0.0296708	yes		Peaxi162Scf00338g00812	1.6018	3.48033	17.5329	2.82e-05	0.000246046
XLOC_011307	Peaxi162Scf00132g00819	Unknown protein	2.39894	4.62318	0.946491	1.02059	0.15155	0.218456	no		Peaxi162Scf00446g00414	1.60148	-0.214078	1.2503	0.263495	0.412971
XLOC_032781	Peaxi162Scf01108g00212	Excinuclease ABC, C subunit, N-terminal	3.87465	7.4661	0.946291	1.31221	0.0302	0.0554041	no		Peaxi162Scf00015g01041	1.60147	3.90321	35.0251	3.25e-09	7.57e-08
XLOC_029026	Peaxi162Scf00756g00437	electron carriers	8.16539	15.719	0.944916	2.39752	0.00015	0.000513767	yes		Peaxi162Scf00001g00006	1.60018	2.7873	15.0533	0.000104518	0.000747504
XLOC_002321	Peaxi162Scf00014g00156	18.2 kDa class I heat shock protein	1.67053	3.21519	0.944597	0.989253	0.1061	0.162665	no		Peaxi162Scf00906g00019	1.59833	11.8755	6.59953	0.0102006	0.0341757
XLOC_030712	Peaxi162Scf00893g00432	Tetratricopeptide repeat (TPR)-like superfamily protein	2.31364	4.45237	0.944408	1.73784	0.0086	0.0187147	yes		Peaxi162Scf00450g00028	1.59814	2.6147	10.8487	0.000988629	0.00504471
XLOC_024671	Peaxi162Scf00525g00059	DDT domain-containing protein, putative isoform 1 [Theobroma cacao] gb|EOX94057.1| DDT domain-containing protein, putative isoform 1 [Theobroma cacao]	3.86327	7.43432	0.944377	2.01559	0.00145	0.00395485	yes		Peaxi162Scf00274g00048	1.59796	11.1843	4.67196	0.0306589	0.0823936
XLOC_021758	Peaxi162Scf00402g00941	Major facilitator superfamily protein	21.6433	41.637	0.943948	2.49698	5e-05	0.000185415	yes		Peaxi162Scf00140g01336	1.59556	-0.379322	1.24776	0.26398	0.413351
XLOC_011195	Peaxi162Scf00130g00824	6-phosphogluconate dehydrogenase family protein	10.8533	20.8774	0.943809	2.24247	0.0003	0.000964629	yes		Peaxi162Scf00447g00074	1.59422	1.48166	9.22663	0.0023852	0.0105066
XLOC_013346	Peaxi162Scf00171g00045	sucrose synthase 6	3.44814	6.63282	0.943804	1.97494	0.00175	0.00466936	yes		Peaxi162Scf00045g02037	1.59417	7.08199	4.40897	0.0357504	0.0926737
XLOC_014022	Peaxi162Scf00188g01023	Unknown protein	6.32006	12.152	0.943188	1.83902	0.00245	0.0062886	yes		Peaxi162Scf00049g00911	1.59394	1.67698	5.65435	0.0174122	0.0528024
XLOC_014657	Peaxi162Scf00201g00034	exocyst subunit exo70 family protein E2	1.54523	2.96992	0.942601	1.4231	0.0407	0.0717387	no		Peaxi162Scf00089g01330	1.59284	4.5036	35.6899	2.31e-09	5.56e-08
XLOC_019399	Peaxi162Scf00332g00545	Pentatricopeptide repeat-containing protein	2.26022	4.34383	0.942504	1.82491	0.00315	0.00780583	yes		Peaxi162Scf00037g01523	1.59166	1.65804	13.8793	0.000194939	0.00127771
XLOC_008573	Peaxi162Scf00089g00625	Oxygen-independent coproporphyrinogen-III oxidase 1	2.38802	4.58777	0.941981	1.43338	0.01945	0.0379053	yes		Peaxi162Scf00009g00023	1.59146	2.23147	12.871	0.000333712	0.00202574
XLOC_031891	Peaxi162Scf00992g00007	Plant protein of unknown function (DUF868)	23.2818	44.7263	0.941917	2.38767	5e-05	0.000185415	yes		Peaxi162Scf00102g00178	1.59137	3.70539	12.1506	0.000490728	0.0028054
XLOC_002931	Peaxi162Scf00016g03457		6.3765	12.2488	0.9418	1.33149	0.0279	0.0517307	no		Peaxi162Scf00271g00518	1.59086	1.62507	8.33072	0.00389802	0.0157303
XLOC_009020	Peaxi162Scf00096g00825	beta-fructofuranosidase, insoluble isoenzyme 1-like precursor [Solanum tuberosum] gb|AEV46341.1| apoplastic invertase [Solanum tuberosum]	5.01125	9.62295	0.941308	1.86049	0.0028	0.00703987	yes		Peaxi162Scf00384g00008	1.59037	1.91157	6.45161	0.0110852	0.0366183
XLOC_001855	Peaxi162Scf00011g00123	DNA-binding bromodomain-containing protein	8.06275	15.4802	0.941083	2.24003	0.00025	0.000817896	yes		Peaxi162Scf00263g00519	1.59018	3.28367	19.4	1.06e-05	0.000103325
XLOC_006730	Peaxi162Scf00065g00111	Unknown protein	4.10657	7.88432	0.941053	2.06998	0.0016	0.00431488	yes		Peaxi162Scf00135g00086	1.58979	5.70067	39.6072	3.11e-10	8.83e-09
XLOC_012037	Peaxi162Scf00150g10111	Ring/U-Box superfamily protein, putative isoform 1 [Theobroma cacao] gb|EOY33661.1| Ring/U-Box superfamily protein, putative isoform 1 [Theobroma cacao]	8.57643	16.4537	0.939963	2.37379	0.0002	0.000667709	yes		Peaxi162Scf00071g00318	1.58976	2.51818	12.9981	0.000311814	0.00191698
XLOC_001147	Peaxi162Scf00005g04018	Ph isoform 3, partial [Theobroma cacao]	11.7596	22.548	0.939163	1.85434	0.0024	0.00617564	yes		Peaxi162Scf00080g01010	1.58969	-0.305235	1.83911	0.175055	0.309047
XLOC_011168	Peaxi162Scf00130g00127	Calcium-binding EF-hand family protein	102.03	195.438	0.937726	2.36303	0.0001	0.00035384	yes		Peaxi162Scf00105g00415	1.58907	0.550582	4.31329	0.0378157	0.0968636
XLOC_009552	Peaxi162Scf00105g00817	Zinc finger FYVE domain-containing protein 26 isoform 3 [Theobroma cacao] gb|EOY29641.1| Zinc finger FYVE domain-containing protein 26 isoform 3 [Theobroma cacao]	8.47112	16.2192	0.937076	2.02088	0.0008	0.002331	yes		Peaxi162Scf00061g00027	1.58891	0.217466	4.45519	0.0347953	0.090703
XLOC_034100	Peaxi162Scf01385g00023	Unknown protein	2.70549	5.17826	0.936577	0.968513	0.08895	0.140254	no		Peaxi162Scf00518g00435	1.58868	3.07487	20.6815	5.42e-06	5.76e-05
XLOC_008293	Peaxi162Scf00084g00077	purine permease 10	3.78811	7.24507	0.935523	1.37211	0.02835	0.0524523	no		Peaxi162Scf00006g00810	1.5885	0.654211	3.98015	0.0460393	0.112661
XLOC_030289	Peaxi162Scf00843g00012	UDP-Glycosyltransferase superfamily protein	73.2761	140.086	0.934902	2.40279	5e-05	0.000185415	yes		Peaxi162Scf00876g00218	1.58837	1.37245	10.4073	0.00125519	0.0061387
XLOC_015511	Peaxi162Scf00220g00058	Rhamnogalacturonate lyase family protein	1.89912	3.62796	0.933827	1.52267	0.0119	0.0247948	yes		Peaxi162Scf00251g00081	1.58814	5.90054	10.6311	0.00111201	0.00556598
XLOC_011553	Peaxi162Scf00137g00313	SNF2 domain-containing protein / helicase domain-containing protein / zinc finger protein-related	10.7683	20.5698	0.933732	2.44627	5e-05	0.000185415	yes		Peaxi162Scf00390g00325	1.58665	4.17696	24.782	6.42e-07	9.06e-06
XLOC_011215	Peaxi162Scf00130g01210	RNA-directed DNA polymerase (reverse transcriptase)	1.44941	2.76802	0.933387	1.27639	0.03065	0.0561112	no		Peaxi162Scf00700g00040	1.58526	1.41785	3.90062	0.0482683	0.116887
XLOC_011475	Peaxi162Scf00135g00025	FKBP-type peptidyl-prolyl cis-trans isomerase, putative [Arabidopsis thaliana]	3.96507	7.57232	0.933386	1.12112	0.05805	0.0972831	no		Peaxi162Scf00128g01750	1.58492	7.1064	24.7302	6.59e-07	9.27e-06
XLOC_015569	Peaxi162Scf00222g00121	Protein of unknown function (DUF1336)	11.3652	21.6917	0.932515	2.13919	0.0004	0.00125109	yes		Peaxi162Scf00983g00004	1.58461	5.97994	31.081	2.47e-08	4.89e-07
XLOC_024759	Peaxi162Scf00528g00515	alpha/beta-Hydrolases superfamily protein	44.7534	85.4119	0.932439	2.32721	0.0002	0.000667709	yes		Peaxi162Scf00174g00025	1.5844	5.15686	29.997	4.33e-08	8.16e-07
XLOC_001924	Peaxi162Scf00011g00425	Phosphatidylinositol-4-phosphate 5-kinase family protein	5.05398	9.64371	0.932168	2.17011	0.0005	0.00152937	yes		Peaxi162Scf00315g00813	1.58338	3.46805	14.7989	0.000119607	0.000842619
XLOC_004654	Peaxi162Scf00038g00112	Unknown protein	2.1543	4.10949	0.931743	0.914706	0.1118	0.169896	no		Peaxi162Scf00446g00056	1.58275	5.44291	34.5327	4.19e-09	9.6e-08
XLOC_021262	Peaxi162Scf00386g00817	Chromatin-remodeling complex ATPase chain Iswi	19.5041	37.1714	0.930415	2.54578	5e-05	0.000185415	yes		Peaxi162Scf00296g00099	1.58267	3.68365	23.737	1.1e-06	1.45e-05
XLOC_006006	Peaxi162Scf00054g02318	Plant invertase/pectin methylesterase inhibitor superfamily protein	406.144	773.748	0.929873	2.20077	5e-05	0.000185415	yes		Peaxi162Scf00325g00034	1.58096	5.55733	10.4866	0.00120242	0.00592544
XLOC_013440	Peaxi162Scf00174g00045	Interstitial collagenase	1.73318	3.30144	0.92967	1.0028	0.1102	0.167984	no		Peaxi162Scf01174g00119	1.58079	4.47863	44.5453	2.49e-11	8.7e-10
XLOC_027765	Peaxi162Scf00684g00560	CASP-like protein	6.96634	13.2651	0.929166	1.47679	0.01475	0.0298441	yes		Peaxi162Scf00314g00943	1.57998	5.05014	11.4249	0.00072465	0.00388632
XLOC_014896	Peaxi162Scf00207g00636	FAR1-related sequence 8	2.27465	4.32911	0.928427	1.40875	0.03425	0.0617598	no		Peaxi162Scf00286g00236	1.57802	1.32076	7.57223	0.00592743	0.022053
XLOC_033872	Peaxi162Scf01315g00113	peptide chain release factor, putative	2.33314	4.43812	0.927675	1.34274	0.0296	0.0544501	no		Peaxi162Scf00384g00512	1.57727	1.29967	5.80287	0.0160001	0.0493586
XLOC_007274	Peaxi162Scf00071g01413	U11/U12 small nuclear ribonucleoprotein 48 kDa protein, putative isoform 1 [Theobroma cacao] ref|XP_007030255.1| U11/U12 small nuclear ribonucleoprotein 48 kDa protein, putative isoform 1 [Theobroma cacao] ref|XP_007030256.1| U11/U12 small nuclear ribonucleoprotein 48 kDa protein, putative isoform 1 [Theobroma cacao] ref|XP_007030257.1| U11/U12 small nuclear ribonucleoprotein 48 kDa protein, puta…	4.1777	7.94582	0.927486	2.11662	0.0006	0.00180172	yes		Peaxi162Scf00338g00031	1.5771	1.69496	8.79107	0.00302708	0.0127744
XLOC_033354	Peaxi162Scf01208g00007	lon protease 1	8.94165	17.0042	0.927277	1.12915	0.0575	0.0964896	no		Peaxi162Scf00574g00092	1.57645	5.27987	58.2913	2.26e-14	1.4e-12
XLOC_032635	Peaxi162Scf01086g00153	galacturonosyltransferase 12	4.74833	9.01417	0.924773	1.86148	0.00195	0.0051377	yes		Peaxi162Scf00893g00434	1.57566	3.07031	8.2339	0.00411151	0.0164556
XLOC_028381	Peaxi162Scf00714g00334	Protein of unknown function (DUF810)	5.05646	9.59727	0.924498	2.29264	0.00055	0.00166651	yes		Peaxi162Scf01063g00111	1.57491	0.583913	2.2569	0.13302	0.252671
XLOC_030163	Peaxi162Scf00833g00024	Delta(24)-sterol reductase	8.5985	16.3159	0.92412	2.13559	0.0006	0.00180172	yes		Peaxi162Scf01256g00221	1.5725	3.97853	24.7941	6.38e-07	9.01e-06
XLOC_000104	Peaxi162Scf00000g00394	SPA1-related 4	1.57341	2.98503	0.923853	1.55552	0.0115	0.0240713	yes		Peaxi162Scf00914g00530	1.57106	1.29762	4.12596	0.04223	0.105268
XLOC_026075	Peaxi162Scf00591g00515	Unknown protein	3.12654	5.91036	0.918677	1.24076	0.0359	0.0643366	no		Peaxi162Scf00481g00633	1.56947	-0.351745	2.10479	0.146838	0.271425
XLOC_029281	Peaxi162Scf00774g00001	conserved hypothetical protein [Ricinus communis] gb|EEF30486.1| conserved hypothetical protein [Ricinus communis]	2.14997	4.06345	0.918385	1.65464	0.00955	0.0204981	yes		Peaxi162Scf00038g00519	1.56946	3.85904	16.8057	4.14e-05	0.000339659
XLOC_033770	Peaxi162Scf01302g00028	Protein of unknown function (DUF3527)	6.57064	12.4162	0.918119	2.15137	0.00025	0.000817896	yes		Peaxi162Scf00450g00027	1.56927	0.728324	3.00547	0.0829837	0.17705
XLOC_024799	Peaxi162Scf00530g00051	HXXXD-type acyl-transferase family protein	2.7709	5.23346	0.917412	1.37375	0.01915	0.0374038	yes		Peaxi162Scf00860g00429	1.56864	5.45425	19.0934	1.24e-05	0.00011958
XLOC_015020	Peaxi162Scf00207g00922	Coatomer, beta' subunit	9.46713	17.8735	0.916824	2.38473	0.00025	0.000817896	yes		Peaxi162Scf00003g01221	1.56515	1.69907	3.76895	0.0522124	0.124187
XLOC_006133	Peaxi162Scf00057g00323	MATE efflux family protein	1.86917	3.52885	0.916804	1.83906	0.00325	0.00802203	yes		Peaxi162Scf00191g00312	1.56338	8.78642	51.6217	6.73e-13	3.15e-11
XLOC_004554	Peaxi162Scf00038g01239	F-box/FBD/LRR-repeat protein [Medicago truncatula] gb|AES67901.1| F-box/FBD/LRR-repeat protein [Medicago truncatula]	8.08633	15.2657	0.916736	2.1224	0.00065	0.00193585	yes		Peaxi162Scf00069g01928	1.56335	8.12333	59.2163	1.41e-14	9.2e-13
XLOC_024039	Peaxi162Scf00488g00011	Heavy metal transport/detoxification superfamily protein	31.9409	60.2816	0.916315	2.50827	5e-05	0.000185415	yes		Peaxi162Scf00259g00126	1.56313	3.99665	6.3225	0.0119216	0.0389402
XLOC_004483	Peaxi162Scf00037g00717	cullin 1	8.32725	15.7096	0.915732	1.81549	0.004	0.00962105	yes		Peaxi162Scf01226g00019	1.56265	1.42031	9.58102	0.00196599	0.0089141
XLOC_020806	Peaxi162Scf00373g00510	LOB domain-containing protein 1	4.03267	7.60662	0.915519	1.1445	0.0554	0.0934811	no		Peaxi162Scf00815g00228	1.56233	1.28666	4.81666	0.028186	0.0773511
XLOC_026728	Peaxi162Scf00626g00614	Galactosylgalactosylxylosylprotein 3-beta-glucuronosyltransferase 1	6.89493	12.9991	0.914809	1.82606	0.0053	0.0122849	yes		Peaxi162Scf00011g00933	1.56171	4.86654	24.8258	6.28e-07	8.89e-06
XLOC_006603	Peaxi162Scf00064g01532	casein kinase I-like 5	5.24874	9.88457	0.913208	2.17352	0.00035	0.00110899	yes		Peaxi162Scf00390g00326	1.56115	3.92022	27.1007	1.93e-07	3.11e-06
XLOC_001875	Peaxi162Scf00011g01832	Splicing factor U2AF 23 kDa subunit	5.03586	9.48133	0.912852	2.06451	0.00035	0.00110899	yes		Peaxi162Scf00013g00037	1.55987	4.56766	38.0535	6.88e-10	1.83e-08
XLOC_001055	Peaxi162Scf00004g03212	ABC-2 type transporter family protein	3.13737	5.9064	0.912725	1.73958	0.0075	0.0166118	yes		Peaxi162Scf00050g00632	1.55969	2.22448	7.67975	0.00558438	0.0210259
XLOC_003324	Peaxi162Scf00020g01714	Bifunctional pinoresinol-lariciresinol reductase	43.121	81.1724	0.912599	2.36792	5e-05	0.000185415	yes		Peaxi162Scf00160g01333	1.55772	4.83909	24.3649	7.97e-07	1.09e-05
XLOC_027698	Peaxi162Scf00683g00043	Calcium-binding EF-hand family protein	54.3878	102.371	0.912451	2.11265	0.00045	0.00139113	yes		Peaxi162Scf00802g00235	1.55751	5.70263	1.69819	0.192525	0.331691
XLOC_032409	Peaxi162Scf01058g00154	Duplicated homeodomain-like superfamily protein	10.2338	19.2616	0.912377	1.89985	0.0017	0.00455124	yes		Peaxi162Scf00928g00127	1.5567	3.87612	36.6866	1.39e-09	3.49e-08
XLOC_021002	Peaxi162Scf00378g00118	Protein kinase superfamily protein	7.09691	13.3558	0.912204	2.31797	0.00035	0.00110899	yes		Peaxi162Scf00021g00112	1.5566	2.15145	5.92039	0.0149666	0.0467413
XLOC_006542	Peaxi162Scf00064g00010		1.81456	3.41424	0.911945	0.624228	0.3497	0.430346	no		Peaxi162Scf00203g00028	1.55478	0.964548	3.0744	0.0795341	0.171452
XLOC_006258	Peaxi162Scf00058g03014	DNAJ homologue 2	21.6958	40.8199	0.911856	2.25355	0.0002	0.000667709	yes		Peaxi162Scf00374g00729	1.55466	4.37562	36.0066	1.97e-09	4.81e-08
XLOC_015926	Peaxi162Scf00231g00918	conserved hypothetical protein [Ricinus communis] gb|EEF43020.1| conserved hypothetical protein [Ricinus communis]	5.64276	10.616	0.911763	1.59402	0.0091	0.0196602	yes		Peaxi162Scf00235g00620	1.55402	4.25748	18.1821	2.01e-05	0.000182082
XLOC_005297	Peaxi162Scf00045g00625	Amino acid permease family protein	6.15919	11.5802	0.910844	1.9085	0.00255	0.00651426	yes		Peaxi162Scf00021g02113	1.55232	2.75346	17.6686	2.63e-05	0.000231769
XLOC_007069	Peaxi162Scf00069g01735	Unknown protein	11.4875	21.5958	0.910688	2.28423	0.0003	0.000964629	yes		Peaxi162Scf00049g02220	1.55046	4.23643	16.9073	3.93e-05	0.000325319
XLOC_020207	Peaxi162Scf00358g00058	Myb-like DNA-binding protein, putative [Solanum demissum]	1.85608	3.48881	0.910473	1.05754	0.0724	0.117608	no		Peaxi162Scf00253g00138	1.55016	3.73939	7.15062	0.00749382	0.0266917
XLOC_014941	Peaxi162Scf00207g01361	ATPase E1-E2 type family protein / haloacid dehalogenase-like hydrolase family protein	11.1616	20.9779	0.910328	2.43183	5e-05	0.000185415	yes		Peaxi162Scf00025g00283	1.5495	3.04262	1.45779	0.227281	0.372986
XLOC_032808	Peaxi162Scf01111g00023	Lysine-specific histone demethylase 1 homolog 2	2.57663	4.84042	0.909648	1.66877	0.00625	0.0141776	yes		Peaxi162Scf00314g00638	1.54932	-0.111429	3.20281	0.0735117	0.161204
XLOC_026969	Peaxi162Scf00643g00113	Ubiquitin-like superfamily protein	4.44178	8.34272	0.90938	1.49138	0.01365	0.027917	yes		Peaxi162Scf00152g01016	1.54929	5.44203	27.7314	1.39e-07	2.34e-06
XLOC_012651	Peaxi162Scf00160g01746	one-helix protein 2	5.18524	9.73404	0.908626	1.41377	0.0188	0.0368108	yes		Peaxi162Scf00444g00858	1.54861	3.03898	26.5392	2.58e-07	4.04e-06
XLOC_032963	Peaxi162Scf01141g00003	Unknown protein	18.1789	34.1261	0.908609	1.86768	0.00135	0.00371306	yes		Peaxi162Scf00408g00088	1.54752	5.22778	23.6993	1.13e-06	1.48e-05
XLOC_000799	Peaxi162Scf00003g00267	zinc-finger protein 2	13.4798	25.3031	0.908519	1.85972	0.00265	0.0067089	yes		Peaxi162Scf00610g00014	1.54723	2.64728	14.86	0.000115795	0.000818549
XLOC_014484	Peaxi162Scf00196g00108	F28L1.9 protein [Theobroma cacao] gb|EOY05526.1| F28L1.9 protein [Theobroma cacao]	5.69159	10.6824	0.908336	1.93777	0.00185	0.00490454	yes		Peaxi162Scf00252g00081	1.54722	3.2223	5.54001	0.0185865	0.0556306
XLOC_034154	Peaxi162Scf01412g00013	Leucine-rich repeat transmembrane protein kinase	2.29134	4.29807	0.907499	1.29963	0.03425	0.0617598	no		Peaxi162Scf00813g00223	1.54567	2.68638	15.0946	0.000102257	0.000733363
XLOC_029764	Peaxi162Scf00803g00413	Unknown protein	7.16129	13.4307	0.907241	0.847031	0.13255	0.195568	no		Peaxi162Scf00382g00086	1.54424	3.29641	11.3941	0.000736796	0.00394023
XLOC_000576	Peaxi162Scf00003g02333	abscisic acid responsive elements-binding factor 3	15.5237	29.1082	0.90695	2.28644	0.0002	0.000667709	yes		Peaxi162Scf00063g00115	1.54395	5.12486	45.519	1.51e-11	5.57e-10
XLOC_030698	Peaxi162Scf00892g00114	conserved hypothetical protein [Ricinus communis] gb|EEF38646.1| conserved hypothetical protein [Ricinus communis]	19.7927	37.0852	0.905874	2.29739	0.00015	0.000513767	yes		Peaxi162Scf00310g00073	1.54377	0.327434	3.16439	0.0752607	0.164246
XLOC_018642	Peaxi162Scf00311g00059	Thylakoid lumenal 15.0 kDa protein 2, chloroplastic	1.32268	2.47802	0.905723	0.8583	0.139	0.203407	no		Peaxi162Scf01530g00032	1.54324	0.396056	5.42544	0.0198455	0.0586948
XLOC_016118	Peaxi162Scf00235g00418	mitogen-activated protein kinase kinase kinase 16	13.9376	26.0984	0.904986	2.22064	0.00065	0.00193585	yes		Peaxi162Scf00244g00029	1.54313	4.58906	23.179	1.48e-06	1.87e-05
XLOC_024766	Peaxi162Scf00528g00121	Transcription factor jumonji (jmj) family protein / zinc finger (C5HC2 type) family protein	8.17361	15.3052	0.904982	2.37855	5e-05	0.000185415	yes		Peaxi162Scf00218g00416	1.54288	6.34782	1.51122	0.218953	0.364253
XLOC_009277	Peaxi162Scf00102g01238	conserved hypothetical protein [Ricinus communis] gb|EEF51012.1| conserved hypothetical protein [Ricinus communis]	1.37677	2.57787	0.904892	0.750782	0.18255	0.254259	no		Peaxi162Scf00253g00517	1.5428	3.31236	25.3555	4.77e-07	6.98e-06
XLOC_019147	Peaxi162Scf00327g00616	alpha/beta-Hydrolases superfamily protein	2.19243	4.10444	0.904652	1.05091	0.1037	0.159514	no		Peaxi162Scf00420g00454	1.54168	2.06967	8.92022	0.00282031	0.0120741
XLOC_016024	Peaxi162Scf00232g01012	Protein phosphatase 2C family protein	18.039	33.7627	0.904312	2.30168	0.00015	0.000513767	yes		Peaxi162Scf00108g00110	1.53968	3.59985	16.3385	5.3e-05	0.000419428
XLOC_018781	Peaxi162Scf00314g00429	nudix hydrolase homolog 17	39.7893	74.3675	0.90229	2.33269	5e-05	0.000185415	yes		Peaxi162Scf00299g00345	1.53966	1.90726	13.9189	0.000190867	0.0012534
XLOC_021342	Peaxi162Scf00390g00325	NT domain of poly(A) polymerase and terminal uridylyl transferase-containing protein, putative [Theobroma cacao] gb|EOY04484.1| NT domain of poly(A) polymerase and terminal uridylyl transferase-containing protein, putative [Theobroma cacao]	5.69704	10.6428	0.901598	2.18636	0.0005	0.00152937	yes		Peaxi162Scf01022g00022	1.53944	2.06296	5.88239	0.0152931	0.0474968
XLOC_022281	Peaxi162Scf00420g00843	Nuclear factor kappa-B-binding protein, putative [Theobroma cacao] gb|EOY02964.1| Nuclear factor kappa-B-binding protein, putative [Theobroma cacao]	6.35422	11.8665	0.901104	1.44067	0.0187	0.0366415	yes		Peaxi162Scf00015g00065	1.538	2.16139	7.04916	0.00793026	0.0279577
XLOC_011437	Peaxi162Scf00134g01213	LOB domain-containing protein 14	8.36891	15.6182	0.900115	1.47986	0.0168	0.0334073	yes		Peaxi162Scf00393g00118	1.53768	5.98737	21.3752	3.78e-06	4.21e-05
XLOC_018164	Peaxi162Scf00299g00347	Leucine-rich receptor-like protein kinase family protein	5.19315	9.69071	0.899992	2.06792	0.00115	0.00322042	yes		Peaxi162Scf00137g00016	1.53755	5.19378	18.1199	2.07e-05	0.0001876
XLOC_027181	Peaxi162Scf00655g00009	Sec14p-like phosphatidylinositol transfer family protein	2.68266	5.00541	0.899824	1.47104	0.0111	0.0233493	yes		Peaxi162Scf01309g00012	1.53704	10.027	22.7686	1.83e-06	2.25e-05
XLOC_002388	Peaxi162Scf00015g00072	Transcription initiation factor TFIID subunit 2	12.3054	22.9518	0.899316	2.41683	5e-05	0.000185415	yes		Peaxi162Scf00160g01635	1.53634	6.28795	46.4497	9.4e-12	3.63e-10
XLOC_004936	Peaxi162Scf00041g00061	Ethylene-responsive transcription factor RAP2-4	90.8719	169.436	0.898832	2.41721	5e-05	0.000185415	yes		Peaxi162Scf00020g01813	1.53627	0.883196	6.80044	0.00911352	0.0312826
XLOC_014434	Peaxi162Scf00195g00833	RNA binding (RRM/RBD/RNP motifs) family protein	2.25995	4.21378	0.898826	1.68534	0.009	0.0194724	yes		Peaxi162Scf00016g01127	1.53591	5.21623	24.1958	8.7e-07	1.18e-05
XLOC_016297	Peaxi162Scf00241g00625	UMP-CMP kinase	10.9647	20.4436	0.898784	1.99363	0.00145	0.00395485	yes		Peaxi162Scf00252g00712	1.53576	2.15577	4.47255	0.0344436	0.090007
XLOC_016951	Peaxi162Scf00263g00126	alcohol dehydrogenase 1	59.0603	110.099	0.898545	1.93734	0.00045	0.00139113	yes		Peaxi162Scf00222g00096	1.53528	1.28727	4.57197	0.0324993	0.0862207
XLOC_003252	Peaxi162Scf00020g00168	Late embryogenesis abundant (LEA) hydroxyproline-rich glycoprotein family	72.8494	135.764	0.898117	2.26334	0.0001	0.00035384	yes		Peaxi162Scf00393g00103	1.53454	-0.596165	1.26741	0.260253	0.410538
XLOC_007391	Peaxi162Scf00073g00224	Unknown protein	2.16571	4.03524	0.897813	0.564373	0.2772	0.354262	no		Peaxi162Scf00270g00009	1.53413	2.67479	5.58572	0.0181075	0.0543778
XLOC_003065	Peaxi162Scf00017g02228	Pentatricopeptide repeat-containing protein	2.83294	5.27794	0.897678	1.84039	0.00485	0.0113716	yes		Peaxi162Scf00294g00812	1.53412	7.23396	20.8079	5.08e-06	5.43e-05
XLOC_033849	Peaxi162Scf01313g00013	ortholog of sugar beet HS1 PRO-1 2	180.374	335.905	0.897058	2.20294	0.00025	0.000817896	yes		Peaxi162Scf00647g00049	1.53403	2.47865	9.95702	0.00160237	0.00752057
XLOC_016253	Peaxi162Scf00241g00420	Acid beta-fructofuranosidase	47.6808	88.7906	0.896998	2.33761	5e-05	0.000185415	yes		Peaxi162Scf13924g00003	1.53372	3.65342	19.9799	7.83e-06	7.96e-05
XLOC_026241	Peaxi162Scf00601g00007	Transcription elongation factor Spt6	25.985	48.3536	0.895945	2.3931	0.0001	0.00035384	yes		Peaxi162Scf00129g00430	1.5334	2.15487	5.76508	0.0163477	0.0502588
XLOC_024316	Peaxi162Scf00502g00714	ACD1-like	2.98526	5.55399	0.895667	1.51804	0.0142	0.0288812	yes		Peaxi162Scf00000g43014	1.5326	0.408689	3.10926	0.0778482	0.168713
XLOC_027982	Peaxi162Scf00694g00116	polyamine oxidase 1	4.66012	8.66985	0.895641	1.73506	0.0035	0.00855716	yes		Peaxi162Scf00169g00066	1.53228	2.21671	13.9488	0.000187855	0.00123755
XLOC_002392	Peaxi162Scf00015g00824	Ribosomal protein L12/ ATP-dependent Clp protease adaptor protein ClpS family protein	12.2561	22.7956	0.895248	1.80938	0.00405	0.00972652	yes		Peaxi162Scf00097g00199	1.53044	0.672879	6.24704	0.0124401	0.0402783
XLOC_021832	Peaxi162Scf00404g00014	Rubredoxin-like superfamily protein	30.2999	56.3529	0.895176	2.10743	0.00035	0.00110899	yes		Peaxi162Scf00618g00624	1.52953	2.63761	17.1097	3.53e-05	0.000297172
XLOC_001069	Peaxi162Scf00004g03919	DNA binding,zinc ion binding,DNA binding, putative isoform 1 [Theobroma cacao] gb|EOY32780.1| DNA binding,zinc ion binding,DNA binding, putative isoform 1 [Theobroma cacao]	3.73435	6.9435	0.894808	1.846	0.00425	0.0101422	yes		Peaxi162Scf00006g00098	1.52768	-0.439532	1.16979	0.279443	0.429842
XLOC_023463	Peaxi162Scf00461g00017	Aluminium induced protein with YGL and LRDR motifs	1.50955	2.80471	0.893732	0.935485	0.10975	0.167398	no		Peaxi162Scf01302g00029	1.52724	3.80109	19.6707	9.2e-06	9.13e-05
XLOC_028961	Peaxi162Scf00753g00022	zinc finger protein 6	3.84504	7.14238	0.893408	1.17464	0.04605	0.0797199	no		Peaxi162Scf02113g00020	1.52702	2.39324	11.7862	0.000596711	0.00331965
XLOC_029630	Peaxi162Scf00795g00061	Cytochrome P450 superfamily protein	17.2565	32.0383	0.89266	2.09649	0.00035	0.00110899	yes		Peaxi162Scf00437g00053	1.52645	0.616376	2.37421	0.123354	0.238888
XLOC_019382	Peaxi162Scf00332g00025	Unknown protein	11.5733	21.4765	0.891962	2.08823	0.0006	0.00180172	yes		Peaxi162Scf00047g00153	1.52594	1.28608	5.29602	0.0213742	0.0621512
XLOC_032914	Peaxi162Scf01132g00127	DNAJ heat shock N-terminal domain-containing protein	2.74995	5.09971	0.891009	1.55656	0.0125	0.0258687	yes		Peaxi162Scf00338g00426	1.52532	6.70409	34.1091	5.21e-09	1.17e-07
XLOC_029228	Peaxi162Scf00770g00046	GDSL esterase/lipase	2.59236	4.80707	0.89089	1.13611	0.04785	0.0823904	no		Peaxi162Scf00015g00308	1.52517	3.85761	14.0386	0.000179094	0.00119082
XLOC_035159	Peaxi162Scf39498g00005	conserved hypothetical protein [Ricinus communis] gb|EEF34303.1| conserved hypothetical protein [Ricinus communis]	4.65677	8.63427	0.890745	1.09444	0.069	0.112833	no		Peaxi162Scf02754g00118	1.52498	3.13027	17.3548	3.1e-05	0.000265964
XLOC_007743	Peaxi162Scf00075g01627	Haloacid dehalogenase-like hydrolase domain-containing protein Sgpp	1.85461	3.4384	0.890619	1.08558	0.0594	0.0992304	no		Peaxi162Scf00035g00184	1.52484	2.05192	9.07913	0.00258543	0.0112321
XLOC_002971	Peaxi162Scf00017g02427	Thiol-disulfide oxidoreductase DCC isoform 1 [Theobroma cacao] gb|EOY20617.1| Thiol-disulfide oxidoreductase DCC isoform 1 [Theobroma cacao]	3.52368	6.52248	0.888339	1.28264	0.03555	0.0637915	no		Peaxi162Scf00423g00076	1.52475	3.01381	14.7931	0.000119976	0.000844933
XLOC_030466	Peaxi162Scf00862g00001	origin recognition complex 1	3.08572	5.70925	0.887695	1.92878	0.0015	0.00407526	yes		Peaxi162Scf00740g00045	1.52461	0.817912	5.51647	0.0188383	0.0562517
XLOC_012260	Peaxi162Scf00153g00073	MATE efflux family protein	2.13533	3.95068	0.887643	1.35641	0.03945	0.0698207	no		Peaxi162Scf00521g00036	1.52452	5.11527	24.5382	7.29e-07	1.01e-05
XLOC_024939	Peaxi162Scf00536g00414	global transcription factor group E8	2.1577	3.99064	0.887125	1.59905	0.009	0.0194724	yes		Peaxi162Scf00452g00120	1.52414	6.49269	7.67893	0.00558693	0.0210279
XLOC_032639	Peaxi162Scf01086g00156	Pentatricopeptide repeat (PPR) superfamily protein	2.36711	4.37737	0.886934	1.65185	0.00925	0.0199399	yes		Peaxi162Scf00111g01233	1.52326	7.78623	78.8491	6.7e-19	9.13e-17
XLOC_021030	Peaxi162Scf00379g00078	Alpha/beta-Hydrolases superfamily protein [Theobroma cacao] gb|EOY28312.1| Alpha/beta-Hydrolases superfamily protein [Theobroma cacao]	7.66575	14.1705	0.886394	1.78061	0.00295	0.00736963	yes		Peaxi162Scf00066g01521	1.52315	0.76383	7.16135	0.00744911	0.0265552
XLOC_008781	Peaxi162Scf00091g00120	C2H2-like zinc finger protein	3.75304	6.93689	0.886228	1.42736	0.02295	0.0437413	yes		Peaxi162Scf00141g00927	1.52169	6.85919	18.9236	1.36e-05	0.000129627
XLOC_027978	Peaxi162Scf00692g00520	P-loop containing nucleoside triphosphate hydrolases superfamily protein	3.37741	6.23976	0.885576	1.71472	0.00385	0.00930537	yes		Peaxi162Scf00102g01140	1.52154	6.24121	13.6945	0.00021508	0.00139123
XLOC_002806	Peaxi162Scf00016g00938	Unknown protein	641.999	1186.05	0.885517	2.13762	0.0003	0.000964629	yes		Peaxi162Scf01092g00129	1.52143	4.9706	34.5931	4.06e-09	9.32e-08
XLOC_031500	Peaxi162Scf00957g00326	peroxisomal adenine nucleotide carrier 2	1.92352	3.55274	0.885187	1.11881	0.0715	0.116347	no		Peaxi162Scf00756g00437	1.51996	4.26697	16.1039	6e-05	0.000466574
XLOC_020645	Peaxi162Scf00366g00712	conserved hypothetical protein [Ricinus communis] gb|EEF40820.1| conserved hypothetical protein [Ricinus communis]	8.97585	16.5724	0.884661	2.06178	0.00085	0.00246011	yes		Peaxi162Scf00027g00021	1.5175	5.87995	21.2877	3.95e-06	4.38e-05
XLOC_030784	Peaxi162Scf00902g00036	Calcium-binding EF-hand family protein	7.62276	14.0711	0.884354	1.79292	0.0041	0.00983118	yes		Peaxi162Scf00022g01210	1.51689	1.99082	1.45612	0.227549	0.373249
XLOC_031106	Peaxi162Scf00928g00130	jasmonate ZIM-domain protein 1 [Nicotiana tabacum]	33.213	61.2958	0.88404	2.0993	0.00035	0.00110899	yes		Peaxi162Scf00821g00315	1.51679	0.223706	2.54408	0.110708	0.22048
XLOC_019002	Peaxi162Scf00322g00918	Carbohydrate-binding X8 domain superfamily protein	36.421	67.1909	0.883495	2.66725	0.00025	0.000817896	yes		Peaxi162Scf00359g00043	1.51655	3.98919	10.8323	0.000997431	0.00508211
XLOC_013477	Peaxi162Scf00174g00079	2-oxoglutarate (2OG) and Fe(II)-dependent oxygenase superfamily protein	3.81819	7.0436	0.883425	1.3318	0.02805	0.051972	no		Peaxi162Scf00253g01614	1.5163	2.27415	3.63345	0.0566294	0.132382
XLOC_031337	Peaxi162Scf00945g00215	Chromatin modification-related protein EAF3	5.68541	10.4874	0.883321	1.52364	0.01135	0.0238004	yes		Peaxi162Scf00175g00519	1.51583	8.36671	15.2483	9.43e-05	0.000685046
XLOC_024538	Peaxi162Scf00519g00028	nuclear pore complex protein Nup136d [Nicotiana benthamiana]	2.42897	4.48045	0.883302	1.88379	0.0016	0.00431488	yes		Peaxi162Scf00089g00105	1.51583	0.0956239	3.2726	0.070446	0.156049
XLOC_015751	Peaxi162Scf00226g00824	Midasin, putative [Theobroma cacao] gb|EOY27188.1| Midasin, putative [Theobroma cacao]	2.25554	4.1603	0.883214	1.13645	0.0736	0.11928	no		Peaxi162Scf01052g00213	1.51573	2.64309	10.9249	0.000948785	0.00487745
XLOC_029889	Peaxi162Scf00815g00349	ADP-ribosylation factor 1	2.0756	3.82732	0.882802	1.53673	0.01555	0.0312476	yes		Peaxi162Scf00103g02127	1.51566	3.37735	1.43074	0.231643	0.37795
XLOC_033481	Peaxi162Scf01235g00009	O-acetyltransferase family protein	4.65025	8.57128	0.882204	1.7529	0.00415	0.00993522	yes		Peaxi162Scf01313g00009	1.51562	4.83875	5.4356	0.0197303	0.0584377
XLOC_020840	Peaxi162Scf00374g00007	ATPase E1-E2 type family protein / haloacid dehalogenase-like hydrolase family protein	7.87282	14.5107	0.882167	2.3039	0.0002	0.000667709	yes		Peaxi162Scf00128g00456	1.51443	3.47779	13.9842	0.000184356	0.00121876
XLOC_004404	Peaxi162Scf00037g00123	Heavy metal transport/detoxification superfamily protein	36.9754	68.1373	0.881877	2.44541	5e-05	0.000185415	yes		Peaxi162Scf00300g00849	1.5142	3.27411	19.3264	1.1e-05	0.000107182
XLOC_009966	Peaxi162Scf00111g01224	Leucine-rich receptor-like protein kinase family protein	2.94976	5.43066	0.880529	1.15647	0.04985	0.0853599	no		Peaxi162Scf00016g01936	1.51291	3.32414	23.552	1.22e-06	1.58e-05
XLOC_020181	Peaxi162Scf00357g00622	ABC transporter I family member 20	84.036	154.657	0.87999	2.30959	5e-05	0.000185415	yes		Peaxi162Scf00692g00120	1.51143	2.74557	8.92368	0.00281496	0.0120611
XLOC_008952	Peaxi162Scf00095g00522	Peptide methionine sulfoxide reductase B5	5.20983	9.58709	0.879857	1.14395	0.04955	0.0849151	no		Peaxi162Scf00493g00012	1.51039	0.806168	4.36694	0.0366428	0.094502
XLOC_024847	Peaxi162Scf00533g00059	jasmonate ZIM-domain protein 3 [Nicotiana tabacum]	127.262	234.054	0.879042	2.23267	0.0001	0.00035384	yes		Peaxi162Scf00092g00617	1.5103	2.65942	22.4327	2.18e-06	2.6e-05
XLOC_002528	Peaxi162Scf00015g01033	Cysteine-rich receptor-like protein kinase 6	10.166	18.6811	0.87783	1.89645	0.0016	0.00431488	yes		Peaxi162Scf00458g00011	1.50925	5.60803	41.1929	1.38e-10	4.21e-09
XLOC_010539	Peaxi162Scf00123g01118	Unknown protein	6.76155	12.4209	0.87734	1.95	0.0009	0.00258883	yes		Peaxi162Scf00016g01628	1.50828	1.25595	3.89885	0.0483191	0.116996
XLOC_002135	Peaxi162Scf00013g00321	UDP-D-glucuronate 4-epimerase 3	3.93491	7.22671	0.877009	1.48159	0.0144	0.0292321	yes		Peaxi162Scf00045g00028	1.50581	7.16874	31.9083	1.62e-08	3.31e-07
XLOC_006727	Peaxi162Scf00065g00017	NADH dehydrogenase [ubiquinone] 1 alpha subcomplex assembly factor 5	2.78967	5.12203	0.876619	1.16142	0.0504	0.0861686	no		Peaxi162Scf00632g00419	1.5037	5.82335	8.36002	0.00383567	0.0155468
XLOC_024206	Peaxi162Scf00498g10029	cinnamyl alcohol dehydrogenase 9	4.90362	9.0027	0.876512	1.61876	0.009	0.0194724	yes		Peaxi162Scf00007g02519	1.5023	2.66754	2.91723	0.0876382	0.184618
XLOC_024074	Peaxi162Scf00490g00018	bHLH transcriptional regulator [Solanum lycopersicum]	1.91962	3.52351	0.876189	1.04906	0.0695	0.113537	no		Peaxi162Scf00751g00058	1.5009	0.0534083	2.78801	0.0949724	0.195962
XLOC_030437	Peaxi162Scf00858g00023	Protein kinase superfamily protein	4.73098	8.68222	0.875926	1.32948	0.02545	0.0477985	yes		Peaxi162Scf00444g00001	1.50088	5.54821	72.6716	1.53e-17	1.65e-15
XLOC_032304	Peaxi162Scf01049g00009	Pentatricopeptide repeat (PPR) superfamily protein	1.90675	3.49756	0.875234	1.28218	0.05945	0.0993026	no		Peaxi162Scf00548g00113	1.49991	5.45178	9.16126	0.00247192	0.0108196
XLOC_004432	Peaxi162Scf00037g00096	SRC2-like protein [Capsicum annuum]	310.183	568.947	0.875173	2.00845	0.00055	0.00166651	yes		Peaxi162Scf00064g00135	1.49822	0.563391	4.80939	0.0283051	0.077619
XLOC_034483	Peaxi162Scf01604g00122	NAD(P)-binding Rossmann-fold superfamily protein	2.75173	5.0376	0.872396	1.05213	0.08375	0.133275	no		Peaxi162Scf00139g00616	1.49534	1.51959	13.6246	0.000223236	0.0014386
XLOC_011534	Peaxi162Scf00137g00016	Peroxidase superfamily protein	17.9891	32.9318	0.872356	2.10006	0.0003	0.000964629	yes		Peaxi162Scf00254g00041	1.49368	0.0339823	2.62382	0.105271	0.211728
XLOC_010839	Peaxi162Scf00128g01627	NAC domain protein,	79.4657	145.398	0.871602	2.26061	0.0001	0.00035384	yes		Peaxi162Scf00016g00049	1.49205	5.7232	35.6866	2.32e-09	5.56e-08
XLOC_024118	Peaxi162Scf00493g00219	conserved hypothetical protein [Ricinus communis] gb|EEF44617.1| conserved hypothetical protein [Ricinus communis]	3.97088	7.26355	0.871218	1.913	0.0013	0.00359078	yes		Peaxi162Scf00371g00087	1.49195	5.43026	16.0205	6.27e-05	0.000484573
XLOC_028834	Peaxi162Scf00744g00349	DNA topoisomerase 2	3.64114	6.65935	0.870991	2.14727	0.0005	0.00152937	yes		Peaxi162Scf00714g00429	1.49108	4.59461	22.0517	2.65e-06	3.11e-05
XLOC_024664	Peaxi162Scf00524g00083	Unknown protein	12.5296	22.9098	0.870626	2.05019	0.00065	0.00193585	yes		Peaxi162Scf00402g00616	1.49015	3.89443	22.4965	2.11e-06	2.53e-05
XLOC_030803	Peaxi162Scf00904g00461	hAT transposon superfamily	1.88001	3.43612	0.870044	0.938353	0.1122	0.170414	no		Peaxi162Scf00263g00320	1.48957	2.67142	17.0673	3.61e-05	0.000302905
XLOC_000219	Peaxi162Scf00001g00294	conserved hypothetical protein [Ricinus communis] gb|EEF47315.1| conserved hypothetical protein [Ricinus communis]	5.25078	9.59534	0.869804	0.960113	0.1101	0.167854	no		Peaxi162Scf00073g01424	1.48952	1.83076	8.04451	0.00456419	0.0179448
XLOC_012054	Peaxi162Scf00151g00610	DNA topoisomerase 3	1.68927	3.08659	0.869614	0.871725	0.1917	0.264768	no		Peaxi162Scf00962g00311	1.48942	1.67119	11.5466	0.000678734	0.00368202
XLOC_018721	Peaxi162Scf00314g00528	ATP-dependent Clp protease ATP-binding subunit clpA homolog, chloroplastic	52.3717	95.6735	0.869333	2.29412	5e-05	0.000185415	yes		Peaxi162Scf00406g00051	1.48931	3.64496	11.6801	0.000631706	0.00347883
XLOC_004233	Peaxi162Scf00034g00317	Zinc phosphodiesterase ELAC protein 2	2.73482	4.99583	0.869279	1.67073	0.00705	0.0157397	yes		Peaxi162Scf00205g00219	1.48833	4.54352	47.52	5.44e-12	2.18e-10
XLOC_035339	Peaxi162Scf76275g00001	Unknown protein	26.0321	47.5531	0.869245	1.20031	0.04615	0.0798692	no		Peaxi162Scf00293g00315	1.48792	6.11954	20.8823	4.88e-06	5.25e-05
XLOC_020071	Peaxi162Scf00352g00718	Auxin-responsive family protein	4.76729	8.70729	0.869053	1.45644	0.01425	0.0289692	yes		Peaxi162Scf00442g00314	1.48737	4.46221	13.4074	0.000250629	0.00158795
XLOC_002903	Peaxi162Scf00016g02933	myosin heavy chain-related	3.76792	6.87921	0.868474	1.78065	0.0039	0.0094105	yes		Peaxi162Scf00152g00731	1.48696	-0.464844	1.72365	0.189224	0.327446
XLOC_011602	Peaxi162Scf00139g00822	Target SNARE coiled-coil domain protein	2.83	5.16659	0.868413	1.54279	0.0139	0.0283498	yes		Peaxi162Scf00157g00141	1.48661	4.8334	17.0251	3.69e-05	0.000308825
XLOC_027454	Peaxi162Scf00673g00033	Pentatricopeptide repeat (PPR-like) superfamily protein	3.51373	6.41313	0.868023	1.69586	0.0121	0.0251542	yes		Peaxi162Scf00032g00821	1.48645	4.59131	9.764	0.00177962	0.00821839
XLOC_000990	Peaxi162Scf00004g03311	conserved hypothetical protein [Ricinus communis] gb|EEF48925.1| conserved hypothetical protein [Ricinus communis]	2.40018	4.37925	0.867541	1.69686	0.00635	0.0143753	yes		Peaxi162Scf00038g01961	1.48447	4.04409	5.26085	0.0218104	0.0631182
XLOC_020246	Peaxi162Scf00359g01116	RNA helicase family protein	5.08882	9.28246	0.867176	2.11194	0.00065	0.00193585	yes		Peaxi162Scf00039g00072	1.48436	3.92245	30.5708	3.22e-08	6.23e-07
XLOC_019933	Peaxi162Scf00347g00821	FIP1, putative isoform 1 [Theobroma cacao] gb|EOY29587.1| FIP1, putative isoform 1 [Theobroma cacao]	20.4186	37.2376	0.866878	2.30378	0.00015	0.000513767	yes		Peaxi162Scf00213g00943	1.48309	5.72645	22.562	2.03e-06	2.46e-05
XLOC_010859	Peaxi162Scf00128g00314	Protein of unknown function (DUF707)	7.28149	13.2773	0.866656	1.96527	0.00155	0.00419549	yes		Peaxi162Scf00034g01612	1.48255	3.28737	11.6272	0.000649961	0.00356137
XLOC_006744	Peaxi162Scf00065g01021	CST complex subunit TEN1-like protein [Brachypodium distachyon]	1.44018	2.62435	0.865712	0.712982	0.25785	0.333365	no		Peaxi162Scf00272g00922	1.48195	2.77802	21.7482	3.11e-06	3.56e-05
XLOC_028047	Peaxi162Scf00698g00018	Glucan endo-1,3-beta-glucosidase	112.293	204.487	0.864738	2.16571	0.0002	0.000667709	yes		Peaxi162Scf00102g01849	1.48165	2.71335	10.2885	0.00133859	0.00647777
XLOC_020639	Peaxi162Scf00366g00625	Inorganic pyrophosphatase	55.0404	100.218	0.864584	2.27626	0.0001	0.00035384	yes		Peaxi162Scf00481g00624	1.48098	4.2829	23.4982	1.25e-06	1.62e-05
XLOC_011347	Peaxi162Scf00132g00911	Unknown protein	31.9473	58.1542	0.864191	2.25945	5e-05	0.000185415	yes		Peaxi162Scf00649g00011	1.4807	3.20165	14.8663	0.000115409	0.000816097
XLOC_026768	Peaxi162Scf00628g00019	Branched-chain-amino-acid aminotransferase 6	15.9997	29.1157	0.863753	2.08859	0.0005	0.00152937	yes		Peaxi162Scf00149g01016	1.48038	6.14173	53.6665	2.38e-13	1.23e-11
XLOC_016727	Peaxi162Scf00255g01019	Phox (PX) domain-containing protein	4.52266	8.22983	0.863689	2.05757	0.00055	0.00166651	yes		Peaxi162Scf00129g00831	1.47972	-0.646088	1.00705	0.31561	0.469166
XLOC_016457	Peaxi162Scf00247g00005	SWIM zinc finger family protein / mitogen-activated protein kinase kinase kinase-related, putative [Theobroma cacao] gb|EOY29761.1| SWIM zinc finger family protein / mitogen-activated protein kinase kinase kinase-related, putative [Theobroma cacao]	2.04847	3.72617	0.863144	0.607352	0.2556	0.330919	no		Peaxi162Scf00618g00417	1.47964	3.87688	7.60286	0.00582759	0.0217558
XLOC_026182	Peaxi162Scf00597g00827	ATP binding microtubule motor family protein	4.77087	8.67556	0.862703	2.03591	0.00095	0.00271699	yes		Peaxi162Scf00993g00334	1.4775	5.74215	10.1813	0.00141869	0.00680181
XLOC_004357	Peaxi162Scf00036g02214	Haloacid dehalogenase-like hydrolase domain-containing protein 3	4.63208	8.42137	0.862393	1.41623	0.0177	0.0349436	yes		Peaxi162Scf00761g00018	1.47631	2.40527	7.39041	0.00655727	0.0239447
XLOC_028591	Peaxi162Scf00732g00236	WRKY DNA-binding protein 70	86.3246	156.939	0.862362	2.12649	0.0001	0.00035384	yes		Peaxi162Scf00145g00812	1.47629	5.32608	20.1713	7.08e-06	7.31e-05
XLOC_007997	Peaxi162Scf00079g01418	ARM repeat superfamily protein isoform 1 [Theobroma cacao] gb|EOY32287.1| ARM repeat superfamily protein isoform 1 [Theobroma cacao]	2.39879	4.36089	0.862313	1.67309	0.0062	0.0140815	yes		Peaxi162Scf00021g01111	1.47478	-0.522788	0.598645	0.439096	0.592363
XLOC_029214	Peaxi162Scf00769g00116	F-box/LRR-repeat protein 4	3.19793	5.81197	0.86189	1.53674	0.01225	0.0254199	yes		Peaxi162Scf00071g00139	1.47477	2.31742	11.4861	0.00070119	0.00378106
XLOC_021442	Peaxi162Scf00392g00416	methyl-CPG-binding domain 8	5.45699	9.91762	0.861889	2.10932	0.0005	0.00152937	yes		Peaxi162Scf00149g00023	1.47462	3.37761	11.3797	0.000742493	0.00396665
XLOC_034103	Peaxi162Scf01385g00034	Zinc finger CCCH domain-containing protein 19	15.7028	28.5373	0.86183	2.32781	5e-05	0.000185415	yes		Peaxi162Scf00320g00071	1.47419	2.3536	9.2291	0.00238199	0.0104947
XLOC_031794	Peaxi162Scf00984g00248	Early nodulin-93	22.7695	41.3661	0.861348	1.47702	0.0171	0.0339244	yes		Peaxi162Scf00489g00026	1.47396	0.538758	2.86453	0.0905522	0.18916
XLOC_002787	Peaxi162Scf00016g00411	bZIP transcription factor [Capsicum chinense]	147.103	267.162	0.860895	2.26658	0.0003	0.000964629	yes		Peaxi162Scf00273g00087	1.47384	2.26522	7.80799	0.00520158	0.019859
XLOC_034749	Peaxi162Scf02113g00020	Protein kinase superfamily protein	3.54043	6.42964	0.860815	1.5062	0.0205	0.0396709	yes		Peaxi162Scf00213g01025	1.47357	5.93057	34.0858	5.27e-09	1.18e-07
XLOC_009415	Peaxi162Scf00102g01754	WRKY family transcription factor	3.04872	5.53603	0.860648	1.17695	0.05235	0.0890504	no		Peaxi162Scf00322g00416	1.47346	-0.581566	1.24842	0.263855	0.413206
XLOC_005859	Peaxi162Scf00051g01416	replication factor C subunit 3	3.92264	7.12251	0.86056	1.48325	0.0135	0.0276524	yes		Peaxi162Scf00016g03341	1.47125	2.43587	18.3855	1.8e-05	0.000166087
XLOC_034250	Peaxi162Scf01447g00022	Calcium-binding endonuclease/exonuclease/phosphatase family	24.1888	43.9071	0.860115	2.20572	0.00025	0.000817896	yes		Peaxi162Scf00015g01043	1.47087	0.410635	5.0233	0.0250085	0.070358
XLOC_022768	Peaxi162Scf00438g00019	Plant protein of unknown function (DUF869)	3.42337	6.21378	0.860053	1.94025	0.0013	0.00359078	yes		Peaxi162Scf01662g00116	1.47072	0.957832	4.20709	0.0402554	0.10158
XLOC_009084	Peaxi162Scf00098g00610	BEL1-like homeodomain 1	5.01339	9.09928	0.859967	1.83816	0.00195	0.0051377	yes		Peaxi162Scf00953g00113	1.46973	5.05241	8.61113	0.00334114	0.013857
XLOC_019819	Peaxi162Scf00345g00021	basic helix-loop-helix (bHLH) DNA-binding superfamily protein	4.09301	7.42701	0.859619	1.7249	0.00395	0.0095152	yes		Peaxi162Scf01205g00028	1.46938	2.80517	8.98352	0.00272425	0.0117185
XLOC_031668	Peaxi162Scf00975g10014	conserved hypothetical protein [Ricinus communis] gb|EEF28301.1| conserved hypothetical protein [Ricinus communis]	61.3742	111.257	0.858195	2.16556	0.0003	0.000964629	yes		Peaxi162Scf00204g00614	1.46936	2.69333	10.335	0.00130531	0.00634189
XLOC_027373	Peaxi162Scf00668g00002	LEA protein 4 [Capsicum annuum]	6.01944	10.9087	0.857772	1.41116	0.0181	0.0356252	yes		Peaxi162Scf00621g00014	1.46873	1.90259	10.3442	0.00129879	0.00631319
XLOC_021228	Peaxi162Scf00386g00110	vesicle associated protein	8.87086	16.068	0.857045	1.97817	0.00095	0.00271699	yes		Peaxi162Scf00332g00025	1.46817	3.69601	26.0314	3.36e-07	5.13e-06
XLOC_015041	Peaxi162Scf00207g01129	Actin binding family protein, putative isoform 1 [Theobroma cacao] gb|EOY26970.1| Actin binding family protein, putative isoform 1 [Theobroma cacao]	10.509	19.0269	0.856413	1.98963	0.0004	0.00125109	yes		Peaxi162Scf00626g00026	1.46811	0.161683	1.8187	0.177468	0.311913
XLOC_012827	Peaxi162Scf00164g00116	beta-amylase 1	5.93955	10.7512	0.856076	1.8186	0.00315	0.00780583	yes		Peaxi162Scf00690g00031	1.46768	0.447654	2.83694	0.0921193	0.191487
XLOC_023371	Peaxi162Scf00457g00318	conserved hypothetical protein [Ricinus communis] gb|EEF27921.1| conserved hypothetical protein [Ricinus communis]	3.71755	6.72716	0.855648	1.06379	0.0766	0.123442	no		Peaxi162Scf00038g01316	1.46757	2.77813	13.6644	0.00021856	0.00141242
XLOC_016910	Peaxi162Scf00261g00157	Cysteine proteinases superfamily protein	61.1253	110.592	0.855402	2.32076	0.0002	0.000667709	yes		Peaxi162Scf00386g00096	1.467	5.86145	2.91591	0.08771	0.184732
XLOC_001294	Peaxi162Scf00007g00129	B-box type zinc finger family protein	2.70541	4.89462	0.85535	1.4941	0.0126	0.0260482	yes		Peaxi162Scf01058g00161	1.46627	6.12763	75.569	3.53e-18	4.18e-16
XLOC_026731	Peaxi162Scf00626g00719	Glutamyl-tRNA reductase family protein	9.19095	16.6229	0.854883	2.04232	0.001	0.00284413	yes		Peaxi162Scf00024g00291	1.46569	1.46395	4.17108	0.0411196	0.10307
XLOC_018204	Peaxi162Scf00299g00234	Glutamyl-tRNA reductase family protein	7.77362	14.0352	0.852389	1.86826	0.0025	0.00640186	yes		Peaxi162Scf00557g00051	1.46503	2.77805	1.90505	0.167514	0.29936
XLOC_029391	Peaxi162Scf00780g00043	PRLI-interacting factor, putative	47.7924	86.2353	0.851497	2.40185	0.0002	0.000667709	yes		Peaxi162Scf00434g00337	1.46485	3.20586	7.89171	0.00496619	0.0191438
XLOC_030818	Peaxi162Scf00904g00132	RNA polymerase sigma factor RpoD	1.68521	3.03967	0.850988	1.25926	0.04775	0.0822423	no		Peaxi162Scf00959g00413	1.46391	5.04629	44.5181	2.52e-11	8.77e-10
XLOC_029622	Peaxi162Scf00795g00056	cytochrome P450, family 76, subfamily G, polypeptide 1	2.54189	4.58272	0.850299	1.08179	0.0733	0.118859	no		Peaxi162Scf00016g00288	1.46362	4.02945	11.2219	0.000808368	0.00425487
XLOC_009872	Peaxi162Scf00111g10031	Unknown protein	99.151	178.753	0.850272	2.09	0.00025	0.000817896	yes		Peaxi162Scf01039g00238	1.46309	2.36866	9.20709	0.0024108	0.0105969
XLOC_008012	Peaxi162Scf00079g02322	2-oxoglutarate (2OG) and Fe(II)-dependent oxygenase superfamily protein	2.06651	3.7252	0.850123	0.983151	0.103	0.158672	no		Peaxi162Scf00856g00015	1.4627	2.81053	6.95403	0.00836307	0.0292101
XLOC_028545	Peaxi162Scf00724g00059	Replication protein A 70 kDa DNA-binding subunit A	4.71281	8.49455	0.84995	1.80009	0.0036	0.00877252	yes		Peaxi162Scf00415g00415	1.46203	0.703671	2.43725	0.118483	0.231765
XLOC_014119	Peaxi162Scf00189g00919	BEL1-like homeodomain 3	14.718	26.5007	0.848449	2.24274	0.0001	0.00035384	yes		Peaxi162Scf01060g00013	1.46203	3.62193	15.9258	6.59e-05	0.000507223
XLOC_033255	Peaxi162Scf01190g00007	hydroxyproline-rich glycoprotein family protein	12.4834	22.4754	0.848342	1.50159	0.01255	0.0259586	yes		Peaxi162Scf00045g00023	1.46179	2.78772	5.16954	0.0229863	0.0658041
XLOC_024400	Peaxi162Scf00516g00002	DNA binding	1.82641	3.28725	0.847872	1.77787	0.0037	0.0089857	yes		Peaxi162Scf00618g00748	1.46049	5.66578	21.3607	3.81e-06	4.24e-05
XLOC_021920	Peaxi162Scf00407g00042	HSP20-like chaperones superfamily protein	17.369	31.2564	0.847638	2.11703	0.00025	0.000817896	yes		Peaxi162Scf00205g01127	1.45928	2.14918	12.6202	0.000381607	0.00226861
XLOC_010445	Peaxi162Scf00121g00417	ATP binding microtubule motor family protein	10.046	18.0765	0.847491	2.19587	0.0002	0.000667709	yes		Peaxi162Scf00071g00212	1.45781	0.321591	2.12541	0.144874	0.268608
XLOC_013344	Peaxi162Scf00171g00421	Coiled-coil domain-containing protein 84, putative isoform 1 [Theobroma cacao] gb|EOY22487.1| Coiled-coil domain-containing protein 84, putative isoform 1 [Theobroma cacao]	5.36517	9.65204	0.847212	1.69311	0.0044	0.0104501	yes		Peaxi162Scf01167g00122	1.45704	6.01259	42.4277	7.33e-11	2.38e-09
XLOC_032108	Peaxi162Scf01018g00012	ROX1 homologue [Nicotiana tabacum]	3.06739	5.51721	0.846925	1.21765	0.04895	0.0840208	no		Peaxi162Scf00017g02219	1.45331	3.04369	14.2115	0.000163371	0.00110256
XLOC_002527	Peaxi162Scf00015g01043	conserved hypothetical protein [Ricinus communis] gb|EEF31081.1| conserved hypothetical protein [Ricinus communis]	1.60198	2.8806	0.846515	0.961843	0.1024	0.157878	no		Peaxi162Scf00659g00036	1.45245	5.80222	2.91357	0.087837	0.184905
XLOC_016534	Peaxi162Scf00251g01217	Carbon catabolite repressor protein 4 homolog 6	8.33404	14.9851	0.846444	1.44873	0.0157	0.0315106	yes		Peaxi162Scf01189g00009	1.45223	5.09805	11.698	0.000625658	0.00345103
XLOC_014656	Peaxi162Scf00201g00248	DnaJ homolog subfamily C member 21	8.59279	15.45	0.846404	2.20465	0.0002	0.000667709	yes		Peaxi162Scf00131g00015	1.45009	1.81252	11.2201	0.00080916	0.00425796
XLOC_008038	Peaxi162Scf00079g02332	Methenyltetrahydrofolate synthase domain-containing protein	2.86557	5.14955	0.845625	1.29953	0.02655	0.0495616	yes		Peaxi162Scf00699g00417	1.44942	2.34002	17.7834	2.48e-05	0.000219948
XLOC_012303	Peaxi162Scf00154g00005	Pentatricopeptide repeat-containing protein	1.60196	2.87859	0.845528	0.86799	0.148	0.214203	no		Peaxi162Scf01560g00009	1.44927	1.54986	7.25559	0.00706806	0.02542
XLOC_030471	Peaxi162Scf00870g00021	conserved hypothetical protein [Ricinus communis] gb|EEF46957.1| conserved hypothetical protein [Ricinus communis]	5.48561	9.85254	0.844842	1.57651	0.00955	0.0204981	yes		Peaxi162Scf01044g00225	1.44898	3.19973	13.3335	0.000260705	0.00164325
XLOC_005844	Peaxi162Scf00051g00625	Histone H3 K4-specific methyltransferase SET7/9 family protein	9.34431	16.7535	0.8423	1.89337	0.0015	0.00407526	yes		Peaxi162Scf01517g00133	1.44705	4.70887	2.70343	0.100132	0.203867
XLOC_002430	Peaxi162Scf00015g02321	phosphatidylinositol n-acetylglucosaminyltransferase subunit p, putative [Ricinus communis] gb|EEF31408.1| phosphatidylinositol n-acetylglucosaminyltransferase subunit p, putative [Ricinus communis]	3.58625	6.42935	0.842198	1.6913	0.00695	0.0155433	yes		Peaxi162Scf00156g00918	1.44497	0.51545	8.81841	0.00298206	0.0126144
XLOC_031911	Peaxi162Scf00993g00033	myb-like transcription factor family protein	2.79443	5.0091	0.841997	1.1925	0.0513	0.0875005	no		Peaxi162Scf00646g00322	1.44361	5.40731	77.5267	1.31e-18	1.66e-16
XLOC_034247	Peaxi162Scf01447g00016	Heavy metal transport/detoxification superfamily protein	74.6007	133.677	0.841495	2.2526	0.00015	0.000513767	yes		Peaxi162Scf00921g00249	1.44293	2.55782	16.3006	5.4e-05	0.000426768
XLOC_028335	Peaxi162Scf00713g00213	sucrose synthase 6	6.00978	10.7624	0.840612	1.98903	0.00135	0.00371306	yes		Peaxi162Scf00047g10224	1.44282	-0.3287	1.89501	0.168637	0.30082
XLOC_030397	Peaxi162Scf00855g00004	Structural maintenance of chromosomes protein 1	9.96775	17.8445	0.840142	2.30179	5e-05	0.000185415	yes		Peaxi162Scf00141g01428	1.4426	0.484296	4.6523	0.0310119	0.0831588
XLOC_009274	Peaxi162Scf00102g01226	myb domain protein 42	1.68847	3.02273	0.840132	0.794558	0.1512	0.218029	no		Peaxi162Scf00780g00014	1.44239	0.568089	3.1593	0.0754956	0.164614
XLOC_024593	Peaxi162Scf00521g00006	P-loop containing nucleoside triphosphate hydrolases superfamily protein	5.38006	9.62859	0.839702	2.01807	0.00095	0.00271699	yes		Peaxi162Scf00002g01511	1.44238	2.80045	1.83119	0.175987	0.31019
XLOC_017162	Peaxi162Scf00268g01424	Calcium-binding EF hand family protein	48.0332	85.9255	0.839055	2.26376	0.00015	0.000513767	yes		Peaxi162Scf00424g00414	1.44116	5.61432	24.4271	7.72e-07	1.06e-05
XLOC_004175	Peaxi162Scf00033g01321	Chromatin-remodeling complex ATPase chain Iswi	11.4675	20.5106	0.838823	2.25268	0.00015	0.000513767	yes		Peaxi162Scf00053g00315	1.44083	4.94207	7.90934	0.00491803	0.0190042
XLOC_008915	Peaxi162Scf00094g01917	ADP-ribosylation factor GTPase-activating protein 1	6.17769	11.0486	0.83873	1.70358	0.00455	0.0107576	yes		Peaxi162Scf01365g00010	1.4407	6.45107	9.66665	0.00187644	0.00859268
XLOC_025134	Peaxi162Scf00542g00624	Lung seven transmembrane receptor family protein	2.18848	3.91341	0.838498	1.11112	0.0539	0.0912971	no		Peaxi162Scf00372g00054	1.44061	-0.38605	1.95456	0.162096	0.292412
XLOC_013481	Peaxi162Scf00174g00103	plastocyanin 1	3.49267	6.24501	0.838374	0.851321	0.1482	0.214448	no		Peaxi162Scf00020g02022	1.44039	1.93275	4.11559	0.0424898	0.105724
XLOC_002531	Peaxi162Scf00015g01122	Very-long-chain enoyl-CoA reductase	60.5851	108.321	0.83828	2.20828	0.0002	0.000667709	yes		Peaxi162Scf00541g00068	1.43968	6.93788	24.3009	8.24e-07	1.13e-05
XLOC_032092	Peaxi162Scf01013g00127	Protein disulfide-isomerase 5-2	7.21923	12.8989	0.837328	1.81737	0.00655	0.0147655	yes		Peaxi162Scf01313g00027	1.43956	2.27718	8.49209	0.00356694	0.0146265
XLOC_030300	Peaxi162Scf00845g00120	Homeodomain-like transcriptional regulator, putative isoform 5 [Theobroma cacao] gb|EOX99526.1| Homeodomain-like transcriptional regulator, putative isoform 5 [Theobroma cacao]	5.36857	9.59068	0.837096	2.16585	0.0002	0.000667709	yes		Peaxi162Scf00038g02031	1.43856	6.1346	20.962	4.68e-06	5.07e-05
XLOC_009287	Peaxi162Scf00102g01433	Protein kinase superfamily protein	6.54751	11.6968	0.837092	1.96905	0.0009	0.00258883	yes		Peaxi162Scf00074g00932	1.43815	2.0771	12.6066	0.000384382	0.00228183
XLOC_001486	Peaxi162Scf00008g02421	conserved hypothetical protein [Ricinus communis] gb|EEF50547.1| conserved hypothetical protein [Ricinus communis]	6.05274	10.8119	0.836962	1.45371	0.01545	0.0310732	yes		Peaxi162Scf01221g00042	1.4378	4.11033	16.8677	4.01e-05	0.000331106
XLOC_032273	Peaxi162Scf01039g00231	histone H2A 2	8.02081	14.3234	0.836556	1.36729	0.032	0.0582368	no		Peaxi162Scf00007g01617	1.43764	3.25615	16.4446	5.01e-05	0.000399668
XLOC_008357	Peaxi162Scf00085g01213	calmodulin 6	7.29405	13.0236	0.836335	1.95659	0.0017	0.00455124	yes		Peaxi162Scf00589g00019	1.43653	2.92705	5.21704	0.0223666	0.0643234
XLOC_006461	Peaxi162Scf00062g01914	E3 ubiquitin-protein ligase sina	6.33395	11.3085	0.836235	1.42484	0.01605	0.0321187	yes		Peaxi162Scf00286g00321	1.43651	2.60807	11.1724	0.000830214	0.00435616
XLOC_019458	Peaxi162Scf00334g00120	myosin 1	12.1969	21.7671	0.835633	2.23383	0.0001	0.00035384	yes		Peaxi162Scf01164g00018	1.43618	6.08463	23.0266	1.6e-06	2e-05
XLOC_009584	Peaxi162Scf00105g01114	CHY-type/CTCHY-type/RING-type Zinc finger protein	183.437	327.156	0.834698	2.0567	0.0007	0.00206849	yes		Peaxi162Scf00477g00110	1.43607	2.90736	12.4508	0.000417815	0.0024508
XLOC_034191	Peaxi162Scf01419g00123	Ubiquitin carboxyl-terminal hydrolase 22	5.37944	9.58637	0.833528	1.62687	0.00725	0.0161294	yes		Peaxi162Scf00540g00026	1.43572	7.12501	35.555	2.48e-09	5.92e-08
XLOC_032758	Peaxi162Scf01105g00008	Ras-related protein Rab-18-B	4.07959	7.26842	0.833218	1.03188	0.06625	0.108983	no		Peaxi162Scf00003g01332	1.43546	3.24965	10.6141	0.00112229	0.00560657
XLOC_010595	Peaxi162Scf00125g01318	Haloacid dehalogenase-like hydrolase (HAD) superfamily protein	9.32507	16.612	0.833038	1.71245	0.00525	0.012183	yes		Peaxi162Scf00548g00320	1.43383	3.20204	22.4254	2.18e-06	2.61e-05
XLOC_001392	Peaxi162Scf00007g00828	Galactosyltransferase family protein	15.8383	28.2143	0.833004	2.08629	0.001	0.00284413	yes		Peaxi162Scf00592g00011	1.4334	3.48125	12.5024	0.000406425	0.00239552
XLOC_012861	Peaxi162Scf00164g01416	Integral membrane Yip1 family protein	8.57893	15.2782	0.832603	1.61602	0.01075	0.0227123	yes		Peaxi162Scf00241g01010	1.43212	4.30479	5.514	0.0188648	0.056309
XLOC_016937	Peaxi162Scf00262g01013		2.01424	3.58686	0.832481	0.74779	0.25625	0.331628	no		Peaxi162Scf00041g01510	1.43183	1.93014	5.45158	0.0195506	0.0580361
XLOC_019506	Peaxi162Scf00336g00132	Dirigent protein 19	29.0894	51.7801	0.831902	1.70515	0.0051	0.0118794	yes		Peaxi162Scf00845g00023	1.43145	6.5356	16.8265	4.1e-05	0.000337303
XLOC_024555	Peaxi162Scf00519g00016		15.6845	27.9167	0.831795	1.17759	0.04025	0.0710508	no		Peaxi162Scf00021g00721	1.43125	4.69575	12.7795	0.000350447	0.00211125
XLOC_002824	Peaxi162Scf00016g01337	Serine/threonine-protein kinase TOR	2.90295	5.16695	0.831793	2.17754	0.0001	0.00035384	yes		Peaxi162Scf00665g00339	1.43079	1.30146	6.3815	0.0115316	0.0378711
XLOC_029917	Peaxi162Scf00815g00358	Plant protein of unknown function (DUF827)	1.9911	3.54328	0.831518	1.50282	0.0155	0.0311603	yes		Peaxi162Scf00064g01324	1.43015	4.40576	19.7612	8.77e-06	8.78e-05
XLOC_029765	Peaxi162Scf00803g00422	extra-large GTP-binding protein 3	3.66447	6.51749	0.830713	1.35804	0.0204	0.0395029	yes		Peaxi162Scf01131g00117	1.43004	5.30981	17.6286	2.69e-05	0.000235958
XLOC_003391	Peaxi162Scf00021g02117	calcium ion binding protein, putative [Ricinus communis] gb|EEF36409.1| calcium ion binding protein, putative [Ricinus communis]	11.385	20.2389	0.829995	1.84548	0.00275	0.00692868	yes		Peaxi162Scf00541g00633	1.42895	3.70481	15.4197	8.61e-05	0.000635868
XLOC_011769	Peaxi162Scf00141g00927	Vacuolar cation/proton exchanger 3	4.85094	8.62334	0.829982	1.71674	0.00715	0.0159352	yes		Peaxi162Scf00274g00413	1.42881	2.37452	4.24883	0.0392774	0.0997458
XLOC_017221	Peaxi162Scf00270g00317	GATA transcription factor 11	2.73205	4.85236	0.828701	1.56941	0.00945	0.0203127	yes		Peaxi162Scf01200g00027	1.4268	5.1811	51.4305	7.42e-13	3.44e-11
XLOC_009022	Peaxi162Scf00096g00099	AP2/B3 transcription factor family protein	11.7251	20.8246	0.828682	1.65922	0.005	0.011677	yes		Peaxi162Scf00192g00042	1.42673	0.265857	3.33816	0.0676905	0.151372
XLOC_023198	Peaxi162Scf00451g00019	exocyst subunit exo70 family protein E1	3.65928	6.49889	0.828635	1.59696	0.0087	0.0189057	yes		Peaxi162Scf00314g00627	1.42672	3.75008	22.8435	1.76e-06	2.18e-05
XLOC_023262	Peaxi162Scf00452g00123	Glucan endo-1,3-beta-glucosidase 5	5.40598	9.60029	0.828522	1.65577	0.00595	0.0135877	yes		Peaxi162Scf00038g01528	1.42662	8.45481	9.34014	0.00224188	0.00995579
XLOC_005269	Peaxi162Scf00045g00142	NAD(P)-binding Rossmann-fold superfamily protein	1.64657	2.92265	0.827812	0.812026	0.15925	0.227345	no		Peaxi162Scf00062g00420	1.42661	3.17901	13.4968	0.000238973	0.0015239
XLOC_020441	Peaxi162Scf00362g00110	glutamate receptor 2	1.70831	3.03157	0.827496	1.03374	0.0843	0.134028	no		Peaxi162Scf00331g00014	1.42559	2.52538	14.6173	0.000131703	0.000917229
XLOC_009510	Peaxi162Scf00104g00220	pale cress protein (PAC)	2.81479	4.99329	0.826963	1.10451	0.07725	0.124347	no		Peaxi162Scf00062g00002	1.42516	1.07296	5.26258	0.0217888	0.0630691
XLOC_010481	Peaxi162Scf00122g02417	RB1-inducible coiled-coil protein 1, putative isoform 2 [Theobroma cacao] gb|EOX90658.1| RB1-inducible coiled-coil protein 1, putative isoform 2 [Theobroma cacao]	2.19899	3.90041	0.826783	1.48875	0.01465	0.0296708	yes		Peaxi162Scf00560g00615	1.42301	2.77453	4.4228	0.0354617	0.092029
XLOC_031910	Peaxi162Scf00993g00326	Disease resistance protein (CC-NBS-LRR class) family	3.1676	5.618	0.826665	1.66205	0.00715	0.0159352	yes		Peaxi162Scf00037g01815	1.42086	5.9002	33.4373	7.36e-09	1.61e-07
XLOC_011642	Peaxi162Scf00139g01321	Unknown protein	2.55044	4.52303	0.826543	1.97552	0.0013	0.00359078	yes		Peaxi162Scf00045g00203	1.42062	5.50425	3.64942	0.0560886	0.131326
XLOC_007263	Peaxi162Scf00071g00913	T-complex protein 1 subunit theta	2.89459	5.13173	0.826084	1.50989	0.01535	0.0308988	yes		Peaxi162Scf00080g01316	1.42028	1.17937	6.57459	0.0103445	0.0345684
XLOC_023762	Peaxi162Scf00474g00313	Glycogen synthase	1.60122	2.83837	0.825893	1.17756	0.05615	0.0945729	no		Peaxi162Scf00000g00814	1.41992	0.547893	3.24016	0.0718536	0.158457
XLOC_004708	Peaxi162Scf00038g01322	Dentin sialoph -related, putative isoform 1 [Theobroma cacao]	5.08395	9.011	0.825737	2.06157	0.0007	0.00206849	yes		Peaxi162Scf00650g00312	1.41895	0.372641	4.09997	0.0428839	0.106515
XLOC_016005	Peaxi162Scf00232g01129	Photosystem II 10 kDa polypeptide, chloroplastic	12.1308	21.4949	0.825321	1.46844	0.0141	0.0287042	yes		Peaxi162Scf01039g00135	1.41759	3.86453	21.5936	3.37e-06	3.82e-05
XLOC_029626	Peaxi162Scf00795g00018	F-box protein PP2-A13	14.4373	25.5795	0.825193	1.81339	0.0029	0.00726086	yes		Peaxi162Scf00848g00218	1.41655	4.51652	27.1156	1.92e-07	3.09e-06
XLOC_001070	Peaxi162Scf00004g03915	DNA binding,zinc ion binding,DNA binding, putative isoform 2 [Theobroma cacao] gb|EOY32781.1| DNA binding,zinc ion binding,DNA binding, putative isoform 2 [Theobroma cacao]	3.96444	7.02338	0.825048	1.35906	0.01995	0.0387453	yes		Peaxi162Scf00126g01320	1.4145	1.90587	5.10023	0.0239227	0.0679027
XLOC_003874	Peaxi162Scf00028g02010	Mannose-binding lectin superfamily protein	8.09449	14.3368	0.824713	1.97242	0.00075	0.00220004	yes		Peaxi162Scf00148g00093	1.41449	3.38385	12.7246	0.000360882	0.00216278
XLOC_027214	Peaxi162Scf00658g00515	Regulator of chromosome condensation (RCC1) family protein	20.9258	37.0627	0.824685	2.14215	0.00065	0.00193585	yes		Peaxi162Scf00184g00144	1.41392	4.48572	16.6399	4.52e-05	0.000365468
XLOC_000333	Peaxi162Scf00001g04911	Thiamine pyrophosphokinase 1	7.86345	13.9268	0.824629	1.63339	0.00625	0.0141776	yes		Peaxi162Scf00700g00145	1.41373	3.23614	20.854	4.96e-06	5.33e-05
XLOC_009933	Peaxi162Scf00111g00027	mitogen-activated protein kinase 18	35.845	63.4529	0.823916	2.18318	0.0001	0.00035384	yes		Peaxi162Scf00065g00111	1.41269	3.40551	12.7524	0.000355553	0.00213746
XLOC_000981	Peaxi162Scf00004g02724	Glucosidase 2 subunit beta	2.62953	4.65108	0.822757	1.45215	0.01825	0.0358804	yes		Peaxi162Scf00618g00037	1.41124	0.182884	3.19098	0.0740454	0.162186
XLOC_014357	Peaxi162Scf00194g00018	D111/G-patch domain-containing protein	7.88484	13.9448	0.822572	1.75766	0.0033	0.0081304	yes		Peaxi162Scf00000g00791	1.41084	3.49833	15.7794	7.12e-05	0.00054076
XLOC_024104	Peaxi162Scf00493g00114	Leucine-rich repeat receptor-like protein kinase family protein	2.254	3.98603	0.822467	1.50839	0.01505	0.0303725	yes		Peaxi162Scf00320g00216	1.41019	2.8793	25.1481	5.31e-07	7.66e-06
XLOC_017646	Peaxi162Scf00284g01047	fatty acid desaturase 8	13.6957	24.199	0.821227	1.99926	0.00055	0.00166651	yes		Peaxi162Scf00217g00713	1.40979	2.52534	10.2598	0.00135959	0.00656405
XLOC_007947	Peaxi162Scf00078g00748	Dynamin related protein 4C	2.45026	4.32917	0.821153	1.06378	0.05885	0.0984334	no		Peaxi162Scf00011g01846	1.40925	6.01406	14.4538	0.000143638	0.000987724
XLOC_032161	Peaxi162Scf01023g00417	ATP binding microtubule motor family protein	3.03402	5.35995	0.820991	1.83595	0.0043	0.0102448	yes		Peaxi162Scf00403g00041	1.40907	2.72557	5.10504	0.0238564	0.0677704
XLOC_027113	Peaxi162Scf00651g00012	Protein SUPPRESSOR OF GENE SILENCING 3	13.7016	24.1904	0.820091	2.11776	0.00065	0.00193585	yes		Peaxi162Scf00769g00116	1.40906	3.53223	21.5122	3.52e-06	3.96e-05
XLOC_025465	Peaxi162Scf00558g00013	EH domain-containing protein 1	1.71082	3.01972	0.81973	1.19257	0.0657	0.108205	no		Peaxi162Scf00684g00228	1.40896	5.49618	13.4687	0.000242572	0.00154399
XLOC_033445	Peaxi162Scf01221g00042	myb domain protein 4	23.9014	42.1786	0.819416	1.99987	0.00125	0.00346795	yes		Peaxi162Scf00553g00533	1.40678	-0.0516903	0.787523	0.37485	0.529056
XLOC_022668	Peaxi162Scf00434g00043	receptor like protein 32	1.99126	3.51388	0.819379	0.768675	0.2055	0.280013	no		Peaxi162Scf00152g00648	1.40618	4.15539	10.8193	0.00100445	0.0051091
XLOC_012534	Peaxi162Scf00159g00516	conserved hypothetical protein [Ricinus communis] gb|EEF36356.1| conserved hypothetical protein [Ricinus communis]	3.00549	5.30361	0.819374	1.58477	0.0108	0.0228033	yes		Peaxi162Scf00069g00163	1.40546	4.21713	12.9217	0.000324789	0.00198183
XLOC_001961	Peaxi162Scf00011g01522	Protein of unknown function (DUF579)	6.17702	10.899	0.819215	1.37986	0.0173	0.0342624	yes		Peaxi162Scf00198g00014	1.4047	4.71929	40.8893	1.61e-10	4.84e-09
XLOC_030893	Peaxi162Scf00912g00134	2-oxoglutarate (2OG) and Fe(II)-dependent oxygenase superfamily protein	36.6104	64.5784	0.818797	2.10983	0.0005	0.00152937	yes		Peaxi162Scf00088g00820	1.4031	9.92667	12.8549	0.000336601	0.00204208
XLOC_022714	Peaxi162Scf00435g00079		3.10444	5.47514	0.818565	0.711878	0.28765	0.365447	no		Peaxi162Scf00111g00013	1.40281	4.99635	3.64469	0.0562481	0.131625
XLOC_030832	Peaxi162Scf00906g00224	Unknown protein	12.5737	22.1734	0.818417	1.05041	0.15645	0.224211	no		Peaxi162Scf00305g01117	1.4028	1.82299	4.53733	0.0331632	0.087556
XLOC_016361	Peaxi162Scf00244g00145	UDP-D-glucuronate 4-epimerase 1	58.1649	102.57	0.81839	2.14676	0.00025	0.000817896	yes		Peaxi162Scf00968g00215	1.40279	1.01097	3.53847	0.0599607	0.137867
XLOC_021687	Peaxi162Scf00401g00020	Nucleotide-sugar transporter family protein	6.49617	11.4526	0.818007	1.35384	0.03455	0.0622282	no		Peaxi162Scf00168g01738	1.40211	-0.484715	2.74216	0.0977328	0.200202
XLOC_006315	Peaxi162Scf00060g00003	Histone superfamily protein	9.64951	17.0113	0.817968	0.874035	0.14505	0.210745	no		Peaxi162Scf00043g00252	1.40192	0.961747	3.02046	0.0822201	0.175833
XLOC_012263	Peaxi162Scf00153g00916	Chaperone protein dnaJ [Medicago truncatula] gb|AES75142.1| Chaperone protein dnaJ [Medicago truncatula]	6.16308	10.8614	0.817481	1.17604	0.0405	0.0714334	no		Peaxi162Scf01306g00019	1.40125	5.77742	42.4041	7.42e-11	2.41e-09
XLOC_002150	Peaxi162Scf00013g00037	Delta-1-pyrroline-5-carboxylate dehydrogenase 12A1, mitochondrial	20.3078	35.7877	0.817425	2.16844	0.00015	0.000513767	yes		Peaxi162Scf00426g00009	1.40115	6.61689	29.9832	4.36e-08	8.21e-07
XLOC_002692	Peaxi162Scf00016g02250	CYCLIN D3	2.44718	4.31109	0.816932	1.03301	0.10055	0.155427	no		Peaxi162Scf00202g00111	1.4004	2.23294	5.61645	0.0177926	0.0536734
XLOC_005378	Peaxi162Scf00045g02438	Endoplasmic reticulum oxidoreductin-1	6.41651	11.3021	0.81673	1.66197	0.0073	0.0162269	yes		Peaxi162Scf01644g00002	1.39885	1.9179	7.57049	0.00593318	0.0220661
XLOC_025725	Peaxi162Scf00571g00036	mitogen-activated protein kinase 16	37.7809	66.5332	0.816418	2.24426	0.0001	0.00035384	yes		Peaxi162Scf00064g01530	1.39827	3.85205	16.3013	5.4e-05	0.000426768
XLOC_032872	Peaxi162Scf01124g10012	Pentatricopeptide repeat-containing protein	1.54425	2.71719	0.815211	1.30983	0.02525	0.0474769	yes		Peaxi162Scf00156g00620	1.39808	2.10585	11.466	0.000708811	0.00381818
XLOC_007405	Peaxi162Scf00073g00918	Plant natriuretic peptide A [Theobroma cacao] gb|EOY26483.1| Plant natriuretic peptide A [Theobroma cacao]	4.0489	7.12095	0.81454	0.704697	0.20295	0.277141	no		Peaxi162Scf00786g00434	1.39728	4.1137	16.8631	4.02e-05	0.000331786
XLOC_006178	Peaxi162Scf00058g00031	C2 calcium/lipid-binding plant phosphoribosyltransferase family protein	2.34049	4.11629	0.814532	1.62422	0.0069	0.0154459	yes		Peaxi162Scf00053g00716	1.39597	6.86306	26.4887	2.65e-07	4.14e-06
XLOC_020779	Peaxi162Scf00372g00004	early tobacco anther 1 [Nicotiana tabacum]	104.883	184.366	0.813795	2.10101	0.00025	0.000817896	yes		Peaxi162Scf00012g01813	1.39581	4.74727	35.0472	3.22e-09	7.51e-08
XLOC_014633	Peaxi162Scf00201g00330	Replication protein A 70 kDa DNA-binding subunit B	1.96939	3.46104	0.813456	1.37357	0.03305	0.0598807	no		Peaxi162Scf00947g00211	1.39518	3.5705	16.1486	5.86e-05	0.000457699
XLOC_018273	Peaxi162Scf00300g00014	IQ-domain 20	5.65189	9.93269	0.81345	0.87641	0.1213	0.18203	no		Peaxi162Scf00297g01022	1.39514	5.16154	13.9228	0.000190473	0.00125121
XLOC_031102	Peaxi162Scf00928g00127	TRICHOME BIREFRINGENCE-LIKE 16	6.35338	11.1632	0.813152	1.71895	0.00515	0.0119815	yes		Peaxi162Scf00543g00214	1.3946	5.96338	49.4748	2.01e-12	8.71e-11
XLOC_015806	Peaxi162Scf00228g00615	Unknown protein	9.08733	15.9624	0.812751	1.75034	0.00375	0.00909209	yes		Peaxi162Scf00038g02114	1.39366	7.31836	40.7579	1.72e-10	5.15e-09
XLOC_015182	Peaxi162Scf00211g00239	Nuclear transcription factor Y subunit A-2	7.43888	13.0665	0.812716	1.50028	0.01325	0.0272084	yes		Peaxi162Scf00203g00119	1.39355	-0.374679	1.82179	0.1771	0.311384
XLOC_015925	Peaxi162Scf00231g00917	conserved hypothetical protein [Ricinus communis] gb|EEF43020.1| conserved hypothetical protein [Ricinus communis]	4.75174	8.3431	0.812128	1.56046	0.017	0.033752	yes		Peaxi162Scf00732g00236	1.39353	4.98743	9.12932	0.00251546	0.0109685
XLOC_012922	Peaxi162Scf00165g01210	Unknown protein	319.099	560.272	0.812123	2.07063	0.00045	0.00139113	yes		Peaxi162Scf00252g00220	1.39309	4.01584	18.9849	1.32e-05	0.000125698
XLOC_027864	Peaxi162Scf00689g00558	Plasma membrane ATPase 2	73.0166	128.202	0.81212	2.13404	0.00045	0.00139113	yes		Peaxi162Scf00357g00729	1.39304	5.14027	19.6488	9.31e-06	9.23e-05
XLOC_025147	Peaxi162Scf00542g00622	YELLOW STRIPE like 3	16.195	28.4246	0.811593	1.99949	0.00085	0.00246011	yes		Peaxi162Scf00016g00149	1.39203	2.05422	5.61259	0.0178319	0.0537527
XLOC_013510	Peaxi162Scf00175g00519	6-phosphogluconolactonase 1	179.916	315.696	0.81121	2.04371	0.00045	0.00139113	yes		Peaxi162Scf00366g00712	1.39139	5.50983	34.3499	4.6e-09	1.05e-07
XLOC_002871	Peaxi162Scf00016g02441	DNA polymerase IV	1.92458	3.37644	0.81096	1.50622	0.01255	0.0259586	yes		Peaxi162Scf00043g00247	1.39075	6.70907	35.6945	2.31e-09	5.55e-08
XLOC_015065	Peaxi162Scf00207g01445	Subtilase family protein	18.3764	32.2327	0.810667	2.16369	0.0004	0.00125109	yes		Peaxi162Scf00016g01934	1.39055	4.60136	27.0154	2.02e-07	3.23e-06
XLOC_001279	Peaxi162Scf00006g04218	Sulfate/thiosulfate import ATP-binding protein cysA	1.68152	2.94899	0.810454	1.00448	0.0921	0.144421	no		Peaxi162Scf00164g00116	1.38975	4.55838	16.9765	3.78e-05	0.000315685
XLOC_014997	Peaxi162Scf00207g00633	Acyl-CoA N-acyltransferase with RING/FYVE/PHD-type zinc finger protein	1.66619	2.91891	0.808873	1.50002	0.01135	0.0238004	yes		Peaxi162Scf00327g00413	1.38927	4.62517	6.16748	0.013012	0.0416803
XLOC_022948	Peaxi162Scf00444g00836	AMP-dependent synthetase and ligase family protein	35.1631	61.6	0.80887	2.13042	0.00015	0.000513767	yes		Peaxi162Scf00596g00410	1.38905	4.15684	27.2243	1.81e-07	2.95e-06
XLOC_008100	Peaxi162Scf00081g00620	Cytochrome P450 superfamily protein	10.6849	18.7081	0.808085	2.09522	0.0004	0.00125109	yes		Peaxi162Scf01164g00021	1.38889	3.79909	20.0997	7.35e-06	7.55e-05
XLOC_016798	Peaxi162Scf00258g00431	Helicase SWR1	5.38478	9.42251	0.807224	2.00348	0.00055	0.00166651	yes		Peaxi162Scf00493g00016	1.38863	1.2078	3.18142	0.0744799	0.162914
XLOC_010038	Peaxi162Scf00113g00410	WD repeat-containing protein 76	2.06907	3.62035	0.807143	1.18746	0.04475	0.0778137	no		Peaxi162Scf00132g01013	1.38604	1.70979	4.75061	0.0292879	0.0796078
XLOC_024421	Peaxi162Scf00516g00519	RING/FYVE/PHD zinc finger superfamily protein, putative isoform 7 [Theobroma cacao] gb|EOY10197.1| RING/FYVE/PHD zinc finger superfamily protein, putative isoform 7 [Theobroma cacao]	9.69844	16.9687	0.807054	2.17155	0.0003	0.000964629	yes		Peaxi162Scf01312g00048	1.38457	4.13833	6.63786	0.00998336	0.0336166
XLOC_032981	Peaxi162Scf01142g00028	AP2-like ethylene-responsive transcription factor	2.23509	3.91044	0.806999	1.20406	0.04375	0.0763674	no		Peaxi162Scf00274g00075	1.38412	3.08894	4.7252	0.0297238	0.0805012
XLOC_016064	Peaxi162Scf00234g00718	Polyprotein, putative [Solanum demissum]	5.46416	9.55014	0.805521	1.6706	0.006	0.013686	yes		Peaxi162Scf00016g00625	1.38248	2.51452	6.86212	0.0088042	0.030453
XLOC_022534	Peaxi162Scf00428g00073	A20/AN1-like zinc finger family protein	220.356	385.1	0.805399	2.07682	0.00025	0.000817896	yes		Peaxi162Scf00012g02113	1.38212	3.77487	23.6126	1.18e-06	1.54e-05
XLOC_016084	Peaxi162Scf00235g00325	GDSL esterase/lipase	72.1931	126.144	0.805141	2.11693	0.0004	0.00125109	yes		Peaxi162Scf00104g01110	1.38175	2.21265	12.9646	0.000317432	0.00194631
XLOC_017751	Peaxi162Scf00286g00443	ATP-dependent DNA helicase 2 subunit KU70	6.91226	12.0777	0.805115	1.80374	0.0036	0.00877252	yes		Peaxi162Scf00429g00017	1.38172	4.04011	11.7504	0.000608312	0.00337068
XLOC_008614	Peaxi162Scf00089g01623	NAD(P)-binding Rossmann-fold superfamily protein	3.0743	5.36581	0.803537	1.288	0.04125	0.0725809	no		Peaxi162Scf00763g00232	1.38144	2.58954	10.1387	0.00145192	0.00693067
XLOC_007347	Peaxi162Scf00073g01421	phospholipase D alpha 1	1.64592	2.87247	0.803392	1.29706	0.0319	0.0580797	no		Peaxi162Scf00271g00022	1.38115	1.01749	6.03878	0.013995	0.0442608
XLOC_007336	Peaxi162Scf00073g00037	Mitochondrial substrate carrier family protein	5.04799	8.80778	0.80307	1.46878	0.01305	0.0268497	yes		Peaxi162Scf00270g01010	1.3804	4.91928	42.3102	7.79e-11	2.52e-09
XLOC_005529	Peaxi162Scf00047g00217	conserved hypothetical protein [Ricinus communis] gb|EEF37810.1| conserved hypothetical protein [Ricinus communis]	1.82045	3.17505	0.802483	1.16079	0.0672	0.110282	no		Peaxi162Scf00001g00129	1.38028	4.22924	15.4467	8.49e-05	0.000627973
XLOC_008613	Peaxi162Scf00089g01519	D111/G-patch domain-containing protein	1.99779	3.48257	0.801748	1.1589	0.0467	0.0806891	no		Peaxi162Scf00263g00613	1.37923	4.11388	9.45665	0.00210385	0.00944
XLOC_012661	Peaxi162Scf00160g00417	U-box domain-containing protein 4	4.56887	7.96103	0.801119	1.42205	0.021	0.040507	yes		Peaxi162Scf00774g00218	1.37824	2.16343	7.71677	0.00547101	0.0206969
XLOC_007284	Peaxi162Scf00072g00021	ATP binding microtubule motor family protein	2.05167	3.57473	0.801039	1.60724	0.0158	0.0316848	yes		Peaxi162Scf00117g00007	1.37819	3.64805	13.0743	0.00029937	0.00185091
XLOC_023139	Peaxi162Scf00450g00212	mitogen-activated protein kinase kinase kinase 21	4.72145	8.22403	0.800617	1.17279	0.0434	0.0758426	no		Peaxi162Scf00105g00059	1.37815	1.96414	4.97328	0.0257418	0.0720298
XLOC_017540	Peaxi162Scf00281g00079	conserved hypothetical protein [Ricinus communis] gb|EEF48594.1| conserved hypothetical protein [Ricinus communis]	12.2901	21.3995	0.800081	1.35509	0.019	0.0371478	yes		Peaxi162Scf00174g00137	1.37745	3.03055	7.99503	0.00469059	0.0183308
XLOC_030807	Peaxi162Scf00904g00048	Acidic endochitinase	20.301	35.344	0.799916	1.83761	0.00265	0.0067089	yes		Peaxi162Scf00078g01331	1.37733	2.56645	2.19318	0.138623	0.260245
XLOC_007299	Peaxi162Scf00072g00087	Vacuolar protein sorting-associated protein 53 A	12.5827	21.8852	0.798513	2.11597	0.0006	0.00180172	yes		Peaxi162Scf00129g00632	1.37704	3.88467	29.1387	6.74e-08	1.22e-06
XLOC_024281	Peaxi162Scf00500g00219	ubiquitin-protein ligase 7	5.57639	9.69886	0.798483	1.90608	0.00235	0.00606142	yes		Peaxi162Scf00030g01716	1.3759	5.36082	22.1985	2.46e-06	2.91e-05
XLOC_033551	Peaxi162Scf01253g00002	17.6 kDa class II heat shock protein	18.8256	32.7366	0.798211	1.3826	0.0206	0.0398383	yes		Peaxi162Scf00007g00514	1.37511	2.14495	10.9726	0.000924711	0.00477145
XLOC_004479	Peaxi162Scf00037g00521	Vacuole membrane protein 1	13.5617	23.581	0.798084	1.89683	0.0012	0.0033442	yes		Peaxi162Scf00108g00131	1.3751	2.90782	11.3009	0.000774709	0.00410518
XLOC_008481	Peaxi162Scf00088g00096	monogalactosyldiacylglycerol synthase 2	5.12148	8.89914	0.797106	1.58799	0.00745	0.0165147	yes		Peaxi162Scf00271g00043	1.37436	2.59216	9.42923	0.00213554	0.00955508
XLOC_024139	Peaxi162Scf00494g00053	conserved hypothetical protein [Ricinus communis] gb|EEF48052.1| conserved hypothetical protein [Ricinus communis]	15.6206	27.1369	0.796805	2.04732	0.001	0.00284413	yes		Peaxi162Scf00037g00521	1.37296	3.75908	27.2514	1.79e-07	2.91e-06
XLOC_014833	Peaxi162Scf00205g01431	Vacuole, cultured cell-like protein [Theobroma cacao] gb|EOY12337.1| Vacuole, cultured cell-like protein [Theobroma cacao]	11.3339	19.6748	0.795714	2.19577	0.0002	0.000667709	yes		Peaxi162Scf00108g00012	1.37215	0.388232	3.48856	0.0617945	0.14105
XLOC_004515	Peaxi162Scf00037g00185	Unknown protein	1.71984	2.98351	0.794736	0.922996	0.13375	0.196985	no		Peaxi162Scf00685g00014	1.37149	0.776131	3.58692	0.0582361	0.135283
XLOC_001931	Peaxi162Scf00011g00639	ATP-dependent DNA helicase Q-like 4A	2.13179	3.69754	0.794499	1.39777	0.0258	0.048352	yes		Peaxi162Scf00122g02417	1.37112	2.89908	7.70056	0.00552037	0.020838
XLOC_032014	Peaxi162Scf01007g00013	UPF0329 protein ECU01_0100/ECU01_1510/ECU08_0030, putative isoform 1 [Theobroma cacao] gb|EOY05482.1| UPF0329 protein ECU01_0100/ECU01_1510/ECU08_0030, putative isoform 1 [Theobroma cacao]	4.35721	7.55581	0.794184	1.17412	0.05885	0.0984334	no		Peaxi162Scf00081g00917	1.37097	4.59455	29.2965	6.21e-08	1.13e-06
XLOC_030428	Peaxi162Scf00858g00012	Phenylalanine--tRNA ligase, mitochondrial	3.54807	6.15239	0.794112	1.3367	0.02575	0.0482711	yes		Peaxi162Scf00231g00433	1.36936	0.313788	3.45028	0.063241	0.14352
XLOC_019308	Peaxi162Scf00331g01115	phytoalexin-deficient 4-1 protein [Solanum tuberosum]	2.49756	4.32997	0.793834	1.20588	0.0418	0.0734178	no		Peaxi162Scf00009g00333	1.36897	4.12459	10.2373	0.0013763	0.00662618
XLOC_019000	Peaxi162Scf00322g00039	Pectin lyase-like superfamily protein	1.75396	3.04074	0.793806	0.932486	0.11465	0.173491	no		Peaxi162Scf00584g00031	1.36888	0.54445	2.34201	0.125927	0.242744
XLOC_030930	Peaxi162Scf00915g00029	Heat stress transcription factor B-2a	24.0114	41.6185	0.793504	1.92519	0.00165	0.00443308	yes		Peaxi162Scf00270g00113	1.36883	3.78086	20.3189	6.56e-06	6.84e-05
XLOC_005256	Peaxi162Scf00045g02523	Protein phosphatase 2C family protein	5.65156	9.79441	0.79331	1.54866	0.01995	0.0387453	yes		Peaxi162Scf00722g00015	1.36828	4.09198	17.5726	2.77e-05	0.000242083
XLOC_012168	Peaxi162Scf00152g00611	Wall-associated kinase family protein	2.07252	3.59111	0.793046	0.959316	0.10335	0.159052	no		Peaxi162Scf00914g00016	1.36784	3.98904	18.6745	1.55e-05	0.000144879
XLOC_025560	Peaxi162Scf00562g00001	Eukaryotic aspartyl protease family protein	57.9882	100.472	0.792955	2.09143	0.0004	0.00125109	yes		Peaxi162Scf00394g00118	1.36756	5.68509	34.6602	3.93e-09	9.04e-08
XLOC_005188	Peaxi162Scf00045g01233	Pectinacetylesterase family protein	11.9701	20.736	0.792694	2.07317	0.00025	0.000817896	yes		Peaxi162Scf00701g00031	1.36708	4.40111	24.7227	6.62e-07	9.3e-06
XLOC_031733	Peaxi162Scf00981g00112	kinesin 2	5.57088	9.64958	0.792562	1.94875	0.00175	0.00466936	yes		Peaxi162Scf00797g00063	1.3666	4.76519	10.5346	0.00117162	0.0058068
XLOC_010962	Peaxi162Scf00129g00237	alpha/beta-Hydrolases superfamily protein	16.9454	29.3515	0.792541	1.96462	0.0015	0.00407526	yes		Peaxi162Scf00547g00610	1.36559	6.20494	32.3885	1.26e-08	2.63e-07
XLOC_011785	Peaxi162Scf00141g01428	Trihelix transcription factor GT-3a	3.98744	6.90623	0.792437	1.13078	0.05335	0.0905169	no		Peaxi162Scf00109g00116	1.36555	0.674638	3.44342	0.0635041	0.144
XLOC_027471	Peaxi162Scf00673g00327	Dimethyladenosine transferase	5.64943	9.78332	0.792219	1.49656	0.0123	0.0255089	yes		Peaxi162Scf00045g01736	1.36461	2.38975	4.03982	0.0444386	0.109518
XLOC_018842	Peaxi162Scf00316g00521	Early light-induced protein, chloroplastic	6.3092	10.9253	0.792143	1.39438	0.01905	0.0372328	yes		Peaxi162Scf00189g00519	1.36453	2.36215	6.47332	0.0109506	0.036243
XLOC_009046	Peaxi162Scf00097g01219	RNase H family protein	2.41844	4.18732	0.79195	0.948285	0.11555	0.174644	no		Peaxi162Scf00718g00012	1.36441	2.87173	9.93791	0.00161909	0.00757845
XLOC_017429	Peaxi162Scf00274g00452	DNAJ heat shock N-terminal domain-containing protein	5.23848	9.0682	0.791668	1.73586	0.00475	0.0111685	yes		Peaxi162Scf00128g00115	1.36436	1.90661	11.6039	0.000658122	0.00359657
XLOC_026544	Peaxi162Scf00618g00417	pyruvate kinase family protein	1.68175	2.91094	0.791525	1.18235	0.04965	0.0850631	no		Peaxi162Scf00180g00131	1.364	3.74358	16.819	4.11e-05	0.000338231
XLOC_001015	Peaxi162Scf00004g04619	L-ascorbate oxidase	64.4219	111.489	0.791283	2.04719	0.0005	0.00152937	yes		Peaxi162Scf00801g00048	1.36348	5.50919	30.8636	2.77e-08	5.43e-07
XLOC_028826	Peaxi162Scf00744g00118	Protein of unknown function (DUF567)	2.88695	4.99423	0.790719	0.847751	0.1431	0.208348	no		Peaxi162Scf00000g00067	1.36346	3.11603	19.9439	7.97e-06	8.09e-05
XLOC_029443	Peaxi162Scf00783g00341	glutathione peroxidase 4	17.435	30.1483	0.790092	1.77752	0.0027	0.00681936	yes		Peaxi162Scf00173g00091	1.36311	1.53011	3.59572	0.0579285	0.134705
XLOC_030390	Peaxi162Scf00854g00221	CBL-interacting protein kinase 12	2.79709	4.83515	0.789631	1.31518	0.0379	0.0674342	no		Peaxi162Scf00038g02224	1.3617	2.46913	3.92444	0.0475891	0.115621
XLOC_012920	Peaxi162Scf00165g00128	myb domain protein 3r-5	4.9637	8.57863	0.789331	1.6317	0.0072	0.0160325	yes		Peaxi162Scf00527g00075	1.36157	1.41132	2.77025	0.0960313	0.197498
XLOC_021249	Peaxi162Scf00386g00222	beta-amylase 3	128.494	222.03	0.789051	1.96464	0.00075	0.00220004	yes		Peaxi162Scf00452g00236	1.36134	1.19129	3.09117	0.0787182	0.169976
XLOC_010368	Peaxi162Scf00120g01314	conserved hypothetical protein [Ricinus communis] gb|EEF38291.1| conserved hypothetical protein [Ricinus communis]	5.84612	10.1008	0.788917	1.78157	0.00275	0.00692868	yes		Peaxi162Scf00085g00530	1.36116	3.36478	11.87	0.000570439	0.00319323
XLOC_004484	Peaxi162Scf00037g00714	Histidine kinase-, DNA gyrase B-, and HSP90-like ATPase family protein	7.02918	12.1401	0.788352	1.90177	0.0017	0.00455124	yes		Peaxi162Scf00711g00410	1.36108	6.10554	21.3417	3.84e-06	4.27e-05
XLOC_011762	Peaxi162Scf00141g00720	laccase 10	17.2947	29.8692	0.788335	2.02675	0.0003	0.000964629	yes		Peaxi162Scf00010g00344	1.36001	2.96302	9.4119	0.00215582	0.00962727
XLOC_030443	Peaxi162Scf00859g00112	G-type lectin S-receptor-like serine/threonine-protein kinase	1.64811	2.84541	0.787823	1.57895	0.0101	0.0215189	yes		Peaxi162Scf00000g00682	1.35994	5.47853	19.8013	8.59e-06	8.62e-05
XLOC_017962	Peaxi162Scf00291g00310	starch synthase 4	1.69307	2.92303	0.787821	1.28875	0.05705	0.0958425	no		Peaxi162Scf00586g00514	1.35946	5.80923	11.7003	0.000624893	0.00344773
XLOC_016830	Peaxi162Scf00258g00128	squamosa promoter binding protein-like 9	1.5881	2.74178	0.787813	0.877203	0.14015	0.204791	no		Peaxi162Scf01105g00008	1.35927	1.74068	5.4301	0.0197926	0.0585634
XLOC_019930	Peaxi162Scf00347g00712	Homeodomain-like superfamily protein	5.14806	8.88446	0.787255	0.81231	0.16435	0.233237	no		Peaxi162Scf00360g00615	1.35915	6.22331	27.3692	1.68e-07	2.75e-06
XLOC_006038	Peaxi162Scf00055g01910	WRKY DNA-binding protein 33	270.798	467.274	0.787054	1.79813	0.0031	0.00769733	yes		Peaxi162Scf00025g02621	1.35861	1.99208	8.64683	0.00327631	0.0136417
XLOC_011963	Peaxi162Scf00149g00048	DCD (Development and Cell Death) domain protein	4.97687	8.58756	0.787008	1.83091	0.0033	0.0081304	yes		Peaxi162Scf00420g00051	1.35781	1.1447	5.55595	0.018418	0.0551981
XLOC_014782	Peaxi162Scf00205g00721	transcriptional factor B3 family protein	5.63355	9.71735	0.78652	1.58995	0.00995	0.02124	yes		Peaxi162Scf00165g01216	1.35724	1.95729	7.17501	0.0073926	0.0263992
XLOC_003321	Peaxi162Scf00020g01717	GRIP-related ARF-binding domain-containing protein 1 isoform 1 [Theobroma cacao] gb|EOX95844.1| GRIP-related ARF-binding domain-containing protein 1 isoform 1 [Theobroma cacao]	8.7902	15.1609	0.786387	1.9914	0.0009	0.00258883	yes		Peaxi162Scf00486g00310	1.35716	2.8145	12.6208	0.000381486	0.00226861
XLOC_015562	Peaxi162Scf00222g00823	RING/FYVE/PHD zinc finger superfamily protein	39.2239	67.6196	0.78571	2.01745	0.00045	0.00139113	yes		Peaxi162Scf00535g00325	1.3565	1.74979	2.02766	0.154459	0.281665
XLOC_023369	Peaxi162Scf00457g00215	trehalose phosphate synthase	104.453	179.986	0.78503	2.01934	0.0012	0.0033442	yes		Peaxi162Scf00057g01112	1.35597	5.23188	31.4102	2.09e-08	4.22e-07
XLOC_020000	Peaxi162Scf00350g00058		2.48086	4.27269	0.784303	0.7413	0.20325	0.277475	no		Peaxi162Scf00106g00192	1.35514	3.91726	15.1843	9.75e-05	0.000703941
XLOC_009088	Peaxi162Scf00098g00814	Unknown protein	2.43063	4.18543	0.784048	1.01833	0.07135	0.116137	no		Peaxi162Scf00000g01611	1.35464	6.88689	35.4728	2.59e-09	6.15e-08
XLOC_002179	Peaxi162Scf00013g00734	Haloacid dehalogenase-like hydrolase (HAD) superfamily protein	2.57505	4.43321	0.783754	1.46055	0.022	0.0421741	yes		Peaxi162Scf00602g00052	1.35426	0.323032	1.79576	0.180226	0.315513
XLOC_009943	Peaxi162Scf00111g00537		4.17517	7.18347	0.782847	0.711395	0.2052	0.279667	no		Peaxi162Scf00270g00317	1.35415	3.09554	9.64144	0.00190236	0.00868645
XLOC_014644	Peaxi162Scf00201g00021	Chaperone protein ClpB	7.21746	12.4165	0.782702	2.00702	0.0008	0.002331	yes		Peaxi162Scf00970g00168	1.35348	2.78106	10.1607	0.00143463	0.00686079
XLOC_007500	Peaxi162Scf00074g00927	RING/U-box superfamily protein	20.6497	35.516	0.782346	1.89567	0.00105	0.00297038	yes		Peaxi162Scf00299g00347	1.35337	3.53842	8.30078	0.00396282	0.0159488
XLOC_013864	Peaxi162Scf00183g00045	Mannose-binding lectin superfamily protein	2.34451	4.02937	0.781268	0.800158	0.1672	0.236553	no		Peaxi162Scf00041g01317	1.35271	8.30278	42.8185	6.01e-11	1.99e-09
XLOC_000301	Peaxi162Scf00001g03224	Protein of unknown function (DUF789)	4.29137	7.37506	0.781216	1.3393	0.02265	0.043248	yes		Peaxi162Scf00102g01843	1.35238	0.643988	4.26673	0.0388658	0.0989779
XLOC_031384	Peaxi162Scf00948g00225	alpha carbonic anhydrase 7	4.28715	7.3644	0.780548	1.19797	0.03675	0.0656544	no		Peaxi162Scf00815g00314	1.35145	5.00297	26.0116	3.39e-07	5.18e-06
XLOC_034472	Peaxi162Scf01600g00022	Unknown protein	1.86516	3.20358	0.780391	0.685101	0.2057	0.28024	no		Peaxi162Scf00015g00941	1.35143	1.00702	2.37453	0.123329	0.238862
XLOC_002617	Peaxi162Scf00016g01036	MATE efflux family protein	16.8949	29.0167	0.780301	2.22295	0.0005	0.00152937	yes		Peaxi162Scf00074g01824	1.3511	5.5479	27.1839	1.85e-07	3e-06
XLOC_031073	Peaxi162Scf00925g00013	Regulator of chromosome condensation (RCC1) family protein	2.43566	4.1827	0.780119	1.14888	0.06785	0.111203	no		Peaxi162Scf00528g00003	1.35039	3.0085	4.79597	0.0285265	0.0779987
XLOC_014383	Peaxi162Scf00194g00934	conserved hypothetical protein [Ricinus communis] gb|EEF43001.1| conserved hypothetical protein [Ricinus communis]	4.04269	6.94174	0.779982	1.46621	0.01915	0.0374038	yes		Peaxi162Scf01039g00236	1.35026	1.72123	2.41467	0.120203	0.234248
XLOC_018259	Peaxi162Scf00300g00721	ARM repeat superfamily protein isoform 1 [Theobroma cacao] gb|EOY32287.1| ARM repeat superfamily protein isoform 1 [Theobroma cacao]	4.11721	7.06905	0.779848	1.58156	0.0097	0.0207765	yes		Peaxi162Scf00528g00063	1.3497	5.50388	8.19448	0.0042018	0.0167463
XLOC_007764	Peaxi162Scf00076g00528	Chaperone protein ClpB 2	4.75893	8.17062	0.779809	1.83114	0.00245	0.0062886	yes		Peaxi162Scf00222g00915	1.34947	0.358369	4.51175	0.0336628	0.0885477
XLOC_005342	Peaxi162Scf00045g01833	NAD(P)-binding Rossmann-fold superfamily protein	10.0787	17.3027	0.779677	1.73721	0.003	0.0074794	yes		Peaxi162Scf00111g01476	1.34935	4.31312	23.0216	1.6e-06	2.01e-05
XLOC_002751	Peaxi162Scf00016g00044	Basic-leucine zipper (bZIP) transcription factor family protein	3.6464	6.25968	0.779617	1.43374	0.01545	0.0310732	yes		Peaxi162Scf01482g00010	1.34884	0.412394	2.30201	0.129207	0.247327
XLOC_005235	Peaxi162Scf00045g02025	Histidine decarboxylase	47.5489	81.5854	0.778901	1.93976	0.00055	0.00166651	yes		Peaxi162Scf00024g00157	1.34849	1.97062	5.09468	0.0239993	0.0680829
XLOC_003350	Peaxi162Scf00021g00235	Xylem serine proteinase 1	4.25421	7.29844	0.778699	1.92465	0.00155	0.00419549	yes		Peaxi162Scf00017g00412	1.34765	2.29707	7.16079	0.00745144	0.026559
XLOC_014827	Peaxi162Scf00205g01217	Zinc finger CCCH domain-containing protein 14	2.38285	4.08789	0.778667	0.980575	0.10035	0.155161	no		Peaxi162Scf00915g00029	1.34716	5.17354	24.3677	7.96e-07	1.09e-05
XLOC_014768	Peaxi162Scf00205g00120	Protein ALWAYS EARLY 3	2.30381	3.95098	0.77819	1.64481	0.0067	0.0150579	yes		Peaxi162Scf01517g00132	1.34614	5.02201	51.6995	6.47e-13	3.03e-11
XLOC_022590	Peaxi162Scf00429g00625	NIMA-related serine/threonine kinase 1	3.46269	5.93575	0.777535	1.746	0.00295	0.00736963	yes		Peaxi162Scf00673g00129	1.34499	3.92023	25.2578	5.02e-07	7.3e-06
XLOC_030558	Peaxi162Scf00878g00026	Homeobox-leucine zipper protein family	34.4617	59.0514	0.776978	1.98228	0.0007	0.00206849	yes		Peaxi162Scf00110g00161	1.34438	1.76244	2.51158	0.113012	0.224046
XLOC_029858	Peaxi162Scf00813g00221	CwfJ-like family protein, putative isoform 3 [Theobroma cacao] gb|EOY05937.1| CwfJ-like family protein, putative isoform 3 [Theobroma cacao]	5.50437	9.42517	0.775942	1.8184	0.00325	0.00802203	yes		Peaxi162Scf00944g00027	1.34436	2.63674	4.68153	0.0304886	0.0820956
XLOC_030256	Peaxi162Scf00841g00024	Protein of unknown function (DUF707)	12.6599	21.6689	0.775358	1.66459	0.00465	0.0109644	yes		Peaxi162Scf00522g00009	1.34429	3.51006	11.2536	0.000794681	0.00419348
XLOC_008595	Peaxi162Scf00089g01235	Quinolinate synthase, chloroplastic	4.4446	7.60637	0.775156	1.569	0.00745	0.0165147	yes		Peaxi162Scf00074g00132	1.34351	6.66776	13.5919	0.000227165	0.00145938
XLOC_014113	Peaxi162Scf00189g00525	NIMA-related serine/threonine kinase 1	39.6046	67.7566	0.774692	2.04002	0.00045	0.00139113	yes		Peaxi162Scf00286g00528	1.34311	3.65729	16.1699	5.79e-05	0.000453953
XLOC_021111	Peaxi162Scf00382g00026	Unknown protein	52.5024	89.809	0.774477	1.4795	0.01155	0.0241601	yes		Peaxi162Scf00377g00719	1.34311	2.49129	8.86152	0.00291245	0.0123841
XLOC_024445	Peaxi162Scf00516g00332	HVA22 homologue E	27.9319	47.7776	0.774418	1.91309	0.00125	0.00346795	yes		Peaxi162Scf00599g00049	1.34261	-0.533682	1.76021	0.184598	0.321132
XLOC_017149	Peaxi162Scf00268g01128	Erythroid differentiation-related factor 1	3.31875	5.67475	0.773918	1.37819	0.0192	0.0374893	yes		Peaxi162Scf00111g01136	1.34222	3.03378	8.02523	0.00461301	0.0180922
XLOC_004930	Peaxi162Scf00040g03137	glutamate receptor 3.6	7.69353	13.1552	0.773913	1.91884	0.0013	0.00359078	yes		Peaxi162Scf00658g00515	1.3409	4.71345	23.8895	1.02e-06	1.36e-05
XLOC_034354	Peaxi162Scf01526g00020	Sigma factor SigB regulation protein RsbQ	5.43294	9.28978	0.77391	1.21369	0.05095	0.0869832	no		Peaxi162Scf00038g00320	1.34084	4.66034	22.2281	2.42e-06	2.87e-05
XLOC_005721	Peaxi162Scf00049g00208	F-box/LRR-repeat protein 17	1.95008	3.33442	0.773904	1.22446	0.038	0.0675884	no		Peaxi162Scf00732g00334	1.3405	8.60973	11.9497	0.000546561	0.00307779
XLOC_030583	Peaxi162Scf00880g00022	Pentatricopeptide repeat (PPR-like) superfamily protein	2.78658	4.76474	0.773898	1.40392	0.01935	0.0377376	yes		Peaxi162Scf00444g00016	1.33816	4.78519	45.4814	1.54e-11	5.67e-10
XLOC_007207	Peaxi162Scf00071g01115	Unknown protein	2.63702	4.50715	0.773308	0.521985	0.43495	0.515861	no		Peaxi162Scf00367g00049	1.33808	1.468	12.2538	0.00046432	0.00268107
XLOC_016278	Peaxi162Scf00241g00034	structural maintenance of chromosomes 2	3.2956	5.63173	0.773036	1.86227	0.00455	0.0107576	yes		Peaxi162Scf00461g00017	1.3377	4.55886	5.97292	0.0145272	0.0456511
XLOC_017421	Peaxi162Scf00274g10024	Protein of unknown function, DUF538	42.3186	72.3143	0.77299	2.00395	0.0007	0.00206849	yes		Peaxi162Scf00231g00917	1.33766	1.29834	7.02887	0.00802059	0.0282233
XLOC_014412	Peaxi162Scf00195g01014	Alpha-glucosidase	4.46556	7.62665	0.772207	1.75441	0.00275	0.00692868	yes		Peaxi162Scf01650g00046	1.33752	3.75751	18.2631	1.92e-05	0.000175703
XLOC_009130	Peaxi162Scf00099g00079	Guanylate-binding family protein	4.38434	7.48484	0.771612	1.76351	0.004	0.00962105	yes		Peaxi162Scf00162g00213	1.33741	2.23609	6.65509	0.00988732	0.0333528
XLOC_026726	Peaxi162Scf00626g00416	Sucrose transport protein	14.7315	25.1463	0.77144	1.97366	0.0015	0.00407526	yes		Peaxi162Scf00349g00002	1.33716	5.20038	32.0177	1.53e-08	3.14e-07
XLOC_024194	Peaxi162Scf00498g00032	Mitochondrial-processing peptidase subunit beta, mitochondrial, putative [Theobroma cacao] gb|EOY30543.1| Mitochondrial-processing peptidase subunit beta, mitochondrial, putative [Theobroma cacao]	5.92926	10.12	0.771278	1.86227	0.0026	0.00660917	yes		Peaxi162Scf01527g00006	1.33587	1.78582	5.6757	0.0172015	0.0523013
XLOC_023031	Peaxi162Scf00446g00211	vesicle associated protein	2.3746	4.05159	0.770806	0.899437	0.12425	0.185365	no		Peaxi162Scf00521g00015	1.33581	1.12172	4.70241	0.0301203	0.081365
XLOC_005766	Peaxi162Scf00050g00119	NAD(P)-binding Rossmann-fold superfamily protein	2.13498	3.64173	0.770404	1.00457	0.0805	0.128839	no		Peaxi162Scf00205g00614	1.3356	2.01231	9.24651	0.00235945	0.0104065
XLOC_020692	Peaxi162Scf00368g00011	UDP-Glycosyltransferase superfamily protein	6.90018	11.7677	0.770131	1.57024	0.00805	0.0176667	yes		Peaxi162Scf00171g01126	1.33496	6.53736	44.1358	3.06e-11	1.05e-09
XLOC_026838	Peaxi162Scf00634g00037	Elongation factor 1-alpha	2.06988	3.52988	0.770074	1.24796	0.03665	0.065501	no		Peaxi162Scf00074g00039	1.334	-0.059656	3.30882	0.068909	0.153384
XLOC_025959	Peaxi162Scf00584g00112	Regulator of chromosome condensation (RCC1) family protein	3.73767	6.37271	0.769767	1.42134	0.01845	0.0362202	yes		Peaxi162Scf00357g00830	1.33337	3.44454	11.1027	0.000862044	0.00448722
XLOC_015498	Peaxi162Scf00220g00411	THO complex subunit 1	5.53193	9.43182	0.769753	1.66988	0.0053	0.0122849	yes		Peaxi162Scf00407g00042	1.33263	6.17675	40.2108	2.28e-10	6.69e-09
XLOC_021214	Peaxi162Scf00385g00621	UDP-Glycosyltransferase superfamily protein	7.073	12.0589	0.769703	1.60167	0.0079	0.0173793	yes		Peaxi162Scf00074g00738	1.33248	1.03534	4.5707	0.0325232	0.0862732
XLOC_023865	Peaxi162Scf00479g00033	Endo-1,3(4)-beta-glucanase 1	10.1376	17.2825	0.769599	1.95493	0.0024	0.00617564	yes		Peaxi162Scf00252g00067	1.33172	4.43736	6.95567	0.0083554	0.0291882
XLOC_004178	Peaxi162Scf00033g01514	Ankyrin repeat family protein, putative [Theobroma cacao] gb|EOY24187.1| Ankyrin repeat family protein, putative [Theobroma cacao]	2.81661	4.80109	0.769402	1.00055	0.09415	0.147123	no		Peaxi162Scf00089g00627	1.33168	0.0248379	1.7034	0.191844	0.330764
XLOC_031510	Peaxi162Scf00957g00331	Malectin/receptor-like protein kinase family protein	1.93267	3.29294	0.76878	1.23066	0.0377	0.067127	no		Peaxi162Scf00152g01127	1.33148	2.63409	2.95026	0.0858636	0.181841
XLOC_008806	Peaxi162Scf00092g00324	Acyl-CoA N-acyltransferases (NAT) superfamily protein	134.242	228.603	0.768011	1.96806	0.0006	0.00180172	yes		Peaxi162Scf01090g00119	1.33125	1.69928	4.58202	0.0323091	0.0858042
XLOC_031922	Peaxi162Scf00993g00028	SKU5 similar 16	1.54286	2.6267	0.76764	1.04096	0.0844	0.134165	no		Peaxi162Scf00045g00004	1.3312	2.63059	9.75456	0.00178879	0.0082552
XLOC_022862	Peaxi162Scf00441g00413	Metal tolerance protein 4	2.6199	4.45989	0.7675	1.14032	0.0579	0.097069	no		Peaxi162Scf00519g00016	1.32893	0.971081	2.06749	0.150469	0.276214
XLOC_008120	Peaxi162Scf00081g00148	Family of unknown function (DUF566)	1.91361	3.2567	0.767119	1.20171	0.04675	0.080763	no		Peaxi162Scf00130g01126	1.32886	3.2855	1.22673	0.268044	0.417173
XLOC_004836	Peaxi162Scf00039g00620	U3 small nucleolar RNA-associated protein 14 [Morus notabilis]	13.2355	22.5069	0.765954	1.99365	0.0007	0.00206849	yes		Peaxi162Scf00006g00111	1.32873	-0.388606	2.36995	0.123691	0.239327
XLOC_010774	Peaxi162Scf00128g00544	sieve element occlusion c [Solanum phureja]	20.8296	35.4206	0.76595	2.06012	0.00045	0.00139113	yes		Peaxi162Scf00065g00029	1.32832	9.42361	9.26516	0.00233554	0.0103164
XLOC_024218	Peaxi162Scf00498g00523	serine/threonine protein kinase 2	3.17699	5.40199	0.76583	1.40807	0.0152	0.0306321	yes		Peaxi162Scf00016g01526	1.32821	3.87371	16.4085	5.11e-05	0.000406399
XLOC_004572	Peaxi162Scf00038g01644	RNA-binding (RRM/RBD/RNP motifs) family protein	17.891	30.4093	0.765279	1.91909	0.00245	0.0062886	yes		Peaxi162Scf00026g00312	1.32802	3.58653	13.2267	0.000275992	0.00172607
XLOC_019526	Peaxi162Scf00337g00622	histidine kinase 2	7.27846	12.3678	0.764878	1.97663	0.0019	0.00502129	yes		Peaxi162Scf00152g00736	1.32763	4.36735	10.5133	0.00118515	0.00585433
XLOC_024401	Peaxi162Scf00516g00021	Calmodulin binding protein, putative [Theobroma cacao] gb|EOY22561.1| Calmodulin binding protein, putative [Theobroma cacao]	3.07985	5.23202	0.764506	1.68936	0.0054	0.0124867	yes		Peaxi162Scf00095g00133	1.32735	2.84137	7.64077	0.00570635	0.0213759
XLOC_001287	Peaxi162Scf00006g05010	Eukaryotic aspartyl protease family protein	36.9907	62.8283	0.764254	1.9262	0.00085	0.00246011	yes		Peaxi162Scf00076g01042	1.32704	7.63662	16.3303	5.32e-05	0.000421102
XLOC_015999	Peaxi162Scf00232g00071	P-loop containing nucleoside triphosphate hydrolases superfamily protein	5.31868	9.03217	0.764004	1.72119	0.0039	0.0094105	yes		Peaxi162Scf00235g00625	1.32663	3.5748	5.03326	0.024865	0.0700009
XLOC_020642	Peaxi162Scf00366g00066	Unknown protein	7.53019	12.7852	0.763718	1.23407	0.03445	0.0620736	no		Peaxi162Scf00220g00058	1.32573	2.14665	2.64878	0.10363	0.209272
XLOC_014517	Peaxi162Scf00198g01026	urease accessory protein D	2.16385	3.67353	0.763564	0.930921	0.13895	0.203345	no		Peaxi162Scf00580g00512	1.32469	6.54578	13.2054	0.000279145	0.00174094
XLOC_003302	Peaxi162Scf00020g00914	G-type lectin S-receptor-like serine/threonine-protein kinase	2.14422	3.63885	0.76303	1.55819	0.0114	0.023892	yes		Peaxi162Scf00020g01028	1.32361	3.45035	19.2118	1.17e-05	0.000113172
XLOC_000513	Peaxi162Scf00002g05423	Stress responsive A/B Barrel Domain	23.6699	40.1668	0.762948	1.54477	0.00875	0.0190006	yes		Peaxi162Scf00003g01121	1.32333	3.1206	9.43199	0.00213232	0.00954499
XLOC_014829	Peaxi162Scf00205g01428	Unknown protein	2.37406	4.02846	0.762875	0.972106	0.10005	0.154763	no		Peaxi162Scf00207g00634	1.32171	2.01838	6.33242	0.011855	0.0387718
XLOC_025587	Peaxi162Scf00563g00007	conserved hypothetical protein [Ricinus communis] gb|EEF48085.1| conserved hypothetical protein [Ricinus communis]	8.81267	14.9518	0.762667	0.920573	0.1198	0.180114	no		Peaxi162Scf01254g00022	1.32148	4.76526	3.82119	0.0506084	0.121193
XLOC_019244	Peaxi162Scf00329g00617	ATP/GTP-binding family protein, putative isoform 1 [Theobroma cacao] gb|EOY01863.1| ATP/GTP-binding family protein, putative isoform 1 [Theobroma cacao]	10.1706	17.2383	0.761215	2.01618	0.0002	0.000667709	yes		Peaxi162Scf00393g00027	1.32008	1.0285	4.65981	0.0308766	0.0828926
XLOC_014642	Peaxi162Scf00201g00019	RNA-binding (RRM/RBD/RNP motifs) family protein	2.01258	3.41096	0.761134	0.793648	0.18615	0.258337	no		Peaxi162Scf00255g01213	1.31879	1.92907	1.42719	0.232223	0.378636
XLOC_011681	Peaxi162Scf00140g00812	basic helix-loop-helix (bHLH) DNA-binding superfamily protein	2.69384	4.56413	0.760675	1.1935	0.04995	0.0855078	no		Peaxi162Scf00501g00318	1.31779	2.02032	11.1956	0.000819924	0.00430913
XLOC_011877	Peaxi162Scf00146g00411	Protein kinase superfamily protein	5.39097	9.13188	0.760367	1.55065	0.0106	0.0224374	yes		Peaxi162Scf00870g00218	1.31744	4.36004	3.41721	0.0645198	0.145888
XLOC_008116	Peaxi162Scf00081g00126	Unknown protein	38.3522	64.9628	0.760306	2.02735	0.00175	0.00466936	yes		Peaxi162Scf00011g00323	1.31671	0.230266	2.73774	0.0980034	0.200657
XLOC_032225	Peaxi162Scf01034g00015	Alpha-1,4-glucan-protein synthase [UDP-forming]	3.96636	6.71734	0.760076	1.22618	0.0344	0.0619942	no		Peaxi162Scf00928g00232	1.31587	9.51933	4.6133	0.0317249	0.0846107
XLOC_005682	Peaxi162Scf00048g02226	1-deoxy-D-xylulose 5-phosphate synthase 1	11.209	18.9709	0.759138	1.93854	0.00135	0.00371306	yes		Peaxi162Scf00067g00163	1.31579	-0.0333582	1.58927	0.20743	0.350718
XLOC_007269	Peaxi162Scf00071g01137	Leucine-rich repeat receptor-like protein kinase family protein	5.10514	8.63828	0.758793	1.14343	0.0473	0.0815864	no		Peaxi162Scf00811g00219	1.31532	2.7875	12.2181	0.000473292	0.00272376
XLOC_033401	Peaxi162Scf01216g00047	Protein of unknown function (DUF1223)	6.496	10.9889	0.758419	1.24101	0.03255	0.0591031	no		Peaxi162Scf00516g00002	1.31492	3.28552	20.8115	5.07e-06	5.43e-05
XLOC_018961	Peaxi162Scf00320g00619	Leucine-rich receptor-like protein kinase family protein	9.70309	16.4109	0.758141	1.89981	0.0014	0.00383394	yes		Peaxi162Scf00016g00428	1.3137	4.54647	31.2856	2.23e-08	4.47e-07
XLOC_029634	Peaxi162Scf00796g00120	DNA replication licensing factor MCM3 homolog 3	5.77001	9.7541	0.757436	1.75947	0.00315	0.00780583	yes		Peaxi162Scf00016g03411	1.31304	6.80536	29.6085	5.29e-08	9.8e-07
XLOC_015545	Peaxi162Scf00222g00330		5.81283	9.82549	0.757289	1.49714	0.0122	0.025331	yes		Peaxi162Scf00128g01327	1.3127	11.0662	3.71775	0.0538367	0.127221
XLOC_023948	Peaxi162Scf00483g00111	Nonsense-mediated mRNA decay protein 2 isoform 2 [Theobroma cacao] gb|EOY04612.1| Nonsense-mediated mRNA decay protein 2 isoform 2 [Theobroma cacao]	11.1917	18.9145	0.75706	1.56601	0.0107	0.0226202	yes		Peaxi162Scf00013g02924	1.3126	3.5588	12.3402	0.000443318	0.00258067
XLOC_005139	Peaxi162Scf00045g00007	Ubiquitin carboxyl-terminal hydrolase 20	2.56907	4.34092	0.756755	1.35144	0.0247	0.046589	yes		Peaxi162Scf00129g01123	1.31233	3.82208	13.0977	0.000295665	0.00183128
XLOC_014258	Peaxi162Scf00192g00715	basic helix-loop-helix (bHLH) DNA-binding superfamily protein	2.72379	4.60044	0.756159	1.04427	0.08425	0.133959	no		Peaxi162Scf00035g00711	1.31164	1.48252	5.82471	0.0158026	0.048822
XLOC_010629	Peaxi162Scf00126g00121	protein kinase family protein	1.54888	2.61572	0.755982	0.791072	0.18935	0.262028	no		Peaxi162Scf00129g00074	1.31133	1.13293	4.69377	0.0302721	0.0816613
XLOC_028819	Peaxi162Scf00744g00311	Protein of unknown function (DUF1423)	33.7654	56.995	0.755289	2.06118	0.0009	0.00258883	yes		Peaxi162Scf00135g00417	1.31065	5.39669	28.5139	9.3e-08	1.63e-06
XLOC_008880	Peaxi162Scf00094g00101	Pathogenesis-related thaumatin superfamily protein	5.68873	9.60105	0.755086	1.2623	0.0316	0.0576079	no		Peaxi162Scf00198g00043	1.31034	2.23019	4.12015	0.0423752	0.105541
XLOC_030674	Peaxi162Scf00890g00019	TRICHOME BIREFRINGENCE-LIKE 28	2.43581	4.11031	0.754844	0.970741	0.1062	0.162797	no		Peaxi162Scf00959g00414	1.30943	4.83043	36.4766	1.55e-09	3.85e-08
XLOC_032625	Peaxi162Scf01086g00149	Polycomb group protein FERTILIZATION-INDEPENDENT ENDOSPERM	2.16046	3.64416	0.75425	1.51125	0.0106	0.0224374	yes		Peaxi162Scf00064g01428	1.30932	3.92065	3.96352	0.0464964	0.113565
XLOC_025350	Peaxi162Scf00550g00548	CCT motif family protein	8.5643	14.4353	0.753197	1.54907	0.01195	0.0248847	yes		Peaxi162Scf00394g00915	1.30832	5.45733	22.7707	1.83e-06	2.25e-05
XLOC_020147	Peaxi162Scf00357g00054	Unknown protein	4.53441	7.64195	0.753025	0.820733	0.1992	0.273015	no		Peaxi162Scf00026g03217	1.30725	1.44032	4.19554	0.0405304	0.102045
XLOC_018348	Peaxi162Scf00302g00313	nucleobase-ascorbate transporter 7	13.248	22.3255	0.752917	1.86812	0.0017	0.00455124	yes		Peaxi162Scf00680g00628	1.30643	5.31394	33.286	7.96e-09	1.72e-07
XLOC_007618	Peaxi162Scf00074g01028	DNA primase small subunit	1.9642	3.30653	0.751377	1.1138	0.06655	0.109406	no		Peaxi162Scf00016g01334	1.30581	6.2633	5.8003	0.0160235	0.0494234
XLOC_031362	Peaxi162Scf00947g00005	allantoinase	1.645	2.7691	0.751333	1.06699	0.07085	0.115436	no		Peaxi162Scf00231g00916	1.30558	0.698035	2.21513	0.136664	0.257568
XLOC_032291	Peaxi162Scf01044g00225	Tetratricopeptide repeat (TPR)-like superfamily protein	11.0582	18.6052	0.75059	1.74129	0.00345	0.00845147	yes		Peaxi162Scf00047g02454	1.30529	6.61515	23.0863	1.55e-06	1.95e-05
XLOC_010510	Peaxi162Scf00123g00014	Unknown protein	4.5284	7.61884	0.75057	1.10855	0.076	0.122612	no		Peaxi162Scf00564g00517	1.30519	4.49321	17.7544	2.51e-05	0.000223033
XLOC_008065	Peaxi162Scf00080g01212	Sucrase/ferredoxin-like family protein	47.7097	80.2638	0.750467	1.99347	0.0007	0.00206849	yes		Peaxi162Scf00071g00537	1.30417	0.0790092	1.96436	0.161047	0.291084
XLOC_021864	Peaxi162Scf00406g00012	TOX high mobility group box family member 4-A, putative isoform 2, partial [Theobroma cacao] gb|EOY34150.1| TOX high mobility group box family member 4-A, putative isoform 2, partial [Theobroma cacao]	32.0522	53.8354	0.748131	1.89755	0.00145	0.00395485	yes		Peaxi162Scf00232g00114	1.30403	5.91512	14.167	0.000167282	0.00112638
[truncated: 18,302 more rows]
