# Supplementary material for: Dissecting Tissue-Specific Transcriptomic Responses from Leaf and Roots under Salt Stress in Petunia hybrida Mitchell
Source: Genes (Basel). 2017 Aug 3;8(8):195. doi: 10.3390/genes8080195 (PMC5575659; doi:10.3390/genes8080195)
Supplement: Supplementary file 1 [file genes-08-00195-s001.zip › Supplementary Figures and Tables/SupplementaryTables/Supplemental_Table_S7_RT_12h.xlsx]

## Sheet: RT_12h
Cufflinks											egdeR
tracking_id	gene_short_name	Annotation	RT_CTR_12h	RT_STR_12h	log2_fold_change	test_stat	p_value	q_value	significant		gene_short_name	logFC	logCPM	LR	PValue	FDR
XLOC_000993	Peaxi162Scf00004g00343	cytochrome P450, family 71, subfamily A, polypeptide 21	2.52944	0	#NAME?	NA	5e-05	0.000185415	yes		Peaxi162Scf00481g00048	9.51325	4.82802	187.098	1.37e-42	3.54e-39
XLOC_006246	Peaxi162Scf00058g00236	Unknown protein	14.8558	0	#NAME?	NA	0.0054	0.0124867	yes		Peaxi162Scf00763g00035	9.19491	3.44613	200.701	1.47e-45	7.6e-42
XLOC_006895	Peaxi162Scf00067g00232	Monothiol glutaredoxin-S4	4.12357	0	#NAME?	NA	0.0009	0.00258883	yes		Peaxi162Scf01012g00011	9.16326	3.85877	95.972	1.17e-22	2.71e-20
XLOC_010070	Peaxi162Scf00114g00044	Histone H2B.10	5.23448	0	#NAME?	NA	5e-05	0.000185415	yes		Peaxi162Scf00074g00025	8.94878	4.10058	42.9811	5.53e-11	1.85e-09
XLOC_010891	Peaxi162Scf00128g00742	myb domain protein 40	4.30586	0	#NAME?	NA	5e-05	0.000185415	yes		Peaxi162Scf00753g00437	8.93304	2.83848	100.479	1.2e-23	3.26e-21
XLOC_010824	Peaxi162Scf00128g01315	Protein of unknown function (DUF579)	6.9328	0	#NAME?	NA	5e-05	0.000185415	yes		Peaxi162Scf00060g00021	8.80058	2.41441	92.0563	8.42e-22	1.78e-19
XLOC_011037	Peaxi162Scf00129g00022	Unknown protein	9.84056	0	#NAME?	NA	5e-05	0.000185415	yes		Peaxi162Scf00444g00847	8.54622	6.21205	33.0559	8.95e-09	1.92e-07
XLOC_016924	Peaxi162Scf00262g00094	Unknown protein	7.03175	0	#NAME?	NA	5e-05	0.000185415	yes		Peaxi162Scf00129g00024	8.40162	3.97651	28.746	8.25e-08	1.46e-06
XLOC_018353	Peaxi162Scf00302g00133	Unknown protein	4.79516	0	#NAME?	NA	0.00045	0.00139113	yes		Peaxi162Scf01310g00005	8.40085	0.296926	49.7688	1.73e-12	7.62e-11
XLOC_021560	Peaxi162Scf00395g00715	Photosystem I assembly protein Ycf3	3.27979	0	#NAME?	NA	0.0012	0.0033442	yes		Peaxi162Scf00073g01325	8.34523	1.03704	44.6291	2.38e-11	8.39e-10
XLOC_021918	Peaxi162Scf00407g00210	Unknown protein	11.7668	0	#NAME?	NA	5e-05	0.000185415	yes		Peaxi162Scf00008g03316	7.92968	8.2262	247.068	1.13e-55	1.17e-51
XLOC_025701	Peaxi162Scf00569g00525	Unknown protein	8.30938	0	#NAME?	NA	0.00135	0.00371306	yes		Peaxi162Scf00547g00104	7.87338	0.189692	36.0543	1.92e-09	4.71e-08
XLOC_025813	Peaxi162Scf00576g00012	protein arginine methyltransferase 4B	7.3897	0	#NAME?	NA	0.00435	0.0103481	yes		Peaxi162Scf00451g00912	7.82971	2.65543	55.0195	1.19e-13	6.57e-12
XLOC_027197	Peaxi162Scf00657g00004	O-methyltransferase family protein	7.72453	0	#NAME?	NA	5e-05	0.000185415	yes		Peaxi162Scf01238g00223	7.79153	8.12304	97.6346	5.03e-23	1.21e-20
XLOC_029883	Peaxi162Scf00815g00118	Unknown protein	3.03099	0	#NAME?	NA	5e-05	0.000185415	yes		Peaxi162Scf00005g00505	7.74579	2.25157	42.4992	7.07e-11	2.31e-09
XLOC_033652	Peaxi162Scf01276g00002	Cytochrome P450 superfamily protein	3.87996	0	#NAME?	NA	5e-05	0.000185415	yes		Peaxi162Scf00451g00815	7.65846	2.57163	67.8201	1.79e-16	1.63e-14
XLOC_034148	Peaxi162Scf01405g00013	DNA binding protein, putative [Ricinus communis] gb|EEF52579.1| DNA binding protein, putative [Ricinus communis]	3.71924	0	#NAME?	NA	5e-05	0.000185415	yes		Peaxi162Scf00603g00412	7.63854	0.464622	39.2654	3.7e-10	1.04e-08
XLOC_034721	Peaxi162Scf02044g00011		4.0546	0	#NAME?	NA	5e-05	0.000185415	yes		Peaxi162Scf00156g01113	7.63278	3.86116	61.0489	5.57e-15	3.98e-13
XLOC_034754	Peaxi162Scf02133g00004	Integrase-type DNA-binding superfamily protein	3.17351	0	#NAME?	NA	5e-05	0.000185415	yes		Peaxi162Scf00538g00017	7.53969	2.08317	30.4478	3.43e-08	6.58e-07
XLOC_035147	Peaxi162Scf37203g00001	Unknown protein	6.88187	0	#NAME?	NA	0.00135	0.00371306	yes		Peaxi162Scf00076g00615	7.5271	0.88441	37.3221	1e-09	2.58e-08
XLOC_035156	Peaxi162Scf39387g00001	Unknown protein	14.4361	0	#NAME?	NA	5e-05	0.000185415	yes		Peaxi162Scf01238g00220	7.51705	6.92232	168.11	1.91e-38	3.3e-35
XLOC_000026	Peaxi162Scf00000g00397	Unknown protein	0	5.92833	Inf	NA	0.0754	0.121777	no		Peaxi162Scf00198g00015	7.471	5.00107	88.9459	4.06e-21	8e-19
XLOC_000657	Peaxi162Scf00003g04130	Unknown protein	0	3.33399	Inf	NA	5e-05	0.000185415	yes		Peaxi162Scf00301g00112	7.45489	2.18051	42.6279	6.62e-11	2.18e-09
XLOC_006752	Peaxi162Scf00065g10118	Unknown protein	0	3.24885	Inf	NA	0.0003	0.000964629	yes		Peaxi162Scf00007g00033	7.44004	2.18156	107.556	3.36e-25	1.11e-22
XLOC_007020	Peaxi162Scf00069g01818	Homeobox-leucine zipper protein ATHB-52, putative [Theobroma cacao] gb|EOY13116.1| Homeobox-leucine zipper protein ATHB-52, putative [Theobroma cacao]	0	2.62941	Inf	NA	5e-05	0.000185415	yes		Peaxi162Scf00207g00638	7.42459	0.270673	45.5365	1.5e-11	5.53e-10
XLOC_007914	Peaxi162Scf00078g00024	myb domain protein 52	0	5.07888	Inf	NA	5e-05	0.000185415	yes		Peaxi162Scf56939g00003	7.40126	1.79124	30.5205	3.3e-08	6.37e-07
XLOC_009300	Peaxi162Scf00102g01641	WRKY DNA-binding protein 56	0	22.4902	Inf	NA	5e-05	0.000185415	yes		Peaxi162Scf00087g00149	7.38497	2.98623	87.5465	8.23e-21	1.48e-18
XLOC_009485	Peaxi162Scf00104g00013	circadian clock coupling factor ZGT [Nicotiana tabacum]	0	7.63217	Inf	NA	5e-05	0.000185415	yes		Peaxi162Scf00196g00115	7.34567	1.18888	26.035	3.35e-07	5.13e-06
XLOC_009505	Peaxi162Scf00104g00191	Unknown protein	0	5.75049	Inf	NA	5e-05	0.000185415	yes		Peaxi162Scf00904g00476	7.24257	4.80259	195.369	2.14e-44	7.39e-41
XLOC_010963	Peaxi162Scf00129g00024		0	37.0013	Inf	NA	5e-05	0.000185415	yes		Peaxi162Scf00658g00051	7.23936	-0.454524	33.2785	7.99e-09	1.72e-07
XLOC_013114	Peaxi162Scf00168g00213	Heavy metal transport/detoxification superfamily protein	0	5.06864	Inf	NA	5e-05	0.000185415	yes		Peaxi162Scf00207g00721	7.23251	5.95784	64.2846	1.08e-15	8.82e-14
XLOC_014464	Peaxi162Scf00196g00115	Unknown protein	0	5.7607	Inf	NA	5e-05	0.000185415	yes		Peaxi162Scf00624g00918	7.22899	1.08178	29.2366	6.41e-08	1.16e-06
XLOC_014898	Peaxi162Scf00207g00638	SNF1-related protein kinase regulatory subunit gamma-like PV42b	0	5.57028	Inf	NA	5e-05	0.000185415	yes		Peaxi162Scf01064g00114	7.05758	3.19599	147.334	6.63e-34	6.24e-31
XLOC_016726	Peaxi162Scf00255g01018	Unknown protein	0	6.93133	Inf	NA	5e-05	0.000185415	yes		Peaxi162Scf00104g00013	7.04002	2.13299	63.3903	1.7e-15	1.34e-13
XLOC_017350	Peaxi162Scf00273g00085	Unknown protein	0	4.65201	Inf	NA	0.0036	0.00877252	yes		Peaxi162Scf00069g01818	7.0395	-0.652642	13.6236	0.000223362	0.00143897
XLOC_018322	Peaxi162Scf00301g00029	expansin-like B1	0	3.77784	Inf	NA	5e-05	0.000185415	yes		Peaxi162Scf00845g00031	6.9396	4.08923	114.944	8.09e-27	3.64e-24
XLOC_018319	Peaxi162Scf00301g00112	expansin-like B1	0	6.13532	Inf	NA	5e-05	0.000185415	yes		Peaxi162Scf00273g00613	6.93136	-0.315012	18.5553	1.65e-05	0.000153359
XLOC_019065	Peaxi162Scf00324g00019	plantacyanin precursor [Solanum lycopersicum] plantacyanin [Solanum lycopersicum]	0	8.05143	Inf	NA	0.0001	0.00035384	yes		Peaxi162Scf00779g00512	6.89715	4.20241	119.721	7.28e-28	3.87e-25
XLOC_025010	Peaxi162Scf00538g00017	2-oxoglutarate (2OG) and Fe(II)-dependent oxygenase superfamily protein	0	4.4633	Inf	NA	5e-05	0.000185415	yes		Peaxi162Scf00190g00715	6.80276	2.17357	68.291	1.41e-16	1.33e-14
XLOC_025247	Peaxi162Scf00547g00104	dehydration responsive element binding transcription factor [Morus notabilis] gb|EXB76738.1| Ethylene-responsive transcription factor [Morus notabilis]	0	5.70949	Inf	NA	5e-05	0.000185415	yes		Peaxi162Scf00140g01220	6.78306	0.939963	30.5911	3.19e-08	6.18e-07
XLOC_025667	Peaxi162Scf00569g00002	Unknown protein	0	3.63937	Inf	NA	0.12575	0.187261	no		Peaxi162Scf00921g00256	6.74891	6.53577	43.7855	3.66e-11	1.25e-09
XLOC_026047	Peaxi162Scf00589g00323	Unknown protein	0	14.0426	Inf	NA	5e-05	0.000185415	yes		Peaxi162Scf00147g00136	6.7374	1.22247	60.1952	8.59e-15	5.81e-13
XLOC_027242	Peaxi162Scf00658g00051	LOB domain-containing protein 33	0	3.12652	Inf	NA	5e-05	0.000185415	yes		Peaxi162Scf00073g00212	6.68142	4.74077	63.7359	1.42e-15	1.13e-13
XLOC_027320	Peaxi162Scf00664g00028	plastocyanin-like domain-containing family protein [Populus trichocarpa] gb|EEE86539.1| plastocyanin-like domain-containing family protein [Populus trichocarpa]	0	2.70827	Inf	NA	5e-05	0.000185415	yes		Peaxi162Scf00210g01615	6.67074	5.40799	108.622	1.96e-25	7.14e-23
XLOC_028622	Peaxi162Scf00732g00317	Non-specific lipid-transfer protein	0	4.7014	Inf	NA	0.00015	0.000513767	yes		Peaxi162Scf01158g00315	6.63153	3.372	66.512	3.48e-16	3.09e-14
XLOC_028623	Peaxi162Scf00732g00338	Non-specific lipid-transfer protein	0	3.10218	Inf	NA	5e-05	0.000185415	yes		Peaxi162Scf00684g00027	6.62275	0.210507	23.5763	1.2e-06	1.56e-05
XLOC_031886	Peaxi162Scf00991g00013	conserved hypothetical protein [Ricinus communis] gb|EEF47748.1| conserved hypothetical protein [Ricinus communis]	0	5.90362	Inf	NA	5e-05	0.000185415	yes		Peaxi162Scf00082g01114	6.62026	1.95782	24.5154	7.37e-07	1.02e-05
XLOC_032057	Peaxi162Scf01012g00011	Unknown protein	0	12.7296	Inf	NA	5e-05	0.000185415	yes		Peaxi162Scf00475g00053	6.61512	0.792596	17.1974	3.37e-05	0.000285748
XLOC_032189	Peaxi162Scf01026g00007		0	2.67253	Inf	NA	0.0024	0.00617564	yes		Peaxi162Scf00168g00213	6.54207	2.35212	21.1686	4.21e-06	4.63e-05
XLOC_032478	Peaxi162Scf01064g00117	CASP-like protein	0	3.38092	Inf	NA	5e-05	0.000185415	yes		Peaxi162Scf00169g00319	6.54205	-0.623001	15.7376	7.28e-05	0.000550618
XLOC_032920	Peaxi162Scf01132g00023	PEBP (phosphatidylethanolamine-binding protein) family protein	0	7.82552	Inf	NA	5e-05	0.000185415	yes		Peaxi162Scf00045g02119	6.54144	0.261759	12.0351	0.000522091	0.00296099
XLOC_033800	Peaxi162Scf01310g00005	Arabidopsis protein of unknown function (DUF241)	0	7.7319	Inf	NA	5e-05	0.000185415	yes		Peaxi162Scf00003g04130	6.54079	-0.0535559	23.4478	1.28e-06	1.65e-05
XLOC_034006	Peaxi162Scf01347g00124	cytochrome P450, family 71, subfamily A, polypeptide 18	0	3.4566	Inf	NA	5e-05	0.000185415	yes		Peaxi162Scf00075g00208	6.48893	0.978365	62.2174	3.08e-15	2.28e-13
XLOC_034316	Peaxi162Scf01509g00005	Unknown protein	0	3.60244	Inf	NA	0.00105	0.00297038	yes		Peaxi162Scf00104g00017	6.47714	3.01016	48.3987	3.48e-12	1.44e-10
XLOC_034698	Peaxi162Scf01979g00003	conserved hypothetical protein [Ricinus communis] gb|EEF39885.1| conserved hypothetical protein [Ricinus communis]	0	5.63558	Inf	NA	5e-05	0.000185415	yes		Peaxi162Scf00102g01641	6.43899	2.02229	107.149	4.13e-25	1.34e-22
XLOC_034834	Peaxi162Scf02777g00001	Unknown protein	0	5.60654	Inf	NA	0.00275	0.00692868	yes		Peaxi162Scf00518g00073	6.40411	-0.896989	15.2942	9.2e-05	0.000671589
XLOC_035244	Peaxi162Scf56939g00003	Unknown protein	0	9.43288	Inf	NA	5e-05	0.000185415	yes		Peaxi162Scf00153g00186	6.40268	2.27324	5.29127	0.0214326	0.0622424
XLOC_023903	Peaxi162Scf00481g00048	Protein phosphatase 2C family protein	0.0946273	53.8861	9.15344	3.22641	0.2008	0.274675	no		Peaxi162Scf00500g00067	6.39624	1.29135	62.3856	2.82e-15	2.11e-13
XLOC_001547	Peaxi162Scf00008g03316		8.61694	1946.68	7.81962	14.3408	5e-05	0.000185415	yes		Peaxi162Scf00328g01214	6.35048	3.16204	24.7113	6.66e-07	9.34e-06
XLOC_022983	Peaxi162Scf00444g00847	CAP160 protein	0.199876	41.2472	7.68905	5.09751	0.044	0.0766923	no		Peaxi162Scf00301g00029	6.34915	3.75665	10.2564	0.00136214	0.0065733
XLOC_008439	Peaxi162Scf00087g00149	Homeobox-leucine zipper protein family	0.0847859	17.1926	7.66375	1.23612	0.1106	0.168498	no		Peaxi162Scf00442g00622	6.29637	-0.566749	24.59	7.09e-07	9.88e-06
XLOC_033496	Peaxi162Scf01238g00223	Non-specific lipid-transfer protein 2	5.18126	934.418	7.49462	11.6521	5e-05	0.000185415	yes		Peaxi162Scf00560g00011	6.22638	2.17635	72.84	1.41e-17	1.52e-15
XLOC_030317	Peaxi162Scf00845g00031	Zinc finger CCCH domain-containing protein 2	0.0616467	9.03176	7.19484	1.34686	0.1106	0.168498	no		Peaxi162Scf00538g00015	6.15229	2.0317	36.2233	1.76e-09	4.34e-08
XLOC_029131	Peaxi162Scf00763g00035	conserved hypothetical protein [Ricinus communis] gb|EEF51828.1| conserved hypothetical protein [Ricinus communis]	0.28896	41.8761	7.17912	3.94999	0.21775	0.292763	no		Peaxi162Scf00751g00221	6.1483	0.0175488	17.2688	3.24e-05	0.000276899
XLOC_033491	Peaxi162Scf01238g00220	Non-specific lipid-transfer protein 2	3.48141	453.051	7.02386	10.0847	5e-05	0.000185415	yes		Peaxi162Scf00263g00419	6.09802	0.169731	15.8772	6.76e-05	0.000518469
XLOC_007365	Peaxi162Scf00073g00212	Unknown protein	0.730673	92.5111	6.98426	4.06202	0.1251	0.186441	no		Peaxi162Scf00469g00411	6.08328	1.3629	23.5346	1.23e-06	1.59e-05
XLOC_028971	Peaxi162Scf00753g00437		0.297884	34.7265	6.86514	3.34228	0.2367	0.312371	no		Peaxi162Scf00111g00920	6.05942	-0.325473	10.8142	0.00100722	0.00511815
XLOC_024981	Peaxi162Scf00538g00015	2-oxoglutarate (2OG) and Fe(II)-dependent oxygenase superfamily protein	0.0551564	5.94975	6.75316	1.09574	0.1106	0.168498	no		Peaxi162Scf00038g00118	5.98012	5.5269	126.142	2.86e-29	1.69e-26
XLOC_024276	Peaxi162Scf00500g00067	late embryogenesis abundant protein, putative / LEA protein, putative	0.0353812	3.67223	6.69753	0.908258	0.1106	0.168498	no		Peaxi162Scf00299g00084	5.95631	2.33635	49.7417	1.75e-12	7.71e-11
XLOC_008650	Peaxi162Scf00089g00038	conserved hypothetical protein [Ricinus communis] gb|EEF51828.1| conserved hypothetical protein [Ricinus communis]	0.0659311	6.03811	6.51699	1.10965	0.1106	0.168498	no		Peaxi162Scf00611g00412	5.93113	4.86729	145.64	1.56e-33	1.34e-30
XLOC_006314	Peaxi162Scf00060g00021	pinoresinol reductase 1	0.772349	60.4502	6.29035	5.64792	0.00155	0.00419549	yes		Peaxi162Scf00016g00136	5.92442	-0.375109	10.3774	0.00127566	0.00621976
XLOC_030829	Peaxi162Scf00904g00476	G-type lectin S-receptor-like serine/threonine-protein kinase	0.379421	28.752	6.24372	5.54473	0.0006	0.00180172	yes		Peaxi162Scf00038g02443	5.92047	3.72645	20.7586	5.21e-06	5.56e-05
XLOC_034101	Peaxi162Scf01385g00024	Unknown protein	6.98481	511.969	6.19569	11.7024	5e-05	0.000185415	yes		Peaxi162Scf00714g00024	5.92038	3.83998	92.4587	6.87e-22	1.47e-19
XLOC_026708	Peaxi162Scf00624g00918	aluminum-activated malate transporter 1	0.0455565	3.12653	6.10076	1.00854	0.1106	0.168498	no		Peaxi162Scf00418g00925	5.86624	2.26998	67.0003	2.71e-16	2.46e-14
XLOC_007443	Peaxi162Scf00073g00219	Unknown protein	0.720648	49.3242	6.09686	3.16527	0.038	0.0675884	no		Peaxi162Scf00516g00429	5.85907	2.66139	59.7139	1.1e-14	7.31e-13
XLOC_023230	Peaxi162Scf00451g00912	Plasma membrane ATPase 2	0.0529089	3.56816	6.07553	2.05287	0.2008	0.274675	no		Peaxi162Scf00242g00023	5.85803	1.55179	62.8583	2.22e-15	1.71e-13
XLOC_026429	Peaxi162Scf00611g00412	Protein phosphatase 2C family protein	0.740086	47.5708	6.00624	5.48669	0.00025	0.000817896	yes		Peaxi162Scf00003g00154	5.83825	1.71568	4.38635	0.0362279	0.0936535
XLOC_029368	Peaxi162Scf00779g00512	myb domain protein 74	0.758903	48.422	5.9956	6.72212	5e-05	0.000185415	yes		Peaxi162Scf00089g00038	5.82645	4.11199	45.432	1.58e-11	5.77e-10
XLOC_015005	Peaxi162Scf00207g00721	Unknown protein	7.76402	490.412	5.98105	5.40399	0.0004	0.00125109	yes		Peaxi162Scf00020g02349	5.82358	2.92815	69.986	5.97e-17	5.98e-15
XLOC_011930	Peaxi162Scf00147g00136	myb domain protein 12	0.099724	6.15473	5.94761	1.74496	0.2008	0.274675	no		Peaxi162Scf00037g01329	5.82281	4.10839	141.093	1.54e-32	1.22e-29
XLOC_015990	Peaxi162Scf00232g00417	Unknown protein	0.595769	34.81	5.86861	3.9978	0.0414	0.0728095	no		Peaxi162Scf00241g00914	5.82122	-0.321983	15.1158	0.000101111	0.000726403
XLOC_004552	Peaxi162Scf00038g00114	Plant protein of unknown function (DUF868)	0.131543	7.65228	5.86229	1.88072	0.2008	0.274675	no		Peaxi162Scf00362g00337	5.80156	6.86076	147.915	4.95e-34	4.88e-31
XLOC_023190	Peaxi162Scf00451g00815	NOD26-like intrinsic protein 4	0.1208	6.76131	5.8066	1.13347	0.1106	0.168498	no		Peaxi162Scf00569g00002	5.7732	4.67062	100.406	1.24e-23	3.34e-21
XLOC_000757	Peaxi162Scf00003g00154	Unknown protein	0.805907	44.0226	5.77149	2.33249	0.1106	0.168498	no		Peaxi162Scf00021g01817	5.74918	1.45096	39.6773	3e-10	8.56e-09
XLOC_014534	Peaxi162Scf00198g00015	Protein phosphatase 2C family protein	0.913641	48.4442	5.72855	7.48646	0.00175	0.00466936	yes		Peaxi162Scf00128g01759	5.74174	0.0150934	15.8144	6.99e-05	0.000532438
XLOC_032468	Peaxi162Scf01064g00114	CASP-like protein	2.54721	126.941	5.6391	7.29698	5e-05	0.000185415	yes		Peaxi162Scf00310g00211	5.73907	6.5139	78.7826	6.93e-19	9.39e-17
XLOC_020368	Peaxi162Scf00362g00337	Unknown protein	9.08275	422.213	5.5387	11.9024	5e-05	0.000185415	yes		Peaxi162Scf00421g00826	5.73109	0.671189	22.8199	1.78e-06	2.2e-05
XLOC_009486	Peaxi162Scf00104g00017	ERD (early-responsive to dehydration stress) family protein	0.0999187	4.5685	5.51482	3.08414	0.2207	0.29585	no		Peaxi162Scf01010g00129	5.72448	3.48302	21.6128	3.34e-06	3.79e-05
XLOC_024647	Peaxi162Scf00523g00056	Acyl-CoA N-acyltransferases (NAT) superfamily protein	2.56648	114.462	5.47894	7.45743	0.0001	0.00035384	yes		Peaxi162Scf00284g00022	5.69318	7.13482	119.16	9.66e-28	4.88e-25
XLOC_023393	Peaxi162Scf00458g00320	basic helix-loop-helix (bHLH) DNA-binding superfamily protein	0.155757	6.83112	5.45475	1.73052	0.2008	0.274675	no		Peaxi162Scf00258g00045	5.67663	5.8644	139.334	3.72e-32	2.66e-29
XLOC_007466	Peaxi162Scf00074g00025	homeobox 7	0.341025	14.933	5.45249	3.03572	0.21775	0.292763	no		Peaxi162Scf00939g00126	5.67307	2.18139	94.0913	3.01e-22	6.78e-20
XLOC_016220	Peaxi162Scf00238g00119	Flower, cultured cell, putative [Theobroma cacao] gb|EOX96225.1| Flower, cultured cell, putative [Theobroma cacao]	0.156697	6.37401	5.34615	1.7384	0.2008	0.274675	no		Peaxi162Scf00131g00415	5.67086	2.95822	108.341	2.26e-25	7.81e-23
XLOC_004499	Peaxi162Scf00037g01329	RNA-binding family protein isoform 2 [Theobroma cacao] gb|EOX95072.1| RNA-binding family protein isoform 2 [Theobroma cacao]	1.00159	40.4058	5.3342	6.27898	5e-05	0.000185415	yes		Peaxi162Scf00008g03414	5.63969	3.31788	74.5826	5.82e-18	6.62e-16
XLOC_014135	Peaxi162Scf00190g00719	expansin-like B1	2.13938	80.7316	5.23787	6.0767	5e-05	0.000185415	yes		Peaxi162Scf00700g00534	5.63024	-0.219817	16.9404	3.86e-05	0.000320912
XLOC_007234	Peaxi162Scf00071g00313	Protein of unknown function, DUF538	0.493653	18.4662	5.22524	2.8259	0.2367	0.312371	no		Peaxi162Scf00350g00610	5.57215	0.221926	17.2228	3.32e-05	0.000282529
XLOC_003276	Peaxi162Scf00020g00001	Unknown protein	27.9186	1038.6	5.21727	11.7903	5e-05	0.000185415	yes		Peaxi162Scf00284g00125	5.56205	4.63701	53.8324	2.18e-13	1.15e-11
XLOC_018179	Peaxi162Scf00299g00084	Unknown protein	0.827328	30.642	5.21091	1.76247	0.22165	0.296658	no		Peaxi162Scf00207g00116	5.55048	1.94807	108.871	1.73e-25	6.4e-23
XLOC_006780	Peaxi162Scf00066g00063	Calcium-binding EF-hand family protein	0.196158	7.25755	5.20939	1.09613	0.1106	0.168498	no		Peaxi162Scf01385g00024	5.52351	3.30255	160.252	9.97e-37	1.47e-33
XLOC_033056	Peaxi162Scf01158g00315	Unknown protein	1.65841	61.2045	5.20576	3.77775	0.00525	0.012183	yes		Peaxi162Scf00037g01417	5.51193	4.4761	190.105	3.02e-43	8.92e-40
XLOC_001381	Peaxi162Scf00007g00033	mitogen-activated protein kinase kinase kinase 15	0.284507	10.4525	5.19924	3.36075	0.24625	0.322105	no		Peaxi162Scf00007g00429	5.50802	1.41381	61.2401	5.05e-15	3.62e-13
XLOC_007701	Peaxi162Scf00075g00208	Non-specific lipid-transfer protein	0.619228	22.1701	5.162	2.69682	0.2008	0.274675	no		Peaxi162Scf00297g00712	5.4876	5.35681	88.3572	5.46e-21	1.02e-18
XLOC_023610	Peaxi162Scf00467g00920	3-ketoacyl-CoA synthase 11	3.58086	127.067	5.14914	10.0067	5e-05	0.000185415	yes		Peaxi162Scf02754g00016	5.48412	2.12226	71.3553	2.98e-17	3.14e-15
XLOC_007768	Peaxi162Scf00076g00615	Transmembrane amino acid transporter family protein	0.145133	5.10864	5.1375	2.90479	0.2207	0.29585	no		Peaxi162Scf00174g00065	5.48329	6.15759	142.676	6.92e-33	5.73e-30
XLOC_004769	Peaxi162Scf00038g02344	Unknown protein	0.467648	16.3716	5.12963	3.34128	0.0414	0.0728095	no		Peaxi162Scf00064g01533	5.47191	2.30353	16.7577	4.25e-05	0.000347399
XLOC_017647	Peaxi162Scf00284g00022	Peroxidase superfamily protein	22.2048	763.622	5.10391	11.5919	5e-05	0.000185415	yes		Peaxi162Scf00196g00318	5.4639	2.63457	62.8955	2.18e-15	1.69e-13
XLOC_004164	Peaxi162Scf00033g00069	alcohol dehydrogenase 1	0.27491	9.3216	5.08355	3.09815	0.04395	0.0766707	no		Peaxi162Scf00080g00202	5.44752	3.40455	52.7258	3.84e-13	1.91e-11
XLOC_000036	Peaxi162Scf00000g00481	NAC domain containing protein 3	4.97167	168.093	5.07938	9.32611	5e-05	0.000185415	yes		Peaxi162Scf00020g00001	5.44636	8.36177	39.3424	3.56e-10	1e-08
XLOC_028379	Peaxi162Scf00714g00024	Thaumatin-like protein	3.91864	126.981	5.01811	7.47059	5e-05	0.000185415	yes		Peaxi162Scf00360g00419	5.44441	-0.488082	12.1345	0.000494982	0.00282504
XLOC_004520	Peaxi162Scf00038g00118	NAD(P)-binding Rossmann-fold superfamily protein	3.98007	126.954	4.99537	9.50943	5e-05	0.000185415	yes		Peaxi162Scf00711g00011	5.43755	-0.735186	10.9548	0.000933607	0.00481032
XLOC_004504	Peaxi162Scf00037g01417	Nodulin MtN3 family protein	0.897759	28.2163	4.97405	5.77036	0.00105	0.00297038	yes		Peaxi162Scf00000g00481	5.43751	5.4865	65.1691	6.87e-16	5.83e-14
XLOC_007854	Peaxi162Scf00078g00043	Integrase-type DNA-binding superfamily protein	0.116758	3.57844	4.93773	0.858654	0.1106	0.168498	no		Peaxi162Scf00274g00625	5.42798	2.10318	15.293	9.21e-05	0.000671589
XLOC_013281	Peaxi162Scf00171g00006	Translation initiation factor IF-2, putative isoform 1 [Theobroma cacao] gb|EOX92240.1| Translation initiation factor IF-2, putative isoform 1 [Theobroma cacao]	0.935262	27.8251	4.89487	5.50994	5e-05	0.000185415	yes		Peaxi162Scf01132g00023	5.42383	2.09415	37.3457	9.89e-10	2.56e-08
XLOC_030865	Peaxi162Scf00909g00026	Unknown protein	4.73579	140.489	4.89071	10.0579	5e-05	0.000185415	yes		Peaxi162Scf00016g00166	5.39981	0.953369	14.5833	0.000134101	0.000931111
XLOC_005432	Peaxi162Scf00046g00171	Pectin lyase-like superfamily protein	0.5545	16.3822	4.8848	3.76945	0.0037	0.0089857	yes		Peaxi162Scf01211g10016	5.3861	1.95333	42.6781	6.45e-11	2.14e-09
XLOC_023272	Peaxi162Scf00452g00412	myb domain protein 58	1.80116	52.1306	4.85514	6.99666	5e-05	0.000185415	yes		Peaxi162Scf00020g00076	5.35253	3.94024	149.697	2.02e-34	2.09e-31
XLOC_013442	Peaxi162Scf00174g00065	Nucleoredoxin	1.51958	43.9565	4.85433	6.60015	5e-05	0.000185415	yes		Peaxi162Scf00012g00336	5.3435	3.35305	47.6284	5.15e-12	2.07e-10
XLOC_016841	Peaxi162Scf00258g00045	phosphatidylinositol-4-phosphate 5-kinase family protein	1.70772	49.3743	4.85361	10.2343	5e-05	0.000185415	yes		Peaxi162Scf00783g00336	5.34182	0.300057	27.8523	1.31e-07	2.21e-06
XLOC_023981	Peaxi162Scf00485g00918	Unknown protein	1.08357	31.2223	4.84871	3.36782	0.2207	0.29585	no		Peaxi162Scf00475g00064	5.33505	-0.34638	9.79158	0.00175313	0.00812505
XLOC_001552	Peaxi162Scf00008g03414	galactinol synthase 1	0.701999	19.7906	4.8172	4.29431	0.00245	0.0062886	yes		Peaxi162Scf00238g00119	5.30095	1.11641	52.3193	4.72e-13	2.31e-11
XLOC_003327	Peaxi162Scf00020g01818	Pectin lyase-like superfamily protein	1.55729	43.5152	4.8044	5.94354	5e-05	0.000185415	yes		Peaxi162Scf00033g00069	5.29667	3.20996	6.48915	0.0108535	0.0359619
XLOC_033004	Peaxi162Scf01149g00113	laccase 12	5.98388	164.062	4.77702	11.1148	5e-05	0.000185415	yes		Peaxi162Scf00232g00417	5.29337	4.49405	71.7901	2.39e-17	2.56e-15
XLOC_025329	Peaxi162Scf00550g00428	Uncharacterised protein family (UPF0114)	0.182517	4.98145	4.77046	1.94986	0.2008	0.274675	no		Peaxi162Scf00081g01322	5.2933	0.204393	11.6106	0.000655782	0.00358568
XLOC_024844	Peaxi162Scf00533g00001	SAUR family protein [Theobroma cacao] gb|EOY30168.1| SAUR family protein [Theobroma cacao]	0.299979	8.08487	4.75229	1.19997	0.1106	0.168498	no		Peaxi162Scf00017g00272	5.29243	4.08299	69.5422	7.48e-17	7.35e-15
XLOC_008837	Peaxi162Scf00092g00339	Bifunctional inhibitor/lipid-transfer protein/seed storage 2S albumin superfamily protein	16.4046	438.836	4.74151	9.94306	5e-05	0.000185415	yes		Peaxi162Scf00258g00520	5.28032	1.07135	12.3422	0.000442834	0.0025793
XLOC_018106	Peaxi162Scf00297g00712	Fatty acid hydroxylase superfamily	4.20591	111.992	4.73483	10.3606	5e-05	0.000185415	yes		Peaxi162Scf00171g00006	5.26579	3.96873	103.078	3.22e-24	9.27e-22
XLOC_007065	Peaxi162Scf00069g01724	Protein phosphatase 2C family protein	0.187961	4.99484	4.73193	2.53581	0.25185	0.327035	no		Peaxi162Scf00190g00910	5.25215	-0.0839326	23.9112	1.01e-06	1.34e-05
XLOC_017653	Peaxi162Scf00284g00125	Transmembrane amino acid transporter family protein	0.665377	17.6597	4.73015	4.82215	0.00255	0.00651426	yes		Peaxi162Scf00523g00056	5.2493	4.44921	54.0788	1.93e-13	1.02e-11
XLOC_030497	Peaxi162Scf00875g00228	lysine histidine transporter 1	0.420171	11.0983	4.72322	3.62483	0.0037	0.0089857	yes		Peaxi162Scf00306g00022	5.24717	1.02603	6.41101	0.0113415	0.0373398
XLOC_033016	Peaxi162Scf01149g00114	laccase 12	19.9333	524.929	4.71887	10.3061	5e-05	0.000185415	yes		Peaxi162Scf00758g00018	5.24223	-0.287609	11.6535	0.000640829	0.00351972
XLOC_031955	Peaxi162Scf00998g00126	NAC domain containing protein 3	3.29648	85.5239	4.69733	8.40412	5e-05	0.000185415	yes		Peaxi162Scf00131g00064	5.23019	0.897688	40.0216	2.51e-10	7.32e-09
XLOC_009079	Peaxi162Scf00097g02320	Nucleotide-diphospho-sugar transferase family protein	0.349958	9.03316	4.68998	2.55229	0.1436	0.208966	no		Peaxi162Scf00092g00339	5.22893	5.08582	48.8944	2.7e-12	1.14e-10
XLOC_033764	Peaxi162Scf01294g00231	F-box protein PP2-A13	0.526194	13.4682	4.67782	2.89075	0.0729	0.118309	no		Peaxi162Scf59410g00001	5.22246	1.15723	57.1701	4e-14	2.36e-12
XLOC_018602	Peaxi162Scf00310g00211	acetyl-CoA carboxylase 1	1.53599	38.1156	4.63314	9.93258	5e-05	0.000185415	yes		Peaxi162Scf00020g01818	5.21336	2.9636	72.8799	1.38e-17	1.5e-15
XLOC_022210	Peaxi162Scf00418g00810	Unknown protein	49.9916	1237.99	4.63016	10.3511	5e-05	0.000185415	yes		Peaxi162Scf00452g00412	5.20955	4.20946	151.295	9.03e-35	9.85e-32
XLOC_031259	Peaxi162Scf00939g00126	Rhamnogalacturonate lyase family protein	1.02144	25.1012	4.61909	6.5768	5e-05	0.000185415	yes		Peaxi162Scf00550g00428	5.20453	5.35615	24.5716	7.16e-07	9.96e-06
XLOC_010840	Peaxi162Scf00128g01759	somatic embryogenesis receptor-like kinase 1	0.163321	3.99651	4.61296	1.18476	0.224	0.299229	no		Peaxi162Scf00079g00177	5.20253	0.721534	11.8292	0.000583104	0.00325269
XLOC_000690	Peaxi162Scf00003g04918	F-box family protein	0.771346	18.7552	4.60377	4.74099	0.0003	0.000964629	yes		Peaxi162Scf00284g00020	5.18933	-0.57363	4.60991	0.0317877	0.0847562
XLOC_025538	Peaxi162Scf00560g00011	Heat stress transcription factor C-1	0.515024	12.4061	4.59026	2.96547	0.0026	0.00660917	yes		Peaxi162Scf00485g00918	5.17883	2.81788	73.4554	1.03e-17	1.15e-15
XLOC_024451	Peaxi162Scf00516g00429	Major facilitator superfamily protein	0.452107	10.8861	4.58967	3.07434	0.044	0.0766923	no		Peaxi162Scf00091g00074	5.17858	3.41198	120.574	4.74e-28	2.58e-25
XLOC_012854	Peaxi162Scf00164g01218	glycerol-3-phosphate acyltransferase 5	13.5178	314.401	4.53967	10.5132	5e-05	0.000185415	yes		Peaxi162Scf00314g00746	5.17431	0.952582	13.8537	0.000197607	0.0012903
XLOC_021093	Peaxi162Scf00382g00218	Protein NRT1/ PTR FAMILY 3.1	0.762829	17.4561	4.51623	5.41684	5e-05	0.000185415	yes		Peaxi162Scf00519g00012	5.16091	2.26687	10.0114	0.00155571	0.00734986
XLOC_004830	Peaxi162Scf00039g00007	purple acid phosphatase 22	0.132929	3.03587	4.51338	1.94684	0.2367	0.312371	no		Peaxi162Scf00732g00317	5.15712	4.75861	13.0042	0.000310793	0.00191127
XLOC_014462	Peaxi162Scf00196g00120	Unknown protein	33.779	758.933	4.48977	5.52765	5e-05	0.000185415	yes		Peaxi162Scf00003g04918	5.15651	2.59301	77.7931	1.14e-18	1.47e-16
XLOC_028103	Peaxi162Scf00700g00231	Estradiol 17-beta-dehydrogenase 12	6.3307	142.188	4.48929	8.99977	5e-05	0.000185415	yes		Peaxi162Scf00452g00017	5.14603	0.649174	48.67	3.03e-12	1.28e-10
XLOC_014134	Peaxi162Scf00190g00715	Serine/threonine-protein kinase SAPK3	1.13521	25.4251	4.48522	4.50762	0.0036	0.00877252	yes		Peaxi162Scf00452g00037	5.14569	1.50875	24.3805	7.91e-07	1.09e-05
XLOC_033424	Peaxi162Scf01217g00015	Unknown protein	54.2812	1211.32	4.47999	7.94043	5e-05	0.000185415	yes		Peaxi162Scf00382g00218	5.11244	7.09949	109.399	1.33e-25	5.18e-23
XLOC_014445	Peaxi162Scf00196g00119	Unknown protein	36.5925	815.792	4.47858	7.93771	5e-05	0.000185415	yes		Peaxi162Scf00998g00126	5.09845	4.827	53.562	2.51e-13	1.29e-11
XLOC_009619	Peaxi162Scf00106g01616	WRKY DNA-binding protein 51	0.878025	19.3944	4.46523	3.65753	0.01725	0.0341782	yes		Peaxi162Scf00909g00026	5.09771	5.84713	109.064	1.57e-25	6.03e-23
XLOC_023268	Peaxi162Scf00452g00037	GRAS family transcription factor family protein	0.147405	3.25011	4.46263	2.52097	0.24625	0.322105	no		Peaxi162Scf00088g00119	5.05676	-0.360388	51.7458	6.32e-13	2.97e-11
XLOC_012829	Peaxi162Scf00164g00216	myb domain protein 305	1.07451	23.4729	4.44925	4.13229	0.0006	0.00180172	yes		Peaxi162Scf00008g00815	5.04932	-0.515659	16.4098	5.1e-05	0.000406277
XLOC_008527	Peaxi162Scf00088g00119		0.676898	14.5675	4.42767	3.24356	0.24625	0.322105	no		Peaxi162Scf00295g00091	5.03654	2.07423	27.0866	1.95e-07	3.13e-06
XLOC_003348	Peaxi162Scf00020g02349	myb domain protein 121	1.00265	21.2474	4.4054	4.74263	0.0008	0.002331	yes		Peaxi162Scf00104g00191	4.97614	-0.783166	11.8305	0.000582685	0.00325123
XLOC_022411	Peaxi162Scf00422g00510	inositol polyphosphate 5-phosphatase I	0.186809	3.8733	4.37393	2.89074	0.24625	0.322105	no		Peaxi162Scf00624g00921	4.96763	4.92485	122.556	1.74e-28	9.77e-26
XLOC_018502	Peaxi162Scf00306g00022	Protein of unknown function, DUF584	0.193608	3.93022	4.3434	0.923203	0.1106	0.168498	no		Peaxi162Scf01149g00113	4.96253	7.75774	153.784	2.58e-35	2.97e-32
XLOC_018040	Peaxi162Scf00295g00091	Lipase/lipooxygenase, PLAT/LH2 family protein	0.373595	7.51938	4.33107	1.7867	0.2008	0.274675	no		Peaxi162Scf00317g00019	4.95945	4.2068	12.723	0.000361195	0.00216404
XLOC_020648	Peaxi162Scf00366g00813	galactinol synthase 1	8.92233	177.941	4.31784	9.74397	5e-05	0.000185415	yes		Peaxi162Scf00169g00625	4.95084	-0.655695	7.80601	0.00520727	0.0198771
XLOC_003295	Peaxi162Scf00020g00076	cytochrome P450, family 86, subfamily A, polypeptide 2	2.11454	41.5433	4.2962	7.56456	5e-05	0.000185415	yes		Peaxi162Scf00418g00810	4.9429	10.056	19.4191	1.05e-05	0.000102487
XLOC_013920	Peaxi162Scf00185g00115	cytochrome P450, family 76, subfamily C, polypeptide 7	1.17078	22.992	4.29559	4.90963	5e-05	0.000185415	yes		Peaxi162Scf00038g02344	4.93637	1.81294	77.9251	1.07e-18	1.39e-16
XLOC_021748	Peaxi162Scf00402g00513	Bifunctional inhibitor/lipid-transfer protein/seed storage 2S albumin superfamily protein	95.3413	1859.79	4.28589	8.70801	5e-05	0.000185415	yes		Peaxi162Scf00102g01717	4.93336	-0.217602	9.37929	0.0021945	0.00977683
XLOC_018178	Peaxi162Scf00299g00083	Unknown protein	33.9508	651.718	4.26273	9.58837	5e-05	0.000185415	yes		Peaxi162Scf00783g00313	4.9307	3.92645	74.742	5.36e-18	6.14e-16
XLOC_034824	Peaxi162Scf02754g00016	inositol polyphosphate 5-phosphatase 11	0.88801	16.9137	4.25147	4.17929	0.0002	0.000667709	yes		Peaxi162Scf00106g01710	4.92404	0.550202	22.2788	2.36e-06	2.8e-05
XLOC_025171	Peaxi162Scf00544g00513	Alcohol-forming fatty acyl-CoA reductase	11.0622	209.927	4.24618	10.6133	5e-05	0.000185415	yes		Peaxi162Scf00046g00171	4.9142	3.89915	49.4238	2.06e-12	8.9e-11
XLOC_027365	Peaxi162Scf00667g00615	Ninja-family protein 1	0.764878	14.5039	4.24507	3.86891	0.00035	0.00110899	yes		Peaxi162Scf00047g00204	4.90844	-0.207096	9.16647	0.0024649	0.0108003
XLOC_017438	Peaxi162Scf00274g00523	GDSL esterase/lipase	1.46564	27.3844	4.22375	5.11902	5e-05	0.000185415	yes		Peaxi162Scf00110g00028	4.89494	2.99543	26.619	2.48e-07	3.89e-06
XLOC_011247	Peaxi162Scf00131g00007	Bifunctional inhibitor/lipid-transfer protein/seed storage 2S albumin superfamily protein	8.72313	158.842	4.18661	7.78943	5e-05	0.000185415	yes		Peaxi162Scf00038g00114	4.88967	0.850007	23.0362	1.59e-06	2e-05
XLOC_033005	Peaxi162Scf01149g00223	laccase 12	7.29826	131.594	4.17239	9.87502	5e-05	0.000185415	yes		Peaxi162Scf00078g00024	4.87597	0.785379	34.0757	5.3e-09	1.18e-07
XLOC_010620	Peaxi162Scf00125g01022	beta-amylase 1	7.12913	127.726	4.16319	9.7203	5e-05	0.000185415	yes		Peaxi162Scf00014g01420	4.87355	1.37338	22.3667	2.25e-06	2.69e-05
XLOC_013687	Peaxi162Scf00178g00077	Unknown protein	8.56844	149.921	4.12902	5.35095	5e-05	0.000185415	yes		Peaxi162Scf00767g00212	4.87261	6.03908	60.9445	5.87e-15	4.16e-13
XLOC_014502	Peaxi162Scf00198g00212	Raffinose synthase family protein	3.82487	66.3545	4.11671	9.12257	5e-05	0.000185415	yes		Peaxi162Scf01149g00114	4.87099	8.07592	78.3396	8.68e-19	1.15e-16
XLOC_021765	Peaxi162Scf00402g00511	Bifunctional inhibitor/lipid-transfer protein/seed storage 2S albumin superfamily protein	17.0207	294.058	4.11074	9.38116	5e-05	0.000185415	yes		Peaxi162Scf00074g00351	4.85512	2.22816	53.2392	2.95e-13	1.5e-11
XLOC_015168	Peaxi162Scf00210g01615	ABC-2 type transporter family protein	0.260637	4.4969	4.10882	3.99455	0.0058	0.013289	yes		Peaxi162Scf01160g00021	4.85325	0.123034	9.82094	0.00172536	0.00802327
XLOC_029378	Peaxi162Scf00780g00021	TRICHOME BIREFRINGENCE-LIKE 4	0.474399	8.12272	4.09779	2.64076	0.0414	0.0728095	no		Peaxi162Scf00171g00094	4.85248	2.51992	33.355	7.68e-09	1.67e-07
XLOC_023980	Peaxi162Scf00485g00916	myb domain protein 74	4.30069	72.4038	4.07342	5.82768	5e-05	0.000185415	yes		Peaxi162Scf00334g00325	4.84926	4.65244	11.6885	0.000628891	0.00346517
XLOC_016308	Peaxi162Scf00242g00023	Outward rectifying potassium channel protein	0.575415	9.60329	4.06085	3.2245	0.24625	0.322105	no		Peaxi162Scf00015g01031	4.83592	0.909409	11.4919	0.000699011	0.00377324
XLOC_012010	Peaxi162Scf00150g00062	HXXXD-type acyl-transferase family protein	10.2717	170.958	4.05689	9.29138	5e-05	0.000185415	yes		Peaxi162Scf00415g00077	4.83445	1.562	11.2262	0.000806508	0.00424832
XLOC_034642	Peaxi162Scf01828g00001	HXXXD-type acyl-transferase family protein	1.56202	25.807	4.04628	5.10723	5e-05	0.000185415	yes		Peaxi162Scf01050g00224	4.81047	2.11331	30.7619	2.92e-08	5.69e-07
XLOC_030992	Peaxi162Scf00919g00313	NAD(P)-binding Rossmann-fold superfamily protein	0.640457	10.5383	4.0404	3.97741	0.00025	0.000817896	yes		Peaxi162Scf01828g00001	4.80035	4.29823	40.5139	1.95e-10	5.77e-09
XLOC_017617	Peaxi162Scf00284g00315	laccase 5	21.1718	341.676	4.01241	9.30205	5e-05	0.000185415	yes		Peaxi162Scf00634g00326	4.7993	-0.00704156	19.216	1.17e-05	0.00011298
XLOC_026717	Peaxi162Scf00624g00921	aluminum-activated malate transporter 1	1.50541	24.1565	4.00419	6.14353	5e-05	0.000185415	yes		Peaxi162Scf00164g00216	4.78838	2.14037	70.7534	4.05e-17	4.11e-15
XLOC_009865	Peaxi162Scf00111g00125	NADH-ubiquinone oxidoreductase chain 5	3.42049	54.5977	3.99656	8.57423	5e-05	0.000185415	yes		Peaxi162Scf00039g00007	4.77904	1.24833	27.6387	1.46e-07	2.45e-06
XLOC_019447	Peaxi162Scf00334g00416	Cytochrome P450 superfamily protein	4.62709	73.7163	3.99381	9.1249	5e-05	0.000185415	yes		Peaxi162Scf00164g01218	4.77432	7.17381	84.7944	3.31e-20	5.44e-18
XLOC_019981	Peaxi162Scf00349g00210	Bifunctional inhibitor/lipid-transfer protein/seed storage 2S albumin superfamily protein	18.8861	298.696	3.98328	7.58473	5e-05	0.000185415	yes		Peaxi162Scf00875g00228	4.76658	3.21174	51.8936	5.86e-13	2.79e-11
XLOC_002985	Peaxi162Scf00017g00272	U-box domain-containing protein 19	1.14381	18.0761	3.98217	5.97896	0.0001	0.00035384	yes		Peaxi162Scf00162g00092	4.75952	1.32007	55.0817	1.16e-13	6.45e-12
XLOC_018747	Peaxi162Scf00314g00087	RING/U-box superfamily protein	4.00903	63.2686	3.98016	6.24725	5e-05	0.000185415	yes		Peaxi162Scf00467g00920	4.74408	6.19862	117.277	2.5e-27	1.2e-24
XLOC_025686	Peaxi162Scf00569g00016	Unknown protein	2.41541	37.7282	3.96531	4.41396	0.0973	0.151256	no		Peaxi162Scf00071g00313	4.74205	5.62827	83.6221	5.99e-20	9.54e-18
XLOC_008293	Peaxi162Scf00084g00077	purine permease 10	0.364296	5.67143	3.96053	2.12568	0.0026	0.00660917	yes		Peaxi162Scf00106g01616	4.7389	1.03323	49.6484	1.84e-12	8.02e-11
XLOC_019145	Peaxi162Scf00327g00049	cytochrome P450, family 711, subfamily A, polypeptide 1	0.48039	7.4302	3.95112	3.34	0.00045	0.00139113	yes		Peaxi162Scf00012g03216	4.73241	1.72096	48.5283	3.26e-12	1.36e-10
XLOC_032596	Peaxi162Scf01082g00004	Glutathione S-transferase family protein	0.614152	9.44132	3.94232	2.64289	0.044	0.0766923	no		Peaxi162Scf00063g02219	4.72453	1.09081	25.6733	4.04e-07	6.04e-06
XLOC_011228	Peaxi162Scf00131g00415	Heat stress transcription factor A-6b	1.59105	24.4216	3.9401	5.80806	5e-05	0.000185415	yes		Peaxi162Scf00047g00084	4.69581	1.62843	10.5408	0.00116767	0.00579138
XLOC_033380	Peaxi162Scf01211g10016	nine-cis-epoxycarotenoid dioxygenase 5	0.257195	3.92764	3.93273	2.93275	0.0312	0.0569791	no		Peaxi162Scf00040g00012	4.68924	4.05955	33.3585	7.66e-09	1.67e-07
XLOC_003223	Peaxi162Scf00020g00718	glycerol-3-phosphate acyltransferase 4	6.0951	92.2006	3.91905	8.50208	5e-05	0.000185415	yes		Peaxi162Scf00366g00813	4.68563	6.50049	103.492	2.62e-24	7.74e-22
XLOC_010626	Peaxi162Scf00125g01321	myb domain protein 305	5.20033	78.157	3.9097	7.46495	5e-05	0.000185415	yes		Peaxi162Scf00334g00416	4.68494	5.31358	87.8712	6.99e-21	1.27e-18
XLOC_009958	Peaxi162Scf00111g00922	gibberellin 2-oxidase	1.11526	16.7482	3.90855	4.74166	5e-05	0.000185415	yes		Peaxi162Scf00006g00149	4.68291	2.25784	23.7236	1.11e-06	1.46e-05
XLOC_014814	Peaxi162Scf00205g00076	Unknown protein	0.461118	6.91005	3.90549	1.76364	0.2008	0.274675	no		Peaxi162Scf00274g00439	4.67328	2.18135	10.0716	0.00150574	0.00714475
XLOC_022960	Peaxi162Scf00444g00126	beta-carotene hydroxylase 2	1.88021	27.927	3.8927	5.21537	5e-05	0.000185415	yes		Peaxi162Scf00047g01225	4.67082	5.22255	10.4771	0.00120861	0.00595166
XLOC_017453	Peaxi162Scf00274g00842	Late embryogenesis abundant protein 2	3.24841	48.2375	3.89235	4.59339	0.0002	0.000667709	yes		Peaxi162Scf00700g10016	4.6663	0.92675	10.1991	0.00140511	0.00674607
XLOC_005160	Peaxi162Scf00045g00046	Unknown protein	0.201532	2.98728	3.88975	0.843785	0.11075	0.168632	no		Peaxi162Scf00078g00137	4.66009	2.56135	27.8165	1.33e-07	2.25e-06
XLOC_011541	Peaxi162Scf00137g01111	Protein of unknown function (DUF761)	1.7003	25.048	3.88083	4.51295	5e-05	0.000185415	yes		Peaxi162Scf01294g00231	4.65014	2.21395	42.276	7.93e-11	2.55e-09
XLOC_024415	Peaxi162Scf00516g00330	Palmitoyl-acyl carrier protein thioesterase, chloroplastic	0.337314	4.96296	3.87904	2.20566	0.0729	0.118309	no		Peaxi162Scf00780g00021	4.64556	1.00118	19.7227	8.95e-06	8.92e-05
XLOC_017163	Peaxi162Scf00268g00024		34.4261	504.31	3.87274	8.43985	5e-05	0.000185415	yes		Peaxi162Scf00196g00119	4.6408	9.99902	47.1937	6.43e-12	2.55e-10
XLOC_010666	Peaxi162Scf00126g01217	inositol transporter 4	0.293955	4.29548	3.86915	1.18892	0.18765	0.260075	no		Peaxi162Scf02777g00001	4.63284	1.21533	8.25992	0.00405298	0.0162402
XLOC_007969	Peaxi162Scf00078g00137	Unknown protein	0.862191	12.5706	3.8659	2.41243	0.2367	0.312371	no		Peaxi162Scf00299g00083	4.63173	7.27788	38.1796	6.45e-10	1.73e-08
XLOC_022194	Peaxi162Scf00418g00925	Unknown protein	0.964225	14.0162	3.86158	3.72232	0.01395	0.028439	yes		Peaxi162Scf00485g00916	4.6239	4.21501	86.0928	1.72e-20	2.94e-18
XLOC_033423	Peaxi162Scf01217g00110	Unknown protein	102.855	1485.32	3.85209	8.41258	5e-05	0.000185415	yes		Peaxi162Scf00700g00231	4.62138	4.52157	99.6122	1.85e-23	4.92e-21
XLOC_008773	Peaxi162Scf00091g00074	NAC domain protein,	0.881609	12.7125	3.84996	4.70857	5e-05	0.000185415	yes		Peaxi162Scf00198g00212	4.61292	5.60812	134.085	5.23e-31	3.29e-28
XLOC_007795	Peaxi162Scf00076g00331	F-box family protein	1.8897	27.1843	3.84654	5.38089	5e-05	0.000185415	yes		Peaxi162Scf00076g00331	4.61224	2.83343	81.4449	1.8e-19	2.72e-17
XLOC_001302	Peaxi162Scf00007g00429	mitogen-activated protein kinase kinase kinase 15	0.19595	2.80547	3.83969	2.45688	0.02485	0.0468259	yes		Peaxi162Scf00007g02826	4.58611	1.72616	9.26358	0.00233756	0.0103231
XLOC_033058	Peaxi162Scf01158g00313	Bifunctional inhibitor/lipid-transfer protein/seed storage 2S albumin superfamily protein [Theobroma cacao] gb|EOX94707.1| Bifunctional inhibitor/lipid-transfer protein/seed storage 2S albumin superfamily protein [Theobroma cacao]	64.4912	918.518	3.83213	9.17312	5e-05	0.000185415	yes		Peaxi162Scf00069g01724	4.57572	2.42237	39.2445	3.74e-10	1.05e-08
XLOC_029426	Peaxi162Scf00783g00313	EID1-like F-box protein 3	1.79866	25.541	3.82782	4.20614	5e-05	0.000185415	yes		Peaxi162Scf00019g00226	4.57224	1.52701	60.3696	7.86e-15	5.37e-13
XLOC_033610	Peaxi162Scf01261g00011	Chitinase family protein	1.46953	20.794	3.82274	3.94104	5e-05	0.000185415	yes		Peaxi162Scf00008g03319	4.56693	-0.176149	21.0234	4.54e-06	4.94e-05
XLOC_009209	Peaxi162Scf00101g00031	Protein of unknown function, DUF584	0.388866	5.48399	3.81788	1.66261	0.2008	0.274675	no		Peaxi162Scf00646g00004	4.55591	-0.227221	17.4416	2.96e-05	0.000255997
XLOC_012675	Peaxi162Scf00160g00840	amino acid permease 1	0.38096	5.34449	3.81034	3.30193	0.0005	0.00152937	yes		Peaxi162Scf00223g01011	4.55486	1.14613	39.9965	2.54e-10	7.4e-09
XLOC_015977	Peaxi162Scf00232g00026	RING/U-box superfamily protein	4.14626	58.1593	3.81013	6.08408	5e-05	0.000185415	yes		Peaxi162Scf01149g00223	4.54778	6.34309	158.536	2.36e-36	3.06e-33
XLOC_028496	Peaxi162Scf00721g00044	Unknown protein	37.975	527.605	3.79633	8.0972	5e-05	0.000185415	yes		Peaxi162Scf00137g01111	4.54195	3.4018	39.0321	4.17e-10	1.15e-08
XLOC_008436	Peaxi162Scf00087g00513	3-ketoacyl-CoA synthase 1	7.13935	97.2143	3.7673	8.50785	5e-05	0.000185415	yes		Peaxi162Scf00047g02034	4.52624	4.5858	146.106	1.23e-33	1.11e-30
XLOC_024109	Peaxi162Scf00493g00434	Raffinose synthase family protein	5.62508	76.5848	3.76711	8.92252	5e-05	0.000185415	yes		Peaxi162Scf00111g00125	4.52438	5.1656	88.4411	5.24e-21	9.86e-19
XLOC_029193	Peaxi162Scf00767g00212	Homeobox-leucine zipper protein family	3.36837	45.2957	3.74925	6.07263	5e-05	0.000185415	yes		Peaxi162Scf00081g00716	4.51733	4.10813	9.73341	0.00180949	0.00833402
XLOC_017612	Peaxi162Scf00284g00230	arogenate dehydrogenase	0.457886	6.11343	3.73892	2.23336	0.0151	0.0304588	yes		Peaxi162Scf00091g00713	4.51217	6.38198	9.60898	0.00193628	0.00880365
XLOC_026577	Peaxi162Scf00618g00531	G-type lectin S-receptor-like serine/threonine-protein kinase	1.73838	22.7971	3.71304	6.30044	5e-05	0.000185415	yes		Peaxi162Scf00595g00426	4.50658	0.76374	5.46258	0.019428	0.0577359
XLOC_017329	Peaxi162Scf00272g00225	MLO-like protein 6	0.206322	2.69304	3.70627	2.17063	0.0414	0.0728095	no		Peaxi162Scf00544g00513	4.5057	5.6568	99.0287	2.49e-23	6.14e-21
XLOC_005519	Peaxi162Scf00047g02034	Protein NRT1/ PTR FAMILY 6.4	3.31363	42.9574	3.69643	7.46505	5e-05	0.000185415	yes		Peaxi162Scf00274g00523	4.49562	3.36533	68.156	1.51e-16	1.41e-14
XLOC_001522	Peaxi162Scf00008g00815	Basic helix-loop-helix DNA-binding superfamily protein, putative isoform 2 [Theobroma cacao] gb|EOX99443.1| Basic helix-loop-helix DNA-binding superfamily protein, putative isoform 2 [Theobroma cacao]	0.314347	4.01354	3.67444	1.75701	0.2367	0.312371	no		Peaxi162Scf00274g00842	4.49525	3.0374	36.6676	1.4e-09	3.52e-08
XLOC_012434	Peaxi162Scf00157g01313	Major facilitator superfamily protein	0.931652	11.8882	3.67359	4.58942	0.0001	0.00035384	yes		Peaxi162Scf00006g01613	4.47457	0.629702	6.64123	0.0099645	0.0335694
XLOC_022395	Peaxi162Scf00421g00826	UDP-glycosyltransferase 74 F1	0.227544	2.89523	3.66946	2.36979	0.21775	0.292763	no		Peaxi162Scf00458g00320	4.47443	0.192036	17.1462	3.46e-05	0.000292714
XLOC_023010	Peaxi162Scf00445g00061	Unknown protein	0.916485	11.6385	3.66666	2.13023	0.2008	0.274675	no		Peaxi162Scf00794g00320	4.47256	0.106602	18.7592	1.48e-05	0.000139625
XLOC_012993	Peaxi162Scf00166g00035	B12D protein	1.81513	22.883	3.65613	3.24721	0.25185	0.327035	no		Peaxi162Scf00125g01022	4.4698	8.17947	196.202	1.41e-44	5.83e-41
XLOC_017701	Peaxi162Scf00285g00717	Protein of unknown function (DUF604)	2.59213	32.6148	3.65331	6.87504	5e-05	0.000185415	yes		Peaxi162Scf00402g00513	4.46548	7.94214	57.3742	3.6e-14	2.16e-12
XLOC_026370	Peaxi162Scf00610g00125	Cysteine proteinase inhibitor 5	3.99173	49.6116	3.63559	2.01676	0.02505	0.0471509	yes		Peaxi162Scf00088g00618	4.43346	1.77295	14.859	0.000115854	0.000818688
XLOC_020186	Peaxi162Scf00357g00077	Protein of unknown function, DUF538	13.0379	160.923	3.62559	7.53506	5e-05	0.000185415	yes		Peaxi162Scf00402g00511	4.43132	5.8924	169.768	8.31e-39	1.57e-35
XLOC_008077	Peaxi162Scf00080g01217	ARM repeat superfamily protein	0.295985	3.6528	3.62541	2.06568	0.2207	0.29585	no		Peaxi162Scf00074g01735	4.42445	0.966357	19.1579	1.2e-05	0.000116146
XLOC_000756	Peaxi162Scf00003g01514	Unknown protein	0.490331	6.04564	3.62407	1.13067	0.1113	0.169292	no		Peaxi162Scf00324g00019	4.40333	-0.606977	11.9973	0.000532786	0.00300847
XLOC_012992	Peaxi162Scf00166g00337	PLC-like phosphodiesterases superfamily protein	1.13248	13.874	3.61482	4.7876	5e-05	0.000185415	yes		Peaxi162Scf00667g00615	4.39643	4.2696	27.0242	2.01e-07	3.22e-06
XLOC_018234	Peaxi162Scf00299g00848	Unknown protein	31.6951	386.155	3.60685	9.79248	5e-05	0.000185415	yes		Peaxi162Scf00445g00061	4.3823	0.85047	5.93452	0.0148471	0.0464556
XLOC_008838	Peaxi162Scf00092g00338	Bifunctional inhibitor/lipid-transfer protein/seed storage 2S albumin superfamily protein	6.67614	80.9543	3.60002	6.06188	5e-05	0.000185415	yes		Peaxi162Scf00159g00048	4.37069	2.93362	22.5328	2.07e-06	2.49e-05
XLOC_012621	Peaxi162Scf00160g10124	O-fucosyltransferase family protein	1.17774	14.1975	3.59155	4.59777	5e-05	0.000185415	yes		Peaxi162Scf01038g00113	4.35903	-0.489668	16.5564	4.72e-05	0.000379265
XLOC_015614	Peaxi162Scf00223g01011	alpha/beta-Hydrolases superfamily protein	0.718821	8.55984	3.57388	3.20902	0.00065	0.00193585	yes		Peaxi162Scf00111g00922	4.34601	2.62658	39.6417	3.05e-10	8.7e-09
XLOC_028514	Peaxi162Scf00723g00036	Unknown protein	55.356	656.05	3.56699	6.17716	5e-05	0.000185415	yes		Peaxi162Scf00589g00323	4.3409	1.27032	22.5251	2.07e-06	2.5e-05
XLOC_011303	Peaxi162Scf00132g00081	transferases	0.248952	2.90979	3.54698	1.67261	0.21775	0.292763	no		Peaxi162Scf00452g00239	4.33593	3.40911	8.47543	0.00359974	0.0147348
XLOC_014469	Peaxi162Scf00196g00318	Protein kinase superfamily protein	0.487973	5.63526	3.52961	3.79161	0.0062	0.0140815	yes		Peaxi162Scf00699g00648	4.33558	0.971277	6.49229	0.0108343	0.0359213
XLOC_003203	Peaxi162Scf00019g00226	AP2/B3-like transcriptional factor family protein, putative [Theobroma cacao] gb|EOX91270.1| AP2/B3-like transcriptional factor family protein, putative [Theobroma cacao]	0.51414	5.91121	3.52322	3.97811	0.0005	0.00152937	yes		Peaxi162Scf00008g02420	4.33317	4.6313	52.9143	3.48e-13	1.75e-11
XLOC_031900	Peaxi162Scf00993g00016	GDSL esterase/lipase	19.4477	223.403	3.52197	9.00801	5e-05	0.000185415	yes		Peaxi162Scf00001g00185	4.33156	2.30385	22.0355	2.68e-06	3.13e-05
XLOC_001158	Peaxi162Scf00005g00505	ascorbate peroxidase 2	1.56348	17.9315	3.51967	4.2497	5e-05	0.000185415	yes		Peaxi162Scf00538g00019	4.33085	-0.812643	6.62066	0.0100803	0.0338582
XLOC_024927	Peaxi162Scf00535g00717	Unknown protein	2.86106	32.5878	3.50971	4.04457	0.0001	0.00035384	yes		Peaxi162Scf00132g00081	4.32642	2.3924	25.8059	3.78e-07	5.67e-06
XLOC_007647	Peaxi162Scf00074g01735	WRKY DNA-binding protein 24	0.506042	5.74427	3.50479	2.13774	0.2207	0.29585	no		Peaxi162Scf00097g02320	4.32509	0.669958	22.7058	1.89e-06	2.32e-05
XLOC_003911	Peaxi162Scf00029g01511	Glyc 2 [Theobroma cacao]	1.0889	12.3491	3.50346	5.81492	5e-05	0.000185415	yes		Peaxi162Scf00128g01010	4.32345	8.58659	8.3374	0.00388371	0.0156924
XLOC_032382	Peaxi162Scf01056g00247	NAD(P)-binding Rossmann-fold superfamily protein	0.674884	7.61753	3.49661	3.50252	0.0014	0.00383394	yes		Peaxi162Scf00374g00114	4.3195	0.55114	7.87485	0.00501269	0.0192943
XLOC_026221	Peaxi162Scf00599g00009	Unknown protein	46.975	528.276	3.49132	8.92201	5e-05	0.000185415	yes		Peaxi162Scf00475g00061	4.3052	-0.424074	6.24936	0.0124238	0.0402444
XLOC_003748	Peaxi162Scf00026g02513	SNF1-related protein kinase regulatory subunit gamma 1	0.535608	5.93892	3.47095	3.0947	0.00195	0.0051377	yes		Peaxi162Scf00087g00513	4.30385	6.80877	103.128	3.14e-24	9.17e-22
XLOC_004411	Peaxi162Scf00037g00024	Glycoprotein membrane precursor GPI-anchored	4.89528	54.2759	3.47085	4.32612	5e-05	0.000185415	yes		Peaxi162Scf00327g00049	4.30051	2.1445	74.5004	6.06e-18	6.86e-16
XLOC_018180	Peaxi162Scf00299g00854	2-oxoglutarate (2OG) and Fe(II)-dependent oxygenase superfamily protein	4.16476	45.8852	3.46172	2.29255	0.06395	0.105709	no		Peaxi162Scf00255g00091	4.29491	0.18745	15.0282	0.000105917	0.000755944
XLOC_031669	Peaxi162Scf00975g10015	Werner Syndrome-like exonuclease [Morus notabilis]	0.550156	5.85655	3.41214	1.9691	0.1436	0.208966	no		Peaxi162Scf00198g00516	4.29391	4.1157	75.5526	3.56e-18	4.19e-16
XLOC_001427	Peaxi162Scf00007g02414	myb domain protein 74	12.2574	129.898	3.40566	7.93251	5e-05	0.000185415	yes		Peaxi162Scf00420g00432	4.29159	1.01573	6.36376	0.0116474	0.0382014
XLOC_009033	Peaxi162Scf00096g01846	1-aminocyclopropane-1-carboxylate synthase 9	1.26701	13.4151	3.40435	4.38429	5e-05	0.000185415	yes		Peaxi162Scf00919g00313	4.26907	1.30708	56.9001	4.59e-14	2.69e-12
XLOC_015724	Peaxi162Scf00226g00411	Oxidoreductase family protein	1.93928	20.5155	3.40312	4.63225	5e-05	0.000185415	yes		Peaxi162Scf00171g00525	4.25569	4.08531	31.8087	1.7e-08	3.48e-07
XLOC_033273	Peaxi162Scf01194g00013	myb domain protein 78	2.05517	21.4175	3.38146	4.58131	5e-05	0.000185415	yes		Peaxi162Scf00160g10124	4.24202	2.75711	59.4016	1.29e-14	8.43e-13
XLOC_014460	Peaxi162Scf00196g00007	Unknown protein	10.2271	105.836	3.37135	5.90334	5e-05	0.000185415	yes		Peaxi162Scf00029g01511	4.23406	2.8305	45.5927	1.46e-11	5.38e-10
XLOC_027299	Peaxi162Scf00661g00521	CASP-like protein	14.7096	152.066	3.36987	6.67152	5e-05	0.000185415	yes		Peaxi162Scf00185g00115	4.2265	3.1082	52.0548	5.4e-13	2.59e-11
XLOC_001485	Peaxi162Scf00008g02420	glycerol-3-phosphate acyltransferase 4	0.390799	4.01729	3.36172	2.86003	0.00645	0.0145713	yes		Peaxi162Scf00485g00037	4.22469	-0.377425	14.4389	0.000144784	0.000993626
XLOC_012758	Peaxi162Scf00162g00092	CBL-interacting protein kinase 20	0.626498	6.39654	3.35191	3.51789	0.00145	0.00395485	yes		Peaxi162Scf00285g00717	4.22284	5.71105	276.917	3.53e-62	7.31e-58
XLOC_012641	Peaxi162Scf00160g01641	laccase 14	0.319871	3.25036	3.34503	3.1169	0.00075	0.00220004	yes		Peaxi162Scf01056g00247	4.20688	2.14567	43.9041	3.45e-11	1.18e-09
XLOC_009543	Peaxi162Scf00105g00026	BURP domain-containing protein	6.97846	70.2549	3.33162	7.4302	5e-05	0.000185415	yes		Peaxi162Scf00196g00007	4.19135	0.915369	17.3633	3.09e-05	0.000264888
XLOC_012110	Peaxi162Scf00152g01118	NAC domain protein,	1.65472	16.6434	3.33029	3.75416	0.0004	0.00125109	yes		Peaxi162Scf00493g00434	4.18086	7.25665	80.0756	3.6e-19	5.11e-17
XLOC_005356	Peaxi162Scf00045g02038	Histidine decarboxylase	97.1594	968.227	3.31692	7.51996	5e-05	0.000185415	yes		Peaxi162Scf00349g00210	4.18009	6.82533	107.569	3.34e-25	1.11e-22
XLOC_015873	Peaxi162Scf00230g00089	sulfate transporter 3	1.31493	13.0492	3.31091	5.29903	5e-05	0.000185415	yes		Peaxi162Scf00131g00007	4.17871	3.95552	48.8285	2.79e-12	1.18e-10
XLOC_020219	Peaxi162Scf00358g00814	alpha/beta-Hydrolases superfamily protein	17.6415	174.326	3.30474	8.17386	5e-05	0.000185415	yes		Peaxi162Scf00125g01321	4.17832	4.16957	114.483	1.02e-26	4.5e-24
XLOC_018783	Peaxi162Scf00314g00419	glutamine synthetase 1.3	0.26246	2.58986	3.3027	1.50507	0.2367	0.312371	no		Peaxi162Scf00953g00011	4.16415	4.6633	23.2149	1.45e-06	1.84e-05
XLOC_013540	Peaxi162Scf00175g00218	Ninja-family protein 2	0.830752	8.19582	3.3024	3.3472	0.00085	0.00246011	yes		Peaxi162Scf00300g00828	4.153	0.49352	19.9372	8e-06	8.11e-05
XLOC_034684	Peaxi162Scf01969g00022	2-succinylbenzoate--CoA ligase	3.12864	30.6476	3.29217	6.46287	5e-05	0.000185415	yes		Peaxi162Scf00190g00719	4.15084	5.91619	24.2371	8.52e-07	1.16e-05
XLOC_003386	Peaxi162Scf00021g01817	alpha/beta-Hydrolases superfamily protein	0.498619	4.87927	3.29065	2.73297	0.00375	0.00909209	yes		Peaxi162Scf00003g05370	4.14108	0.467933	18.3315	1.86e-05	0.000170258
XLOC_021091	Peaxi162Scf00382g00217	Dihydrolipoyllysine-residue acetyltransferase component of pyruvate dehydrogenase complex	2.26483	22.0275	3.28183	5.45041	5e-05	0.000185415	yes		Peaxi162Scf00186g00093	4.14069	1.10369	6.58499	0.0102842	0.0344059
XLOC_002320	Peaxi162Scf00014g01420	Arabidopsis Inositol phosphorylceramide synthase 1	3.5442	34.4144	3.27948	5.04398	5e-05	0.000185415	yes		Peaxi162Scf00166g00337	4.12852	1.5623	14.6018	0.000132791	0.00092387
XLOC_033418	Peaxi162Scf01217g00013	Unknown protein	54.5065	528.064	3.27621	7.52125	5e-05	0.000185415	yes		Peaxi162Scf01217g00013	4.12716	8.81706	36.9	1.24e-09	3.16e-08
XLOC_031794	Peaxi162Scf00984g00248	Early nodulin-93	8.64433	83.6203	3.27403	4.86165	5e-05	0.000185415	yes		Peaxi162Scf01194g00013	4.12513	1.87837	24.7166	6.64e-07	9.32e-06
XLOC_003244	Peaxi162Scf00020g01220	Protein of unknown function (DUF604)	2.93544	28.3864	3.27355	6.07844	5e-05	0.000185415	yes		Peaxi162Scf00010g00309	4.12436	6.28097	7.32646	0.00679467	0.0246551
XLOC_012816	Peaxi162Scf00164g00138	Protein phosphatase 2C family protein	11.2435	107.673	3.2595	7.74814	5e-05	0.000185415	yes		Peaxi162Scf00314g00087	4.11798	4.89049	68.6069	1.2e-16	1.14e-14
XLOC_025685	Peaxi162Scf00569g00008	Unknown protein	463.974	4435.82	3.25708	6.87079	5e-05	0.000185415	yes		Peaxi162Scf01347g00124	4.11401	-0.0262076	16.3933	5.15e-05	0.000409049
XLOC_024205	Peaxi162Scf00498g00219	cinnamyl alcohol dehydrogenase 9	0.756594	7.21228	3.25286	3.52361	0.0034	0.00834304	yes		Peaxi162Scf75650g00004	4.11092	3.40701	5.57036	0.018267	0.0548009
XLOC_014471	Peaxi162Scf00196g00325	Rhamnogalacturonate lyase family protein	1.89579	17.8581	3.23571	6.79451	5e-05	0.000185415	yes		Peaxi162Scf00268g00024	4.09385	5.70819	30.2177	3.86e-08	7.34e-07
XLOC_021088	Peaxi162Scf00382g00013	alpha/beta-Hydrolases superfamily protein	2.30501	21.5806	3.22689	4.6206	5e-05	0.000185415	yes		Peaxi162Scf01217g00110	4.08549	8.54166	33.3968	7.51e-09	1.64e-07
XLOC_007423	Peaxi162Scf00073g00173	Unknown protein	12.5508	117.287	3.22419	5.08758	5e-05	0.000185415	yes		Peaxi162Scf01158g00313	4.08301	6.86853	88.3006	5.62e-21	1.04e-18
XLOC_015982	Peaxi162Scf00232g00116	Late embryogenesis abundant hydroxyproline-rich glycoprotein family, putative [Theobroma cacao] gb|EOY11917.1| Late embryogenesis abundant hydroxyproline-rich glycoprotein family, putative [Theobroma cacao]	2.10025	19.5832	3.22099	2.88932	0.0026	0.00660917	yes		Peaxi162Scf00320g00051	4.08202	-0.912627	4.83535	0.0278821	0.0767229
XLOC_011159	Peaxi162Scf00130g00911	Cytokinin dehydrogenase 1	0.43737	4.06682	3.21698	1.63081	0.07095	0.115578	no		Peaxi162Scf00320g00616	4.07127	-0.0731145	5.92857	0.0148973	0.0465741
XLOC_005532	Peaxi162Scf00047g02233	Reticulon family protein	0.502712	4.62752	3.20244	1.08524	0.2591	0.334713	no		Peaxi162Scf00175g00218	4.06849	4.0109	44.3692	2.72e-11	9.4e-10
XLOC_008490	Peaxi162Scf00088g01218	Adiponectin receptor protein	5.63759	51.887	3.20222	6.49232	5e-05	0.000185415	yes		Peaxi162Scf00272g00225	4.06139	0.271586	17.9085	2.32e-05	0.000207104
XLOC_029793	Peaxi162Scf00807g00024	protodermal factor 1	10.5253	96.1264	3.19107	7.86731	5e-05	0.000185415	yes		Peaxi162Scf00020g00718	4.06062	5.76239	184.128	6.08e-42	1.4e-38
XLOC_000914	Peaxi162Scf00003g04834	Glucan endo-1,3-beta-glucosidase 8	4.05341	36.593	3.17436	6.67783	5e-05	0.000185415	yes		Peaxi162Scf00003g10415	4.04344	0.266003	13.7321	0.000210825	0.00136841
XLOC_009338	Peaxi162Scf00102g00734	expansin-like A2	1.84317	16.6078	3.1716	3.64627	5e-05	0.000185415	yes		Peaxi162Scf00284g00315	4.04043	7.99584	93.8669	3.37e-22	7.52e-20
XLOC_024442	Peaxi162Scf00516g00216	HXXXD-type acyl-transferase family protein	31.4637	283.463	3.1714	8.05324	5e-05	0.000185415	yes		Peaxi162Scf00620g00623	4.0361	1.2729	15.1046	0.000101716	0.000730496
XLOC_004699	Peaxi162Scf00038g01150	Inositol oxygenase 1	0.876764	7.86338	3.16489	3.15126	0.00265	0.0067089	yes		Peaxi162Scf00181g00124	4.01523	-0.255509	13.7926	0.00020414	0.00132877
XLOC_017603	Peaxi162Scf00284g00019	Hypoxia-responsive family protein [Theobroma cacao] gb|EOY20019.1| Hypoxia-responsive family protein [Theobroma cacao]	4.41979	39.1844	3.14823	3.28085	0.00055	0.00166651	yes		Peaxi162Scf00256g00093	4.00197	-0.240327	14.3743	0.000149834	0.00102354
XLOC_014543	Peaxi162Scf00198g00516	ABC-2 type transporter family protein	1.62396	14.253	3.13368	5.81103	5e-05	0.000185415	yes		Peaxi162Scf00993g00016	3.98812	5.95227	63.0335	2.03e-15	1.59e-13
XLOC_015683	Peaxi162Scf00225g00417		1.10839	9.70224	3.12986	2.74741	0.0044	0.0104501	yes		Peaxi162Scf00079g02430	3.9881	-0.174485	5.34923	0.0207314	0.0606138
XLOC_025475	Peaxi162Scf00558g00515	Pollen Ole e 1 allergen and extensin family protein	14.5608	127.379	3.12898	5.95077	5e-05	0.000185415	yes		Peaxi162Scf00195g00122	3.98465	-0.297384	15.4816	8.33e-05	0.000618051
XLOC_008517	Peaxi162Scf00088g00618	Leucine-rich repeat family protein	1.14783	10.0218	3.12616	4.37444	0.0001	0.00035384	yes		Peaxi162Scf00535g00717	3.98359	3.96486	5.99722	0.0143285	0.0451363
XLOC_009959	Peaxi162Scf00111g00923	gibberellin 2-oxidase	5.63593	48.1723	3.09548	6.28515	5e-05	0.000185415	yes		Peaxi162Scf00016g03133	3.97996	3.24999	8.97721	0.00273368	0.0117566
XLOC_029417	Peaxi162Scf00783g00133	Bifunctional inhibitor/lipid-transfer protein/seed storage 2S albumin superfamily protein	107.496	918.097	3.09436	7.46592	5e-05	0.000185415	yes		Peaxi162Scf00618g00531	3.975	4.75541	51.8275	6.06e-13	2.87e-11
XLOC_009020	Peaxi162Scf00096g00825	beta-fructofuranosidase, insoluble isoenzyme 1-like precursor [Solanum tuberosum] gb|AEV46341.1| apoplastic invertase [Solanum tuberosum]	2.46999	21.0795	3.09326	5.52692	5e-05	0.000185415	yes		Peaxi162Scf00133g01713	3.97104	2.87778	28.2516	1.07e-07	1.84e-06
XLOC_007470	Peaxi162Scf00074g00351	UPF0160 protein MYG1, mitochondrial	1.90103	16.2117	3.09218	3.88147	0.0002	0.000667709	yes		Peaxi162Scf00071g00095	3.97045	-0.238907	13.0599	0.000301684	0.00186355
XLOC_002961	Peaxi162Scf00017g00225	ABC-2 type transporter family protein	1.91091	16.2648	3.08942	5.70542	5e-05	0.000185415	yes		Peaxi162Scf00013g00432	3.96834	9.87153	10.3871	0.00126899	0.00619357
XLOC_006330	Peaxi162Scf00060g00711	ABC-2 type transporter family protein	4.1355	35.0333	3.08259	6.5814	5e-05	0.000185415	yes		Peaxi162Scf00299g00854	3.96544	3.9048	42.6649	6.5e-11	2.15e-09
XLOC_017545	Peaxi162Scf00281g00028	alpha/beta-Hydrolases superfamily protein	3.04579	25.7853	3.08166	4.89589	5e-05	0.000185415	yes		Peaxi162Scf00064g01429	3.96531	3.1787	87.2398	9.61e-21	1.7e-18
XLOC_004659	Peaxi162Scf00038g00036	Eukaryotic peptide chain release factor subunit 1-3	1.0898	9.18747	3.07561	4.07019	5e-05	0.000185415	yes		Peaxi162Scf00670g00345	3.94711	3.05381	67.9452	1.68e-16	1.55e-14
XLOC_007096	Peaxi162Scf00069g02239	Epidermis-specific secreted glycoprotein EP1	1.82812	15.384	3.073	3.40208	5e-05	0.000185415	yes		Peaxi162Scf00133g00142	3.94298	1.67577	5.63517	0.0176037	0.0532351
XLOC_008092	Peaxi162Scf00080g00202	conserved hypothetical protein [Ricinus communis] gb|EEF50949.1| conserved hypothetical protein [Ricinus communis]	1.37263	11.5348	3.07097	3.13415	0.0038	0.00919907	yes		Peaxi162Scf01051g00015	3.94064	4.80842	25.2988	4.91e-07	7.15e-06
XLOC_020201	Peaxi162Scf00358g00029		7.03221	58.3967	3.05384	4.11952	5e-05	0.000185415	yes		Peaxi162Scf00178g00077	3.93912	3.5514	22.919	1.69e-06	2.1e-05
XLOC_000298	Peaxi162Scf00001g00287	Unknown protein	0.578255	4.75394	3.03935	0.965278	0.1181	0.177929	no		Peaxi162Scf00720g00068	3.92512	2.91868	31.6074	1.89e-08	3.83e-07
XLOC_032956	Peaxi162Scf01138g00116	Agamous-like MADS-box protein AGL17	1.04929	8.5955	3.03416	2.00348	0.2207	0.29585	no		Peaxi162Scf00130g00911	3.91578	1.6717	34.0844	5.28e-09	1.18e-07
XLOC_024577	Peaxi162Scf00520g00036	sulfate transporter 3	2.9522	24.1667	3.03316	5.68041	5e-05	0.000185415	yes		Peaxi162Scf00740g00054	3.9136	0.435293	5.74533	0.0165326	0.0506392
XLOC_006522	Peaxi162Scf00063g02219		0.494141	4.03555	3.02977	1.85567	0.2179	0.292911	no		Peaxi162Scf00382g00217	3.91091	3.52268	52.7806	3.73e-13	1.87e-11
XLOC_031434	Peaxi162Scf00953g00011	conserved hypothetical protein [Ricinus communis] gb|EEF30218.1| conserved hypothetical protein [Ricinus communis]	17.2252	139.876	3.02156	4.19966	5e-05	0.000185415	yes		Peaxi162Scf00520g00036	3.91065	4.20023	44.8425	2.14e-11	7.6e-10
XLOC_001566	Peaxi162Scf00008g00428	homeobox protein 40	0.613243	4.959	3.01552	1.92467	0.0056	0.012888	yes		Peaxi162Scf01138g00116	3.90357	-0.0981821	14.7278	0.0001242	0.000870831
XLOC_000178	Peaxi162Scf00001g10028	Bifunctional inhibitor/lipid-transfer protein/seed storage 2S albumin superfamily protein	9.74169	78.5387	3.01116	5.61092	5e-05	0.000185415	yes		Peaxi162Scf00115g00014	3.89947	-0.705867	12.4105	0.000426937	0.00249795
XLOC_002300	Peaxi162Scf00014g00030	pyruvate decarboxylase-2	5.53626	44.2824	2.99975	5.43828	5e-05	0.000185415	yes		Peaxi162Scf01022g00325	3.89045	0.919879	18.3289	1.86e-05	0.000170412
XLOC_005095	Peaxi162Scf00043g00255	photosystem II reaction center PSB28 protein	0.360385	2.87973	2.99832	0.789902	0.1198	0.180114	no		Peaxi162Scf00498g00219	3.8895	2.61082	17.8253	2.42e-05	0.000215805
XLOC_002208	Peaxi162Scf00013g01518	AP2/B3-like transcriptional factor family protein	1.19915	9.56251	2.99538	3.71985	0.0001	0.00035384	yes		Peaxi162Scf00618g00730	3.88608	0.247207	6.15495	0.0131045	0.0419505
XLOC_027211	Peaxi162Scf00658g00314	delta 1-pyrroline-5-carboxylate synthase 2	16.858	133.91	2.98976	7.91032	5e-05	0.000185415	yes		Peaxi162Scf00546g00322	3.87946	4.77585	6.17991	0.0129209	0.0414333
XLOC_011401	Peaxi162Scf00133g01713	prohibitin 1	2.58569	20.4598	2.98417	2.92453	0.00125	0.00346795	yes		Peaxi162Scf00074g00082	3.8793	5.77473	6.17301	0.0129713	0.0415757
XLOC_014084	Peaxi162Scf00189g00041	Peptidase S41 family protein	1.06309	8.37045	2.97704	3.78153	5e-05	0.000185415	yes		Peaxi162Scf00422g00510	3.8791	0.603144	24.6817	6.76e-07	9.47e-06
XLOC_017604	Peaxi162Scf00284g00020	Hypoxia-responsive family protein [Theobroma cacao] gb|EOY20019.1| Hypoxia-responsive family protein [Theobroma cacao]	6.38041	49.9852	2.96978	3.91563	0.01765	0.0348579	yes		Peaxi162Scf00003g04834	3.87701	4.97804	58.7862	1.76e-14	1.12e-12
XLOC_014587	Peaxi162Scf00199g01019	Pectin lyase-like superfamily protein	0.847132	6.6181	2.96576	3.11951	0.0003	0.000964629	yes		Peaxi162Scf00052g00036	3.8758	4.41741	6.14059	0.0132113	0.0422012
XLOC_030063	Peaxi162Scf00825g00423	Tapt1/CMV receptor, putative isoform 2 [Theobroma cacao] gb|EOY01335.1| Tapt1/CMV receptor, putative isoform 2 [Theobroma cacao]	0.989963	7.63712	2.94758	2.14873	0.04765	0.0820931	no		Peaxi162Scf00102g01437	3.87309	5.01663	16.9252	3.89e-05	0.000323041
XLOC_008295	Peaxi162Scf00084g00716	expansin-like B1	6.21571	47.9151	2.94649	5.85738	5e-05	0.000185415	yes		Peaxi162Scf00209g00020	3.87208	0.660878	5.9468	0.014744	0.0461784
XLOC_007607	Peaxi162Scf00074g00745	UDP-glucose 4-epimerase 5	5.5454	42.6529	2.94328	6.46408	5e-05	0.000185415	yes		Peaxi162Scf00382g00013	3.86875	2.86878	62.6864	2.42e-15	1.83e-13
XLOC_020071	Peaxi162Scf00352g00718	Auxin-responsive family protein	5.49472	42.2023	2.9412	5.70697	5e-05	0.000185415	yes		Peaxi162Scf00984g00248	3.86105	3.62016	4.80837	0.0283218	0.0776544
XLOC_007755	Peaxi162Scf00076g00117	alpha/beta-Hydrolases superfamily protein	1.55434	11.934	2.9407	4.53729	5e-05	0.000185415	yes		Peaxi162Scf00412g00073	3.84784	0.335824	4.65002	0.0310532	0.083247
XLOC_012423	Peaxi162Scf00157g00014	HXXXD-type acyl-transferase family protein	4.15073	31.7495	2.9353	5.7236	5e-05	0.000185415	yes		Peaxi162Scf00571g00054	3.84459	1.29318	22.6474	1.95e-06	2.38e-05
XLOC_011550	Peaxi162Scf00137g01812	myb domain protein 74	1.84417	14.088	2.93342	3.97001	5e-05	0.000185415	yes		Peaxi162Scf01969g00022	3.8438	6.03113	108.55	2.04e-25	7.27e-23
XLOC_013351	Peaxi162Scf00171g00525	glutamate decarboxylase	0.356393	2.71959	2.93185	1.94222	0.05535	0.0934141	no		Peaxi162Scf02261g00010	3.83981	0.193893	5.27739	0.0216041	0.0626789
XLOC_024459	Peaxi162Scf00516g00673	myb domain protein 9	1.03253	7.87119	2.93039	3.32596	0.0004	0.00125109	yes		Peaxi162Scf01216g00053	3.83914	10.3509	15.549	8.04e-05	0.000600904
XLOC_010030	Peaxi162Scf00113g00024	cytochrome P450, family 76, subfamily G, polypeptide 1	1.6132	12.2411	2.92374	3.49735	0.00095	0.00271699	yes		Peaxi162Scf00203g01425	3.83499	0.143338	23.6254	1.17e-06	1.53e-05
XLOC_025260	Peaxi162Scf00548g00314	conserved hypothetical protein [Ricinus communis] gb|EEF37115.1| conserved hypothetical protein [Ricinus communis]	6.04314	45.7525	2.92048	4.69946	5e-05	0.000185415	yes		Peaxi162Scf00174g00101	3.82929	2.18071	83.2241	7.33e-20	1.15e-17
XLOC_035275	Peaxi162Scf62316g00002	Unknown protein	18.7951	142.242	2.91992	3.3277	5e-05	0.000185415	yes		Peaxi162Scf00166g00529	3.8233	-0.363777	7.79478	0.00523974	0.0199716
XLOC_009482	Peaxi162Scf00103g02014	Fatty acid hydroxylase superfamily	12.2151	92.0391	2.91357	7.08123	5e-05	0.000185415	yes		Peaxi162Scf00160g00840	3.81571	3.02503	55.0208	1.19e-13	6.57e-12
XLOC_009956	Peaxi162Scf00111g00077	nine-cis-epoxycarotenoid dioxygenase 3	8.3825	62.712	2.90329	7.10491	5e-05	0.000185415	yes		Peaxi162Scf00066g00063	3.80698	-0.0400252	7.57019	0.00593416	0.0220661
XLOC_028073	Peaxi162Scf00699g00648	Aurora kinase A-B	0.482629	3.60284	2.90015	1.22359	0.15045	0.217108	no		Peaxi162Scf00088g00819	3.8027	6.07791	60.6103	6.96e-15	4.84e-13
XLOC_010763	Peaxi162Scf00128g00217	beta-1,4-N-acetylglucosaminyltransferase family protein	4.22995	31.538	2.89838	5.47564	5e-05	0.000185415	yes		Peaxi162Scf00618g00530	3.78025	-0.577558	7.63872	0.00571285	0.021393
XLOC_032312	Peaxi162Scf01050g00224	Cysteine proteinases superfamily protein	1.25252	9.33295	2.8975	3.73959	0.00045	0.00139113	yes		Peaxi162Scf00230g00089	3.77878	5.65162	54.9842	1.22e-13	6.68e-12
XLOC_015506	Peaxi162Scf00220g00313	MATH and LRR domain-containing protein PFE0570w, putative isoform 2 [Theobroma cacao] gb|EOY19635.1| MATH and LRR domain-containing protein PFE0570w, putative isoform 2 [Theobroma cacao]	2.28138	16.751	2.87627	3.34031	0.00015	0.000513767	yes		Peaxi162Scf00403g00838	3.77837	0.498221	11.5498	0.000677548	0.00367716
XLOC_006597	Peaxi162Scf00064g01429	Auxin efflux carrier family protein	2.30713	16.9102	2.87372	5.02944	5e-05	0.000185415	yes		Peaxi162Scf01016g00111	3.77488	-0.69258	3.37363	0.0662477	0.149014
XLOC_024457	Peaxi162Scf00516g00671	NAD(P)-binding Rossmann-fold superfamily protein	3.27184	23.9652	2.87277	4.75543	5e-05	0.000185415	yes		Peaxi162Scf00092g00338	3.77427	4.46764	46.5563	8.9e-12	3.45e-10
XLOC_032284	Peaxi162Scf01042g00019	Unknown protein	260.48	1902.17	2.8684	6.6554	5e-05	0.000185415	yes		Peaxi162Scf01261g00011	3.7686	5.42439	40.3263	2.15e-10	6.33e-09
XLOC_033794	Peaxi162Scf01306g00016	Auxin-responsive GH3 family protein	24.1571	174.829	2.85542	7.08874	5e-05	0.000185415	yes		Peaxi162Scf00719g00031	3.76844	0.122463	9.6835	0.0018593	0.00852933
XLOC_016141	Peaxi162Scf00236g00005	Unknown protein	18.3052	132.088	2.85117	6.44667	5e-05	0.000185415	yes		Peaxi162Scf00358g00814	3.76329	5.49236	41.2902	1.31e-10	4.04e-09
XLOC_001327	Peaxi162Scf00007g01328	Protein of unknown function (DUF604)	1.46727	10.5768	2.8497	5.21899	5e-05	0.000185415	yes		Peaxi162Scf00222g00057	3.75656	3.23616	33.0492	8.99e-09	1.93e-07
XLOC_000944	Peaxi162Scf00003g05315	Unknown protein	0.415405	2.99322	2.84911	1.49638	0.2186	0.293672	no		Peaxi162Scf00096g01846	3.75653	3.23841	77.1458	1.59e-18	1.98e-16
XLOC_006107	Peaxi162Scf00057g10141	transferase, transferring glycosyl groups, putative [Ricinus communis] gb|EEF52523.1| transferase, transferring glycosyl groups, putative [Ricinus communis]	0.626966	4.48598	2.83896	0.948581	0.12425	0.185365	no		Peaxi162Scf00357g00077	3.75003	6.09392	76.6665	2.02e-18	2.48e-16
XLOC_019918	Peaxi162Scf00347g00419	Cysteine-rich receptor-like protein kinase 21	1.03444	7.39869	2.83842	4.15586	5e-05	0.000185415	yes		Peaxi162Scf00007g02414	3.74971	5.1127	48.5708	3.19e-12	1.34e-10
XLOC_002445	Peaxi162Scf00015g02617	Cu2+ plastocyanin-like [Arabidopsis arenosa]	14.7637	105.387	2.83557	5.67191	5e-05	0.000185415	yes		Peaxi162Scf00152g01118	3.74859	0.504699	24.2206	8.59e-07	1.17e-05
XLOC_029072	Peaxi162Scf00760g00015	Heat shock 70 kDa protein 3	7.77615	55.4827	2.83491	6.76182	5e-05	0.000185415	yes		Peaxi162Scf00150g00062	3.73791	7.16816	92.6387	6.28e-22	1.35e-19
XLOC_020243	Peaxi162Scf00359g00108	Unknown protein	2.16131	15.3638	2.82956	3.2582	0.00025	0.000817896	yes		Peaxi162Scf00516g00330	3.73373	0.531287	20.6446	5.53e-06	5.85e-05
XLOC_022904	Peaxi162Scf00442g00073	Pollen Ole e 1 allergen and extensin family protein	4.04097	28.3038	2.80822	3.25708	5e-05	0.000185415	yes		Peaxi162Scf00014g02116	3.72681	-0.472457	13.968	0.000185948	0.00122655
XLOC_009721	Peaxi162Scf00108g00003	Unknown protein	0.539906	3.77897	2.80721	1.25016	0.20455	0.278912	no		Peaxi162Scf00232g00026	3.72508	4.97232	88.7539	4.47e-21	8.65e-19
XLOC_015584	Peaxi162Scf00222g00057	Dof-type zinc finger DNA-binding family protein	0.642574	4.4975	2.80719	2.61861	0.0025	0.00640186	yes		Peaxi162Scf00599g00009	3.70523	6.7773	135.113	3.12e-31	2.02e-28
XLOC_025306	Peaxi162Scf00549g00311	cysteine proteinase1	3.0047	20.9693	2.80299	4.38783	5e-05	0.000185415	yes		Peaxi162Scf00232g00116	3.6911	9.68406	60.0983	9.02e-15	6.07e-13
XLOC_007034	Peaxi162Scf00069g00212	UBP1-associated protein 2A	0.947627	6.60069	2.80023	3.3853	0.00025	0.000817896	yes		Peaxi162Scf00088g01218	3.68684	4.27529	68.8493	1.06e-16	1.01e-14
XLOC_028904	Peaxi162Scf00748g00085	serine carboxypeptidase-like 31	15.4144	106.994	2.79519	6.85361	5e-05	0.000185415	yes		Peaxi162Scf00615g00019	3.6739	0.91734	17.9352	2.29e-05	0.000204842
XLOC_033069	Peaxi162Scf01159g00229	ATP-binding cassette sub-family F member 2	2.1091	14.5911	2.79038	4.8291	5e-05	0.000185415	yes		Peaxi162Scf00020g01220	3.66918	3.3142	55.4363	9.65e-14	5.45e-12
XLOC_017618	Peaxi162Scf00284g00033	Dehydration-responsive element-binding protein 2A	1.5124	10.4055	2.78244	3.47554	0.0001	0.00035384	yes		Peaxi162Scf00444g00126	3.66359	4.03999	99.3259	2.14e-23	5.41e-21
XLOC_018804	Peaxi162Scf00314g01041	AP2-like ethylene-responsive transcription factor	3.84048	26.4224	2.7824	5.36996	5e-05	0.000185415	yes		Peaxi162Scf00363g00412	3.6589	2.88804	44.4352	2.63e-11	9.11e-10
XLOC_021464	Peaxi162Scf00392g00516	alpha/beta-Hydrolases superfamily protein	1.51882	10.3615	2.77021	3.28384	0.00025	0.000817896	yes		Peaxi162Scf00166g00035	3.65567	2.4303	2.46746	0.116226	0.228242
XLOC_019927	Peaxi162Scf00347g00625	temperature-induced lipocalin	11.4867	78.1362	2.76603	5.88571	5e-05	0.000185415	yes		Peaxi162Scf00017g00225	3.65226	3.44119	28.7576	8.2e-08	1.45e-06
XLOC_024206	Peaxi162Scf00498g10029	cinnamyl alcohol dehydrogenase 9	8.55907	57.9462	2.75919	6.01237	5e-05	0.000185415	yes		Peaxi162Scf01096g00316	3.65068	3.81874	27.3263	1.72e-07	2.81e-06
XLOC_020527	Peaxi162Scf00363g00412	glycosyl hydrolase 9C1	2.45475	16.5714	2.75505	5.23788	5e-05	0.000185415	yes		Peaxi162Scf00008g00428	3.64922	0.698586	20.3908	6.31e-06	6.6e-05
XLOC_006219	Peaxi162Scf00058g00410	glutathione S-transferase TAU 8	0.793811	5.35707	2.75458	2.363	0.0097	0.0207765	yes		Peaxi162Scf00003g01514	3.64867	0.248744	2.0905	0.148218	0.273243
XLOC_031130	Peaxi162Scf00928g00224	Unknown protein	7.4132	49.9961	2.75365	3.51414	0.00325	0.00802203	yes		Peaxi162Scf00226g00411	3.64726	5.55742	98.548	3.17e-23	7.73e-21
XLOC_001627	Peaxi162Scf00009g01526	transcription factor-related	2.09987	14.155	2.75294	3.12326	0.00095	0.00271699	yes		Peaxi162Scf00220g00313	3.63888	6.07019	45.3901	1.61e-11	5.89e-10
XLOC_012169	Peaxi162Scf00152g00612	squalene monooxygenase 2	1.79506	12.0676	2.74903	4.2393	5e-05	0.000185415	yes		Peaxi162Scf00196g00325	3.62515	2.61585	57.379	3.59e-14	2.16e-12
XLOC_013471	Peaxi162Scf00174g00054	Interstitial collagenase	2.08632	14.0098	2.7474	3.51879	0.0006	0.00180172	yes		Peaxi162Scf00347g00919	3.61082	5.37786	13.9295	0.000189795	0.00124716
XLOC_025173	Peaxi162Scf00544g00616	Alcohol-forming fatty acyl-CoA reductase	1.14742	7.68519	2.74368	3.71879	5e-05	0.000185415	yes		Peaxi162Scf00094g01012	3.60474	-0.374454	10.4647	0.0012168	0.0059849
XLOC_019405	Peaxi162Scf00332g00710	methyl-CPG-binding domain 10	27.5104	184.182	2.74308	7.17158	5e-05	0.000185415	yes		Peaxi162Scf00161g00099	3.60076	2.01522	8.71968	0.00314794	0.0131877
XLOC_017206	Peaxi162Scf00269g00088	myb domain protein 74	3.43326	22.9181	2.73884	4.72076	5e-05	0.000185415	yes		Peaxi162Scf00174g00054	3.59672	1.28335	35.3927	2.69e-09	6.39e-08
XLOC_026837	Peaxi162Scf00634g00326	basic helix-loop-helix (bHLH) DNA-binding superfamily protein	0.428186	2.85805	2.73872	1.5025	0.00925	0.0199399	yes		Peaxi162Scf00235g00052	3.59347	0.223773	9.80663	0.00173884	0.00806966
XLOC_014272	Peaxi162Scf00192g00096	hydroxyproline-rich glycoprotein [Populus trichocarpa] gb|EEF05980.1| hydroxyproline-rich glycoprotein [Populus trichocarpa]	9.39976	62.5868	2.73516	6.01618	5e-05	0.000185415	yes		Peaxi162Scf00207g00032	3.59319	4.01076	4.97774	0.0256755	0.0719123
XLOC_026727	Peaxi162Scf00626g00414	MATE efflux family protein	1.92304	12.6244	2.71476	4.50388	5e-05	0.000185415	yes		Peaxi162Scf00037g00428	3.58831	-0.452775	10.3085	0.00132421	0.00642019
XLOC_004041	Peaxi162Scf00031g00715	Protein of unknown function (DUF707)	0.941155	6.13256	2.70398	3.02515	0.00085	0.00246011	yes		Peaxi162Scf00359g00108	3.58357	1.58777	21.4022	3.72e-06	4.16e-05
XLOC_012286	Peaxi162Scf00154g00062	HVA22-like protein F	0.607707	3.94942	2.70019	1.27789	0.20575	0.280299	no		Peaxi162Scf00450g00069	3.58242	0.483959	4.79881	0.0284794	0.0779626
XLOC_005235	Peaxi162Scf00045g02025	Histidine decarboxylase	26.3725	169.355	2.68294	6.59127	5e-05	0.000185415	yes		Peaxi162Scf00304g00053	3.5823	2.44592	4.96174	0.0259141	0.0723849
XLOC_021261	Peaxi162Scf00386g00063	Monothiol glutaredoxin-S3	3.63499	23.2638	2.67806	1.89235	0.0141	0.0287042	yes		Peaxi162Scf00194g00817	3.58199	5.11851	4.95107	0.0260745	0.0727444
XLOC_019928	Peaxi162Scf00347g00618	temperature-induced lipocalin	0.504796	3.21706	2.67197	1.82039	0.02775	0.0514906	no		Peaxi162Scf00207g01146	3.58071	1.64782	4.585	0.032253	0.0857541
XLOC_006723	Peaxi162Scf00065g00145	RNA polymerase Rpb7-like, N-terminal domain	0.693057	4.40927	2.66949	1.68701	0.2465	0.322373	no		Peaxi162Scf00159g00137	3.57797	2.13928	4.81114	0.0282764	0.0775504
XLOC_031095	Peaxi162Scf00927g00035	flavonol synthase 1	3.43318	21.7908	2.6661	5.0161	5e-05	0.000185415	yes		Peaxi162Scf00815g00243	3.57646	4.41781	4.8936	0.0269565	0.074672
XLOC_000516	Peaxi162Scf00002g05435	pleiotropic drug resistance 6	3.42309	21.7153	2.66534	6.12088	5e-05	0.000185415	yes		Peaxi162Scf00016g01820	3.57464	2.15685	4.85982	0.0274892	0.0758846
XLOC_024517	Peaxi162Scf00518g00429	Exostosin family protein	1.38986	8.78615	2.66029	3.01559	0.0002	0.000667709	yes		Peaxi162Scf00164g00138	3.57028	6.17058	155.373	1.16e-35	1.41e-32
XLOC_028491	Peaxi162Scf00720g00068	Protein phosphatase 2C family protein	0.779172	4.92132	2.65903	2.45474	0.01385	0.0282627	yes		Peaxi162Scf00330g00710	3.56897	2.0222	25.0373	5.62e-07	8.07e-06
XLOC_029526	Peaxi162Scf00788g00213	3-ketoacyl-CoA synthase 2	2.4046	15.1272	2.65328	4.55049	5e-05	0.000185415	yes		Peaxi162Scf00359g00321	3.56747	1.06926	4.57537	0.0324347	0.0860824
XLOC_005766	Peaxi162Scf00050g00119	NAD(P)-binding Rossmann-fold superfamily protein	0.56024	3.52068	2.65173	2.50929	0.005	0.011677	yes		Peaxi162Scf00002g05435	3.56735	3.46291	16.8146	4.12e-05	0.000338478
XLOC_000969	Peaxi162Scf00004g02221	Glycolipid transfer protein (GLTP) family protein	3.53314	22.1996	2.65151	2.22408	0.007	0.0156422	yes		Peaxi162Scf00258g00527	3.56508	2.13195	4.67674	0.0305736	0.0822498
XLOC_005708	Peaxi162Scf00049g00075	cytochrome P450, family 76, subfamily C, polypeptide 4	2.01525	12.629	2.64771	3.24717	0.0003	0.000964629	yes		Peaxi162Scf00469g00623	3.56339	7.58831	11.5189	0.000688938	0.00372775
XLOC_027768	Peaxi162Scf00684g00578	allene oxide synthase	2.18278	13.6011	2.63948	5.44614	5e-05	0.000185415	yes		Peaxi162Scf00469g00412	3.55834	-0.740907	4.06471	0.0437882	0.108279
XLOC_002019	Peaxi162Scf00012g02716	Potassium transporter family protein	0.725314	4.51228	2.63718	3.16581	0.0003	0.000964629	yes		Peaxi162Scf00783g00133	3.55357	5.96727	84.551	3.74e-20	6.11e-18
XLOC_006906	Peaxi162Scf00067g00254	peripheral-type benzodiazepine receptor [Solanum tuberosum]	7.19105	44.6336	2.63386	3.97932	5e-05	0.000185415	yes		Peaxi162Scf00111g00923	3.55337	3.22966	17.1116	3.52e-05	0.000296991
XLOC_031455	Peaxi162Scf00954g00024	Trans-cinnamate 4-monooxygenase	5.42202	33.625	2.63263	5.14307	5e-05	0.000185415	yes		Peaxi162Scf00160g01641	3.54861	3.06142	19.4072	1.06e-05	0.000102983
XLOC_032329	Peaxi162Scf01051g00145	Transducin/WD40 repeat-like superfamily protein isoform 1 [Theobroma cacao] gb|EOX90660.1| Transducin/WD40 repeat-like superfamily protein isoform 1 [Theobroma cacao]	1.66966	10.3245	2.62844	5.41315	5e-05	0.000185415	yes		Peaxi162Scf00017g00817	3.54459	0.58724	4.2456	0.0393521	0.0998481
XLOC_028288	Peaxi162Scf00711g00011	Haloacid dehalogenase-like hydrolase (HAD) superfamily protein	0.64302	3.96425	2.62411	2.01882	0.0615	0.102249	no		Peaxi162Scf00016g00183	3.54339	2.59057	17.2555	3.27e-05	0.000278165
XLOC_009802	Peaxi162Scf00110g00028	UDP-Glycosyltransferase superfamily protein	0.560015	3.42948	2.61445	2.77104	0.0278	0.0515715	no		Peaxi162Scf01256g00017	3.53956	0.440482	4.13037	0.0421202	0.105085
XLOC_011373	Peaxi162Scf00133g00128	cytochrome P450, family 96, subfamily A, polypeptide 10	4.62963	28.3321	2.61347	5.37873	5e-05	0.000185415	yes		Peaxi162Scf00002g02412	3.53881	0.366019	11.0244	0.000899182	0.00465364
XLOC_031346	Peaxi162Scf00945g00121	nucleolar protein gar2-related	1.32091	8.01215	2.60065	4.39036	5e-05	0.000185415	yes		Peaxi162Scf00574g00118	3.53269	2.6159	17.453	2.95e-05	0.00025463
XLOC_022519	Peaxi162Scf00427g00048	Homeobox-leucine zipper protein ATHB-21	2.14417	12.9725	2.59697	2.99657	0.00015	0.000513767	yes		Peaxi162Scf00102g01139	3.5279	-0.271464	4.02151	0.0449234	0.110413
XLOC_024094	Peaxi162Scf00492g00068	Early light-induced protein 1, chloroplastic	3.13134	18.8821	2.59217	3.40457	5e-05	0.000185415	yes		Peaxi162Scf00314g01041	3.52738	4.1171	81.0363	2.22e-19	3.3e-17
XLOC_031613	Peaxi162Scf00966g00211	GDSL esterase/lipase	1.04251	6.28234	2.59123	3.03959	0.0003	0.000964629	yes		Peaxi162Scf00032g00213	3.52287	-0.129533	9.38307	0.00218999	0.00976303
XLOC_012803	Peaxi162Scf00164g00073	myb domain protein 78	5.58891	33.5764	2.58681	5.1652	5e-05	0.000185415	yes		Peaxi162Scf00049g00075	3.52224	2.45647	52.2075	4.99e-13	2.42e-11
XLOC_009382	Peaxi162Scf00102g01437	Dehydration-responsive element-binding protein 1F	0.960016	5.7655	2.58631	2.89664	0.001	0.00284413	yes		Peaxi162Scf00476g00629	3.5205	-0.597676	11.1291	0.000849838	0.00443595
XLOC_005044	Peaxi162Scf00042g02728	Disease resistance-responsive (dirigent-like protein) family protein	9.20686	55.0544	2.58008	5.80525	5e-05	0.000185415	yes		Peaxi162Scf00076g01046	3.51964	0.316659	12.4174	0.000425359	0.00249082
XLOC_032600	Peaxi162Scf01082g00111	Glutathione S-transferase family protein	1.68951	10.076	2.57625	3.21551	0.00075	0.00220004	yes		Peaxi162Scf00050g00141	3.51072	-0.400714	9.97289	0.00158862	0.00746956
XLOC_026932	Peaxi162Scf00642g00006	Sec14p-like phosphatidylinositol transfer family protein	0.857903	5.10777	2.57381	2.74505	0.00095	0.00271699	yes		Peaxi162Scf00096g00825	3.507	2.64277	56.0241	7.16e-14	4.11e-12
XLOC_025059	Peaxi162Scf00540g00061	60S acidic ribosomal protein P0-1	2.5772	15.2873	2.56846	4.23267	5e-05	0.000185415	yes		Peaxi162Scf00358g00029	3.49184	1.49402	32.2768	1.34e-08	2.77e-07
XLOC_021725	Peaxi162Scf00401g00018	HXXXD-type acyl-transferase family protein	20.9942	124.23	2.56496	6.49957	5e-05	0.000185415	yes		Peaxi162Scf00269g00088	3.48562	3.36323	48.5242	3.26e-12	1.36e-10
XLOC_002822	Peaxi162Scf00016g01216	Unknown protein	1.35258	7.99964	2.56422	1.17126	0.15435	0.221736	no		Peaxi162Scf00012g02716	3.48472	1.00784	39.7608	2.87e-10	8.25e-09
XLOC_004583	Peaxi162Scf00038g01736	Protein phosphatase 2C family protein	12.9084	75.5992	2.55006	6.44413	5e-05	0.000185415	yes		Peaxi162Scf00516g00671	3.48277	3.74424	49.2558	2.25e-12	9.64e-11
XLOC_013453	Peaxi162Scf00174g00154	alcohol dehydrogenase 1	0.874805	5.10743	2.54556	2.42993	0.00285	0.00715063	yes		Peaxi162Scf00927g00035	3.47582	6.83764	102.069	5.36e-24	1.5e-21
XLOC_001025	Peaxi162Scf00004g00041	pleiotropic drug resistance 6	5.93675	34.6029	2.54315	6.49604	5e-05	0.000185415	yes		Peaxi162Scf00010g00018	3.47052	1.13113	2.46379	0.116497	0.228645
XLOC_021413	Peaxi162Scf00391g00217	Protein phosphatase 2C family protein	2.50046	14.5457	2.54033	3.46943	5e-05	0.000185415	yes		Peaxi162Scf00386g00313	3.46628	1.48716	35.6053	2.42e-09	5.78e-08
XLOC_004495	Peaxi162Scf00037g01033	respiratory burst oxidase homolog B	1.41436	8.18995	2.53371	3.93781	5e-05	0.000185415	yes		Peaxi162Scf00060g00711	3.46397	5.20454	60.729	6.55e-15	4.6e-13
XLOC_010676	Peaxi162Scf00126g01615	serpin 3	6.03316	34.8981	2.53216	5.09887	5e-05	0.000185415	yes		Peaxi162Scf00476g00221	3.46095	1.04345	19.9979	7.75e-06	7.9e-05
XLOC_019018	Peaxi162Scf00322g01519	cytochrome P450, family 718	23.9391	138.274	2.53009	6.15963	5e-05	0.000185415	yes		Peaxi162Scf00007g02541	3.45158	2.85616	8.26849	0.00403391	0.0161951
XLOC_018242	Peaxi162Scf00299g00919	RING/U-box superfamily protein	0.972646	5.58844	2.52246	2.17685	0.00405	0.00972652	yes		Peaxi162Scf62316g00002	3.44595	4.63195	25.5089	4.4e-07	6.52e-06
XLOC_011370	Peaxi162Scf00133g00111	hydrogen peroxide-induced 1 [Nicotiana tabacum]	14.5243	83.2121	2.51833	4.33656	5e-05	0.000185415	yes		Peaxi162Scf00045g02038	3.43798	8.6294	20.3951	6.3e-06	6.59e-05
XLOC_025723	Peaxi162Scf00571g00054	Unknown protein	6.15915	35.231	2.51604	1.92853	0.01335	0.0273853	yes		Peaxi162Scf00157g01313	3.43448	2.87684	62.6945	2.41e-15	1.83e-13
XLOC_014812	Peaxi162Scf00205g00619	RING/FYVE/PHD zinc finger superfamily protein	15.7848	90.2646	2.51562	6.18938	5e-05	0.000185415	yes		Peaxi162Scf00760g00015	3.431	6.41124	21.41	3.71e-06	4.15e-05
XLOC_011481	Peaxi162Scf00135g00056	calcium-dependent protein kinase 33	3.90562	22.3157	2.51444	4.32884	5e-05	0.000185415	yes		Peaxi162Scf00102g00734	3.4293	1.64057	40.1832	2.31e-10	6.77e-09
XLOC_004178	Peaxi162Scf00033g01514	Ankyrin repeat family protein, putative [Theobroma cacao] gb|EOY24187.1| Ankyrin repeat family protein, putative [Theobroma cacao]	1.22294	6.97229	2.51129	2.34616	0.0028	0.00703987	yes		Peaxi162Scf00128g00217	3.42646	4.10066	137.338	1.02e-31	7.02e-29
XLOC_014684	Peaxi162Scf00202g00001	NAD(P)H dehydrogenase (quinone)	3.89734	22.1033	2.5037	4.25444	5e-05	0.000185415	yes		Peaxi162Scf00105g00026	3.4257	7.46015	51.7376	6.34e-13	2.98e-11
XLOC_007536	Peaxi162Scf00074g01621	Protein LURP-one-related 17	2.67146	15.0626	2.49527	3.38927	0.0008	0.002331	yes		Peaxi162Scf00626g00414	3.42381	3.30995	52.3594	4.62e-13	2.27e-11
XLOC_032769	Peaxi162Scf01108g00012	pheophytinase	0.795807	4.47066	2.49	2.83536	0.00115	0.00322042	yes		Peaxi162Scf00091g00176	3.42241	-0.0311805	6.18405	0.0128907	0.0413493
XLOC_026304	Peaxi162Scf00605g00011	CBL-interacting protein kinase 12	4.91632	27.5626	2.48706	5.09919	5e-05	0.000185415	yes		Peaxi162Scf00436g00122	3.41201	-0.411276	11.7338	0.000613751	0.00339344
XLOC_028431	Peaxi162Scf00716g00037		0.516225	2.88965	2.48482	0.717844	0.1804	0.251735	no		Peaxi162Scf00009g01526	3.41053	1.66512	22.3352	2.29e-06	2.73e-05
XLOC_002664	Peaxi162Scf00016g00183	redox responsive transcription factor 1	0.973754	5.44322	2.48283	2.30996	0.01015	0.0216124	yes		Peaxi162Scf00281g00028	3.40977	5.9125	85.0472	2.91e-20	4.83e-18
XLOC_008478	Peaxi162Scf00088g00817	Heparanase-like protein 3	18.4272	102.956	2.48212	6.42136	5e-05	0.000185415	yes		Peaxi162Scf00462g00005	3.40962	-0.528742	6.81527	0.00903816	0.0311116
XLOC_026378	Peaxi162Scf00610g00346	4-coumarate:CoA ligase 2	3.77959	21.1172	2.48212	5.2757	5e-05	0.000185415	yes		Peaxi162Scf00137g01812	3.4046	3.78125	29.6756	5.11e-08	9.51e-07
XLOC_027941	Peaxi162Scf00691g00003	Multidrug resistance protein ABC transporter family protein, putative [Theobroma cacao] gb|EOX95238.1| Multidrug resistance protein ABC transporter family protein, putative [Theobroma cacao]	3.36575	18.7076	2.47462	3.25842	0.0002	0.000667709	yes		Peaxi162Scf00558g00515	3.3995	5.21707	53.7313	2.3e-13	1.2e-11
XLOC_007405	Peaxi162Scf00073g00918	Plant natriuretic peptide A [Theobroma cacao] gb|EOY26483.1| Plant natriuretic peptide A [Theobroma cacao]	4.20742	23.2986	2.46924	2.46979	0.0015	0.00407526	yes		Peaxi162Scf00074g00745	3.3973	3.36989	79.4259	5.01e-19	6.87e-17
XLOC_022841	Peaxi162Scf00440g00218	glycerol-3-phosphate acyltransferase 5	20.1638	111.626	2.46884	6.25987	5e-05	0.000185415	yes		Peaxi162Scf00498g10029	3.37595	3.91495	49.5055	1.98e-12	8.61e-11
XLOC_004654	Peaxi162Scf00038g00112	Unknown protein	0.583623	3.20885	2.45895	1.5941	0.041	0.0721953	no		Peaxi162Scf00451g00810	3.37338	-0.887108	7.86812	0.0050314	0.0193556
XLOC_020054	Peaxi162Scf00351g00911	Lysine-specific histone demethylase 1 homolog 2	10.0391	54.6927	2.44572	5.88798	5e-05	0.000185415	yes		Peaxi162Scf00516g00216	3.36908	6.38843	78.0875	9.86e-19	1.29e-16
XLOC_027763	Peaxi162Scf00684g00574	Major facilitator superfamily protein	2.02914	11.0269	2.44209	3.93557	5e-05	0.000185415	yes		Peaxi162Scf00544g00616	3.36068	1.18483	33.9754	5.58e-09	1.24e-07
XLOC_002444	Peaxi162Scf00015g02613	ABC-2 type transporter family protein	23.4032	126.357	2.43272	6.30503	5e-05	0.000185415	yes		Peaxi162Scf00684g00574	3.35386	1.82956	20.1597	7.12e-06	7.36e-05
XLOC_001093	Peaxi162Scf00005g00612	Adiponectin receptor protein	9.24195	49.7627	2.42879	5.21836	5e-05	0.000185415	yes		Peaxi162Scf00038g01150	3.3506	-0.644173	8.86112	0.00291308	0.0123842
XLOC_015836	Peaxi162Scf00228g00914	myb domain protein 78	21.009	112.452	2.42023	5.98072	5e-05	0.000185415	yes		Peaxi162Scf00236g00005	3.3497	4.92219	110.618	7.17e-26	2.86e-23
XLOC_031956	Peaxi162Scf00998g00127	NAC domain protein,	0.882698	4.68453	2.40791	2.28802	0.00465	0.0109644	yes		Peaxi162Scf00038g00036	3.3486	3.33523	37.3362	9.94e-10	2.57e-08
XLOC_001573	Peaxi162Scf00008g00488	cytochrome P450, putative [Ricinus communis] gb|EEF52495.1| cytochrome P450, putative [Ricinus communis]	0.856585	4.54552	2.40778	1.44269	0.0139	0.0283498	yes		Peaxi162Scf00915g00125	3.33933	1.77234	8.68575	0.00320707	0.0134029
XLOC_014778	Peaxi162Scf00205g00616	Unknown protein	47.1904	250.044	2.40562	6.06921	5e-05	0.000185415	yes		Peaxi162Scf00661g00521	3.33628	4.10862	21.7688	3.08e-06	3.53e-05
XLOC_011338	Peaxi162Scf00132g00525	Regulator of Vps4 activity in the MVB pathway protein	2.463	13.0454	2.40505	4.59379	5e-05	0.000185415	yes		Peaxi162Scf00549g00311	3.33403	2.54793	11.4578	0.000711949	0.0038301
XLOC_033425	Peaxi162Scf01217g00112	Unknown protein	5.61772	29.7235	2.40355	1.3556	0.03215	0.058475	no		Peaxi162Scf00199g01019	3.32088	1.67729	12.6364	0.000378298	0.00225217
XLOC_023109	Peaxi162Scf00450g00316	Zeaxanthin epoxidase, chloroplastic	3.24724	17.0991	2.39664	5.11206	5e-05	0.000185415	yes		Peaxi162Scf00569g00008	3.32034	10.2083	19.9657	7.88e-06	8.01e-05
XLOC_012547	Peaxi162Scf00159g01028	sulfate transporter 91	6.98039	36.58	2.38968	5.47921	5e-05	0.000185415	yes		Peaxi162Scf00658g00314	3.30776	6.24738	238.212	9.65e-54	6.66e-50
XLOC_032034	Peaxi162Scf01009g00225	conserved hypothetical protein [Ricinus communis] gb|EEF40126.1| conserved hypothetical protein [Ricinus communis]	3.64717	19.1097	2.38945	4.89271	5e-05	0.000185415	yes		Peaxi162Scf00347g00419	3.30625	2.35028	19.4846	1.01e-05	9.96e-05
XLOC_004465	Peaxi162Scf00037g00238	Glucose and ribitol dehydrogenase	12.7717	66.8814	2.38865	5.32596	5e-05	0.000185415	yes		Peaxi162Scf00037g01033	3.29996	3.72395	4.43194	0.0352724	0.0916495
XLOC_025903	Peaxi162Scf00581g00054	Eukaryotic aspartyl protease family protein	1.01815	5.33075	2.38838	2.89732	0.00075	0.00220004	yes		Peaxi162Scf00056g00004	3.29432	-0.187012	12.6003	0.000385675	0.0022882
XLOC_033402	Peaxi162Scf01216g00007	Unknown protein	4.21081	21.8997	2.37874	2.18965	0.02145	0.041256	yes		Peaxi162Scf01159g00229	3.29199	4.49581	140.122	2.5e-32	1.85e-29
XLOC_018288	Peaxi162Scf00300g00064	Arabidopsis protein of unknown function (DUF241)	3.83563	19.8821	2.37394	4.03159	5e-05	0.000185415	yes		Peaxi162Scf00225g00417	3.2897	0.352623	5.64713	0.017484	0.052966
XLOC_031429	Peaxi162Scf00953g00415	Pectin lyase-like superfamily protein	8.98332	46.3888	2.36846	5.16701	5e-05	0.000185415	yes		Peaxi162Scf00839g00233	3.27244	3.67012	64.7255	8.61e-16	7.16e-14
XLOC_007888	Peaxi162Scf00078g01140	RING/U-box superfamily protein	28.1254	144.304	2.35917	6.02296	5e-05	0.000185415	yes		Peaxi162Scf00389g00619	3.27219	1.1131	31.4043	2.1e-08	4.23e-07
XLOC_015965	Peaxi162Scf00231g00089	Galact [Theobroma cacao]	1.62555	8.33547	2.35833	2.72605	0.00135	0.00371306	yes		Peaxi162Scf00284g00033	3.26675	3.5228	29.9291	4.48e-08	8.42e-07
XLOC_030688	Peaxi162Scf00891g00120	Blue copper protein [Morus notabilis]	719.013	3668.58	2.35113	4.0108	5e-05	0.000185415	yes		Peaxi162Scf00069g00212	3.26628	2.43119	29.7896	4.82e-08	8.99e-07
XLOC_025636	Peaxi162Scf00566g00219	serine carboxypeptidase-like 40	2.24397	11.3614	2.34002	3.52293	5e-05	0.000185415	yes		Peaxi162Scf00014g00030	3.26349	6.57252	8.09159	0.00444711	0.0175746
XLOC_009724	Peaxi162Scf00108g00313	Haemolysin-III related integral membrane protein	1.18624	6.00492	2.33975	2.21458	0.00395	0.0095152	yes		Peaxi162Scf00026g02513	3.24441	4.19903	28.2373	1.07e-07	1.85e-06
XLOC_033242	Peaxi162Scf01184g00019	Unknown protein	3.44267	17.3245	2.33121	2.48271	0.00555	0.01279	yes		Peaxi162Scf00231g00089	3.24382	1.27427	28.8345	7.88e-08	1.4e-06
XLOC_030221	Peaxi162Scf00839g00233	basic helix-loop-helix (bHLH) DNA-binding superfamily protein	4.24525	21.3311	2.32904	4.35965	5e-05	0.000185415	yes		Peaxi162Scf00014g00025	3.24367	1.24427	3.51878	0.0606773	0.139052
XLOC_024217	Peaxi162Scf00498g00444	conserved hypothetical protein [Ricinus communis] gb|EEF48052.1| conserved hypothetical protein [Ricinus communis]	0.899291	4.49364	2.32102	2.31994	0.0049	0.0114741	yes		Peaxi162Scf01205g00156	3.2414	5.85799	11.0017	0.00091029	0.0047029
XLOC_001408	Peaxi162Scf00007g01416	Protein of unknown function (DUF1218)	11.3993	56.9481	2.32071	4.31045	5e-05	0.000185415	yes		Peaxi162Scf00332g00710	3.2364	6.53213	119.621	7.66e-28	3.96e-25
XLOC_016908	Peaxi162Scf00261g00127	ARM repeat superfamily protein	2.96752	14.8079	2.31904	3.77577	5e-05	0.000185415	yes		Peaxi162Scf00373g00122	3.23497	-0.646888	9.35451	0.00222437	0.00988864
XLOC_009740	Peaxi162Scf00108g00119	annexin 8	15.4785	77.1675	2.31772	5.76235	5e-05	0.000185415	yes		Peaxi162Scf00035g02716	3.23032	0.758355	3.58723	0.0582251	0.135273
XLOC_005431	Peaxi162Scf00046g00168	Zinc-binding dehydrogenase family protein	0.942239	4.69563	2.31715	1.90563	0.009	0.0194724	yes		Peaxi162Scf00205g00076	3.22871	0.880897	11.3907	0.000738141	0.00394539
XLOC_000438	Peaxi162Scf00002g00037	myb domain protein 42	0.58373	2.90252	2.31393	1.34365	0.0732	0.118719	no		Peaxi162Scf01144g00012	3.22744	1.24195	6.00559	0.0142606	0.04495
XLOC_030932	Peaxi162Scf00915g00125	PEBP (phosphatidylethanolamine-binding protein) family protein	1.89063	9.38041	2.31078	2.78335	0.00145	0.00395485	yes		Peaxi162Scf00299g00866	3.22678	3.5368	26.1795	3.11e-07	4.8e-06
XLOC_024123	Peaxi162Scf00493g00316	Remorin family protein	10.8824	53.8211	2.30617	4.37606	5e-05	0.000185415	yes		Peaxi162Scf00767g00033	3.22637	0.877443	6.29761	0.0120901	0.0393478
XLOC_015834	Peaxi162Scf00228g00913	Plant neutral invertase family protein	14.8707	73.4725	2.30474	5.87722	5e-05	0.000185415	yes		Peaxi162Scf00560g00110	3.2243	0.471543	3.31755	0.0685441	0.152852
XLOC_003770	Peaxi162Scf00026g01511	6-phosphogluconolactonase 1	0.630353	3.11368	2.30439	1.63327	0.0268	0.0499609	yes		Peaxi162Scf00324g00011	3.2241	-0.760847	6.35553	0.0117016	0.0383426
XLOC_008520	Peaxi162Scf00088g00819	phosphate transporter 4	1.75565	8.67099	2.30419	3.52512	0.0001	0.00035384	yes		Peaxi162Scf00788g00213	3.22268	3.20366	25.6282	4.14e-07	6.16e-06
XLOC_017342	Peaxi162Scf00273g00009	2-oxoglutarate (2OG) and Fe(II)-dependent oxygenase superfamily protein	0.539278	2.66002	2.30234	1.41764	0.07635	0.123096	no		Peaxi162Scf00516g00673	3.22131	1.26829	37.3293	9.98e-10	2.58e-08
XLOC_016874	Peaxi162Scf00259g00018	Calcium-binding EF-hand family protein	26.0276	127.948	2.29745	5.21393	5e-05	0.000185415	yes		Peaxi162Scf00074g01528	3.21677	1.58398	10.3739	0.00127807	0.00623004
XLOC_000230	Peaxi162Scf00001g00369	sucrose synthase 3	9.26961	45.4663	2.29422	5.79963	5e-05	0.000185415	yes		Peaxi162Scf00072g00224	3.21123	0.74012	11.1986	0.000818601	0.00430326
XLOC_014478	Peaxi162Scf00196g00724	xyloglucan specific endoglucanase inhibitor [Solanum melongena]	29.172	142.834	2.29169	5.93753	5e-05	0.000185415	yes		Peaxi162Scf00074g00633	3.21097	7.05098	3.73318	0.0533417	0.126264
XLOC_008981	Peaxi162Scf00096g00716	beta-fructofuranosidase, insoluble isoenzyme 1-like precursor [Solanum tuberosum] gb|AEV46341.1| apoplastic invertase [Solanum tuberosum]	54.8588	265.896	2.27707	5.56558	5e-05	0.000185415	yes		Peaxi162Scf00082g00148	3.21088	0.505099	3.67674	0.0551767	0.129571
XLOC_009966	Peaxi162Scf00111g01224	Leucine-rich receptor-like protein kinase family protein	2.1735	10.5245	2.27566	3.25621	5e-05	0.000185415	yes		Peaxi162Scf00013g00537	3.21023	3.88961	3.71527	0.0539171	0.127364
XLOC_034110	Peaxi162Scf01390g00031	40s ribosomal protein SA	2.79148	13.4527	2.26879	5.58004	5e-05	0.000185415	yes		Peaxi162Scf00160g00511	3.21011	1.1514	3.72238	0.0536876	0.126965
XLOC_026587	Peaxi162Scf00619g00113	Protein kinase superfamily protein	3.84472	18.5211	2.26822	4.21606	5e-05	0.000185415	yes		Peaxi162Scf00015g02617	3.20961	3.42025	19.7296	8.92e-06	8.91e-05
XLOC_006352	Peaxi162Scf00060g00211	C2H2-type zinc finger family protein	5.07837	24.3349	2.26059	3.36001	5e-05	0.000185415	yes		Peaxi162Scf00008g00488	3.20955	0.0676621	16.1777	5.77e-05	0.000452257
XLOC_032688	Peaxi162Scf01093g00210	Unknown protein	0.728019	3.47405	2.25457	1.21632	0.0733	0.118859	no		Peaxi162Scf00124g01719	3.20864	2.31275	3.60041	0.0577654	0.134446
XLOC_028919	Peaxi162Scf00750g00067	conserved hypothetical protein [Ricinus communis] gb|EEF47174.1| conserved hypothetical protein [Ricinus communis]	7.29289	34.7566	2.25272	5.19926	5e-05	0.000185415	yes		Peaxi162Scf00045g00046	3.20849	-0.647586	12.9214	0.000324851	0.00198183
XLOC_015889	Peaxi162Scf00230g00126	Vicilin	3.85477	18.2896	2.2463	4.61532	5e-05	0.000185415	yes		Peaxi162Scf00740g00138	3.20836	-0.463593	3.30543	0.0690513	0.153586
XLOC_022729	Peaxi162Scf00436g00515	Vacuolar-processing enzyme	20.5854	97.2313	2.2398	5.83026	5e-05	0.000185415	yes		Peaxi162Scf00955g00219	3.20678	6.41985	3.7206	0.053745	0.127074
XLOC_014222	Peaxi162Scf00192g00031	peptidoglycan-binding LysM domain-containing protein	23.7847	111.877	2.2338	3.92897	5e-05	0.000185415	yes		Peaxi162Scf00596g00105	3.20668	6.81427	3.71812	0.053825	0.127219
XLOC_019380	Peaxi162Scf00332g00222	Major facilitator superfamily protein	6.79104	31.9004	2.23187	5.08304	5e-05	0.000185415	yes		Peaxi162Scf00030g02222	3.20631	7.22782	3.70861	0.0541324	0.127771
XLOC_021252	Peaxi162Scf00386g00313	2-oxoglutarate (2OG) and Fe(II)-dependent oxygenase superfamily protein	1.3089	6.13164	2.22792	2.80192	0.0007	0.00206849	yes		Peaxi162Scf00790g00212	3.20525	3.65199	3.71072	0.054064	0.127653
XLOC_014100	Peaxi162Scf00189g00021	TCP family transcription factor 4	9.77342	45.751	2.22687	3.16183	0.00025	0.000817896	yes		Peaxi162Scf00324g00333	3.20475	3.09099	3.70148	0.0543642	0.128188
XLOC_013446	Peaxi162Scf00174g00101	phospholipase D alpha 1	1.0737	5.02266	2.22586	3.31833	0.00075	0.00220004	yes		Peaxi162Scf00102g01354	3.20415	4.44082	3.72222	0.0536928	0.126965
XLOC_003333	Peaxi162Scf00020g02019	basic leucine-zipper 42	2.30846	10.7898	2.22466	2.21849	0.003	0.0074794	yes		Peaxi162Scf00170g01349	3.20329	3.55771	3.71198	0.0540233	0.127586
XLOC_000699	Peaxi162Scf00003g05227	nodulin MtN21 /EamA-like transporter family protein	5.41935	25.3088	2.22345	4.6863	5e-05	0.000185415	yes		Peaxi162Scf00592g00443	3.20197	2.51218	23.2673	1.41e-06	1.79e-05
XLOC_004408	Peaxi162Scf00037g00224	Phototropic-responsive NPH3 family protein	1.14048	5.32128	2.22213	2.96361	0.0003	0.000964629	yes		Peaxi162Scf01042g00113	3.19964	0.659519	3.60611	0.0575678	0.134077
XLOC_015146	Peaxi162Scf00209g00412	Protein NRT1/ PTR FAMILY 4.6	34.3243	160.01	2.22086	5.54875	5e-05	0.000185415	yes		Peaxi162Scf00438g00830	3.19957	0.332884	13.0363	0.000305506	0.00188359
XLOC_017022	Peaxi162Scf00264g00414	Protein phosphatase 2C family protein	17.1367	79.8429	2.22007	5.36231	5e-05	0.000185415	yes		Peaxi162Scf00344g00189	3.19696	0.915049	3.6048	0.0576131	0.134156
XLOC_006549	Peaxi162Scf00064g00223	P-loop containing nucleoside triphosphate hydrolases superfamily protein	0.61114	2.8459	2.21931	1.66483	0.05025	0.0859463	no		Peaxi162Scf00074g01621	3.19692	1.96567	28.6213	8.8e-08	1.55e-06
XLOC_026824	Peaxi162Scf00634g00035	Copper-binding periplasmic protein [Theobroma cacao] gb|EOY00115.1| Copper-binding periplasmic protein [Theobroma cacao]	1.1473	5.33131	2.21624	1.88468	0.0139	0.0283498	yes		Peaxi162Scf00459g00127	3.19563	2.2557	3.61888	0.0571273	0.133246
XLOC_023843	Peaxi162Scf00478g00045	Lipase/lipooxygenase, PLAT/LH2 family protein	4.36365	20.1116	2.20442	3.12441	5e-05	0.000185415	yes		Peaxi162Scf00073g00173	3.19475	5.81063	52.2787	4.82e-13	2.35e-11
XLOC_006235	Peaxi162Scf00058g00138	Pectin lyase-like superfamily protein	4.43904	20.4286	2.20227	3.93017	5e-05	0.000185415	yes		Peaxi162Scf00014g00126	3.19325	1.92104	24.1527	8.9e-07	1.2e-05
XLOC_029557	Peaxi162Scf00789g00618		8.08648	37.0006	2.19397	2.8858	0.00035	0.00110899	yes		Peaxi162Scf00840g00015	3.19077	0.26102	7.95119	0.00480557	0.0186566
XLOC_020198	Peaxi162Scf00357g00833	serpin 3	13.0732	59.6941	2.19097	5.32496	5e-05	0.000185415	yes		Peaxi162Scf00231g00316	3.17391	-0.134926	20.0488	7.55e-06	7.73e-05
XLOC_011195	Peaxi162Scf00130g00824	6-phosphogluconate dehydrogenase family protein	19.6055	89.1244	2.18456	5.63461	5e-05	0.000185415	yes		Peaxi162Scf00344g01810	3.17358	0.195333	3.22397	0.0725676	0.159596
XLOC_019559	Peaxi162Scf00338g00031	Unknown protein	0.760232	3.45476	2.18407	1.26802	0.2254	0.300672	no		Peaxi162Scf00452g00334	3.16821	0.929334	17.4852	2.9e-05	0.000251014
XLOC_023500	Peaxi162Scf00462g00071	mitogen-activated protein kinase kinase kinase 15	1.09994	4.98186	2.17926	2.49102	0.00215	0.00560332	yes		Peaxi162Scf01216g00007	3.16749	1.69824	8.23329	0.0041129	0.0164579
XLOC_003610	Peaxi162Scf00024g01711	Unknown protein	8.31812	37.6281	2.17748	3.28928	5e-05	0.000185415	yes		Peaxi162Scf00195g00413	3.16694	-0.399168	5.94278	0.0147777	0.0462629
XLOC_017956	Peaxi162Scf00290g00115	Basic-leucine zipper transcription factor family protein, putative isoform 3 [Theobroma cacao] gb|EOY08226.1| Basic-leucine zipper transcription factor family protein, putative isoform 3 [Theobroma cacao]	1.307	5.89765	2.17388	2.81231	0.00035	0.00110899	yes		Peaxi162Scf00610g00011	3.15578	0.880528	2.58337	0.107992	0.216255
XLOC_008232	Peaxi162Scf00083g00082	Unknown protein	74.9315	337.96	2.17321	5.66109	5e-05	0.000185415	yes		Peaxi162Scf00076g01036	3.1548	1.2663	9.27269	0.00232596	0.0102785
XLOC_030743	Peaxi162Scf00897g00045	Unknown protein	2.99872	13.4903	2.1695	1.91582	0.0319	0.0580797	no		Peaxi162Scf00102g01850	3.15049	0.0900415	10.2716	0.00135096	0.00652999
XLOC_020625	Peaxi162Scf00366g00001	Sec14p-like phosphatidylinositol transfer family protein	6.61713	29.7619	2.16919	4.12718	5e-05	0.000185415	yes		Peaxi162Scf00401g00034	3.14792	-0.485725	5.44891	0.0195805	0.058102
XLOC_029789	Peaxi162Scf00807g00004	WRKY DNA-binding protein 28	6.74605	30.3273	2.1685	4.15372	5e-05	0.000185415	yes		Peaxi162Scf00001g10028	3.14784	2.93466	55.5067	9.31e-14	5.31e-12
XLOC_004102	Peaxi162Scf00032g00213	Unknown protein	0.704441	3.16336	2.16691	1.54237	0.08795	0.138897	no		Peaxi162Scf00945g00121	3.1466	2.30755	24.1896	8.73e-07	1.18e-05
XLOC_013206	Peaxi162Scf00170g00323	G-type lectin S-receptor-like serine/threonine-protein kinase	4.06499	18.2453	2.1662	4.87358	5e-05	0.000185415	yes		Peaxi162Scf00306g00043	3.14563	-0.385195	12.6691	0.000371746	0.00221891
XLOC_018268	Peaxi162Scf00300g00087	Avr9/Cf-9 rapidly elicited protein 65 [Nicotiana tabacum]	23.4507	104.83	2.16035	4.67428	5e-05	0.000185415	yes		Peaxi162Scf00285g00720	3.14445	3.42641	22.6452	1.95e-06	2.38e-05
XLOC_030769	Peaxi162Scf00901g00317	Protein NRT1/ PTR FAMILY 7.3	4.30064	19.2245	2.16032	4.73343	5e-05	0.000185415	yes		Peaxi162Scf00205g00619	3.13962	4.22937	94.7525	2.16e-22	4.91e-20
XLOC_026768	Peaxi162Scf00628g00019	Branched-chain-amino-acid aminotransferase 6	20.5403	91.6137	2.15711	5.14187	5e-05	0.000185415	yes		Peaxi162Scf00748g00085	3.12469	4.04109	48.4463	3.39e-12	1.41e-10
XLOC_001044	Peaxi162Scf00004g02340	Chaperonin-like RbcX protein	2.26958	10.1197	2.15666	2.82935	0.00155	0.00419549	yes		Peaxi162Scf00045g02025	3.12185	6.15621	14.2934	0.00015641	0.00106047
XLOC_006307	Peaxi162Scf00059g01918	Polyketide cyclase/dehydrase and lipid transport superfamily protein [Theobroma cacao] gb|EOX99430.1| Polyketide cyclase/dehydrase and lipid transport superfamily protein [Theobroma cacao]	3.63106	16.1772	2.1555	2.50712	0.00315	0.00780583	yes		Peaxi162Scf00152g00612	3.11768	2.64646	34.9634	3.36e-09	7.78e-08
XLOC_004177	Peaxi162Scf00033g01513	Unknown protein	0.635075	2.81805	2.1497	1.95788	0.0185	0.0363033	yes		Peaxi162Scf00549g00015	3.11636	2.3645	12.8477	0.000337897	0.0020482
XLOC_003087	Peaxi162Scf00017g00257	Transducin/WD40 repeat-like superfamily protein	1.58583	7.02094	2.14643	2.68402	0.00035	0.00110899	yes		Peaxi162Scf01217g00112	3.11516	7.7552	19.9401	7.99e-06	8.1e-05
XLOC_032412	Peaxi162Scf01058g00156	RNA-binding (RRM/RBD/RNP motifs) family protein	12.3846	54.7867	2.14527	5.27322	5e-05	0.000185415	yes		Peaxi162Scf00051g01011	3.11476	7.1152	18.2115	1.98e-05	0.000179817
XLOC_001247	Peaxi162Scf00006g00149	Unknown protein	1.6931	7.48896	2.1451	1.7223	0.0427	0.0747822	no		Peaxi162Scf01306g00016	3.11257	6.41497	108.95	1.66e-25	6.27e-23
XLOC_001322	Peaxi162Scf00007g01016	conserved hypothetical protein [Ricinus communis] gb|EEF38184.1| conserved hypothetical protein [Ricinus communis]	3.64071	16.0929	2.14414	3.15893	0.00015	0.000513767	yes		Peaxi162Scf01051g00145	3.1112	3.59124	26.8212	2.23e-07	3.55e-06
XLOC_034440	Peaxi162Scf01569g00002	RING-H2 zinc finger protein ATL4 [Arabidopsis thaliana]	1.42768	6.28606	2.13848	2.46579	0.0024	0.00617564	yes		Peaxi162Scf00183g00923	3.10964	10.8528	19.0367	1.28e-05	0.000122674
XLOC_022748	Peaxi162Scf00437g00320	Sugar transport protein 13	68.5125	300.831	2.13452	5.30384	5e-05	0.000185415	yes		Peaxi162Scf00174g00154	3.10601	3.21879	27.8685	1.3e-07	2.2e-06
XLOC_023752	Peaxi162Scf00474g00612	sucrose synthase 4	58.2908	255.078	2.1296	4.97746	5e-05	0.000185415	yes		Peaxi162Scf00064g01318	3.09046	9.52659	12.17	0.000485652	0.00278175
XLOC_007302	Peaxi162Scf00072g00024	Protein kinase superfamily protein	13.9037	60.8204	2.12909	4.88557	5e-05	0.000185415	yes		Peaxi162Scf00533g00001	3.08862	-0.0233414	9.67706	0.00186583	0.00855171
XLOC_013348	Peaxi162Scf00171g00047	myb domain protein 52	1.26337	5.52624	2.12903	1.92829	0.00825	0.0180482	yes		Peaxi162Scf00103g02014	3.08393	6.73446	38.477	5.54e-10	1.49e-08
XLOC_010348	Peaxi162Scf00119g01510	Mediator of RNA polymerase II transcription subunit 18, putative [Theobroma cacao] gb|EOY00903.1| Mediator of RNA polymerase II transcription subunit 18, putative [Theobroma cacao]	0.819906	3.57973	2.12632	1.17565	0.25925	0.334874	no		Peaxi162Scf00046g00161	3.0837	2.78719	23.4673	1.27e-06	1.64e-05
XLOC_026491	Peaxi162Scf00615g00019	Bifunctional pinoresinol-lariciresinol reductase	0.661319	2.86969	2.11748	1.91657	0.04335	0.075767	no		Peaxi162Scf00205g00220	3.07971	0.757233	19.5357	9.87e-06	9.73e-05
XLOC_006626	Peaxi162Scf00064g10024	mitogen-activated protein kinase kinase kinase 5	5.29781	22.9809	2.11697	5.17545	5e-05	0.000185415	yes		Peaxi162Scf00461g00064	3.07337	0.706994	3.01598	0.0824476	0.176174
XLOC_030830	Peaxi162Scf00904g00459	S-type anion channel SLAH3	5.5532	24.0715	2.11593	4.78197	5e-05	0.000185415	yes		Peaxi162Scf00417g00029	3.06694	-0.326001	8.42645	0.00369802	0.0150478
XLOC_026556	Peaxi162Scf00618g00079	beta-carotene hydroxylase 2	13.468	58.2647	2.11309	5.04788	5e-05	0.000185415	yes		Peaxi162Scf00058g00410	3.05914	0.633502	11.9757	0.000538993	0.0030402
XLOC_001638	Peaxi162Scf00009g02317	O-fucosyltransferase family protein	1.1358	4.89418	2.10736	2.81491	0.0008	0.002331	yes		Peaxi162Scf00080g01217	3.05645	0.660283	17.5568	2.79e-05	0.000243493
XLOC_002815	Peaxi162Scf00016g01134	CASP-like protein	0.645553	2.77591	2.10436	1.13508	0.2565	0.3319	no		Peaxi162Scf00404g00022	3.04957	0.257545	7.77566	0.0052955	0.0201617
XLOC_002617	Peaxi162Scf00016g01036	MATE efflux family protein	4.22712	18.0515	2.09437	5.14617	5e-05	0.000185415	yes		Peaxi162Scf00063g02324	3.04808	0.592225	6.83432	0.00894229	0.0308379
XLOC_015725	Peaxi162Scf00226g00059	Oxidoreductase family protein	4.46599	18.9865	2.08792	3.81061	5e-05	0.000185415	yes		Peaxi162Scf00075g01628	3.04606	6.90657	8.48571	0.00357946	0.0146663
XLOC_018452	Peaxi162Scf00304g01021	Peptide methionine sulfoxide reductase	1.5282	6.49199	2.08683	1.3041	0.24625	0.322105	no		Peaxi162Scf00220g00314	3.04046	4.73016	31.0314	2.54e-08	5e-07
XLOC_002964	Peaxi162Scf00017g00227	Pentatricopeptide repeat (PPR) superfamily protein	0.731195	3.09866	2.08332	1.78254	0.01745	0.0345178	yes		Peaxi162Scf00329g00618	3.0334	-0.265041	3.87885	0.0488981	0.118094
XLOC_020672	Peaxi162Scf00367g00062	Protein of unknown function, DUF617	35.9294	151.362	2.07476	5.04756	5e-05	0.000185415	yes		Peaxi162Scf00304g01311	3.03339	1.19134	11.7776	0.000599471	0.00333143
XLOC_033866	Peaxi162Scf01313g00234	Leucine-rich receptor-like protein kinase family protein	11.3855	47.8881	2.07247	5.44815	5e-05	0.000185415	yes		Peaxi162Scf00443g00512	3.0309	5.16868	23.8857	1.02e-06	1.36e-05
XLOC_010535	Peaxi162Scf00123g00069	Calcium-dependent lipid-binding (CaLB domain) family protein	2.23786	9.40353	2.07108	3.78177	5e-05	0.000185415	yes		Peaxi162Scf00059g01918	3.02984	2.43816	32.7601	1.04e-08	2.21e-07
XLOC_023107	Peaxi162Scf00450g00314	alpha/beta-Hydrolases superfamily protein	0.947009	3.97828	2.07069	2.71854	0.00085	0.00246011	yes		Peaxi162Scf00815g00348	3.02577	5.87124	8.64216	0.00328472	0.0136651
XLOC_021114	Peaxi162Scf00382g00034	Unknown protein	0.819906	3.43077	2.065	1.20744	0.2633	0.339252	no		Peaxi162Scf01108g00012	3.02535	4.05519	35.7699	2.22e-09	5.38e-08
XLOC_032495	Peaxi162Scf01066g00013	Ethylene-responsive transcription factor 4	5.88273	24.6122	2.06482	3.53421	5e-05	0.000185415	yes		Peaxi162Scf01227g00034	3.01102	0.939542	21.9987	2.73e-06	3.18e-05
XLOC_032192	Peaxi162Scf01026g00019	Endosomal targeting BRO1-like domain-containing protein	8.39676	35.0929	2.06327	4.87693	5e-05	0.000185415	yes		Peaxi162Scf00391g00217	3.00732	2.97105	40.3839	2.09e-10	6.16e-09
XLOC_016723	Peaxi162Scf00255g00091	oleosin 2	0.640287	2.6757	2.06312	1.14501	0.242	0.31785	no		Peaxi162Scf00111g00077	3.00625	6.22528	53.659	2.38e-13	1.23e-11
XLOC_032759	Peaxi162Scf01105g00217	Malate dehydrogenase	1.50565	6.28612	2.06178	2.96368	0.00305	0.0075881	yes		Peaxi162Scf00157g00014	2.99746	4.63874	44.8809	2.09e-11	7.46e-10
XLOC_027938	Peaxi162Scf00691g00621	stachyose synthase	4.85487	20.2226	2.05846	4.62147	5e-05	0.000185415	yes		Peaxi162Scf01192g00008	2.99227	1.07477	21.3587	3.81e-06	4.24e-05
XLOC_031813	Peaxi162Scf00985g00422	Peroxidase superfamily protein	49.0984	204.212	2.05632	5.09183	5e-05	0.000185415	yes		Peaxi162Scf00498g00438	2.98893	-0.294898	7.49093	0.00620106	0.0228331
XLOC_008806	Peaxi162Scf00092g00324	Acyl-CoA N-acyltransferases (NAT) superfamily protein	145.976	606.848	2.0556	5.11083	5e-05	0.000185415	yes		Peaxi162Scf00347g00625	2.98843	7.80901	14.3913	0.000148484	0.00101666
XLOC_018755	Peaxi162Scf00314g01029	conserved hypothetical protein [Ricinus communis] gb|EEF33990.1| conserved hypothetical protein [Ricinus communis]	30.2382	125.571	2.05406	5.39091	5e-05	0.000185415	yes		Peaxi162Scf00174g00141	2.98304	3.71555	6.51954	0.0106695	0.0354715
XLOC_025051	Peaxi162Scf00540g00013	Asparagine synthetase [glutamine-hydrolyzing]	388.529	1608.93	2.05001	3.58317	5e-05	0.000185415	yes		Peaxi162Scf00540g00061	2.98238	4.06682	58.5551	1.98e-14	1.26e-12
XLOC_000765	Peaxi162Scf00003g01820	Unknown protein	1.88412	7.78664	2.04711	1.23947	0.0762	0.122887	no		Peaxi162Scf00901g00317	2.98059	3.93563	25.4287	4.59e-07	6.76e-06
XLOC_033373	Peaxi162Scf01209g00011	basic helix-loop-helix (bHLH) DNA-binding superfamily protein	4.83145	19.9528	2.04606	3.93996	5e-05	0.000185415	yes		Peaxi162Scf00189g00041	2.97909	5.61486	42.8487	5.91e-11	1.96e-09
XLOC_001878	Peaxi162Scf00011g00193	Protein NRT1/ PTR FAMILY 4.3	49.3877	203.815	2.04504	5.10144	5e-05	0.000185415	yes		Peaxi162Scf00231g00322	2.97009	3.6362	58.3749	2.17e-14	1.36e-12
XLOC_012631	Peaxi162Scf00160g01527	acetyl-CoA carboxylase 1	8.21163	33.8547	2.04362	5.32532	5e-05	0.000185415	yes		Peaxi162Scf00192g00096	2.96747	3.90008	54.1586	1.85e-13	9.87e-12
XLOC_014424	Peaxi162Scf00195g00027	Zinc finger (C3HC4-type RING finger) family protein	9.42905	38.5227	2.03053	4.98204	5e-05	0.000185415	yes		Peaxi162Scf00642g00006	2.9662	2.23442	24.9009	6.04e-07	8.61e-06
XLOC_005198	Peaxi162Scf00045g01447	WD repeat domain phosphoinositide-interacting protein 3	6.9104	28.1814	2.0279	4.24218	5e-05	0.000185415	yes		Peaxi162Scf00818g00126	2.96341	2.19773	36.2319	1.75e-09	4.33e-08
XLOC_030791	Peaxi162Scf00904g00003	Haloacid dehalogenase-like hydrolase (HAD) superfamily protein	7.65728	31.1032	2.02216	4.22094	5e-05	0.000185415	yes		Peaxi162Scf00009g00351	2.94906	0.808755	16.6086	4.59e-05	0.000370839
XLOC_014888	Peaxi162Scf00207g00045	CBL-interacting protein kinase 25	3.13854	12.7304	2.02012	3.40061	5e-05	0.000185415	yes		Peaxi162Scf00046g00230	2.94851	0.949939	10.5622	0.00115426	0.00573582
XLOC_015111	Peaxi162Scf00209g00515	Homeobox-leucine zipper protein family	2.26818	9.1917	2.0188	3.12484	5e-05	0.000185415	yes		Peaxi162Scf00264g00329	2.94791	6.91563	45.4524	1.56e-11	5.73e-10
XLOC_009951	Peaxi162Scf00111g00065	Leucine-rich receptor-like protein kinase family protein	1.70124	6.89204	2.01834	3.93925	5e-05	0.000185415	yes		Peaxi162Scf00004g00041	2.93925	5.0178	49.8197	1.69e-12	7.47e-11
XLOC_020864	Peaxi162Scf00375g00619	inositol transporter 1	13.75	55.4812	2.01257	4.95393	5e-05	0.000185415	yes		Peaxi162Scf01082g00111	2.93493	1.96993	6.91027	0.00857021	0.0298029
XLOC_032044	Peaxi162Scf01010g00216	Coiled-coil domain-containing protein 55 (DUF2040)	0.653094	2.63252	2.01108	1.27599	0.0464	0.0802434	no		Peaxi162Scf00078g01232	2.93446	-0.700123	8.7827	0.003041	0.012828
XLOC_018416	Peaxi162Scf00304g01221	Quinone oxidoreductase 1	0.778631	3.13209	2.00812	1.23562	0.2629	0.338823	no		Peaxi162Scf00135g00056	2.93176	4.05092	73.1138	1.22e-17	1.34e-15
XLOC_021774	Peaxi162Scf00402g00926	Unknown protein	5.82523	23.4111	2.00681	3.39876	0.00015	0.000513767	yes		Peaxi162Scf00037g00024	2.93145	2.98391	21.0914	4.38e-06	4.79e-05
XLOC_030183	Peaxi162Scf00835g00326	MtN19-like protein, putative isoform 2 [Theobroma cacao] gb|EOY22676.1| MtN19-like protein, putative isoform 2 [Theobroma cacao]	31.7686	127.56	2.0055	5.22053	5e-05	0.000185415	yes		Peaxi162Scf00038g01736	2.92598	6.03414	159.143	1.74e-36	2.4e-33
XLOC_007907	Peaxi162Scf00078g00002	cytochrome P450, family 93, subfamily D, polypeptide 1	1.03758	4.15629	2.00207	2.59919	0.0022	0.0057185	yes		Peaxi162Scf00290g00115	2.92577	1.77311	23.6745	1.14e-06	1.49e-05
XLOC_023436	Peaxi162Scf00460g00044	Unknown protein	13.5662	54.2638	1.99997	3.08055	5e-05	0.000185415	yes		Peaxi162Scf00273g01118	2.9203	6.97321	8.01946	0.00462774	0.0181327
XLOC_012505	Peaxi162Scf00159g00048	Chaperone DnaJ-domain superfamily protein	3.70608	14.7722	1.99492	2.74782	0.0008	0.002331	yes		Peaxi162Scf00442g00073	2.91705	2.31338	44.6663	2.34e-11	8.27e-10
XLOC_018017	Peaxi162Scf00294g01311	WRKY family transcription factor	4.84141	19.2592	1.99205	4.43698	5e-05	0.000185415	yes		Peaxi162Scf00171g00047	2.90872	1.10691	19.4529	1.03e-05	0.000100976
XLOC_020744	Peaxi162Scf00371g00316		1.31878	5.23702	1.98955	1.5376	0.04545	0.0788507	no		Peaxi162Scf00684g00578	2.90798	3.39978	41.8493	9.86e-11	3.11e-09
XLOC_034307	Peaxi162Scf01503g00002	TRICHOME BIREFRINGENCE-LIKE 28	0.686575	2.72615	1.98938	1.44223	0.0909	0.142809	no		Peaxi162Scf00084g00716	2.9025	2.95176	19.7552	8.8e-06	8.8e-05
XLOC_010785	Peaxi162Scf00128g00722	RING/U-box superfamily protein	0.8488	3.3685	1.98861	1.5031	0.04235	0.074248	no		Peaxi162Scf00101g00031	2.89523	5.12121	25.9791	3.45e-07	5.26e-06
XLOC_022899	Peaxi162Scf00442g00620	Adenine nucleotide alpha hydrolases-like superfamily protein	5.71104	22.5201	1.97939	3.28496	5e-05	0.000185415	yes		Peaxi162Scf00548g00314	2.89395	4.13557	89.8029	2.63e-21	5.34e-19
XLOC_029283	Peaxi162Scf00774g00123	cytochrome P450, family 71, subfamily A, polypeptide 21	1.23849	4.88361	1.97937	1.66778	0.01925	0.0375716	yes		Peaxi162Scf00954g00024	2.89374	5.82391	6.05817	0.0138421	0.0438442
XLOC_032038	Peaxi162Scf01010g00125	Protein of unknown function (DUF620)	6.00542	23.6346	1.97657	3.87034	5e-05	0.000185415	yes		Peaxi162Scf00263g00156	2.8917	2.84473	7.20596	0.00726617	0.026033
XLOC_008577	Peaxi162Scf00089g00717	RING/U-box superfamily protein	2.16356	8.49475	1.97317	2.25539	0.0041	0.00983118	yes		Peaxi162Scf00450g00316	2.88525	7.9062	76.4525	2.26e-18	2.73e-16
XLOC_014436	Peaxi162Scf00195g00835	MATE efflux family protein	1.92798	7.56533	1.97231	3.27376	5e-05	0.000185415	yes		Peaxi162Scf00171g00419	2.88495	6.8597	59.5165	1.21e-14	8.03e-13
XLOC_025216	Peaxi162Scf00546g00419	acyl acyl-carrier-protein thioesterase type B [Camellia oleifera]	39.1323	153.257	1.96952	5.17805	5e-05	0.000185415	yes		Peaxi162Scf00133g00128	2.88353	4.1188	34.3177	4.68e-09	1.06e-07
XLOC_024139	Peaxi162Scf00494g00053	conserved hypothetical protein [Ricinus communis] gb|EEF48052.1| conserved hypothetical protein [Ricinus communis]	2.76776	10.8247	1.96753	3.45915	5e-05	0.000185415	yes		Peaxi162Scf01184g00019	2.87007	4.1013	12.4548	0.000416923	0.00244696
XLOC_017041	Peaxi162Scf00264g00329	Protein of unknown function (DUF1230)	2.22501	8.68028	1.96393	2.8526	0.0007	0.00206849	yes		Peaxi162Scf00202g00001	2.86452	3.23062	21.8934	2.88e-06	3.34e-05
XLOC_030332	Peaxi162Scf00848g00031	SCARECROW-like 8	12.8938	50.2588	1.9627	5.078	5e-05	0.000185415	yes		Peaxi162Scf00207g00253	2.86398	2.45094	20.1372	7.21e-06	7.42e-05
XLOC_016589	Peaxi162Scf00252g00228	abscisic acid responsive elements-binding factor 2	10.9046	42.5004	1.96253	4.9519	5e-05	0.000185415	yes		Peaxi162Scf00120g00724	2.86118	-0.256184	11.3466	0.000755867	0.00402455
XLOC_016457	Peaxi162Scf00247g00005	SWIM zinc finger family protein / mitogen-activated protein kinase kinase kinase-related, putative [Theobroma cacao] gb|EOY29761.1| SWIM zinc finger family protein / mitogen-activated protein kinase kinase kinase-related, putative [Theobroma cacao]	1.33703	5.19312	1.95757	1.6424	0.0591	0.0987956	no		Peaxi162Scf00037g00224	2.85961	4.38643	24.1358	8.98e-07	1.21e-05
XLOC_014615	Peaxi162Scf00201g00025	Unknown protein	1.25246	4.8643	1.95746	2.58068	0.00055	0.00166651	yes		Peaxi162Scf00126g01615	2.85495	3.69818	85.6257	2.17e-20	3.63e-18
XLOC_030999	Peaxi162Scf00919g00048	Unknown protein	1.31624	5.10692	1.95603	2.02087	0.00475	0.0111685	yes		Peaxi162Scf00004g02221	2.84555	1.90296	39.4963	3.29e-10	9.3e-09
XLOC_010758	Peaxi162Scf00128g00135	UDP-galactose:fucoside alpha-3-galactosyltransferase [Morus notabilis]	1.50141	5.82182	1.95515	3.35388	5e-05	0.000185415	yes		Peaxi162Scf00023g02026	2.83545	1.02927	10.8143	0.00100718	0.00511815
XLOC_001989	Peaxi162Scf00011g00224	glutathione S-transferase TAU 25	2.71439	10.5116	1.95328	2.37824	0.0035	0.00855716	yes		Peaxi162Scf00041g01511	2.83182	2.388	6.97871	0.00824852	0.0288928
XLOC_024610	Peaxi162Scf00521g00613	1-aminocyclopropane-1-carboxylate oxidase	9.37724	36.3096	1.95312	4.41159	5e-05	0.000185415	yes		Peaxi162Scf00450g00417	2.82893	0.851235	1.6086	0.204688	0.347159
XLOC_017430	Peaxi162Scf00274g00443	NAC domain protein,	2.46653	9.52805	1.9497	2.82837	5e-05	0.000185415	yes		Peaxi162Scf00610g00346	2.82713	4.8215	51.9109	5.81e-13	2.77e-11
XLOC_031778	Peaxi162Scf00984g00023	Beta-amyrin synthase	6.55604	25.3183	1.94928	4.47955	5e-05	0.000185415	yes		Peaxi162Scf01009g00225	2.82424	3.85405	80.5271	2.87e-19	4.15e-17
XLOC_004089	Peaxi162Scf00032g02720	protein kinase 2B	8.32608	32.0599	1.94506	4.66372	5e-05	0.000185415	yes		Peaxi162Scf00581g00054	2.81647	1.49125	38.1419	6.58e-10	1.76e-08
XLOC_018108	Peaxi162Scf00297g00098	trehalose phosphate synthase	21.0708	80.7464	1.93815	5.09409	5e-05	0.000185415	yes		Peaxi162Scf00427g00048	2.81289	1.43448	15.5178	8.17e-05	0.000609294
XLOC_014649	Peaxi162Scf00201g00127	diacylglycerol kinase 2	5.0109	19.19	1.93722	4.56782	5e-05	0.000185415	yes		Peaxi162Scf00460g00044	2.81051	2.20195	21.5105	3.52e-06	3.96e-05
XLOC_005234	Peaxi162Scf00045g00203	tyramine hydroxycinnamoyl transferase [Solanum tuberosum]	67.2812	257.327	1.93533	3.02293	0.00015	0.000513767	yes		Peaxi162Scf00060g00211	2.80001	2.7434	23.0264	1.6e-06	2e-05
XLOC_031506	Peaxi162Scf00957g00111	phospholipase C 2	14.1357	54.0127	1.93395	4.99657	5e-05	0.000185415	yes		Peaxi162Scf00078g01140	2.79936	6.30853	82.6439	9.82e-20	1.51e-17
XLOC_012774	Peaxi162Scf00163g00178	amino acid permease 6	13.03	49.7327	1.93236	4.54313	5e-05	0.000185415	yes		Peaxi162Scf00605g00011	2.79906	5.88374	75.1854	4.29e-18	4.99e-16
XLOC_025223	Peaxi162Scf00546g00118	Heat stress transcription factor C-1	19.4278	74.1268	1.93187	4.79647	5e-05	0.000185415	yes		Peaxi162Scf00033g01513	2.79897	0.763521	7.54503	0.00601758	0.0223162
XLOC_028057	Peaxi162Scf00699g00008	NADP-dependent malic enzyme	4.30278	16.4044	1.93074	3.98504	5e-05	0.000185415	yes		Peaxi162Scf00332g00222	2.79702	4.97777	78.3319	8.71e-19	1.15e-16
XLOC_029222	Peaxi162Scf00770g00114	WRKY DNA-binding protein 23	59.8827	227.712	1.927	5.05594	5e-05	0.000185415	yes		Peaxi162Scf00300g00064	2.79083	3.55126	30.4052	3.51e-08	6.71e-07
XLOC_015507	Peaxi162Scf00220g00314	MATH and LRR domain-containing protein PFE0570w, putative isoform 2 [Theobroma cacao] gb|EOY19635.1| MATH and LRR domain-containing protein PFE0570w, putative isoform 2 [Theobroma cacao]	1.91509	7.26896	1.92434	1.9524	0.0116	0.0242508	yes		Peaxi162Scf00297g01123	2.79033	0.813873	9.70928	0.0018334	0.0084254
XLOC_022026	Peaxi162Scf00411g00039	C2H2-type zinc finger family protein	10.6242	40.2172	1.92046	4.06467	5e-05	0.000185415	yes		Peaxi162Scf00358g00058	2.78826	5.19017	26.2793	2.95e-07	4.58e-06
XLOC_027403	Peaxi162Scf00670g00345	Protein kinase superfamily protein	2.04441	7.73836	1.92034	2.8965	0.00035	0.00110899	yes		Peaxi162Scf00991g00013	2.78691	1.37501	14.2448	0.000160501	0.00108566
XLOC_005404	Peaxi162Scf00046g00718	EIN3-binding F box protein 1	56.9117	214.981	1.91741	4.8221	5e-05	0.000185415	yes		Peaxi162Scf00088g00817	2.78544	4.93309	83.124	7.71e-20	1.2e-17
XLOC_010197	Peaxi162Scf00117g01132	Endoglucanase 6	2.96776	11.2021	1.91632	3.83181	5e-05	0.000185415	yes		Peaxi162Scf00152g01537	2.77775	5.11655	6.91422	0.00855129	0.0297621
XLOC_024138	Peaxi162Scf00494g00411	Protein phosphatase 2C family protein	26.1666	98.6904	1.91518	5.10259	5e-05	0.000185415	yes		Peaxi162Scf00046g00168	2.77515	3.50542	27.3474	1.7e-07	2.78e-06
XLOC_010859	Peaxi162Scf00128g00314	Protein of unknown function (DUF707)	5.76616	21.7408	1.91472	4.14652	5e-05	0.000185415	yes		Peaxi162Scf00436g00612	2.77389	2.8546	6.67149	0.00979675	0.0331066
XLOC_009272	Peaxi162Scf00102g01140	Bifunctional inhibitor/lipid-transfer protein/seed storage 2S albumin superfamily protein	59.9328	225.449	1.91139	4.95338	5e-05	0.000185415	yes		Peaxi162Scf00264g00414	2.77272	5.59907	60.9328	5.91e-15	4.17e-13
XLOC_005975	Peaxi162Scf00054g00071	Protein of unknown function (DUF506)	2.46175	9.25346	1.91031	2.43908	0.0013	0.00359078	yes		Peaxi162Scf00164g00073	2.76951	3.8257	13.4837	0.000240649	0.0015327
XLOC_005567	Peaxi162Scf00047g00521	Calcium-binding EF-hand family protein isoform 3 [Theobroma cacao] gb|EOY05300.1| Calcium-binding EF-hand family protein isoform 3 [Theobroma cacao]	1.99839	7.50228	1.90849	2.18126	0.00565	0.0129878	yes		Peaxi162Scf00076g00117	2.76292	3.14916	37.1729	1.08e-09	2.77e-08
XLOC_015792	Peaxi162Scf00228g00327	ATP-citrate synthase	21.6923	81.1532	1.90346	4.95657	5e-05	0.000185415	yes		Peaxi162Scf00152g00737	2.76216	3.87211	12.6275	0.000380108	0.0022623
XLOC_022550	Peaxi162Scf00428g00615	Unknown protein	13.6228	50.7698	1.89795	1.27425	0.042	0.0737226	no		Peaxi162Scf00027g00177	2.75488	0.0460895	8.27102	0.00402828	0.0161756
XLOC_005297	Peaxi162Scf00045g00625	Amino acid permease family protein	4.65073	17.3268	1.89747	3.78664	5e-05	0.000185415	yes		Peaxi162Scf00111g00065	2.74981	3.0535	59.0629	1.53e-14	9.88e-13
XLOC_009720	Peaxi162Scf00108g00002	Unknown protein	7.23777	26.8904	1.89347	2.42232	0.0012	0.0033442	yes		Peaxi162Scf00977g00007	2.7492	0.142643	7.83216	0.00513246	0.0196604
XLOC_021315	Peaxi162Scf00389g00619	Phosphatidylinositol transfer protein beta isoform	3.10733	11.5373	1.89256	3.10073	0.0005	0.00152937	yes		Peaxi162Scf00975g10015	2.74746	2.08738	14.4398	0.000144713	0.00099347
XLOC_030687	Peaxi162Scf00891g00125	Unknown protein	169.575	624.087	1.87982	4.7288	5e-05	0.000185415	yes		Peaxi162Scf00603g00014	2.74422	10.6429	5.9212	0.0149598	0.046734
XLOC_023026	Peaxi162Scf00446g00413	FAD/NAD(P)-binding oxidoreductase family protein	7.22682	26.5727	1.87851	4.22411	5e-05	0.000185415	yes		Peaxi162Scf00566g00219	2.73468	3.86818	35.846	2.14e-09	5.2e-08
XLOC_008605	Peaxi162Scf00089g01428	Adenine nucleotide alpha hydrolases-like superfamily protein	1.08611	3.99198	1.87793	1.9325	0.0104	0.0220707	yes		Peaxi162Scf00047g00336	2.73445	4.53417	23.489	1.26e-06	1.62e-05
XLOC_025070	Peaxi162Scf00540g00128	Protein phosphatase 2C family protein	4.07261	14.9511	1.87623	3.32248	5e-05	0.000185415	yes		Peaxi162Scf00132g00525	2.7333	3.32425	34.8041	3.65e-09	8.41e-08
XLOC_005953	Peaxi162Scf00053g00716	alpha/beta-Hydrolases superfamily protein	4.91159	18.0209	1.87541	3.39725	5e-05	0.000185415	yes		Peaxi162Scf00062g01212	2.73132	0.372386	2.23859	0.134604	0.254651
XLOC_004509	Peaxi162Scf00037g01523	F-box/LRR-repeat protein 3	0.785176	2.88036	1.87516	2.10796	0.0106	0.0224374	yes		Peaxi162Scf00280g00051	2.72894	3.07891	19.1856	1.19e-05	0.000114575
XLOC_018729	Peaxi162Scf00314g00628	Ethylene-responsive transcription factor ERF114	12.6614	46.2497	1.869	4.06734	5e-05	0.000185415	yes		Peaxi162Scf00547g00042	2.72232	0.899091	2.33307	0.126652	0.243781
XLOC_003779	Peaxi162Scf00026g01919	Unknown protein	1.31772	4.81295	1.86888	1.78353	0.0127	0.0262269	yes		Peaxi162Scf00807g00024	2.72138	6.20183	16.5456	4.75e-05	0.000380679
XLOC_020451	Peaxi162Scf00362g00344	expansin-like A2	25.3813	92.7004	1.86881	4.58795	5e-05	0.000185415	yes		Peaxi162Scf00032g02720	2.71942	4.11196	65.967	4.59e-16	4.04e-14
XLOC_017188	Peaxi162Scf00269g00315	IQ-domain 9	3.0615	11.1583	1.8658	2.6437	0.0002	0.000667709	yes		Peaxi162Scf00058g00138	2.7152	4.54136	30.9737	2.62e-08	5.14e-07
XLOC_024893	Peaxi162Scf00535g00526		1.48857	5.42162	1.86479	1.63669	0.02925	0.0538941	no		Peaxi162Scf00351g00911	2.7151	5.0477	111.72	4.11e-26	1.7e-23
XLOC_032263	Peaxi162Scf01039g00226	alpha/beta-Hydrolases superfamily protein	10.9741	39.9615	1.86451	4.46702	5e-05	0.000185415	yes		Peaxi162Scf00132g00074	2.71401	4.43466	2.49009	0.114565	0.225945
XLOC_027068	Peaxi162Scf00648g00220	ATP-dependent Clp protease ATP-binding subunit clpX [Theobroma cacao] gb|EOY23079.1| ATP-dependent Clp protease ATP-binding subunit clpX [Theobroma cacao]	1.00193	3.64822	1.86441	1.65515	0.0198	0.0384932	yes		Peaxi162Scf00133g00111	2.71374	4.85874	25.3623	4.75e-07	6.97e-06
XLOC_016253	Peaxi162Scf00241g00420	Acid beta-fructofuranosidase	36.9836	134.393	1.86151	4.82231	5e-05	0.000185415	yes		Peaxi162Scf00001g00369	2.71372	6.53174	40.6136	1.86e-10	5.52e-09
XLOC_025554	Peaxi162Scf00561g00009	laccase 17	1.03436	3.75748	1.86103	1.50037	0.0534	0.0905905	no		Peaxi162Scf00434g00728	2.71259	0.557648	7.67536	0.00559798	0.0210618
XLOC_025504	Peaxi162Scf00559g00420	Ethylene insensitive 3 family protein	2.29971	8.34456	1.85939	3.35796	5e-05	0.000185415	yes		Peaxi162Scf00384g00015	2.70951	3.33407	2.50008	0.11384	0.224912
XLOC_022640	Peaxi162Scf00433g00025	Unknown protein	14.3517	51.8547	1.85326	3.97193	5e-05	0.000185415	yes		Peaxi162Scf00152g01330	2.7085	4.84625	2.50228	0.113682	0.224721
XLOC_005919	Peaxi162Scf00053g00315	Abscisic acid 8'-hydroxylase 1	13.5201	48.7431	1.85009	4.6994	5e-05	0.000185415	yes		Peaxi162Scf00031g00715	2.70468	2.04003	26.1706	3.13e-07	4.81e-06
XLOC_021666	Peaxi162Scf00399g00108	nuclear factor Y, subunit B5	6.01041	21.5822	1.84431	2.60066	0.0013	0.00359078	yes		Peaxi162Scf00152g01224	2.70454	-0.312812	6.35465	0.0117074	0.0383555
XLOC_020509	Peaxi162Scf00362g01041	Calcium-binding EF-hand family protein	3.71932	13.336	1.84222	3.00767	5e-05	0.000185415	yes		Peaxi162Scf01390g00033	2.70401	3.29584	2.491	0.114499	0.225835
XLOC_021249	Peaxi162Scf00386g00222	beta-amylase 3	59.1565	212.095	1.8421	4.62583	5e-05	0.000185415	yes		Peaxi162Scf00010g00917	2.70359	0.27138	8.43002	0.00369075	0.0150271
XLOC_015681	Peaxi162Scf00225g00034	alpha/beta-Hydrolases superfamily protein	5.2343	18.7602	1.8416	3.11927	5e-05	0.000185415	yes		Peaxi162Scf00047g00063	2.70342	1.66464	2.47647	0.115561	0.227238
XLOC_032387	Peaxi162Scf01056g00028	Endo-1,3(4)-beta-glucanase 1	74.0304	264.654	1.83792	4.64727	5e-05	0.000185415	yes		Peaxi162Scf00009g00321	2.70336	5.52313	2.49598	0.114137	0.225379
XLOC_021653	Peaxi162Scf00399g00518	late embryogenis abundant protein 5 [Nicotiana tabacum]	96.0681	343.198	1.83691	4.51148	5e-05	0.000185415	yes		Peaxi162Scf00236g00054	2.70298	5.83105	2.49886	0.113928	0.225032
XLOC_019363	Peaxi162Scf00332g00071	Protein LURP-one-related 12	2.38507	8.51749	1.8364	1.94298	0.00715	0.0159352	yes		Peaxi162Scf00255g00025	2.70214	2.63676	2.49361	0.114309	0.225616
XLOC_015912	Peaxi162Scf00231g00322	Major facilitator superfamily protein	3.29084	11.7445	1.83545	3.76387	5e-05	0.000185415	yes		Peaxi162Scf00258g00116	2.70207	5.61543	2.49442	0.114251	0.225539
XLOC_007468	Peaxi162Scf00074g00316	NADP-specific glutamate dehydrogenase, putative [Theobroma cacao] gb|EOY23908.1| NADP-specific glutamate dehydrogenase, putative [Theobroma cacao]	1.18495	4.22763	1.83502	1.53158	0.0912	0.143215	no		Peaxi162Scf00222g00618	2.7013	5.63433	2.50467	0.113509	0.224547
XLOC_018021	Peaxi162Scf00294g00625	NAC domain protein,	0.795904	2.83348	1.83191	1.9376	0.0081	0.0177616	yes		Peaxi162Scf00981g00419	2.70105	5.41146	13.4911	0.000239698	0.0015271
XLOC_016951	Peaxi162Scf00263g00126	alcohol dehydrogenase 1	40.8924	145.555	1.83166	3.75955	5e-05	0.000185415	yes		Peaxi162Scf00957g00229	2.69828	5.62872	2.48894	0.114649	0.226068
XLOC_024776	Peaxi162Scf00528g00823	Calcineurin-like metallo-phosphoesterase superfamily protein	7.60108	26.9948	1.8284	4.74082	5e-05	0.000185415	yes		Peaxi162Scf00201g00004	2.69821	2.86631	2.48775	0.114736	0.226174
XLOC_011785	Peaxi162Scf00141g01428	Trihelix transcription factor GT-3a	1.00548	3.56071	1.82429	1.56858	0.0285	0.0526948	no		Peaxi162Scf00876g00114	2.6981	1.55682	2.49902	0.113917	0.225031
XLOC_017341	Peaxi162Scf00273g00008	2-oxoglutarate (2OG) and Fe(II)-dependent oxygenase superfamily protein	3.78205	13.3842	1.82329	2.84611	5e-05	0.000185415	yes		Peaxi162Scf00620g00232	2.69788	3.06467	2.49674	0.114082	0.225293
XLOC_017696	Peaxi162Scf00285g00046	Polygalacturonase inhibitor	94.1603	332.456	1.81997	4.66396	5e-05	0.000185415	yes		Peaxi162Scf00188g00627	2.69753	2.92051	2.50006	0.113842	0.224912
XLOC_008859	Peaxi162Scf00092g01519	late elongated hypocotyl [Nicotiana attenuata]	1.02593	3.60364	1.81252	2.62551	0.0003	0.000964629	yes		Peaxi162Scf00095g00414	2.69711	6.424	2.46867	0.116136	0.228152
XLOC_008489	Peaxi162Scf00088g01217	sucrose phosphate synthase 1F	8.55224	30.031	1.81208	4.77365	5e-05	0.000185415	yes		Peaxi162Scf00195g00835	2.69679	2.98115	47.8033	4.71e-12	1.91e-10
XLOC_011845	Peaxi162Scf00146g00026	Eukaryotic aspartyl protease family protein	1.30645	4.57108	1.80689	2.15289	0.0017	0.00455124	yes		Peaxi162Scf00129g00942	2.69662	1.58085	2.46017	0.116766	0.229108
XLOC_019486	Peaxi162Scf00335g00067	Unknown protein	0.86658	3.03071	1.80625	0.87099	0.2916	0.369636	no		Peaxi162Scf00264g00520	2.69654	0.0563781	2.45878	0.11687	0.229289
XLOC_011997	Peaxi162Scf00149g00919	Cathepsin B-like cysteine proteinase 6	129.023	449.865	1.80186	4.37696	5e-05	0.000185415	yes		Peaxi162Scf00451g00024	2.69621	4.27035	2.47906	0.115371	0.22693
XLOC_017931	Peaxi162Scf00290g00012	Ankyrin repeat family protein	0.817377	2.84783	1.80079	1.44592	0.04575	0.0792695	no		Peaxi162Scf00418g00735	2.69619	-0.581363	5.93503	0.0148428	0.0464527
XLOC_002393	Peaxi162Scf00015g00816	Eukaryotic aspartyl protease family protein	8.86805	30.8527	1.79871	4.07279	5e-05	0.000185415	yes		Peaxi162Scf00016g01819	2.69579	0.542117	2.47455	0.115703	0.227455
XLOC_000240	Peaxi162Scf00001g00433	alpha/beta-Hydrolases superfamily protein	11.8679	41.1595	1.79416	4.29866	5e-05	0.000185415	yes		Peaxi162Scf00089g00717	2.69547	0.461341	16.166	5.8e-05	0.000454727
XLOC_017466	Peaxi162Scf00275g00115	pleiotropic drug resistance 4	1.60446	5.55518	1.79174	3.75177	5e-05	0.000185415	yes		Peaxi162Scf00091g00622	2.69335	3.55065	2.44807	0.117669	0.230487
XLOC_023815	Peaxi162Scf00476g00221	O-fucosyltransferase family protein	1.40718	4.85261	1.78595	2.61783	0.0009	0.00258883	yes		Peaxi162Scf00045g00643	2.69204	0.86505	2.43366	0.118756	0.232153
XLOC_005746	Peaxi162Scf00049g01720	alpha/beta-Hydrolases superfamily protein	3.31066	11.4161	1.78588	3.48413	5e-05	0.000185415	yes		Peaxi162Scf00319g00013	2.68969	2.86187	2.40751	0.120755	0.235107
XLOC_014863	Peaxi162Scf00207g00116	Unknown protein	6.28623	21.6671	1.78524	1.52291	0.0451	0.0783369	no		Peaxi162Scf00767g00210	2.68941	1.06953	7.79495	0.00523925	0.0199716
XLOC_028299	Peaxi162Scf00711g00530	BTB/POZ domain-containing protein	43.9888	151.381	1.78298	4.92297	5e-05	0.000185415	yes		Peaxi162Scf00103g00008	2.68886	1.63765	2.43049	0.118995	0.232447
XLOC_002531	Peaxi162Scf00015g01122	Very-long-chain enoyl-CoA reductase	64.165	220.624	1.78173	4.62371	5e-05	0.000185415	yes		Peaxi162Scf00385g00106	2.68765	0.69211	2.3843	0.12256	0.237705
XLOC_002074	Peaxi162Scf00013g00429	Dof-type zinc finger DNA-binding family protein	2.71943	9.34874	1.78147	3.22103	5e-05	0.000185415	yes		Peaxi162Scf01068g00019	2.68382	1.84159	12.2871	0.000456093	0.00263896
XLOC_032838	Peaxi162Scf01115g00115	Cytokinin dehydrogenase 6	2.53864	8.70231	1.77735	2.508	0.0002	0.000667709	yes		Peaxi162Scf01294g00029	2.68052	1.6384	10.7522	0.00104155	0.00526802
XLOC_008037	Peaxi162Scf00079g02119	Unknown protein	46.1615	158.239	1.77734	4.77789	5e-05	0.000185415	yes		Peaxi162Scf00322g01519	2.67481	5.52154	12.2733	0.00045948	0.00265608
XLOC_015784	Peaxi162Scf00227g00811	Regulator of chrom isoform 1 [Theobroma cacao]	20.406	69.9505	1.77734	4.60889	5e-05	0.000185415	yes		Peaxi162Scf00691g00003	2.67453	2.33022	27.5806	1.51e-07	2.51e-06
XLOC_006031	Peaxi162Scf00055g00109	laccase 3	6.8661	23.481	1.77393	4.11963	5e-05	0.000185415	yes		Peaxi162Scf00015g02613	2.67439	6.77111	66.0962	4.29e-16	3.8e-14
XLOC_032532	Peaxi162Scf01070g00024	Unknown protein	1.7999	6.14349	1.77114	1.32511	0.2956	0.373865	no		Peaxi162Scf00108g00313	2.67431	1.04455	21.8127	3.01e-06	3.47e-05
XLOC_000955	Peaxi162Scf00003g05370	Unknown protein	2.21458	7.54164	1.76784	1.57201	0.034	0.0613662	no		Peaxi162Scf00440g00218	2.66449	5.58002	79.4427	4.96e-19	6.85e-17
XLOC_029721	Peaxi162Scf00802g00235	Acyl-[acyl-carrier-protein] desaturase 6, chloroplastic	6.05026	20.5996	1.76755	3.17362	5e-05	0.000185415	yes		Peaxi162Scf00002g00037	2.66436	0.952752	21.1593	4.23e-06	4.65e-05
XLOC_001662	Peaxi162Scf00009g00343	Protein of unknown function (DUF1637)	2.9627	10.0535	1.76272	2.48118	0.00055	0.00166651	yes		Peaxi162Scf00904g00003	2.6633	3.24651	49.0661	2.47e-12	1.06e-10
XLOC_002571	Peaxi162Scf00016g00013	B-box type zinc finger family protein	2.84337	9.63354	1.76047	2.3652	0.0008	0.002331	yes		Peaxi162Scf00928g00125	2.66097	0.380632	15.6484	7.63e-05	0.000574483
XLOC_009722	Peaxi162Scf00108g00224	Protein phosphatase 2C family protein	4.95706	16.7934	1.76033	3.00768	5e-05	0.000185415	yes		Peaxi162Scf00205g00616	2.66086	6.85357	102.704	3.89e-24	1.1e-21
XLOC_004545	Peaxi162Scf00038g01039	phytochrome-associated protein 1 [Arabidopsis thaliana]	32.4567	109.861	1.7591	4.63094	5e-05	0.000185415	yes		Peaxi162Scf00042g02728	2.6545	4.33378	37.4406	9.42e-10	2.46e-08
XLOC_005498	Peaxi162Scf00047g00153	conserved hypothetical protein [Ricinus communis] gb|EEF49299.1| conserved hypothetical protein [Ricinus communis]	0.829382	2.80102	1.75584	1.02832	0.07705	0.124069	no		Peaxi162Scf00332g00071	2.65416	4.18109	31.4641	2.03e-08	4.11e-07
XLOC_005266	Peaxi162Scf00045g00023	Unknown protein	1.56734	5.28982	1.7549	1.3347	0.0806	0.128976	no		Peaxi162Scf00648g00220	2.65248	6.10423	23.1661	1.49e-06	1.88e-05
XLOC_025602	Peaxi162Scf00564g00613	B-box zinc finger family protein	2.65074	8.93984	1.75385	3.04856	5e-05	0.000185415	yes		Peaxi162Scf00038g01645	2.65063	2.9343	9.42629	0.00213897	0.00956439
XLOC_019969	Peaxi162Scf00349g00038	Unknown protein	122.388	412.321	1.7523	4.29802	5e-05	0.000185415	yes		Peaxi162Scf00182g00101	2.64981	1.81475	5.73325	0.0166466	0.0509132
XLOC_012452	Peaxi162Scf00157g00117	Pectinacetylesterase family protein	9.43653	31.7827	1.75191	3.9922	5e-05	0.000185415	yes		Peaxi162Scf00376g00215	2.64827	3.54382	2.04516	0.15269	0.279326
XLOC_029418	Peaxi162Scf00783g00014	Bifunctional inhibitor/lipid-transfer protein/seed storage 2S albumin superfamily protein	145.748	490.577	1.75101	4.30698	5e-05	0.000185415	yes		Peaxi162Scf00352g00718	2.64602	4.09577	33.3393	7.74e-09	1.68e-07
XLOC_033175	Peaxi162Scf01174g00016	amino acid permease 6	22.7611	76.4788	1.74849	4.29308	5e-05	0.000185415	yes		Peaxi162Scf00078g00043	2.64282	1.76794	6.88919	0.00867186	0.0300907
XLOC_033709	Peaxi162Scf01290g00250	Unknown protein	1.23642	4.15037	1.74707	1.08584	0.1201	0.180497	no		Peaxi162Scf00589g00517	2.64081	9.56472	9.18014	0.00244655	0.0107358
XLOC_009719	Peaxi162Scf00108g00006	Unknown protein	1.75744	5.89655	1.7464	1.25286	0.1285	0.190534	no		Peaxi162Scf00256g00035	2.63974	0.993079	5.47662	0.0192724	0.0573439
XLOC_032072	Peaxi162Scf01012g00240	G-box binding factor 3	7.16706	24.0242	1.74503	3.91645	5e-05	0.000185415	yes		Peaxi162Scf00953g00415	2.6396	3.10603	9.83527	0.00171197	0.00797176
XLOC_024243	Peaxi162Scf00498g00448	Diacylglycerol O-acyltransferase 1	2.84073	9.49159	1.74039	3.04291	5e-05	0.000185415	yes		Peaxi162Scf00037g00238	2.63909	3.55012	20.3614	6.41e-06	6.7e-05
XLOC_007061	Peaxi162Scf00069g01511	Core-2/I-branching beta-1,6-N-acetylglucosaminyltransferase family protein	13.108	43.7443	1.73865	4.18628	5e-05	0.000185415	yes		Peaxi162Scf01048g00002	2.63525	-0.440929	5.91263	0.0150327	0.0468912
XLOC_019601	Peaxi162Scf00339g00086	Glucan endo-1,3-beta-glucosidase 13	200.381	668.217	1.73757	3.819	5e-05	0.000185415	yes		Peaxi162Scf00259g00018	2.63052	6.14166	14.2581	0.000159377	0.00107841
XLOC_005622	Peaxi162Scf00047g01927	1-aminocyclopropane-1-carboxylate oxidase 1	148.179	493.535	1.73581	4.30643	5e-05	0.000185415	yes		Peaxi162Scf00252g00228	2.62442	5.84823	79.4674	4.9e-19	6.85e-17
XLOC_032936	Peaxi162Scf01132g00111	verticillium wilt disease resistance protein [Solanum lycopersicum]	5.90524	19.6338	1.73328	4.01695	5e-05	0.000185415	yes		Peaxi162Scf00916g00011	2.62307	-0.420382	3.54284	0.0598028	0.137611
XLOC_014301	Peaxi162Scf00193g00005	Pentatricopeptide repeat (PPR) superfamily protein	1.50465	4.99489	1.73102	2.15358	0.00135	0.00371306	yes		Peaxi162Scf00066g00912	2.62067	7.7525	5.7602	0.0163932	0.0503538
XLOC_023139	Peaxi162Scf00450g00212	mitogen-activated protein kinase kinase kinase 21	2.31228	7.67075	1.73005	1.95166	0.00295	0.00736963	yes		Peaxi162Scf00295g00003	2.61756	-0.0841408	4.87712	0.0272151	0.0752675
XLOC_001361	Peaxi162Scf00007g02519	Unknown protein	5.73983	19.0362	1.72966	1.63818	0.0123	0.0255089	yes		Peaxi162Scf00130g00824	2.61353	5.76719	77.8348	1.12e-18	1.45e-16
XLOC_027485	Peaxi162Scf00674g00213	Phosphoglycerate mutase family protein	20.3053	67.0614	1.72362	4.38199	5e-05	0.000185415	yes		Peaxi162Scf00000g00601	2.61254	9.67318	8.11995	0.00437808	0.0173482
XLOC_014786	Peaxi162Scf00205g00914	Unknown protein	49.4913	163.323	1.72248	2.42175	0.00015	0.000513767	yes		Peaxi162Scf01503g00002	2.61187	-0.0829519	7.88231	0.00499206	0.0192257
XLOC_007272	Peaxi162Scf00071g01213	beta glucosidase 17	1.72329	5.67547	1.71957	2.34748	0.00035	0.00110899	yes		Peaxi162Scf00228g00914	2.61141	5.47541	32.899	9.71e-09	2.07e-07
XLOC_006395	Peaxi162Scf00061g00093	RING/U-box superfamily protein	8.6702	28.5534	1.71953	2.77226	0.0001	0.00035384	yes		Peaxi162Scf00411g00039	2.60471	5.18896	10.1155	0.00147026	0.00699564
XLOC_023180	Peaxi162Scf00451g00323	Glucan endo-1,3-beta-glucosidase B	44.2522	145.313	1.71534	4.37867	5e-05	0.000185415	yes		Peaxi162Scf00366g00001	2.60323	2.4534	20.7611	5.2e-06	5.55e-05
XLOC_022770	Peaxi162Scf00438g00511	Cytokinin riboside 5'-monophosphate phosphoribohydrolase LOG1	22.7231	74.5721	1.71448	4.37674	5e-05	0.000185415	yes		Peaxi162Scf00401g00018	2.5996	5.68752	63.9654	1.27e-15	1.02e-13
XLOC_020059	Peaxi162Scf00352g00047	tonoplast dicarboxylate transporter	7.86949	25.819	1.71409	3.94666	5e-05	0.000185415	yes		Peaxi162Scf00402g00926	2.59059	1.07264	20.2474	6.8e-06	7.07e-05
XLOC_004834	Peaxi162Scf00039g00054	exocyst subunit exo70 family protein H4	2.99062	9.81156	1.71404	3.10408	5e-05	0.000185415	yes		Peaxi162Scf00005g00612	2.58543	4.92987	55.0774	1.16e-13	6.45e-12
XLOC_021758	Peaxi162Scf00402g00941	Major facilitator superfamily protein	20.4951	67.1933	1.71304	4.40312	5e-05	0.000185415	yes		Peaxi162Scf00386g00063	2.58232	4.37607	14.8856	0.000114233	0.000808607
XLOC_021775	Peaxi162Scf00402g00927	Domain of unknown function (DUF966)	15.8827	51.973	1.71031	2.68137	0.0001	0.00035384	yes		Peaxi162Scf00521g00613	2.58014	4.78731	50.6779	1.09e-12	4.95e-11
XLOC_022246	Peaxi162Scf00420g00350	lysine histidine transporter 1	24.105	78.766	1.70824	4.63307	5e-05	0.000185415	yes		Peaxi162Scf00228g00913	2.57344	4.9974	80.314	3.19e-19	4.56e-17
XLOC_022163	Peaxi162Scf00417g01021	Glucan endo-1,3-beta-glucosidase 7	31.2796	102.116	1.70692	4.54296	5e-05	0.000185415	yes		Peaxi162Scf00287g01112	2.5683	1.59242	8.58254	0.00339402	0.0140444
XLOC_027912	Peaxi162Scf00690g00052	ethylene-responsive-element-binding factor 13 [Petunia x hybrida]	1.4641	4.77807	1.70641	1.07348	0.0794	0.127329	no		Peaxi162Scf00904g00459	2.56361	5.26597	33.2017	8.31e-09	1.79e-07
XLOC_004942	Peaxi162Scf00041g10112	VQ motif-containing family protein [Populus trichocarpa] gb|EEE94381.1| VQ motif-containing family protein [Populus trichocarpa]	12.4226	40.4888	1.70455	4.12246	5e-05	0.000185415	yes		Peaxi162Scf00261g00127	2.56046	2.82788	32.6818	1.09e-08	2.3e-07
XLOC_033510	Peaxi162Scf01242g00036	ribonuclease 2	3.43795	11.2025	1.7042	2.84317	5e-05	0.000185415	yes		Peaxi162Scf00750g00067	2.55663	5.09289	63.0019	2.07e-15	1.61e-13
XLOC_009584	Peaxi162Scf00105g01114	CHY-type/CTCHY-type/RING-type Zinc finger protein	273.553	890.21	1.70233	3.73662	5e-05	0.000185415	yes		Peaxi162Scf00166g00824	2.55525	5.53176	22.4215	2.19e-06	2.61e-05
XLOC_024879	Peaxi162Scf00535g00219	Unknown protein	0.87332	2.8398	1.70121	0.939868	0.09385	0.146723	no		Peaxi162Scf00160g01527	2.5538	6.77697	72.1009	2.04e-17	2.19e-15
XLOC_029763	Peaxi162Scf00803g00412	Unknown protein	9.39799	30.5382	1.70019	2.46661	0.00045	0.00139113	yes		Peaxi162Scf00100g00019	2.54846	0.00665537	5.58698	0.0180945	0.0543621
XLOC_033948	Peaxi162Scf01336g00021	RING-H2 group F2A	5.09941	16.5609	1.69938	3.0696	5e-05	0.000185415	yes		Peaxi162Scf00540g00128	2.54672	3.87122	21.6327	3.3e-06	3.75e-05
XLOC_005206	Peaxi162Scf00045g01524	7-dehydrocholesterol reductase, putative [Ricinus communis] gb|EEF48723.1| 7-dehydrocholesterol reductase, putative [Ricinus communis]	1.76916	5.7455	1.69937	1.57799	0.03135	0.0572151	no		Peaxi162Scf00610g00125	2.54634	4.49663	41.3384	1.28e-10	3.96e-09
XLOC_020127	Peaxi162Scf00355g00021	Glycosyl hydrolase family protein	2.57996	8.3778	1.69923	3.12418	5e-05	0.000185415	yes		Peaxi162Scf00276g00810	2.54123	-0.00621264	6.70839	0.00959601	0.0325984
XLOC_003737	Peaxi162Scf00026g02218	Protein of unknown function (DUF569)	10.5349	34.1785	1.69791	4.15491	5e-05	0.000185415	yes		Peaxi162Scf00013g01518	2.54059	4.1828	39.2434	3.74e-10	1.05e-08
XLOC_002249	Peaxi162Scf00014g00041	2-oxoglutarate (2OG) and Fe(II)-dependent oxygenase superfamily protein	29.4321	95.3245	1.69545	4.23314	5e-05	0.000185415	yes		Peaxi162Scf00108g00119	2.54034	5.31572	59.4999	1.22e-14	8.07e-13
XLOC_011134	Peaxi162Scf00129g01640	beta-1,4-N-acetylglucosaminyltransferase family protein	6.26423	20.256	1.69314	3.42288	5e-05	0.000185415	yes		Peaxi162Scf00284g00230	2.53942	0.919315	12.3361	0.00044429	0.0025856
XLOC_031861	Peaxi162Scf00990g00122	Unknown protein	2.46393	7.95829	1.6915	1.95142	0.0033	0.0081304	yes		Peaxi162Scf00375g00619	2.53524	6.29014	99.3821	2.08e-23	5.32e-21
XLOC_003903	Peaxi162Scf00029g00012		0.823724	2.65832	1.69028	1.01717	0.0496	0.0849892	no		Peaxi162Scf00875g00229	2.53484	0.837265	7.1136	0.00765012	0.0271364
XLOC_018004	Peaxi162Scf00294g00813	At5g37260-like protein [Solanum arcanum]	2.11037	6.8061	1.68933	3.21893	5e-05	0.000185415	yes		Peaxi162Scf00238g01417	2.53348	1.33736	11.7289	0.00061538	0.00339977
XLOC_013483	Peaxi162Scf00174g00105	Ornithine decarboxylase	59.0087	190.287	1.68918	4.4227	5e-05	0.000185415	yes		Peaxi162Scf00196g00724	2.52865	7.44518	44.5386	2.49e-11	8.71e-10
XLOC_020144	Peaxi162Scf00357g00524	Pectin lyase-like superfamily protein	2.20303	7.09723	1.68777	2.74351	0.0002	0.000667709	yes		Peaxi162Scf01464g00006	2.52826	1.26416	11.6236	0.000651201	0.00356534
XLOC_015346	Peaxi162Scf00215g00412	Sterol 3-beta-glucosyltransferase	3.91144	12.5794	1.68529	3.5392	5e-05	0.000185415	yes		Peaxi162Scf00888g00410	2.52476	0.453262	7.68189	0.00557777	0.0210049
XLOC_001602	Peaxi162Scf00009g00431	Protein NRT1/ PTR FAMILY 2.11	3.00818	9.66907	1.68449	3.79055	5e-05	0.000185415	yes		Peaxi162Scf00619g00113	2.52081	3.43957	31.9562	1.58e-08	3.24e-07
XLOC_002878	Peaxi162Scf00016g02624	Protein phosphatase 2C family protein	5.9907	19.2541	1.68437	3.26895	5e-05	0.000185415	yes		Peaxi162Scf00096g00716	2.52056	7.26473	54.0975	1.91e-13	1.02e-11
XLOC_029620	Peaxi162Scf00795g00028	sequence-specific DNA binding transcription factors	4.22605	13.5819	1.6843	2.69103	5e-05	0.000185415	yes		Peaxi162Scf00732g00338	2.51977	8.01166	23.0176	1.61e-06	2.01e-05
XLOC_031297	Peaxi162Scf00943g00214	hydroxyproline-rich glycoprotein family protein	28.6011	91.8804	1.68369	4.00084	5e-05	0.000185415	yes		Peaxi162Scf00016g01036	2.51947	4.07686	68.0338	1.61e-16	1.49e-14
XLOC_002817	Peaxi162Scf00016g01135	cold-regulated 413-plasma membrane 2	181.655	583.108	1.68257	4.34747	5e-05	0.000185415	yes		Peaxi162Scf00339g00048	2.51501	-0.676984	3.13068	0.0768318	0.167
XLOC_027864	Peaxi162Scf00689g00558	Plasma membrane ATPase 2	63.7072	204.266	1.68092	4.37527	5e-05	0.000185415	yes		Peaxi162Scf00496g00815	2.51368	2.21042	6.70659	0.00960572	0.0326082
XLOC_004604	Peaxi162Scf00038g00211	Cytochrome P450 superfamily protein	24.2114	77.5883	1.68015	4.13011	5e-05	0.000185415	yes		Peaxi162Scf00273g00009	2.51199	-0.325898	7.47132	0.00626896	0.023034
XLOC_021461	Peaxi162Scf00392g00317	Outer arm dynein light chain 1 protein	17.0864	54.659	1.67761	4.3682	5e-05	0.000185415	yes		Peaxi162Scf00592g00446	2.50996	-0.64103	4.0288	0.0447298	0.110042
XLOC_014687	Peaxi162Scf00202g00034	Cyclin-L1-1	1.41733	4.53285	1.67725	1.68829	0.02685	0.0500427	no		Peaxi162Scf00017g00257	2.50662	2.28464	46.0108	1.18e-11	4.4e-10
XLOC_024529	Peaxi162Scf00518g00425	REF/SRPP-like protein	21.2707	67.8836	1.6742	4.07663	5e-05	0.000185415	yes		Peaxi162Scf00966g00211	2.5048	5.85224	27.8039	1.34e-07	2.26e-06
XLOC_010673	Peaxi162Scf00126g00141	Protein phosphatase 2C family protein	7.20276	22.94	1.67124	3.46223	5e-05	0.000185415	yes		Peaxi162Scf00691g00621	2.50287	3.92779	26.8552	2.19e-07	3.49e-06
XLOC_029444	Peaxi162Scf00783g00342	Unknown protein	0.970162	3.08613	1.6695	1.2315	0.05815	0.0974286	no		Peaxi162Scf00209g00412	2.50196	6.12638	69.6111	7.22e-17	7.16e-15
XLOC_010822	Peaxi162Scf00128g01227	REF/SRPP-like protein	13.0184	41.2752	1.66473	3.43685	5e-05	0.000185415	yes		Peaxi162Scf00050g01717	2.50069	1.31368	16.2844	5.45e-05	0.000429614
XLOC_010946	Peaxi162Scf00128g01750	GRAM domain family protein	95.7691	303.023	1.66179	4.27915	5e-05	0.000185415	yes		Peaxi162Scf00540g00013	2.49637	9.22509	16.0493	6.17e-05	0.000478732
XLOC_023637	Peaxi162Scf00469g00528	Peroxidase superfamily protein	3.52658	11.1576	1.66168	2.85247	5e-05	0.000185415	yes		Peaxi162Scf00009g00343	2.49231	1.78079	12.2134	0.000474482	0.00272947
XLOC_023308	Peaxi162Scf00454g00411	conserved hypothetical protein [Ricinus communis] gb|EEF48629.1| conserved hypothetical protein [Ricinus communis]	5.36858	16.9402	1.65784	2.57463	0.00035	0.00110899	yes		Peaxi162Scf01069g10012	2.49041	2.30727	11.5595	0.000674057	0.0036624
XLOC_000720	Peaxi162Scf00003g00217	ARM repeat superfamily protein	6.14498	19.3725	1.65653	3.26483	5e-05	0.000185415	yes		Peaxi162Scf00634g00035	2.4847	0.612938	20.4936	5.98e-06	6.29e-05
XLOC_023273	Peaxi162Scf00452g00055	SAUR-like auxin-responsive protein family	19.5892	61.7009	1.65523	2.9367	5e-05	0.000185415	yes		Peaxi162Scf00045g00625	2.4839	3.74472	52.2505	4.89e-13	2.38e-11
XLOC_010004	Peaxi162Scf00112g01918	Leucine-rich repeat transmembrane protein kinase	1.19872	3.76819	1.65237	0.910679	0.0587	0.0982269	no		Peaxi162Scf01607g00112	2.48324	8.80675	4.9634	0.0258893	0.0723349
XLOC_002350	Peaxi162Scf00015g00126	DNA/RNA-binding protein KIN17	15.9318	50.0717	1.65208	4.25013	5e-05	0.000185415	yes		Peaxi162Scf00891g00120	2.48223	10.1758	32.595	1.14e-08	2.38e-07
XLOC_030307	Peaxi162Scf00845g00023	Ethylene-responsive transcription factor 4	46.6359	146.399	1.6504	4.2027	5e-05	0.000185415	yes		Peaxi162Scf00016g00045	2.47875	1.29092	1.76042	0.184572	0.321117
XLOC_019359	Peaxi162Scf00332g00619	Phosphatidylcholine:diacylglycerol cholinephosphotransferase 1	9.78046	30.6775	1.64921	3.65378	5e-05	0.000185415	yes		Peaxi162Scf00454g00117	2.47873	0.689434	8.78066	0.00304441	0.0128345
XLOC_017254	Peaxi162Scf00270g00822	RING/U-box superfamily protein	18.6242	58.2959	1.64622	4.2687	5e-05	0.000185415	yes		Peaxi162Scf00003g05023	2.47752	5.14314	5.11252	0.0237538	0.0675437
XLOC_009144	Peaxi162Scf00100g00019	2-oxoglutarate (2OG) and Fe(II)-dependent oxygenase superfamily protein	0.878627	2.74862	1.64539	1.35141	0.024	0.0454541	yes		Peaxi162Scf00230g00126	2.47685	3.03822	11.3356	0.000760348	0.00404474
XLOC_007806	Peaxi162Scf00076g00074	FAD-binding Berberine family protein	54.7436	170.984	1.6431	4.37599	5e-05	0.000185415	yes		Peaxi162Scf00998g00127	2.47473	1.55384	17.2906	3.21e-05	0.000274315
XLOC_027698	Peaxi162Scf00683g00043	Calcium-binding EF-hand family protein	25.4855	79.4584	1.64052	3.54273	5e-05	0.000185415	yes		Peaxi162Scf00436g00515	2.47318	7.37801	58.134	2.45e-14	1.5e-12
XLOC_026376	Peaxi162Scf00610g00021	Cytochrome P450 superfamily protein	6.43383	20.0529	1.64006	3.47425	5e-05	0.000185415	yes		Peaxi162Scf00751g00217	2.47181	0.0739881	4.16063	0.0413741	0.103574
XLOC_028550	Peaxi162Scf00725g00019	Duplicated homeodomain-like superfamily protein	59.2727	184.391	1.63733	4.13935	5e-05	0.000185415	yes		Peaxi162Scf00498g00444	2.47146	4.65907	10.0907	0.00149019	0.00708232
XLOC_020483	Peaxi162Scf00362g00848	Senescence/dehydration-associated protein-related	18.7676	58.3235	1.63584	4.32638	5e-05	0.000185415	yes		Peaxi162Scf00691g00218	2.46697	0.392917	9.42657	0.00213864	0.00956439
XLOC_029547	Peaxi162Scf00789g00035	lysine histidine transporter 1	4.79974	14.9035	1.63462	3.19441	5e-05	0.000185415	yes		Peaxi162Scf01115g00115	2.46553	1.76299	12.5496	0.00039629	0.00233978
XLOC_011178	Peaxi162Scf00130g00326	Heat stress transcription factor B-3	68.2852	211.874	1.63356	4.22166	5e-05	0.000185415	yes		Peaxi162Scf00897g00045	2.45609	1.89466	20.656	5.5e-06	5.83e-05
XLOC_004603	Peaxi162Scf00038g02025	lipoxygenase 3	5.2012	16.1189	1.63184	3.8742	5e-05	0.000185415	yes		Peaxi162Scf00789g00618	2.4474	3.66655	39.7604	2.87e-10	8.25e-09
XLOC_014431	Peaxi162Scf00195g00519	cytochrome P450, family 718	16.1556	50.0526	1.63141	3.93801	5e-05	0.000185415	yes		Peaxi162Scf00098g00072	2.44313	-0.623429	4.99645	0.0253994	0.0713124
XLOC_000585	Peaxi162Scf00003g00253	Zinc finger protein 1 [Morus notabilis]	2.11263	6.54478	1.6313	1.55261	0.02075	0.0400903	yes		Peaxi162Scf00494g00053	2.44195	6.06054	14.6178	0.000131664	0.000917229
XLOC_024207	Peaxi162Scf00498g00314	beta galactosidase 1	121.118	375.072	1.63075	3.81339	5e-05	0.000185415	yes		Peaxi162Scf00026g01511	2.43977	0.396985	6.14597	0.0131712	0.0421054
XLOC_022296	Peaxi162Scf00420g00236	Estradiol 17-beta-dehydrogenase 12	31.295	96.8836	1.63032	4.39488	5e-05	0.000185415	yes		Peaxi162Scf00064g10024	2.43919	5.10248	58.4207	2.12e-14	1.33e-12
XLOC_016311	Peaxi162Scf00242g00091	Chlorophyll a-b binding protein 16, chloroplastic	2.79346	8.62622	1.62667	2.05502	0.00305	0.0075881	yes		Peaxi162Scf00474g00612	2.43769	8.12254	15.6475	7.63e-05	0.000574546
XLOC_005430	Peaxi162Scf00046g00161	Zinc-binding dehydrogenase family protein	1.1443	3.53124	1.62571	1.60338	0.0156	0.0313362	yes		Peaxi162Scf00492g00068	2.43431	3.04051	27.9497	1.25e-07	2.11e-06
XLOC_011283	Peaxi162Scf00132g00026	RING membrane-anchor 1	71.1996	219.487	1.62419	4.2606	5e-05	0.000185415	yes		Peaxi162Scf00088g00912	2.43389	1.09175	10.1911	0.00141123	0.00676918
XLOC_018964	Peaxi162Scf00320g00020	phosphatidylinositol-4-phosphate 5-kinase family protein	5.21392	16.0586	1.62291	4.23035	5e-05	0.000185415	yes		Peaxi162Scf00076g00531	2.43168	0.232768	4.10624	0.0427252	0.106208
XLOC_023091	Peaxi162Scf00449g00045	conserved hypothetical protein [Ricinus communis] gb|EEF37123.1| conserved hypothetical protein [Ricinus communis]	1.28372	3.95246	1.62242	1.25375	0.07935	0.127261	no		Peaxi162Scf00352g00047	2.43038	8.37739	63.7543	1.41e-15	1.12e-13
XLOC_003324	Peaxi162Scf00020g01714	Bifunctional pinoresinol-lariciresinol reductase	42.3909	130.285	1.61984	4.30919	5e-05	0.000185415	yes		Peaxi162Scf00152g01225	2.42773	0.959805	8.81189	0.00299274	0.0126475
XLOC_034663	Peaxi162Scf01890g00029	Unknown protein	1.37142	4.2108	1.61842	1.06482	0.3172	0.396628	no		Peaxi162Scf00192g00028	2.42772	-0.374015	3.22373	0.0725781	0.159596
XLOC_026498	Peaxi162Scf00616g00417	Protein kinase superfamily protein	9.97855	30.5775	1.61557	3.75323	5e-05	0.000185415	yes		Peaxi162Scf00418g00037	2.42581	2.40475	4.42302	0.0354573	0.092029
XLOC_004432	Peaxi162Scf00037g00096	SRC2-like protein [Capsicum annuum]	101.08	309.569	1.61477	3.9162	5e-05	0.000185415	yes		Peaxi162Scf00357g00833	2.4239	4.56963	80.0224	3.7e-19	5.22e-17
XLOC_033849	Peaxi162Scf01313g00013	ortholog of sugar beet HS1 PRO-1 2	62.0686	189.995	1.61403	4.08685	5e-05	0.000185415	yes		Peaxi162Scf00007g01328	2.4169	4.02981	43.2338	4.86e-11	1.64e-09
XLOC_029052	Peaxi162Scf00758g00011	calcium-transporting ATPase, putative	7.69686	23.5216	1.61165	4.11657	5e-05	0.000185415	yes		Peaxi162Scf01002g00214	2.41674	5.34535	3.84564	0.0498755	0.11991
XLOC_033860	Peaxi162Scf01313g00027	anthranilate synthase 2	3.0763	9.39653	1.61093	3.07293	5e-05	0.000185415	yes		Peaxi162Scf00390g00226	2.41655	0.157971	6.97982	0.0082434	0.0288798
XLOC_017820	Peaxi162Scf00286g00829	UDP-N-acetylglucosamine--peptide N-acetylglucosaminyltransferase 110 kDa subunit	11.6395	35.5123	1.60929	4.094	5e-05	0.000185415	yes		Peaxi162Scf00207g00045	2.41323	4.9227	10.2411	0.00137349	0.00661801
XLOC_032514	Peaxi162Scf01068g00019	Late cornified envelope protein 1E [Theobroma cacao] gb|EOX96360.1| Late cornified envelope protein 1E [Theobroma cacao]	1.42319	4.33733	1.60768	0.943592	0.05885	0.0984334	no		Peaxi162Scf00201g00127	2.40791	5.02992	33.825	6.03e-09	1.33e-07
XLOC_009154	Peaxi162Scf00100g00063	Unknown protein	1.25067	3.80557	1.60542	1.34769	0.0251	0.0472325	yes		Peaxi162Scf00299g00231	2.40521	2.82927	6.89134	0.00866141	0.030066
XLOC_028251	Peaxi162Scf00708g00012	Plastid-lipid-associated protein, chloroplastic	24.4137	74.2146	1.60401	4.04917	5e-05	0.000185415	yes		Peaxi162Scf00170g00323	2.40105	3.29916	34.6181	4.01e-09	9.21e-08
XLOC_012351	Peaxi162Scf00155g00007	FAD-binding Berberine family protein	2.47237	7.5143	1.60374	2.56427	0.00085	0.00246011	yes		Peaxi162Scf01209g00011	2.39789	4.46245	23.9509	9.88e-07	1.32e-05
XLOC_013301	Peaxi162Scf00171g00619	NAC domain containing protein 57	1.00112	3.03947	1.6022	1.40382	0.02255	0.0430825	yes		Peaxi162Scf00290g00064	2.38463	5.00635	5.41493	0.0199652	0.0589731
XLOC_016537	Peaxi162Scf00251g00123	3-ketoacyl-CoA synthase 11	3.85834	11.6682	1.59652	3.04046	5e-05	0.000185415	yes		Peaxi162Scf01313g00234	2.38417	5.8454	91.8262	9.46e-22	1.96e-19
XLOC_024277	Peaxi162Scf00500g00714	Sulfite exporter TauE/SafE family protein	16.8491	50.9425	1.5962	3.9339	5e-05	0.000185415	yes		Peaxi162Scf00951g00215	2.38406	1.51966	10.5007	0.00119332	0.00588757
XLOC_021120	Peaxi162Scf00382g00086	Unknown protein	11.1567	33.7289	1.59608	2.24127	0.0029	0.00726086	yes		Peaxi162Scf00013g00429	2.38286	5.5191	56.1316	6.78e-14	3.9e-12
XLOC_026093	Peaxi162Scf00592g00443	Glutathione S-transferase family protein	15.4222	46.5738	1.59451	3.3117	5e-05	0.000185415	yes		Peaxi162Scf00226g00821	2.38122	1.83672	6.27299	0.0122592	0.0397981
XLOC_002121	Peaxi162Scf00013g00201	Protein of unknown function (DUF677)	6.18675	18.6357	1.59082	3.33322	5e-05	0.000185415	yes		Peaxi162Scf00111g01325	2.37824	1.46317	14.4895	0.000140941	0.000972407
XLOC_023244	Peaxi162Scf00452g00411	Unknown protein	26.7215	80.4546	1.59017	3.91884	5e-05	0.000185415	yes		Peaxi162Scf00564g00613	2.37687	2.99812	21.5776	3.4e-06	3.85e-05
XLOC_030634	Peaxi162Scf00886g00021	Unknown protein	11.7111	35.2494	1.58971	4.05417	5e-05	0.000185415	yes		Peaxi162Scf00411g00021	2.37648	2.11946	5.28812	0.0214713	0.0623311
XLOC_022312	Peaxi162Scf00420g00443	Ankyrin-3	2.91807	8.75614	1.58528	3.18495	5e-05	0.000185415	yes		Peaxi162Scf00195g00027	2.36921	5.17854	42.0709	8.8e-11	2.81e-09
XLOC_017910	Peaxi162Scf00289g00010	Mechanosensitive ion channel family protein	2.90798	8.70573	1.58195	3.28647	5e-05	0.000185415	yes		Peaxi162Scf00835g00326	2.36799	8.21213	89.6779	2.8e-21	5.64e-19
XLOC_027251	Peaxi162Scf00658g00726	ENTH/VHS family protein	14.7259	44.0759	1.58163	2.89704	5e-05	0.000185415	yes		Peaxi162Scf00159g01028	2.36707	5.84793	99.2965	2.17e-23	5.42e-21
XLOC_000291	Peaxi162Scf00001g00222	alpha/beta-Hydrolases superfamily protein	21.1583	63.3179	1.58139	4.10961	5e-05	0.000185415	yes		Peaxi162Scf01066g00013	2.36637	5.79184	50.1996	1.39e-12	6.23e-11
XLOC_012408	Peaxi162Scf00156g00619	F-box protein PP2-B1	9.01822	26.9631	1.58007	3.33384	5e-05	0.000185415	yes		Peaxi162Scf00072g00024	2.36565	5.70665	63.8897	1.32e-15	1.06e-13
XLOC_006569	Peaxi162Scf00064g00722	GDSL esterase/lipase	0.929546	2.77794	1.57942	1.38724	0.04345	0.0759176	no		Peaxi162Scf00234g00713	2.36267	0.296506	5.08689	0.0241074	0.0683163
XLOC_014255	Peaxi162Scf00192g00521	Fructokinase-1	8.72503	26.0035	1.57547	3.5711	5e-05	0.000185415	yes		Peaxi162Scf00722g00044	2.36124	4.49672	53.2302	2.97e-13	1.5e-11
XLOC_003252	Peaxi162Scf00020g00168	Late embryogenesis abundant (LEA) hydroxyproline-rich glycoprotein family	57.0795	169.926	1.57386	3.96269	5e-05	0.000185415	yes		Peaxi162Scf00092g01519	2.35968	8.64252	40.9139	1.59e-10	4.8e-09
XLOC_021079	Peaxi162Scf00381g00079	ABC transporter G family member 11	1.75427	5.20577	1.56924	2.55096	0.0016	0.00431488	yes		Peaxi162Scf00087g00014	2.35939	2.90842	12.9536	0.000319315	0.00195612
XLOC_006477	Peaxi162Scf00062g00421	LJRHL1-like 1	3.34692	9.92497	1.56823	2.69614	0.00015	0.000513767	yes		Peaxi162Scf00016g00013	2.35928	3.99601	38.5035	5.47e-10	1.48e-08
XLOC_033509	Peaxi162Scf01242g00126	conserved hypothetical protein [Ricinus communis] gb|EEF35096.1| conserved hypothetical protein [Ricinus communis]	3.3474	9.91225	1.56617	2.18971	0.0018	0.0047873	yes		Peaxi162Scf00403g00716	2.35461	1.7255	20.7575	5.21e-06	5.56e-05
XLOC_008772	Peaxi162Scf00091g00713	photosystem I subunit O	0.960847	2.84432	1.5657	0.966842	0.1613	0.229792	no		Peaxi162Scf00003g02550	2.35361	4.86384	38.8114	4.67e-10	1.28e-08
XLOC_007651	Peaxi162Scf00074g01834	mitogen-activated protein kinase 12	1.73787	5.14044	1.56458	0.961115	0.21385	0.288785	no		Peaxi162Scf00314g01029	2.35064	6.2752	53.1294	3.12e-13	1.57e-11
XLOC_014468	Peaxi162Scf00196g00225	Very-long-chain (3R)-3-hydroxyacyl-[acyl-carrier protein] dehydratase 1	37.9221	112.169	1.56457	3.99863	5e-05	0.000185415	yes		Peaxi162Scf00446g00413	2.35048	4.33564	23.7785	1.08e-06	1.43e-05
XLOC_005466	Peaxi162Scf00047g00053	lectin receptor kinase a4.3	20.5056	60.568	1.56254	4.13287	5e-05	0.000185415	yes		Peaxi162Scf00347g01016	2.34776	7.70074	12.8818	0.000331797	0.00201826
XLOC_024531	Peaxi162Scf00518g00436	Zn-dependent exopeptidases superfamily protein	2.8268	8.34815	1.56229	1.81209	0.00655	0.0147655	yes		Peaxi162Scf00362g00344	2.34762	4.1654	26.4636	2.69e-07	4.19e-06
XLOC_010114	Peaxi162Scf00116g00083	Homeobox protein knotted-1-like 3	7.01351	20.7048	1.56176	3.72866	5e-05	0.000185415	yes		Peaxi162Scf00170g00213	2.33774	-0.211418	5.39122	0.0202383	0.0595477
XLOC_005635	Peaxi162Scf00047g02126	RING/U-box superfamily protein	8.22822	24.2523	1.55947	2.82093	5e-05	0.000185415	yes		Peaxi162Scf01010g00125	2.33642	3.48958	35.3071	2.82e-09	6.66e-08
XLOC_013090	Peaxi162Scf00167g01330	Peroxidase superfamily protein	535.317	1577.17	1.55887	3.26161	5e-05	0.000185415	yes		Peaxi162Scf00450g00314	2.33433	4.31287	28.788	8.07e-08	1.43e-06
XLOC_031387	Peaxi162Scf00949g00113	xyloglucan endotransglucosylase/hydrolase 5	1.68049	4.94966	1.55845	1.73935	0.0152	0.0306321	yes		Peaxi162Scf00297g01122	2.33404	0.673968	6.68397	0.00972838	0.0329185
XLOC_011099	Peaxi162Scf00129g00116	Unknown protein	1.89046	5.56475	1.55758	1.76298	0.03205	0.058316	no		Peaxi162Scf00984g00023	2.33057	2.55107	11.0198	0.000901435	0.00466296
XLOC_009902	Peaxi162Scf00111g01112	Unknown protein	9.9946	29.3951	1.55636	2.48346	0.0002	0.000667709	yes		Peaxi162Scf00001g00433	2.32997	3.98941	29.2493	6.36e-08	1.16e-06
XLOC_001076	Peaxi162Scf00004g04126	Hydroxymethylglutaryl-CoA lyase, mitochondrial	21.0605	61.7316	1.55147	4.12655	5e-05	0.000185415	yes		Peaxi162Scf00774g00123	2.3259	0.768796	9.50492	0.00204921	0.00923282
XLOC_002583	Peaxi162Scf00016g00336	WD repeat-containing protein 13	1.94762	5.69333	1.54756	1.01238	0.108	0.165157	no		Peaxi162Scf00003g05227	2.32556	2.61462	37.8798	7.52e-10	1.99e-08
XLOC_023523	Peaxi162Scf00463g00320	Fatty acyl-CoA reductase 2	3.19593	9.33068	1.54574	3.1047	5e-05	0.000185415	yes		Peaxi162Scf00274g00443	2.32528	1.54432	22.6507	1.94e-06	2.37e-05
XLOC_003060	Peaxi162Scf00017g02017	wall associated kinase 5	2.00048	5.83175	1.54359	2.03601	0.00305	0.0075881	yes		Peaxi162Scf00188g00528	2.32415	-0.115717	6.99538	0.00817203	0.028688
XLOC_028505	Peaxi162Scf00722g00044	Major facilitator superfamily protein	2.94408	8.58186	1.54347	2.85187	5e-05	0.000185415	yes		Peaxi162Scf00102g00168	2.3213	1.65967	5.74861	0.0165017	0.0506055
XLOC_016544	Peaxi162Scf00251g00081	Non-specific lipid-transfer protein	73.4199	213.986	1.54327	3.41449	5e-05	0.000185415	yes		Peaxi162Scf00123g00069	2.32117	2.39836	15.6263	7.72e-05	0.000579737
XLOC_011354	Peaxi162Scf00132g01513	PEBP (phosphatidylethanolamine-binding protein) family protein	13.1276	38.2603	1.54325	2.77272	5e-05	0.000185415	yes		Peaxi162Scf00201g00243	2.31797	-0.148522	4.1541	0.041534	0.103886
XLOC_013876	Peaxi162Scf00183g00923	Inositol-3-phosphate synthase	1.00373	2.92106	1.54113	1.96675	0.0034	0.00834304	yes		Peaxi162Scf00076g00617	2.30913	2.7591	3.95168	0.0468246	0.114152
XLOC_011057	Peaxi162Scf00129g00430	Protein of unknown function (DUF1637)	8.07231	23.4532	1.53873	3.11028	5e-05	0.000185415	yes		Peaxi162Scf00009g02317	2.30751	2.61787	15.7605	7.19e-05	0.000545396
XLOC_033007	Peaxi162Scf01149g00023	Dehydration-responsive element-binding protein 2A	10.2918	29.8913	1.53823	3.59999	5e-05	0.000185415	yes		Peaxi162Scf00227g00811	2.30636	5.87963	47.9437	4.39e-12	1.79e-10
XLOC_026541	Peaxi162Scf00618g00331	Calcium-binding EF-hand family protein [Theobroma cacao] gb|EOY23549.1| Calcium-binding EF-hand family protein [Theobroma cacao]	2.72119	7.89312	1.53636	2.25937	0.00155	0.00419549	yes		Peaxi162Scf00173g00093	2.303	0.0353091	3.1627	0.0753385	0.164375
XLOC_007791	Peaxi162Scf00076g00320	Protein NRT1/ PTR FAMILY 3.1	4.68236	13.5705	1.53517	3.16105	5e-05	0.000185415	yes		Peaxi162Scf00004g02340	2.30265	3.6281	25.1224	5.38e-07	7.76e-06
XLOC_030989	Peaxi162Scf00919g00027	Protein phosphatase 2C family protein	9.57492	27.7439	1.53484	3.2605	5e-05	0.000185415	yes		Peaxi162Scf01042g00028	2.29833	1.35539	6.4009	0.0114062	0.0375113
XLOC_004632	Peaxi162Scf00038g02434	Leucine-rich receptor-like protein kinase family protein	1.53968	4.45826	1.53385	2.70206	0.00015	0.000513767	yes		Peaxi162Scf00132g00087	2.29755	0.128135	5.46488	0.0194024	0.0576891
XLOC_014147	Peaxi162Scf00190g00015		5.77623	16.7056	1.53213	2.6679	0.0005	0.00152937	yes		Peaxi162Scf00463g00320	2.29665	1.83867	23.4518	1.28e-06	1.65e-05
XLOC_013297	Peaxi162Scf00171g00419	Myb-like DNA-binding protein, putative [Solanum demissum]	2.81115	8.12252	1.53077	2.66214	5e-05	0.000185415	yes		Peaxi162Scf00001g00027	2.29564	2.86079	4.19033	0.0406552	0.102225
XLOC_029686	Peaxi162Scf00801g00310	High-affinity nitrate transporter 3.1	169.301	488.364	1.52837	3.84117	5e-05	0.000185415	yes		Peaxi162Scf00261g00181	2.29494	-0.674688	2.41847	0.119912	0.233907
XLOC_007596	Peaxi162Scf00074g00622	3-oxoacyl-[acyl-carrier-protein] synthase 2	3.80541	10.9759	1.52822	3.1149	5e-05	0.000185415	yes		Peaxi162Scf00087g00222	2.29377	0.555717	6.55156	0.0104792	0.0349398
XLOC_004532	Peaxi162Scf00038g00721	heptahelical transmembrane protein2	9.95465	28.7098	1.5281	3.19671	5e-05	0.000185415	yes		Peaxi162Scf00038g01819	2.2911	-0.183471	6.2983	0.0120854	0.0393387
XLOC_022030	Peaxi162Scf00411g00055	exocyst subunit exo70 family protein H1	12.0219	34.6413	1.52682	4.01181	5e-05	0.000185415	yes		Peaxi162Scf00294g01311	2.2867	3.05965	32.3222	1.31e-08	2.72e-07
XLOC_010001	Peaxi162Scf00112g00158	Aquaporin NIP1-1	7.58863	21.8506	1.52576	3.03039	5e-05	0.000185415	yes		Peaxi162Scf01105g00217	2.28611	6.13768	29.4441	5.76e-08	1.05e-06
XLOC_015145	Peaxi162Scf00209g00411	Protein NRT1/ PTR FAMILY 4.6	9.40884	27.0908	1.52572	3.64118	5e-05	0.000185415	yes		Peaxi162Scf00113g00024	2.28324	3.11548	23.4075	1.31e-06	1.68e-05
XLOC_006001	Peaxi162Scf00054g00202	MATE efflux family protein	1.05772	3.04532	1.52564	1.4149	0.0451	0.0783369	no		Peaxi162Scf00528g00823	2.28299	4.99432	60.0011	9.48e-15	6.33e-13
XLOC_033446	Peaxi162Scf01221g00043	Calcium-dependent lipid-binding (CaLB domain) family protein	3.00379	8.6426	1.52468	3.03222	0.0001	0.00035384	yes		Peaxi162Scf00273g00008	2.27878	1.9203	9.0286	0.00265788	0.0114903
XLOC_010322	Peaxi162Scf00119g00811	Haloacid dehalogenase-like hydrolase (HAD) superfamily protein	59.6623	171.539	1.52365	4.00236	5e-05	0.000185415	yes		Peaxi162Scf01058g00156	2.27481	6.70615	82.4873	1.06e-19	1.62e-17
XLOC_004116	Peaxi162Scf00032g02024	golgi nucleotide sugar transporter 1	11.1496	32.0101	1.52153	3.45944	5e-05	0.000185415	yes		Peaxi162Scf00944g00154	2.27462	0.571554	7.13195	0.00757225	0.0269109
XLOC_025838	Peaxi162Scf00578g00014	S-adenosylmethionine synthase 3	447.988	1283.75	1.51883	3.1769	5e-05	0.000185415	yes		Peaxi162Scf00046g00718	2.27396	7.41506	21.6948	3.2e-06	3.65e-05
XLOC_003082	Peaxi162Scf00017g00248	Calmodulin binding protein-like	10.2215	29.2857	1.51859	3.70699	5e-05	0.000185415	yes		Peaxi162Scf00442g00526	2.27372	0.988783	10.4495	0.0012268	0.00602908
XLOC_014326	Peaxi162Scf00194g00019	aspartic proteinase A1	16.4459	47.0911	1.51773	3.94197	5e-05	0.000185415	yes		Peaxi162Scf00057g00154	2.2706	1.31921	3.92999	0.0474323	0.115334
XLOC_010786	Peaxi162Scf00128g00723	response regulator 11	5.14548	14.7095	1.51537	3.24943	5e-05	0.000185415	yes		Peaxi162Scf00367g00062	2.27005	5.60474	25.1664	5.26e-07	7.61e-06
XLOC_013670	Peaxi162Scf00177g01129	Unknown protein	1.68356	4.79746	1.51075	1.15623	0.06085	0.101319	no		Peaxi162Scf00057g00620	2.26941	0.93825	5.13609	0.0234334	0.0667877
XLOC_018079	Peaxi162Scf00296g00910	lecithin:cholesterol acyltransferase 3	12.1844	34.7055	1.51013	3.76096	5e-05	0.000185415	yes		Peaxi162Scf00383g00920	2.26629	4.28058	24.9759	5.81e-07	8.31e-06
XLOC_009973	Peaxi162Scf00111g01325	RING/U-box superfamily protein isoform 3 [Theobroma cacao] gb|EOY13509.1| RING/U-box superfamily protein isoform 3 [Theobroma cacao]	2.09002	5.95177	1.5098	1.7534	0.0129	0.0265852	yes		Peaxi162Scf00674g00213	2.26311	4.47259	80.6438	2.7e-19	3.97e-17
XLOC_000294	Peaxi162Scf00001g00254	conserved hypothetical protein [Ricinus communis] gb|EEF47298.1| conserved hypothetical protein [Ricinus communis]	0.999731	2.84683	1.50975	0.880734	0.1649	0.233904	no		Peaxi162Scf00021g00139	2.26272	1.46551	12.4833	0.000410596	0.00241667
XLOC_002563	Peaxi162Scf00015g00308	RNA-binding protein 42	1.88555	5.35826	1.50678	1.93217	0.00755	0.0167087	yes		Peaxi162Scf00209g00515	2.26197	1.73377	16.7381	4.29e-05	0.000350039
XLOC_025921	Peaxi162Scf00583g00227	Unknown protein	1.01675	2.88596	1.50509	0.741221	0.31975	0.399286	no		Peaxi162Scf00493g00316	2.26119	4.77591	71.2879	3.09e-17	3.2e-15
XLOC_006794	Peaxi162Scf00066g01129	Unknown protein	18.3351	51.9455	1.50239	3.8559	5e-05	0.000185415	yes		Peaxi162Scf00074g00622	2.25992	2.75249	23.2224	1.44e-06	1.83e-05
XLOC_022787	Peaxi162Scf00438g00830		1.69971	4.80126	1.49813	1.13261	0.06795	0.111344	no		Peaxi162Scf00152g00009	2.25934	-0.302296	3.27246	0.0704518	0.156049
XLOC_005830	Peaxi162Scf00051g01410	NAC domain protein,	66.1301	186.776	1.49793	3.90356	5e-05	0.000185415	yes		Peaxi162Scf00679g00032	2.25854	2.96515	23.6566	1.15e-06	1.5e-05
XLOC_002411	Peaxi162Scf00015g00122	Unknown protein	12.8223	36.1828	1.49665	3.34652	5e-05	0.000185415	yes		Peaxi162Scf00437g00320	2.25788	7.22087	36.5616	1.48e-09	3.7e-08
XLOC_033763	Peaxi162Scf01294g00029	Dehydration-responsive element-binding protein 1F	1.72953	4.87418	1.49478	1.43549	0.05685	0.0955518	no		Peaxi162Scf00069g02239	2.25619	4.29799	8.66665	0.00324086	0.0135196
XLOC_011561	Peaxi162Scf00137g00121	Unknown protein	1.30128	3.66716	1.49474	0.891341	0.0975	0.151521	no		Peaxi162Scf00083g00082	2.25357	7.88724	69.8069	6.54e-17	6.51e-15
XLOC_021394	Peaxi162Scf00391g00430	Class I peptide chain release factor	1.3457	3.79157	1.49443	1.52355	0.0147	0.0297579	yes		Peaxi162Scf00193g00098	2.24926	8.85831	5.36032	0.0206	0.0603657
XLOC_024605	Peaxi162Scf00521g00036	PHYTOENE SYNTHASE	4.14681	11.6721	1.49299	2.90707	5e-05	0.000185415	yes		Peaxi162Scf00394g00910	2.24792	0.549514	5.58438	0.0181214	0.0544114
XLOC_026219	Peaxi162Scf00599g00008	ASR4 protein [Solanum peruvianum]	109.883	308.542	1.48949	4.03567	5e-05	0.000185415	yes		Peaxi162Scf00065g00033	2.24476	0.418204	7.81051	0.00519432	0.0198533
XLOC_000083	Peaxi162Scf00000g00067	Protein of unknown function, DUF647	7.95536	22.3014	1.48714	3.36035	5e-05	0.000185415	yes		Peaxi162Scf00192g00031	2.24318	3.51412	25.5009	4.42e-07	6.55e-06
XLOC_033798	Peaxi162Scf01309g00012	fatty acid desaturase 2	52.3096	146.477	1.48552	3.82121	5e-05	0.000185415	yes		Peaxi162Scf00957g00111	2.24277	6.3934	92.038	8.5e-22	1.78e-19
XLOC_007739	Peaxi162Scf00075g01551	conserved hypothetical protein [Ricinus communis] gb|EEF28541.1| conserved hypothetical protein [Ricinus communis]	1.94002	5.42361	1.48318	2.12416	0.00195	0.0051377	yes		Peaxi162Scf00628g00019	2.24234	3.3616	14.6043	0.000132614	0.000922948
XLOC_030452	Peaxi162Scf00860g00429	Subtilisin-like serine endopeptidase family protein	4.65194	12.9954	1.48209	3.16126	5e-05	0.000185415	yes		Peaxi162Scf00528g00414	2.24069	0.516395	7.50202	0.006163	0.0227258
XLOC_030438	Peaxi162Scf00858g00215	phenylalanine ammonia-lyase 2	194.745	543.376	1.48037	3.25129	5e-05	0.000185415	yes		Peaxi162Scf00106g00116	2.23845	-0.233177	4.29391	0.0382492	0.0977442
XLOC_002674	Peaxi162Scf00016g01936	Thioredoxin M3, chloroplastic	15.9492	44.4946	1.48014	2.94542	5e-05	0.000185415	yes		Peaxi162Scf00074g00019	2.23802	2.76994	14.3209	0.000154142	0.00104916
XLOC_020846	Peaxi162Scf00374g00514	Auxin efflux carrier family protein	8.14826	22.6854	1.4772	3.41931	5e-05	0.000185415	yes		Peaxi162Scf00163g00178	2.22772	4.36413	77.4852	1.34e-18	1.69e-16
XLOC_007093	Peaxi162Scf00069g02244	phosphoenolpyruvate carboxylase 3	11.2312	31.2371	1.47575	3.85394	5e-05	0.000185415	yes		Peaxi162Scf00919g00027	2.2262	3.99248	34.0785	5.29e-09	1.18e-07
XLOC_015827	Peaxi162Scf00228g00621	poly(A) polymerase 3	10.2478	28.4604	1.47364	3.44684	5e-05	0.000185415	yes		Peaxi162Scf00157g00117	2.22559	2.8635	21.903	2.87e-06	3.33e-05
XLOC_015188	Peaxi162Scf00211g00072	Kidney mitochondrial carrier protein 1	8.34114	23.1522	1.47283	3.09334	5e-05	0.000185415	yes		Peaxi162Scf00189g00021	2.22481	3.01992	31.0909	2.46e-08	4.88e-07
XLOC_006491	Peaxi162Scf00062g00113	Glyc function (DUF1680), putative isoform 1 [Theobroma cacao]	5.80526	16.109	1.47244	3.52588	5e-05	0.000185415	yes		Peaxi162Scf00357g00524	2.22464	2.87843	29.5255	5.52e-08	1.01e-06
XLOC_011351	Peaxi162Scf00132g01013	glutathione S-transferase TAU 8	1.55578	4.30941	1.46985	2.07067	0.0026	0.00660917	yes		Peaxi162Scf00045g02242	2.22401	9.72407	5.7077	0.0168907	0.0515456
XLOC_003442	Peaxi162Scf00021g01915	nicotinamidase 2	19.4239	53.7479	1.46837	3.29526	5e-05	0.000185415	yes		Peaxi162Scf00560g00618	2.22127	1.73529	24.6179	6.99e-07	9.76e-06
XLOC_025531	Peaxi162Scf00560g00734	Protein kinase superfamily protein	1.61363	4.46341	1.46784	1.04114	0.1537	0.221066	no		Peaxi162Scf00092g00324	2.22031	6.94501	41.2803	1.32e-10	4.05e-09
XLOC_020668	Peaxi162Scf00367g00049	ATP synthase mitochondrial F1 complex assembly factor 1 isoform 1 [Theobroma cacao] gb|EOY28099.1| ATP synthase mitochondrial F1 complex assembly factor 1 isoform 1 [Theobroma cacao]	1.55356	4.29252	1.46625	1.47482	0.0242	0.0457739	yes		Peaxi162Scf00725g00019	2.22016	6.17392	24.2302	8.55e-07	1.16e-05
XLOC_007892	Peaxi162Scf00078g01131	Protein NRT1/ PTR FAMILY 4.4	20.4199	56.356	1.4646	3.82568	5e-05	0.000185415	yes		Peaxi162Scf00061g00093	2.21451	3.64807	28.5792	8.99e-08	1.58e-06
XLOC_004767	Peaxi162Scf00038g02342	alanine aminotransferase 2	19.4881	53.6778	1.46173	3.7542	5e-05	0.000185415	yes		Peaxi162Scf00155g00007	2.21312	3.85576	19.4368	1.04e-05	0.000101685
XLOC_028204	Peaxi162Scf00703g00011	MADS-box transcription factor 27	1.35407	3.72846	1.46128	1.30648	0.05285	0.089785	no		Peaxi162Scf00007g01016	2.2121	1.29554	11.4144	0.000728764	0.00390535
XLOC_032520	Peaxi162Scf01069g10012	Protein of unknown function (DUF506)	2.14918	5.91427	1.46041	1.81305	0.01145	0.0239828	yes		Peaxi162Scf00711g00530	2.2102	6.36431	35.8149	2.17e-09	5.27e-08
XLOC_028988	Peaxi162Scf00753g00440	endonuclease 2	2.30547	6.33348	1.45794	1.70015	0.00875	0.0190006	yes		Peaxi162Scf00985g00422	2.209	7.21586	28.8643	7.76e-08	1.38e-06
XLOC_024120	Peaxi162Scf00493g00221	Glycosyl hydrolase family protein	6.21762	17.0663	1.45672	3.35841	5e-05	0.000185415	yes		Peaxi162Scf00102g01420	2.20576	1.21992	2.28684	0.130475	0.249092
XLOC_009607	Peaxi162Scf00106g00323	NAC domain protein,	3.37313	9.24625	1.45478	2.39553	0.001	0.00284413	yes		Peaxi162Scf00011g00193	2.20571	5.88297	16.2876	5.44e-05	0.000429231
XLOC_003251	Peaxi162Scf00020g00154	Late embryogenesis abundant protein	62.9797	172.463	1.45333	3.70467	5e-05	0.000185415	yes		Peaxi162Scf00000g00776	2.2057	-0.0369601	4.5289	0.0333271	0.0878577
XLOC_014092	Peaxi162Scf00189g00812	TRAM, LAG1 and CLN8 (TLC) lipid-sensing domain containing protein	24.3334	66.5366	1.45121	3.52536	5e-05	0.000185415	yes		Peaxi162Scf00362g01041	2.20114	4.50562	56.4343	5.81e-14	3.4e-12
XLOC_013440	Peaxi162Scf00174g00045	Interstitial collagenase	3.80584	10.4001	1.4503	2.31083	0.00205	0.00537075	yes		Peaxi162Scf00228g00327	2.20033	5.4336	103.933	2.09e-24	6.28e-22
XLOC_000565	Peaxi162Scf00003g01818	CUB and sushi domain-containing protein 3 [Theobroma cacao] gb|EOX98197.1| CUB and sushi domain-containing protein 3 [Theobroma cacao]	131.523	358.904	1.44828	3.43067	5e-05	0.000185415	yes		Peaxi162Scf00559g00420	2.20017	3.54548	30.0999	4.1e-08	7.78e-07
XLOC_028287	Peaxi162Scf00710g00528	Pectin lyase-like superfamily protein	2.47001	6.73264	1.44666	2.37563	0.00015	0.000513767	yes		Peaxi162Scf00074g01411	2.19832	3.42505	7.88998	0.00497094	0.019155
XLOC_004308	Peaxi162Scf00035g00184	glutathione S-transferase TAU 19	1.71363	4.6703	1.44646	1.96184	0.0054	0.0124867	yes		Peaxi162Scf00017g02017	2.19829	1.40128	14.4737	0.000142129	0.000978648
XLOC_000794	Peaxi162Scf00003g02550	Protein phosphatase 2C family protein	12.3658	33.6825	1.44564	3.31311	5e-05	0.000185415	yes		Peaxi162Scf00275g00115	2.19751	4.56569	24.4649	7.57e-07	1.05e-05
XLOC_005355	Peaxi162Scf00045g02037	tyramine hydroxycinnamoyl transferase [Solanum tuberosum]	61.6087	167.758	1.44518	3.58035	5e-05	0.000185415	yes		Peaxi162Scf00297g00098	2.19723	6.30511	25.7585	3.87e-07	5.81e-06
XLOC_028376	Peaxi162Scf00714g10016	Pathogenesis-related thaumatin superfamily protein	2328.29	6334.21	1.44389	2.1999	0.0004	0.00125109	yes		Peaxi162Scf00128g00135	2.19695	2.2551	22.1207	2.56e-06	3.01e-05
XLOC_017694	Peaxi162Scf00285g00443	conserved hypothetical protein [Ricinus communis] gb|EEF29982.1| conserved hypothetical protein [Ricinus communis]	33.8614	92.0382	1.44259	3.64777	5e-05	0.000185415	yes		Peaxi162Scf00571g00526	2.19601	-0.101524	3.29551	0.0694695	0.15435
XLOC_034979	Peaxi162Scf05436g00001	Unknown protein	3.48816	9.48075	1.44254	1.57609	0.3913	0.472603	no		Peaxi162Scf00472g00826	2.19451	1.31119	20.5901	5.69e-06	6.01e-05
XLOC_000990	Peaxi162Scf00004g03311	conserved hypothetical protein [Ricinus communis] gb|EEF48925.1| conserved hypothetical protein [Ricinus communis]	2.75488	7.48671	1.44234	2.98195	5e-05	0.000185415	yes		Peaxi162Scf00498g00448	2.19447	2.26341	8.68094	0.00321555	0.0134357
XLOC_012173	Peaxi162Scf00152g00737	K+ efflux antiporter 3	2.38275	6.47228	1.44165	1.77527	0.02315	0.0440712	yes		Peaxi162Scf00478g00045	2.19429	4.08941	15.1009	0.000101914	0.000731158
XLOC_018161	Peaxi162Scf00299g00345	basic helix-loop-helix (bHLH) DNA-binding superfamily protein	6.52315	17.6992	1.44005	2.82836	5e-05	0.000185415	yes		Peaxi162Scf00794g00319	2.19232	-0.571173	5.29503	0.0213864	0.0621777
XLOC_016119	Peaxi162Scf00235g00059	Unknown protein	1.85358	5.02903	1.43996	1.28739	0.0541	0.0915922	no		Peaxi162Scf00286g00729	2.18888	3.79635	30.2133	3.87e-08	7.35e-07
XLOC_017273	Peaxi162Scf00271g00518	Cysteine protease ATG4A	1.99295	5.4059	1.43963	1.35361	0.036	0.0644929	no		Peaxi162Scf00177g01129	2.18782	0.541337	5.72316	0.0167425	0.0511613
XLOC_032287	Peaxi162Scf01042g00028	2-oxoglutarate (2OG) and Fe(II)-dependent oxygenase superfamily protein	2.60723	7.07111	1.43942	2.02628	0.00265	0.0067089	yes		Peaxi162Scf00038g00842	2.1862	-0.0352237	3.68375	0.054945	0.129159
XLOC_028132	Peaxi162Scf00700g00145	lipase 1	13.6262	36.9142	1.43779	3.72378	5e-05	0.000185415	yes		Peaxi162Scf00149g00919	2.18579	7.50548	116.74	3.27e-27	1.54e-24
XLOC_016658	Peaxi162Scf00253g00517	RING/U-box superfamily protein	3.64322	9.86495	1.4371	2.8779	5e-05	0.000185415	yes		Peaxi162Scf00409g00220	2.18342	6.29444	39.1192	3.99e-10	1.11e-08
XLOC_027464	Peaxi162Scf00673g00129	Dihydrolipoyl dehydrogenase	12.6033	34.1236	1.43696	3.73888	5e-05	0.000185415	yes		Peaxi162Scf01152g00010	2.18148	2.06542	18.8078	1.45e-05	0.000136548
XLOC_002077	Peaxi162Scf00013g00437	NAC domain protein,	13.5172	36.5349	1.43448	3.33609	5e-05	0.000185415	yes		Peaxi162Scf00079g00137	2.17947	-0.186968	4.21958	0.03996	0.101081
XLOC_005929	Peaxi162Scf00053g00062	conserved hypothetical protein [Ricinus communis] gb|EEF42556.1| conserved hypothetical protein [Ricinus communis]	21.6059	58.3824	1.43411	3.81572	5e-05	0.000185415	yes		Peaxi162Scf00293g00320	2.17775	-0.113355	4.95868	0.0259601	0.0724937
XLOC_016724	Peaxi162Scf00255g00912	embryo defective 2759	18.4754	49.8862	1.43304	3.65085	5e-05	0.000185415	yes		Peaxi162Scf00160g01034	2.17751	-0.649659	2.6823	0.101469	0.205964
XLOC_007116	Peaxi162Scf00070g10021	conserved hypothetical protein [Ricinus communis] gb|EEF46099.1| conserved hypothetical protein [Ricinus communis]	32.2648	87.0612	1.43207	3.89901	5e-05	0.000185415	yes		Peaxi162Scf00149g00022	2.17016	1.2229	3.89093	0.0485475	0.117453
XLOC_016356	Peaxi162Scf00244g01214	Suppressor of gene silencing 3, putative [Theobroma cacao] gb|EOY19082.1| Suppressor of gene silencing 3, putative [Theobroma cacao]	2.60193	7.00839	1.4295	3.00604	5e-05	0.000185415	yes		Peaxi162Scf00071g01213	2.16895	1.54409	5.54694	0.018513	0.0554454
XLOC_025250	Peaxi162Scf00548g00113	Unknown protein	71.7278	193.195	1.42945	3.54015	5e-05	0.000185415	yes		Peaxi162Scf00518g00429	2.16629	2.52294	17.1666	3.42e-05	0.000289817
XLOC_029700	Peaxi162Scf00801g00048	Dual specificity protein kinase CLK3	13.1169	35.2687	1.42696	3.49209	5e-05	0.000185415	yes		Peaxi162Scf00007g01332	2.1637	0.272933	6.67665	0.00976841	0.033027
XLOC_016159	Peaxi162Scf00237g00110	MATE efflux family protein	20.6952	55.6262	1.42647	3.70604	5e-05	0.000185415	yes		Peaxi162Scf00460g00052	2.16251	1.63241	4.93146	0.026372	0.0733769
XLOC_003100	Peaxi162Scf00017g03031	RCD one 5, putative isoform 1 [Theobroma cacao] gb|EOY20728.1| RCD one 5, putative isoform 1 [Theobroma cacao]	5.0757	13.6314	1.42525	2.6703	0.00035	0.00110899	yes		Peaxi162Scf00942g00131	2.16006	4.5436	19.5878	9.61e-06	9.5e-05
XLOC_012061	Peaxi162Scf00152g00029	abscisic acid responsive elements-binding factor 2	39.2476	105.376	1.42487	3.69442	5e-05	0.000185415	yes		Peaxi162Scf00047g00521	2.15356	0.250132	10.0056	0.00156064	0.00736815
XLOC_033795	Peaxi162Scf01306g00019	basic helix-loop-helix (bHLH) DNA-binding superfamily protein	23.4147	62.7775	1.42283	3.64088	5e-05	0.000185415	yes		Peaxi162Scf00494g00411	2.1521	6.78278	68.5931	1.21e-16	1.14e-14
XLOC_018781	Peaxi162Scf00314g00429	nudix hydrolase homolog 17	16.0428	43.0094	1.42273	3.32111	5e-05	0.000185415	yes		Peaxi162Scf00648g00119	2.15153	5.50887	3.97768	0.046107	0.112774
XLOC_005712	Peaxi162Scf00049g00911	cytochrome P450, family 76, subfamily C, polypeptide 4	1.36266	3.65069	1.42174	1.25938	0.0458	0.0793442	no		Peaxi162Scf00795g00028	2.14906	5.0985	4.68718	0.0303885	0.0819114
XLOC_026015	Peaxi162Scf00588g00078	fiber expressed protein [Gossypium hirsutum]	5.50631	14.7479	1.42135	2.67952	5e-05	0.000185415	yes		Peaxi162Scf00016g02029	2.14828	0.717308	6.11462	0.0134068	0.042672
XLOC_023369	Peaxi162Scf00457g00215	trehalose phosphate synthase	63.2808	169.474	1.42123	3.58895	5e-05	0.000185415	yes		Peaxi162Scf00067g00254	2.14607	5.51756	5.89339	0.0151979	0.0472498
XLOC_011960	Peaxi162Scf00149g00023	Cysteine/Histidine-rich C1 domain family protein	5.89515	15.7687	1.41947	2.71826	5e-05	0.000185415	yes		Peaxi162Scf00129g01640	2.14505	3.6258	32.5305	1.17e-08	2.46e-07
XLOC_033387	Peaxi162Scf01211g00122	Proteasome subunit alpha type-5	4.5581	12.1662	1.41637	1.03046	0.0942	0.147191	no		Peaxi162Scf00049g01720	2.14451	3.61207	36.658	1.41e-09	3.53e-08
XLOC_015892	Peaxi162Scf00231g00021	NAD(P)-binding Rossmann-fold superfamily protein	23.3774	62.3888	1.41617	3.80185	5e-05	0.000185415	yes		Peaxi162Scf00285g00046	2.14336	6.45402	16.9852	3.77e-05	0.000314632
XLOC_011717	Peaxi162Scf00141g00338	RNA polymerase II C-terminal domain phosphatase-like 2	3.41517	9.10889	1.41532	2.98264	5e-05	0.000185415	yes		Peaxi162Scf00689g00558	2.1428	7.78468	111.199	5.35e-26	2.17e-23
XLOC_026377	Peaxi162Scf00610g00022	Cytochrome P450 superfamily protein	52.5417	140.069	1.4146	3.91632	5e-05	0.000185415	yes		Peaxi162Scf00450g00212	2.14265	2.31428	13.3994	0.000251704	0.00159428
XLOC_006405	Peaxi162Scf00062g00002	RING/U-box superfamily protein	1.69316	4.51185	1.41401	1.81822	0.00685	0.0153483	yes		Peaxi162Scf00001g00287	2.13937	0.881763	4.62841	0.0314466	0.0840199
XLOC_004111	Peaxi162Scf00032g00821	NAD kinase 1	12.7863	34.0675	1.4138	3.40822	5e-05	0.000185415	yes		Peaxi162Scf00807g00004	2.13461	4.55835	38.121	6.65e-10	1.78e-08
XLOC_027787	Peaxi162Scf00685g00014	Unknown protein	1.16931	3.10919	1.41089	1.54098	0.0335	0.060583	no		Peaxi162Scf00790g00014	2.13369	1.13116	7.1687	0.00741865	0.0264695
XLOC_023835	Peaxi162Scf00477g00110	green-ripe like protein 1 [Solanum melongena]	5.61951	14.9097	1.40774	2.06248	0.0015	0.00407526	yes		Peaxi162Scf00150g00079	2.12532	3.92023	9.54641	0.00200341	0.00906194
XLOC_013877	Peaxi162Scf00183g01416	Polynucleotidyl transferase, ribonuclease H-like superfamily protein	1.28034	3.39482	1.4068	1.16738	0.0479	0.0824667	no		Peaxi162Scf00076g00915	2.12461	-0.29951	2.40506	0.120944	0.235342
XLOC_033145	Peaxi162Scf01167g00122	Protein of unknown function (DUF1624)	45.2596	119.961	1.40627	3.59879	5e-05	0.000185415	yes		Peaxi162Scf00050g00119	2.12405	3.20004	16.4324	5.04e-05	0.000401923
XLOC_000173	Peaxi162Scf00001g00023	Dentin sialoph -related, putative isoform 3 [Theobroma cacao]	17.0513	45.1824	1.40588	3.54907	5e-05	0.000185415	yes		Peaxi162Scf00934g00140	2.12191	0.212777	2.60982	0.106204	0.213397
XLOC_019311	Peaxi162Scf00331g00014	[Oryza sativa Japonica Group] dbj|BAF28316.1| [Oryza sativa Japonica Group]	1.87761	4.97367	1.40542	1.98195	0.0026	0.00660917	yes		Peaxi162Scf00789g00035	2.11937	2.69361	29.5611	5.42e-08	9.99e-07
XLOC_011095	Peaxi162Scf00129g01035	formate dehydrogenase	33.9935	89.8046	1.40153	3.57487	5e-05	0.000185415	yes		Peaxi162Scf00320g00020	2.11871	6.59631	60.1177	8.93e-15	6.03e-13
XLOC_004935	Peaxi162Scf00041g00054	Transducin/WD40 repeat-like superfamily protein	3.95417	10.42	1.39791	2.38919	0.00025	0.000817896	yes		Peaxi162Scf00402g00927	2.1186	0.471334	16.0254	6.25e-05	0.000483838
XLOC_021481	Peaxi162Scf00393g00062	Unknown protein	25.1459	66.2004	1.39652	3.21288	5e-05	0.000185415	yes		Peaxi162Scf00399g00518	2.11806	6.67706	18.7318	1.5e-05	0.000141388
XLOC_008316	Peaxi162Scf00084g00119	pleckstrin homology (PH) domain-containing protein	2.76263	7.261	1.39412	2.51662	0.0004	0.00125109	yes		Peaxi162Scf00300g00087	2.11796	5.67307	13.7794	0.000205582	0.00133732
XLOC_025147	Peaxi162Scf00542g00622	YELLOW STRIPE like 3	23.7863	62.4942	1.39359	3.56183	5e-05	0.000185415	yes		Peaxi162Scf00347g00618	2.11688	6.45686	11.0135	0.000904517	0.00467657
XLOC_023154	Peaxi162Scf00450g00740	Inositol-1,4,5-trisphosphate 5-phosphatase 4 isoform 1 [Theobroma cacao] gb|EOY12430.1| Inositol-1,4,5-trisphosphate 5-phosphatase 4 isoform 1 [Theobroma cacao]	2.17979	5.7203	1.3919	2.15665	0.0026	0.00660917	yes		Peaxi162Scf00026g02218	2.11293	5.25281	23.1343	1.51e-06	1.91e-05
XLOC_016296	Peaxi162Scf00241g00059	Plant invertase/pectin methylesterase inhibitor superfamily protein	38.4543	100.795	1.39021	3.34712	5e-05	0.000185415	yes		Peaxi162Scf00038g02240	2.11058	0.765318	9.62673	0.00191766	0.00873704
XLOC_012906	Peaxi162Scf00165g00015	Protein of unknown function (DUF506)	10.452	27.3943	1.3901	3.14873	5e-05	0.000185415	yes		Peaxi162Scf00400g00087	2.10785	0.342185	3.47818	0.0621832	0.141703
XLOC_004573	Peaxi162Scf00038g01645	glyoxylate reductase 2	1.75519	4.59715	1.38912	1.49724	0.0242	0.0457739	yes		Peaxi162Scf00073g01827	2.10618	-0.775863	2.53343	0.111458	0.221717
XLOC_023755	Peaxi162Scf00474g00710	Kinase interacting (KIP1-like) family protein	1.36105	3.55598	1.38553	2.33599	0.0002	0.000667709	yes		Peaxi162Scf00986g00225	2.10606	2.47941	4.29326	0.0382637	0.0977693
XLOC_008768	Peaxi162Scf00091g00064	Lycopene beta cyclase, chloroplastic	3.30742	8.63739	1.38489	2.42984	0.00045	0.00139113	yes		Peaxi162Scf00462g00071	2.10514	1.98386	14.3106	0.00015499	0.00105251
XLOC_008352	Peaxi162Scf00085g00530	HVA22 homologue D	7.98806	20.8385	1.38334	2.4042	0.00045	0.00139113	yes		Peaxi162Scf01132g00111	2.10222	4.25437	35.1768	3.01e-09	7.08e-08
XLOC_015987	Peaxi162Scf00232g00035	BTB/POZ domain-containing protein	12.0071	31.3103	1.38274	3.04039	5e-05	0.000185415	yes		Peaxi162Scf00073g00918	2.10098	1.11409	7.78265	0.00527503	0.0200913
XLOC_031494	Peaxi162Scf00957g00022	Gibberellin 3-beta-dioxygenase 1	6.06123	15.7777	1.38021	2.54211	0.00015	0.000513767	yes		Peaxi162Scf00039g00052	2.10097	0.252949	10.5245	0.00117802	0.00583434
XLOC_016961	Peaxi162Scf00263g00516	Pathogen-related protein isoform 1 [Theobroma cacao] gb|EOY16639.1| Pathogen-related protein isoform 1 [Theobroma cacao]	16.87	43.8979	1.37969	3.40785	5e-05	0.000185415	yes		Peaxi162Scf00003g00239	2.10076	-0.161357	4.31593	0.0377572	0.0967495
XLOC_025613	Peaxi162Scf00564g00517	Uncharacterised conserved protein UCP031088, alpha/beta hydrolase	18.8276	48.8793	1.37637	3.59102	5e-05	0.000185415	yes		Peaxi162Scf00182g00102	2.0998	0.214503	2.63009	0.104856	0.211118
XLOC_002528	Peaxi162Scf00015g01033	Cysteine-rich receptor-like protein kinase 6	8.32895	21.6171	1.37597	2.90166	5e-05	0.000185415	yes		Peaxi162Scf00174g00045	2.09735	0.785022	7.89879	0.0049468	0.0190904
XLOC_032697	Peaxi162Scf01096g00005		1.16397	3.00655	1.36905	1.08765	0.09435	0.147391	no		Peaxi162Scf00015g00840	2.09603	2.5889	6.88808	0.00867725	0.0300994
XLOC_025700	Peaxi162Scf00569g00510	Unknown protein	54.0924	139.604	1.36785	3.47391	5e-05	0.000185415	yes		Peaxi162Scf00469g00019	2.09396	-0.350035	3.26545	0.0707537	0.156549
XLOC_010866	Peaxi162Scf00128g00456	Melibiase family protein	2.52368	6.51216	1.36761	2.51134	0.0004	0.00125109	yes		Peaxi162Scf00263g00126	2.09376	6.92683	7.03497	0.00799334	0.0281513
XLOC_010118	Peaxi162Scf00116g00117	conserved hypothetical protein [Ricinus communis] gb|EEF30938.1| conserved hypothetical protein [Ricinus communis]	10.7682	27.7842	1.36748	3.14316	5e-05	0.000185415	yes		Peaxi162Scf00087g00199	2.09228	0.768347	2.88075	0.0896444	0.187793
XLOC_026408	Peaxi162Scf00611g00052	Unknown protein	12.4684	32.1676	1.36734	3.11608	5e-05	0.000185415	yes		Peaxi162Scf00417g01021	2.09163	6.03183	104.241	1.79e-24	5.46e-22
XLOC_003818	Peaxi162Scf00027g02616	3-deoxy-manno-octulosonate cytidylyltransferase	2.96055	7.63523	1.3668	2.20078	0.0015	0.00407526	yes		Peaxi162Scf00088g01217	2.08998	6.18894	60.4952	7.38e-15	5.08e-13
XLOC_004619	Peaxi162Scf00038g02240	Remorin family protein	1.21212	3.11902	1.36357	1.63448	0.00945	0.0203127	yes		Peaxi162Scf00938g00211	2.0887	0.104286	6.34207	0.0117907	0.0385918
XLOC_005914	Peaxi162Scf00052g01910	Integral membrane HRF1 family protein	1.84526	4.73907	1.36078	1.4378	0.0291	0.0536537	no		Peaxi162Scf00658g00839	2.08556	1.88808	4.61908	0.0316182	0.0843913
XLOC_008467	Peaxi162Scf00088g00035	Serine-rich protein-related [Theobroma cacao] gb|EOY31261.1| Serine-rich protein-related [Theobroma cacao]	27.329	70.1838	1.3607	2.47673	0.00015	0.000513767	yes		Peaxi162Scf01979g00003	2.08456	-0.0978418	7.62328	0.00576197	0.0215457
XLOC_002573	Peaxi162Scf00016g00145	Protein of unknown function (DUF1640)	4.61598	11.8497	1.36015	2.65758	0.00025	0.000817896	yes		Peaxi162Scf00498g00013	2.08238	3.68092	3.12183	0.0772498	0.167732
XLOC_029818	Peaxi162Scf00811g00011	FKBP-like peptidyl-prolyl cis-trans isomerase family protein	4.07929	10.47	1.35987	2.23675	0.00145	0.00395485	yes		Peaxi162Scf00374g00514	2.08226	3.90001	44.4428	2.62e-11	9.1e-10
XLOC_022898	Peaxi162Scf00442g00526	Dehydrogenase/reductase SDR family member 4	6.4099	16.4459	1.35936	2.50273	0.00085	0.00246011	yes		Peaxi162Scf01012g00240	2.08223	3.87266	33.2877	7.95e-09	1.72e-07
XLOC_008613	Peaxi162Scf00089g01519	D111/G-patch domain-containing protein	1.52864	3.92173	1.35924	1.87131	0.004	0.00962105	yes		Peaxi162Scf00038g01732	2.08019	2.67894	14.8434	0.000116815	0.000824911
XLOC_031149	Peaxi162Scf00930g00011	glucan endo-1,3-beta-glucosidase-like protein 3	3.7238	9.53784	1.35689	2.29159	0.00225	0.00583316	yes		Peaxi162Scf00786g00432	2.07994	1.74958	7.19189	0.00732339	0.0262018
XLOC_028082	Peaxi162Scf00699g00417	Unknown protein	7.27042	18.6077	1.35579	2.2423	0.00075	0.00220004	yes		Peaxi162Scf00152g00611	2.07818	0.762079	3.83293	0.050255	0.120598
XLOC_033575	Peaxi162Scf01256g00221	Unknown protein	41.2987	105.66	1.35526	3.38254	5e-05	0.000185415	yes		Peaxi162Scf01003g00012	2.07474	-0.0749936	3.49637	0.0615035	0.14052
XLOC_007718	Peaxi162Scf00075g00107	Zinc finger A20 and AN1 domain-containing stress-associated protein 4	54.5419	139.417	1.35397	3.49344	5e-05	0.000185415	yes		Peaxi162Scf00386g00222	2.07429	7.44866	27.756	1.38e-07	2.32e-06
XLOC_020605	Peaxi162Scf00365g00087	Subtilase family protein	20.3908	52.1218	1.35397	3.53282	5e-05	0.000185415	yes		Peaxi162Scf00016g00145	2.07105	1.44573	12.2263	0.000471206	0.00271327
XLOC_023131	Peaxi162Scf00450g00086	Ras-related small GTP-binding family protein	15.1629	38.7276	1.35282	2.97711	5e-05	0.000185415	yes		Peaxi162Scf00016g01135	2.06962	7.22787	36.9683	1.2e-09	3.05e-08
XLOC_019171	Peaxi162Scf00328g00616	Cell cycle checkpoint protein RAD17	1.2618	3.22198	1.35246	1.83684	0.00525	0.012183	yes		Peaxi162Scf00221g00015	2.06714	-0.71504	1.7278	0.188692	0.326772
XLOC_009907	Peaxi162Scf00111g00115	Persulfide dioxygenase ETHE1 homolog, mitochondrial	27.5668	70.363	1.35188	3.4949	5e-05	0.000185415	yes		Peaxi162Scf00610g00021	2.06635	4.00163	37.1176	1.11e-09	2.84e-08
XLOC_010368	Peaxi162Scf00120g01314	conserved hypothetical protein [Ricinus communis] gb|EEF38291.1| conserved hypothetical protein [Ricinus communis]	4.08915	10.4289	1.35072	2.93581	5e-05	0.000185415	yes		Peaxi162Scf00071g00938	2.06628	0.926874	4.70482	0.0300782	0.0812866
XLOC_008974	Peaxi162Scf00096g00313	SOUL heme-binding family protein	1.05778	2.69771	1.3507	1.24019	0.0415	0.0729621	no		Peaxi162Scf00803g00412	2.06284	3.54774	4.74168	0.0294403	0.0798962
XLOC_000366	Peaxi162Scf00002g00082	60S acidic ribosomal protein family	1.47309	3.75359	1.34943	0.846109	0.2082	0.282718	no		Peaxi162Scf00522g00315	2.06178	0.859315	11.4602	0.000711024	0.0038264
XLOC_027281	Peaxi162Scf00660g00038	CASP-like protein	13.1794	33.5172	1.34662	2.84159	0.0001	0.00035384	yes		Peaxi162Scf00106g00323	2.06163	1.31446	28.3753	9.99e-08	1.74e-06
XLOC_034716	Peaxi162Scf02035g00034	Cytochrome b561/ferric reductase transmembrane with DOMON related domain	88.7884	225.577	1.34518	3.77763	5e-05	0.000185415	yes		Peaxi162Scf00498g00314	2.05984	6.85802	35.9083	2.07e-09	5.05e-08
XLOC_002990	Peaxi162Scf00017g02833	SUGAR-INSENSITIVE 3	4.8844	12.4077	1.34498	2.40048	0.00025	0.000817896	yes		Peaxi162Scf00815g00356	2.0586	1.25996	6.66535	0.00983054	0.0331944
XLOC_033836	Peaxi162Scf01312g00048	alpha/beta-Hydrolases superfamily protein	19.1827	48.6544	1.34276	3.31942	5e-05	0.000185415	yes		Peaxi162Scf00366g00816	2.05858	4.40462	20.0037	7.73e-06	7.88e-05
XLOC_015562	Peaxi162Scf00222g00823	RING/FYVE/PHD zinc finger superfamily protein	27.8491	70.6231	1.34251	3.40605	5e-05	0.000185415	yes		Peaxi162Scf00057g02124	2.05765	-0.420955	3.11036	0.0777959	0.168635
XLOC_015923	Peaxi162Scf00231g00813	Protein kinase superfamily protein	5.44227	13.8002	1.34241	2.68531	0.0001	0.00035384	yes		Peaxi162Scf00226g00059	2.0564	4.55026	36.1425	1.83e-09	4.52e-08
XLOC_013510	Peaxi162Scf00175g00519	6-phosphogluconolactonase 1	252.099	639.134	1.34213	3.19674	5e-05	0.000185415	yes		Peaxi162Scf00420g00443	2.05621	2.89161	45.1934	1.79e-11	6.48e-10
XLOC_034265	Peaxi162Scf01464g00006	AP2/B3 transcription factor family protein	1.11948	2.83603	1.34104	1.31258	0.06465	0.106709	no		Peaxi162Scf00546g00419	2.05482	7.31171	93.0667	5.06e-22	1.11e-19
XLOC_016252	Peaxi162Scf00241g00319	Haloacid dehalogenase-like hydrolase (HAD) superfamily protein	27.2098	68.9077	1.34054	3.50389	5e-05	0.000185415	yes		Peaxi162Scf00848g00031	2.05466	6.99476	34.0406	5.4e-09	1.2e-07
XLOC_022957	Peaxi162Scf00444g00016	Transport protein SEC31 [Theobroma cacao] gb|EOY23302.1| Transport protein SEC31 [Theobroma cacao]	16.2066	41.0366	1.34033	2.82358	5e-05	0.000185415	yes		Peaxi162Scf00498g00619	2.05394	0.969134	7.70398	0.00550992	0.0208137
XLOC_002787	Peaxi162Scf00016g00411	bZIP transcription factor [Capsicum chinense]	74.9425	189.521	1.3385	3.44538	5e-05	0.000185415	yes		Peaxi162Scf00111g01224	2.05063	1.2763	14.4865	0.000141169	0.00097366
XLOC_002616	Peaxi162Scf00016g00106	Cytochrome c biogenesis protein CCS1, chloroplastic	1.74014	4.39798	1.33764	1.94524	0.0056	0.012888	yes		Peaxi162Scf00038g01039	2.04961	5.22629	33.4732	7.23e-09	1.59e-07
XLOC_012414	Peaxi162Scf00156g00918	LOB domain-containing protein 1	1.97709	4.99677	1.33761	1.35834	0.04115	0.072427	no		Peaxi162Scf00207g01031	2.04936	2.65146	22.5684	2.03e-06	2.45e-05
XLOC_004446	Peaxi162Scf00037g01225	Protein of unknown function (DUF1624)	6.1249	15.4713	1.33684	2.90344	5e-05	0.000185415	yes		Peaxi162Scf00758g00011	2.04828	5.49349	43.4535	4.34e-11	1.47e-09
XLOC_002758	Peaxi162Scf00016g00049	ATP binding microtubule motor family protein	6.84799	17.2853	1.33579	3.321	5e-05	0.000185415	yes		Peaxi162Scf00392g00516	2.04827	3.22425	16.8834	3.97e-05	0.000328906
XLOC_002754	Peaxi162Scf00016g00007	arginine decarboxylase 1	261.845	660.88	1.33567	2.83038	5e-05	0.000185415	yes		Peaxi162Scf00260g00418	2.04615	2.85679	34.4064	4.47e-09	1.02e-07
XLOC_022916	Peaxi162Scf00444g00001	SCARECROW-like 8	13.5491	34.189	1.33534	3.41878	5e-05	0.000185415	yes		Peaxi162Scf00057g00006	2.04376	-0.0036485	6.87518	0.00874011	0.0302819
XLOC_027566	Peaxi162Scf00679g00032	heat shock protein 70	1.46688	3.69945	1.33456	1.81924	0.01425	0.0289692	yes		Peaxi162Scf00179g00095	2.0433	1.10982	7.50451	0.00615448	0.022702
XLOC_022232	Peaxi162Scf00420g00245	conserved hypothetical protein [Ricinus communis] gb|EEF35434.1| conserved hypothetical protein [Ricinus communis]	7.9892	20.1338	1.33349	3.06377	5e-05	0.000185415	yes		Peaxi162Scf00402g00941	2.04302	4.93038	63.357	1.72e-15	1.36e-13
XLOC_018721	Peaxi162Scf00314g00528	ATP-dependent Clp protease ATP-binding subunit clpA homolog, chloroplastic	40.575	102.227	1.33311	3.5053	5e-05	0.000185415	yes		Peaxi162Scf00244g01214	2.04297	3.91117	29.8432	4.68e-08	8.76e-07
XLOC_008380	Peaxi162Scf00086g01318	Exostosin family protein	14.0345	35.3569	1.33302	3.27488	5e-05	0.000185415	yes		Peaxi162Scf00015g01122	2.03857	6.9352	60.7091	6.62e-15	4.63e-13
XLOC_014170	Peaxi162Scf00191g00312	O-fucosyltransferase family protein	129.847	327.072	1.3328	3.16631	5e-05	0.000185415	yes		Peaxi162Scf00604g00424	2.03818	2.94425	24.5885	7.1e-07	9.89e-06
XLOC_012453	Peaxi162Scf00157g00141	UDP-Glycosyltransferase superfamily protein	17.8097	44.8413	1.33217	3.35542	5e-05	0.000185415	yes		Peaxi162Scf00047g00053	2.03784	5.92577	71.7339	2.46e-17	2.62e-15
XLOC_016223	Peaxi162Scf00238g01417	LOB domain-containing protein 19	8.54902	21.4673	1.32831	1.76492	0.01265	0.0261368	yes		Peaxi162Scf00433g00025	2.03747	5.77301	18.7866	1.46e-05	0.00013788
XLOC_033823	Peaxi162Scf01311g00016	Auxin-induced protein IAA4	6.05268	15.1979	1.32822	2.20798	0.00155	0.00419549	yes		Peaxi162Scf00038g00721	2.03501	3.43472	17.4978	2.88e-05	0.000249719
XLOC_013393	Peaxi162Scf00173g00322	L-aminoadipate-semialdehyde dehydrogenase-phosphopantetheinyl transferase	2.48572	6.23927	1.32771	1.48223	0.0126	0.0260482	yes		Peaxi162Scf00394g00072	2.03175	-0.00619008	3.9813	0.0460081	0.112612
XLOC_001995	Peaxi162Scf00011g00282	Unknown protein	2.20651	5.53774	1.32753	1.18041	0.05125	0.0874258	no		Peaxi162Scf00282g00015	2.03145	1.73093	2.86705	0.0904106	0.189035
XLOC_012624	Peaxi162Scf00160g01329	UDP-Glycosyltransferase superfamily protein	34.9795	87.6234	1.32481	3.44813	5e-05	0.000185415	yes		Peaxi162Scf00928g00224	2.02956	2.82168	15.0032	0.00010733	0.00076524
XLOC_017518	Peaxi162Scf00280g00613	Wall-associated receptor kinase-like 14	6.58504	16.4953	1.32479	3.16028	5e-05	0.000185415	yes		Peaxi162Scf00355g00021	2.02901	2.69333	30.3544	3.6e-08	6.87e-07
XLOC_004022	Peaxi162Scf00031g01316		2.23805	5.60492	1.32445	1.14479	0.12085	0.181455	no		Peaxi162Scf00488g00011	2.02857	4.18836	7.49119	0.00620016	0.0228331
XLOC_027930	Peaxi162Scf00691g00218	Unknown protein	1.33914	3.34958	1.32267	1.2647	0.0932	0.145848	no		Peaxi162Scf00231g01221	2.02849	0.747409	2.80191	0.0941521	0.194748
XLOC_014500	Peaxi162Scf00198g00014	spermidine synthase 3	21.2945	53.1888	1.32064	3.42642	5e-05	0.000185415	yes		Peaxi162Scf00069g01511	2.02722	5.6833	95.0329	1.87e-22	4.31e-20
XLOC_023463	Peaxi162Scf00461g00017	Aluminium induced protein with YGL and LRDR motifs	1.22438	3.05765	1.32037	1.38945	0.04375	0.0763674	no		Peaxi162Scf00289g00010	2.02705	4.61272	34.6324	3.98e-09	9.16e-08
XLOC_004770	Peaxi162Scf00038g02334	Unknown protein	6.40882	15.9984	1.3198	1.74406	0.00995	0.02124	yes		Peaxi162Scf00116g00083	2.02558	6.83483	62.6926	2.42e-15	1.83e-13
XLOC_027172	Peaxi162Scf00654g00063	Polyketide cyclase/dehydrase and lipid transport superfamily protein	5.73909	14.322	1.31934	1.75058	0.0067	0.0150579	yes		Peaxi162Scf01174g00016	2.02552	5.71551	54.1734	1.84e-13	9.82e-12
XLOC_002650	Peaxi162Scf00016g01628	CUB and sushi domain-containing protein 3 [Theobroma cacao] gb|EOX98197.1| CUB and sushi domain-containing protein 3 [Theobroma cacao]	22.1913	55.3307	1.31808	2.5846	0.0001	0.00035384	yes		Peaxi162Scf01022g00326	2.02119	0.122049	8.64866	0.00327301	0.0136345
XLOC_031292	Peaxi162Scf00942g00037	Unknown protein	3.79419	9.45771	1.3177	1.14181	0.0623	0.103393	no		Peaxi162Scf00163g00081	2.01939	2.49749	4.09854	0.0429203	0.106565
XLOC_026303	Peaxi162Scf00604g00424	Acyl-CoA N-acyltransferase with RING/FYVE/PHD-type zinc finger domain	2.09957	5.22709	1.31591	2.56969	5e-05	0.000185415	yes		Peaxi162Scf00108g00003	2.01926	0.828562	4.5125	0.0336481	0.0885315
XLOC_014657	Peaxi162Scf00201g00034	exocyst subunit exo70 family protein E2	1.78625	4.44598	1.31557	2.04742	0.00195	0.0051377	yes		Peaxi162Scf00055g00109	2.01825	5.77864	13.7539	0.000208382	0.00135425
XLOC_003535	Peaxi162Scf00023g02023		5.19179	12.9159	1.31484	2.02931	0.0032	0.00791476	yes		Peaxi162Scf00942g00001	2.01687	0.204708	5.17594	0.0229018	0.0655893
XLOC_023762	Peaxi162Scf00474g00313	Glycogen synthase	1.67993	4.17565	1.3136	1.87337	0.00425	0.0101422	yes		Peaxi162Scf00982g00214	2.01457	0.628481	2.64868	0.103636	0.209272
XLOC_006122	Peaxi162Scf00057g02721	Valine--tRNA ligase	1.33108	3.30816	1.31343	1.23507	0.068	0.111415	no		Peaxi162Scf00084g00119	2.01367	2.19506	11.4334	0.000721341	0.00387358
XLOC_026802	Peaxi162Scf00631g00031	Calcium-binding EF-hand family protein	5.14679	12.7844	1.31264	1.4164	0.0725	0.117749	no		Peaxi162Scf00001g00254	2.01328	2.0944	5.03305	0.024868	0.0700009
XLOC_031926	Peaxi162Scf00993g00334	PATATIN-like protein 4	54.0977	134.365	1.31252	3.29923	5e-05	0.000185415	yes		Peaxi162Scf00294g00813	2.01279	3.68697	26.7974	2.26e-07	3.59e-06
XLOC_034001	Peaxi162Scf01346g00216	Alpha-glucosidase	1.60808	3.99237	1.31191	2.25805	0.0018	0.0047873	yes		Peaxi162Scf00392g00317	2.01165	7.9631	73.3619	1.08e-17	1.2e-15
XLOC_034539	Peaxi162Scf01650g00043	aluminum-activated malate transporter 9	9.31249	23.1065	1.31106	3.16485	5e-05	0.000185415	yes		Peaxi162Scf00310g00019	2.0113	3.30689	15.9243	6.59e-05	0.000507363
XLOC_006529	Peaxi162Scf00063g00115	Protein of unknown function (DUF3537)	20.2277	50.1884	1.31102	3.4649	5e-05	0.000185415	yes		Peaxi162Scf00540g00214	2.00848	2.6209	14.0598	0.000177085	0.00118011
XLOC_016732	Peaxi162Scf00255g01213	RCD one 5, putative isoform 2 [Theobroma cacao] gb|EOY20729.1| RCD one 5, putative isoform 2 [Theobroma cacao]	2.13372	5.29153	1.31031	1.67056	0.00595	0.0135877	yes		Peaxi162Scf00382g00034	2.00746	0.165389	3.54316	0.0597915	0.1376
XLOC_029187	Peaxi162Scf00767g00020	Pentatricopeptide repeat-containing protein	1.54884	3.84031	1.31003	1.80558	0.0119	0.0247948	yes		Peaxi162Scf00332g00629	2.00745	1.51412	2.58089	0.108161	0.21653
XLOC_014196	Peaxi162Scf00191g00046	alpha/beta-Hydrolases superfamily protein	1.23677	3.0635	1.3086	2.70857	5e-05	0.000185415	yes		Peaxi162Scf00891g00125	2.00658	8.70635	41.0731	1.47e-10	4.45e-09
XLOC_031697	Peaxi162Scf00977g00007	Unknown protein	1.72298	4.2604	1.30609	0.932377	0.42485	0.505948	no		Peaxi162Scf00310g00057	2.00657	-0.411561	4.80405	0.0283929	0.0777877
XLOC_027781	Peaxi162Scf00685g00059	Red chlorophyll catabolite reductase	6.06721	14.9929	1.30518	2.28074	0.0003	0.000964629	yes		Peaxi162Scf00332g00619	2.00652	5.72055	27.5699	1.52e-07	2.52e-06
XLOC_028013	Peaxi162Scf00695g00512	NAC domain protein,	1.85564	4.5809	1.30371	1.51545	0.016	0.032032	yes		Peaxi162Scf00079g02119	2.00071	6.66568	9.59508	0.001951	0.00885775
XLOC_003266	Peaxi162Scf00020g02020	Transmembrane amino acid transporter family protein	158.783	391.59	1.30229	3.22041	5e-05	0.000185415	yes		Peaxi162Scf00102g00144	1.99999	-0.0800688	6.98288	0.00822932	0.0288451
XLOC_029026	Peaxi162Scf00756g00437	electron carriers	7.65513	18.8696	1.30156	3.30545	5e-05	0.000185415	yes		Peaxi162Scf00241g00420	1.9994	7.55966	46.1568	1.09e-11	4.14e-10
XLOC_031957	Peaxi162Scf00998g00023	Transcription factor TFIIIC, putative isoform 1 [Theobroma cacao] gb|EOY12880.1| Transcription factor TFIIIC, putative isoform 1 [Theobroma cacao]	9.44291	23.2614	1.30063	2.47237	0.0001	0.00035384	yes		Peaxi162Scf00102g01243	1.99745	0.595211	7.17723	0.00738346	0.0263848
XLOC_032212	Peaxi162Scf01029g00213	Plant protein 1589 of unknown function	4.46852	10.9983	1.29942	2.25831	0.0005	0.00152937	yes		Peaxi162Scf00128g00314	1.99572	1.65246	14.6174	0.000131695	0.000917229
XLOC_002244	Peaxi162Scf00014g00010	ammonium transporter 2	10.8699	26.7266	1.29794	3.16777	5e-05	0.000185415	yes		Peaxi162Scf00376g00214	1.99509	5.33919	65.4227	6.04e-16	5.24e-14
XLOC_018666	Peaxi162Scf00312g00614	inositol polyphosphate 5-phosphatase I	4.13098	10.1365	1.295	2.56768	0.0001	0.00035384	yes		Peaxi162Scf00084g00077	1.99295	1.66198	12.4045	0.000428309	0.00250526
XLOC_017789	Peaxi162Scf00286g00236		2.58173	6.33059	1.294	1.32464	0.0364	0.0651118	no		Peaxi162Scf00015g00816	1.99103	6.81694	23.5214	1.24e-06	1.6e-05
XLOC_001359	Peaxi162Scf00007g00252	Protein THYLAKOID FORMATION1, chloroplastic	6.69452	16.4022	1.29284	2.98012	5e-05	0.000185415	yes		Peaxi162Scf00251g00123	1.99001	2.64718	21.3996	3.73e-06	4.17e-05
XLOC_034370	Peaxi162Scf01530g00032	LOB domain-containing protein 20	3.07604	7.52984	1.29155	1.42772	0.0293	0.0539744	no		Peaxi162Scf00177g00916	1.98968	0.651555	4.8062	0.0283575	0.0777318
XLOC_029650	Peaxi162Scf00797g00063	Short-chain dehydrogenase reductase 3b	22.9589	56.1153	1.28934	3.07422	5e-05	0.000185415	yes		Peaxi162Scf00078g00002	1.98401	1.17043	8.28489	0.00399762	0.016071
XLOC_020761	Peaxi162Scf00371g00087	myb domain protein 74	31.0448	75.8351	1.28852	3.20082	5e-05	0.000185415	yes		Peaxi162Scf00919g00048	1.98097	1.19847	8.26447	0.00404284	0.0162215
XLOC_012082	Peaxi162Scf00152g00433	beta-D-xylosidase 4	1.87249	4.57085	1.2875	2.251	0.00155	0.00419549	yes		Peaxi162Scf00054g00071	1.97671	2.83226	23.1024	1.54e-06	1.94e-05
XLOC_020779	Peaxi162Scf00372g00004	early tobacco anther 1 [Nicotiana tabacum]	98.0847	239.309	1.28678	3.39453	5e-05	0.000185415	yes		Peaxi162Scf00420g00350	1.97661	5.80897	30.8381	2.8e-08	5.5e-07
XLOC_020262	Peaxi162Scf00359g00043	Eukaryotic aspartyl protease family protein	6.49156	15.8344	1.28642	2.73614	5e-05	0.000185415	yes		Peaxi162Scf00020g02019	1.97549	0.994225	7.51413	0.00612169	0.0226213
XLOC_033064	Peaxi162Scf01159g00227	Dolichol kinase	8.49444	20.7195	1.2864	2.91457	5e-05	0.000185415	yes		Peaxi162Scf00901g00418	1.97544	-0.592135	3.85005	0.0497444	0.11965
XLOC_031545	Peaxi162Scf00959g00413	shaggy-like protein kinase 32	28.3671	69.17	1.28593	3.42068	5e-05	0.000185415	yes		Peaxi162Scf00354g00054	1.97489	0.488803	8.26234	0.00404758	0.0162311
XLOC_022676	Peaxi162Scf00434g00728	histidine phosphotransfer protein 6	2.1387	5.20483	1.28312	1.60843	0.0495	0.0848413	no		Peaxi162Scf00406g00007	1.97427	2.79329	18.2372	1.95e-05	0.000177798
XLOC_019386	Peaxi162Scf00332g00224	Unknown protein	6.19046	15.0445	1.28111	2.39286	0.00035	0.00110899	yes		Peaxi162Scf00011g00224	1.97221	2.04017	5.9063	0.0150868	0.0470244
XLOC_033253	Peaxi162Scf01189g00009	WRKY DNA-binding protein 71	27.7654	67.4598	1.28074	3.28518	5e-05	0.000185415	yes		Peaxi162Scf00003g00491	1.97219	0.326395	3.99223	0.0457106	0.112069
XLOC_026954	Peaxi162Scf00643g00431	conserved hypothetical protein [Ricinus communis] gb|EEF36785.1| conserved hypothetical protein [Ricinus communis]	7.25186	17.6149	1.28038	3.10666	5e-05	0.000185415	yes		Peaxi162Scf00362g01148	1.9665	1.08529	4.43111	0.0352895	0.091674
XLOC_014915	Peaxi162Scf00207g00941	Mitochondrial substrate carrier family protein	18.0462	43.8177	1.27982	2.94052	5e-05	0.000185415	yes		Peaxi162Scf00770g00114	1.96604	6.23703	48.2448	3.76e-12	1.55e-10
XLOC_011256	Peaxi162Scf00131g00417	Calcium-binding EF-hand family protein	7.80892	18.9591	1.27969	2.03616	0.0013	0.00359078	yes		Peaxi162Scf00411g00055	1.96571	4.12698	15.8706	6.78e-05	0.000519702
XLOC_007562	Peaxi162Scf00074g00019	conserved hypothetical protein [Ricinus communis] gb|EEF37127.1| conserved hypothetical protein [Ricinus communis]	38.4991	93.462	1.27955	3.17041	5e-05	0.000185415	yes		Peaxi162Scf01390g00031	1.96255	4.54443	40.7373	1.74e-10	5.2e-09
XLOC_030937	Peaxi162Scf00915g00249	F-box family protein	5.77221	13.9831	1.27649	2.5405	0.00015	0.000513767	yes		Peaxi162Scf00739g10014	1.96052	3.77103	50.0893	1.47e-12	6.57e-11
XLOC_018027	Peaxi162Scf00294g00812	1-aminocyclopropane-1-carboxylate oxidase	32.3603	78.3263	1.27527	3.3423	5e-05	0.000185415	yes		Peaxi162Scf00045g01524	1.96023	1.88866	12.9443	0.00032089	0.00196345
XLOC_010275	Peaxi162Scf00119g00624	glutathione peroxidase 6	111.124	268.747	1.27408	3.2601	5e-05	0.000185415	yes		Peaxi162Scf00270g00822	1.95915	5.86076	54.191	1.82e-13	9.76e-12
XLOC_016671	Peaxi162Scf00253g01614	Heavy metal transport/detoxification superfamily protein	8.48857	20.5094	1.27269	2.29441	0.00045	0.00139113	yes		Peaxi162Scf00083g01118	1.95757	-0.369946	1.19541	0.274241	0.424044
XLOC_009700	Peaxi162Scf00108g00110	Zinc/RING finger protein 3 [Morus notabilis]	16.4927	39.8476	1.27267	2.7733	5e-05	0.000185415	yes		Peaxi162Scf00016g02624	1.95471	2.38049	19.4441	1.04e-05	0.000101395
XLOC_033858	Peaxi162Scf01313g00009	Glutathione S-transferase 3	39.2647	94.6779	1.26979	2.6804	5e-05	0.000185415	yes		Peaxi162Scf00304g00013	1.95287	4.37492	11.5771	0.000667703	0.00363646
XLOC_003866	Peaxi162Scf00028g00413	Integrator complex subunit 4	1.65412	3.98729	1.26935	1.50818	0.016	0.032032	yes		Peaxi162Scf01039g00226	1.95252	4.56606	22.1232	2.56e-06	3.01e-05
XLOC_019106	Peaxi162Scf00325g00099	Polyketide cyclase/dehydrase and lipid transport superfamily protein	20.1874	48.6586	1.26924	3.22263	5e-05	0.000185415	yes		Peaxi162Scf00128g00723	1.95019	4.52705	35.7726	2.22e-09	5.38e-08
XLOC_025777	Peaxi162Scf00574g00092	Plasma membrane ATPase 1	28.9019	69.5187	1.26624	3.43101	5e-05	0.000185415	yes		Peaxi162Scf00201g00025	1.94841	2.18154	16.885	3.97e-05	0.00032876
XLOC_029099	Peaxi162Scf00761g00018	Protein of unknown function (DUF760)	1.72012	4.13617	1.26578	1.76942	0.0211	0.0406709	yes		Peaxi162Scf00111g00533	1.94742	1.95492	15.2636	9.35e-05	0.000680474
XLOC_008300	Peaxi162Scf00084g00918	ribosomal protein L16	4.47275	10.7537	1.2656	1.30311	0.0296	0.0544501	no		Peaxi162Scf00130g00934	1.94542	1.05517	8.90259	0.00284766	0.012161
XLOC_028591	Peaxi162Scf00732g00236	WRKY DNA-binding protein 70	27.702	66.5732	1.26495	3.12881	5e-05	0.000185415	yes		Peaxi162Scf00326g00712	1.94344	0.281745	1.21613	0.270121	0.419554
XLOC_033126	Peaxi162Scf01164g00018	nuclear factor Y, subunit B3	6.33285	15.2154	1.26461	1.84142	0.00365	0.00887902	yes		Peaxi162Scf00152g00012	1.94287	1.60892	9.64552	0.00189814	0.00867465
XLOC_003801	Peaxi162Scf00027g00021	P-loop containing nucleoside triphosphate hydrolases superfamily protein	19.7952	47.553	1.26439	3.26827	5e-05	0.000185415	yes		Peaxi162Scf00089g01433	1.94229	4.35425	19.0027	1.31e-05	0.000124729
XLOC_017088	Peaxi162Scf00266g00069	Cytochrome P450 superfamily protein	7.70959	18.4943	1.26235	2.42747	0.00025	0.000817896	yes		Peaxi162Scf01569g00002	1.94197	1.14838	11.5734	0.000669023	0.00364078
XLOC_022891	Peaxi162Scf00442g00314	Protein kinase superfamily protein	5.48932	13.1666	1.26218	2.40953	0.0002	0.000667709	yes		Peaxi162Scf00442g00620	1.94065	2.98822	10.6426	0.00110513	0.00554034
XLOC_018967	Peaxi162Scf00320g00216	arabinose kinase	7.48233	17.9396	1.26159	3.17162	5e-05	0.000185415	yes		Peaxi162Scf00286g00649	1.94057	1.39605	7.35161	0.00670029	0.0243692
XLOC_004577	Peaxi162Scf00038g01732	ATPase E1-E2 type family protein / haloacid dehalogenase-like hydrolase family protein	2.8937	6.93607	1.2612	2.83157	5e-05	0.000185415	yes		Peaxi162Scf00060g00123	1.93992	5.68682	16.3469	5.27e-05	0.00041774
XLOC_028693	Peaxi162Scf00739g10014	alpha-galactosidase 2	36.854	88.3173	1.26088	3.37648	5e-05	0.000185415	yes		Peaxi162Scf01056g00028	1.93842	9.57158	48.193	3.86e-12	1.58e-10
XLOC_013313	Peaxi162Scf00171g00930	Guanine nucleotide-binding protein alpha-2 subunit	2.87138	6.88086	1.26084	2.59929	0.0001	0.00035384	yes		Peaxi162Scf00371g01022	1.93782	0.755982	6.7385	0.00943542	0.0321584
XLOC_021470	Peaxi162Scf00393g00118	Unknown protein	124.523	298.144	1.2596	3.04703	5e-05	0.000185415	yes		Peaxi162Scf01253g00024	1.93733	0.532616	4.29604	0.0382012	0.0976457
XLOC_032636	Peaxi162Scf01086g00110	homolog of yeast autophagy 18 (ATG18) F	13.8788	33.1882	1.25778	3.34731	5e-05	0.000185415	yes		Peaxi162Scf00907g00120	1.93609	1.47346	6.2418	0.0124769	0.0403659
XLOC_022485	Peaxi162Scf00424g00414	Potassium channel SKOR	25.8313	61.6227	1.25434	3.47789	5e-05	0.000185415	yes		Peaxi162Scf00087g00044	1.93523	3.50507	8.66857	0.00323745	0.0135108
XLOC_008977	Peaxi162Scf00096g00052	SAUR-like auxin-responsive protein family	1.91367	4.56359	1.25383	0.716946	0.2207	0.29585	no		Peaxi162Scf01221g00043	1.93519	3.3723	33.4697	7.24e-09	1.59e-07
XLOC_031682	Peaxi162Scf00976g00315	cytochrome P450, family 71, subfamily B, polypeptide 35	20.2312	48.1896	1.25214	3.16107	5e-05	0.000185415	yes		Peaxi162Scf00384g00046	1.93327	1.5649	5.48929	0.0191333	0.0570117
XLOC_011466	Peaxi162Scf00135g00128	conserved hypothetical protein [Ricinus communis] gb|EEF38291.1| conserved hypothetical protein [Ricinus communis]	1.8461	4.39561	1.25159	2.13362	0.0014	0.00383394	yes		Peaxi162Scf00009g00431	1.92996	6.58842	29.9543	4.42e-08	8.31e-07
XLOC_023702	Peaxi162Scf00472g00221	Peroxidase superfamily protein	49.8534	118.678	1.25129	3.13312	5e-05	0.000185415	yes		Peaxi162Scf00228g00621	1.92933	4.79414	32.4681	1.21e-08	2.53e-07
XLOC_023233	Peaxi162Scf00452g00120	lysine-ketoglutarate reductase/saccharopine dehydrogenase bifunctional enzyme	71.2926	169.653	1.25076	3.06621	5e-05	0.000185415	yes		Peaxi162Scf00232g00035	1.92911	3.48767	29.1115	6.83e-08	1.23e-06
XLOC_003790	Peaxi162Scf00026g00275	protein kinase 2B	10.6997	25.4483	1.24999	2.996	5e-05	0.000185415	yes		Peaxi162Scf00021g00218	1.92809	0.541202	1.23598	0.266246	0.414959
XLOC_000333	Peaxi162Scf00001g04911	Thiamine pyrophosphokinase 1	4.8954	11.6365	1.24916	2.22552	0.0007	0.00206849	yes		Peaxi162Scf00129g01528	1.92702	0.455964	1.23727	0.265998	0.414722
XLOC_017975	Peaxi162Scf00293g00315	glyoxylate reductase 1	8.95489	21.2825	1.24892	2.65287	5e-05	0.000185415	yes		Peaxi162Scf00637g00001	1.92666	4.44704	7.72959	0.00543232	0.0205768
XLOC_008599	Peaxi162Scf00089g01330	with no lysine (K) kinase 3	9.81929	23.327	1.24831	3.23344	5e-05	0.000185415	yes		Peaxi162Scf00042g01214	1.92649	0.671564	1.23792	0.265873	0.414603
XLOC_016959	Peaxi162Scf00263g00519	Protein of unknown function (DUF300)	5.0831	12.0668	1.24727	2.44304	0.00025	0.000817896	yes		Peaxi162Scf00167g01221	1.92644	0.490645	1.23797	0.265863	0.414603
XLOC_007493	Peaxi162Scf00074g00733	Phosphatidylinositol 4-kinase gamma 4	4.24339	10.0711	1.24693	2.51765	0.00035	0.00110899	yes		Peaxi162Scf00399g00108	1.92637	1.86007	9.81766	0.00172844	0.00803039
XLOC_001078	Peaxi162Scf00004g04217	F-box family protein	13.7733	32.6827	1.24666	3.00825	5e-05	0.000185415	yes		Peaxi162Scf00530g00817	1.92627	0.20865	3.54741	0.0596386	0.137355
XLOC_024005	Peaxi162Scf00486g00315	Chalcone-flavanone isomerase family protein isoform 3 [Theobroma cacao] gb|EOY30062.1| Chalcone-flavanone isomerase family protein isoform 3 [Theobroma cacao]	5.14658	12.1949	1.2446	2.49606	0.0001	0.00035384	yes		Peaxi162Scf00069g02110	1.92579	0.157619	3.22582	0.0724856	0.159473
XLOC_026006	Peaxi162Scf00586g00514	NC domain-containing protein-related	46.9973	111.197	1.24247	3.12241	5e-05	0.000185415	yes		Peaxi162Scf00658g00726	1.92561	2.4331	16.8519	4.04e-05	0.000333219
XLOC_031192	Peaxi162Scf00934g00138	Tetraspanin family protein	57.1668	135.252	1.2424	3.26769	5e-05	0.000185415	yes		Peaxi162Scf00444g00835	1.92547	1.70328	2.69919	0.100399	0.20429
XLOC_006367	Peaxi162Scf00060g00123	Unknown protein	7.20828	17.0535	1.24234	3.48349	5e-05	0.000185415	yes		Peaxi162Scf00117g01132	1.92508	3.60295	27.4177	1.64e-07	2.7e-06
XLOC_028076	Peaxi162Scf00699g00004	Polyketide cyclase/dehydrase and lipid transport superfamily protein	3.38219	7.99904	1.24187	1.23739	0.04255	0.0745529	no		Peaxi162Scf00332g00746	1.92448	0.729419	1.24031	0.265412	0.414261
XLOC_024748	Peaxi162Scf00528g00003	ARM repeat superfamily protein isoform 2 [Theobroma cacao] gb|EOY32288.1| ARM repeat superfamily protein isoform 2 [Theobroma cacao]	1.38021	3.25762	1.23893	1.87793	0.002	0.00525425	yes		Peaxi162Scf00369g00067	1.92423	0.854367	1.2406	0.265356	0.414261
XLOC_017895	Peaxi162Scf00288g00815	Galactosyltransferase family protein	10.4021	24.5195	1.23706	2.88434	5e-05	0.000185415	yes		Peaxi162Scf00128g01227	1.92341	5.48798	53.2584	2.92e-13	1.48e-11
XLOC_015511	Peaxi162Scf00220g00058	Rhamnogalacturonate lyase family protein	1.50545	3.5479	1.23677	1.92022	0.0038	0.00919907	yes		Peaxi162Scf00052g01815	1.92022	1.42902	1.24525	0.264462	0.413617
XLOC_014747	Peaxi162Scf00204g00614	Dehydrogenase/reductase SDR family member 7B	6.21461	14.6455	1.23673	2.18023	0.0004	0.00125109	yes		Peaxi162Scf00195g01019	1.9202	3.44153	1.24527	0.264457	0.413617
XLOC_029916	Peaxi162Scf00815g00314	Inositol-tetrakisphosphate 1-kinase 1	18.6861	43.9915	1.23526	2.91813	5e-05	0.000185415	yes		Peaxi162Scf00420g00236	1.92	4.84882	28.331	1.02e-07	1.78e-06
XLOC_006596	Peaxi162Scf00064g01428	Auxin efflux carrier family protein	28.8018	67.7279	1.23359	3.16508	5e-05	0.000185415	yes		Peaxi162Scf00296g00910	1.91927	4.22779	16.6886	4.4e-05	0.000357757
XLOC_033557	Peaxi162Scf01254g00022	BAG family molecular chaperone regulator 6 [Morus notabilis]	2.35889	5.54515	1.23312	2.51516	5e-05	0.000185415	yes		Peaxi162Scf00008g00817	1.91895	1.1609	1.24669	0.264185	0.413434
XLOC_017763	Peaxi162Scf00286g00729	Auxin-responsive family protein	2.93914	6.90699	1.23267	1.9138	0.0074	0.0164183	yes		Peaxi162Scf00803g00001	1.91853	5.00535	3.96324	0.0465042	0.113571
XLOC_034826	Peaxi162Scf02754g00118	DA1	8.85122	20.7715	1.23066	2.80652	5e-05	0.000185415	yes		Peaxi162Scf01026g00266	1.91672	0.171401	5.14612	0.0232983	0.0665043
XLOC_017757	Peaxi162Scf00286g00528	MAC/Perforin domain-containing protein	6.09669	14.3017	1.23009	2.52654	5e-05	0.000185415	yes		Peaxi162Scf00722g00001	1.9165	0.812547	4.75114	0.0292789	0.0795938
XLOC_016091	Peaxi162Scf00235g00620	Protein of unknown function (DUF3537)	11.5163	27.0128	1.22996	2.98947	5e-05	0.000185415	yes		Peaxi162Scf01336g00021	1.91592	2.28969	26.6351	2.46e-07	3.86e-06
XLOC_020316	Peaxi162Scf00360g00076	inositol polyphosphate 5-phosphatase I	13.5154	31.6955	1.22967	3.1866	5e-05	0.000185415	yes		Peaxi162Scf00064g00722	1.91483	1.82702	6.51872	0.0106745	0.0354727
XLOC_023028	Peaxi162Scf00446g00056	Ras-related protein Rab-1A	75.5777	177.231	1.2296	3.27003	5e-05	0.000185415	yes		Peaxi162Scf00002g00215	1.91453	3.27649	1.25161	0.263246	0.412847
XLOC_032187	Peaxi162Scf01026g00258	F-box protein SKIP31 [Theobroma cacao] gb|EOY23749.1| F-box protein SKIP31 [Theobroma cacao]	37.2606	87.3197	1.22866	2.98758	5e-05	0.000185415	yes		Peaxi162Scf00684g00036	1.9142	4.38532	1.25196	0.263178	0.412847
XLOC_018793	Peaxi162Scf00314g00751	Sucrose nonfermenting 4-like protein	1.15465	2.70561	1.2285	1.41086	0.0254	0.0477171	yes		Peaxi162Scf00394g00824	1.91406	-0.413896	4.03967	0.0444426	0.109518
XLOC_015182	Peaxi162Scf00211g00239	Nuclear transcription factor Y subunit A-2	4.79038	11.2104	1.22663	2.03494	0.00165	0.00443308	yes		Peaxi162Scf00284g01042	1.91332	1.84843	1.25292	0.262996	0.412847
XLOC_026674	Peaxi162Scf00621g00014	Lysine-specific demethylase 5D	2.66027	6.21893	1.22509	1.76911	0.0066	0.0148626	yes		Peaxi162Scf00558g00116	1.91248	1.49658	1.25383	0.262822	0.412816
XLOC_020762	Peaxi162Scf00371g01022	conserved hypothetical protein [Ricinus communis] gb|EEF37700.1| conserved hypothetical protein [Ricinus communis]	1.2675	2.96242	1.22479	0.894422	0.23915	0.314929	no		Peaxi162Scf00210g00163	1.91216	0.992115	1.25418	0.262756	0.412816
XLOC_018790	Peaxi162Scf00314g00634	Sec14p-like phosphatidylinositol transfer family protein	7.39541	17.2838	1.22472	2.69533	0.0001	0.00035384	yes		Peaxi162Scf03779g00019	1.91127	5.73275	1.25513	0.262575	0.412734
XLOC_023388	Peaxi162Scf00458g00011	2-hydroxyacyl-CoA lyase	6.40638	14.9721	1.2247	2.96475	5e-05	0.000185415	yes		Peaxi162Scf01063g00114	1.91111	3.3273	1.2553	0.262542	0.412734
XLOC_001979	Peaxi162Scf00011g01846	Lipid transfer-like protein VAS	36.303	84.7307	1.22279	2.82853	5e-05	0.000185415	yes		Peaxi162Scf00016g01142	1.91106	2.74485	1.25535	0.262533	0.412734
XLOC_021832	Peaxi162Scf00404g00014	Rubredoxin-like superfamily protein	26.204	61.14	1.22233	2.84199	5e-05	0.000185415	yes		Peaxi162Scf00201g00037	1.91105	1.62331	1.25536	0.262531	0.412734
XLOC_021342	Peaxi162Scf00390g00325	NT domain of poly(A) polymerase and terminal uridylyl transferase-containing protein, putative [Theobroma cacao] gb|EOY04484.1| NT domain of poly(A) polymerase and terminal uridylyl transferase-containing protein, putative [Theobroma cacao]	4.43221	10.3392	1.22202	2.77654	5e-05	0.000185415	yes		Peaxi162Scf00710g00537	1.91088	5.27962	1.25554	0.262497	0.412734
XLOC_028303	Peaxi162Scf00711g00410	catalase 2	65.7996	153.422	1.22135	3.12149	5e-05	0.000185415	yes		Peaxi162Scf00959g00046	1.91026	5.42492	1.2562	0.262372	0.412734
XLOC_014226	Peaxi162Scf00192g00522	Peroxidase superfamily protein	12.2939	28.6492	1.22055	2.76748	5e-05	0.000185415	yes		Peaxi162Scf00915g00243	1.90975	3.1852	1.25674	0.262269	0.412698
XLOC_018580	Peaxi162Scf00309g01023	HXXXD-type acyl-transferase family protein	3.59718	8.3807	1.22021	2.25886	0.00185	0.00490454	yes		Peaxi162Scf00225g00014	1.90612	3.95496	1.25587	0.262434	0.412734
XLOC_019527	Peaxi162Scf00337g00062	U-box domain-containing protein 21	3.0661	7.14228	1.21998	2.04113	0.00555	0.01279	yes		Peaxi162Scf00166g00045	1.90609	2.38021	1.25561	0.262483	0.412734
XLOC_021802	Peaxi162Scf00403g00616	UDP-Glycosyltransferase superfamily protein	39.0063	90.8015	1.21901	3.15537	5e-05	0.000185415	yes		Peaxi162Scf00288g00912	1.90606	2.76662	1.25544	0.262517	0.412734
XLOC_019110	Peaxi162Scf00325g00034	Ethylene receptor 2	15.4657	35.9376	1.21642	3.10408	5e-05	0.000185415	yes		Peaxi162Scf00293g00715	1.90601	4.30317	1.25499	0.262602	0.412734
XLOC_011769	Peaxi162Scf00141g00927	Vacuolar cation/proton exchanger 3	6.90576	16.0181	1.21383	2.92062	5e-05	0.000185415	yes		Peaxi162Scf00013g00033	1.90595	2.30187	1.2545	0.262695	0.412816
XLOC_023364	Peaxi162Scf00457g00051	cation calcium exchanger 4	3.84606	8.9195	1.21358	2.34359	0.00065	0.00193585	yes		Peaxi162Scf00376g00125	1.9059	6.83421	1.25401	0.262787	0.412816
XLOC_022672	Peaxi162Scf00434g00511	TRICHOME BIREFRINGENCE-LIKE 22	26.7149	61.864	1.21146	3.14239	5e-05	0.000185415	yes		Peaxi162Scf00254g00136	1.90586	6.11294	1.25366	0.262855	0.412816
XLOC_023556	Peaxi162Scf00464g00013	Unknown protein	1.85839	4.30139	1.21075	1.09993	0.1056	0.162006	no		Peaxi162Scf00111g00526	1.90583	3.86606	1.25344	0.262896	0.412816
XLOC_031763	Peaxi162Scf00983g00004	Pheophorbide a oxygenase, chloroplastic	3.90818	9.03864	1.20961	2.3137	0.00035	0.00110899	yes		Peaxi162Scf00002g10014	1.90583	4.44694	1.25341	0.262902	0.412816
XLOC_007249	Peaxi162Scf00071g00074	RING/U-box superfamily protein	20.7453	47.9549	1.20889	2.98601	5e-05	0.000185415	yes		Peaxi162Scf01183g00138	1.90582	1.69783	1.25335	0.262913	0.412816
XLOC_000393	Peaxi162Scf00002g02319	SYM8 [Pisum sativum]	7.29967	16.8539	1.20718	2.07367	0.00095	0.00271699	yes		Peaxi162Scf00501g00012	1.90576	2.65735	1.25287	0.263006	0.412847
XLOC_022214	Peaxi162Scf00419g00016	Unknown protein	7.66906	17.6983	1.20649	1.34819	0.0261	0.0488405	yes		Peaxi162Scf00740g00233	1.90573	4.62976	1.25261	0.263055	0.412847
XLOC_013432	Peaxi162Scf00174g00025	Family of unknown function (DUF572)	34.1954	78.906	1.20633	3.17701	5e-05	0.000185415	yes		Peaxi162Scf00120g01118	1.90573	0.551805	1.25259	0.263058	0.412847
XLOC_002654	Peaxi162Scf00016g01737	alpha/beta-Hydrolases superfamily protein	7.41978	17.1064	1.20509	2.53764	0.00015	0.000513767	yes		Peaxi162Scf01032g00005	1.90572	4.48346	1.25249	0.263078	0.412847
XLOC_021807	Peaxi162Scf00403g00716	G-box binding factor 3	2.57656	5.93872	1.20471	1.98732	0.0037	0.0089857	yes		Peaxi162Scf00194g01039	1.90569	2.89436	1.25222	0.263129	0.412847
XLOC_030847	Peaxi162Scf00907g00028	tRNA (guanine-N-7) methyltransferase	2.20645	5.08397	1.20423	1.40987	0.0187	0.0366415	yes		Peaxi162Scf00699g00062	1.90568	2.77655	1.25219	0.263135	0.412847
XLOC_022499	Peaxi162Scf00426g00009	Alpha-1,4-glucan-protein synthase [UDP-forming] 2	98.9687	227.975	1.20383	3.14986	5e-05	0.000185415	yes		Peaxi162Scf00071g00636	1.90567	4.65139	1.25203	0.263164	0.412847
XLOC_029711	Peaxi162Scf00802g00122	nudix hydrolase homolog 2	12.8406	29.5622	1.20304	2.61077	5e-05	0.000185415	yes		Peaxi162Scf00332g00023	1.9056	3.73447	1.25145	0.263276	0.412853
XLOC_011171	Peaxi162Scf00130g01320		146.329	336.873	1.20299	1.19155	0.063	0.104382	no		Peaxi162Scf00194g00933	1.90552	3.35055	1.2508	0.2634	0.412954
XLOC_024598	Peaxi162Scf00521g00213	AMP-dependent synthetase and ligase family protein	2.57691	5.92719	1.20171	1.94374	0.00125	0.00346795	yes		Peaxi162Scf00418g00311	1.90547	1.90976	1.25035	0.263486	0.412971
XLOC_026386	Peaxi162Scf00610g00312	Unknown protein	2.56606	5.89702	1.20043	2.12757	0.0009	0.00258883	yes		Peaxi162Scf00007g02128	1.90546	0.44091	2.14454	0.143078	0.26616
XLOC_034749	Peaxi162Scf02113g00020	Protein kinase superfamily protein	3.77577	8.67571	1.20021	2.21628	0.00095	0.00271699	yes		Peaxi162Scf00017g00614	1.90543	5.26113	1.25005	0.263544	0.412971
XLOC_025125	Peaxi162Scf00541g00068	Galactose oxidase/kelch repeat superfamily protein	68.4492	157.268	1.20012	3.1577	5e-05	0.000185415	yes		Peaxi162Scf00368g00024	1.90529	4.07416	1.24885	0.263772	0.413163
XLOC_000029	Peaxi162Scf00000g04014	Thioredoxin superfamily protein	22.7226	52.1761	1.19926	2.62122	5e-05	0.000185415	yes		Peaxi162Scf00007g00222	1.90526	4.92088	1.24853	0.263833	0.413206
XLOC_006104	Peaxi162Scf00057g01112	Leishmanolysin homolog	13.1509	30.1954	1.19917	3.10903	5e-05	0.000185415	yes		Peaxi162Scf00982g00215	1.90515	3.14417	1.2476	0.264012	0.413351
XLOC_007615	Peaxi162Scf00074g00932	Leucine-rich repeat family protein, putative isoform 1 [Theobroma cacao] gb|EOY25009.1| Leucine-rich repeat family protein, putative isoform 1 [Theobroma cacao]	1.90265	4.36185	1.19693	1.93099	0.0023	0.00594717	yes		Peaxi162Scf00554g00019	1.90512	3.31207	1.24738	0.264054	0.413382
XLOC_002885	Peaxi162Scf00016g00288	zinc-finger DNA binding protein [Petunia x hybrida]	36.0783	82.7065	1.19687	3.09208	5e-05	0.000185415	yes		Peaxi162Scf00316g00329	1.90511	0.944568	1.24728	0.264072	0.413382
XLOC_027207	Peaxi162Scf00658g00212	Mitochondrial substrate carrier family protein	2.155	4.93982	1.19677	1.47103	0.01695	0.0336651	yes		Peaxi162Scf00073g00719	1.90505	3.81843	1.24677	0.264169	0.413434
XLOC_021785	Peaxi162Scf00403g00041	Ethylene-responsive transcription factor RAP2-9	23.8414	54.625	1.19609	2.13358	0.0008	0.002331	yes		Peaxi162Scf00154g01149	1.90505	4.64138	1.25401	0.262789	0.412816
XLOC_009100	Peaxi162Scf00098g00155	Unknown protein	1.9902	4.5577	1.19539	0.859053	0.2076	0.282036	no		Peaxi162Scf03294g00014	1.90498	3.50513	1.24614	0.264291	0.413531
XLOC_023349	Peaxi162Scf00456g00038	Lysine-specific demethylase 5A	9.32468	21.3497	1.19509	3.0659	5e-05	0.000185415	yes		Peaxi162Scf00316g00059	1.90494	0.512751	1.24579	0.264359	0.413537
XLOC_020646	Peaxi162Scf00366g00816	Mannan endo-1,4-beta-mannosidase 7	2.41482	5.52818	1.19489	1.49416	0.0304	0.055718	no		Peaxi162Scf00316g00076	1.90489	5.11616	1.25341	0.262903	0.412816
XLOC_003379	Peaxi162Scf00021g00161	LOB domain-containing protein 31	1.99968	4.57742	1.19476	0.946314	0.1066	0.163326	no		Peaxi162Scf00159g01649	1.90456	1.86984	1.25211	0.26315	0.412847
XLOC_022981	Peaxi162Scf00444g00858	Arabidopsis thaliana protein of unknown function (DUF821)	4.18286	9.5725	1.1944	2.05451	0.00115	0.00322042	yes		Peaxi162Scf00314g00425	1.9045	4.33879	1.24202	0.265082	0.414129
XLOC_014421	Peaxi162Scf00195g00123	Ca2+ antiporter/cation exchanger isoform 1 [Theobroma cacao] gb|EOY32963.1| Ca2+ antiporter/cation exchanger isoform 1 [Theobroma cacao]	2.67619	6.11584	1.19237	1.49131	0.02065	0.0399223	yes		Peaxi162Scf01313g00126	1.90448	-0.0201322	1.24183	0.265119	0.414129
XLOC_012703	Peaxi162Scf00160g01635	Oxidoreductase family protein	40.1438	91.6973	1.1917	3.1475	5e-05	0.000185415	yes		Peaxi162Scf00034g00145	1.90447	0.822729	1.24172	0.26514	0.414129
XLOC_018584	Peaxi162Scf00310g00019	tRNA modification GTPase MnmE	1.24128	2.83228	1.19013	1.47782	0.0278	0.0515715	no		Peaxi162Scf00198g00710	1.90446	1.62885	1.24165	0.265153	0.414129
XLOC_027176	Peaxi162Scf00655g00215	nudix hydrolase homolog 17	5.87106	13.3918	1.18966	1.72761	0.0074	0.0164183	yes		Peaxi162Scf00218g00419	1.9043	1.67855	1.2403	0.265413	0.414261
XLOC_000156	Peaxi162Scf00000g00791	G-type lectin S-receptor-like serine/threonine-protein kinase	4.07339	9.28795	1.18913	2.66144	0.0001	0.00035384	yes		Peaxi162Scf00403g00718	1.9041	0.733459	1.2503	0.263494	0.412971
XLOC_027012	Peaxi162Scf00646g00322	Peroxisomal fatty acid beta-oxidation multifunctional protein	32.0407	73.0542	1.18906	3.17893	5e-05	0.000185415	yes		Peaxi162Scf00036g00215	1.9038	3.10054	1.24911	0.263723	0.413117
XLOC_019308	Peaxi162Scf00331g01115	phytoalexin-deficient 4-1 protein [Solanum tuberosum]	3.86626	8.81421	1.18889	2.27098	0.00115	0.00322042	yes		Peaxi162Scf00111g00521	1.9037	0.917173	1.235	0.266436	0.415107
XLOC_024039	Peaxi162Scf00488g00011	Heavy metal transport/detoxification superfamily protein	17.6733	40.2702	1.18814	2.88021	5e-05	0.000185415	yes		Peaxi162Scf01093g00210	1.90364	2.40402	12.9329	0.000322849	0.00197136
XLOC_009274	Peaxi162Scf00102g01226	myb domain protein 42	1.91537	4.36291	1.18767	1.29389	0.03785	0.0673577	no		Peaxi162Scf00479g00055	1.90362	5.8579	1.24839	0.26386	0.413206
XLOC_002384	Peaxi162Scf00015g00065	Oleosin family protein	1.36361	3.1038	1.1866	0.86437	0.21605	0.291107	no		Peaxi162Scf00365g00076	1.90332	1.01936	1.23169	0.267078	0.415933
XLOC_006494	Peaxi162Scf00062g01218	extensin-like protein Ext1 precursor [Solanum lycopersicum] emb|CAD10626.1| extensin-like protein Ext1 [Solanum lycopersicum]	3.2039	7.29065	1.18622	2.38576	0.00025	0.000817896	yes		Peaxi162Scf00416g00517	1.90312	0.419751	1.22989	0.267428	0.41637
XLOC_000742	Peaxi162Scf00003g01121	F-box family protein, putative isoform 1 [Theobroma cacao] ref|XP_007042149.1| F-box family protein, putative isoform 1 [Theobroma cacao] ref|XP_007042150.1| F-box family protein, putative isoform 1 [Theobroma cacao] gb|EOX97979.1| F-box family protein, putative isoform 1 [Theobroma cacao] gb|EOX97980.1| F-box family protein, putative isoform 1 [Theobroma cacao] gb|EOX97981.1| F-box family protei…	2.7967	6.35737	1.1847	1.79359	0.0043	0.0102448	yes		Peaxi162Scf00811g00317	1.90207	1.39919	1.24226	0.265036	0.414129
XLOC_022412	Peaxi162Scf00422g00514	Zinc transporter 5 [Morus notabilis]	4.64307	10.5525	1.18444	2.14776	0.0004	0.00125109	yes		Peaxi162Scf00688g00223	1.90195	0.533992	1.21953	0.269452	0.418707
XLOC_021343	Peaxi162Scf00390g00326	with no lysine (K) kinase 5	6.25078	14.1987	1.18365	2.66631	5e-05	0.000185415	yes		Peaxi162Scf00070g00020	1.90187	2.00502	1.24146	0.265189	0.414129
XLOC_015283	Peaxi162Scf00213g00943	arabinose kinase	41.9895	95.3642	1.18342	3.0465	5e-05	0.000185415	yes		Peaxi162Scf00190g00015	1.90184	4.44559	14.9446	0.000110712	0.000786391
XLOC_000763	Peaxi162Scf00003g01724	CUB and sushi domain-containing protein 3 [Theobroma cacao] gb|EOX98197.1| CUB and sushi domain-containing protein 3 [Theobroma cacao]	85.5008	194.137	1.18306	2.74383	5e-05	0.000185415	yes		Peaxi162Scf00207g00941	1.90184	4.44922	13.1845	0.000282276	0.00175835
XLOC_006554	Peaxi162Scf00064g00421		65.7298	149.192	1.18255	3.01368	5e-05	0.000185415	yes		Peaxi162Scf00041g10112	1.90177	5.01612	39.9215	2.64e-10	7.66e-09
XLOC_019568	Peaxi162Scf00338g00812	TRICHOME BIREFRINGENCE-LIKE 11	5.00136	11.3461	1.1818	2.24401	0.00045	0.00139113	yes		Peaxi162Scf00415g00042	1.90146	-0.747484	1.21513	0.270319	0.419766
XLOC_019636	Peaxi162Scf00341g00619	Plant Tudor-like RNA-binding protein	2.92057	6.62555	1.18179	1.918	0.0041	0.00983118	yes		Peaxi162Scf00312g00053	1.90131	0.884021	1.21377	0.270588	0.420058
XLOC_007027	Peaxi162Scf00069g01928	sodium/calcium exchanger family protein / calcium-binding EF hand family protein	123.656	280.48	1.18156	3.14914	5e-05	0.000185415	yes		Peaxi162Scf00262g00121	1.90117	2.06248	1.23863	0.265735	0.414482
XLOC_034055	Peaxi162Scf01365g00010	GRAS family transcription factor	13.5094	30.5794	1.17859	2.94056	5e-05	0.000185415	yes		Peaxi162Scf00165g01846	1.90092	3.63704	1.23764	0.265926	0.414654
XLOC_021142	Peaxi162Scf00383g00920	LanC-like protein 2	2.42417	5.48458	1.17789	1.78084	0.0041	0.00983118	yes		Peaxi162Scf00015g00448	1.90069	0.688828	1.23671	0.266107	0.414843
XLOC_004600	Peaxi162Scf00038g00203	Mono-/di-acylglycerol lipase, N-terminal	9.01101	20.3853	1.17777	2.79403	5e-05	0.000185415	yes		Peaxi162Scf00016g02931	1.90064	0.27333	1.20774	0.271781	0.421279
XLOC_015925	Peaxi162Scf00231g00917	conserved hypothetical protein [Ricinus communis] gb|EEF43020.1| conserved hypothetical protein [Ricinus communis]	4.23586	9.58147	1.17759	2.23877	0.00065	0.00193585	yes		Peaxi162Scf00174g00105	1.90048	7.01386	44.2563	2.88e-11	9.93e-10
XLOC_032666	Peaxi162Scf01090g00119	G-type lectin S-receptor-like serine/threonine-protein kinase	2.24033	5.06484	1.1768	1.78875	0.0043	0.0102448	yes		Peaxi162Scf00515g00519	1.90044	1.17872	1.2357	0.266302	0.41499
XLOC_005671	Peaxi162Scf00048g01418	Enhancer of polycomb-like transcription factor protein	5.97574	13.5019	1.17597	2.42371	0.0002	0.000667709	yes		Peaxi162Scf00673g00012	1.90039	0.00991906	1.20548	0.27223	0.421849
XLOC_021880	Peaxi162Scf00406g00051	conserved hypothetical protein [Ricinus communis] gb|EEF30077.1| conserved hypothetical protein [Ricinus communis]	2.08817	4.71563	1.17521	1.42836	0.02065	0.0399223	yes		Peaxi162Scf00332g00763	1.90014	1.85649	1.23447	0.26654	0.415236
XLOC_031131	Peaxi162Scf00928g00232	sucrose synthase 4	274.781	620.505	1.17516	2.29377	0.0003	0.000964629	yes		Peaxi162Scf00723g00311	1.89939	2.61955	1.23141	0.267133	0.415973
XLOC_013539	Peaxi162Scf00175g00213	Magnesium transporter MRS2-5	1.54156	3.48016	1.17477	1.52463	0.03225	0.0586334	no		Peaxi162Scf00582g00085	1.89905	1.57902	4.59469	0.0320712	0.0853255
XLOC_027894	Peaxi162Scf00689g00417	RING/U-box superfamily protein	1.72369	3.88931	1.17402	0.649973	0.3149	0.394221	no		Peaxi162Scf00904g00131	1.89829	1.28397	1.22691	0.268009	0.417173
XLOC_023909	Peaxi162Scf00481g00624	Unknown protein	15.1195	34.1078	1.17369	2.78624	5e-05	0.000185415	yes		Peaxi162Scf00045g00066	1.8977	0.364704	1.22446	0.268487	0.41764
XLOC_016050	Peaxi162Scf00234g00713	SPFH/Band 7/PHB domain-containing membrane-associated protein family	1.16395	2.62496	1.17327	1.15148	0.07845	0.12602	no		Peaxi162Scf00017g00319	1.89752	0.411756	1.22373	0.26863	0.417785
XLOC_031102	Peaxi162Scf00928g00127	TRICHOME BIREFRINGENCE-LIKE 16	6.31149	14.2244	1.17231	2.56377	0.0001	0.00035384	yes		Peaxi162Scf00004g00283	1.89665	1.77357	1.22008	0.269346	0.418632
XLOC_000263	Peaxi162Scf00001g00006	Unknown protein	4.21468	9.48039	1.16952	2.03813	0.0037	0.0089857	yes		Peaxi162Scf00420g00245	1.89579	3.42351	50.2039	1.39e-12	6.23e-11
XLOC_000732	Peaxi162Scf00003g00077	SHI-related sequence 5	1.38706	3.11997	1.1695	0.95725	0.14185	0.206809	no		Peaxi162Scf01216g00047	1.89559	2.14349	9.61795	0.00192685	0.00876925
XLOC_013450	Peaxi162Scf00174g00137	alpha-amylase-like 2	3.1132	6.98442	1.16574	1.92535	0.00245	0.0062886	yes		Peaxi162Scf00526g00525	1.89441	0.503837	7.45285	0.00633361	0.0232427
XLOC_031335	Peaxi162Scf00945g00119	cytochrome P450, family 91, subfamily A, polypeptide 2	5.45684	12.2386	1.1653	2.00245	0.0028	0.00703987	yes		Peaxi162Scf00950g00611	1.89244	1.33719	1.20212	0.272899	0.4226
XLOC_027028	Peaxi162Scf00647g00320	conserved hypothetical protein [Ricinus communis] gb|EEF36058.1| conserved hypothetical protein [Ricinus communis]	5.11195	11.4566	1.16423	2.43336	0.0002	0.000667709	yes		Peaxi162Scf00422g00514	1.89225	2.12041	21.6372	3.29e-06	3.75e-05
XLOC_024272	Peaxi162Scf00500g00214	GDSL esterase/lipase	1.29408	2.89955	1.1639	0.603817	0.35525	0.436055	no		Peaxi162Scf00037g01225	1.89186	2.62207	15.434	8.54e-05	0.00063153
XLOC_008524	Peaxi162Scf00088g00106	conserved hypothetical protein [Ricinus communis] gb|EEF31624.1| conserved hypothetical protein [Ricinus communis]	7.72333	17.2951	1.16307	2.71298	0.00045	0.00139113	yes		Peaxi162Scf01205g00030	1.89174	-0.952586	1.12135	0.289629	0.441122
XLOC_009881	Peaxi162Scf00111g00533	Vacuolar cation/proton exchanger 2	3.00342	6.71603	1.161	2.1114	0.0006	0.00180172	yes		Peaxi162Scf00089g00523	1.89168	-0.703685	1.19883	0.273556	0.423289
XLOC_016364	Peaxi162Scf00244g00029	Cysteine proteinases superfamily protein isoform 1 [Theobroma cacao] gb|EOY19029.1| Cysteine proteinases superfamily protein isoform 1 [Theobroma cacao]	3.61982	8.09043	1.1603	1.85212	0.00315	0.00780583	yes		Peaxi162Scf00928g00128	1.89017	-0.671459	2.0819	0.149055	0.274469
XLOC_003424	Peaxi162Scf00021g00721	F-box protein PP2-A13	17.7241	39.6073	1.16005	2.65356	5e-05	0.000185415	yes		Peaxi162Scf00007g01728	1.8899	0.285108	1.19095	0.275138	0.425019
XLOC_010682	Peaxi162Scf00126g00232	beta-xylosidase 1	214.567	479.298	1.15949	2.33495	0.0002	0.000667709	yes		Peaxi162Scf00192g00521	1.88973	2.42349	22.8223	1.78e-06	2.2e-05
XLOC_029914	Peaxi162Scf00815g00356	RNA-binding (RRM/RBD/RNP motifs) family protein	2.49783	5.57656	1.1587	1.37896	0.0485	0.083359	no		Peaxi162Scf01415g00005	1.88844	0.149613	5.06726	0.0243819	0.0689097
XLOC_007454	Peaxi162Scf00074g00017	Polyketide cyclase/dehydrase and lipid transport superfamily protein	47.0218	104.924	1.15794	3.02745	5e-05	0.000185415	yes		Peaxi162Scf00089g00838	1.88825	7.93262	6.63021	0.0100263	0.0337358
XLOC_013787	Peaxi162Scf00180g00131	Basic-leucine zipper (bZIP) transcription factor family protein	6.13151	13.6722	1.15693	2.27256	0.0002	0.000667709	yes		Peaxi162Scf01012g00015	1.88732	0.653304	5.99116	0.0143777	0.045259
XLOC_033309	Peaxi162Scf01200g00027	External alternative NAD(P)H-ubiquinone oxidoreductase B1, mitochondrial	22.7351	50.6633	1.15602	3.03111	5e-05	0.000185415	yes		Peaxi162Scf01294g00007	1.88585	0.907635	10.0897	0.00149101	0.00708462
XLOC_034333	Peaxi162Scf01517g00010	Cytochrome P450 superfamily protein	21.8328	48.6146	1.1549	3.15202	5e-05	0.000185415	yes		Peaxi162Scf00309g01023	1.88552	3.03638	19.5649	9.72e-06	9.6e-05
XLOC_022968	Peaxi162Scf00444g00318	NAD(P)-binding Rossmann-fold superfamily protein	2.94484	6.55397	1.15418	1.65159	0.0098	0.0209613	yes		Peaxi162Scf00469g00528	1.88458	2.56543	8.18548	0.0042227	0.0168193
XLOC_027719	Peaxi162Scf00684g00228	Adenine nucleotide alpha hydrolases-like superfamily protein	146.79	326.495	1.15331	2.98391	5e-05	0.000185415	yes		Peaxi162Scf00337g00062	1.88432	3.59337	12.0021	0.000531416	0.00300319
XLOC_010242	Peaxi162Scf00118g00085	hydroxyproline-rich glycoprotein family protein	21.6841	48.2195	1.15298	2.58498	5e-05	0.000185415	yes		Peaxi162Scf00069g02244	1.88416	5.4919	58.4097	2.13e-14	1.34e-12
XLOC_023746	Peaxi162Scf00474g00213	Glucan endo-1,3-beta-glucosidase 6	4.16885	9.26924	1.1528	2.21416	0.0005	0.00152937	yes		Peaxi162Scf00038g02025	1.88073	6.04276	29.6467	5.18e-08	9.63e-07
XLOC_017664	Peaxi162Scf00284g00532	Peptide-N4-(N-acetyl-beta-glucosaminyl)asparagine amidase A protein	23.641	52.5491	1.15237	3.09163	5e-05	0.000185415	yes		Peaxi162Scf00039g00054	1.88017	2.8966	22.4497	2.16e-06	2.58e-05
XLOC_006285	Peaxi162Scf00059g00129	Prolyl 4-hydroxylase subunit alpha-1	2.52198	5.60103	1.15114	1.45558	0.01555	0.0312476	yes		Peaxi162Scf00193g00005	1.87941	3.18194	2.11865	0.145515	0.26958
XLOC_010115	Peaxi162Scf00116g00091	neurochondrin family protein	2.299	5.10569	1.1511	1.92408	0.00215	0.00560332	yes		Peaxi162Scf00235g00059	1.87737	3.40961	14.0678	0.000176337	0.00117626
XLOC_010509	Peaxi162Scf00123g00003	Unknown protein	27.8278	61.7774	1.15055	2.48344	5e-05	0.000185415	yes		Peaxi162Scf00101g00813	1.87538	0.465824	1.86071	0.172543	0.305889
XLOC_032683	Peaxi162Scf01092g00129	Disease resistance protein (CC-NBS-LRR class) family	10.31	22.8595	1.14876	2.88979	5e-05	0.000185415	yes		Peaxi162Scf00177g01232	1.87437	2.28393	11.3421	0.000757712	0.00403334
XLOC_012689	Peaxi162Scf00160g01333	UDP-Glycosyltransferase superfamily protein	16.7066	37.0112	1.14755	2.85089	5e-05	0.000185415	yes		Peaxi162Scf00017g00227	1.87382	1.68184	14.5408	0.000137159	0.000949448
XLOC_022347	Peaxi162Scf00420g00943	Eukaryotic release factor 1-2 [Theobroma cacao] gb|EOY03027.1| Eukaryotic release factor 1-2 [Theobroma cacao]	8.4683	18.7393	1.14592	2.0761	0.0007	0.00206849	yes		Peaxi162Scf00434g00422	1.87377	0.751026	2.00602	0.156676	0.285005
XLOC_017110	Peaxi162Scf00267g00097		1.43712	3.17975	1.14573	1.31894	0.0384	0.0682034	no		Peaxi162Scf00222g00427	1.87334	5.24118	8.16021	0.00428193	0.0170258
XLOC_014345	Peaxi162Scf00194g00071	SNARE associated Golgi protein family	1.33748	2.95817	1.14519	0.752171	0.17475	0.245189	no		Peaxi162Scf00033g01514	1.87312	2.63447	18.2509	1.94e-05	0.000176672
XLOC_031578	Peaxi162Scf00964g00003	AT hook motif-containing protein	6.5743	14.5299	1.14412	2.34976	0.00035	0.00110899	yes		Peaxi162Scf01311g00016	1.8727	2.41593	10.3136	0.00132055	0.00640843
XLOC_009862	Peaxi162Scf00111g00013	xyloglucan endotransglucosylase/hydrolase 16	4.15124	9.17415	1.14403	1.81442	0.00365	0.00887902	yes		Peaxi162Scf00500g00714	1.87127	5.84268	21.9656	2.78e-06	3.23e-05
XLOC_008940	Peaxi162Scf00095g00912	BTB-POZ and MATH domain 2	22.701	50.1211	1.14266	2.82362	5e-05	0.000185415	yes		Peaxi162Scf00126g00141	1.86977	4.6073	47.3104	6.06e-12	2.41e-10
XLOC_000175	Peaxi162Scf00001g00217	Heat shock protein DnaJ with tetratricopeptide repeat	83.1744	183.13	1.13865	2.93635	5e-05	0.000185415	yes		Peaxi162Scf01346g00216	1.86605	3.2385	18.4706	1.73e-05	0.000159469
XLOC_017263	Peaxi162Scf00271g00022	Leucine-rich repeat protein kinase family protein	1.43545	3.1582	1.1376	1.63697	0.0113	0.0237114	yes		Peaxi162Scf00024g01711	1.86548	3.15381	20.0917	7.38e-06	7.58e-05
XLOC_019588	Peaxi162Scf00338g00426	Nucleoredoxin	46.6495	102.535	1.13619	3.04425	5e-05	0.000185415	yes		Peaxi162Scf01149g00023	1.86331	3.96692	16.5515	4.73e-05	0.000379838
XLOC_022025	Peaxi162Scf00411g00021	ZPT2-9 [Petunia x hybrida]	1.36314	2.99546	1.13584	0.862839	0.20315	0.277361	no		Peaxi162Scf00265g00315	1.86283	0.836973	4.92879	0.0264128	0.0734706
XLOC_012662	Peaxi162Scf00160g00527	Transducin/WD40 repeat-like superfamily protein	13.2394	29.0796	1.13517	2.76444	5e-05	0.000185415	yes		Peaxi162Scf00345g00066	1.86258	0.968184	6.09928	0.0135237	0.0429737
XLOC_011457	Peaxi162Scf00135g00417	calcium-dependent protein kinase 33	24.0783	52.8856	1.13514	2.88263	5e-05	0.000185415	yes		Peaxi162Scf00001g00262	1.86256	2.70866	4.06276	0.0438387	0.108365
XLOC_034427	Peaxi162Scf01560g00009	Ethylene-responsive transcription factor 1B	2.83372	6.21111	1.13215	1.29951	0.03505	0.06301	no		Peaxi162Scf00195g00519	1.86189	4.69514	8.10579	0.00441242	0.0174642
XLOC_019896	Peaxi162Scf00347g00524	alpha/beta-Hydrolases superfamily protein	5.47892	12.0043	1.13159	1.89132	0.00645	0.0145713	yes		Peaxi162Scf00016g00007	1.8611	9.98217	33.7404	6.3e-09	1.39e-07
XLOC_022115	Peaxi162Scf00415g00416	phospholipid sterol acyl transferase 1	1.69454	3.71036	1.13066	1.83147	0.0029	0.00726086	yes		Peaxi162Scf00783g00014	1.86089	6.73244	25.3075	4.89e-07	7.12e-06
XLOC_022522	Peaxi162Scf00427g00719	O-fucosyltransferase family protein	4.64165	10.1583	1.12995	2.55368	5e-05	0.000185415	yes		Peaxi162Scf00931g00118	1.86059	1.39122	8.45642	0.00363758	0.0148573
XLOC_008465	Peaxi162Scf00088g00214	S-adenosyl-L-methionine-dependent methyltransferases superfamily protein	1.67454	3.66398	1.12964	1.39633	0.03185	0.0580005	no		Peaxi162Scf00939g00022	1.86055	1.62067	15.3871	8.76e-05	0.000644874
XLOC_010672	Peaxi162Scf00126g01320	F-box protein PP2-B1	4.58746	10.0358	1.12938	1.51025	0.02225	0.0425903	yes		Peaxi162Scf00119g00811	1.85841	7.74473	46.1222	1.11e-11	4.2e-10
XLOC_031567	Peaxi162Scf00962g00002	glycerophosphodiester phosphodiesterase, putative [Ricinus communis] gb|EEF47415.1| glycerophosphodiester phosphodiesterase, putative [Ricinus communis]	2.21555	4.84488	1.12879	1.47829	0.01855	0.0363876	yes		Peaxi162Scf00450g00740	1.85621	3.17576	25.549	4.31e-07	6.4e-06
XLOC_029214	Peaxi162Scf00769g00116	F-box/LRR-repeat protein 4	3.42614	7.46952	1.12443	2.05862	0.00145	0.00395485	yes		Peaxi162Scf00171g00930	1.85448	3.13161	20.0436	7.57e-06	7.74e-05
XLOC_034263	Peaxi162Scf01464g00025	Vesicle-trafficking protein SEC22b	1.97322	4.30077	1.12405	1.31815	0.03415	0.0616025	no		Peaxi162Scf00518g00425	1.85431	6.48733	56.2163	6.49e-14	3.76e-12
XLOC_025881	Peaxi162Scf00580g00512	Chitinase family protein	92.372	201.277	1.12366	2.96078	5e-05	0.000185415	yes		Peaxi162Scf00181g00004	1.85242	-0.558678	0.989377	0.319895	0.473725
XLOC_020040	Peaxi162Scf00351g00225	Isovaleryl-CoA dehydrogenase, mitochondrial	57.8524	125.943	1.12232	3.00773	5e-05	0.000185415	yes		Peaxi162Scf00071g00002	1.85242	2.80631	32.4326	1.23e-08	2.58e-07
XLOC_014686	Peaxi162Scf00202g00111	G-type lectin S-receptor-like serine/threonine-protein kinase	1.99578	4.34405	1.12209	1.91131	0.00285	0.00715063	yes		Peaxi162Scf00451g00323	1.85176	5.71297	31.3456	2.16e-08	4.34e-07
XLOC_003734	Peaxi162Scf00026g00209	beta glucosidase 40	3.26455	7.10091	1.12112	2.08162	0.0015	0.00407526	yes		Peaxi162Scf00264g00118	1.85128	0.533884	5.61516	0.0178057	0.0536972
XLOC_012922	Peaxi162Scf00165g01210	Unknown protein	673.352	1464.51	1.12099	2.71013	5e-05	0.000185415	yes		Peaxi162Scf00171g01035	1.85113	0.712739	4.51713	0.0335571	0.0883257
XLOC_002224	Peaxi162Scf00013g02924	Tubulin-specific chaperone D	5.38086	11.7016	1.1208	2.29582	0.0003	0.000964629	yes		Peaxi162Scf00017g00248	1.8465	6.30645	57.4774	3.42e-14	2.06e-12
XLOC_025074	Peaxi162Scf00540g00026	Zinc finger CCCH domain-containing protein 66	52.7074	114.579	1.12026	2.88597	5e-05	0.000185415	yes		Peaxi162Scf00089g01428	1.84612	2.78136	12.9505	0.000319844	0.00195867
XLOC_018815	Peaxi162Scf00315g00813	EF-hand domain-containing protein 1, putative [Theobroma cacao] gb|EOY32080.1| EF-hand domain-containing protein 1, putative [Theobroma cacao]	5.93454	12.8941	1.1195	1.771	0.00445	0.0105515	yes		Peaxi162Scf00003g00217	1.84497	4.011	26.4115	2.76e-07	4.29e-06
XLOC_029920	Peaxi162Scf00816g00006	Patatin-like phospholipase domain-containing protein	12.6812	27.5432	1.11901	2.88387	5e-05	0.000185415	yes		Peaxi162Scf00205g00914	1.84486	6.74658	40.8199	1.67e-10	5e-09
XLOC_033322	Peaxi162Scf01205g00028	Ankyrin repeat family protein	3.56126	7.7272	1.11756	2.12134	0.00195	0.0051377	yes		Peaxi162Scf01086g00110	1.84459	5.3753	42.5263	6.97e-11	2.29e-09
XLOC_014851	Peaxi162Scf00206g00078	RING membrane-anchor 3	11.3483	24.6205	1.11738	2.28736	0.0001	0.00035384	yes		Peaxi162Scf00047g02126	1.84237	3.72116	22.0565	2.65e-06	3.1e-05
XLOC_014973	Peaxi162Scf00207g00253	protein sec fourteen-like protein-20 [Arabidopsis thaliana] Strong similarity to polyph -20 [Arabidopsis thaliana]	1.73531	3.76419	1.11714	1.36521	0.049	0.0840956	no		Peaxi162Scf00126g01130	1.84195	1.35077	7.96112	0.00477929	0.0185789
XLOC_029493	Peaxi162Scf00786g00434	long-chain acyl-CoA synthetase 2	15.3026	33.1841	1.11671	2.89207	5e-05	0.000185415	yes		Peaxi162Scf00452g00411	1.84082	4.67759	38.8415	4.6e-10	1.26e-08
XLOC_022006	Peaxi162Scf00409g00093	Uncharacterised conserved protein UCP015417, vWA	38.8622	84.2722	1.11669	3.14944	5e-05	0.000185415	yes		Peaxi162Scf00001g00222	1.84053	6.57036	17.3758	3.07e-05	0.000263591
XLOC_020899	Peaxi162Scf00376g00214	phosphoglucomutase	54.0704	117.185	1.11588	3.0464	5e-05	0.000185415	yes		Peaxi162Scf00194g00019	1.84027	6.41259	43.2517	4.81e-11	1.62e-09
XLOC_015585	Peaxi162Scf00222g00058	Unknown protein	6.95589	15.0746	1.11582	1.71331	0.00605	0.0137859	yes		Peaxi162Scf00255g00912	1.84025	3.48299	16.5191	4.82e-05	0.000385142
XLOC_033123	Peaxi162Scf01164g00021	Unknown protein	12.8927	27.9131	1.11438	2.60333	5e-05	0.000185415	yes		Peaxi162Scf00811g00112	1.83972	5.11478	2.32522	0.127292	0.244776
XLOC_024873	Peaxi162Scf00535g00011	Protein of unknown function (DUF607)	49.2269	106.568	1.11426	2.94531	5e-05	0.000185415	yes		Peaxi162Scf00017g02833	1.83856	3.01378	24.4883	7.48e-07	1.03e-05
XLOC_006425	Peaxi162Scf00062g00033	CBL-interacting protein kinase 20	17.5948	38.0863	1.11412	2.77408	5e-05	0.000185415	yes		Peaxi162Scf00438g00511	1.83841	5.62721	41.2024	1.37e-10	4.2e-09
XLOC_007514	Peaxi162Scf00074g01127	Mitochondrial substrate carrier family protein	19.1274	41.3932	1.11375	2.81095	5e-05	0.000185415	yes		Peaxi162Scf00201g00034	1.83682	2.82662	15.7869	7.09e-05	0.00053927
XLOC_027554	Peaxi162Scf00679g00318	XB3 ortholog 1 in Arabidopsis thaliana	3.61339	7.8183	1.1135	1.80186	0.0046	0.0108609	yes		Peaxi162Scf00546g00118	1.83529	5.40238	37.1894	1.07e-09	2.75e-08
XLOC_015216	Peaxi162Scf00211g00144	Double Clp-N motif-containing P-loop nucleoside triphosphate hydrolases superfamily protein	6.473	14.0044	1.11337	2.77912	5e-05	0.000185415	yes		Peaxi162Scf00252g00068	1.83495	2.43227	2.3417	0.125952	0.242744
XLOC_025693	Peaxi162Scf00569g00032	RING/U-box superfamily protein	1.93335	4.18204	1.11311	1.31895	0.03025	0.055483	no		Peaxi162Scf00500g00116	1.83456	1.17242	10.2482	0.00136817	0.00659625
XLOC_009416	Peaxi162Scf00102g01713	Ethylene-responsive transcription factor ERF061	1.72192	3.72261	1.11229	1.24543	0.0436	0.0761441	no		Peaxi162Scf00847g00032	1.83376	3.60675	2.24026	0.134459	0.25445
XLOC_033445	Peaxi162Scf01221g00042	myb domain protein 4	24.8912	53.7741	1.11127	2.77766	5e-05	0.000185415	yes		Peaxi162Scf01026g00019	1.83283	3.73761	51.8729	5.92e-13	2.81e-11
XLOC_020856	Peaxi162Scf00374g00729	Calcium-dependent protein kinase family protein	17.8431	38.5282	1.11055	2.9053	5e-05	0.000185415	yes		Peaxi162Scf00102g01226	1.83104	0.680174	11.4995	0.00069616	0.00376079
XLOC_010482	Peaxi162Scf00122g00251	Transmembrane amino acid transporter family protein	53.5433	115.447	1.10845	3.18701	5e-05	0.000185415	yes		Peaxi162Scf00020g01714	1.83098	5.85871	58.2804	2.27e-14	1.41e-12
XLOC_031558	Peaxi162Scf00961g00038	alpha/beta-Hydrolases superfamily protein	1.26615	2.72797	1.10738	1.08089	0.0803	0.128565	no		Peaxi162Scf00201g00133	1.83061	0.0161092	8.49357	0.00356404	0.0146204
XLOC_016562	Peaxi162Scf00252g00220	annexin 5	25.1013	54.0366	1.10617	2.91335	5e-05	0.000185415	yes		Peaxi162Scf00595g00111	1.83054	1.54426	7.51007	0.00613549	0.0226561
XLOC_005050	Peaxi162Scf00043g00067	Photosystem I reaction center subunit IV B, chloroplastic	27.492	59.1791	1.10607	2.68967	5e-05	0.000185415	yes		Peaxi162Scf00105g01114	1.82958	7.78624	6.92829	0.00848428	0.0295587
XLOC_004977	Peaxi162Scf00041g01317	annexin 1	197.146	424.269	1.10571	2.80045	5e-05	0.000185415	yes		Peaxi162Scf00016g00106	1.8285	1.01536	6.81799	0.00902442	0.0310798
XLOC_024038	Peaxi162Scf00488g00003	Unknown protein	8.0633	17.3509	1.10556	2.32913	0.00045	0.00139113	yes		Peaxi162Scf00134g01716	1.82782	1.53774	2.2299	0.135362	0.255759
XLOC_026578	Peaxi162Scf00618g00624	S-type anion channel SLAH3	6.75801	14.5419	1.10554	2.44759	5e-05	0.000185415	yes		Peaxi162Scf00616g00417	1.82596	4.46761	35.1761	3.01e-09	7.08e-08
XLOC_004565	Peaxi162Scf00038g01528	beta galactosidase 1	335.591	721.985	1.10527	2.05864	0.00045	0.00139113	yes		Peaxi162Scf00263g00028	1.8253	6.53586	2.3262	0.127212	0.244689
XLOC_003892	Peaxi162Scf00029g02525	ARM repeat superfamily protein	5.23675	11.2658	1.1052	1.32843	0.03315	0.0600382	no		Peaxi162Scf00286g00829	1.82517	3.98133	50.8148	1.02e-12	4.63e-11
XLOC_021241	Peaxi162Scf00386g00812	alpha/beta-Hydrolases superfamily protein	24.7883	53.3233	1.10511	2.76617	5e-05	0.000185415	yes		Peaxi162Scf00032g02024	1.82414	2.35061	8.76802	0.00306559	0.0128962
XLOC_002041	Peaxi162Scf00012g02113	Uridylate kinase	6.96368	14.9691	1.10407	2.21627	0.00035	0.00110899	yes		Peaxi162Scf00575g00047	1.82287	2.08531	4.37802	0.0364052	0.0940392
XLOC_013379	Peaxi162Scf00171g01126	conserved hypothetical protein [Ricinus communis] gb|EEF51718.1| conserved hypothetical protein [Ricinus communis]	15.222	32.7091	1.10353	2.85902	5e-05	0.000185415	yes		Peaxi162Scf00628g00029	1.82251	5.66876	13.2428	0.000273624	0.00171218
XLOC_000295	Peaxi162Scf00001g00262	Unknown protein	2.26115	4.85472	1.10233	1.09785	0.08455	0.134373	no		Peaxi162Scf00209g00411	1.8225	4.42655	31.6824	1.82e-08	3.7e-07
XLOC_004605	Peaxi162Scf00038g02114	RELA/SPOT homolog 3	34.7619	74.6207	1.10207	2.94158	5e-05	0.000185415	yes		Peaxi162Scf00003g05026	1.82105	4.37389	2.28936	0.130264	0.248735
XLOC_034547	Peaxi162Scf01651g00004	Cytochrome P450 superfamily protein	10.8533	23.2817	1.10107	2.00513	0.00155	0.00419549	yes		Peaxi162Scf00129g00116	1.82077	0.82346	11.5183	0.000689144	0.00372775
XLOC_004837	Peaxi162Scf00039g00072	Protein of unknown function (DUF3741)	4.43042	9.50382	1.10106	2.59403	5e-05	0.000185415	yes		Peaxi162Scf01242g00126	1.81954	1.07996	8.26127	0.00404997	0.0162344
XLOC_025512	Peaxi162Scf00560g00114	Unknown protein	9.11249	19.546	1.10096	1.55731	0.01225	0.0254199	yes		Peaxi162Scf00003g01526	1.81602	0.524618	3.31771	0.0685373	0.152852
XLOC_001761	Peaxi162Scf00010g03312	Coiled-coil domain-containing protein 55 (DUF2040)	2.71911	5.83228	1.10092	1.32581	0.02855	0.0527746	no		Peaxi162Scf00700g00533	1.81516	3.57753	2.25542	0.133147	0.252795
XLOC_010388	Peaxi162Scf00120g00412	Methyltransferase family protein	1.85172	3.97157	1.10085	1.19698	0.0458	0.0793442	no		Peaxi162Scf01313g00013	1.81456	7.59555	15.3952	8.72e-05	0.000642806
XLOC_020866	Peaxi162Scf00375g00616	Protein of unknown function (DUF1685)	18.6085	39.8869	1.09995	2.57877	0.0001	0.00035384	yes		Peaxi162Scf00015g00122	1.81441	4.14624	21.5492	3.45e-06	3.9e-05
XLOC_001384	Peaxi162Scf00007g00514	S-type anion channel SLAH1	6.50509	13.9434	1.09994	2.11743	0.00115	0.00322042	yes		Peaxi162Scf00076g00074	1.81305	6.12309	18.8354	1.42e-05	0.000135002
XLOC_025158	Peaxi162Scf00543g00214	RING/U-box superfamily protein	8.40212	18.009	1.09989	2.73201	5e-05	0.000185415	yes		Peaxi162Scf00017g03031	1.81218	3.72031	4.7229	0.0297634	0.0805725
XLOC_015667	Peaxi162Scf00224g00820	E2F transcription factor 1	4.03607	8.6416	1.09835	2.00095	0.0009	0.00258883	yes		Peaxi162Scf00004g04126	1.81089	5.90918	54.4075	1.63e-13	8.81e-12
XLOC_003375	Peaxi162Scf00021g00139	Unknown protein	1.68762	3.61206	1.09783	0.58045	0.1905	0.263371	no		Peaxi162Scf00811g00333	1.81076	2.00765	10.9199	0.000951347	0.00488819
XLOC_030784	Peaxi162Scf00902g00036	Calcium-binding EF-hand family protein	9.26787	19.8347	1.09772	2.44931	0.0003	0.000964629	yes		Peaxi162Scf00942g00037	1.8092	3.07884	19.0794	1.25e-05	0.000120403
XLOC_004530	Peaxi162Scf00038g00519	Oxysterol-binding protein-related protein 1C	8.14791	17.4345	1.09744	2.77221	5e-05	0.000185415	yes		Peaxi162Scf01242g00036	1.8078	3.11126	19.9302	8.03e-06	8.13e-05
XLOC_001341	Peaxi162Scf00007g01617	Auxin-responsive GH3 family protein	5.34054	11.4235	1.09694	2.4378	0.0004	0.00125109	yes		Peaxi162Scf00014g00041	1.80683	6.38737	17.7731	2.49e-05	0.000221043
XLOC_019885	Peaxi162Scf00347g00326	Protein of unknown function (DUF1336)	26.6517	56.9692	1.09595	2.98155	5e-05	0.000185415	yes		Peaxi162Scf00076g00320	1.80673	7.0389	33.3133	7.84e-09	1.7e-07
XLOC_033057	Peaxi162Scf01158g00312	Bifunctional inhibitor/lipid-transfer protein/seed storage 2S albumin superfamily protein	5.65788	12.0885	1.0953	1.70429	0.00555	0.01279	yes		Peaxi162Scf00051g01410	1.80588	7.04164	50.6662	1.09e-12	4.97e-11
XLOC_020615	Peaxi162Scf00365g00413	tRNA-dihydrouridine synthase B	1.43472	3.0652	1.09521	1.35699	0.0317	0.0577627	no		Peaxi162Scf00015g00126	1.80524	4.22087	43.1128	5.17e-11	1.74e-09
XLOC_017216	Peaxi162Scf00270g00113	Glyc 2 [Theobroma cacao]	5.14031	10.9723	1.09394	2.60979	5e-05	0.000185415	yes		Peaxi162Scf00956g00310	1.8021	0.853402	6.0883	0.013608	0.0432085
XLOC_003312	Peaxi162Scf00020g01234	Homeodomain-like superfamily protein	5.2588	11.2246	1.09386	2.09331	0.00075	0.00220004	yes		Peaxi162Scf00225g00034	1.80059	5.49704	15.5029	8.24e-05	0.000612868
XLOC_011829	Peaxi162Scf00145g01313	Glycerol-3-phosphate dehydrogenase 2	8.84069	18.864	1.0934	2.25097	0.0003	0.000964629	yes		Peaxi162Scf00141g00338	1.79996	3.65449	34.2334	4.89e-09	1.11e-07
XLOC_031728	Peaxi162Scf00980g00017	BTB-POZ and MATH domain 2	16.0001	34.1164	1.09239	2.56003	5e-05	0.000185415	yes		Peaxi162Scf00358g00410	1.79917	1.00766	2.15564	0.142048	0.265029
XLOC_023049	Peaxi162Scf00447g00119	INVOLVED IN: 10-formyltetrahydrofolate biosynthetic process, folic acid and derivative biosynthetic process	2.29	4.88251	1.09228	1.39993	0.0372	0.0663511	no		Peaxi162Scf00074g00733	1.79895	2.93115	24.0883	9.2e-07	1.24e-05
XLOC_026041	Peaxi162Scf00589g00019	Chloroplastic NIFS-like cysteine desulfurase isoform 1 [Theobroma cacao] ref|XP_007048350.1| Chloroplastic NIFS-like cysteine desulfurase isoform 1 [Theobroma cacao] gb|EOX92506.1| Chloroplastic NIFS-like cysteine desulfurase isoform 1 [Theobroma cacao] gb|EOX92507.1| Chloroplastic NIFS-like cysteine desulfurase isoform 1 [Theobroma cacao]	6.32934	13.4865	1.09139	2.4654	5e-05	0.000185415	yes		Peaxi162Scf00858g00215	1.79618	9.47351	38.8739	4.52e-10	1.25e-08
XLOC_000098	Peaxi162Scf00000g03511	RNA-binding S4 domain-containing protein	2.50522	5.33463	1.09045	1.30681	0.0261	0.0488405	yes		Peaxi162Scf00886g00021	1.79567	5.74934	49.2538	2.25e-12	9.64e-11
XLOC_018273	Peaxi162Scf00300g00014	IQ-domain 20	1.39381	2.96761	1.09027	0.701728	0.26295	0.338875	no		Peaxi162Scf00013g00437	1.79432	4.2754	25.967	3.47e-07	5.29e-06
XLOC_004459	Peaxi162Scf00037g01815	TOPLESS-related 3	39.6741	84.4043	1.08912	2.77334	5e-05	0.000185415	yes		Peaxi162Scf00122g00251	1.79349	5.71767	23.6944	1.13e-06	1.48e-05
XLOC_006702	Peaxi162Scf00065g00214	Unknown protein	44.7924	95.1333	1.0867	2.74853	5e-05	0.000185415	yes		Peaxi162Scf01533g00025	1.79268	1.85282	2.02858	0.154364	0.281571
XLOC_000466	Peaxi162Scf00002g01511	L-lactate dehydrogenase A chain	2.76058	5.85451	1.08457	1.4007	0.03005	0.0551639	no		Peaxi162Scf00059g00129	1.79137	0.865478	6.23572	0.0125199	0.0404904
XLOC_031310	Peaxi162Scf00944g00027	Leucine-rich receptor-like protein kinase family protein	2.70395	5.733	1.08422	2.04677	0.00115	0.00322042	yes		Peaxi162Scf00116g00117	1.79108	5.43772	34.2456	4.86e-09	1.1e-07
XLOC_010481	Peaxi162Scf00122g02417	RB1-inducible coiled-coil protein 1, putative isoform 2 [Theobroma cacao] gb|EOX90658.1| RB1-inducible coiled-coil protein 1, putative isoform 2 [Theobroma cacao]	2.83673	6.01236	1.0837	2.23022	0.00045	0.00139113	yes		Peaxi162Scf00132g00026	1.79034	6.53404	36.4725	1.55e-09	3.85e-08
XLOC_006745	Peaxi162Scf00065g01031	phospholipase D P1	5.42692	11.5016	1.08363	2.72098	5e-05	0.000185415	yes		Peaxi162Scf00679g00318	1.78938	1.66283	16.025	6.25e-05	0.000483838
XLOC_017646	Peaxi162Scf00284g01047	fatty acid desaturase 8	12.3967	26.2731	1.08363	2.60773	5e-05	0.000185415	yes		Peaxi162Scf00167g01330	1.78693	9.3257	21.7487	3.11e-06	3.56e-05
XLOC_008288	Peaxi162Scf00084g00024	Reticulon family protein	3.95319	8.37245	1.08263	1.17688	0.0777	0.124976	no		Peaxi162Scf00038g02434	1.78559	2.80855	24.5991	7.06e-07	9.84e-06
XLOC_003811	Peaxi162Scf00027g00184	early nodulin-like protein 1	190.218	402.687	1.08201	2.80478	5e-05	0.000185415	yes		Peaxi162Scf00474g00313	1.78533	3.33613	11.3792	0.000742693	0.00396665
XLOC_020155	Peaxi162Scf00357g00729	Plant neutral invertase family protein	12.4049	26.259	1.0819	2.67839	5e-05	0.000185415	yes		Peaxi162Scf00781g00043	1.7851	2.33171	6.66688	0.0098221	0.0331814
XLOC_010959	Peaxi162Scf00129g00014	homeobox protein 34	1.3484	2.85386	1.08166	1.5553	0.0296	0.0544501	no		Peaxi162Scf00152g00238	1.78426	0.298045	2.01291	0.155966	0.28401
XLOC_021111	Peaxi162Scf00382g00026	Unknown protein	18.2176	38.5543	1.08156	1.54121	0.01135	0.0238004	yes		Peaxi162Scf00575g00079	1.78418	1.37309	2.05383	0.151824	0.278035
XLOC_031185	Peaxi162Scf00933g00023	RING-H2 finger protein ATL47 [Morus notabilis]	9.30356	19.6475	1.07849	2.01873	0.0016	0.00431488	yes		Peaxi162Scf00474g00213	1.7832	1.98328	5.69256	0.017037	0.0519155
XLOC_008094	Peaxi162Scf00081g00007	AGAMOUS-like 16	2.81597	5.94181	1.07727	0.648537	0.3613	0.442243	no		Peaxi162Scf00349g00038	1.78288	4.95877	16.2165	5.65e-05	0.000443778
XLOC_024758	Peaxi162Scf00528g00414	conserved hypothetical protein [Ricinus communis] gb|EEF52435.1| conserved hypothetical protein [Ricinus communis]	1.31001	2.7618	1.07603	0.850164	0.1837	0.255468	no		Peaxi162Scf00700g00017	1.78223	0.48999	3.66222	0.0556593	0.130545
XLOC_019614	Peaxi162Scf00340g00315	BSD domain-containing protein	8.65425	18.24	1.07562	2.2239	0.0002	0.000667709	yes		Peaxi162Scf00015g01033	1.78073	3.12593	25.9184	3.56e-07	5.4e-06
XLOC_006893	Peaxi162Scf00067g00193	Protein of unknown function, DUF538	35.5906	74.991	1.07522	2.35761	0.00035	0.00110899	yes		Peaxi162Scf00314g00628	1.77997	3.52578	13.0606	0.000301575	0.00186343
XLOC_016262	Peaxi162Scf00241g00066	18.1 kDa class I heat shock protein	2.8943	6.09835	1.07521	1.09791	0.1161	0.175354	no		Peaxi162Scf00692g00524	1.77797	-0.00350549	3.71223	0.0540151	0.127581
XLOC_033697	Peaxi162Scf01287g00012	Remorin family protein	15.423	32.4717	1.07409	2.65899	5e-05	0.000185415	yes		Peaxi162Scf01060g00143	1.77728	0.343241	5.00426	0.025285	0.0710477
XLOC_005001	Peaxi162Scf00042g00123	sterol methyltransferase 2	3.56319	7.50045	1.07381	1.70588	0.00765	0.0168998	yes		Peaxi162Scf00578g00014	1.77381	9.66718	55.3244	1.02e-13	5.72e-12
XLOC_018164	Peaxi162Scf00299g00347	Leucine-rich receptor-like protein kinase family protein	5.09112	10.7153	1.07362	2.46722	0.00025	0.000817896	yes		Peaxi162Scf00042g00123	1.77259	2.2104	9.82003	0.00172621	0.00802468
XLOC_005003	Peaxi162Scf00042g01313	Disease resistance protein (CC-NBS-LRR class) family	5.79428	12.1835	1.07223	2.42746	5e-05	0.000185415	yes		Peaxi162Scf00314g00540	1.76942	2.04871	5.24168	0.022052	0.0636307
XLOC_033208	Peaxi162Scf01178g00016	alpha/beta-Hydrolases superfamily protein	18.3367	38.5028	1.07022	2.59137	5e-05	0.000185415	yes		Peaxi162Scf01062g00213	1.76837	2.02568	10.1785	0.00142084	0.00680712
XLOC_031333	Peaxi162Scf00945g00017	Cytochrome P450 superfamily protein	2.14645	4.50136	1.06841	0.858483	0.12035	0.180814	no		Peaxi162Scf00175g00213	1.76811	2.1251	9.18895	0.0024348	0.0106872
XLOC_014140	Peaxi162Scf00190g01012	Peroxidase superfamily protein	2.29621	4.81381	1.06793	1.31341	0.0546	0.0923226	no		Peaxi162Scf00351g00225	1.76754	4.56417	16.3736	5.2e-05	0.000412663
XLOC_035026	Peaxi162Scf13924g00003	Unknown protein	20.7976	43.5849	1.06741	2.44528	5e-05	0.000185415	yes		Peaxi162Scf00660g00038	1.76478	3.82963	22.0313	2.68e-06	3.13e-05
XLOC_015308	Peaxi162Scf00213g01025	Protein kinase superfamily protein	11.5492	24.1803	1.06604	2.75866	5e-05	0.000185415	yes		Peaxi162Scf00146g00026	1.76059	1.61102	14.4929	0.000140692	0.000971017
XLOC_016900	Peaxi162Scf00261g00047		4.15056	8.68918	1.06591	1.05467	0.075	0.121242	no		Peaxi162Scf00009g00348	1.75965	2.26815	7.55041	0.00599965	0.0222537
XLOC_025608	Peaxi162Scf00564g00315	Unknown protein	1.3016	2.72425	1.06557	0.73557	0.1768	0.247566	no		Peaxi162Scf00125g00710	1.7593	3.69993	6.96128	0.00832924	0.0291116
XLOC_025960	Peaxi162Scf00584g00031	Unknown protein	1.92168	4.02098	1.06518	1.02307	0.0931	0.145715	no		Peaxi162Scf00641g00018	1.75862	1.12993	1.77858	0.182323	0.31811
XLOC_020308	Peaxi162Scf00360g00024	NAD(P)-binding Rossmann-fold superfamily protein	4.55378	9.52837	1.06516	1.7103	0.0196	0.0381599	yes		Peaxi162Scf00263g00516	1.75768	4.64843	9.6341	0.00190998	0.00871164
XLOC_029737	Peaxi162Scf00802g00212	Unknown protein	1.82168	3.81165	1.06514	0.996651	0.12125	0.181965	no		Peaxi162Scf00457g00215	1.75695	7.51836	23.3866	1.32e-06	1.7e-05
XLOC_026742	Peaxi162Scf00626g00720	Phosphoenolpyruvate carboxykinase [ATP]	290.954	608.73	1.06501	2.14566	0.0004	0.00125109	yes		Peaxi162Scf01158g00312	1.75668	1.18438	2.2485	0.133744	0.253534
XLOC_030123	Peaxi162Scf00828g00316	Serine/threonine-protein phosphatase 2A catalytic subunit A	19.0156	39.7257	1.06289	2.52042	5e-05	0.000185415	yes		Peaxi162Scf00164g01128	1.75625	2.33843	12.6875	0.0003681	0.00220158
XLOC_030779	Peaxi162Scf00901g00418	metal ion binding protein, putative [Ricinus communis] gb|EEF35919.1| metal ion binding protein, putative [Ricinus communis]	1.3458	2.81147	1.06286	0.794564	0.17505	0.245547	no		Peaxi162Scf00120g01317	1.75504	1.59191	8.73106	0.00312834	0.0131215
XLOC_020645	Peaxi162Scf00366g00712	conserved hypothetical protein [Ricinus communis] gb|EEF40820.1| conserved hypothetical protein [Ricinus communis]	7.29053	15.2279	1.06262	2.3999	0.0001	0.00035384	yes		Peaxi162Scf00099g00207	1.75476	-0.345751	2.74197	0.0977442	0.200205
XLOC_015942	Peaxi162Scf00231g00332	aspartate aminotransferase 3	41.5282	86.7157	1.0622	2.8212	5e-05	0.000185415	yes		Peaxi162Scf00786g00455	1.75148	2.64656	13.0322	0.000306176	0.0018868
XLOC_005034	Peaxi162Scf00042g02413	Protein of unknown function (DUF1624)	6.52187	13.6135	1.06168	2.08435	0.00125	0.00346795	yes		Peaxi162Scf00034g00114	1.7494	-0.332839	3.46651	0.0626232	0.142471
XLOC_034357	Peaxi162Scf01527g00006	3-ph kinase-1, putative isoform 2 [Theobroma cacao]	2.28986	4.77788	1.06111	1.07829	0.0716	0.116488	no		Peaxi162Scf00152g00029	1.74857	7.01531	52.7659	3.76e-13	1.88e-11
XLOC_028134	Peaxi162Scf00700g00017	Calcium-binding protein CML38	5.29024	11.0318	1.06026	1.15824	0.0611	0.101678	no		Peaxi162Scf01294g00329	1.74841	0.193754	3.54596	0.0596908	0.13746
XLOC_025683	Peaxi162Scf00569g00053	Ethylene-responsive transcription factor [Morus notabilis]	16.9851	35.3941	1.05924	2.51727	5e-05	0.000185415	yes		Peaxi162Scf00314g00528	1.74629	7.99785	85.6589	2.14e-20	3.6e-18
XLOC_011458	Peaxi162Scf00135g00086	2-oxoglutarate (2OG) and Fe(II)-dependent oxygenase superfamily protein	9.56059	19.9132	1.05855	2.3151	0.0003	0.000964629	yes		Peaxi162Scf00542g00622	1.74562	5.86169	28.0728	1.17e-07	2e-06
XLOC_015258	Peaxi162Scf00212g00214	alpha/beta-Hydrolases superfamily protein	1.91691	3.99238	1.05846	1.40002	0.0353	0.063401	no		Peaxi162Scf00957g00022	1.74475	2.39453	8.14398	0.00432044	0.0171493
XLOC_025560	Peaxi162Scf00562g00001	Eukaryotic aspartyl protease family protein	46.0836	95.9767	1.05843	2.76131	5e-05	0.000185415	yes		Peaxi162Scf00610g00022	1.7435	6.49396	8.50449	0.0035427	0.0145588
XLOC_033645	Peaxi162Scf01271g00009	Equilibrative nucleotide transporter 3	23.5696	49.0856	1.05837	2.71757	5e-05	0.000185415	yes		Peaxi162Scf00401g00006	1.7428	3.44602	9.60089	0.00194483	0.00883362
XLOC_017296	Peaxi162Scf00271g00043	ACT domain repeat 8	4.86336	10.1127	1.05614	1.94567	0.00205	0.00537075	yes		Peaxi162Scf02210g00001	1.74207	1.69011	12.2192	0.000472993	0.0027228
XLOC_018266	Peaxi162Scf00300g00843	RNA-binding (RRM/RBD/RNP motifs) family protein	41.8778	87.0396	1.05548	2.57358	5e-05	0.000185415	yes		Peaxi162Scf00331g01115	1.74	2.76405	23.2996	1.39e-06	1.77e-05
XLOC_028784	Peaxi162Scf00740g00548	Homeobox-leucine zipper protein family	26.6208	55.3194	1.05523	2.57254	5e-05	0.000185415	yes		Peaxi162Scf00182g00059	1.73951	0.0139982	2.3959	0.121654	0.236347
XLOC_027624	Peaxi162Scf00681g00331	GRAM domain-containing protein / ABA-responsive protein-related	12.3221	25.5951	1.05462	2.87221	5e-05	0.000185415	yes		Peaxi162Scf01132g00348	1.73921	-0.0201327	3.03208	0.0816335	0.174958
XLOC_030930	Peaxi162Scf00915g00029	Heat stress transcription factor B-2a	17.1097	35.4978	1.05291	2.50483	5e-05	0.000185415	yes		Peaxi162Scf00949g00113	1.73834	1.47103	7.64186	0.0057029	0.0213673
XLOC_030499	Peaxi162Scf00875g00318	negative regulator of systemic acquired resistance (SNI1)	6.57157	13.6296	1.05243	0.699398	0.2446	0.320413	no		Peaxi162Scf00009g00024	1.73805	4.11113	7.97678	0.00473812	0.0184631
XLOC_026159	Peaxi162Scf00596g00410		12.2513	25.389	1.05127	2.02943	0.001	0.00284413	yes		Peaxi162Scf00323g00621	1.73714	-0.0552263	2.8138	0.0934566	0.193664
XLOC_005062	Peaxi162Scf00043g00247	multidrug resistance-associated protein 5	15.1071	31.2944	1.05068	2.83447	5e-05	0.000185415	yes		Peaxi162Scf00964g00003	1.73684	3.31153	18.6741	1.55e-05	0.000144879
XLOC_032517	Peaxi162Scf01068g00314	myb domain protein 105	10.3841	21.5099	1.05062	2.30741	0.00015	0.000513767	yes		Peaxi162Scf00962g00002	1.73514	0.771736	6.1216	0.013354	0.042565
XLOC_016748	Peaxi162Scf00256g00035	Unknown protein	1.22008	2.52571	1.04971	0.617197	0.2707	0.347258	no		Peaxi162Scf00312g00614	1.73445	4.04145	9.61755	0.00192727	0.00876925
XLOC_011612	Peaxi162Scf00139g01113	HXXXD-type acyl-transferase family protein	1.66927	3.45328	1.04875	1.32633	0.03205	0.058316	no		Peaxi162Scf00930g00011	1.73396	5.05824	15.5962	7.84e-05	0.000587864
XLOC_017339	Peaxi162Scf00272g00922	Lipoyl synthase 1, chloroplastic	9.61003	19.8601	1.04726	2.17172	0.00065	0.00193585	yes		Peaxi162Scf00332g00224	1.73394	3.53474	28.4087	9.82e-08	1.71e-06
XLOC_004746	Peaxi162Scf00038g01961	jasmonate ZIM-domain protein 10 [Nicotiana tabacum]	2.25834	4.66529	1.04671	1.35718	0.0314	0.0572927	no		Peaxi162Scf00013g00201	1.73385	3.81521	47.5353	5.4e-12	2.17e-10
XLOC_002009	Peaxi162Scf00012g01813	plant glycogenin-like starch initiation protein 1	16.9419	34.9982	1.04668	2.69901	5e-05	0.000185415	yes		Peaxi162Scf00339g00086	1.73123	9.37749	26.8053	2.25e-07	3.57e-06
XLOC_007824	Peaxi162Scf00076g01042	glutamate dehydrogenase 1	269.329	556.207	1.04625	2.41239	0.0001	0.00035384	yes		Peaxi162Scf00457g00051	1.73068	3.40599	15.2438	9.45e-05	0.000686171
XLOC_033751	Peaxi162Scf01294g00031	ethylene response factor 3 [Malus domestica]	46.9107	96.8377	1.04565	2.83723	5e-05	0.000185415	yes		Peaxi162Scf00130g00326	1.72897	6.24562	21.7146	3.16e-06	3.61e-05
XLOC_026530	Peaxi162Scf00618g00215	Ypt/Rab-GAP domain of gyp1p superfamily protein	6.04351	12.4749	1.04557	2.07532	0.001	0.00284413	yes		Peaxi162Scf00083g00915	1.72783	1.22405	7.2178	0.00721841	0.0258798
XLOC_032309	Peaxi162Scf01049g00013	Plant protein of unknown function (DUF868)	5.00566	10.3326	1.04557	1.66201	0.00655	0.0147655	yes		Peaxi162Scf00081g00088	1.72655	3.1556	8.7221	0.00314375	0.0131755
XLOC_011946	Peaxi162Scf00148g00093	Peroxidase superfamily protein	11.6999	24.1502	1.04553	2.26243	0.00025	0.000817896	yes		Peaxi162Scf00365g00087	1.72646	7.65734	42.4649	7.2e-11	2.34e-09
XLOC_015455	Peaxi162Scf00218g00126	Eukaryotic aspartyl protease family protein	14.4404	29.8045	1.04542	2.52534	5e-05	0.000185415	yes		Peaxi162Scf00014g00010	1.7243	3.97615	24.8116	6.32e-07	8.95e-06
XLOC_028839	Peaxi162Scf00745g10014	purine permease 11	19.547	40.3214	1.0446	2.73239	5e-05	0.000185415	yes		Peaxi162Scf00316g00328	1.72185	2.41542	4.17423	0.0410433	0.102916
XLOC_010962	Peaxi162Scf00129g00237	alpha/beta-Hydrolases superfamily protein	8.45327	17.4342	1.04434	2.33973	0.0004	0.00125109	yes		Peaxi162Scf00050g00138	1.72165	-0.0846414	3.49018	0.061734	0.140943
XLOC_021967	Peaxi162Scf00408g00088	Plant protein of unknown function (DUF946)	8.60307	17.7408	1.04415	2.42626	5e-05	0.000185415	yes		Peaxi162Scf00488g00003	1.7201	3.68979	5.8889	0.0152366	0.0473561
XLOC_007011	Peaxi162Scf00069g00163	Receptor-like protein kinase BRI1-like 3	6.88805	14.2037	1.0441	2.5905	5e-05	0.000185415	yes		Peaxi162Scf00053g00062	1.71946	5.43606	46.1378	1.1e-11	4.17e-10
XLOC_027929	Peaxi162Scf00691g00021	bZIP transcription factor [Nicotiana benthamiana]	94.9834	195.848	1.04398	2.62351	0.0001	0.00035384	yes		Peaxi162Scf00314g00429	1.71842	5.88137	17.1025	3.54e-05	0.000298037
XLOC_027029	Peaxi162Scf00647g00049	AP2-like ethylene-responsive transcription factor	1.32547	2.73162	1.04326	1.3597	0.04915	0.0843182	no		Peaxi162Scf01051g00002	1.71792	9.81717	4.00033	0.0454914	0.111611
XLOC_001392	Peaxi162Scf00007g00828	Galactosyltransferase family protein	13.4837	27.7545	1.0415	2.55992	5e-05	0.000185415	yes		Peaxi162Scf00237g00110	1.71711	5.35874	32.0072	1.54e-08	3.16e-07
XLOC_025112	Peaxi162Scf00541g00633	Plant protein 1589 of unknown function	6.72382	13.8392	1.04141	1.93424	0.00215	0.00560332	yes		Peaxi162Scf00747g00310	1.71615	11.5475	5.60314	0.0179283	0.0539647
XLOC_015575	Peaxi162Scf00222g00337	EXS (ERD1/XPR1/SYG1) family protein	16.6676	34.2999	1.04116	2.79788	5e-05	0.000185415	yes		Peaxi162Scf00740g00335	1.71412	1.70204	3.97861	0.0460817	0.112738
XLOC_015083	Peaxi162Scf00208g00075	Protein of unknown function (DUF155)	2.2014	4.52819	1.04052	0.660841	0.1904	0.263255	no		Peaxi162Scf00299g00919	1.71254	1.61335	7.92216	0.0048833	0.0189017
XLOC_021544	Peaxi162Scf00394g00915	Protein kinase superfamily protein	8.16169	16.7802	1.03982	2.6622	5e-05	0.000185415	yes		Peaxi162Scf00160g01329	1.71205	4.88658	35.7375	2.26e-09	5.46e-08
XLOC_030343	Peaxi162Scf00848g00218	Divalent ion symporter [Theobroma cacao] gb|EOY23255.1| Divalent ion symporter [Theobroma cacao]	4.08908	8.40559	1.03957	2.05587	0.00155	0.00419549	yes		Peaxi162Scf00020g00168	1.71147	6.19283	20.5217	5.9e-06	6.21e-05
XLOC_005637	Peaxi162Scf00047g10224	glycine rich protein-interacting protein [Nicotiana tabacum]	2.59975	5.34067	1.03865	0.890914	0.175	0.245488	no		Peaxi162Scf00222g00058	1.71099	2.14474	6.807	0.00908011	0.0312129
XLOC_008844	Peaxi162Scf00092g00617	Protein of unknown function (DUF1423)	3.66119	7.52093	1.0386	1.83874	0.00345	0.00845147	yes		Peaxi162Scf00023g02023	1.71006	1.52327	12.8797	0.000332168	0.00201933
XLOC_010042	Peaxi162Scf00113g01510		10.1469	20.8416	1.03843	2.3108	0.0001	0.00035384	yes		Peaxi162Scf00975g10014	1.70796	4.72909	6.89078	0.00866414	0.030069
XLOC_004688	Peaxi162Scf00038g01031	MMS19 nucleotide excision repair protein, putative isoform 4 [Theobroma cacao] gb|EOY26935.1| MMS19 nucleotide excision repair protein, putative isoform 4 [Theobroma cacao]	9.05295	18.5747	1.03688	1.86837	0.40045	0.481763	no		Peaxi162Scf00191g00046	1.70779	5.16297	17.7154	2.57e-05	0.000227165
XLOC_011691	Peaxi162Scf00140g01345	Plant invertase/pectin methylesterase inhibitor superfamily	12.5661	25.761	1.03565	2.58301	0.0001	0.00035384	yes		Peaxi162Scf00390g00017	1.70708	1.37456	7.39297	0.00654792	0.0239189
XLOC_029097	Peaxi162Scf00760g00221	UDP-Glycosyltransferase superfamily protein	19.0808	39.1135	1.03555	2.56182	5e-05	0.000185415	yes		Peaxi162Scf00026g00275	1.70259	4.76522	48.567	3.19e-12	1.34e-10
XLOC_005066	Peaxi162Scf00043g00272	Haem oxygenase-like, multi-helical	25.0437	51.3242	1.03519	2.75136	5e-05	0.000185415	yes		Peaxi162Scf00002g02826	1.70239	0.395597	2.24034	0.134452	0.25445
XLOC_006625	Peaxi162Scf00064g00220	Calcineurin-like metallo-phosphoesterase superfamily protein	12.9565	26.5473	1.03489	2.68922	5e-05	0.000185415	yes		Peaxi162Scf00041g01739	1.70055	-0.239278	4.20385	0.0403322	0.101712
XLOC_010657	Peaxi162Scf00126g01020	pigment defective 320	2.76897	5.67316	1.0348	1.00988	0.10065	0.155558	no		Peaxi162Scf00016g01737	1.70039	4.30609	28.5338	9.21e-08	1.61e-06
XLOC_007213	Peaxi162Scf00071g00139	Unknown protein	12.5783	25.7686	1.03468	2.15182	0.00065	0.00193585	yes		Peaxi162Scf00548g00644	1.70035	1.23426	5.14755	0.0232791	0.066477
XLOC_001473	Peaxi162Scf00008g01926	Remorin family protein	44.8956	91.9504	1.03428	2.72016	5e-05	0.000185415	yes		Peaxi162Scf00065g00101	1.69915	-0.894127	1.7433	0.186722	0.324064
XLOC_023595	Peaxi162Scf00466g00111		7.18323	14.7113	1.03422	1.34324	0.02885	0.0532545	no		Peaxi162Scf01517g00010	1.69733	4.6606	22.6133	1.98e-06	2.41e-05
XLOC_012800	Peaxi162Scf00164g00512	Protein phosphatase 2C family protein	7.85922	16.0907	1.03377	2.15685	0.00105	0.00297038	yes		Peaxi162Scf00354g00084	1.69709	1.66449	8.03934	0.00457722	0.0179855
XLOC_034026	Peaxi162Scf01352g00021	Protein of unknown function (DUF674)	1.48488	3.03887	1.03319	1.68968	0.0088	0.0190955	yes		Peaxi162Scf00082g00164	1.69634	0.0693684	3.03005	0.0817355	0.175122
XLOC_003445	Peaxi162Scf00021g02113	classical AGP [Gunnera manicata]	24.2141	49.5489	1.03301	2.30889	0.0002	0.000667709	yes		Peaxi162Scf00294g00625	1.69633	0.594055	5.97561	0.0145051	0.0455886
XLOC_012377	Peaxi162Scf00156g00012	WRKY DNA-binding protein 2	1.99725	4.08356	1.03181	0.828845	0.12305	0.184101	no		Peaxi162Scf00714g10016	1.6962	10.081	14.6975	0.000126216	0.000882575
XLOC_007465	Peaxi162Scf00074g00227	alpha/beta-Hydrolases superfamily protein	4.52123	9.2399	1.03116	1.96787	0.00155	0.00419549	yes		Peaxi162Scf00629g00121	1.69547	2.86986	5.49051	0.01912	0.0569802
XLOC_029687	Peaxi162Scf00801g00061	cytochrome P450, family 71, subfamily A, polypeptide 22	2.42462	4.95441	1.03096	1.11274	0.05155	0.0878708	no		Peaxi162Scf00528g00025	1.69179	1.14274	5.53323	0.0186587	0.0558223
XLOC_022995	Peaxi162Scf00445g00105	Cytoplasmic tRNA 2-thiolation protein 1	1.45347	2.96913	1.03054	1.00936	0.0967	0.150462	no		Peaxi162Scf00070g10021	1.69133	6.97277	15.3327	9.01e-05	0.000661074
XLOC_004539	Peaxi162Scf00038g00910	Avr9/Cf-9 rapidly elicited protein 146 [Nicotiana tabacum]	62.7548	128.18	1.03037	2.74969	5e-05	0.000185415	yes		Peaxi162Scf00020g02020	1.69116	7.51544	39.3456	3.55e-10	1e-08
XLOC_023985	Peaxi162Scf00485g01323	XB3 ortholog 5 in Arabidopsis thaliana	4.74806	9.69565	1.03	2.08133	0.00105	0.00297038	yes		Peaxi162Scf00011g00282	1.68864	0.396507	7.07553	0.00781437	0.0276055
XLOC_002932	Peaxi162Scf00016g03411	Octicosapeptide/Phox/Bem1p family protein	91.4742	186.772	1.02984	2.67618	5e-05	0.000185415	yes		Peaxi162Scf00454g00411	1.68839	4.36	13.568	0.000230075	0.0014767
XLOC_012063	Peaxi162Scf00152g00012	U-box domain-containing protein 26	1.34021	2.73396	1.02854	1.1784	0.0706	0.115087	no		Peaxi162Scf00189g00812	1.68825	3.14558	22.3637	2.26e-06	2.69e-05
XLOC_027250	Peaxi162Scf00658g00733	Unknown protein	11.8196	24.1071	1.02827	1.22566	0.308	0.386976	no		Peaxi162Scf00038g01443	1.68772	2.13951	16.194	5.72e-05	0.000448744
XLOC_009715	Peaxi162Scf00108g00131	RNI-like superfamily protein	2.06985	4.22127	1.02815	1.41098	0.0243	0.0459383	yes		Peaxi162Scf00108g00002	1.68553	2.89009	11.1947	0.00082031	0.00431006
XLOC_032271	Peaxi162Scf01039g00238	Rho GTPase-activating protein 2	2.8428	5.79755	1.02813	1.73033	0.01225	0.0254199	yes		Peaxi162Scf00188g00814	1.6849	2.22876	17.6595	2.64e-05	0.000232647
XLOC_028777	Peaxi162Scf00740g00045	P-loop containing nucleoside triphosphate hydrolases superfamily protein	1.34414	2.73974	1.02736	1.13535	0.04875	0.0837244	no		Peaxi162Scf00241g00319	1.68349	5.70976	57.7782	2.93e-14	1.79e-12
XLOC_008012	Peaxi162Scf00079g02322	2-oxoglutarate (2OG) and Fe(II)-dependent oxygenase superfamily protein	4.49932	9.16832	1.02695	1.64834	0.0065	0.0146688	yes		Peaxi162Scf00152g01119	1.68339	9.66133	4.98391	0.0255841	0.0717335
XLOC_001277	Peaxi162Scf00006g03910	Protein kinase family protein	8.52067	17.3595	1.02669	2.28162	0.00035	0.00110899	yes		Peaxi162Scf00108g00224	1.6833	3.93984	45.0673	1.9e-11	6.87e-10
XLOC_009526	Peaxi162Scf00104g01110	Unknown protein	13.2571	27.0012	1.02626	2.25886	0.00055	0.00166651	yes		Peaxi162Scf00102g01713	1.68305	2.08728	10.5868	0.00113898	0.00567082
XLOC_003430	Peaxi162Scf00021g00112	BON association protein 1 [Populus trichocarpa] gb|EEE81838.1| BON association protein 1 [Populus trichocarpa]	7.73038	15.7425	1.02605	1.57065	0.01215	0.0252432	yes		Peaxi162Scf00202g02028	1.68301	2.03134	12.8158	0.000343703	0.00207908
XLOC_020635	Peaxi162Scf00366g00529	laccase 11	1.56208	3.18071	1.02588	1.95261	0.00165	0.00443308	yes		Peaxi162Scf00247g00005	1.6828	1.52047	5.26893	0.0217094	0.0628961
XLOC_026040	Peaxi162Scf00589g00018	Chloroplastic NIFS-like cysteine desulfurase isoform 1 [Theobroma cacao] ref|XP_007048350.1| Chloroplastic NIFS-like cysteine desulfurase isoform 1 [Theobroma cacao] gb|EOX92506.1| Chloroplastic NIFS-like cysteine desulfurase isoform 1 [Theobroma cacao] gb|EOX92507.1| Chloroplastic NIFS-like cysteine desulfurase isoform 1 [Theobroma cacao]	39.1719	79.7227	1.02517	2.72761	5e-05	0.000185415	yes		Peaxi162Scf01055g00116	1.68078	-0.0297492	2.72546	0.0987598	0.201827
XLOC_010342	Peaxi162Scf00119g00136	Pentatricopeptide repeat (PPR) superfamily protein	2.48442	5.05509	1.02483	1.51127	0.0199	0.0386617	yes		Peaxi162Scf01029g00213	1.68015	1.8393	15.1017	0.000101874	0.000731118
XLOC_025732	Peaxi162Scf00571g00526	nudix hydrolase homolog 17	1.78381	3.62808	1.02425	0.778489	0.134	0.197273	no		Peaxi162Scf00444g00318	1.67982	3.58688	11.0192	0.000901718	0.00466327
XLOC_007804	Peaxi162Scf00076g00717	Hop-interacting protein THI113 [Solanum lycopersicum] gb|AEW69813.1| Hop-interacting protein THI113 [Solanum lycopersicum]	575.991	1171.5	1.02424	2.2847	0.0009	0.00258883	yes		Peaxi162Scf00474g00710	1.6764	2.98998	7.5135	0.00612381	0.0226251
XLOC_019751	Peaxi162Scf00343g00019	RING/U-box superfamily protein	34.3183	69.7906	1.02406	2.70228	5e-05	0.000185415	yes		Peaxi162Scf00400g00105	1.67575	0.351913	4.08759	0.0431991	0.107155
XLOC_002525	Peaxi162Scf00015g01041	Plant protein of unknown function (DUF639)	5.88145	11.9574	1.02366	2.24966	0.0005	0.00152937	yes		Peaxi162Scf00120g01314	1.67364	3.6381	32.4288	1.24e-08	2.58e-07
XLOC_001817	Peaxi162Scf00011g00323	RING/U-box superfamily protein	1.28803	2.61731	1.02292	0.924329	0.0935	0.14625	no		Peaxi162Scf00362g00848	1.67351	5.97146	15.3173	9.09e-05	0.000664666
XLOC_028845	Peaxi162Scf00745g00611	Unknown protein	6.14455	12.4687	1.02093	1.96375	0.00105	0.00297038	yes		Peaxi162Scf00075g01551	1.6735	0.861066	5.83399	0.0157194	0.0486132
XLOC_021920	Peaxi162Scf00407g00042	HSP20-like chaperones superfamily protein	14.0385	28.4808	1.02061	2.47724	5e-05	0.000185415	yes		Peaxi162Scf00149g01111	1.67224	1.57334	4.65066	0.0310417	0.0832279
XLOC_031815	Peaxi162Scf00985g00046		1.52147	3.08254	1.01865	0.581827	0.4101	0.491368	no		Peaxi162Scf00086g01318	1.67209	4.58001	28.9136	7.57e-08	1.35e-06
XLOC_011534	Peaxi162Scf00137g00016	Peroxidase superfamily protein	42.9293	86.9488	1.0182	2.62768	5e-05	0.000185415	yes		Peaxi162Scf00708g00012	1.67157	8.72946	38.442	5.64e-10	1.52e-08
XLOC_021750	Peaxi162Scf00402g00616	Cyclic pyranopterin monophosphate synthase	12.3987	25.1107	1.01811	2.38247	5e-05	0.000185415	yes		Peaxi162Scf00780g00039	1.67133	0.207715	2.98172	0.0842097	0.179108
XLOC_021094	Peaxi162Scf00382g00313	Alpha-glucosidase	10.9272	22.1258	1.01781	2.61785	5e-05	0.000185415	yes		Peaxi162Scf00062g00421	1.67015	2.254	11.4044	0.000732696	0.00392337
XLOC_024656	Peaxi162Scf00524g00087	Protein of unknown function (DUF1218)	35.1337	71.0301	1.01557	2.3965	0.0002	0.000667709	yes		Peaxi162Scf00643g00431	1.66758	4.91798	51.4512	7.34e-13	3.42e-11
XLOC_021518	Peaxi162Scf00394g00618	abscisic acid (aba)-deficient 4	3.54979	7.17589	1.01543	1.3857	0.02565	0.0481118	yes		Peaxi162Scf00211g00072	1.66717	5.90676	6.43141	0.0112119	0.0369439
XLOC_032905	Peaxi162Scf01131g00117	My isoform 2 [Theobroma cacao]	5.01561	10.1379	1.01526	2.29868	0.0003	0.000964629	yes		Peaxi162Scf00683g00043	1.66634	6.30535	12.6979	0.000366066	0.00219005
XLOC_013491	Peaxi162Scf00174g01621	Unknown protein	532.767	1076.68	1.01502	2.31554	0.0002	0.000667709	yes		Peaxi162Scf00745g10014	1.66417	4.19468	51.8046	6.13e-13	2.9e-11
XLOC_032147	Peaxi162Scf01022g00031	wall associated kinase-like 2	1.56162	3.15582	1.01498	1.11007	0.0596	0.0995167	no		Peaxi162Scf00745g00003	1.66227	-0.42961	3.26781	0.0706517	0.156373
XLOC_020806	Peaxi162Scf00373g00510	LOB domain-containing protein 1	3.92171	7.925	1.01493	1.27518	0.0322	0.0585541	no		Peaxi162Scf00710g00528	1.66212	4.19964	5.65066	0.0174488	0.052867
XLOC_005805	Peaxi162Scf00050g02113	Cysteine proteinase inhibitor	21.9771	44.4005	1.01458	2.22477	0.00035	0.00110899	yes		Peaxi162Scf00486g00315	1.66202	3.62788	26.7821	2.28e-07	3.61e-06
XLOC_013178	Peaxi162Scf00169g00066	Leucine-rich repeat receptor-like protein kinase family protein	2.51631	5.08206	1.01411	1.70758	0.0062	0.0140815	yes		Peaxi162Scf00456g00038	1.66153	4.72017	46.853	7.65e-12	2.99e-10
XLOC_024953	Peaxi162Scf00536g00035	brain protein 44-like protein [Zea mays]	1.68162	3.39602	1.014	0.898373	0.1312	0.19391	no		Peaxi162Scf00409g00219	1.66105	3.28593	7.56808	0.0059411	0.022088
XLOC_019880	Peaxi162Scf00347g00120	Unknown protein	54.3469	109.746	1.0139	2.66362	5e-05	0.000185415	yes		Peaxi162Scf00045g01447	1.66015	4.01751	35.0946	3.14e-09	7.36e-08
XLOC_003956	Peaxi162Scf00030g01716	Bifunctional arginine demethylase and lysyl-hydroxylase JMJD6	7.69112	15.5273	1.01354	2.58417	5e-05	0.000185415	yes		Peaxi162Scf00610g00312	1.65802	2.22689	15.5082	8.21e-05	0.000611361
XLOC_007123	Peaxi162Scf00071g00002	Protein of unknown function, DUF647	7.52313	15.1862	1.01336	2.42127	5e-05	0.000185415	yes		Peaxi162Scf00215g00412	1.65762	2.28712	24.7447	6.54e-07	9.21e-06
XLOC_030560	Peaxi162Scf00878g00321	protein N-terminal asparagine amidohydrolase family protein	7.80898	15.7619	1.01324	1.80667	0.0052	0.0120824	yes		Peaxi162Scf00269g00315	1.65756	2.61996	21.7837	3.05e-06	3.51e-05
XLOC_008152	Peaxi162Scf00081g00151	zinc-finger protein 2	60.3911	121.763	1.01166	2.6113	5e-05	0.000185415	yes		Peaxi162Scf00047g01927	1.65665	8.33245	26.7309	2.34e-07	3.69e-06
XLOC_005791	Peaxi162Scf00050g00632	Leucine-rich repeat receptor-like protein kinase family protein	2.15176	4.33526	1.0106	1.69868	0.0064	0.0144727	yes		Peaxi162Scf00604g00003	1.65644	-0.091042	3.55537	0.059353	0.13691
XLOC_026230	Peaxi162Scf00599g00043	Protein of unknown function (DUF793)	7.06189	14.2219	1.00999	1.95268	0.0023	0.00594717	yes		Peaxi162Scf00588g00078	1.65474	3.44837	20.8823	4.88e-06	5.25e-05
XLOC_007644	Peaxi162Scf00074g01630	respiratory burst oxidase protein F	2.70602	5.44289	1.0082	2.08482	0.00085	0.00246011	yes		Peaxi162Scf00129g00237	1.65469	3.89465	23.432	1.29e-06	1.66e-05
XLOC_007652	Peaxi162Scf00074g01824	Pectin lyase-like superfamily protein	23.0881	46.4352	1.00807	2.58673	5e-05	0.000185415	yes		Peaxi162Scf00801g00310	1.65217	5.605	14.3776	0.00014957	0.00102243
XLOC_009661	Peaxi162Scf00106g00192	cytochrome P450, family 96, subfamily A, polypeptide 10	9.75602	19.6197	1.00794	2.39307	0.00015	0.000513767	yes		Peaxi162Scf00019g00095	1.65175	0.973264	9.82855	0.00171824	0.00799515
XLOC_031495	Peaxi162Scf00957g00225	BEST Arabidopsis thaliana protein match is: proline-rich family protein	4.16883	8.38186	1.00763	0.937505	0.10895	0.166347	no		Peaxi162Scf00042g01217	1.65011	1.99055	3.73797	0.0531891	0.125975
XLOC_015887	Peaxi162Scf00230g00099	Methylcrotonoyl-CoA carboxylase subunit alpha, mitochondrial	62.57	125.768	1.00722	2.58257	5e-05	0.000185415	yes		Peaxi162Scf00046g00529	1.64871	2.59335	8.76754	0.00306639	0.0128962
XLOC_002644	Peaxi162Scf00016g01526	myb-like transcription factor family protein	13.0792	26.2872	1.00709	2.49543	5e-05	0.000185415	yes		Peaxi162Scf00020g01234	1.64805	3.07767	13.1515	0.00028729	0.00178475
XLOC_003729	Peaxi162Scf00026g00055	ACT domain repeat 4	6.57133	13.2072	1.00707	2.1348	0.001	0.00284413	yes		Peaxi162Scf00770g00126	1.6479	3.20536	13.5371	0.000233892	0.00149702
XLOC_008110	Peaxi162Scf00081g00917	Protein of unknown function (DUF620)	14.4584	29.057	1.00697	2.44203	5e-05	0.000185415	yes		Peaxi162Scf00062g00033	1.64754	7.52215	14.1373	0.000169941	0.00114131
XLOC_002670	Peaxi162Scf00016g01934	abscisic acid responsive elements-binding factor 3	14.4588	29.045	1.00634	2.48132	5e-05	0.000185415	yes		Peaxi162Scf00129g00228	1.64734	1.92056	2.41213	0.120398	0.234501
XLOC_020376	Peaxi162Scf00362g00442	Serine/threonine-protein kinase ATR	1.35729	2.72432	1.00516	2.24815	0.00045	0.00139113	yes		Peaxi162Scf00189g10021	1.64726	3.47735	4.95341	0.0260392	0.0726558
XLOC_003323	Peaxi162Scf00020g00174	conserved hypothetical protein [Ricinus communis] gb|EEF50602.1| conserved hypothetical protein [Ricinus communis]	4.63452	9.3014	1.00503	1.53746	0.01355	0.0277406	yes		Peaxi162Scf00095g00088	1.64557	1.50036	7.02206	0.00805118	0.0283213
XLOC_002795	Peaxi162Scf00016g00625	basic helix-loop-helix (bHLH) DNA-binding superfamily protein	1.82818	3.6685	1.00478	1.455	0.02045	0.0395875	yes		Peaxi162Scf00014g00156	1.64474	1.09442	5.25966	0.0218253	0.063131
XLOC_032146	Peaxi162Scf01022g00022	wall associated kinase-like 2	2.11625	4.24169	1.00313	0.263482	0.5825	0.655125	no		Peaxi162Scf00288g00815	1.64468	3.30347	27.2095	1.83e-07	2.97e-06
XLOC_009699	Peaxi162Scf00108g00012		3.25094	6.51327	1.00253	0.971017	0.082	0.13086	no		Peaxi162Scf01650g00043	1.64317	4.33943	41.3642	1.26e-10	3.92e-09
XLOC_022655	Peaxi162Scf00433g00099	annexin 5	20.4991	41.0671	1.00242	2.46332	0.0001	0.00035384	yes		Peaxi162Scf00007g00252	1.63969	3.78884	17.458	2.94e-05	0.000254115
XLOC_018881	Peaxi162Scf00317g00117	jasmonate ZIM domain protein f [Nicotiana attenuata]	1.873	3.75205	1.00233	0.693551	0.2522	0.327384	no		Peaxi162Scf00599g00008	1.63965	8.47075	26.0366	3.35e-07	5.13e-06
XLOC_011966	Peaxi162Scf00149g00610	Glutathione S-transferase family protein	188.677	377.787	1.00165	2.50436	5e-05	0.000185415	yes		Peaxi162Scf00062g00113	1.63901	4.57875	24.012	9.57e-07	1.28e-05
XLOC_026706	Peaxi162Scf00624g00067	BEL1-like homeodomain 1	14.3289	28.6848	1.00136	2.58519	5e-05	0.000185415	yes		Peaxi162Scf00611g00052	1.63803	5.05109	7.42388	0.00643638	0.0235739
XLOC_014977	Peaxi162Scf00207g00241	Carbonyl reductase [NADPH] 1	2.9285	5.85587	0.999718	1.31398	0.0194	0.0378215	yes		Peaxi162Scf00038g02342	1.63741	3.42689	6.65729	0.00987509	0.0333333
XLOC_027075	Peaxi162Scf00649g00011	AWPM-19-like family protein	18.5898	37.1496	0.998838	2.16116	0.0005	0.00152937	yes		Peaxi162Scf00209g00069	1.6369	4.93603	3.53619	0.0600433	0.137919
XLOC_019350	Peaxi162Scf00332g00524	WRKY transcription factor 18	10.8749	21.7177	0.997869	2.1795	0.00035	0.00110899	yes		Peaxi162Scf00285g00443	1.63633	5.46256	22.5145	2.09e-06	2.51e-05
XLOC_004266	Peaxi162Scf00035g00711	SNARE associated Golgi protein family	3.72273	7.43378	0.997735	1.77721	0.00505	0.0117781	yes		Peaxi162Scf00902g00036	1.63534	3.4574	25.6374	4.12e-07	6.14e-06
XLOC_020298	Peaxi162Scf00360g00092	conserved hypothetical protein [Ricinus communis] gb|EEF35252.1| conserved hypothetical protein [Ricinus communis]	6.10022	12.178	0.997347	1.15184	0.067	0.110025	no		Peaxi162Scf00020g00154	1.6347	8.06818	22.2116	2.44e-06	2.9e-05
XLOC_031977	Peaxi162Scf01000g00018	Unknown protein	12.1268	24.2063	0.997187	1.46822	0.0206	0.0398383	yes		Peaxi162Scf00683g00037	1.63451	1.19902	4.99203	0.0254643	0.0714663
XLOC_018124	Peaxi162Scf00297g01022	Beta-fructofuranosidase, insoluble isoenzyme 1	45.7516	91.309	0.996933	2.61825	5e-05	0.000185415	yes		Peaxi162Scf00699g00008	1.63434	2.53133	12.333	0.000445026	0.00258843
XLOC_018873	Peaxi162Scf00317g00118	Peroxisomal (S)-2-hydroxy-acid oxidase	32.4884	64.8381	0.996916	2.61272	5e-05	0.000185415	yes		Peaxi162Scf00231g00021	1.63426	5.75807	25.8152	3.76e-07	5.66e-06
XLOC_016012	Peaxi162Scf00232g00110	Late embryogenesis abundant hydroxyproline-rich glycoprotein family, putative [Theobroma cacao] gb|EOY11917.1| Late embryogenesis abundant hydroxyproline-rich glycoprotein family, putative [Theobroma cacao]	8.60289	17.1586	0.996039	1.88664	0.002	0.00525425	yes		Peaxi162Scf00934g00138	1.63231	7.1508	26.1868	3.1e-07	4.79e-06
XLOC_008953	Peaxi162Scf00095g00528	Protein phosphatase 2C family protein	4.14197	8.25877	0.99561	1.83253	0.00335	0.00823683	yes		Peaxi162Scf00001g04911	1.62949	2.93959	19.5137	9.99e-06	9.83e-05
XLOC_001617	Peaxi162Scf00009g00082	CBL-interacting protein kinase 12	6.65197	13.251	0.994251	2.05072	0.0014	0.00383394	yes		Peaxi162Scf00017g02635	1.62806	-0.0836681	2.38106	0.122814	0.238088
XLOC_017591	Peaxi162Scf00282g00338	bZIP transcription factor family protein	54.6294	108.79	0.9938	2.57657	5e-05	0.000185415	yes		Peaxi162Scf02035g00034	1.62614	6.70608	26.1239	3.2e-07	4.91e-06
XLOC_001701	Peaxi162Scf00009g02022	defective in exine formation protein (DEX1)	1.53252	3.05163	0.993677	1.56572	0.00825	0.0180482	yes		Peaxi162Scf00222g00823	1.62608	4.02067	30.4361	3.45e-08	6.62e-07
XLOC_021529	Peaxi162Scf00394g00118	Pyruvate dehydrogenase E1 component subunit beta	21.8782	43.5616	0.993561	2.60432	5e-05	0.000185415	yes		Peaxi162Scf00518g00436	1.62521	0.108972	3.98139	0.0460056	0.112612
XLOC_002150	Peaxi162Scf00013g00037	Delta-1-pyrroline-5-carboxylate dehydrogenase 12A1, mitochondrial	24.2057	48.1605	0.992506	2.68526	5e-05	0.000185415	yes		Peaxi162Scf00241g00066	1.62473	0.854741	2.46731	0.116237	0.228242
XLOC_016593	Peaxi162Scf00252g00067	Thioredoxin superfamily protein	1.26983	2.52531	0.991826	0.894004	0.1691	0.23866	no		Peaxi162Scf00135g00128	1.62401	3.11055	14.7446	0.000123097	0.000864559
XLOC_027857	Peaxi162Scf00689g00420	Aldehyde dehydrogenase	5.13281	10.2004	0.990797	2.07613	0.0014	0.00383394	yes		Peaxi162Scf00129g01035	1.62303	5.63466	30.3048	3.69e-08	7.03e-07
XLOC_028229	Peaxi162Scf00705g00062	Unknown protein	2.79258	5.54806	0.990382	0.907653	0.2204	0.295529	no		Peaxi162Scf00038g02334	1.62263	2.08701	9.94123	0.00161617	0.00757143
XLOC_024416	Peaxi162Scf00516g00430	P-loop containing nucleoside triphosphate hydrolases superfamily protein	2.84875	5.65689	0.989681	2.14733	0.00225	0.00583316	yes		Peaxi162Scf00360g00076	1.62246	5.43012	46.4073	9.61e-12	3.7e-10
XLOC_011562	Peaxi162Scf00137g00128	sphingosine kinase 1	7.52315	14.9385	0.989625	2.24247	0.0005	0.00152937	yes		Peaxi162Scf00089g01519	1.62244	1.41253	8.65934	0.0032539	0.0135603
XLOC_001794	Peaxi162Scf00010g00344	Late embryogenesis abundant (LEA) hydroxyproline-rich glycoprotein family	4.10912	8.15909	0.989579	1.02837	0.0954	0.148722	no		Peaxi162Scf00066g01129	1.62237	4.90883	18.1818	2.01e-05	0.000182082
XLOC_003230	Peaxi162Scf00020g00082	Unknown protein	1.44058	2.8589	0.988816	1.24108	0.04355	0.0760682	no		Peaxi162Scf00165g00015	1.6215	4.21382	37.4634	9.31e-10	2.43e-08
XLOC_010147	Peaxi162Scf00117g00111	ATP-binding cassette sub-family B member 9	3.85143	7.63772	0.987746	1.26111	0.0442	0.0769914	no		Peaxi162Scf00038g00203	1.62113	4.16322	40.2694	2.21e-10	6.51e-09
XLOC_030796	Peaxi162Scf00904g00212	WRKY family transcription factor	1.37208	2.72058	0.987545	1.12185	0.0754	0.121777	no		Peaxi162Scf00111g01112	1.62037	1.57414	4.58891	0.0321796	0.0855917
XLOC_013480	Peaxi162Scf00174g00813	chloroplastic drought-induced stress protein of 32 kD	9.12038	18.0807	0.98728	1.91183	0.003	0.0074794	yes		Peaxi162Scf00057g02526	1.62036	1.44519	8.45377	0.00364288	0.0148702
XLOC_025073	Peaxi162Scf00540g00218	20G-Fe(II) oxidoreductase, putative [Theobroma cacao] gb|EOY33692.1| 20G-Fe(II) oxidoreductase, putative [Theobroma cacao]	12.0749	23.9316	0.986902	2.15708	0.00035	0.00110899	yes		Peaxi162Scf00943g00214	1.6202	4.07038	28.4858	9.44e-08	1.65e-06
XLOC_031305	Peaxi162Scf00943g00310	DNA binding protein, putative [Ricinus communis] gb|EEF33471.1| DNA binding protein, putative [Ricinus communis]	2.17463	4.30519	0.985306	1.14603	0.0855	0.13561	no		Peaxi162Scf00332g00749	1.61697	5.72837	13.0223	0.00030781	0.00189461
XLOC_033173	Peaxi162Scf01174g00119	xylulose kinase-2	9.58569	18.9707	0.984816	2.54327	5e-05	0.000185415	yes		Peaxi162Scf00472g00221	1.6165	4.1515	14.7481	0.000122873	0.000863574
XLOC_008596	Peaxi162Scf00089g01220	Manganese-dependent ADP-ribose/CDP-alcohol diphosphatase	5.63031	11.1397	0.984418	1.69383	0.00655	0.0147655	yes		Peaxi162Scf00183g00121	1.61572	-0.410399	2.69393	0.100731	0.204915
XLOC_031372	Peaxi162Scf00947g00211	RING/U-box superfamily protein	15.6866	31.0203	0.983675	2.11837	0.0005	0.00152937	yes		Peaxi162Scf00280g00613	1.61443	3.95114	24.394	7.85e-07	1.08e-05
XLOC_016799	Peaxi162Scf00258g00432	SNF2 domain-containing protein / helicase domain-containing protein isoform 3 [Theobroma cacao] gb|EOY09686.1| SNF2 domain-containing protein / helicase domain-containing protein isoform 3 [Theobroma cacao]	3.20681	6.34126	0.983631	1.78742	0.0061	0.0138823	yes		Peaxi162Scf00159g01020	1.61402	1.98324	13.8739	0.0001955	0.00128017
XLOC_028360	Peaxi162Scf00714g00429	RHOMBOID-like 2	31.2266	61.7395	0.983416	2.73315	5e-05	0.000185415	yes		Peaxi162Scf00714g00334	1.61342	2.44482	14.9546	0.000110131	0.000782782
XLOC_004334	Peaxi162Scf00036g00711	Disease resistance protein (TIR-NBS-LRR class)	12.7825	25.2694	0.983223	2.42023	0.0001	0.00035384	yes		Peaxi162Scf00010g02017	1.61332	0.152236	3.42204	0.0643316	0.145558
XLOC_015736	Peaxi162Scf00226g00011	mitochondrial F1F0-ATP synthase subunit Fad [Arabidopsis thaliana] gb|AEC07231.1| mitochondrial F1F0-ATP synthase subunit Fad [Arabidopsis thaliana]	141.89	279.974	0.980519	2.43127	5e-05	0.000185415	yes		Peaxi162Scf00610g00361	1.61307	4.44548	5.05327	0.0245794	0.0693771
XLOC_000086	Peaxi162Scf00000g01611	chloride channel C	38.2157	75.4022	0.98044	2.64447	5e-05	0.000185415	yes		Peaxi162Scf00156g00619	1.61269	4.279	35.0958	3.14e-09	7.36e-08
XLOC_033839	Peaxi162Scf01312g00064	ER lumen protein retaining receptor family protein	20.3825	40.2154	0.980416	2.4108	0.0001	0.00035384	yes		Peaxi162Scf00811g00011	1.61261	2.22285	13.8092	0.000202342	0.00131914
XLOC_001658	Peaxi162Scf00009g00221	Aldose 1-epimerase	20.1128	39.621	0.97815	2.25329	5e-05	0.000185415	yes		Peaxi162Scf00372g00004	1.61218	5.79004	35.0253	3.25e-09	7.57e-08
XLOC_004479	Peaxi162Scf00037g00521	Vacuole membrane protein 1	11.1513	21.9638	0.977916	2.22376	0.00025	0.000817896	yes		Peaxi162Scf00207g00087	1.61146	1.15772	3.27653	0.0702772	0.155794
XLOC_008231	Peaxi162Scf00083g00821	Peptide methionine sulfoxide reductase MsrA	8.11466	15.9779	0.977474	1.99165	0.002	0.00525425	yes		Peaxi162Scf00516g00430	1.61062	6.52462	30.4926	3.35e-08	6.45e-07
XLOC_021834	Peaxi162Scf00404g00007	with no lysine (K) kinase 1	5.20696	10.2502	0.977137	2.08715	0.00065	0.00193585	yes		Peaxi162Scf00470g00026	1.60998	-0.448441	1.86654	0.171872	0.304883
XLOC_009232	Peaxi162Scf00102g00626	NAC domain protein,	5.06266	9.95998	0.976247	1.68095	0.00575	0.013188	yes		Peaxi162Scf00016g00411	1.60989	5.72987	31.1507	2.39e-08	4.75e-07
XLOC_028047	Peaxi162Scf00698g00018	Glucan endo-1,3-beta-glucosidase	38.7259	76.1805	0.976122	2.60353	5e-05	0.000185415	yes		Peaxi162Scf00076g00422	1.60879	1.77	3.68544	0.0548896	0.129087
XLOC_017257	Peaxi162Scf00270g01010	beta-galactosidase 8	23.5784	46.3685	0.975682	2.65782	5e-05	0.000185415	yes		Peaxi162Scf00222g00822	1.60808	5.27621	59.4748	1.24e-14	8.14e-13
XLOC_004955	Peaxi162Scf00041g01737	BEST Arabidopsis thaliana protein match is: Mitochondrial import inner membrane translocase subunit Tim17/Tim22/Tim23 family protein	6.0977	11.9887	0.975337	1.98909	0.0013	0.00359078	yes		Peaxi162Scf00009g00082	1.60715	3.56531	36.3986	1.61e-09	3.99e-08
XLOC_022675	Peaxi162Scf00434g00727	homolog of yeast autophagy 18 (ATG18) H	16.8725	33.171	0.975247	2.58134	5e-05	0.000185415	yes		Peaxi162Scf00078g01131	1.60658	5.7931	44.935	2.04e-11	7.29e-10
XLOC_012515	Peaxi162Scf00159g01020	P-loop containing nucleoside triphosphate hydrolases superfamily protein	3.36848	6.62158	0.975077	2.04695	0.00125	0.00346795	yes		Peaxi162Scf00001g00023	1.60511	7.69402	36.8942	1.25e-09	3.16e-08
XLOC_016024	Peaxi162Scf00232g01012	Protein phosphatase 2C family protein	21.666	42.5706	0.974423	2.55944	5e-05	0.000185415	yes		Peaxi162Scf00074g01127	1.60501	4.19681	40.2413	2.24e-10	6.59e-09
XLOC_025409	Peaxi162Scf00553g10111	Chaperone DnaJ-domain superfamily protein	30.9724	60.7961	0.972997	1.93231	0.00145	0.00395485	yes		Peaxi162Scf00341g00619	1.60484	3.51006	22.6303	1.96e-06	2.39e-05
XLOC_005658	Peaxi162Scf00047g02457	cytochrome P450, family 718	1.54714	3.03683	0.972966	1.12603	0.03785	0.0673577	no		Peaxi162Scf00171g00619	1.60354	1.09813	6.03359	0.0140361	0.0443706
XLOC_025025	Peaxi162Scf00538g00530	ER lumen protein retaining receptor family protein	21.6537	42.498	0.972781	2.4522	0.00015	0.000513767	yes		Peaxi162Scf00152g00433	1.60327	2.36243	17.5409	2.81e-05	0.000245121
XLOC_005667	Peaxi162Scf00048g00815	Isopentenyl-diphosphate Delta-isomerase II	38.1225	74.8073	0.972537	2.56149	5e-05	0.000185415	yes		Peaxi162Scf00324g00815	1.60195	0.159611	3.3617	0.066729	0.14982
XLOC_028216	Peaxi162Scf00703g00210	Octicosapeptide/Phox/Bem1p family protein	11.6759	22.8872	0.971	1.93608	0.0012	0.0033442	yes		Peaxi162Scf00338g00812	1.6018	3.48033	17.5329	2.82e-05	0.000246046
XLOC_033039	Peaxi162Scf01157g00110	Set domain protein, putative isoform 3 [Theobroma cacao] gb|EOX94339.1| Set domain protein, putative isoform 3 [Theobroma cacao]	14.1018	27.6227	0.969977	2.16405	0.00055	0.00166651	yes		Peaxi162Scf00446g00414	1.60148	-0.214078	1.2503	0.263495	0.412971
XLOC_029847	Peaxi162Scf00811g00453	O-Glycosyl hydrolases family 17 protein	2.43647	4.7699	0.969167	1.01273	0.0922	0.144505	no		Peaxi162Scf00015g01041	1.60147	3.90321	35.0251	3.25e-09	7.57e-08
XLOC_032092	Peaxi162Scf01013g00127	Protein disulfide-isomerase 5-2	4.83082	9.4572	0.969144	1.79906	0.00415	0.00993522	yes		Peaxi162Scf00001g00006	1.60018	2.7873	15.0533	0.000104518	0.000747504
XLOC_032396	Peaxi162Scf01058g00161	Glycosyl hydrolase family protein	67.5831	132.266	0.968705	2.59231	5e-05	0.000185415	yes		Peaxi162Scf00906g00019	1.59833	11.8755	6.59953	0.0102006	0.0341757
XLOC_031435	Peaxi162Scf00953g00113	Chaperonin-like RbcX protein	3.18068	6.22251	0.968162	1.35182	0.0275	0.0510938	no		Peaxi162Scf00450g00028	1.59814	2.6147	10.8487	0.000988629	0.00504471
XLOC_014119	Peaxi162Scf00189g00919	BEL1-like homeodomain 3	11.3092	22.1231	0.968057	2.51151	5e-05	0.000185415	yes		Peaxi162Scf00274g00048	1.59796	11.1843	4.67196	0.0306589	0.0823936
XLOC_009977	Peaxi162Scf00111g01476	TRICHOME BIREFRINGENCE-LIKE 43	4.33228	8.47399	0.967915	2.06254	0.0015	0.00407526	yes		Peaxi162Scf00140g01336	1.59556	-0.379322	1.24776	0.26398	0.413351
XLOC_027539	Peaxi162Scf00678g00313	conserved hypothetical protein [Ricinus communis] gb|EEF43927.1| conserved hypothetical protein [Ricinus communis]	49.0122	95.8505	0.967646	2.51365	5e-05	0.000185415	yes		Peaxi162Scf00447g00074	1.59422	1.48166	9.22663	0.0023852	0.0105066
XLOC_021387	Peaxi162Scf00391g00113	zinc finger family protein [Populus trichocarpa] gb|EEF03137.1| zinc finger family protein [Populus trichocarpa]	15.5205	30.3421	0.967141	1.53043	0.0119	0.0247948	yes		Peaxi162Scf00045g02037	1.59417	7.08199	4.40897	0.0357504	0.0926737
XLOC_022375	Peaxi162Scf00421g00008	F-box family protein	2.24214	4.38322	0.967111	1.19453	0.04185	0.0734939	no		Peaxi162Scf00049g00911	1.59394	1.67698	5.65435	0.0174122	0.0528024
XLOC_004237	Peaxi162Scf00034g00413	AMP-dependent synthetase and ligase family protein	7.35232	14.364	0.966185	2.26601	0.0003	0.000964629	yes		Peaxi162Scf00089g01330	1.59284	4.5036	35.6899	2.31e-09	5.56e-08
XLOC_027609	Peaxi162Scf00681g00319	F-box/LRR-repeat protein 4	16.0989	31.4316	0.965248	2.2833	0.00015	0.000513767	yes		Peaxi162Scf00037g01523	1.59166	1.65804	13.8793	0.000194939	0.00127771
XLOC_017233	Peaxi162Scf00270g00092	conserved peptide upstream open reading frame 47	6.5804	12.8457	0.965042	1.97641	0.0021	0.00548714	yes		Peaxi162Scf00009g00023	1.59146	2.23147	12.871	0.000333712	0.00202574
XLOC_024003	Peaxi162Scf00486g00310	alpha/beta-Hydrolases superfamily protein	6.41969	12.529	0.96469	1.84662	0.0043	0.0102448	yes		Peaxi162Scf00102g00178	1.59137	3.70539	12.1506	0.000490728	0.0028054
XLOC_032397	Peaxi162Scf01058g00146	Protein NRT1/ PTR FAMILY 8.1	14.6358	28.5479	0.963885	2.41005	0.0001	0.00035384	yes		Peaxi162Scf00271g00518	1.59086	1.62507	8.33072	0.00389802	0.0157303
XLOC_001939	Peaxi162Scf00011g00933	NIFU-like protein 2	6.16293	12.0096	0.962497	1.84413	0.00635	0.0143753	yes		Peaxi162Scf00384g00008	1.59037	1.91157	6.45161	0.0110852	0.0366183
XLOC_014310	Peaxi162Scf00193g00615	Unknown protein	895.352	1743.53	0.961487	1.91834	0.00195	0.0051377	yes		Peaxi162Scf00263g00519	1.59018	3.28367	19.4	1.06e-05	0.000103325
XLOC_023090	Peaxi162Scf00449g00322	conserved hypothetical protein [Ricinus communis] gb|EEF37112.1| conserved hypothetical protein [Ricinus communis]	4.42186	8.61063	0.961464	1.88139	0.00285	0.00715063	yes		Peaxi162Scf00135g00086	1.58979	5.70067	39.6072	3.11e-10	8.83e-09
XLOC_029231	Peaxi162Scf00770g00126	Long-chain-fatty-acid--CoA ligase 5	4.00281	7.79387	0.961327	1.98067	0.0017	0.00455124	yes		Peaxi162Scf00071g00318	1.58976	2.51818	12.9981	0.000311814	0.00191698
XLOC_016515	Peaxi162Scf00249g01220	E3 ubiquitin-protein ligase sina	4.10319	7.98695	0.960898	1.488	0.01745	0.0345178	yes		Peaxi162Scf00080g01010	1.58969	-0.305235	1.83911	0.175055	0.309047
XLOC_008970	Peaxi162Scf00095g01211	NT domain of poly(A) polymerase and terminal uridylyl transferase-containing protein, putative [Theobroma cacao] gb|EOY04484.1| NT domain of poly(A) polymerase and terminal uridylyl transferase-containing protein, putative [Theobroma cacao]	7.67287	14.9118	0.958615	1.33146	0.02685	0.0500427	no		Peaxi162Scf00105g00415	1.58907	0.550582	4.31329	0.0378157	0.0968636
XLOC_004243	Peaxi162Scf00034g00087	Alcohol dehydrogenase transcription factor Myb/SANT-like family protein	9.16811	17.8132	0.95825	2.00926	0.00115	0.00322042	yes		Peaxi162Scf00061g00027	1.58891	0.217466	4.45519	0.0347953	0.090703
XLOC_005134	Peaxi162Scf00044g00221	Kidney mitochondrial carrier protein 1	10.4675	20.3365	0.958156	2.03723	0.00095	0.00271699	yes		Peaxi162Scf00518g00435	1.58868	3.07487	20.6815	5.42e-06	5.76e-05
XLOC_014810	Peaxi162Scf00205g00219	Core-2/I-branching beta-1,6-N-acetylglucosaminyltransferase family protein	14.8095	28.7527	0.957176	2.27515	0.0003	0.000964629	yes		Peaxi162Scf00006g00810	1.5885	0.654211	3.98015	0.0460393	0.112661
XLOC_030316	Peaxi162Scf00845g00027	Tyrosine transaminase family protein	3.82238	7.41898	0.956749	1.97642	0.00095	0.00271699	yes		Peaxi162Scf00876g00218	1.58837	1.37245	10.4073	0.00125519	0.0061387
XLOC_031018	Peaxi162Scf00921g00249	Pyridoxal phosphate phosphatase-related protein	5.56914	10.8056	0.956246	1.69907	0.0057	0.0130882	yes		Peaxi162Scf00251g00081	1.58814	5.90054	10.6311	0.00111201	0.00556598
XLOC_009547	Peaxi162Scf00105g00059	hemoglobin 3	3.31123	6.42202	0.95566	1.27046	0.029	0.0534931	no		Peaxi162Scf00390g00325	1.58665	4.17696	24.782	6.42e-07	9.06e-06
XLOC_008142	Peaxi162Scf00081g00088		5.76066	11.1716	0.955527	1.46341	0.0337	0.0608949	no		Peaxi162Scf00700g00040	1.58526	1.41785	3.90062	0.0482683	0.116887
XLOC_031415	Peaxi162Scf00952g00008	Cysteine-rich receptor-like protein kinase 2	7.13284	13.8291	0.955155	2.28413	5e-05	0.000185415	yes		Peaxi162Scf00128g01750	1.58492	7.1064	24.7302	6.59e-07	9.27e-06
XLOC_016872	Peaxi162Scf00259g00126	Calcium-binding EF-hand family protein	4.0744	7.89939	0.955154	1.8205	0.01175	0.0245242	yes		Peaxi162Scf00983g00004	1.58461	5.97994	31.081	2.47e-08	4.89e-07
XLOC_031319	Peaxi162Scf00944g00138	Protein of unknown function (DUF1005)	4.34701	8.42771	0.955117	1.67766	0.00645	0.0145713	yes		Peaxi162Scf00174g00025	1.5844	5.15686	29.997	4.33e-08	8.16e-07
XLOC_006701	Peaxi162Scf00065g00029	beta-xylosidase 1	425.53	824.652	0.954526	1.79932	0.00275	0.00692868	yes		Peaxi162Scf00315g00813	1.58338	3.46805	14.7989	0.000119607	0.000842619
XLOC_012278	Peaxi162Scf00153g01841	Major pollen allergen Bet v 1-M/N	582.802	1129.13	0.954134	2.18333	0.0002	0.000667709	yes		Peaxi162Scf00446g00056	1.58275	5.44291	34.5327	4.19e-09	9.6e-08
XLOC_001832	Peaxi162Scf00011g00627	T-complex protein 11	23.7872	46.069	0.953609	2.56297	5e-05	0.000185415	yes		Peaxi162Scf00296g00099	1.58267	3.68365	23.737	1.1e-06	1.45e-05
XLOC_006637	Peaxi162Scf00064g00427	Erythronate-4-phosphate dehydrogenase family protein	28.4867	55.1688	0.953562	2.4308	5e-05	0.000185415	yes		Peaxi162Scf00325g00034	1.58096	5.55733	10.4866	0.00120242	0.00592544
XLOC_008290	Peaxi162Scf00084g00410	lon protease 2	24.2639	46.9531	0.952413	2.55577	5e-05	0.000185415	yes		Peaxi162Scf01174g00119	1.58079	4.47863	44.5453	2.49e-11	8.7e-10
XLOC_008536	Peaxi162Scf00088g01328	Raffinose synthase family protein	127.978	247.575	0.951966	2.31465	5e-05	0.000185415	yes		Peaxi162Scf00314g00943	1.57998	5.05014	11.4249	0.00072465	0.00388632
XLOC_005334	Peaxi162Scf00045g01458	bZIP transcription factor family protein 4 [Camellia sinensis]	20.7733	40.1696	0.951373	2.45485	0.0001	0.00035384	yes		Peaxi162Scf00286g00236	1.57802	1.32076	7.57223	0.00592743	0.022053
XLOC_025934	Peaxi162Scf00583g00004	HXXXD-type acyl-transferase family protein	1.9431	3.75726	0.951322	1.32258	0.0287	0.0530144	no		Peaxi162Scf00384g00512	1.57727	1.29967	5.80287	0.0160001	0.0493586
XLOC_007396	Peaxi162Scf00073g00235	C2 and GRAM domain-containing protein	10.5026	20.3043	0.95103	2.19307	0.0002	0.000667709	yes		Peaxi162Scf00338g00031	1.5771	1.69496	8.79107	0.00302708	0.0127744
XLOC_022865	Peaxi162Scf00441g00057	E3 ubiquitin-protein ligase sina	9.57374	18.4946	0.949951	1.93242	0.002	0.00525425	yes		Peaxi162Scf00574g00092	1.57645	5.27987	58.2913	2.26e-14	1.4e-12
XLOC_016288	Peaxi162Scf00241g00027	Bifunctional inhibitor/lipid-transfer protein/seed storage 2S albumin superfamily protein	4.42883	8.55422	0.949713	1.01512	0.0768	0.123721	no		Peaxi162Scf00893g00434	1.57566	3.07031	8.2339	0.00411151	0.0164556
XLOC_013073	Peaxi162Scf00167g00728	DNA-directed RNA polymerase III subunit RPC4, putative [Theobroma cacao] gb|EOY30295.1| DNA-directed RNA polymerase III subunit RPC4, putative [Theobroma cacao]	1.95722	3.77816	0.948879	1.09881	0.0441	0.0768412	no		Peaxi162Scf01063g00111	1.57491	0.583913	2.2569	0.13302	0.252671
XLOC_032425	Peaxi162Scf01060g00013	Aldolase-type TIM barrel family protein	25.4522	49.1111	0.948257	2.38891	0.0001	0.00035384	yes		Peaxi162Scf01256g00221	1.5725	3.97853	24.7941	6.38e-07	9.01e-06
XLOC_029963	Peaxi162Scf00818g00124		35.0803	67.6653	0.947756	2.5327	5e-05	0.000185415	yes		Peaxi162Scf00914g00530	1.57106	1.29762	4.12596	0.04223	0.105268
XLOC_009912	Peaxi162Scf00111g01233	mitogen-activated protein kinase 18	64.7698	124.827	0.946541	2.43543	5e-05	0.000185415	yes		Peaxi162Scf00481g00633	1.56947	-0.351745	2.10479	0.146838	0.271425
XLOC_000799	Peaxi162Scf00003g00267	zinc-finger protein 2	14.379	27.7067	0.946268	2.01612	0.00155	0.00419549	yes		Peaxi162Scf00038g00519	1.56946	3.85904	16.8057	4.14e-05	0.000339659
XLOC_004754	Peaxi162Scf00038g02031	Aldehyde dehydrogenase family 7 member A1	158.677	305.666	0.945861	2.33382	5e-05	0.000185415	yes		Peaxi162Scf00450g00027	1.56927	0.728324	3.00547	0.0829837	0.17705
XLOC_024291	Peaxi162Scf00501g00318	abscisic acid (aba)-deficient 4	14.9122	28.7157	0.945345	2.10857	0.00105	0.00297038	yes		Peaxi162Scf00860g00429	1.56864	5.45425	19.0934	1.24e-05	0.00011958
XLOC_015926	Peaxi162Scf00231g00918	conserved hypothetical protein [Ricinus communis] gb|EEF43020.1| conserved hypothetical protein [Ricinus communis]	5.4907	10.5678	0.944612	1.65835	0.00765	0.0168998	yes		Peaxi162Scf00003g01221	1.56515	1.69907	3.76895	0.0522124	0.124187
XLOC_027162	Peaxi162Scf00653g00414	AWPM-19-like family protein	5.75124	11.0669	0.944301	1.41739	0.0203	0.039336	yes		Peaxi162Scf00191g00312	1.56338	8.78642	51.6217	6.73e-13	3.15e-11
XLOC_025869	Peaxi162Scf00579g00622	2-oxoglutarate (2OG) and Fe(II)-dependent oxygenase superfamily protein	24.5263	47.1844	0.943984	2.36565	0.0001	0.00035384	yes		Peaxi162Scf00069g01928	1.56335	8.12333	59.2163	1.41e-14	9.2e-13
XLOC_009949	Peaxi162Scf00111g00532	IAP-like protein 1 isoform 5 [Theobroma cacao] gb|EOY27618.1| IAP-like protein 1 isoform 5 [Theobroma cacao]	23.6939	45.5405	0.942634	2.52879	5e-05	0.000185415	yes		Peaxi162Scf00259g00126	1.56313	3.99665	6.3225	0.0119216	0.0389402
XLOC_012934	Peaxi162Scf00165g01815		5.14886	9.89122	0.941896	1.09659	0.06895	0.112761	no		Peaxi162Scf01226g00019	1.56265	1.42031	9.58102	0.00196599	0.0089141
XLOC_029876	Peaxi162Scf00814g00241	NADPH-dependent diflavin oxidoreductase 1	3.37681	6.48671	0.941825	1.77348	0.0045	0.0106537	yes		Peaxi162Scf00815g00228	1.56233	1.28666	4.81666	0.028186	0.0773511
XLOC_005220	Peaxi162Scf00045g00175	ring finger protein, putative [Ricinus communis] gb|EEF46787.1| ring finger protein, putative [Ricinus communis]	21.1532	40.6282	0.941608	2.4003	0.0001	0.00035384	yes		Peaxi162Scf00011g00933	1.56171	4.86654	24.8258	6.28e-07	8.89e-06
XLOC_015339	Peaxi162Scf00214g01312		49.1138	94.2943	0.941042	2.23749	5e-05	0.000185415	yes		Peaxi162Scf00390g00326	1.56115	3.92022	27.1007	1.93e-07	3.11e-06
XLOC_012004	Peaxi162Scf00150g00213	vacuolar protein sorting 41	15.9708	30.6616	0.940993	2.49876	5e-05	0.000185415	yes		Peaxi162Scf00013g00037	1.55987	4.56766	38.0535	6.88e-10	1.83e-08
XLOC_009311	Peaxi162Scf00102g01843	Nucleoside diphosphate kinase family protein	3.40711	6.53889	0.940499	1.28465	0.0264	0.0493226	yes		Peaxi162Scf00050g00632	1.55969	2.22448	7.67975	0.00558438	0.0210259
XLOC_003728	Peaxi162Scf00026g00312	Pentatricopeptide repeat-containing protein	3.55911	6.82977	0.94032	1.81493	0.0022	0.0057185	yes		Peaxi162Scf00160g01333	1.55772	4.83909	24.3649	7.97e-07	1.09e-05
XLOC_033887	Peaxi162Scf01323g00001	Unknown protein	121.174	232.511	0.94022	1.93463	0.00165	0.00443308	yes		Peaxi162Scf00802g00235	1.55751	5.70263	1.69819	0.192525	0.331691
XLOC_010014	Peaxi162Scf00112g00104	Heat stress transcription factor A-4a	7.16695	13.7512	0.940124	1.90861	0.002	0.00525425	yes		Peaxi162Scf00928g00127	1.5567	3.87612	36.6866	1.39e-09	3.49e-08
XLOC_026365	Peaxi162Scf00610g00012		3.55117	6.80875	0.939096	0.762541	0.1669	0.236196	no		Peaxi162Scf00021g00112	1.5566	2.15145	5.92039	0.0149666	0.0467413
XLOC_013346	Peaxi162Scf00171g00045	sucrose synthase 6	4.26678	8.17244	0.937619	2.0498	0.00075	0.00220004	yes		Peaxi162Scf00203g00028	1.55478	0.964548	3.0744	0.0795341	0.171452
XLOC_003648	Peaxi162Scf00025g02621	WD repeat-containing protein 5	2.37247	4.54411	0.93761	1.11106	0.06255	0.103753	no		Peaxi162Scf00374g00729	1.55466	4.37562	36.0066	1.97e-09	4.81e-08
XLOC_019299	Peaxi162Scf00331g00045	nodulin MtN21 /EamA-like transporter family protein	2.38278	4.56348	0.937488	1.44718	0.02055	0.0397547	yes		Peaxi162Scf00235g00620	1.55402	4.25748	18.1821	2.01e-05	0.000182082
XLOC_006740	Peaxi162Scf00065g00099	Mono-/di-acylglycerol lipase, N-terminal	22.312	42.6835	0.935861	2.44471	5e-05	0.000185415	yes		Peaxi162Scf00021g02113	1.55232	2.75346	17.6686	2.63e-05	0.000231769
XLOC_011794	Peaxi162Scf00145g00103	conserved hypothetical protein [Ricinus communis] gb|EEF32784.1| conserved hypothetical protein [Ricinus communis]	55.975	107.074	0.935753	2.4237	0.00015	0.000513767	yes		Peaxi162Scf00049g02220	1.55046	4.23643	16.9073	3.93e-05	0.000325319
XLOC_007674	Peaxi162Scf00075g01239	Integrin-linked protein kinase family	3.66457	7.00864	0.935491	1.55941	0.01015	0.0216124	yes		Peaxi162Scf00253g00138	1.55016	3.73939	7.15062	0.00749382	0.0266917
XLOC_020788	Peaxi162Scf00372g01015	serine carboxypeptidase-like 48	6.50445	12.4314	0.934485	2.00434	0.00115	0.00322042	yes		Peaxi162Scf00025g00283	1.5495	3.04262	1.45779	0.227281	0.372986
XLOC_006498	Peaxi162Scf00062g01423	LOB domain-containing protein 4	4.01892	7.67885	0.934082	1.03091	0.08765	0.138487	no		Peaxi162Scf00314g00638	1.54932	-0.111429	3.20281	0.0735117	0.161204
XLOC_030923	Peaxi162Scf00915g00025	RNI-like superfamily protein	4.87143	9.30196	0.933188	1.54897	0.01245	0.0257785	yes		Peaxi162Scf00152g01016	1.54929	5.44203	27.7314	1.39e-07	2.34e-06
XLOC_024918	Peaxi162Scf00535g00528	Oxygen-evolving enhancer protein 1, chloroplastic	3.19244	6.09565	0.93312	1.33223	0.02755	0.051173	no		Peaxi162Scf00444g00858	1.54861	3.03898	26.5392	2.58e-07	4.04e-06
XLOC_021679	Peaxi162Scf00400g00314	Unknown protein	7.18377	13.7123	0.932656	0.976547	0.0906	0.142403	no		Peaxi162Scf00408g00088	1.54752	5.22778	23.6993	1.13e-06	1.48e-05
XLOC_020189	Peaxi162Scf00357g00830	Unknown protein	3.25507	6.21192	0.932351	1.42173	0.0202	0.0391663	yes		Peaxi162Scf00610g00014	1.54723	2.64728	14.86	0.000115795	0.000818549
XLOC_016883	Peaxi162Scf00260g00418	Ubiquitin carboxyl-terminal hydrolase isozyme L3	13.7479	26.2306	0.932035	2.0683	0.00085	0.00246011	yes		Peaxi162Scf00252g00081	1.54722	3.2223	5.54001	0.0185865	0.0556306
XLOC_001732	Peaxi162Scf00010g00516	Serine carboxypeptidase S28 family protein	62.6412	119.436	0.931056	2.46089	5e-05	0.000185415	yes		Peaxi162Scf00813g00223	1.54567	2.68638	15.0946	0.000102257	0.000733363
XLOC_028381	Peaxi162Scf00714g00334	Protein of unknown function (DUF810)	5.03036	9.59073	0.93098	2.33008	0.0001	0.00035384	yes		Peaxi162Scf00382g00086	1.54424	3.29641	11.3941	0.000736796	0.00394023
XLOC_005724	Peaxi162Scf00049g02220	Auxin-responsive protein IAA4	12.0368	22.9453	0.930748	2.00151	0.00155	0.00419549	yes		Peaxi162Scf00063g00115	1.54395	5.12486	45.519	1.51e-11	5.57e-10
XLOC_022807	Peaxi162Scf00439g00019	RNA-binding (RRM/RBD/RNP motifs) family protein	21.1977	40.4058	0.930656	2.25407	5e-05	0.000185415	yes		Peaxi162Scf00310g00073	1.54377	0.327434	3.16439	0.0752607	0.164246
XLOC_006603	Peaxi162Scf00064g01532	casein kinase I-like 5	5.54414	10.5632	0.930017	2.2014	0.00035	0.00110899	yes		Peaxi162Scf01530g00032	1.54324	0.396056	5.42544	0.0198455	0.0586948
XLOC_019979	Peaxi162Scf00349g00002	Transmembrane 9 superfamily member 1	15.3117	29.1709	0.929897	2.40347	0.00015	0.000513767	yes		Peaxi162Scf00244g00029	1.54313	4.58906	23.179	1.48e-06	1.87e-05
XLOC_033771	Peaxi162Scf01302g00029	Arabidopsis Inositol phosphorylceramide synthase 2	37.373	71.1426	0.928716	2.45408	5e-05	0.000185415	yes		Peaxi162Scf00218g00416	1.54288	6.34782	1.51122	0.218953	0.364253
XLOC_019945	Peaxi162Scf00348g00213	Unknown protein	2.49207	4.74267	0.928357	1.60772	0.0087	0.0189057	yes		Peaxi162Scf00253g00517	1.5428	3.31236	25.3555	4.77e-07	6.98e-06
XLOC_028763	Peaxi162Scf00740g00228	Unknown protein	4.03992	7.68586	0.92788	1.0219	0.0814	0.130078	no		Peaxi162Scf00420g00454	1.54168	2.06967	8.92022	0.00282031	0.0120741
XLOC_031711	Peaxi162Scf00979g00025	Ubiquitin carboxyl-terminal hydrolase 16	13.5941	25.8596	0.927719	2.4407	0.0001	0.00035384	yes		Peaxi162Scf00108g00110	1.53968	3.59985	16.3385	5.3e-05	0.000419428
XLOC_029299	Peaxi162Scf00774g00218	Haloacid dehalogenase-like hydrolase (HAD) superfamily protein	10.6848	20.3199	0.927334	2.06488	0.001	0.00284413	yes		Peaxi162Scf00299g00345	1.53966	1.90726	13.9189	0.000190867	0.0012534
XLOC_022206	Peaxi162Scf00418g00611	S-adenosyl-L-methionine-dependent methyltransferases superfamily protein	42.2999	80.4346	0.927162	2.4973	5e-05	0.000185415	yes		Peaxi162Scf01022g00022	1.53944	2.06296	5.88239	0.0152931	0.0474968
XLOC_000260	Peaxi162Scf00001g00603	Phosphatidylglycerophosphatase and protein-tyrosine phosphatase 1	6.33887	12.0512	0.926874	1.66981	0.0076	0.0168035	yes		Peaxi162Scf00015g00065	1.538	2.16139	7.04916	0.00793026	0.0279577
XLOC_005765	Peaxi162Scf00050g00101	GRAS family transcription factor	6.04672	11.4953	0.926815	1.90639	0.00185	0.00490454	yes		Peaxi162Scf00393g00118	1.53768	5.98737	21.3752	3.78e-06	4.21e-05
XLOC_006576	Peaxi162Scf00064g00827	Glutathione S-transferase family protein	2.49285	4.73907	0.926808	1.0169	0.0999	0.154559	no		Peaxi162Scf00137g00016	1.53755	5.19378	18.1199	2.07e-05	0.0001876
XLOC_029075	Peaxi162Scf00760g00218	CASP-like protein PIMP1	141.327	268.668	0.926786	2.33481	5e-05	0.000185415	yes		Peaxi162Scf01309g00012	1.53704	10.027	22.7686	1.83e-06	2.25e-05
XLOC_016358	Peaxi162Scf00244g01416	Plant neutral invertase family protein	7.43184	14.125	0.926457	2.14178	0.0007	0.00206849	yes		Peaxi162Scf00160g01635	1.53634	6.28795	46.4497	9.4e-12	3.63e-10
XLOC_000194	Peaxi162Scf00001g00129	Protein of unknown function (DUF810)	5.00332	9.50781	0.926229	2.16021	0.00055	0.00166651	yes		Peaxi162Scf00020g01813	1.53627	0.883196	6.80044	0.00911352	0.0312826
XLOC_033212	Peaxi162Scf01178g00116	S-adenosyl-L-methionine-dependent methyltransferases superfamily protein	158.553	301.285	0.926167	2.32037	5e-05	0.000185415	yes		Peaxi162Scf00016g01127	1.53591	5.21623	24.1958	8.7e-07	1.18e-05
XLOC_016987	Peaxi162Scf00263g00323	Maltose excess protein 1, chloroplastic	2.87416	5.46124	0.926088	1.61058	0.02055	0.0397547	yes		Peaxi162Scf00252g00712	1.53576	2.15577	4.47255	0.0344436	0.090007
XLOC_009668	Peaxi162Scf00106g02319	ABC transporter family protein	6.6807	12.6911	0.925742	2.29117	0.00045	0.00139113	yes		Peaxi162Scf00222g00096	1.53528	1.28727	4.57197	0.0324993	0.0862207
XLOC_011337	Peaxi162Scf00132g00057	Integrase-type DNA-binding superfamily protein	14.6238	27.7587	0.924618	2.19039	0.0003	0.000964629	yes		Peaxi162Scf00393g00103	1.53454	-0.596165	1.26741	0.260253	0.410538
XLOC_014740	Peaxi162Scf00204g00115	Agenet domain-containing protein	1.41701	2.68973	0.924617	1.055	0.0773	0.124417	no		Peaxi162Scf00270g00009	1.53413	2.67479	5.58572	0.0181075	0.0543778
XLOC_031568	Peaxi162Scf00962g00019	NAC domain protein,	53.8969	102.3	0.924527	2.42995	5e-05	0.000185415	yes		Peaxi162Scf00294g00812	1.53412	7.23396	20.8079	5.08e-06	5.43e-05
XLOC_032175	Peaxi162Scf01024g00010	Adenylate kinase	14.374	27.2777	0.924264	2.01929	0.00085	0.00246011	yes		Peaxi162Scf00647g00049	1.53403	2.47865	9.95702	0.00160237	0.00752057
XLOC_023636	Peaxi162Scf00469g00535	Unknown protein	1.44793	2.74666	0.923679	0.773262	0.22895	0.304397	no		Peaxi162Scf13924g00003	1.53372	3.65342	19.9799	7.83e-06	7.96e-05
XLOC_024200	Peaxi162Scf00498g00119	Mitochondrial substrate carrier family protein	3.41341	6.47262	0.923137	1.38629	0.01575	0.0315972	yes		Peaxi162Scf00129g00430	1.5334	2.15487	5.76508	0.0163477	0.0502588
XLOC_012107	Peaxi162Scf00152g01016	Dentin sialoph -related, putative isoform 3 [Theobroma cacao]	4.21756	7.99411	0.922527	2.01826	0.0017	0.00455124	yes		Peaxi162Scf00000g43014	1.5326	0.408689	3.10926	0.0778482	0.168713
XLOC_025126	Peaxi162Scf00542g00014	TMPIT-like protein	8.82755	16.7318	0.922506	2.03526	0.0017	0.00455124	yes		Peaxi162Scf00169g00066	1.53228	2.21671	13.9488	0.000187855	0.00123755
XLOC_006038	Peaxi162Scf00055g01910	WRKY DNA-binding protein 33	174.722	331.152	0.922429	2.24102	0.00015	0.000513767	yes		Peaxi162Scf00097g00199	1.53044	0.672879	6.24704	0.0124401	0.0402783
XLOC_024622	Peaxi162Scf00522g00115	N-MYC downregulated-like 1	5.58376	10.5785	0.921825	1.73395	0.0041	0.00983118	yes		Peaxi162Scf00618g00624	1.52953	2.63761	17.1097	3.53e-05	0.000297172
XLOC_017436	Peaxi162Scf00274g00413	Unknown protein	4.29504	8.13357	0.921219	1.35526	0.03955	0.0699749	no		Peaxi162Scf00006g00098	1.52768	-0.439532	1.16979	0.279443	0.429842
XLOC_011537	Peaxi162Scf00137g00026	alpha/beta-Hydrolases superfamily protein	7.18852	13.5982	0.919651	1.71476	0.0065	0.0146688	yes		Peaxi162Scf01302g00029	1.52724	3.80109	19.6707	9.2e-06	9.13e-05
XLOC_027582	Peaxi162Scf00680g00628	Cysteine proteinases superfamily protein	34.1018	64.423	0.917727	2.51671	5e-05	0.000185415	yes		Peaxi162Scf02113g00020	1.52702	2.39324	11.7862	0.000596711	0.00331965
XLOC_000977	Peaxi162Scf00004g02521	Nuclear transcription factor Y subunit A-1	8.56522	16.1773	0.917407	1.93811	0.00155	0.00419549	yes		Peaxi162Scf00437g00053	1.52645	0.616376	2.37421	0.123354	0.238888
XLOC_033927	Peaxi162Scf01333g10014	ethylene-responsive-element-binding factor 7 [Petunia x hybrida]	35.9941	67.9343	0.91638	2.26902	0.0003	0.000964629	yes		Peaxi162Scf00047g00153	1.52594	1.28608	5.29602	0.0213742	0.0621512
XLOC_005188	Peaxi162Scf00045g01233	Pectinacetylesterase family protein	5.69232	10.7359	0.915354	2.18106	0.00015	0.000513767	yes		Peaxi162Scf00338g00426	1.52532	6.70409	34.1091	5.21e-09	1.17e-07
XLOC_008828	Peaxi162Scf00092g00172	Caffeic acid 3-O-methyltransferase 1	20.4466	38.5607	0.915266	2.41024	5e-05	0.000185415	yes		Peaxi162Scf00015g00308	1.52517	3.85761	14.0386	0.000179094	0.00119082
XLOC_027978	Peaxi162Scf00692g00520	P-loop containing nucleoside triphosphate hydrolases superfamily protein	3.6068	6.80062	0.914946	1.84735	0.00215	0.00560332	yes		Peaxi162Scf02754g00118	1.52498	3.13027	17.3548	3.1e-05	0.000265964
XLOC_007086	Peaxi162Scf00069g02131	Leucine-rich repeat transmembrane protein kinase	36.6022	69.0038	0.914745	2.36679	5e-05	0.000185415	yes		Peaxi162Scf00035g00184	1.52484	2.05192	9.07913	0.00258543	0.0112321
XLOC_012190	Peaxi162Scf00152g00942	Calmodulin-binding transcription activator 2	11.657	21.9675	0.914174	1.75746	0.0034	0.00834304	yes		Peaxi162Scf00423g00076	1.52475	3.01381	14.7931	0.000119976	0.000844933
XLOC_027214	Peaxi162Scf00658g00515	Regulator of chromosome condensation (RCC1) family protein	23.7858	44.8124	0.913794	2.39709	0.00015	0.000513767	yes		Peaxi162Scf00740g00045	1.52461	0.817912	5.51647	0.0188383	0.0562517
XLOC_026628	Peaxi162Scf00620g00621	Protein STAY-GREEN, chloroplastic	5.77923	10.8777	0.912419	1.92131	0.0014	0.00383394	yes		Peaxi162Scf00521g00036	1.52452	5.11527	24.5382	7.29e-07	1.01e-05
XLOC_003067	Peaxi162Scf00017g02219	ARM repeat superfamily protein	4.54856	8.54922	0.910382	1.82609	0.00595	0.0135877	yes		Peaxi162Scf00452g00120	1.52414	6.49269	7.67893	0.00558693	0.0210279
XLOC_021605	Peaxi162Scf00397g00425	NAD(P)-binding Rossmann-fold superfamily protein	6.68964	12.5701	0.909992	1.61092	0.0104	0.0220707	yes		Peaxi162Scf00111g01233	1.52326	7.78623	78.8491	6.7e-19	9.13e-17
XLOC_017221	Peaxi162Scf00270g00317	GATA transcription factor 11	1.53883	2.88989	0.909183	1.43827	0.01655	0.0329784	yes		Peaxi162Scf00066g01521	1.52315	0.76383	7.16135	0.00744911	0.0265552
XLOC_019973	Peaxi162Scf00349g00063	BTB/POZ domain-containing protein	2.44765	4.59521	0.90873	1.06932	0.0753	0.121641	no		Peaxi162Scf00141g00927	1.52169	6.85919	18.9236	1.36e-05	0.000129627
XLOC_024400	Peaxi162Scf00516g00002	DNA binding	1.71757	3.22425	0.908595	1.91104	0.00185	0.00490454	yes		Peaxi162Scf00102g01140	1.52154	6.24121	13.6945	0.00021508	0.00139123
XLOC_013972	Peaxi162Scf00186g00122	RING/U-box superfamily protein	19.6592	36.8937	0.90817	2.22164	0.00025	0.000817896	yes		Peaxi162Scf01092g00129	1.52143	4.9706	34.5931	4.06e-09	9.32e-08
XLOC_006601	Peaxi162Scf00064g01530	Protein NRT1/ PTR FAMILY 1.2	5.27057	9.88589	0.907413	1.9198	0.00265	0.0067089	yes		Peaxi162Scf00756g00437	1.51996	4.26697	16.1039	6e-05	0.000466574
XLOC_019746	Peaxi162Scf00343g00059	conserved hypothetical protein [Ricinus communis] gb|EEF29742.1| conserved hypothetical protein [Ricinus communis]	1.7716	3.32063	0.906404	0.606764	0.287	0.364747	no		Peaxi162Scf00027g00021	1.5175	5.87995	21.2877	3.95e-06	4.38e-05
XLOC_024869	Peaxi162Scf00534g00216	Unknown protein	1.68567	3.15834	0.905849	1.57394	0.01055	0.0223464	yes		Peaxi162Scf00022g01210	1.51689	1.99082	1.45612	0.227549	0.373249
XLOC_031580	Peaxi162Scf00964g00140	purple acid phosphatase 18	23.3172	43.6788	0.905539	2.31122	0.00015	0.000513767	yes		Peaxi162Scf00821g00315	1.51679	0.223706	2.54408	0.110708	0.22048
XLOC_029630	Peaxi162Scf00795g00061	Cytochrome P450 superfamily protein	20.8438	39.0345	0.905134	2.27309	0.0004	0.00125109	yes		Peaxi162Scf00359g00043	1.51655	3.98919	10.8323	0.000997431	0.00508211
XLOC_024698	Peaxi162Scf00526g00518	Transducin/WD40 repeat-like superfamily protein	2.56212	4.79773	0.905015	1.29575	0.03175	0.0578417	no		Peaxi162Scf00253g01614	1.5163	2.27415	3.63345	0.0566294	0.132382
XLOC_018330	Peaxi162Scf00301g00622	Serine/threonine-protein kinase SAPK3	53.1803	99.5251	0.904168	2.37272	0.0001	0.00035384	yes		Peaxi162Scf00175g00519	1.51583	8.36671	15.2483	9.43e-05	0.000685046
XLOC_002184	Peaxi162Scf00013g00084	Dof-type zinc finger DNA-binding family protein	2.377	4.44521	0.903112	1.19537	0.0455	0.0789251	no		Peaxi162Scf00089g00105	1.51583	0.0956239	3.2726	0.070446	0.156049
XLOC_001179	Peaxi162Scf00006g00088	Chalcone--flavonone isomerase A	9.65475	18.0526	0.902896	2.10917	0.0007	0.00206849	yes		Peaxi162Scf01052g00213	1.51573	2.64309	10.9249	0.000948785	0.00487745
XLOC_028696	Peaxi162Scf00739g00034	RING/U-box superfamily protein	2.17467	4.063	0.901747	0.758126	0.1707	0.240512	no		Peaxi162Scf00103g02127	1.51566	3.37735	1.43074	0.231643	0.37795
XLOC_003316	Peaxi162Scf00020g00149	1-aminocyclopropane-1-carboxylate synthase 11	5.8934	11.0004	0.90039	1.65857	0.0034	0.00834304	yes		Peaxi162Scf01313g00009	1.51562	4.83875	5.4356	0.0197303	0.0584377
XLOC_024530	Peaxi162Scf00518g00435	Zn-dependent exopeptidases superfamily protein	12.1222	22.6109	0.899365	2.29528	0.0002	0.000667709	yes		Peaxi162Scf00128g00456	1.51443	3.47779	13.9842	0.000184356	0.00121876
XLOC_019982	Peaxi162Scf00349g00217	glutamate decarboxylase 4	12.1726	22.7015	0.899143	2.05969	0.0004	0.00125109	yes		Peaxi162Scf00300g00849	1.5142	3.27411	19.3264	1.1e-05	0.000107182
XLOC_018630	Peaxi162Scf00311g00131	S-adenosylmethionine synthase 2	339.041	632.253	0.899042	2.1062	0.0004	0.00125109	yes		Peaxi162Scf00016g01936	1.51291	3.32414	23.552	1.22e-06	1.58e-05
XLOC_031283	Peaxi162Scf00942g00001	CAP (Cysteine-rich secretory proteins, Antigen 5, and Pathogenesis-related 1 protein) superfamily protein	1.81745	3.38684	0.89802	0.458135	0.34325	0.423697	no		Peaxi162Scf00692g00120	1.51143	2.74557	8.92368	0.00281496	0.0120611
XLOC_033401	Peaxi162Scf01216g00047	Protein of unknown function (DUF1223)	6.62708	12.3481	0.897845	1.51326	0.01165	0.0243428	yes		Peaxi162Scf00493g00012	1.51039	0.806168	4.36694	0.0366428	0.094502
XLOC_000074	Peaxi162Scf00000g00843	Ypt/Rab-GAP domain of gyp1p superfamily protein	3.20323	5.96634	0.897318	2.05964	0.00045	0.00139113	yes		Peaxi162Scf00092g00617	1.5103	2.65942	22.4327	2.18e-06	2.6e-05
XLOC_002633	Peaxi162Scf00016g01334	maternal effect embryo arrest 14	105.3	196.043	0.896673	2.34801	5e-05	0.000185415	yes		Peaxi162Scf00458g00011	1.50925	5.60803	41.1929	1.38e-10	4.21e-09
XLOC_025071	Peaxi162Scf00540g00137	TRICHOME BIREFRINGENCE-LIKE 45	5.85404	10.8988	0.896661	1.6062	0.0082	0.0179529	yes		Peaxi162Scf00016g01628	1.50828	1.25595	3.89885	0.0483191	0.116996
XLOC_011934	Peaxi162Scf00147g01713	Auxin-responsive family protein	142.081	264.433	0.896186	2.31207	5e-05	0.000185415	yes		Peaxi162Scf00045g00028	1.50581	7.16874	31.9083	1.62e-08	3.31e-07
XLOC_034338	Peaxi162Scf01517g00132	Protein kinase superfamily protein	21.9537	40.8462	0.895739	2.25898	0.00015	0.000513767	yes		Peaxi162Scf00632g00419	1.5037	5.82335	8.36002	0.00383567	0.0155468
XLOC_012410	Peaxi162Scf00156g00620	Haem oxygenase-like, multi-helical	3.47351	6.46019	0.895182	1.63044	0.00805	0.0176667	yes		Peaxi162Scf00007g02519	1.5023	2.66754	2.91723	0.0876382	0.184618
XLOC_029113	Peaxi162Scf00763g00230	nucleoside diphosphate kinase 2	1.4511	2.69716	0.894298	0.878961	0.12945	0.191738	no		Peaxi162Scf00751g00058	1.5009	0.0534083	2.78801	0.0949724	0.195962
XLOC_018724	Peaxi162Scf00314g00530	Pentatricopeptide repeat (PPR) superfamily protein	2.04098	3.79327	0.894181	1.54881	0.0113	0.0237114	yes		Peaxi162Scf00444g00001	1.50088	5.54821	72.6716	1.53e-17	1.65e-15
XLOC_016381	Peaxi162Scf00244g01122	Plant Tudor-like RNA-binding protein	2.09659	3.89635	0.894081	1.3112	0.0434	0.0758426	no		Peaxi162Scf00548g00113	1.49991	5.45178	9.16126	0.00247192	0.0108196
XLOC_033942	Peaxi162Scf01336g00019	DEAD-box ATP-dependent RNA helicase CshA	1.52247	2.82914	0.893945	1.04743	0.1041	0.160043	no		Peaxi162Scf00064g00135	1.49822	0.563391	4.80939	0.0283051	0.077619
XLOC_012172	Peaxi162Scf00152g00736	Glutathione-regulated potassium-efflux system protein KefB	3.71629	6.90402	0.893573	1.66624	0.008	0.0175704	yes		Peaxi162Scf00139g00616	1.49534	1.51959	13.6246	0.000223236	0.0014386
XLOC_017601	Peaxi162Scf00282g00075	TPX2 (targeting protein for Xklp2) protein family	43.8404	81.4322	0.893338	2.39543	5e-05	0.000185415	yes		Peaxi162Scf00254g00041	1.49368	0.0339823	2.62382	0.105271	0.211728
XLOC_022464	Peaxi162Scf00423g00723	Eukaryotic aspartyl protease family protein	1.50852	2.80196	0.893298	1.08125	0.0648	0.106925	no		Peaxi162Scf00016g00049	1.49205	5.7232	35.6866	2.32e-09	5.56e-08
XLOC_007240	Peaxi162Scf00071g00544	RING/U-box superfamily protein	31.2802	58.0962	0.893194	2.30571	5e-05	0.000185415	yes		Peaxi162Scf00371g00087	1.49195	5.43026	16.0205	6.27e-05	0.000484573
XLOC_015611	Peaxi162Scf00223g00810	TRICHOME BIREFRINGENCE-LIKE 37	35.2974	65.5421	0.89286	2.32237	0.0001	0.00035384	yes		Peaxi162Scf00714g00429	1.49108	4.59461	22.0517	2.65e-06	3.11e-05
XLOC_003570	Peaxi162Scf00024g00157	Ethylene receptor 2	1.80472	3.34814	0.891584	1.52974	0.01135	0.0238004	yes		Peaxi162Scf00402g00616	1.49015	3.89443	22.4965	2.11e-06	2.53e-05
XLOC_016008	Peaxi162Scf00232g00030	heat shock protein 81-2	36.0152	66.7813	0.890836	2.28982	0.0001	0.00035384	yes		Peaxi162Scf00263g00320	1.48957	2.67142	17.0673	3.61e-05	0.000302905
XLOC_031662	Peaxi162Scf00973g00316	Argonaute family protein	14.6769	27.1985	0.889978	2.37214	5e-05	0.000185415	yes		Peaxi162Scf00073g01424	1.48952	1.83076	8.04451	0.00456419	0.0179448
XLOC_009142	Peaxi162Scf00099g00207	Galactose mutarotase-like superfamily protein	1.43334	2.65591	0.889829	1.02978	0.07815	0.125602	no		Peaxi162Scf00962g00311	1.48942	1.67119	11.5466	0.000678734	0.00368202
XLOC_007793	Peaxi162Scf00076g00329	Hydroxymethylglutaryl-CoA lyase	8.68262	16.081	0.889157	1.87822	0.0037	0.0089857	yes		Peaxi162Scf00406g00051	1.48931	3.64496	11.6801	0.000631706	0.00347883
XLOC_012483	Peaxi162Scf00158g00123	Dof-type zinc finger DNA-binding family protein	7.49565	13.8824	0.889134	1.72441	0.00415	0.00993522	yes		Peaxi162Scf00205g00219	1.48833	4.54352	47.52	5.44e-12	2.18e-10
XLOC_016249	Peaxi162Scf00241g00032	Bifunctional inhibitor/lipid-transfer protein/seed storage 2S albumin superfamily protein	163.866	303.483	0.889097	2.12882	0.00015	0.000513767	yes		Peaxi162Scf00293g00315	1.48792	6.11954	20.8823	4.88e-06	5.25e-05
XLOC_001654	Peaxi162Scf00009g00023	Dof-type zinc finger DNA-binding family protein	3.58343	6.63382	0.888501	1.46504	0.0138	0.0281773	yes		Peaxi162Scf00442g00314	1.48737	4.46221	13.4074	0.000250629	0.00158795
XLOC_022391	Peaxi162Scf00421g00612	CYCLIN D1	16.3744	30.3119	0.888444	2.07317	0.00075	0.00220004	yes		Peaxi162Scf00152g00731	1.48696	-0.464844	1.72365	0.189224	0.327446
XLOC_006428	Peaxi162Scf00062g00612	Cytochrome P450 superfamily protein	2.16397	4.00553	0.888312	1.02665	0.06855	0.112194	no		Peaxi162Scf00157g00141	1.48661	4.8334	17.0251	3.69e-05	0.000308825
XLOC_029129	Peaxi162Scf00763g00232	P-loop containing nucleoside triphosphate hydrolases superfamily protein	2.73693	5.06599	0.888288	1.84238	0.00195	0.0051377	yes		Peaxi162Scf00032g00821	1.48645	4.59131	9.764	0.00177962	0.00821839
XLOC_031544	Peaxi162Scf00959g00414	Zinc finger, C3HC4 type (RING finger) family protein	15.0913	27.9289	0.888041	2.16064	0.0005	0.00152937	yes		Peaxi162Scf00038g01961	1.48447	4.04409	5.26085	0.0218104	0.0631182
XLOC_005205	Peaxi162Scf00045g01523	Cation transport regulator-like protein 2	31.6237	58.5022	0.887485	2.27333	0.00035	0.00110899	yes		Peaxi162Scf00039g00072	1.48436	3.92245	30.5708	3.22e-08	6.23e-07
XLOC_026485	Peaxi162Scf00615g00515	conserved hypothetical protein [Ricinus communis] gb|EEF42437.1| conserved hypothetical protein [Ricinus communis]	8.71568	16.1129	0.886532	1.24266	0.0359	0.0643366	no		Peaxi162Scf00213g00943	1.48309	5.72645	22.562	2.03e-06	2.46e-05
XLOC_009911	Peaxi162Scf00111g01221	pfkB-like carbohydrate kinase family protein	37.926	70.1012	0.88625	2.33884	0.00015	0.000513767	yes		Peaxi162Scf00034g01612	1.48255	3.28737	11.6272	0.000649961	0.00356137
XLOC_009451	Peaxi162Scf00103g01617	Ras-related protein Rab-6.1	50.422	93.1381	0.885318	1.91157	0.00125	0.00346795	yes		Peaxi162Scf00272g00922	1.48195	2.77802	21.7482	3.11e-06	3.56e-05
XLOC_015561	Peaxi162Scf00222g00822	Ectonucleoside triphosphate diphosphohydrolase 1	24.4086	45.0841	0.885231	2.43464	0.0001	0.00035384	yes		Peaxi162Scf00102g01849	1.48165	2.71335	10.2885	0.00133859	0.00647777
XLOC_010116	Peaxi162Scf00116g00915	neurochondrin family protein	5.71192	10.5449	0.884501	1.86926	0.00265	0.0067089	yes		Peaxi162Scf00481g00624	1.48098	4.2829	23.4982	1.25e-06	1.62e-05
XLOC_028093	Peaxi162Scf00700g00023	Peptidase family M48 family protein	5.60362	10.3437	0.88432	1.79983	0.00475	0.0111685	yes		Peaxi162Scf00649g00011	1.4807	3.20165	14.8663	0.000115409	0.000816097
XLOC_007490	Peaxi162Scf00074g00739	Ca2+ antiporter/cation exchanger isoform 1 [Theobroma cacao] gb|EOY32963.1| Ca2+ antiporter/cation exchanger isoform 1 [Theobroma cacao]	7.21631	13.3203	0.884289	1.46502	0.01545	0.0310732	yes		Peaxi162Scf00149g01016	1.48038	6.14173	53.6665	2.38e-13	1.23e-11
XLOC_017349	Peaxi162Scf00273g00087	myb domain protein 17	5.07154	9.35911	0.883948	1.12928	0.06515	0.107425	no		Peaxi162Scf00129g00831	1.47972	-0.646088	1.00705	0.31561	0.469166
XLOC_007567	Peaxi162Scf00074g10019	conserved hypothetical protein [Ricinus communis] gb|EEF37127.1| conserved hypothetical protein [Ricinus communis]	9.87229	18.2117	0.883409	1.69582	0.0056	0.012888	yes		Peaxi162Scf00618g00417	1.47964	3.87688	7.60286	0.00582759	0.0217558
XLOC_033778	Peaxi162Scf01302g00034	PAR1 protein	136.546	251.8	0.882898	2.29384	5e-05	0.000185415	yes		Peaxi162Scf00993g00334	1.4775	5.74215	10.1813	0.00141869	0.00680181
XLOC_032854	Peaxi162Scf01122g00017	Protein kinase superfamily protein	8.75785	16.1387	0.881875	2.03241	0.00045	0.00139113	yes		Peaxi162Scf00761g00018	1.47631	2.40527	7.39041	0.00655727	0.0239447
XLOC_025320	Peaxi162Scf00549g00222	WRKY DNA-binding protein 15	23.2805	42.8996	0.88184	2.2491	0.0002	0.000667709	yes		Peaxi162Scf00145g00812	1.47629	5.32608	20.1713	7.08e-06	7.31e-05
XLOC_018056	Peaxi162Scf00295g00925	Major facilitator superfamily protein	8.80312	16.2095	0.880751	2.20552	0.00035	0.00110899	yes		Peaxi162Scf00021g01111	1.47478	-0.522788	0.598645	0.439096	0.592363
XLOC_032597	Peaxi162Scf01082g00018	nicotinamidase 1	147.883	272.252	0.880488	2.27577	0.0002	0.000667709	yes		Peaxi162Scf00071g00139	1.47477	2.31742	11.4861	0.00070119	0.00378106
XLOC_005221	Peaxi162Scf00045g01736	Unknown protein	6.4746	11.9189	0.880392	1.11719	0.09445	0.147526	no		Peaxi162Scf00149g00023	1.47462	3.37761	11.3797	0.000742493	0.00396665
XLOC_018962	Peaxi162Scf00320g00071	conserved hypothetical protein [Ricinus communis] gb|EEF36137.1| conserved hypothetical protein [Ricinus communis]	3.15399	5.80607	0.880384	1.34965	0.0462	0.079944	no		Peaxi162Scf00320g00071	1.47419	2.3536	9.2291	0.00238199	0.0104947
XLOC_010392	Peaxi162Scf00120g00519	AT hook motif DNA-binding family protein	7.631	14.04	0.879602	1.74407	0.00385	0.00930537	yes		Peaxi162Scf00489g00026	1.47396	0.538758	2.86453	0.0905522	0.18916
XLOC_012167	Peaxi162Scf00152g00648	Wall-associated kinase family protein	2.40936	4.4323	0.879406	1.74736	0.0036	0.00877252	yes		Peaxi162Scf00273g00087	1.47384	2.26522	7.80799	0.00520158	0.019859
XLOC_030453	Peaxi162Scf00860g00422	Unknown protein	78.6139	144.585	0.879061	2.33224	5e-05	0.000185415	yes		Peaxi162Scf00213g01025	1.47357	5.93057	34.0858	5.27e-09	1.18e-07
XLOC_009036	Peaxi162Scf00096g00187	Leucine-rich repeat protein kinase family protein	6.20502	11.4094	0.878716	1.37939	0.0252	0.0473944	yes		Peaxi162Scf00322g00416	1.47346	-0.581566	1.24842	0.263855	0.413206
XLOC_015073	Peaxi162Scf00207g01542	Ethylene-responsive transcription factor 1	108.27	198.995	0.878098	2.31012	0.0001	0.00035384	yes		Peaxi162Scf00016g03341	1.47125	2.43587	18.3855	1.8e-05	0.000166087
XLOC_023296	Peaxi162Scf00454g00521	MSCS-like 3	24.0706	44.2362	0.877955	2.31463	5e-05	0.000185415	yes		Peaxi162Scf00015g01043	1.47087	0.410635	5.0233	0.0250085	0.070358
XLOC_015981	Peaxi162Scf00232g00114	uridine kinase-like 3	65.8765	121.018	0.87738	2.34976	0.0002	0.000667709	yes		Peaxi162Scf01662g00116	1.47072	0.957832	4.20709	0.0402554	0.10158
XLOC_019747	Peaxi162Scf00343g00057	ASF1 like histone chaperone	2.00982	3.69033	0.876683	0.813021	0.18515	0.257163	no		Peaxi162Scf00953g00113	1.46973	5.05241	8.61113	0.00334114	0.013857
XLOC_029189	Peaxi162Scf00767g10014	P-loop containing nucleoside triphosphate hydrolases superfamily protein	20.304	37.2668	0.876124	2.23615	0.0005	0.00152937	yes		Peaxi162Scf01205g00028	1.46938	2.80517	8.98352	0.00272425	0.0117185
XLOC_003588	Peaxi162Scf00024g00291	Ethylene-responsive transcription factor 1B	4.52947	8.31224	0.875894	1.23935	0.04455	0.0775154	no		Peaxi162Scf00204g00614	1.46936	2.69333	10.335	0.00130531	0.00634189
XLOC_029890	Peaxi162Scf00815g00338	50S ribosomal protein L5	3.90864	7.17013	0.875331	1.15403	0.04835	0.0831362	no		Peaxi162Scf00621g00014	1.46873	1.90259	10.3442	0.00129879	0.00631319
XLOC_018749	Peaxi162Scf00314g00938	conserved hypothetical protein [Ricinus communis] gb|EEF49280.1| conserved hypothetical protein [Ricinus communis]	23.3908	42.9079	0.875303	1.70499	0.00575	0.013188	yes		Peaxi162Scf00332g00025	1.46817	3.69601	26.0314	3.36e-07	5.13e-06
XLOC_003268	Peaxi162Scf00020g02126	Aminotransferase-like, plant mobile domain family protein	2.73472	5.01401	0.874569	1.41994	0.0195	0.0379906	yes		Peaxi162Scf00626g00026	1.46811	0.161683	1.8187	0.177468	0.311913
XLOC_006594	Peaxi162Scf00064g01324	Cysteine proteinases superfamily protein	26.5771	48.7056	0.873905	2.23547	0.00035	0.00110899	yes		Peaxi162Scf00690g00031	1.46768	0.447654	2.83694	0.0921193	0.191487
XLOC_030698	Peaxi162Scf00892g00114	conserved hypothetical protein [Ricinus communis] gb|EEF38646.1| conserved hypothetical protein [Ricinus communis]	15.422	28.2544	0.873489	2.18237	0.00035	0.00110899	yes		Peaxi162Scf00038g01316	1.46757	2.77813	13.6644	0.00021856	0.00141242
XLOC_004095	Peaxi162Scf00032g00309	WRKY DNA-binding protein 15	11.4218	20.9246	0.873409	1.89812	0.0029	0.00726086	yes		Peaxi162Scf00386g00096	1.467	5.86145	2.91591	0.08771	0.184732
XLOC_031706	Peaxi162Scf00978g00216	F-box protein 2	4.9286	9.01953	0.871874	1.24542	0.0382	0.0678961	no		Peaxi162Scf01058g00161	1.46627	6.12763	75.569	3.53e-18	4.18e-16
XLOC_005655	Peaxi162Scf00047g02454	Pyruvate dehydrogenase E1 component subunit alpha	50.9069	93.1295	0.871378	2.34382	0.0001	0.00035384	yes		Peaxi162Scf00024g00291	1.46569	1.46395	4.17108	0.0411196	0.10307
XLOC_026367	Peaxi162Scf00610g00014	Rho GDP-dissociation inhibitor 1	5.25347	9.60472	0.870473	1.52556	0.01345	0.0275624	yes		Peaxi162Scf00557g00051	1.46503	2.77805	1.90505	0.167514	0.29936
XLOC_028412	Peaxi162Scf00715g00217	beta-amylase 1	28.7852	52.6241	0.870395	2.20917	0.00025	0.000817896	yes		Peaxi162Scf00434g00337	1.46485	3.20586	7.89171	0.00496619	0.0191438
XLOC_018744	Peaxi162Scf00314g00835	ATP-dependent Clp protease ATP-binding subunit clpA homolog, chloroplastic	30.7488	56.1901	0.869784	2.39815	0.00015	0.000513767	yes		Peaxi162Scf00959g00413	1.46391	5.04629	44.5181	2.52e-11	8.77e-10
XLOC_004223	Peaxi162Scf00034g01612	disease resistance protein [Solanum lycopersicum]	3.84846	7.03134	0.869518	1.85757	0.0034	0.00834304	yes		Peaxi162Scf00016g00288	1.46362	4.02945	11.2219	0.000808368	0.00425487
XLOC_009735	Peaxi162Scf00108g00073	Cytochrome c biogenesis ATP-binding export protein CcmA	3.29429	6.01475	0.868536	0.954504	0.08045	0.128771	no		Peaxi162Scf01039g00238	1.46309	2.36866	9.20709	0.0024108	0.0105969
XLOC_020546	Peaxi162Scf00363g00327	Binding protein, putative isoform 1 [Theobroma cacao] gb|EOX99134.1| Binding protein, putative isoform 1 [Theobroma cacao]	10.848	19.7982	0.867942	2.1687	0.00045	0.00139113	yes		Peaxi162Scf00856g00015	1.4627	2.81053	6.95403	0.00836307	0.0292101
XLOC_003368	Peaxi162Scf00021g01018	shaggy-like protein kinase 32	21.9907	40.1113	0.867111	2.23495	0.0001	0.00035384	yes		Peaxi162Scf00415g00415	1.46203	0.703671	2.43725	0.118483	0.231765
XLOC_021412	Peaxi162Scf00391g00112	RING/U-box superfamily protein isoform 1 [Theobroma cacao] gb|EOY31301.1| RING/U-box superfamily protein isoform 1 [Theobroma cacao]	4.76652	8.69391	0.86707	1.72237	0.00285	0.00715063	yes		Peaxi162Scf01060g00013	1.46203	3.62193	15.9258	6.59e-05	0.000507223
XLOC_003265	Peaxi162Scf00020g02022	Unknown protein	4.21978	7.69599	0.866937	1.29347	0.0434	0.0758426	no		Peaxi162Scf00045g00023	1.46179	2.78772	5.16954	0.0229863	0.0658041
XLOC_009317	Peaxi162Scf00102g01849	Luminal-binding protein 3	5.1268	9.35006	0.866915	1.125	0.07835	0.12588	no		Peaxi162Scf00618g00748	1.46049	5.66578	21.3607	3.81e-06	4.24e-05
XLOC_029813	Peaxi162Scf00809g00418	Unknown protein	3.07326	5.6046	0.86684	1.35423	0.03495	0.0628539	no		Peaxi162Scf00205g01127	1.45928	2.14918	12.6202	0.000381607	0.00226861
XLOC_019930	Peaxi162Scf00347g00712	Homeodomain-like superfamily protein	3.61813	6.59635	0.866425	0.838718	0.17035	0.240091	no		Peaxi162Scf00071g00212	1.45781	0.321591	2.12541	0.144874	0.268608
XLOC_025708	Peaxi162Scf00570g00058	F15K9.15 protein, putative isoform 1 [Theobroma cacao] gb|EOX94816.1| F15K9.15 protein, putative isoform 1 [Theobroma cacao]	33.7654	61.5342	0.865843	2.17845	0.0003	0.000964629	yes		Peaxi162Scf01167g00122	1.45704	6.01259	42.4277	7.33e-11	2.38e-09
XLOC_016168	Peaxi162Scf00237g00201	Avr9/Cf-9 rapidly elicited protein 75 [Nicotiana tabacum]	22.1421	40.3376	0.865331	1.58856	0.0069	0.0154459	yes		Peaxi162Scf00017g02219	1.45331	3.04369	14.2115	0.000163371	0.00110256
XLOC_013630	Peaxi162Scf00177g00417	E3 Ubiquitin ligase family protein	4.54786	8.28084	0.864589	1.42324	0.0173	0.0342624	yes		Peaxi162Scf00659g00036	1.45245	5.80222	2.91357	0.087837	0.184905
XLOC_030714	Peaxi162Scf00893g00434	conserved hypothetical protein [Ricinus communis] gb|EEF52843.1| conserved hypothetical protein [Ricinus communis]	1.56265	2.84525	0.864556	1.12714	0.06945	0.113467	no		Peaxi162Scf01189g00009	1.45223	5.09805	11.698	0.000625658	0.00345103
XLOC_007031	Peaxi162Scf00069g02023	global transcription factor group E4	7.04677	12.8301	0.864497	2.0086	0.0003	0.000964629	yes		Peaxi162Scf00131g00015	1.45009	1.81252	11.2201	0.00080916	0.00425796
XLOC_017682	Peaxi162Scf00285g00011	BZIP domain class transcription factor [Malus domestica]	158.173	287.824	0.86368	2.26062	5e-05	0.000185415	yes		Peaxi162Scf00699g00417	1.44942	2.34002	17.7834	2.48e-05	0.000219948
XLOC_007938	Peaxi162Scf00078g00616	Bifunctional aspartokinase/homoserine dehydrogenase 1, chloroplastic	3.96097	7.20626	0.863396	0.68843	0.2341	0.309781	no		Peaxi162Scf01560g00009	1.44927	1.54986	7.25559	0.00706806	0.02542
XLOC_005790	Peaxi162Scf00050g00513	Protein kinase superfamily protein	8.67014	15.7698	0.863035	2.20733	0.00035	0.00110899	yes		Peaxi162Scf01044g00225	1.44898	3.19973	13.3335	0.000260705	0.00164325
XLOC_024392	Peaxi162Scf00515g00026	Splicing factor U2af large subunit A	21.285	38.7088	0.862825	2.2146	0.00035	0.00110899	yes		Peaxi162Scf01517g00133	1.44705	4.70887	2.70343	0.100132	0.203867
XLOC_010956	Peaxi162Scf00129g00018	polypyrimidine tract-binding protein 1	20.41	37.1095	0.862516	2.23466	0.0001	0.00035384	yes		Peaxi162Scf00156g00918	1.44497	0.51545	8.81841	0.00298206	0.0126144
XLOC_025119	Peaxi162Scf00541g00526	sphingoid base hydroxylase 1	33.9835	61.7251	0.861022	2.0764	0.00065	0.00193585	yes		Peaxi162Scf00646g00322	1.44361	5.40731	77.5267	1.31e-18	1.66e-16
XLOC_021695	Peaxi162Scf00401g00324	Family of unknown function (DUF566)	16.0873	29.2177	0.860924	2.23218	0.00015	0.000513767	yes		Peaxi162Scf00921g00249	1.44293	2.55782	16.3006	5.4e-05	0.000426768
XLOC_000095	Peaxi162Scf00000g02711	RING/U-box superfamily protein	25.2072	45.762	0.860312	2.27795	0.0001	0.00035384	yes		Peaxi162Scf00047g10224	1.44282	-0.3287	1.89501	0.168637	0.30082
XLOC_019538	Peaxi162Scf00337g00923	Caleosin-related family protein	12.1541	22.0586	0.859904	1.82685	0.00355	0.00866564	yes		Peaxi162Scf00141g01428	1.4426	0.484296	4.6523	0.0310119	0.0831588
XLOC_020057	Peaxi162Scf00352g00212	SWIB complex BAF60b domain-containing protein	11.0107	19.9833	0.859892	1.92165	0.0035	0.00855716	yes		Peaxi162Scf00780g00014	1.44239	0.568089	3.1593	0.0754956	0.164614
XLOC_000743	Peaxi162Scf00003g01221	Isoflavone reductase homolog	2.80886	5.09743	0.859784	1.23187	0.0394	0.0697431	no		Peaxi162Scf00002g01511	1.44238	2.80045	1.83119	0.175987	0.31019
XLOC_032507	Peaxi162Scf01067g00113	dehydroquinate dehydratase, putative / shikimate dehydrogenase, putative	36.1479	65.5975	0.859728	2.29853	5e-05	0.000185415	yes		Peaxi162Scf00424g00414	1.44116	5.61432	24.4271	7.72e-07	1.06e-05
XLOC_033772	Peaxi162Scf01302g00038	Protein kinase superfamily protein	14.6719	26.6091	0.858867	2.09734	0.00065	0.00193585	yes		Peaxi162Scf00053g00315	1.44083	4.94207	7.90934	0.00491803	0.0190042
XLOC_022157	Peaxi162Scf00417g00048		1.65416	2.99773	0.857776	1.07258	0.08365	0.133138	no		Peaxi162Scf01365g00010	1.4407	6.45107	9.66665	0.00187644	0.00859268
XLOC_029093	Peaxi162Scf00760g00019	HSP20-like chaperones superfamily protein [Theobroma cacao] gb|EOY07553.1| HSP20-like chaperones superfamily protein [Theobroma cacao]	25.7603	46.6802	0.857662	2.23804	0.0001	0.00035384	yes		Peaxi162Scf00372g00054	1.44061	-0.38605	1.95456	0.162096	0.292412
XLOC_030475	Peaxi162Scf00870g00218	conserved hypothetical protein [Ricinus communis] gb|EEF46958.1| conserved hypothetical protein [Ricinus communis]	5.91324	10.7132	0.857363	1.8205	0.00365	0.00887902	yes		Peaxi162Scf00020g02022	1.44039	1.93275	4.11559	0.0424898	0.105724
XLOC_010529	Peaxi162Scf00123g01731	Cysteine proteinases superfamily protein	7.05564	12.7773	0.856735	1.69554	0.00505	0.0117781	yes		Peaxi162Scf00541g00068	1.43968	6.93788	24.3009	8.24e-07	1.13e-05
XLOC_020537	Peaxi162Scf00363g00073	Thioredoxin fold, putative isoform 2 [Theobroma cacao] gb|EOX99156.1| Thioredoxin fold, putative isoform 2 [Theobroma cacao]	2.64839	4.79528	0.8565	0.724004	0.2591	0.334713	no		Peaxi162Scf01313g00027	1.43956	2.27718	8.49209	0.00356694	0.0146265
XLOC_023198	Peaxi162Scf00451g00019	exocyst subunit exo70 family protein E1	3.39792	6.15162	0.856315	1.56862	0.0086	0.0187147	yes		Peaxi162Scf00038g02031	1.43856	6.1346	20.962	4.68e-06	5.07e-05
XLOC_015638	Peaxi162Scf00224g00117	OTU-like cysteine protease family protein	20.7909	37.6289	0.855887	2.23032	5e-05	0.000185415	yes		Peaxi162Scf00074g00932	1.43815	2.0771	12.6066	0.000384382	0.00228183
XLOC_007600	Peaxi162Scf00074g00636	Nuclear transport factor 2 (NTF2) family protein	3.44003	6.22528	0.855717	0.991649	0.0834	0.132794	no		Peaxi162Scf01221g00042	1.4378	4.11033	16.8677	4.01e-05	0.000331106
XLOC_028768	Peaxi162Scf00740g00234	Transducin/WD40 repeat-like superfamily protein	8.90626	16.113	0.855335	1.90189	0.00215	0.00560332	yes		Peaxi162Scf00007g01617	1.43764	3.25615	16.4446	5.01e-05	0.000399668
XLOC_018542	Peaxi162Scf00309g00016	Crossover junction endonuclease MUS81	2.98188	5.39451	0.855267	1.04689	0.0998	0.154484	no		Peaxi162Scf00589g00019	1.43653	2.92705	5.21704	0.0223666	0.0643234
XLOC_028367	Peaxi162Scf00714g00057	Ubiquitin-like superfamily protein, putative isoform 2 [Theobroma cacao] gb|EOY24634.1| Ubiquitin-like superfamily protein, putative isoform 2 [Theobroma cacao]	32.4474	58.6859	0.854909	2.25482	0.0001	0.00035384	yes		Peaxi162Scf00286g00321	1.43651	2.60807	11.1724	0.000830214	0.00435616
XLOC_028408	Peaxi162Scf00715g00119	Protein kinase superfamily protein	9.63091	17.3967	0.853067	1.87701	0.00255	0.00651426	yes		Peaxi162Scf01164g00018	1.43618	6.08463	23.0266	1.6e-06	2e-05
XLOC_003209	Peaxi162Scf00020g00011	ESTs gb|AI993141, gb|T44787 and gb|T44786 come from this gene [Arabidopsis thaliana]	13.921	25.1412	0.852794	2.16407	0.0003	0.000964629	yes		Peaxi162Scf00477g00110	1.43607	2.90736	12.4508	0.000417815	0.0024508
XLOC_027254	Peaxi162Scf00658g00088	Telomere repeat-binding protein 4	15.0127	27.1127	0.852787	2.22508	0.00045	0.00139113	yes		Peaxi162Scf00540g00026	1.43572	7.12501	35.555	2.48e-09	5.92e-08
XLOC_023575	Peaxi162Scf00465g00045		1.71928	3.10136	0.851097	0.642424	0.28715	0.364908	no		Peaxi162Scf00003g01332	1.43546	3.24965	10.6141	0.00112229	0.00560657
XLOC_011998	Peaxi162Scf00149g01016	Cathepsin B-like cysteine proteinase 6	147.033	265.06	0.850179	2.15011	0.00015	0.000513767	yes		Peaxi162Scf00548g00320	1.43383	3.20204	22.4254	2.18e-06	2.61e-05
XLOC_009490	Peaxi162Scf00104g00322	conserved hypothetical protein [Ricinus communis] gb|EEF52842.1| conserved hypothetical protein [Ricinus communis]	9.38082	16.9088	0.84999	1.87724	0.00145	0.00395485	yes		Peaxi162Scf00592g00011	1.4334	3.48125	12.5024	0.000406425	0.00239552
XLOC_008501	Peaxi162Scf00088g00156	Calcium-binding EF-hand family protein	12.931	23.2988	0.849423	1.69682	0.01005	0.0214264	yes		Peaxi162Scf00241g01010	1.43212	4.30479	5.514	0.0188648	0.056309
XLOC_002134	Peaxi162Scf00013g03114	3-phosphoshikimate 1-carboxyvinyltransferase 2	75.5326	136.085	0.849341	2.20172	0.0002	0.000667709	yes		Peaxi162Scf00041g01510	1.43183	1.93014	5.45158	0.0195506	0.0580361
XLOC_001170	Peaxi162Scf00006g00529	RING/U-box superfamily protein	2.24737	4.04626	0.848349	0.855155	0.1282	0.190153	no		Peaxi162Scf00845g00023	1.43145	6.5356	16.8265	4.1e-05	0.000337303
XLOC_034296	Peaxi162Scf01487g00006	Transcription elongation factor (TFIIS) family protein	18.3596	33.0546	0.848313	2.11054	0.0002	0.000667709	yes		Peaxi162Scf00021g00721	1.43125	4.69575	12.7795	0.000350447	0.00211125
XLOC_024382	Peaxi162Scf00515g00517	Cytochrome P450 superfamily protein	2.30192	4.14397	0.848175	1.32628	0.0419	0.0735698	no		Peaxi162Scf00665g00339	1.43079	1.30146	6.3815	0.0115316	0.0378711
XLOC_022462	Peaxi162Scf00423g00076	UDP-Glycosyltransferase superfamily protein	3.97783	7.16016	0.848009	1.5991	0.01505	0.0303725	yes		Peaxi162Scf00064g01324	1.43015	4.40576	19.7612	8.77e-06	8.78e-05
XLOC_017961	Peaxi162Scf00291g00210		1.64279	2.95612	0.847551	0.906539	0.1223	0.183167	no		Peaxi162Scf01131g00117	1.43004	5.30981	17.6286	2.69e-05	0.000235958
XLOC_015411	Peaxi162Scf00217g00713	TATA box-binding protein-associated factor RNA polymerase I subunit B	2.53318	4.55604	0.846827	1.53636	0.0203	0.039336	yes		Peaxi162Scf00541g00633	1.42895	3.70481	15.4197	8.61e-05	0.000635868
XLOC_032414	Peaxi162Scf01058g00175	Transposon MuDR mudrA-like protein, putative [Solanum demissum]	3.15832	5.67831	0.846304	1.5162	0.0106	0.0224374	yes		Peaxi162Scf00274g00413	1.42881	2.37452	4.24883	0.0392774	0.0997458
XLOC_006108	Peaxi162Scf00057g00179	Ankyrin repeat family protein	3.62811	6.52045	0.845754	1.49447	0.01305	0.0268497	yes		Peaxi162Scf01200g00027	1.4268	5.1811	51.4305	7.42e-13	3.44e-11
XLOC_013834	Peaxi162Scf00182g00045		2.0707	3.72055	0.8454	0.879484	0.12845	0.190472	no		Peaxi162Scf00192g00042	1.42673	0.265857	3.33816	0.0676905	0.151372
XLOC_017539	Peaxi162Scf00281g00711	WD and tetratricopeptide repeat protein, putative [Ricinus communis] gb|EEF48595.1| WD and tetratricopeptide repeat protein, putative [Ricinus communis]	5.77467	10.3747	0.845253	1.92241	0.00115	0.00322042	yes		Peaxi162Scf00314g00627	1.42672	3.75008	22.8435	1.76e-06	2.18e-05
XLOC_021907	Peaxi162Scf00406g00057	heat shock protein 70	30.4559	54.7047	0.844943	2.20515	0.0002	0.000667709	yes		Peaxi162Scf00038g01528	1.42662	8.45481	9.34014	0.00224188	0.00995579
XLOC_002341	Peaxi162Scf00015g00024	Protein kinase superfamily protein	8.59613	15.4324	0.844202	1.86736	0.0018	0.0047873	yes		Peaxi162Scf00062g00420	1.42661	3.17901	13.4968	0.000238973	0.0015239
XLOC_012650	Peaxi162Scf00160g01745	Uncharacterised conserved protein UCP009193	33.7734	60.6089	0.843643	2.06414	0.00075	0.00220004	yes		Peaxi162Scf00331g00014	1.42559	2.52538	14.6173	0.000131703	0.000917229
XLOC_031708	Peaxi162Scf00978g00426	2-oxoglutarate (2OG) and Fe(II)-dependent oxygenase superfamily protein	16.7947	30.1214	0.842785	2.16118	0.0002	0.000667709	yes		Peaxi162Scf00062g00002	1.42516	1.07296	5.26258	0.0217888	0.0630691
XLOC_023857	Peaxi162Scf00479g00910	Mediator of RNA polymerase II transcription subunit 18	4.04252	7.24941	0.84261	1.051	0.0756	0.122054	no		Peaxi162Scf00560g00615	1.42301	2.77453	4.4228	0.0354617	0.092029
XLOC_027644	Peaxi162Scf00683g00034	Calmodulin binding protein-like	22.228	39.8589	0.842522	2.15053	0.0003	0.000964629	yes		Peaxi162Scf00037g01815	1.42086	5.9002	33.4373	7.36e-09	1.61e-07
XLOC_013618	Peaxi162Scf00177g00002	Avr9/Cf-9 rapidly elicited protein 146 [Nicotiana tabacum]	19.9999	35.8557	0.842212	1.71673	0.00365	0.00887902	yes		Peaxi162Scf00045g00203	1.42062	5.50425	3.64942	0.0560886	0.131326
XLOC_030621	Peaxi162Scf00883g01013		4.70717	8.43888	0.842192	1.21943	0.04585	0.0794206	no		Peaxi162Scf00080g01316	1.42028	1.17937	6.57459	0.0103445	0.0345684
XLOC_021155	Peaxi162Scf00384g00511	Unknown protein	10.8263	19.3994	0.841474	1.96828	0.00105	0.00297038	yes		Peaxi162Scf00000g00814	1.41992	0.547893	3.24016	0.0718536	0.158457
XLOC_012827	Peaxi162Scf00164g00116	beta-amylase 1	3.52011	6.3067	0.841263	1.54647	0.01135	0.0238004	yes		Peaxi162Scf00650g00312	1.41895	0.372641	4.09997	0.0428839	0.106515
XLOC_016042	Peaxi162Scf00233g00044	F-box protein PP2-A13	20.6306	36.9571	0.841069	1.99011	0.00065	0.00193585	yes		Peaxi162Scf01039g00135	1.41759	3.86453	21.5936	3.37e-06	3.82e-05
XLOC_028429	Peaxi162Scf00716g00022	Cyclic pyranopterin monophosphate synthase accessory protein	4.44233	7.95374	0.840318	1.12084	0.05995	0.100022	no		Peaxi162Scf00848g00218	1.41655	4.51652	27.1156	1.92e-07	3.09e-06
XLOC_028460	Peaxi162Scf00718g00012	RING/U-box superfamily protein	8.96093	16.0373	0.839709	1.78435	0.0042	0.0100406	yes		Peaxi162Scf00126g01320	1.4145	1.90587	5.10023	0.0239227	0.0679027
XLOC_003305	Peaxi162Scf00020g01028	transmembrane protein-related	4.77153	8.537	0.839276	1.92701	0.0011	0.00309629	yes		Peaxi162Scf00148g00093	1.41449	3.38385	12.7246	0.000360882	0.00216278
XLOC_030131	Peaxi162Scf00829g00009	Unknown protein	1.84399	3.29794	0.838733	0.524178	0.31095	0.390077	no		Peaxi162Scf00184g00144	1.41392	4.48572	16.6399	4.52e-05	0.000365468
XLOC_034103	Peaxi162Scf01385g00034	Zinc finger CCCH domain-containing protein 19	13.6568	24.4082	0.837744	2.22202	0.0001	0.00035384	yes		Peaxi162Scf00700g00145	1.41373	3.23614	20.854	4.96e-06	5.33e-05
XLOC_007980	Peaxi162Scf00078g00146	60S ribosomal export protein NMD3	4.47895	8.00377	0.837518	1.62377	0.01	0.021334	yes		Peaxi162Scf00065g00111	1.41269	3.40551	12.7524	0.000355553	0.00213746
XLOC_032261	Peaxi162Scf01039g00135	RNA-binding protein-defense related 1	19.8713	35.5093	0.837513	2.07478	0.0004	0.00125109	yes		Peaxi162Scf00618g00037	1.41124	0.182884	3.19098	0.0740454	0.162186
XLOC_034937	Peaxi162Scf03779g00021	Encodes a protein wh whose expression is responsive to nematode infection, putative [Theobroma cacao]	6.52886	11.6667	0.837497	1.59413	0.0081	0.0177616	yes		Peaxi162Scf00000g00791	1.41084	3.49833	15.7794	7.12e-05	0.00054076
XLOC_003085	Peaxi162Scf00017g02522	DNA glyc isoform 2 [Theobroma cacao]	3.61914	6.46702	0.837454	1.15311	0.05105	0.0871329	no		Peaxi162Scf00320g00216	1.41019	2.8793	25.1481	5.31e-07	7.66e-06
XLOC_018138	Peaxi162Scf00298g00612		8.58184	15.3286	0.836866	1.75505	0.00315	0.00780583	yes		Peaxi162Scf00217g00713	1.40979	2.52534	10.2598	0.00135959	0.00656405
XLOC_000129	Peaxi162Scf00000g00584	Ethylene receptor 1	12.8053	22.8673	0.836547	2.2103	0.0004	0.00125109	yes		Peaxi162Scf00011g01846	1.40925	6.01406	14.4538	0.000143638	0.000987724
XLOC_034526	Peaxi162Scf01644g00002	Root, flower, group 2, putative [Theobroma cacao] gb|EOY25388.1| Root, flower, group 2, putative [Theobroma cacao]	2.91046	5.19737	0.836534	0.881197	0.12805	0.189965	no		Peaxi162Scf00403g00041	1.40907	2.72557	5.10504	0.0238564	0.0677704
XLOC_014682	Peaxi162Scf00202g02028	ER lumen protein retaining receptor family protein	8.11533	14.4912	0.836461	1.5481	0.0122	0.025331	yes		Peaxi162Scf00769g00116	1.40906	3.53223	21.5122	3.52e-06	3.96e-05
XLOC_024620	Peaxi162Scf00522g00009	Tetraspanin family protein	8.06921	14.4045	0.836021	1.51397	0.01245	0.0257785	yes		Peaxi162Scf00684g00228	1.40896	5.49618	13.4687	0.000242572	0.00154399
XLOC_026389	Peaxi162Scf00610g00340	Calmodulin-binding protein	48.2958	86.1873	0.835578	2.23044	0.00015	0.000513767	yes		Peaxi162Scf00553g00533	1.40678	-0.0516903	0.787523	0.37485	0.529056
XLOC_033532	Peaxi162Scf01248g00010	Unknown protein	106.707	190.39	0.8353	2.20101	0.0001	0.00035384	yes		Peaxi162Scf00152g00648	1.40618	4.15539	10.8193	0.00100445	0.0051091
XLOC_011100	Peaxi162Scf00129g01123	ATPase E1-E2 type family protein / haloacid dehalogenase-like hydrolase family protein	3.6484	6.5064	0.834596	1.93216	0.0025	0.00640186	yes		Peaxi162Scf00069g00163	1.40546	4.21713	12.9217	0.000324789	0.00198183
XLOC_005059	Peaxi162Scf00043g00204	WD repeat-containing protein 26	2.28368	4.07196	0.834363	1.30147	0.0354	0.063558	no		Peaxi162Scf00198g00014	1.4047	4.71929	40.8893	1.61e-10	4.84e-09
XLOC_009800	Peaxi162Scf00110g00120	Ankyrin repeat family protein	24.0538	42.888	0.834311	2.07506	0.0009	0.00258883	yes		Peaxi162Scf00088g00820	1.4031	9.92667	12.8549	0.000336601	0.00204208
XLOC_008522	Peaxi162Scf00088g00820	K(+)-insensitive pyrophosphate-energized proton pump	516.79	921.257	0.834027	1.42632	0.0174	0.0344325	yes		Peaxi162Scf00111g00013	1.40281	4.99635	3.64469	0.0562481	0.131625
XLOC_004468	Peaxi162Scf00037g00231	peroxisomal adenine nucleotide carrier 1	24.2604	43.245	0.833926	2.11043	0.00075	0.00220004	yes		Peaxi162Scf00305g01117	1.4028	1.82299	4.53733	0.0331632	0.087556
XLOC_013482	Peaxi162Scf00174g01015	Zim17-type zinc finger protein	56.0993	99.8945	0.832422	2.12869	0.00015	0.000513767	yes		Peaxi162Scf00968g00215	1.40279	1.01097	3.53847	0.0599607	0.137867
XLOC_032200	Peaxi162Scf01027g00023	RING/U-box superfamily protein	25.0634	44.6283	0.832378	2.21433	0.00025	0.000817896	yes		Peaxi162Scf00168g01738	1.40211	-0.484715	2.74216	0.0977328	0.200202
XLOC_030786	Peaxi162Scf00903g00213	Haloacid dehalogenase-like hydrolase (HAD) superfamily protein	10.0618	17.914	0.832203	1.78363	0.00445	0.0105515	yes		Peaxi162Scf00043g00252	1.40192	0.961747	3.02046	0.0822201	0.175833
XLOC_008191	Peaxi162Scf00082g10216	DnaJ homolog subfamily C member 25 homolog	22.9274	40.812	0.831919	2.16357	0.00025	0.000817896	yes		Peaxi162Scf01306g00019	1.40125	5.77742	42.4041	7.42e-11	2.41e-09
XLOC_015001	Peaxi162Scf00207g00634	Unknown protein	5.93797	10.5694	0.831853	1.16202	0.05125	0.0874258	no		Peaxi162Scf00426g00009	1.40115	6.61689	29.9832	4.36e-08	8.21e-07
XLOC_007141	Peaxi162Scf00071g00318		26.5375	47.2355	0.831841	1.73905	0.005	0.011677	yes		Peaxi162Scf00202g00111	1.4004	2.23294	5.61645	0.0177926	0.0536734
XLOC_024987	Peaxi162Scf00538g00125	zinc knuckle (CCHC-type) family protein	4.94092	8.79302	0.83158	0.976686	0.08815	0.139168	no		Peaxi162Scf01644g00002	1.39885	1.9179	7.57049	0.00593318	0.0220661
XLOC_016270	Peaxi162Scf00241g01010	TCP family transcription factor 4	1.9203	3.41689	0.831353	0.912162	0.1297	0.192056	no		Peaxi162Scf00064g01530	1.39827	3.85205	16.3013	5.4e-05	0.000426768
XLOC_032962	Peaxi162Scf01141g00027	Zinc finger MYND domain-containing protein 15 isoform 1 [Theobroma cacao] gb|EOY00316.1| Zinc finger MYND domain-containing protein 15 isoform 1 [Theobroma cacao]	45.0382	80.0632	0.829989	2.21008	0.0003	0.000964629	yes		Peaxi162Scf00156g00620	1.39808	2.10585	11.466	0.000708811	0.00381818
XLOC_033993	Peaxi162Scf01343g00117	3-ketoacyl-CoA synthase 11	32.3178	57.4445	0.829839	2.17553	0.0001	0.00035384	yes		Peaxi162Scf00786g00434	1.39728	4.1137	16.8631	4.02e-05	0.000331786
XLOC_003741	Peaxi162Scf00026g02312	Protein kinase superfamily protein	19.5434	34.7203	0.829099	2.12234	0.00045	0.00139113	yes		Peaxi162Scf00053g00716	1.39597	6.86306	26.4887	2.65e-07	4.14e-06
XLOC_005374	Peaxi162Scf00045g02324	ERD (early-responsive to dehydration stress) family protein	85.9187	152.607	0.828774	2.19824	0.00035	0.00110899	yes		Peaxi162Scf00012g01813	1.39581	4.74727	35.0472	3.22e-09	7.51e-08
XLOC_028179	Peaxi162Scf00701g00031	TSL-kinase interacting protein 1	8.18614	14.5387	0.828642	2.05806	0.0009	0.00258883	yes		Peaxi162Scf00947g00211	1.39518	3.5705	16.1486	5.86e-05	0.000457699
XLOC_003493	Peaxi162Scf00023g00929	MEI2-like protein 1	36.9563	65.62	0.828316	2.1527	0.0002	0.000667709	yes		Peaxi162Scf00297g01022	1.39514	5.16154	13.9228	0.000190473	0.00125121
XLOC_031668	Peaxi162Scf00975g10014	conserved hypothetical protein [Ricinus communis] gb|EEF28301.1| conserved hypothetical protein [Ricinus communis]	111.904	198.672	0.828125	2.05292	0.0004	0.00125109	yes		Peaxi162Scf00543g00214	1.3946	5.96338	49.4748	2.01e-12	8.71e-11
XLOC_015287	Peaxi162Scf00213g00118	DNA repair ATPase-related	74.1517	131.64	0.828047	2.25516	0.00015	0.000513767	yes		Peaxi162Scf00038g02114	1.39366	7.31836	40.7579	1.72e-10	5.15e-09
XLOC_015592	Peaxi162Scf00222g00624	NAC domain protein,	67.3124	119.497	0.828034	2.15726	0.0001	0.00035384	yes		Peaxi162Scf00203g00119	1.39355	-0.374679	1.82179	0.1771	0.311384
XLOC_011016	Peaxi162Scf00129g01335	Cysteine-rich receptor-like protein kinase 42	6.7583	11.9923	0.827375	1.82232	0.00345	0.00845147	yes		Peaxi162Scf00732g00236	1.39353	4.98743	9.12932	0.00251546	0.0109685
XLOC_030227	Peaxi162Scf00839g00212	Unknown protein	1.64522	2.91918	0.827285	0.415976	0.39	0.4713	no		Peaxi162Scf00252g00220	1.39309	4.01584	18.9849	1.32e-05	0.000125698
XLOC_025940	Peaxi162Scf00583g00223	Uridylate kinase	4.02298	7.13358	0.826363	1.40636	0.0212	0.0408383	yes		Peaxi162Scf00357g00729	1.39304	5.14027	19.6488	9.31e-06	9.23e-05
XLOC_022192	Peaxi162Scf00418g00085	mitogen-activated protein kinase 1	27.8938	49.4562	0.826208	2.09854	0.00025	0.000817896	yes		Peaxi162Scf00016g00149	1.39203	2.05422	5.61259	0.0178319	0.0537527
XLOC_030529	Peaxi162Scf00876g00218	RNA-binding (RRM/RBD/RNP motifs) family protein	2.01025	3.56388	0.826072	1.23711	0.04015	0.0708989	no		Peaxi162Scf00366g00712	1.39139	5.50983	34.3499	4.6e-09	1.05e-07
XLOC_003874	Peaxi162Scf00028g02010	Mannose-binding lectin superfamily protein	11.9813	21.2352	0.825675	2.049	0.00055	0.00166651	yes		Peaxi162Scf00043g00247	1.39075	6.70907	35.6945	2.31e-09	5.55e-08
XLOC_003137	Peaxi162Scf00018g00027	conserved hypothetical protein [Ricinus communis] gb|EEF48392.1| conserved hypothetical protein [Ricinus communis]	8.8085	15.6035	0.824905	1.42727	0.0168	0.0334073	yes		Peaxi162Scf00016g01934	1.39055	4.60136	27.0154	2.02e-07	3.23e-06
XLOC_006427	Peaxi162Scf00062g00420	galacturonosyltransferase 6	5.22828	9.25666	0.824154	1.77957	0.00505	0.0117781	yes		Peaxi162Scf00164g00116	1.38975	4.55838	16.9765	3.78e-05	0.000315685
XLOC_014785	Peaxi162Scf00205g00928	Tetratricopeptide repeat protein 5	2.79473	4.9452	0.823319	1.17398	0.04155	0.0730373	no		Peaxi162Scf00327g00413	1.38927	4.62517	6.16748	0.013012	0.0416803
XLOC_001231	Peaxi162Scf00006g00414	emp24/gp25L/p24 family/GOLD family protein	10.2905	18.205	0.823025	1.61391	0.0088	0.0190955	yes		Peaxi162Scf00596g00410	1.38905	4.15684	27.2243	1.81e-07	2.95e-06
XLOC_014779	Peaxi162Scf00205g00617	Sulfhydryl oxidase 1	8.38462	14.8298	0.822684	1.86784	0.0024	0.00617564	yes		Peaxi162Scf01164g00021	1.38889	3.79909	20.0997	7.35e-06	7.55e-05
XLOC_016621	Peaxi162Scf00253g00061	Acyl-[acyl-carrier-protein] desaturase, chloroplastic	67.2834	118.971	0.822285	2.16767	0.0002	0.000667709	yes		Peaxi162Scf00493g00016	1.38863	1.2078	3.18142	0.0744799	0.162914
XLOC_000080	Peaxi162Scf00000g00052	Disease resistance protein (TIR-NBS-LRR class) family	1.79397	3.17152	0.822019	1.26686	0.0318	0.0579208	no		Peaxi162Scf00132g01013	1.38604	1.70979	4.75061	0.0292879	0.0796078
XLOC_005106	Peaxi162Scf00044g01218	LMBR1 domain-containing protein 2 homolog A	11.1628	19.7223	0.821129	2.04603	0.00065	0.00193585	yes		Peaxi162Scf01312g00048	1.38457	4.13833	6.63786	0.00998336	0.0336166
XLOC_016989	Peaxi162Scf00263g00320	TRICHOME BIREFRINGENCE-LIKE 7	6.04467	10.6777	0.820866	1.66214	0.01205	0.0250653	yes		Peaxi162Scf00274g00075	1.38412	3.08894	4.7252	0.0297238	0.0805012
XLOC_002032	Peaxi162Scf00012g00108	Pectin lyase-like superfamily protein	1.59452	2.8164	0.820726	1.03776	0.08805	0.139033	no		Peaxi162Scf00016g00625	1.38248	2.51452	6.86212	0.0088042	0.030453
XLOC_018520	Peaxi162Scf00307g00117	Glucan endo-1,3-beta-glucosidase 11	23.3029	41.1536	0.820508	2.01812	0.00055	0.00166651	yes		Peaxi162Scf00012g02113	1.38212	3.77487	23.6126	1.18e-06	1.54e-05
XLOC_021764	Peaxi162Scf00402g00042	Unknown protein	22.3916	39.5407	0.820381	1.62459	0.0075	0.0166118	yes		Peaxi162Scf00104g01110	1.38175	2.21265	12.9646	0.000317432	0.00194631
XLOC_012878	Peaxi162Scf00165g00818	Haloacid dehalogenase-like hydrolase (HAD) superfamily protein	90.571	159.926	0.820285	2.19417	0.0003	0.000964629	yes		Peaxi162Scf00429g00017	1.38172	4.04011	11.7504	0.000608312	0.00337068
XLOC_011068	Peaxi162Scf00129g00632	Protein of unknown function (DUF1336)	11.5839	20.4475	0.819806	2.01785	0.00105	0.00297038	yes		Peaxi162Scf00763g00232	1.38144	2.58954	10.1387	0.00145192	0.00693067
XLOC_004072	Peaxi162Scf00032g00125	cytochrome P450, family 71, subfamily B, polypeptide 35	2.42439	4.27778	0.819238	1.2339	0.04235	0.074248	no		Peaxi162Scf00271g00022	1.38115	1.01749	6.03878	0.013995	0.0442608
XLOC_024616	Peaxi162Scf00522g00315	Unknown protein	1.54743	2.73035	0.819212	0.777765	0.3243	0.404038	no		Peaxi162Scf00270g01010	1.3804	4.91928	42.3102	7.79e-11	2.52e-09
XLOC_012861	Peaxi162Scf00164g01416	Integral membrane Yip1 family protein	8.61102	15.1899	0.81886	1.59291	0.00965	0.0206832	yes		Peaxi162Scf00001g00129	1.38028	4.22924	15.4467	8.49e-05	0.000627973
XLOC_018590	Peaxi162Scf00310g00513	N-glycosylase/DNA lyase	3.48051	6.13583	0.817959	1.33175	0.0201	0.0389986	yes		Peaxi162Scf00263g00613	1.37923	4.11388	9.45665	0.00210385	0.00944
XLOC_032291	Peaxi162Scf01044g00225	Tetratricopeptide repeat (TPR)-like superfamily protein	8.21226	14.4769	0.817902	1.80532	0.00315	0.00780583	yes		Peaxi162Scf00774g00218	1.37824	2.16343	7.71677	0.00547101	0.0206969
XLOC_032364	Peaxi162Scf01054g00033	homogentisate phytyltransferase 1	6.1203	10.7881	0.817769	1.66075	0.0066	0.0148626	yes		Peaxi162Scf00117g00007	1.37819	3.64805	13.0743	0.00029937	0.00185091
XLOC_021587	Peaxi162Scf00396g00071	alpha/beta-Hydrolases superfamily protein	3.30227	5.81921	0.817365	1.18354	0.07395	0.119772	no		Peaxi162Scf00105g00059	1.37815	1.96414	4.97328	0.0257418	0.0720298
XLOC_018826	Peaxi162Scf00315g00814	conserved hypothetical protein [Ricinus communis] gb|EEF37764.1| conserved hypothetical protein [Ricinus communis]	2.71085	4.77677	0.817291	1.32397	0.03475	0.0625414	no		Peaxi162Scf00174g00137	1.37745	3.03055	7.99503	0.00469059	0.0183308
XLOC_013408	Peaxi162Scf00173g00091	GDSL esterase/lipase	1.8481	3.25554	0.816858	0.983404	0.11545	0.174516	no		Peaxi162Scf00078g01331	1.37733	2.56645	2.19318	0.138623	0.260245
XLOC_028508	Peaxi162Scf00722g00015	FAD synthase	8.24634	14.5144	0.815664	1.8794	0.00275	0.00692868	yes		Peaxi162Scf00129g00632	1.37704	3.88467	29.1387	6.74e-08	1.22e-06
XLOC_009507	Peaxi162Scf00104g01921	RING/U-box and TRAF-like domains [Theobroma cacao] gb|EOY20062.1| RING/U-box and TRAF-like domains [Theobroma cacao]	6.22402	10.9532	0.815436	1.80183	0.00175	0.00466936	yes		Peaxi162Scf00030g01716	1.3759	5.36082	22.1985	2.46e-06	2.91e-05
XLOC_027449	Peaxi162Scf00673g00223	Adenine nucleotide alpha hydrolases-like superfamily protein	29.0437	51.0833	0.814624	1.66698	0.0045	0.0106537	yes		Peaxi162Scf00007g00514	1.37511	2.14495	10.9726	0.000924711	0.00477145
XLOC_020942	Peaxi162Scf00377g00828	alpha/beta-Hydrolases superfamily protein	6.53613	11.4925	0.814182	1.64757	0.00665	0.01496	yes		Peaxi162Scf00108g00131	1.3751	2.90782	11.3009	0.000774709	0.00410518
XLOC_008921	Peaxi162Scf00095g00131	inosine-uridine preferring nucleoside hydrolase family protein	1.67753	2.94809	0.813443	1.16716	0.0595	0.0993744	no		Peaxi162Scf00271g00043	1.37436	2.59216	9.42923	0.00213554	0.00955508
XLOC_030902	Peaxi162Scf00912g00111	Caffeic acid 3-O-methyltransferase	127.952	224.839	0.813293	2.08317	0.0005	0.00152937	yes		Peaxi162Scf00037g00521	1.37296	3.75908	27.2514	1.79e-07	2.91e-06
XLOC_018969	Peaxi162Scf00320g00413	methyl-CPG-binding domain protein 02	35.2008	61.8544	0.813269	2.04982	0.00055	0.00166651	yes		Peaxi162Scf00108g00012	1.37215	0.388232	3.48856	0.0617945	0.14105
XLOC_024449	Peaxi162Scf00516g00042	Eukaryotic translation initiation factor 2 subunit 3	1.70289	2.99192	0.81309	1.10923	0.0606	0.10096	no		Peaxi162Scf00685g00014	1.37149	0.776131	3.58692	0.0582361	0.135283
XLOC_033678	Peaxi162Scf01284g00020	Plant neutral invertase family protein	7.91734	13.9055	0.812567	1.90684	0.0024	0.00617564	yes		Peaxi162Scf00122g02417	1.37112	2.89908	7.70056	0.00552037	0.020838
XLOC_005174	Peaxi162Scf00045g00731	Unknown protein	2.86344	5.02702	0.811952	1.35713	0.0247	0.046589	yes		Peaxi162Scf00081g00917	1.37097	4.59455	29.2965	6.21e-08	1.13e-06
XLOC_023287	Peaxi162Scf00454g00211	Unknown protein	2.93088	5.14525	0.811906	0.985095	0.09865	0.152953	no		Peaxi162Scf00231g00433	1.36936	0.313788	3.45028	0.063241	0.14352
XLOC_010710	Peaxi162Scf00126g01030	[Pyruvate dehydrogenase (acetyl-transferring)] kinase, mitochondrial	6.87668	12.0538	0.809708	1.74285	0.00445	0.0105515	yes		Peaxi162Scf00009g00333	1.36897	4.12459	10.2373	0.0013763	0.00662618
XLOC_019366	Peaxi162Scf00332g00768	Embryo-specific protein 3, (ATS3)	40.1956	70.4461	0.809483	1.88434	0.001	0.00284413	yes		Peaxi162Scf00584g00031	1.36888	0.54445	2.34201	0.125927	0.242744
XLOC_007457	Peaxi162Scf00074g00132	Granule-bound starch synthase 1, chloroplastic/amyloplastic	3.37661	5.91526	0.808864	1.55595	0.00755	0.0167087	yes		Peaxi162Scf00270g00113	1.36883	3.78086	20.3189	6.56e-06	6.84e-05
XLOC_012817	Peaxi162Scf00164g01413	BTB-POZ and MATH domain 4	15.1798	26.5898	0.808725	1.7254	0.00295	0.00736963	yes		Peaxi162Scf00722g00015	1.36828	4.09198	17.5726	2.77e-05	0.000242083
XLOC_010428	Peaxi162Scf00121g00101	Unknown protein	28.751	50.3583	0.808617	1.13684	0.05315	0.0902249	no		Peaxi162Scf00914g00016	1.36784	3.98904	18.6745	1.55e-05	0.000144879
XLOC_013252	Peaxi162Scf00170g00921	RNA-binding (RRM/RBD/RNP motifs) family protein	12.3933	21.7044	0.808436	1.75292	0.0038	0.00919907	yes		Peaxi162Scf00394g00118	1.36756	5.68509	34.6602	3.93e-09	9.04e-08
XLOC_031060	Peaxi162Scf00924g00123	Unknown protein	124.335	217.74	0.808374	2.08948	0.00025	0.000817896	yes		Peaxi162Scf00701g00031	1.36708	4.40111	24.7227	6.62e-07	9.3e-06
XLOC_021319	Peaxi162Scf00389g00939	Exonuclease V	38.6683	67.7141	0.808304	2.12837	0.00055	0.00166651	yes		Peaxi162Scf00797g00063	1.3666	4.76519	10.5346	0.00117162	0.0058068
XLOC_014745	Peaxi162Scf00204g00312	Pre T-cell antigen receptor alpha [Theobroma cacao] gb|EOY28350.1| Pre T-cell antigen receptor alpha [Theobroma cacao]	9.1207	15.9686	0.808024	1.69586	0.00365	0.00887902	yes		Peaxi162Scf00547g00610	1.36559	6.20494	32.3885	1.26e-08	2.63e-07
XLOC_031342	Peaxi162Scf00945g00013	Auxin-responsive GH3 family protein	56.0764	98.1688	0.807872	2.06382	0.00035	0.00110899	yes		Peaxi162Scf00109g00116	1.36555	0.674638	3.44342	0.0635041	0.144
XLOC_005806	Peaxi162Scf00050g02227	Molybdopterin molybdenumtransferase	7.39815	12.9505	0.807768	1.99742	0.0009	0.00258883	yes		Peaxi162Scf00045g01736	1.36461	2.38975	4.03982	0.0444386	0.109518
XLOC_017804	Peaxi162Scf00286g00440	pirin	204.329	357.673	0.807745	2.05372	0.00045	0.00139113	yes		Peaxi162Scf00189g00519	1.36453	2.36215	6.47332	0.0109506	0.036243
XLOC_011245	Peaxi162Scf00131g00192	CBL-interacting protein kinase 12	30.256	52.9453	0.80728	2.0865	0.0005	0.00152937	yes		Peaxi162Scf00718g00012	1.36441	2.87173	9.93791	0.00161909	0.00757845
XLOC_009084	Peaxi162Scf00098g00610	BEL1-like homeodomain 1	8.64867	15.1343	0.807269	1.96834	0.00135	0.00371306	yes		Peaxi162Scf00128g00115	1.36436	1.90661	11.6039	0.000658122	0.00359657
XLOC_004786	Peaxi162Scf00038g02532	RING/FYVE/PHD zinc finger superfamily protein	11.3574	19.8737	0.807234	1.58088	0.00905	0.0195658	yes		Peaxi162Scf00180g00131	1.364	3.74358	16.819	4.11e-05	0.000338231
XLOC_034543	Peaxi162Scf01650g00046	Tudor/PWWP/MBT superfamily protein	4.76743	8.34192	0.807169	1.80036	0.00425	0.0101422	yes		Peaxi162Scf00801g00048	1.36348	5.50919	30.8636	2.77e-08	5.43e-07
XLOC_022254	Peaxi162Scf00420g00051	Blue copper protein [Morus notabilis]	6.72862	11.772	0.806977	1.01846	0.0681	0.111556	no		Peaxi162Scf00000g00067	1.36346	3.11603	19.9439	7.97e-06	8.09e-05
XLOC_017303	Peaxi162Scf00271g00616	phosphofructokinase 4	4.67637	8.17986	0.806688	1.66379	0.00715	0.0159352	yes		Peaxi162Scf00173g00091	1.36311	1.53011	3.59572	0.0579285	0.134705
XLOC_023418	Peaxi162Scf00459g00510	Zinc finger protein CONSTANS-LIKE 4	16.9154	29.5743	0.806005	1.94878	0.0017	0.00455124	yes		Peaxi162Scf00038g02224	1.3617	2.46913	3.92444	0.0475891	0.115621
XLOC_018878	Peaxi162Scf00317g00023	Ornithine aminotransferase	80.6285	140.955	0.805869	2.13772	0.00025	0.000817896	yes		Peaxi162Scf00527g00075	1.36157	1.41132	2.77025	0.0960313	0.197498
XLOC_021522	Peaxi162Scf00394g00072	Unknown protein	2.62894	4.59095	0.804311	0.955789	0.1521	0.219129	no		Peaxi162Scf00452g00236	1.36134	1.19129	3.09117	0.0787182	0.169976
XLOC_013740	Peaxi162Scf00179g00221	Protein kinase superfamily protein	2.58913	4.52133	0.80428	1.38043	0.0224	0.0428377	yes		Peaxi162Scf00085g00530	1.36116	3.36478	11.87	0.000570439	0.00319323
XLOC_013902	Peaxi162Scf00184g00144	phosphofructokinase 3	6.35153	11.0874	0.803741	1.6227	0.0051	0.0118794	yes		Peaxi162Scf00711g00410	1.36108	6.10554	21.3417	3.84e-06	4.27e-05
XLOC_009826	Peaxi162Scf00110g01814	Enolase	7.57346	13.2198	0.803679	1.79641	0.0045	0.0106537	yes		Peaxi162Scf00010g00344	1.36001	2.96302	9.4119	0.00215582	0.00962727
XLOC_034250	Peaxi162Scf01447g00022	Calcium-binding endonuclease/exonuclease/phosphatase family	23.1594	40.4077	0.803033	1.99236	0.0005	0.00152937	yes		Peaxi162Scf00000g00682	1.35994	5.47853	19.8013	8.59e-06	8.62e-05
XLOC_028833	Peaxi162Scf00744g00362	TRICHOME BIREFRINGENCE-LIKE 34	4.21615	7.35293	0.802392	1.43312	0.0195	0.0379906	yes		Peaxi162Scf00586g00514	1.35946	5.80923	11.7003	0.000624893	0.00344773
XLOC_009596	Peaxi162Scf00105g01432	SPOC domain / Transcription elongation factor S-II protein	18.6593	32.5333	0.80202	2.11984	0.00025	0.000817896	yes		Peaxi162Scf01105g00008	1.35927	1.74068	5.4301	0.0197926	0.0585634
XLOC_015805	Peaxi162Scf00228g00614	Galactokinase	17.5208	30.5418	0.801714	2.08128	0.0006	0.00180172	yes		Peaxi162Scf00360g00615	1.35915	6.22331	27.3692	1.68e-07	2.75e-06
XLOC_023633	Peaxi162Scf00469g00034	F-box protein MAX2	5.20778	9.07786	0.801683	1.67027	0.01005	0.0214264	yes		Peaxi162Scf00025g02621	1.35861	1.99208	8.64683	0.00327631	0.0136417
XLOC_013318	Peaxi162Scf00171g01025	Mitochondrial phosphate carrier protein 3, mitochondrial	9.92613	17.2927	0.800856	1.67212	0.0041	0.00983118	yes		Peaxi162Scf00420g00051	1.35781	1.1447	5.55595	0.018418	0.0551981
XLOC_010880	Peaxi162Scf00128g00643	Regulator of chromosome condensation (RCC1) family protein	29.7569	51.8307	0.800581	2.1642	0.0003	0.000964629	yes		Peaxi162Scf00165g01216	1.35724	1.95729	7.17501	0.0073926	0.0263992
XLOC_017140	Peaxi162Scf00268g00052	Unknown protein	3.87067	6.74165	0.800521	1.23918	0.04685	0.0809126	no		Peaxi162Scf00486g00310	1.35716	2.8145	12.6208	0.000381486	0.00226861
XLOC_022699	Peaxi162Scf00434g00423	Phosphoglycerate mutase family protein	19.849	34.5537	0.799772	1.75995	0.00235	0.00606142	yes		Peaxi162Scf00535g00325	1.3565	1.74979	2.02766	0.154459	0.281665
XLOC_025725	Peaxi162Scf00571g00036	mitogen-activated protein kinase 16	19.3456	33.6636	0.799182	2.16758	0.00055	0.00166651	yes		Peaxi162Scf00057g01112	1.35597	5.23188	31.4102	2.09e-08	4.22e-07
XLOC_026319	Peaxi162Scf00607g00054	VQ motif-containing family protein [Populus trichocarpa] gb|EEE91473.1| VQ motif-containing family protein [Populus trichocarpa]	129.581	225.471	0.799095	2.063	0.00045	0.00139113	yes		Peaxi162Scf00106g00192	1.35514	3.91726	15.1843	9.75e-05	0.000703941
XLOC_025582	Peaxi162Scf00563g00415	conserved hypothetical protein [Ricinus communis] gb|EEF33990.1| conserved hypothetical protein [Ricinus communis]	19.6906	34.2557	0.798838	2.04576	0.00045	0.00139113	yes		Peaxi162Scf00000g01611	1.35464	6.88689	35.4728	2.59e-09	6.15e-08
XLOC_018265	Peaxi162Scf00300g00842	RNA-binding (RRM/RBD/RNP motifs) family protein	22.5853	39.2856	0.798619	1.57727	0.00895	0.0193773	yes		Peaxi162Scf00602g00052	1.35426	0.323032	1.79576	0.180226	0.315513
XLOC_003893	Peaxi162Scf00029g02618	RING/U-box superfamily protein isoform 3 [Theobroma cacao] gb|EOY32618.1| RING/U-box superfamily protein isoform 3 [Theobroma cacao]	4.58086	7.9663	0.798292	1.33492	0.02305	0.0439062	yes		Peaxi162Scf00270g00317	1.35415	3.09554	9.64144	0.00190236	0.00868645
XLOC_021683	Peaxi162Scf00400g00512	Plant neutral invertase family protein	74.9522	130.327	0.798092	2.12241	0.00035	0.00110899	yes		Peaxi162Scf00970g00168	1.35348	2.78106	10.1607	0.00143463	0.00686079
XLOC_025751	Peaxi162Scf00573g00063	mitogen-activated protein kinase 18	44.6723	77.6755	0.798081	2.11913	0.00025	0.000817896	yes		Peaxi162Scf00299g00347	1.35337	3.53842	8.30078	0.00396282	0.0159488
XLOC_019410	Peaxi162Scf00332g00756	Unknown protein	11.6573	20.2692	0.798051	1.45051	0.0231	0.0439884	yes		Peaxi162Scf00041g01317	1.35271	8.30278	42.8185	6.01e-11	1.99e-09
XLOC_029225	Peaxi162Scf00770g00028	gibberellin 2-oxidase 6	13.9359	24.2229	0.797564	1.80857	0.0018	0.0047873	yes		Peaxi162Scf00102g01843	1.35238	0.643988	4.26673	0.0388658	0.0989779
XLOC_012016	Peaxi162Scf00150g00917	Coiled-coil domain-containing protein 132	10.357	17.9994	0.797342	1.52866	0.0144	0.0292321	yes		Peaxi162Scf00815g00314	1.35145	5.00297	26.0116	3.39e-07	5.18e-06
XLOC_018792	Peaxi162Scf00314g00750	succinate dehydrogenase assembly factor 2 [Arabidopsis thaliana] gb|AED96026.1| succinate dehydrogenase assembly factor 2 [Arabidopsis thaliana]	16.1857	28.1285	0.79731	1.74285	0.0036	0.00877252	yes		Peaxi162Scf00015g00941	1.35143	1.00702	2.37453	0.123329	0.238862
XLOC_014883	Peaxi162Scf00207g00338	conserved hypothetical protein [Ricinus communis] gb|EEF33990.1| conserved hypothetical protein [Ricinus communis]	38.4652	66.8376	0.797105	2.12908	0.0002	0.000667709	yes		Peaxi162Scf00074g01824	1.3511	5.5479	27.1839	1.85e-07	3e-06
XLOC_019181	Peaxi162Scf00328g00123	Protein phosphatase 2C family protein	19.1765	33.3199	0.797044	1.97407	0.0011	0.00309629	yes		Peaxi162Scf00528g00003	1.35039	3.0085	4.79597	0.0285265	0.0779987
XLOC_020221	Peaxi162Scf00358g00097	potassium transporter 2	1.60984	2.79633	0.796618	1.2253	0.04595	0.0795715	no		Peaxi162Scf01039g00236	1.35026	1.72123	2.41467	0.120203	0.234248
XLOC_021999	Peaxi162Scf00409g00516	RmlC-like cupins superfamily protein	4.2547	7.38874	0.796271	1.06213	0.0701	0.114383	no		Peaxi162Scf00528g00063	1.3497	5.50388	8.19448	0.0042018	0.0167463
XLOC_020599	Peaxi162Scf00365g00410	Sumo-conjugating enzyme ubc9	118.706	205.956	0.794942	2.09695	0.0005	0.00152937	yes		Peaxi162Scf00222g00915	1.34947	0.358369	4.51175	0.0336628	0.0885477
XLOC_009270	Peaxi162Scf00102g01138	stress-inducible protein, putative	10.4188	18.0759	0.79488	1.97676	0.00105	0.00297038	yes		Peaxi162Scf00111g01476	1.34935	4.31312	23.0216	1.6e-06	2.01e-05
XLOC_007703	Peaxi162Scf00075g02123	Protein phosphatase 2C family protein	6.79381	11.7809	0.794154	1.59328	0.0167	0.0332345	yes		Peaxi162Scf01482g00010	1.34884	0.412394	2.30201	0.129207	0.247327
XLOC_014276	Peaxi162Scf00192g01118	5'-nucleotidase SurE	53.6709	93.022	0.793432	2.13806	0.0003	0.000964629	yes		Peaxi162Scf00024g00157	1.34849	1.97062	5.09468	0.0239993	0.0680829
XLOC_014510	Peaxi162Scf00198g00513	alpha/beta-Hydrolases superfamily protein	10.8276	18.7639	0.793244	1.88049	0.00155	0.00419549	yes		Peaxi162Scf00017g00412	1.34765	2.29707	7.16079	0.00745144	0.026559
XLOC_005578	Peaxi162Scf00047g00732	Beta-glucosidase, GBA2 type family protein	10.3929	18.0051	0.792809	2.02428	0.0008	0.002331	yes		Peaxi162Scf00915g00029	1.34716	5.17354	24.3677	7.96e-07	1.09e-05
XLOC_017798	Peaxi162Scf00286g00321	Pectin lyase-like superfamily protein	9.8101	16.9908	0.79241	1.80022	0.00635	0.0143753	yes		Peaxi162Scf01517g00132	1.34614	5.02201	51.6995	6.47e-13	3.03e-11
XLOC_002296	Peaxi162Scf00014g02915	WRKY DNA-binding protein 40	5.04028	8.72812	0.792167	1.28896	0.0339	0.0612094	no		Peaxi162Scf00673g00129	1.34499	3.92023	25.2578	5.02e-07	7.3e-06
XLOC_011540	Peaxi162Scf00137g00107	ARF-GAP domain 5	12.1355	21.0097	0.791824	1.93244	0.00085	0.00246011	yes		Peaxi162Scf00110g00161	1.34438	1.76244	2.51158	0.113012	0.224046
XLOC_027824	Peaxi162Scf00688g00427	GDSL esterase/lipase 1	29.4281	50.9435	0.791702	2.10176	0.00085	0.00246011	yes		Peaxi162Scf00944g00027	1.34436	2.63674	4.68153	0.0304886	0.0820956
XLOC_029049	Peaxi162Scf00757g00315	alpha/beta-Hydrolases superfamily protein	9.27679	16.0553	0.79135	1.63035	0.00825	0.0180482	yes		Peaxi162Scf00522g00009	1.34429	3.51006	11.2536	0.000794681	0.00419348
XLOC_025655	Peaxi162Scf00568g00520	Chitinase family protein	34.2305	59.2306	0.791058	1.95451	0.00155	0.00419549	yes		Peaxi162Scf00074g00132	1.34351	6.66776	13.5919	0.000227165	0.00145938
XLOC_010933	Peaxi162Scf00128g01541	WRKY DNA-binding protein 75	7.21336	12.478	0.790639	1.02816	0.0788	0.126503	no		Peaxi162Scf00286g00528	1.34311	3.65729	16.1699	5.79e-05	0.000453953
XLOC_017284	Peaxi162Scf00271g00086	Branchpoint-bridging protein	17.2358	29.8105	0.790415	2.14013	0.00025	0.000817896	yes		Peaxi162Scf00377g00719	1.34311	2.49129	8.86152	0.00291245	0.0123841
XLOC_009531	Peaxi162Scf00104g01211		1.58356	2.73854	0.790236	0.424931	0.28695	0.364696	no		Peaxi162Scf00599g00049	1.34261	-0.533682	1.76021	0.184598	0.321132
XLOC_008348	Peaxi162Scf00085g02210	Protein kinase superfamily protein	10.2252	17.6824	0.790188	1.83054	0.0035	0.00855716	yes		Peaxi162Scf00111g01136	1.34222	3.03378	8.02523	0.00461301	0.0180922
XLOC_032315	Peaxi162Scf01050g00232	alpha/beta-Hydrolases superfamily protein	9.3064	16.0918	0.790032	1.78517	0.00185	0.00490454	yes		Peaxi162Scf00658g00515	1.3409	4.71345	23.8895	1.02e-06	1.36e-05
XLOC_013478	Peaxi162Scf00174g00075	protein EMBRYO DEFECTIVE 1793 [Arabidopsis thaliana] gb|AAU15177.1| [Arabidopsis thaliana] gb|AEE35791.1| LYR family of Fe/S cluster biogenesis protein [Arabidopsis thaliana]	3.05914	5.28933	0.789957	1.12738	0.0673	0.110421	no		Peaxi162Scf00038g00320	1.34084	4.66034	22.2281	2.42e-06	2.87e-05
XLOC_033710	Peaxi162Scf01290g00244	Tubby-like F-box protein 8	19.8827	34.3765	0.789911	1.95182	0.00115	0.00322042	yes		Peaxi162Scf00732g00334	1.3405	8.60973	11.9497	0.000546561	0.00307779
XLOC_011426	Peaxi162Scf00134g02024	TRICHOME BIREFRINGENCE-LIKE 11	3.39269	5.86474	0.789635	1.30501	0.0249	0.0469039	yes		Peaxi162Scf00444g00016	1.33816	4.78519	45.4814	1.54e-11	5.67e-10
XLOC_017300	Peaxi162Scf00271g00055	Cytosolic sulfotransferase 5	7.91081	13.6745	0.789592	1.54338	0.01325	0.0272084	yes		Peaxi162Scf00367g00049	1.33808	1.468	12.2538	0.00046432	0.00268107
XLOC_001159	Peaxi162Scf00005g00506	AP2-like ethylene-responsive transcription factor	5.21526	9.01303	0.789273	1.48006	0.0135	0.0276524	yes		Peaxi162Scf00461g00017	1.3377	4.55886	5.97292	0.0145272	0.0456511
XLOC_014139	Peaxi162Scf00190g01011	Ras-related protein Rab-1A	45.7828	79.1201	0.78924	2.07412	0.00065	0.00193585	yes		Peaxi162Scf00231g00917	1.33766	1.29834	7.02887	0.00802059	0.0282233
XLOC_020492	Peaxi162Scf00362g00941	PLC-like phosphodiesterases superfamily protein	6.41474	11.0822	0.788783	1.31813	0.026	0.0486784	yes		Peaxi162Scf01650g00046	1.33752	3.75751	18.2631	1.92e-05	0.000175703
XLOC_018874	Peaxi162Scf00317g00114	Pyruvate dehydrogenase E1 component subunit beta	36.5062	63.0586	0.788552	2.06536	0.0003	0.000964629	yes		Peaxi162Scf00162g00213	1.33741	2.23609	6.65509	0.00988732	0.0333528
XLOC_015550	Peaxi162Scf00222g00314	Ribonuclease T2 family protein	2.27141	3.92349	0.78855	0.671692	0.31685	0.396266	no		Peaxi162Scf00349g00002	1.33716	5.20038	32.0177	1.53e-08	3.14e-07
XLOC_007733	Peaxi162Scf00075g01414	Unknown protein	4.85026	8.37742	0.788442	0.48409	0.39695	0.478254	no		Peaxi162Scf01527g00006	1.33587	1.78582	5.6757	0.0172015	0.0523013
XLOC_030315	Peaxi162Scf00845g00218	Tyrosine transaminase family protein	2.41753	4.17393	0.787873	1.05437	0.07725	0.124347	no		Peaxi162Scf00521g00015	1.33581	1.12172	4.70241	0.0301203	0.081365
XLOC_007021	Peaxi162Scf00069g01837	E3 SUMO-protein ligase MMS21	1.55452	2.68355	0.78767	0.723858	0.22135	0.296415	no		Peaxi162Scf00205g00614	1.3356	2.01231	9.24651	0.00235945	0.0104065
XLOC_018402	Peaxi162Scf00304g00833	RING finger and transmembrane domain-containing protein 2	8.93336	15.4158	0.787133	1.65111	0.0058	0.013289	yes		Peaxi162Scf00171g01126	1.33496	6.53736	44.1358	3.06e-11	1.05e-09
XLOC_029188	Peaxi162Scf00767g00016	Pentatricopeptide repeat-containing protein	3.58113	6.17947	0.787068	1.80577	0.00255	0.00651426	yes		Peaxi162Scf00074g00039	1.334	-0.059656	3.30882	0.068909	0.153384
XLOC_018559	Peaxi162Scf00309g00623	Protoporphyrinogen oxidase	7.8129	13.4814	0.787042	1.79535	0.0035	0.00855716	yes		Peaxi162Scf00357g00830	1.33337	3.44454	11.1027	0.000862044	0.00448722
XLOC_024201	Peaxi162Scf00498g00128	Bacterial transferase hexapeptide repeat-containing protein isoform 1 [Theobroma cacao] gb|EOY30493.1| Bacterial transferase hexapeptide repeat-containing protein isoform 1 [Theobroma cacao]	1.59312	2.74889	0.786995	0.520988	0.40395	0.485264	no		Peaxi162Scf00407g00042	1.33263	6.17675	40.2108	2.28e-10	6.69e-09
XLOC_021491	Peaxi162Scf00393g00027	xyloglucan endotransglucosylase/hydrolase 28	2.60848	4.50072	0.786947	1.01616	0.08975	0.141254	no		Peaxi162Scf00074g00738	1.33248	1.03534	4.5707	0.0325232	0.0862732
XLOC_013536	Peaxi162Scf00175g00125	Protein of unknown function, DUF647	3.02224	5.21153	0.78609	1.27815	0.0329	0.0596521	no		Peaxi162Scf00252g00067	1.33172	4.43736	6.95567	0.0083554	0.0291882
XLOC_029404	Peaxi162Scf00781g00043	Late embryogenesis abundant (LEA) hydroxyproline-rich glycoprotein family	2.46551	4.2509	0.785881	0.543763	0.435	0.51591	no		Peaxi162Scf00089g00627	1.33168	0.0248379	1.7034	0.191844	0.330764
XLOC_032713	Peaxi162Scf01097g00315	Inositol-1,4,5-trisphosphate 5-phosphatase 4 isoform 1 [Theobroma cacao] gb|EOY12430.1| Inositol-1,4,5-trisphosphate 5-phosphatase 4 isoform 1 [Theobroma cacao]	19.8418	34.1958	0.785274	2.05734	0.0012	0.0033442	yes		Peaxi162Scf00152g01127	1.33148	2.63409	2.95026	0.0858636	0.181841
XLOC_022959	Peaxi162Scf00444g00133	UDP-N-acetylmuramate--L-alanine ligase	3.74622	6.44664	0.783113	1.45066	0.0268	0.0499609	yes		Peaxi162Scf01090g00119	1.33125	1.69928	4.58202	0.0323091	0.0858042
XLOC_012730	Peaxi162Scf00161g00124	Molybdate-anion transporter	6.07348	10.4505	0.782972	1.60851	0.01365	0.027917	yes		Peaxi162Scf00045g00004	1.3312	2.63059	9.75456	0.00178879	0.0082552
XLOC_006510	Peaxi162Scf00063g00311	E3 ubiquitin-protein ligase COP1	2.87805	4.95147	0.782763	1.36809	0.02155	0.0414229	yes		Peaxi162Scf00519g00016	1.32893	0.971081	2.06749	0.150469	0.276214
XLOC_031627	Peaxi162Scf00969g00001	U-box domain-containing protein 25	19.5069	33.5569	0.782626	1.93034	0.0015	0.00407526	yes		Peaxi162Scf00130g01126	1.32886	3.2855	1.22673	0.268044	0.417173
XLOC_023158	Peaxi162Scf00450g00868	conserved hypothetical protein [Ricinus communis] gb|EEF39430.1| conserved hypothetical protein [Ricinus communis]	3.50262	6.0252	0.782575	1.24711	0.0336	0.0607398	no		Peaxi162Scf00006g00111	1.32873	-0.388606	2.36995	0.123691	0.239327
XLOC_020647	Peaxi162Scf00366g00817	Mannan endo-1,4-beta-mannosidase 7	4.20421	7.23138	0.782436	1.0557	0.07865	0.126297	no		Peaxi162Scf00065g00029	1.32832	9.42361	9.26516	0.00233554	0.0103164
XLOC_020251	Peaxi162Scf00359g00118	shikimate kinase 1	29.5331	50.7929	0.782293	1.97279	0.0016	0.00431488	yes		Peaxi162Scf00016g01526	1.32821	3.87371	16.4085	5.11e-05	0.000406399
XLOC_021147	Peaxi162Scf00384g00008	Cytochrome P450 superfamily protein	3.16818	5.4488	0.782287	1.37109	0.02335	0.0443985	yes		Peaxi162Scf00026g00312	1.32802	3.58653	13.2267	0.000275992	0.00172607
XLOC_027334	Peaxi162Scf00665g00146	casein kinase I-like 3	35.962	61.8476	0.782245	2.08182	0.00015	0.000513767	yes		Peaxi162Scf00152g00736	1.32763	4.36735	10.5133	0.00118515	0.00585433
XLOC_017470	Peaxi162Scf00275g00077	MAC/Perforin domain-containing protein	12.1047	20.8158	0.782119	1.92685	0.0015	0.00407526	yes		Peaxi162Scf00095g00133	1.32735	2.84137	7.64077	0.00570635	0.0213759
XLOC_016968	Peaxi162Scf00263g01017	Unknown protein	1.71038	2.94104	0.782009	1.02196	0.0747	0.120821	no		Peaxi162Scf00076g01042	1.32704	7.63662	16.3303	5.32e-05	0.000421102
XLOC_005748	Peaxi162Scf00049g02223	basic helix-loop-helix (bHLH) DNA-binding superfamily protein	41.4395	71.2448	0.781777	2.03322	0.0009	0.00258883	yes		Peaxi162Scf00235g00625	1.32663	3.5748	5.03326	0.024865	0.0700009
XLOC_028785	Peaxi162Scf00740g00562	calcium-dependent protein kinase 16	21.5226	37.0023	0.781764	2.03102	0.00055	0.00166651	yes		Peaxi162Scf00220g00058	1.32573	2.14665	2.64878	0.10363	0.209272
XLOC_004712	Peaxi162Scf00038g01443	RNA-binding (RRM/RBD/RNP motifs) family protein	10.5675	18.1662	0.781618	1.75869	0.00315	0.00780583	yes		Peaxi162Scf00580g00512	1.32469	6.54578	13.2054	0.000279145	0.00174094
XLOC_031373	Peaxi162Scf00947g00421	CBS domain-containing protein CBSX5	77.2527	132.802	0.781617	2.01654	0.00045	0.00139113	yes		Peaxi162Scf00020g01028	1.32361	3.45035	19.2118	1.17e-05	0.000113172
XLOC_012475	Peaxi162Scf00158g00319	Unknown protein	6.28633	10.8036	0.781217	1.33259	0.0258	0.048352	yes		Peaxi162Scf00003g01121	1.32333	3.1206	9.43199	0.00213232	0.00954499
XLOC_012661	Peaxi162Scf00160g00417	U-box domain-containing protein 4	1.81024	3.11073	0.781073	0.939592	0.11285	0.171259	no		Peaxi162Scf00207g00634	1.32171	2.01838	6.33242	0.011855	0.0387718
XLOC_033619	Peaxi162Scf01265g00123	XB3 ortholog 5 in Arabidopsis thaliana	47.7935	82.127	0.781042	2.08018	0.0006	0.00180172	yes		Peaxi162Scf01254g00022	1.32148	4.76526	3.82119	0.0506084	0.121193
XLOC_027237	Peaxi162Scf00658g00419	Mannose-1-phosphate guanyltransferase	9.20662	15.8204	0.781037	1.56903	0.0075	0.0166118	yes		Peaxi162Scf00393g00027	1.32008	1.0285	4.65981	0.0308766	0.0828926
XLOC_018567	Peaxi162Scf00309g00120	purple acid phosphatase 24	11.8909	20.4183	0.78001	1.90389	0.0012	0.0033442	yes		Peaxi162Scf00255g01213	1.31879	1.92907	1.42719	0.232223	0.378636
XLOC_005844	Peaxi162Scf00051g00625	Histone H3 K4-specific methyltransferase SET7/9 family protein	10.6335	18.2514	0.779387	1.79601	0.00255	0.00651426	yes		Peaxi162Scf00501g00318	1.31779	2.02032	11.1956	0.000819924	0.00430913
XLOC_009903	Peaxi162Scf00111g01113	Unknown protein	28.3536	48.6445	0.778743	1.5199	0.00995	0.02124	yes		Peaxi162Scf00870g00218	1.31744	4.36004	3.41721	0.0645198	0.145888
XLOC_007209	Peaxi162Scf00071g01142	LRR and NB-ARC domains-containing disease resistance protein, putative [Theobroma cacao] gb|EOY01217.1| LRR and NB-ARC domains-containing disease resistance protein, putative [Theobroma cacao]	1.58285	2.71529	0.778579	0.936511	0.103	0.158672	no		Peaxi162Scf00011g00323	1.31671	0.230266	2.73774	0.0980034	0.200657
XLOC_016022	Peaxi162Scf00232g00083	Leucine-rich receptor-like protein kinase family protein	7.01551	12.0326	0.778329	1.96092	0.0013	0.00359078	yes		Peaxi162Scf00928g00232	1.31587	9.51933	4.6133	0.0317249	0.0846107
XLOC_000394	Peaxi162Scf00002g02411	NIFU-like protein 2	6.54781	11.2303	0.778312	1.20257	0.03845	0.0682786	no		Peaxi162Scf00067g00163	1.31579	-0.0333582	1.58927	0.20743	0.350718
XLOC_002672	Peaxi162Scf00016g01935	Methylcrotonoyl-CoA carboxylase beta chain, mitochondrial	128.603	220.379	0.777055	1.93872	0.00075	0.00220004	yes		Peaxi162Scf00811g00219	1.31532	2.7875	12.2181	0.000473292	0.00272376
XLOC_028355	Peaxi162Scf00714g00330	conserved hypothetical protein [Ricinus communis] gb|EEF51132.1| conserved hypothetical protein [Ricinus communis]	4.3717	7.48811	0.776408	1.1135	0.06345	0.105008	no		Peaxi162Scf00516g00002	1.31492	3.28552	20.8115	5.07e-06	5.43e-05
XLOC_012755	Peaxi162Scf00162g00213	nucleic acid binding protein [Nicotiana tabacum]	2.67502	4.5811	0.776142	1.10261	0.05905	0.0987229	no		Peaxi162Scf00016g00428	1.3137	4.54647	31.2856	2.23e-08	4.47e-07
XLOC_024926	Peaxi162Scf00535g00734	Wall-associated receptor kinase-like 14	8.75786	14.9975	0.776076	1.8983	0.0032	0.00791476	yes		Peaxi162Scf00016g03411	1.31304	6.80536	29.6085	5.29e-08	9.8e-07
XLOC_013508	Peaxi162Scf00175g00431	Serine/threonine-protein kinase 4 homolog A	10.8161	18.5171	0.775683	1.97915	0.00085	0.00246011	yes		Peaxi162Scf00128g01327	1.3127	11.0662	3.71775	0.0538367	0.127221
XLOC_028158	Peaxi162Scf00700g00428	WD repeat-containing protein 82-B	10.9394	18.7279	0.775654	1.71359	0.00465	0.0109644	yes		Peaxi162Scf00013g02924	1.3126	3.5588	12.3402	0.000443318	0.00258067
XLOC_004809	Peaxi162Scf00039g01013	nodulin MtN21 /EamA-like transporter family protein	8.38865	14.3597	0.775512	1.41921	0.01965	0.0382411	yes		Peaxi162Scf00129g01123	1.31233	3.82208	13.0977	0.000295665	0.00183128
XLOC_027165	Peaxi162Scf00654g00610	alpha/beta-Hydrolases superfamily protein	77.5926	132.821	0.77549	2.00723	0.0004	0.00125109	yes		Peaxi162Scf00035g00711	1.31164	1.48252	5.82471	0.0158026	0.048822
XLOC_008926	Peaxi162Scf00095g00217	inosine-uridine preferring nucleoside hydrolase family protein	1.71226	2.9306	0.775297	1.23995	0.02895	0.0534122	no		Peaxi162Scf00129g00074	1.31133	1.13293	4.69377	0.0302721	0.0816613
XLOC_025715	Peaxi162Scf00570g00314	Unknown protein	13.8096	23.6308	0.774991	1.97348	0.001	0.00284413	yes		Peaxi162Scf00135g00417	1.31065	5.39669	28.5139	9.3e-08	1.63e-06
XLOC_030229	Peaxi162Scf00840g00014	Protein EARLY FLOWERING 3	41.9392	71.7545	0.77477	2.05689	0.00025	0.000817896	yes		Peaxi162Scf00198g00043	1.31034	2.23019	4.12015	0.0423752	0.105541
XLOC_012226	Peaxi162Scf00152g01635	auxin response factor 11	2.54054	4.34519	0.774286	1.36013	0.02125	0.0409217	yes		Peaxi162Scf00959g00414	1.30943	4.83043	36.4766	1.55e-09	3.85e-08
XLOC_025137	Peaxi162Scf00542g00012	conserved hypothetical protein [Ricinus communis] gb|EEF42310.1| conserved hypothetical protein [Ricinus communis]	6.23416	10.6605	0.774005	1.44075	0.02305	0.0439062	yes		Peaxi162Scf00064g01428	1.30932	3.92065	3.96352	0.0464964	0.113565
XLOC_022393	Peaxi162Scf00421g00711	protein PRIN2 [Arabidopsis thaliana] ref|NP_001077502.1| protein PRIN2 [Arabidopsis thaliana] T10O24.14 [Arabidopsis thaliana] gb|AAM63692.1| unknown [Arabidopsis thaliana] gb|ABR46207.1| [Arabidopsis thaliana] gb|AEE28589.1| uncharacterized protein [Arabidopsis thaliana] gb|AEE28590.1| uncharacterized protein [Arabidopsis thaliana]	2.03865	3.48513	0.773595	0.702506	0.2841	0.361656	no		Peaxi162Scf00394g00915	1.30832	5.45733	22.7707	1.83e-06	2.25e-05
XLOC_008315	Peaxi162Scf00084g00118	Pleckstrin (PH) domain-containing protein isoform 1 [Theobroma cacao] gb|EOY24125.1| Pleckstrin (PH) domain-containing protein isoform 1 [Theobroma cacao]	9.6702	16.5299	0.773461	2.11055	0.00065	0.00193585	yes		Peaxi162Scf00026g03217	1.30725	1.44032	4.19554	0.0405304	0.102045
XLOC_024414	Peaxi162Scf00516g00329	DNA-binding family protein	6.25444	10.691	0.773441	1.69707	0.0053	0.0122849	yes		Peaxi162Scf00680g00628	1.30643	5.31394	33.286	7.96e-09	1.72e-07
XLOC_018133	Peaxi162Scf00298g00073	Unknown protein	11.269	19.2542	0.772819	1.27578	0.0345	0.0621511	no		Peaxi162Scf00016g01334	1.30581	6.2633	5.8003	0.0160235	0.0494234
XLOC_031424	Peaxi162Scf00952g00027	equilibrative nucleoside transporter 6	17.1796	29.3513	0.772728	1.89503	0.00155	0.00419549	yes		Peaxi162Scf00231g00916	1.30558	0.698035	2.21513	0.136664	0.257568
XLOC_001430	Peaxi162Scf00007g02727	External alternative NAD(P)H-ubiquinone oxidoreductase B3, mitochondrial	2.23634	3.82008	0.77246	1.27919	0.0403	0.0711285	no		Peaxi162Scf00047g02454	1.30529	6.61515	23.0863	1.55e-06	1.95e-05
XLOC_034556	Peaxi162Scf01662g00119	DWNN domain, a CCHC-type zinc finger	19.8439	33.8779	0.77165	2.09149	0.00025	0.000817896	yes		Peaxi162Scf00564g00517	1.30519	4.49321	17.7544	2.51e-05	0.000223033
XLOC_013018	Peaxi162Scf00166g00945	Plant protein of unknown function (DUF863)	4.8819	8.33446	0.771646	1.82873	0.00335	0.00823683	yes		Peaxi162Scf00071g00537	1.30417	0.0790092	1.96436	0.161047	0.291084
XLOC_000507	Peaxi162Scf00002g00514	arogenate dehydratase 6	88.397	150.84	0.770952	2.0765	0.00085	0.00246011	yes		Peaxi162Scf00232g00114	1.30403	5.91512	14.167	0.000167282	0.00112638
XLOC_025287	Peaxi162Scf00548g00226	Adiponectin receptor protein	19.7961	33.7681	0.770444	1.95769	0.00155	0.00419549	yes		Peaxi162Scf01205g00019	1.30312	4.39841	17.7975	2.46e-05	0.000218508
XLOC_005137	Peaxi162Scf00045g00004	Unknown protein	5.52847	9.42911	0.77024	1.094	0.07155	0.116417	no		Peaxi162Scf00694g00440	1.30253	2.48257	11.957	0.000544419	0.00306747
XLOC_004859	Peaxi162Scf00039g01625	NAD(P)-binding Rossmann-fold superfamily protein	4.32447	7.37401	0.769924	1.55956	0.01085	0.0228946	yes		Peaxi162Scf00618g00215	1.30171	3.27334	30.9769	2.61e-08	5.14e-07
XLOC_009379	Peaxi162Scf00102g01349	Hydroxymethylglutaryl-CoA synthase	54.9803	93.7496	0.769898	1.99214	0.0005	0.00152937	yes		Peaxi162Scf00521g00213	1.30147	2.42989	4.95491	0.0260167	0.0726125
XLOC_014885	Peaxi162Scf00207g00428	Magnesium transporter MRS2-1	17.8129	30.3642	0.769455	1.95909	0.00135	0.00371306	yes		Peaxi162Scf00013g00084	1.30133	3.60564	9.38244	0.00219074	0.00976426
XLOC_015643	Peaxi162Scf00224g00514	NAC domain protein,	6.02626	10.2698	0.76907	1.33574	0.02385	0.0452117	yes		Peaxi162Scf00069g01839	1.30084	0.973293	5.18472	0.0227863	0.06534
XLOC_015530	Peaxi162Scf00222g00001	Unknown protein	1.79758	3.06283	0.768813	0.576476	0.3473	0.427871	no		Peaxi162Scf00167g00728	1.30055	0.962445	4.54958	0.0329268	0.087115
XLOC_026095	Peaxi162Scf00592g00011	Pentatricopeptide repeat-containing protein	2.05193	3.49418	0.767971	1.18057	0.04935	0.0846178	no		Peaxi162Scf00332g00029	1.30006	2.25843	13.3961	0.000252151	0.00159662
XLOC_034661	Peaxi162Scf01890g00023		3.69479	6.29142	0.767894	1.21591	0.0552	0.093197	no		Peaxi162Scf00736g00421	1.29953	2.52966	11.9004	0.000561221	0.00314928
XLOC_022226	Peaxi162Scf00420g00133	Copine family protein 2	58.7915	100.073	0.767367	2.03042	0.0003	0.000964629	yes		Peaxi162Scf00435g01013	1.2986	3.73512	13.714	0.000212859	0.00137816
XLOC_023797	Peaxi162Scf00475g00418		12.6277	21.4934	0.767306	1.5599	0.0084	0.0183331	yes		Peaxi162Scf00088g00106	1.29851	4.57521	7.96938	0.00475754	0.0185083
XLOC_024668	Peaxi162Scf00525g00110	2-oxoisovalerate dehydrogenase subunit alpha	22.284	37.9267	0.767207	2.02063	0.0009	0.00258883	yes		Peaxi162Scf00111g00321	1.29782	0.284726	3.35289	0.0670873	0.150405
XLOC_017898	Peaxi162Scf00288g00818	RING/U-box superfamily protein	26.7428	45.4959	0.766586	2.08173	0.0004	0.00125109	yes		Peaxi162Scf00003g00728	1.29734	4.05758	22.5335	2.07e-06	2.49e-05
XLOC_010205	Peaxi162Scf00117g01519	conserved hypothetical protein [Ricinus communis] gb|EEF51256.1| conserved hypothetical protein [Ricinus communis]	12.232	20.8072	0.766428	1.94832	0.00145	0.00395485	yes		Peaxi162Scf00001g00212	1.29684	8.4494	3.67861	0.0551148	0.12947
XLOC_012008	Peaxi162Scf00150g00410	Eukaryotic aspartyl protease family protein	31.0664	52.8401	0.76628	2.07336	0.00065	0.00193585	yes		Peaxi162Scf00213g00124	1.29654	1.6058	2.24824	0.133766	0.253552
XLOC_019146	Peaxi162Scf00327g00413	heat shock transcription factor A2	3.96437	6.7406	0.765784	1.34936	0.03	0.0550843	no		Peaxi162Scf00579g00622	1.29628	3.93165	5.51664	0.0188364	0.0562517
XLOC_007816	Peaxi162Scf00076g01036		2.817	4.78619	0.764717	1.11943	0.06285	0.104168	no		Peaxi162Scf00004g03311	1.29598	4.12625	11.4618	0.000710423	0.00382487
XLOC_033255	Peaxi162Scf01190g00007	hydroxyproline-rich glycoprotein family protein	9.92874	16.8629	0.764168	1.28025	0.0291	0.0536537	no		Peaxi162Scf00112g00104	1.29573	3.71413	14.136	0.000170059	0.00114174
[truncated: 18,284 more rows]
