# Supplementary material for: Dissecting Tissue-Specific Transcriptomic Responses from Leaf and Roots under Salt Stress in Petunia hybrida Mitchell
Source: Genes (Basel). 2017 Aug 3;8(8):195. doi: 10.3390/genes8080195 (PMC5575659; doi:10.3390/genes8080195)
Supplement: Supplementary file 1 [file genes-08-00195-s001.zip › Supplementary Figures and Tables/SupplementaryTables/Supplemental_Table_S8_RT_24h.xlsx]

## Sheet: RT_24h
Cufflinks											edgeR
tracking_id	gene_short_name	Annotation	RT_CTR_24h	RT_STR_24h	log2_fold_change	test_stat	p_value	q_value	significant		gene_short_name	logFC	logCPM	LR	PValue	FDR
XLOC_000234	Peaxi162Scf00001g00403	Protein of unknown function, DUF538	4.0671	0	#NAME?	NA	5e-05	0.000185415	yes		Peaxi162Scf00301g00029	11.0134	3.75665	27.0336	2e-07	1.51e-06
XLOC_000471	Peaxi162Scf00002g01721	Unknown protein	2.64111	0	#NAME?	NA	5e-05	0.000185415	yes		Peaxi162Scf00538g00017	10.4641	2.08317	67.889	1.73e-16	6.45e-15
XLOC_000897	Peaxi162Scf00003g04425	2-oxoglutarate (2OG) and Fe(II)-dependent oxygenase superfamily protein	3.48911	0	#NAME?	NA	5e-05	0.000185415	yes		Peaxi162Scf00207g00721	10.3479	5.95784	106.705	5.17e-25	6.26e-23
XLOC_001220	Peaxi162Scf00006g00445	phosphate transporter 1	9.37148	0	#NAME?	NA	5e-05	0.000185415	yes		Peaxi162Scf00538g00015	10.189	2.0317	75.8898	3e-18	1.5e-16
XLOC_001959	Peaxi162Scf00011g00155	Unknown protein	5.27346	0	#NAME?	NA	5e-05	0.000185415	yes		Peaxi162Scf02777g00001	9.91163	1.21533	58.6422	1.89e-14	5.03e-13
XLOC_001847	Peaxi162Scf00011g00937	Unknown protein	4.0288	0	#NAME?	NA	5e-05	0.000185415	yes		Peaxi162Scf01385g00024	9.79361	3.30255	291.834	1.98e-65	1.37e-61
XLOC_002155	Peaxi162Scf00013g00226	2-oxoglutarate (2OG) and Fe(II)-dependent oxygenase superfamily protein	3.1289	0	#NAME?	NA	5e-05	0.000185415	yes		Peaxi162Scf00451g00912	9.73615	2.65543	115.634	5.72e-27	9.25e-25
XLOC_002285	Peaxi162Scf00014g00234	Ent-copalyl diphosphate synthase, chloroplastic	5.06055	0	#NAME?	NA	5e-05	0.000185415	yes		Peaxi162Scf00444g00847	9.73383	6.21205	39.8877	2.69e-10	3.57e-09
XLOC_002480	Peaxi162Scf00015g00042	Unknown protein	6.46018	0	#NAME?	NA	5e-05	0.000185415	yes		Peaxi162Scf00198g00015	9.67109	5.00107	127.763	1.26e-29	2.88e-27
XLOC_002826	Peaxi162Scf00016g01338	Cytochrome P450 82C4, putative isoform 2 [Theobroma cacao] gb|EOX97187.1| Cytochrome P450 82C4, putative isoform 2 [Theobroma cacao]	2.86283	0	#NAME?	NA	0.0005	0.00152937	yes		Peaxi162Scf00096g01846	9.64187	3.23841	142.177	8.89e-33	2.97e-30
XLOC_002722	Peaxi162Scf00016g02820	Unknown protein	13.6585	0	#NAME?	NA	5e-05	0.000185415	yes		Peaxi162Scf00904g00476	9.59254	4.80259	282.293	2.38e-63	1.23e-59
XLOC_003154	Peaxi162Scf00019g00010	stellacyanin-like protein CASLP1 precursor [Capsicum annuum]	4.05439	0	#NAME?	NA	5e-05	0.000185415	yes		Peaxi162Scf00008g03316	9.57488	8.2262	320.769	9.85e-72	2.04e-67
XLOC_003270	Peaxi162Scf00020g02233		5.95752	0	#NAME?	NA	5e-05	0.000185415	yes		Peaxi162Scf00469g00411	9.49527	1.3629	109.413	1.32e-25	1.68e-23
XLOC_003375	Peaxi162Scf00021g00139	Unknown protein	5.9795	0	#NAME?	NA	5e-05	0.000185415	yes		Peaxi162Scf00074g00025	9.29634	4.10058	49.5485	1.94e-12	3.74e-11
XLOC_003919	Peaxi162Scf00029g00238	high affinity nitrate transporter 2.6	3.51515	0	#NAME?	NA	5e-05	0.000185415	yes		Peaxi162Scf00603g00412	9.07008	0.464622	66.8679	2.9e-16	1.04e-14
XLOC_003942	Peaxi162Scf00030g00043	Unknown protein	6.00338	0	#NAME?	NA	5e-05	0.000185415	yes		Peaxi162Scf00350g00610	8.9625	0.221926	86.4826	1.41e-20	9.45e-19
XLOC_004198	Peaxi162Scf00034g00003	O-methyltransferase family protein	2.62127	0	#NAME?	NA	5e-05	0.000185415	yes		Peaxi162Scf01238g00223	8.90016	8.12304	117.791	1.93e-27	3.3e-25
XLOC_004758	Peaxi162Scf00038g00218	germin 3	2.7062	0	#NAME?	NA	5e-05	0.000185415	yes		Peaxi162Scf00274g00842	8.81539	3.0374	57.3414	3.66e-14	9.28e-13
XLOC_004698	Peaxi162Scf00038g01124	Unknown protein	38.3746	0	#NAME?	NA	5e-05	0.000185415	yes		Peaxi162Scf00082g01114	8.67541	1.95782	54.8417	1.31e-13	3e-12
XLOC_004815	Peaxi162Scf00039g00123	Unknown protein	23.0799	0	#NAME?	NA	5e-05	0.000185415	yes		Peaxi162Scf00549g00015	8.67523	2.3645	74.8803	5e-18	2.4e-16
XLOC_004883	Peaxi162Scf00040g10112	Unknown protein	8.69331	0	#NAME?	NA	0.00375	0.00909209	yes		Peaxi162Scf00412g00073	8.62858	0.335824	30.1198	4.06e-08	3.51e-07
XLOC_005434	Peaxi162Scf00046g02010	Pectin lyase-like superfamily protein	3.42499	0	#NAME?	NA	5e-05	0.000185415	yes		Peaxi162Scf00317g00019	8.61151	4.2068	101.571	6.9e-24	6.93e-22
XLOC_005506	Peaxi162Scf00047g01629	glutathione S-transferase TAU 8	4.20932	0	#NAME?	NA	5e-05	0.000185415	yes		Peaxi162Scf00072g00224	8.59993	0.74012	57.8703	2.8e-14	7.23e-13
XLOC_005602	Peaxi162Scf00047g10144	Cytosolic sulfotransferase 17	2.86439	0	#NAME?	NA	5e-05	0.000185415	yes		Peaxi162Scf00147g00136	8.58042	1.22247	67.6719	1.93e-16	7.13e-15
XLOC_005842	Peaxi162Scf00051g00055	VQ motif-containing family protein [Populus trichocarpa] gb|EEE93681.1| VQ motif-containing family protein [Populus trichocarpa]	4.14691	0	#NAME?	NA	5e-05	0.000185415	yes		Peaxi162Scf00418g00810	8.5553	10.056	41.9982	9.14e-11	1.3e-09
XLOC_006281	Peaxi162Scf00059g00015	B12D protein	16.2459	0	#NAME?	NA	5e-05	0.000185415	yes		Peaxi162Scf00060g00021	8.55166	2.41441	89.8233	2.6e-21	1.92e-19
XLOC_006508	Peaxi162Scf00062g02315	2-oxoglutarate (2OG) and Fe(II)-dependent oxygenase superfamily protein	2.78916	0	#NAME?	NA	5e-05	0.000185415	yes		Peaxi162Scf00422g00510	8.49751	0.603144	59.4968	1.22e-14	3.36e-13
XLOC_006609	Peaxi162Scf00064g00164	Unknown protein	11.8133	0	#NAME?	NA	5e-05	0.000185415	yes		Peaxi162Scf01132g00023	8.47923	2.09415	115.995	4.77e-27	7.77e-25
XLOC_006833	Peaxi162Scf00066g00810		24.3685	0	#NAME?	NA	5e-05	0.000185415	yes		Peaxi162Scf00156g01113	8.47693	3.86116	95.7778	1.29e-22	1.1e-20
XLOC_007129	Peaxi162Scf00071g00117	Unknown protein	6.17238	0	#NAME?	NA	5e-05	0.000185415	yes		Peaxi162Scf00089g00038	8.33552	4.11199	83.6703	5.85e-20	3.65e-18
XLOC_007709	Peaxi162Scf00075g00211		15.8008	0	#NAME?	NA	5e-05	0.000185415	yes		Peaxi162Scf00210g01615	8.16571	5.40799	272.291	3.59e-61	1.49e-57
XLOC_007982	Peaxi162Scf00078g00181	Ethylene-responsive transcription factor 1B	3.09315	0	#NAME?	NA	5e-05	0.000185415	yes		Peaxi162Scf00516g00330	7.99045	0.531287	41.8853	9.68e-11	1.37e-09
XLOC_008063	Peaxi162Scf00080g00104	Unknown protein	5.22379	0	#NAME?	NA	0.00065	0.00193585	yes		Peaxi162Scf00624g00921	7.95355	4.92485	239.369	5.4e-54	1.6e-50
XLOC_008137	Peaxi162Scf00081g00017	Cysteine/Histidine-rich C1 domain family protein	5.89234	0	#NAME?	NA	5e-05	0.000185415	yes		Peaxi162Scf00104g00013	7.90817	2.13299	50.9853	9.31e-13	1.86e-11
XLOC_008871	Peaxi162Scf00094g00045	Unknown protein	5.71927	0	#NAME?	NA	5e-05	0.000185415	yes		Peaxi162Scf01238g00220	7.901	6.92232	175.094	5.71e-40	4.7e-37
XLOC_008930	Peaxi162Scf00095g00411		3.8045	0	#NAME?	NA	5e-05	0.000185415	yes		Peaxi162Scf00412g00063	7.89608	1.93054	65.1554	6.92e-16	2.36e-14
XLOC_009016	Peaxi162Scf00096g00062		2.81287	0	#NAME?	NA	0.0066	0.0148626	yes		Peaxi162Scf01211g10016	7.88056	1.95333	73.2813	1.12e-17	5.14e-16
XLOC_009204	Peaxi162Scf00101g00142	ultraviolet-B-repressible protein [Gossypium hirsutum]	3.83978	0	#NAME?	NA	0.0005	0.00152937	yes		Peaxi162Scf00921g00256	7.86191	6.53577	87.2634	9.5e-21	6.49e-19
XLOC_009761	Peaxi162Scf00109g00114	Unknown protein	4.12914	0	#NAME?	NA	5e-05	0.000185415	yes		Peaxi162Scf00069g01724	7.75674	2.42237	176.557	2.74e-40	2.46e-37
XLOC_010188	Peaxi162Scf00117g00055	Unknown protein	6.27273	0	#NAME?	NA	5e-05	0.000185415	yes		Peaxi162Scf00171g00525	7.67356	4.08531	90.8553	1.55e-21	1.19e-19
XLOC_010159	Peaxi162Scf00117g00101	Calcium-binding EF-hand family protein	3.18317	0	#NAME?	NA	5e-05	0.000185415	yes		Peaxi162Scf00845g00031	7.62061	4.08923	58.8551	1.7e-14	4.57e-13
XLOC_011037	Peaxi162Scf00129g00022	Unknown protein	5.5345	0	#NAME?	NA	5e-05	0.000185415	yes		Peaxi162Scf00186g00093	7.61641	1.10369	40.7005	1.77e-10	2.41e-09
XLOC_011352	Peaxi162Scf00132g01412	myb domain protein 19	11.144	0	#NAME?	NA	5e-05	0.000185415	yes		Peaxi162Scf56939g00003	7.60834	1.79124	60.5178	7.29e-15	2.07e-13
XLOC_011404	Peaxi162Scf00134g00053	2-oxoglutarate (2OG) and Fe(II)-dependent oxygenase superfamily protein	8.44271	0	#NAME?	NA	0.0052	0.0120824	yes		Peaxi162Scf00436g00122	7.58218	-0.411276	36.4431	1.57e-09	1.81e-08
XLOC_011511	Peaxi162Scf00136g00222	Bifunctional inhibitor/lipid-transfer protein/seed storage 2S albumin superfamily protein	9.04043	0	#NAME?	NA	5e-05	0.000185415	yes		Peaxi162Scf00485g00918	7.58005	2.81788	152.472	5e-35	2.16e-32
XLOC_011919	Peaxi162Scf00147g00311	NADH dehydrogenase subunit 4	2.90669	0	#NAME?	NA	0.0007	0.00206849	yes		Peaxi162Scf01010g00129	7.57855	3.48302	67.2763	2.36e-16	8.64e-15
XLOC_012218	Peaxi162Scf00152g01412	Bax inhibitor-1 family protein	3.89479	0	#NAME?	NA	5e-05	0.000185415	yes		Peaxi162Scf00301g00112	7.56182	2.18051	85.3134	2.55e-20	1.66e-18
XLOC_012286	Peaxi162Scf00154g00062	HVA22-like protein F	4.0219	0	#NAME?	NA	0.00015	0.000513767	yes		Peaxi162Scf00481g00048	7.52279	4.82802	190.295	2.74e-43	3.78e-40
XLOC_012668	Peaxi162Scf00160g00068		7.75455	0	#NAME?	NA	5e-05	0.000185415	yes		Peaxi162Scf00207g00638	7.50467	0.270673	50.0783	1.48e-12	2.89e-11
XLOC_012618	Peaxi162Scf00160g00113	Cupredoxin superfamily protein, putative [Theobroma cacao] gb|EOY15919.1| Cupredoxin superfamily protein, putative [Theobroma cacao]	29.9045	0	#NAME?	NA	5e-05	0.000185415	yes		Peaxi162Scf00060g00129	7.50315	0.180183	14.965	0.000109525	0.000436248
XLOC_012619	Peaxi162Scf00160g01117	Unknown protein	12.3047	0	#NAME?	NA	5e-05	0.000185415	yes		Peaxi162Scf00763g00035	7.4799	3.44613	153.62	2.8e-35	1.26e-32
XLOC_012814	Peaxi162Scf00164g01118	Unknown protein	11.2849	0	#NAME?	NA	0.0052	0.0120824	yes		Peaxi162Scf00520g00036	7.45261	4.20023	96.0415	1.13e-22	9.63e-21
XLOC_013033	Peaxi162Scf00167g00010		3.18965	0	#NAME?	NA	0.0004	0.00125109	yes		Peaxi162Scf00005g00505	7.44461	2.25157	69.0758	9.48e-17	3.67e-15
XLOC_013427	Peaxi162Scf00173g00092	Unknown protein	10.4717	0	#NAME?	NA	0.0007	0.00206849	yes		Peaxi162Scf00203g00119	7.37748	-0.374679	27.7678	1.37e-07	1.06e-06
XLOC_013533	Peaxi162Scf00175g00019	H4/H2A histone acetyltransferase complex [Theobroma cacao] gb|EOY01724.1| H4/H2A histone acetyltransferase complex [Theobroma cacao]	4.95482	0	#NAME?	NA	5e-05	0.000185415	yes		Peaxi162Scf00592g00446	7.37092	-0.64103	33.639	6.63e-09	6.74e-08
XLOC_014723	Peaxi162Scf00203g00418	Unknown protein	7.32514	0	#NAME?	NA	5e-05	0.000185415	yes		Peaxi162Scf00074g00351	7.35864	2.22816	79.5415	4.72e-19	2.56e-17
XLOC_015297	Peaxi162Scf00213g00153	Bifunctional inhibitor/lipid-transfer protein/seed storage 2S albumin superfamily protein	19.3807	0	#NAME?	NA	5e-05	0.000185415	yes		Peaxi162Scf00020g02349	7.25527	2.92815	122.421	1.87e-28	3.61e-26
XLOC_015301	Peaxi162Scf00213g01728	Nucleotide-diphospho-sugar transferase family protein	2.692	0	#NAME?	NA	5e-05	0.000185415	yes		Peaxi162Scf00174g00065	7.24956	6.15759	215.043	1.09e-48	2.19e-45
XLOC_015332	Peaxi162Scf00214g00011	Unknown protein	4.12302	0	#NAME?	NA	5e-05	0.000185415	yes		Peaxi162Scf01064g00114	7.20078	3.19599	161.582	5.11e-37	2.78e-34
XLOC_016869	Peaxi162Scf00259g00077	Peroxidase superfamily protein	6.5878	0	#NAME?	NA	5e-05	0.000185415	yes		Peaxi162Scf00045g02119	7.14807	0.261759	15.174	9.8e-05	0.000395343
XLOC_016924	Peaxi162Scf00262g00094	Unknown protein	13.7682	0	#NAME?	NA	5e-05	0.000185415	yes		Peaxi162Scf00017g00272	7.13159	4.08299	90.7876	1.6e-21	1.22e-19
XLOC_016947	Peaxi162Scf00263g00026	ex [Populus trichocarpa]	3.59459	0	#NAME?	NA	0.1141	0.172855	no		Peaxi162Scf00242g00023	7.06942	1.55179	99.8407	1.65e-23	1.59e-21
XLOC_017204	Peaxi162Scf00269g00611	GDSL esterase/lipase	5.0797	0	#NAME?	NA	5e-05	0.000185415	yes		Peaxi162Scf00230g00126	7.03315	3.03822	53.4236	2.69e-13	5.9e-12
XLOC_018155	Peaxi162Scf00299g00026	conserved hypothetical protein [Ricinus communis] gb|EEF44069.1| conserved hypothetical protein [Ricinus communis]	2.59461	0	#NAME?	NA	0.00265	0.0067089	yes		Peaxi162Scf00258g00520	7.01961	1.07135	29.2845	6.25e-08	5.18e-07
XLOC_018368	Peaxi162Scf00303g00015	DNA binding protein, putative [Ricinus communis] gb|EEF52579.1| DNA binding protein, putative [Ricinus communis]	4.22626	0	#NAME?	NA	0.0052	0.0120824	yes		Peaxi162Scf00811g00447	6.93071	-0.839108	19.9784	7.83e-06	4.1e-05
XLOC_018594	Peaxi162Scf00310g00516		3.5274	0	#NAME?	NA	5e-05	0.000185415	yes		Peaxi162Scf00550g00428	6.92358	5.35615	60.6617	6.78e-15	1.94e-13
XLOC_019486	Peaxi162Scf00335g00067	Unknown protein	6.21818	0	#NAME?	NA	0.0001	0.00035384	yes		Peaxi162Scf00162g00092	6.92014	1.32007	72.9698	1.32e-17	5.94e-16
XLOC_019791	Peaxi162Scf00344g01116		14.0002	0	#NAME?	NA	5e-05	0.000185415	yes		Peaxi162Scf00547g00104	6.88512	0.189692	27.0381	1.99e-07	1.5e-06
XLOC_019952	Peaxi162Scf00348g00817	Guanine nucleotide-binding protein subunit gamma 3	2.72764	0	#NAME?	NA	0.00015	0.000513767	yes		Peaxi162Scf00046g00171	6.86569	3.89915	86.2424	1.59e-20	1.05e-18
XLOC_020562	Peaxi162Scf00364g00014	Pentatricopeptide repeat-containing protein	5.1989	0	#NAME?	NA	5e-05	0.000185415	yes		Peaxi162Scf00088g00119	6.83087	-0.360388	39.3181	3.6e-10	4.69e-09
XLOC_021150	Peaxi162Scf00384g00013	conserved hypothetical protein [Ricinus communis] gb|EEF40098.1| conserved hypothetical protein [Ricinus communis]	4.30539	0	#NAME?	NA	5e-05	0.000185415	yes		Peaxi162Scf00320g00616	6.80824	-0.0731145	12.5502	0.000396156	0.00134644
XLOC_021584	Peaxi162Scf00396g00051	Unknown protein	3.61601	0	#NAME?	NA	0.0066	0.0148626	yes		Peaxi162Scf00168g00213	6.77698	2.35212	40.3971	2.07e-10	2.79e-09
XLOC_022766	Peaxi162Scf00438g00001	SAUR-like auxin-responsive protein family	5.7372	0	#NAME?	NA	5e-05	0.000185415	yes		Peaxi162Scf00753g00437	6.7424	2.83848	172.485	2.12e-39	1.63e-36
XLOC_022874	Peaxi162Scf00442g00052	Unknown protein	3.00867	0	#NAME?	NA	5e-05	0.000185415	yes		Peaxi162Scf00485g00916	6.73042	4.21501	163.701	1.76e-37	1.01e-34
XLOC_023653	Peaxi162Scf00469g00220	Heavy metal transport/detoxification superfamily protein	5.98844	0	#NAME?	NA	5e-05	0.000185415	yes		Peaxi162Scf00038g00118	6.70726	5.5269	160.63	8.24e-37	4.38e-34
XLOC_024010	Peaxi162Scf00486g00102	conserved hypothetical protein [Ricinus communis] gb|EEF46143.1| conserved hypothetical protein [Ricinus communis]	4.75064	0	#NAME?	NA	5e-05	0.000185415	yes		Peaxi162Scf00273g00613	6.69943	-0.315012	18.483	1.71e-05	8.32e-05
XLOC_024129	Peaxi162Scf00493g00442	Unknown protein	10.6186	0	#NAME?	NA	5e-05	0.000185415	yes		Peaxi162Scf00297g00712	6.68938	5.35681	120.98	3.86e-28	7.14e-26
XLOC_024473	Peaxi162Scf00517g00317	GDSL esterase/lipase	3.43359	0	#NAME?	NA	5e-05	0.000185415	yes		Peaxi162Scf00944g00154	6.64167	0.571554	52.2941	4.78e-13	1.02e-11
XLOC_024723	Peaxi162Scf00527g00056	Disease resistance-responsive (dirigent-like protein) family protein	6.57605	0	#NAME?	NA	5e-05	0.000185415	yes		Peaxi162Scf00241g00914	6.61318	-0.321983	22.7048	1.89e-06	1.14e-05
XLOC_025127	Peaxi162Scf00542g00013	Unknown protein	20.1904	0	#NAME?	NA	0.0061	0.0138823	yes		Peaxi162Scf00711g00011	6.60713	-0.735186	18.8465	1.42e-05	6.99e-05
XLOC_025523	Peaxi162Scf00560g00514	Heavy metal transport/detoxification superfamily protein	5.10965	0	#NAME?	NA	5e-05	0.000185415	yes		Peaxi162Scf00589g00323	6.59191	1.27032	48.5993	3.14e-12	5.82e-11
XLOC_025672	Peaxi162Scf00569g00021	Protein of unknown function, DUF617	4.80775	0	#NAME?	NA	5e-05	0.000185415	yes		Peaxi162Scf00129g00831	6.57003	-0.646088	11.2164	0.000810767	0.0025252
XLOC_025821	Peaxi162Scf00577g00315	Got1/Sft2-like vescicle transport protein family	5.31294	0	#NAME?	NA	0.0001	0.00035384	yes		Peaxi162Scf00190g00719	6.55275	5.91619	48.9826	2.58e-12	4.87e-11
XLOC_026371	Peaxi162Scf00610g00115	Cysteine proteinase inhibitor 5	2.77909	0	#NAME?	NA	0.0061	0.0138823	yes		Peaxi162Scf00235g00052	6.52075	0.223773	23.9633	9.82e-07	6.31e-06
XLOC_026420	Peaxi162Scf00611g00012	Nitric oxide synthase-interacting protein, putative [Theobroma cacao] gb|EOX92128.1| Nitric oxide synthase-interacting protein, putative [Theobroma cacao]	3.39093	0	#NAME?	NA	5e-05	0.000185415	yes		Peaxi162Scf00569g00002	6.51939	4.67062	133.617	6.63e-31	1.78e-28
XLOC_026424	Peaxi162Scf00611g00222		5.60338	0	#NAME?	NA	5e-05	0.000185415	yes		Peaxi162Scf00169g00319	6.51807	-0.623001	16.7037	4.37e-05	0.000192029
XLOC_026682	Peaxi162Scf00623g00005		4.20302	0	#NAME?	NA	5e-05	0.000185415	yes		Peaxi162Scf00252g00068	6.50759	2.43227	36.7881	1.32e-09	1.54e-08
XLOC_026989	Peaxi162Scf00643g00651	inositol polyphosphate 5-phosphatase I	8.24883	0	#NAME?	NA	5e-05	0.000185415	yes		Peaxi162Scf00469g00412	6.5008	-0.740907	18.4313	1.76e-05	8.51e-05
XLOC_027197	Peaxi162Scf00657g00004	O-methyltransferase family protein	3.53397	0	#NAME?	NA	5e-05	0.000185415	yes		Peaxi162Scf00284g00125	6.46329	4.63701	77.7835	1.15e-18	5.95e-17
XLOC_027376	Peaxi162Scf00668g00028		4.7262	0	#NAME?	NA	5e-05	0.000185415	yes		Peaxi162Scf00080g00202	6.45581	3.40455	106.317	6.28e-25	7.52e-23
XLOC_027783	Peaxi162Scf00685g00066	Unknown protein	3.07257	0	#NAME?	NA	0.00155	0.00419549	yes		Peaxi162Scf00129g00024	6.4354	3.97651	30.0791	4.15e-08	3.57e-07
XLOC_028010	Peaxi162Scf00695g00215	cytochrome P450, family 88, subfamily A, polypeptide 3	2.77054	0	#NAME?	NA	5e-05	0.000185415	yes		Peaxi162Scf00611g00412	6.43088	4.86729	162.173	3.79e-37	2.12e-34
XLOC_028184	Peaxi162Scf00701g00514	Mitochondrial ribosomal protein L27	3.28664	0	#NAME?	NA	5e-05	0.000185415	yes		Peaxi162Scf00452g00412	6.40956	4.20946	214.915	1.16e-48	2.19e-45
XLOC_028431	Peaxi162Scf00716g00037		4.27275	0	#NAME?	NA	0.0019	0.00502129	yes		Peaxi162Scf00164g01218	6.4049	7.17381	130.431	3.3e-30	8.12e-28
XLOC_028869	Peaxi162Scf00745g00858		3.60265	0	#NAME?	NA	5e-05	0.000185415	yes		Peaxi162Scf00258g00045	6.39635	5.8644	167.862	2.17e-38	1.4e-35
XLOC_029120	Peaxi162Scf00763g00412	Pectate lyase family protein	15.2553	0	#NAME?	NA	5e-05	0.000185415	yes		Peaxi162Scf00067g00254	6.39301	5.51756	35.4248	2.65e-09	2.93e-08
XLOC_029143	Peaxi162Scf00764g00112		3.83854	0	#NAME?	NA	0.0002	0.000667709	yes		Peaxi162Scf00160g01034	6.34231	-0.649659	14.7366	0.000123622	0.00048466
XLOC_029263	Peaxi162Scf00772g00076	basic helix-loop-helix (bHLH) DNA-binding superfamily protein	3.88587	0	#NAME?	NA	5e-05	0.000185415	yes		Peaxi162Scf00010g00018	6.33455	1.13113	6.79775	0.00912729	0.021094
XLOC_029482	Peaxi162Scf00786g00319	RING/U-box superfamily protein	2.58482	0	#NAME?	NA	5e-05	0.000185415	yes		Peaxi162Scf01050g00224	6.32071	2.11331	49.06	2.48e-12	4.71e-11
XLOC_030170	Peaxi162Scf00833g00056	O-methyltransferase family protein	4.47518	0	#NAME?	NA	5e-05	0.000185415	yes		Peaxi162Scf00667g00615	6.31687	4.2696	46.9742	7.19e-12	1.25e-10
XLOC_030680	Peaxi162Scf00890g00022	wall associated kinase 3	2.75701	0	#NAME?	NA	5e-05	0.000185415	yes		Peaxi162Scf00939g00126	6.30867	2.18139	124.473	6.64e-29	1.37e-26
XLOC_031104	Peaxi162Scf00928g00141	Small nuclear ribonucleoprotein family protein	18.6953	0	#NAME?	NA	0.00065	0.00193585	yes		Peaxi162Scf00382g00218	6.3071	7.09949	143.641	4.26e-33	1.52e-30
XLOC_031419	Peaxi162Scf00952g00314		34.383	0	#NAME?	NA	0.00565	0.0129878	yes		Peaxi162Scf00074g01735	6.26654	0.966357	40.1898	2.3e-10	3.08e-09
XLOC_032824	Peaxi162Scf01113g00005	Unknown protein	3.58773	0	#NAME?	NA	0.0005	0.00152937	yes		Peaxi162Scf00451g00810	6.24508	-0.887108	19.6994	9.06e-06	4.67e-05
XLOC_033008	Peaxi162Scf01149g00213	Unknown protein	7.83058	0	#NAME?	NA	0.0052	0.0120824	yes		Peaxi162Scf00452g00037	6.23127	1.50875	36.8276	1.29e-09	1.51e-08
XLOC_033483	Peaxi162Scf01238g00003	RmlC-like cupins superfamily protein	7.65947	0	#NAME?	NA	5e-05	0.000185415	yes		Peaxi162Scf00185g00115	6.22607	3.1082	95.2659	1.66e-22	1.39e-20
XLOC_033652	Peaxi162Scf01276g00002	Cytochrome P450 superfamily protein	3.00132	0	#NAME?	NA	5e-05	0.000185415	yes		Peaxi162Scf00794g00320	6.21682	0.106602	22.6184	1.98e-06	1.19e-05
XLOC_034280	Peaxi162Scf01481g00033	conserved hypothetical protein [Ricinus communis] gb|EEF52840.1| conserved hypothetical protein [Ricinus communis]	2.67976	0	#NAME?	NA	5e-05	0.000185415	yes		Peaxi162Scf00232g00417	6.19174	4.49405	108.124	2.53e-25	3.21e-23
XLOC_034509	Peaxi162Scf01623g00012	Aurora kinase A-A	3.11909	0	#NAME?	NA	0.0001	0.00035384	yes		Peaxi162Scf00081g00716	6.17925	4.10813	29.518	5.54e-08	4.63e-07
XLOC_034685	Peaxi162Scf01969g00031	actin depolymerizing factor 7	3.38218	0	#NAME?	NA	5e-05	0.000185415	yes		Peaxi162Scf00807g00024	6.17036	6.20183	60.0592	9.2e-15	2.58e-13
XLOC_034721	Peaxi162Scf02044g00011		4.40986	0	#NAME?	NA	5e-05	0.000185415	yes		Peaxi162Scf00238g00119	6.16941	1.11641	127.063	1.8e-29	3.96e-27
XLOC_035284	Peaxi162Scf64274g00001	Myricetin O-methyltransferase	3.80094	0	#NAME?	NA	0.00125	0.00346795	yes		Peaxi162Scf00037g01329	6.16044	4.10839	117.133	2.68e-27	4.48e-25
XLOC_004688	Peaxi162Scf00038g01031	MMS19 nucleotide excision repair protein, putative isoform 4 [Theobroma cacao] gb|EOY26935.1| MMS19 nucleotide excision repair protein, putative isoform 4 [Theobroma cacao]	0	13.7363	Inf	NA	0.02395	0.0453721	yes		Peaxi162Scf00110g00028	6.15855	2.99543	47.35	5.94e-12	1.05e-10
XLOC_007066	Peaxi162Scf00069g01725		0	9.17158	Inf	NA	5e-05	0.000185415	yes		Peaxi162Scf01149g00113	6.13844	7.75774	213.203	2.75e-48	4.38e-45
XLOC_007291	Peaxi162Scf00072g00224	Protein NRT1/ PTR FAMILY 2.7	0	5.02432	Inf	NA	5e-05	0.000185415	yes		Peaxi162Scf00344g01718	6.12862	3.5593	60.657	6.79e-15	1.94e-13
XLOC_007466	Peaxi162Scf00074g00025	homeobox 7	0	18.1527	Inf	NA	5e-05	0.000185415	yes		Peaxi162Scf01310g00005	6.12369	0.296926	21.0965	4.37e-06	2.43e-05
XLOC_008527	Peaxi162Scf00088g00119		0	9.25008	Inf	NA	5e-05	0.000185415	yes		Peaxi162Scf00883g00078	6.12157	0.817365	22.8609	1.74e-06	1.06e-05
XLOC_008650	Peaxi162Scf00089g00038	conserved hypothetical protein [Ricinus communis] gb|EEF51828.1| conserved hypothetical protein [Ricinus communis]	0	10.4425	Inf	NA	5e-05	0.000185415	yes		Peaxi162Scf00760g00015	6.10674	6.41124	52.8707	3.56e-13	7.69e-12
XLOC_009033	Peaxi162Scf00096g01846	1-aminocyclopropane-1-carboxylate synthase 9	0	10.6903	Inf	NA	5e-05	0.000185415	yes		Peaxi162Scf00255g00091	6.10559	0.18745	35.1973	2.98e-09	3.26e-08
XLOC_009253	Peaxi162Scf00102g01058	Unknown protein	0	7.73572	Inf	NA	0.01335	0.0273853	yes		Peaxi162Scf00081g01322	6.09151	0.204393	18.0025	2.21e-05	0.000104254
XLOC_010223	Peaxi162Scf00118g01314	cytochrome-c oxidase, putative [Ricinus communis] gb|EEF30392.1| cytochrome-c oxidase, putative [Ricinus communis]	0	2.86729	Inf	NA	5e-05	0.000185415	yes		Peaxi162Scf00012g03216	6.07948	1.72096	112.83	2.35e-26	3.48e-24
XLOC_011346	Peaxi162Scf00132g00087	17.6 kDa class I heat shock protein	0	7.93868	Inf	NA	5e-05	0.000185415	yes		Peaxi162Scf00008g03319	5.96926	-0.176149	20.6415	5.54e-06	3.02e-05
XLOC_011930	Peaxi162Scf00147g00136	myb domain protein 12	0	7.61848	Inf	NA	5e-05	0.000185415	yes		Peaxi162Scf00171g00047	5.9578	1.10691	77.9193	1.07e-18	5.6e-17
XLOC_012418	Peaxi162Scf00156g01113	ankyrin repeat family protein	0	3.43592	Inf	NA	5e-05	0.000185415	yes		Peaxi162Scf00164g00216	5.95243	2.14037	100.076	1.47e-23	1.43e-21
XLOC_013114	Peaxi162Scf00168g00213	Heavy metal transport/detoxification superfamily protein	0	19.3707	Inf	NA	5e-05	0.000185415	yes		Peaxi162Scf00073g00212	5.90978	4.74077	55.2012	1.09e-13	2.54e-12
XLOC_013965	Peaxi162Scf00186g00093	HXXXD-type acyl-transferase family protein	0	2.81385	Inf	NA	5e-05	0.000185415	yes		Peaxi162Scf01149g00114	5.89387	8.07592	104.457	1.61e-24	1.8e-22
XLOC_014021	Peaxi162Scf00188g01013	Unknown protein	0	9.55229	Inf	NA	0.00035	0.00110899	yes		Peaxi162Scf00087g00513	5.89284	6.80877	170.693	5.22e-39	3.6e-36
XLOC_014463	Peaxi162Scf00196g00113	Unknown protein	0	3.61435	Inf	NA	0.005	0.011677	yes		Peaxi162Scf00074g01528	5.86425	1.58398	29.6569	5.16e-08	4.35e-07
XLOC_014898	Peaxi162Scf00207g00638	SNF1-related protein kinase regulatory subunit gamma-like PV42b	0	4.97648	Inf	NA	5e-05	0.000185415	yes		Peaxi162Scf00452g00017	5.86321	0.649174	69.057	9.57e-17	3.7e-15
XLOC_016844	Peaxi162Scf00258g00520	seed maturation protein [Glycine tomentella]	0	4.21641	Inf	NA	5e-05	0.000185415	yes		Peaxi162Scf00418g00925	5.85825	2.26998	21.5049	3.53e-06	2.01e-05
XLOC_017453	Peaxi162Scf00274g00842	Late embryogenesis abundant protein 2	0	26.2196	Inf	NA	5e-05	0.000185415	yes		Peaxi162Scf00442g00620	5.85505	2.98822	61.7567	3.89e-15	1.16e-13
XLOC_018870	Peaxi162Scf00317g00019	inositol transporter 2	0	5.91667	Inf	NA	5e-05	0.000185415	yes		Peaxi162Scf00007g00033	5.8516	2.18156	124.226	7.52e-29	1.54e-26
XLOC_019271	Peaxi162Scf00330g00128	Cell number regulator 8	0	2.67855	Inf	NA	5e-05	0.000185415	yes		Peaxi162Scf01217g00110	5.83566	8.54166	57.7734	2.94e-14	7.58e-13
XLOC_020001	Peaxi162Scf00350g00610	Basic helix-loop-helix DNA-binding superfamily protein isoform 1 [Theobroma cacao] gb|EOX96336.1| Basic helix-loop-helix DNA-binding superfamily protein isoform 1 [Theobroma cacao]	0	8.00495	Inf	NA	5e-05	0.000185415	yes		Peaxi162Scf00458g00320	5.83133	0.192036	22.1396	2.54e-06	1.49e-05
XLOC_021128	Peaxi162Scf00383g00065	Unknown protein	0	9.06765	Inf	NA	0.00155	0.00419549	yes		Peaxi162Scf00538g00019	5.82437	-0.812643	14.8201	0.000118267	0.00046596
XLOC_022060	Peaxi162Scf00412g00063	Unknown protein	0	9.5216	Inf	NA	5e-05	0.000185415	yes		Peaxi162Scf00103g02014	5.80662	6.73446	107.161	4.1e-25	5.06e-23
XLOC_022062	Peaxi162Scf00412g00073	Unknown protein	0	13.1599	Inf	NA	5e-05	0.000185415	yes		Peaxi162Scf00103g02126	5.80085	2.50148	18.3888	1.8e-05	8.68e-05
XLOC_023230	Peaxi162Scf00451g00912	Plasma membrane ATPase 2	0	10.0914	Inf	NA	5e-05	0.000185415	yes		Peaxi162Scf00500g00067	5.77514	1.29135	47.7177	4.92e-12	8.85e-11
XLOC_023502	Peaxi162Scf00462g00005	Unknown protein	0	3.48104	Inf	NA	5e-05	0.000185415	yes		Peaxi162Scf00626g00414	5.7301	3.30995	106.297	6.35e-25	7.54e-23
XLOC_023658	Peaxi162Scf00469g00411		0	19.8737	Inf	NA	5e-05	0.000185415	yes		Peaxi162Scf00031g00715	5.72148	2.04003	94.2585	2.77e-22	2.24e-20
XLOC_023858	Peaxi162Scf00479g00092	seed maturation protein PM41 [Glycine max] seed maturation protein PM41 [Glycine max]	0	9.48697	Inf	NA	0.00015	0.000513767	yes		Peaxi162Scf00075g01628	5.72132	6.90657	20.5578	5.79e-06	3.13e-05
XLOC_024822	Peaxi162Scf00531g00009	AWPM-19-like family protein	0	4.56256	Inf	NA	5e-05	0.000185415	yes		Peaxi162Scf00130g00911	5.72098	1.6717	73.3592	1.08e-17	4.95e-16
XLOC_024981	Peaxi162Scf00538g00015	2-oxoglutarate (2OG) and Fe(II)-dependent oxygenase superfamily protein	0	17.7534	Inf	NA	5e-05	0.000185415	yes		Peaxi162Scf00312g00053	5.72079	0.884021	15.9912	6.36e-05	0.000268384
XLOC_025010	Peaxi162Scf00538g00017	2-oxoglutarate (2OG) and Fe(II)-dependent oxygenase superfamily protein	0	29.0983	Inf	NA	5e-05	0.000185415	yes		Peaxi162Scf00382g00217	5.71149	3.52268	98.4904	3.27e-23	3.02e-21
XLOC_025247	Peaxi162Scf00547g00104	dehydration responsive element binding transcription factor [Morus notabilis] gb|EXB76738.1| Ethylene-responsive transcription factor [Morus notabilis]	0	3.07261	Inf	NA	5e-05	0.000185415	yes		Peaxi162Scf00078g01232	5.70511	-0.700123	15.1654	9.85e-05	0.000396883
XLOC_025299	Peaxi162Scf00549g00015	HXXXD-type acyl-transferase family protein	0	19.5748	Inf	NA	5e-05	0.000185415	yes		Peaxi162Scf01217g00013	5.70299	8.81706	60.8164	6.27e-15	1.81e-13
XLOC_025667	Peaxi162Scf00569g00002	Unknown protein	0	27.7239	Inf	NA	0.1162	0.175483	no		Peaxi162Scf00346g00214	5.68982	4.79419	20.0012	7.74e-06	4.06e-05
XLOC_026275	Peaxi162Scf00603g00412	aluminum-activated, malate transporter 12	0	6.18084	Inf	NA	5e-05	0.000185415	yes		Peaxi162Scf00274g00625	5.68702	2.10318	18.1448	2.05e-05	9.75e-05
XLOC_028288	Peaxi162Scf00711g00011	Haloacid dehalogenase-like hydrolase (HAD) superfamily protein	0	5.9051	Inf	NA	5e-05	0.000185415	yes		Peaxi162Scf01192g00008	5.67901	1.07477	62.2595	3.01e-15	9.16e-14
XLOC_029131	Peaxi162Scf00763g00035	conserved hypothetical protein [Ricinus communis] gb|EEF51828.1| conserved hypothetical protein [Ricinus communis]	0	18.4121	Inf	NA	5e-05	0.000185415	yes		Peaxi162Scf75650g00004	5.6306	3.40701	12.6281	0.000379984	0.00129872
XLOC_031127	Peaxi162Scf00928g00238	17.6 kDa class I heat shock protein 3	0	3.40331	Inf	NA	0.1034	0.159118	no		Peaxi162Scf00196g00119	5.62532	9.99902	63.2558	1.82e-15	5.76e-14
XLOC_031328	Peaxi162Scf00944g00154	NAC domain containing protein 75	0	4.26839	Inf	NA	5e-05	0.000185415	yes		Peaxi162Scf00569g00008	5.61021	10.2083	45.9459	1.22e-11	2.03e-10
XLOC_031368	Peaxi162Scf00947g00016	Anther-specific protein TA-29	0	5.76995	Inf	NA	5e-05	0.000185415	yes		Peaxi162Scf00102g01641	5.56599	2.02229	140.589	1.98e-32	6.21e-30
XLOC_034834	Peaxi162Scf02777g00001	Unknown protein	0	82.4563	Inf	NA	5e-05	0.000185415	yes		Peaxi162Scf00310g00211	5.56282	6.5139	77.65	1.23e-18	6.35e-17
XLOC_035071	Peaxi162Scf22270g00001	Unknown protein	0	17.3255	Inf	NA	5e-05	0.000185415	yes		Peaxi162Scf00075g00208	5.54764	0.978365	55.0329	1.19e-13	2.74e-12
XLOC_035244	Peaxi162Scf56939g00003	Unknown protein	0	88.3217	Inf	NA	5e-05	0.000185415	yes		Peaxi162Scf00016g00183	5.54428	2.59057	14.2711	0.000158278	0.00060251
XLOC_035256	Peaxi162Scf59410g00001	Unknown protein	0	18.6731	Inf	NA	5e-05	0.000185415	yes		Peaxi162Scf00714g00024	5.53423	3.83998	86.4055	1.47e-20	9.76e-19
XLOC_035255	Peaxi162Scf59410g00002	Unknown protein	0	8.60807	Inf	NA	5e-05	0.000185415	yes		Peaxi162Scf00909g00026	5.51546	5.84713	125.467	4.02e-29	8.59e-27
XLOC_030829	Peaxi162Scf00904g00476	G-type lectin S-receptor-like serine/threonine-protein kinase	0.0368183	52.7449	10.4844	2.24911	0.1363	0.200131	no		Peaxi162Scf00467g00920	5.50725	6.19862	148.418	3.84e-34	1.56e-31
XLOC_001547	Peaxi162Scf00008g03316		7.76533	5508.76	9.47046	14.3777	5e-05	0.000185415	yes		Peaxi162Scf00102g01717	5.50593	-0.217602	13.2141	0.000277845	0.000989805
XLOC_014534	Peaxi162Scf00198g00015	Protein phosphatase 2C family protein	0.180216	104.6	9.18093	4.74066	0.2496	0.325154	no		Peaxi162Scf00145g00109	5.49874	1.6763	12.1222	0.000498243	0.00164273
XLOC_034101	Peaxi162Scf01385g00024	Unknown protein	1.62618	891.185	9.09809	10.4642	0.00015	0.000513767	yes		Peaxi162Scf00190g00715	5.46986	2.17357	67.23	2.42e-16	8.83e-15
XLOC_018322	Peaxi162Scf00301g00029	expansin-like B1	0.146443	78.6382	9.06875	2.64106	0.15985	0.228069	no		Peaxi162Scf00919g00313	5.44579	1.30708	41.3273	1.29e-10	1.79e-09
XLOC_006314	Peaxi162Scf00060g00021	pinoresinol reductase 1	0.115476	60.4708	9.0325	2.54488	0.15985	0.228069	no		Peaxi162Scf00019g00226	5.44384	1.52701	79.9916	3.76e-19	2.07e-17
XLOC_022983	Peaxi162Scf00444g00847	CAP160 protein	0.16586	80.1005	8.9157	5.66267	0.0262	0.0490026	yes		Peaxi162Scf00558g00515	5.44293	5.21707	121.76	2.6e-28	4.9e-26
XLOC_033496	Peaxi162Scf01238g00223	Non-specific lipid-transfer protein 2	3.88905	1467.31	8.55954	12.007	5e-05	0.000185415	yes		Peaxi162Scf00270g00019	5.43345	2.95554	16.2657	5.51e-05	0.000236223
XLOC_023981	Peaxi162Scf00485g00918	Unknown protein	0.465206	174.74	8.55312	3.34289	0.15985	0.228069	no		Peaxi162Scf00026g00245	5.42517	1.03954	14.8221	0.000118144	0.000465563
XLOC_022210	Peaxi162Scf00418g00810	Unknown protein	15.3911	5777.79	8.55228	12.8254	5e-05	0.000185415	yes		Peaxi162Scf00020g00001	5.40233	8.36177	38.9163	4.42e-10	5.66e-09
XLOC_015005	Peaxi162Scf00207g00721	Unknown protein	3.73466	1016.8	8.08884	4.62289	0.02145	0.041256	yes		Peaxi162Scf00191g01212	5.40038	0.175336	35.2641	2.88e-09	3.16e-08
XLOC_007065	Peaxi162Scf00069g01724	Protein phosphatase 2C family protein	0.232986	54.2492	7.86322	5.35038	0.1582	0.226085	no		Peaxi162Scf00164g01144	5.39524	-0.193414	9.80285	0.00174242	0.00495591
XLOC_032468	Peaxi162Scf01064g00114	CASP-like protein	1.13283	244.026	7.75096	5.8677	0.00535	0.0123868	yes		Peaxi162Scf00160g10124	5.3904	2.75711	97.651	4.99e-23	4.53e-21
XLOC_033491	Peaxi162Scf01238g00220	Non-specific lipid-transfer protein 2	1.67333	341.17	7.67163	8.74146	5e-05	0.000185415	yes		Peaxi162Scf00016g00045	5.36148	1.29092	6.52789	0.0106196	0.0240623
XLOC_002985	Peaxi162Scf00017g00272	U-box domain-containing protein 19	0.0680548	13.4638	7.62817	2.09702	0.1301	0.192556	no		Peaxi162Scf00284g00315	5.3544	7.99584	147.02	7.77e-34	3.04e-31
XLOC_032920	Peaxi162Scf01132g00023	PEBP (phosphatidylethanolamine-binding protein) family protein	0.240476	45.67	7.56921	2.16817	0.1363	0.200131	no		Peaxi162Scf00225g00034	5.34891	5.49704	104.375	1.67e-24	1.85e-22
XLOC_025329	Peaxi162Scf00550g00428	Uncharacterised protein family (UPF0114)	0.22417	38.0489	7.40712	3.80746	0.24125	0.317058	no		Peaxi162Scf00359g00321	5.345	1.06926	14.2805	0.000157486	0.000599935
XLOC_023903	Peaxi162Scf00481g00048	Protein phosphatase 2C family protein	0.495366	76.7014	7.27461	6.19638	0.0022	0.0057185	yes		Peaxi162Scf00055g00109	5.34273	5.77864	73.6499	9.33e-18	4.32e-16
XLOC_033380	Peaxi162Scf01211g10016	nine-cis-epoxycarotenoid dioxygenase 5	0.0581013	8.76751	7.23745	1.83153	0.1301	0.192556	no		Peaxi162Scf00299g00919	5.33345	1.61335	53.5264	2.55e-13	5.63e-12
XLOC_018319	Peaxi162Scf00301g00112	expansin-like B1	0.157305	22.8546	7.18278	2.1147	0.15985	0.228069	no		Peaxi162Scf00314g00746	5.32693	0.952582	15.3519	8.92e-05	0.000363456
XLOC_013351	Peaxi162Scf00171g00525	glutamate decarboxylase	0.0684314	9.81314	7.16391	1.86218	0.1301	0.192556	no		Peaxi162Scf00198g00516	5.31626	4.1157	119.326	8.89e-28	1.55e-25
XLOC_007470	Peaxi162Scf00074g00351	UPF0160 protein MYG1, mitochondrial	0.101986	13.9958	7.10048	1.65185	0.1363	0.200131	no		Peaxi162Scf00258g00527	5.3158	2.13195	14.856	0.000116041	0.000458323
XLOC_008092	Peaxi162Scf00080g00202	conserved hypothetical protein [Ricinus communis] gb|EEF50949.1| conserved hypothetical protein [Ricinus communis]	0.30823	42.2816	7.09988	4.12881	0.2512	0.326385	no		Peaxi162Scf00207g01146	5.31292	1.64782	13.9473	0.000188006	0.000700653
XLOC_026047	Peaxi162Scf00589g00323	Unknown protein	0.627641	79.6281	6.98719	2.75642	0.1301	0.192556	no		Peaxi162Scf00953g00011	5.2972	4.6633	34.3221	4.67e-09	4.91e-08
XLOC_015168	Peaxi162Scf00210g01615	ABC-2 type transporter family protein	0.145241	18.1551	6.96578	3.83891	0.01255	0.0259586	yes		Peaxi162Scf01158g00315	5.28323	3.372	58.1506	2.43e-14	6.33e-13
XLOC_025686	Peaxi162Scf00569g00016	Unknown protein	1.59316	194.895	6.93466	5.81934	0.00185	0.00490454	yes		Peaxi162Scf00068g02513	5.27938	1.4378	57.1331	4.07e-14	1.02e-12
XLOC_018106	Peaxi162Scf00297g00712	Fatty acid hydroxylase superfamily	2.59318	285.95	6.7849	12.6986	5e-05	0.000185415	yes		Peaxi162Scf00536g00420	5.27826	0.822061	32.1854	1.4e-08	1.33e-07
XLOC_023980	Peaxi162Scf00485g00916	myb domain protein 74	2.58753	252.149	6.60656	7.65712	5e-05	0.000185415	yes		Peaxi162Scf00415g00042	5.26714	-0.747484	12.8106	0.000344667	0.00119376
XLOC_012829	Peaxi162Scf00164g00216	myb domain protein 305	0.545622	46.2867	6.40655	4.47363	0.0236	0.0448025	yes		Peaxi162Scf00991g00013	5.25168	1.37501	43.2023	4.94e-11	7.42e-10
XLOC_013442	Peaxi162Scf00174g00065	Nucleoredoxin	0.86363	68.7146	6.31406	7.4081	5e-05	0.000185415	yes		Peaxi162Scf00160g01641	5.248	3.06142	38.8882	4.49e-10	5.73e-09
XLOC_014135	Peaxi162Scf00190g00719	expansin-like B1	3.82474	303.844	6.31182	9.38737	5e-05	0.000185415	yes		Peaxi162Scf00205g00220	5.23474	0.757233	56.5205	5.56e-14	1.36e-12
XLOC_014460	Peaxi162Scf00196g00007	Unknown protein	7.42145	572.752	6.27007	10.1499	5e-05	0.000185415	yes		Peaxi162Scf00102g01139	5.21952	-0.271464	10.676	0.00108532	0.00327064
XLOC_014445	Peaxi162Scf00196g00119	Unknown protein	63.3809	4817.99	6.24824	9.00218	5e-05	0.000185415	yes		Peaxi162Scf01969g00022	5.20971	6.03113	185.892	2.51e-42	2.73e-39
XLOC_012854	Peaxi162Scf00164g01218	glycerol-3-phosphate acyltransferase 5	5.61778	420.607	6.22633	12.8476	5e-05	0.000185415	yes		Peaxi162Scf00950g00611	5.19121	1.33719	11.7003	0.000624896	0.00201195
XLOC_024577	Peaxi162Scf00520g00036	sulfate transporter 3	0.368913	26.6195	6.17306	5.38282	0.00135	0.00371306	yes		Peaxi162Scf00039g00007	5.17556	1.24833	46.9369	7.33e-12	1.27e-10
XLOC_026717	Peaxi162Scf00624g00921	aluminum-activated malate transporter 1	0.610134	42.7629	6.13109	5.72997	0.00025	0.000817896	yes		Peaxi162Scf00327g00049	5.1743	2.1445	84.8796	3.17e-20	2.05e-18
XLOC_006974	Peaxi162Scf00068g02513	vacuolar iron transporter (VIT) family protein	0.688398	46.2747	6.07084	2.35908	0.1301	0.192556	no		Peaxi162Scf00231g01221	5.16962	0.747409	13.7815	0.000205347	0.000756924
XLOC_009300	Peaxi162Scf00102g01641	WRKY DNA-binding protein 56	0.776242	51.417	6.0496	4.6657	0.11305	0.171514	no		Peaxi162Scf00196g00115	5.15478	1.18888	30.5151	3.31e-08	2.91e-07
XLOC_023268	Peaxi162Scf00452g00037	GRAS family transcription factor family protein	0.101996	6.72897	6.0438	2.52349	0.23855	0.314324	no		Peaxi162Scf01217g00112	5.15229	7.7552	45.2101	1.77e-11	2.89e-10
XLOC_016308	Peaxi162Scf00242g00023	Outward rectifying potassium channel protein	0.273147	17.8958	6.0338	3.02174	0.2515	0.326672	no		Peaxi162Scf00290g00115	5.14633	1.77311	43.9908	3.3e-11	5.11e-10
XLOC_005432	Peaxi162Scf00046g00171	Pectin lyase-like superfamily protein	0.866013	56.712	6.03312	6.36582	5e-05	0.000185415	yes		Peaxi162Scf00274g00523	5.13225	3.36533	98.8027	2.79e-23	2.59e-21
XLOC_007365	Peaxi162Scf00073g00212	Unknown protein	1.19663	78.3264	6.03244	3.57467	0.12165	0.182477	no		Peaxi162Scf00006g00149	5.12112	2.25784	67.6234	1.98e-16	7.29e-15
XLOC_016841	Peaxi162Scf00258g00045	phosphatidylinositol-4-phosphate 5-kinase family protein	1.22687	78.8938	6.00685	11.3424	5e-05	0.000185415	yes		Peaxi162Scf00038g01732	5.08542	2.67894	64.2877	1.08e-15	3.57e-14
XLOC_023263	Peaxi162Scf00452g00017	D6 protein kinase like 2	0.0458889	2.908	5.98574	1.20619	0.1301	0.192556	no		Peaxi162Scf00770g00316	5.07997	0.213601	32.5278	1.17e-08	1.14e-07
XLOC_017653	Peaxi162Scf00284g00125	Transmembrane amino acid transporter family protein	0.884322	54.6304	5.94899	7.06879	5e-05	0.000185415	yes		Peaxi162Scf00008g00428	5.05958	0.698586	33.2124	8.26e-09	8.24e-08
XLOC_033004	Peaxi162Scf01149g00113	laccase 12	7.08432	432.493	5.93191	12.5824	5e-05	0.000185415	yes		Peaxi162Scf00008g02420	5.04881	4.6313	107.348	3.74e-25	4.63e-23
XLOC_031035	Peaxi162Scf00921g00256	Protein NRT1/ PTR FAMILY 6.4	0.0472337	2.80674	5.89294	1.31723	0.1301	0.192556	no		Peaxi162Scf00078g00024	5.0444	0.785379	51.4276	7.43e-13	1.51e-11
XLOC_027365	Peaxi162Scf00667g00615	Ninja-family protein 1	0.444172	26.2561	5.88539	4.59084	0.01145	0.0239828	yes		Peaxi162Scf00106g01710	5.0341	0.550202	36.8944	1.25e-09	1.47e-08
XLOC_026429	Peaxi162Scf00611g00412	Protein phosphatase 2C family protein	0.844546	49.2538	5.86592	6.52513	5e-05	0.000185415	yes		Peaxi162Scf00362g00337	5.03058	6.86076	114.298	1.12e-26	1.7e-24
XLOC_033418	Peaxi162Scf01217g00013	Unknown protein	46.8671	2680.69	5.83788	11.4202	5e-05	0.000185415	yes		Peaxi162Scf00263g00156	5.02941	2.84473	12.9091	0.000326997	0.00113866
XLOC_029793	Peaxi162Scf00807g00024	protodermal factor 1	1.32054	75.0455	5.82857	9.17718	5e-05	0.000185415	yes		Peaxi162Scf00013g03437	5.02118	2.28616	13.3969	0.000252039	0.000907868
XLOC_033423	Peaxi162Scf01217g00110	Unknown protein	81.5919	4585.18	5.81241	12.0665	5e-05	0.000185415	yes		Peaxi162Scf00476g00221	5.01476	1.04345	42.835	5.96e-11	8.84e-10
XLOC_023272	Peaxi162Scf00452g00412	myb domain protein 58	1.64939	91.213	5.78924	7.78257	5e-05	0.000185415	yes		Peaxi162Scf00201g00232	5.00983	0.608777	14.8586	0.000115878	0.000457854
XLOC_004499	Peaxi162Scf00037g01329	RNA-binding family protein isoform 2 [Theobroma cacao] gb|EOX95072.1| RNA-binding family protein isoform 2 [Theobroma cacao]	0.958742	52.5181	5.77553	6.45689	0.0001	0.00035384	yes		Peaxi162Scf00314g01041	5.00417	4.1171	175.45	4.77e-40	4.12e-37
XLOC_007647	Peaxi162Scf00074g01735	WRKY DNA-binding protein 24	0.243006	13.1498	5.7579	1.764	0.1301	0.192556	no		Peaxi162Scf00901g00321	5.00114	0.533915	22.2613	2.38e-06	1.41e-05
XLOC_008436	Peaxi162Scf00087g00513	3-ketoacyl-CoA synthase 1	5.46859	293.618	5.74663	12.2008	5e-05	0.000185415	yes		Peaxi162Scf00221g00015	4.9923	-0.71504	10.5332	0.00117246	0.0034941
XLOC_029072	Peaxi162Scf00760g00015	Heat shock 70 kDa protein 3	3.32442	178.347	5.74544	10.7831	5e-05	0.000185415	yes		Peaxi162Scf00020g00076	4.95778	3.94024	144.028	3.5e-33	1.27e-30
XLOC_033016	Peaxi162Scf01149g00114	laccase 12	18.3947	986.596	5.74509	11.9311	5e-05	0.000185415	yes		Peaxi162Scf00523g00056	4.9567	4.44921	50.6962	1.08e-12	2.15e-11
XLOC_015990	Peaxi162Scf00232g00417	Unknown protein	3.50491	185.196	5.72353	8.34986	5e-05	0.000185415	yes		Peaxi162Scf00076g00915	4.94804	-0.29951	9.47777	0.00207977	0.00578824
XLOC_022411	Peaxi162Scf00422g00510	inositol polyphosphate 5-phosphatase I	0.133361	7.03132	5.72039	2.78702	0.2496	0.325154	no		Peaxi162Scf00446g00414	4.93043	-0.214078	17.0162	3.71e-05	0.000165792
XLOC_023393	Peaxi162Scf00458g00320	basic helix-loop-helix (bHLH) DNA-binding superfamily protein	0.120123	6.20043	5.68978	1.32871	0.1363	0.200131	no		Peaxi162Scf00207g00236	4.91867	-0.0293058	18.2998	1.89e-05	9.06e-05
XLOC_016220	Peaxi162Scf00238g00119	Flower, cultured cell, putative [Theobroma cacao] gb|EOX96225.1| Flower, cultured cell, putative [Theobroma cacao]	0.497027	25.382	5.67434	3.20915	0.01095	0.0230761	yes		Peaxi162Scf00133g01713	4.91783	2.87778	37.8695	7.56e-10	9.26e-09
XLOC_030865	Peaxi162Scf00909g00026	Unknown protein	4.6311	229.897	5.63349	11.0054	5e-05	0.000185415	yes		Peaxi162Scf00347g00419	4.91694	2.35028	34.0387	5.4e-09	5.6e-08
XLOC_012758	Peaxi162Scf00162g00092	CBL-interacting protein kinase 20	0.132069	6.35231	5.58792	2.58183	0.2515	0.326672	no		Peaxi162Scf00268g00024	4.91518	5.70819	40.6218	1.85e-10	2.5e-09
XLOC_010963	Peaxi162Scf00129g00024		1.87794	89.171	5.56935	5.39944	0.23595	0.311551	no		Peaxi162Scf00183g00923	4.91211	10.8528	54.3348	1.69e-13	3.84e-12
XLOC_017617	Peaxi162Scf00284g00315	laccase 5	28.846	1362.48	5.56172	11.1072	5e-05	0.000185415	yes		Peaxi162Scf00017g00225	4.90809	3.44119	46.691	8.31e-12	1.43e-10
XLOC_017438	Peaxi162Scf00274g00523	GDSL esterase/lipase	2.03105	94.2091	5.53557	8.06223	5e-05	0.000185415	yes		Peaxi162Scf01149g00223	4.88194	6.34309	180.572	3.64e-41	3.42e-38
XLOC_032312	Peaxi162Scf01050g00224	Cysteine proteinases superfamily protein	0.512572	23.7208	5.53226	4.52531	0.00415	0.00993522	yes		Peaxi162Scf03414g00004	4.86965	0.185034	20.394	6.3e-06	3.38e-05
XLOC_006321	Peaxi162Scf00060g00129	nodulin MtN21 /EamA-like transporter family protein	0.188468	8.60538	5.51285	2.50572	0.23855	0.314324	no		Peaxi162Scf00767g00212	4.85721	6.03908	64.5271	9.52e-16	3.18e-14
XLOC_025685	Peaxi162Scf00569g00008	Unknown protein	472.65	20658.7	5.44984	7.90894	5e-05	0.000185415	yes		Peaxi162Scf02754g00016	4.85366	2.12226	54.878	1.28e-13	2.95e-12
XLOC_009482	Peaxi162Scf00103g02014	Fatty acid hydroxylase superfamily	8.01852	349.714	5.44669	11.8764	5e-05	0.000185415	yes		Peaxi162Scf00020g01818	4.84862	2.9636	71.1464	3.32e-17	1.4e-15
XLOC_024537	Peaxi162Scf00519g00012	calcium-dependent protein kinase 21	0.315835	13.7738	5.44661	3.42109	0.23595	0.311551	no		Peaxi162Scf00009g02317	4.84134	2.61787	60.4774	7.44e-15	2.11e-13
XLOC_001710	Peaxi162Scf00009g02523	F-box protein [Morus notabilis]	0.127346	5.47724	5.42662	1.41706	0.1363	0.200131	no		Peaxi162Scf00047g00084	4.84108	1.62843	31.7166	1.78e-08	1.66e-07
XLOC_023610	Peaxi162Scf00467g00920	3-ketoacyl-CoA synthase 11	4.01597	172.391	5.42379	10.9099	5e-05	0.000185415	yes		Peaxi162Scf01063g00114	4.82581	3.3273	11.7058	0.000623056	0.00200725
XLOC_003276	Peaxi162Scf00020g00001	Unknown protein	26.8595	1142.93	5.41116	11.9019	5e-05	0.000185415	yes		Peaxi162Scf00102g01437	4.82268	5.01663	20.5722	5.74e-06	3.11e-05
XLOC_013920	Peaxi162Scf00185g00115	cytochrome P450, family 76, subfamily C, polypeptide 7	0.913282	38.8128	5.40933	5.33509	0.00105	0.00297038	yes		Peaxi162Scf01051g00015	4.81177	4.80842	91.2571	1.26e-21	9.75e-20
XLOC_031259	Peaxi162Scf00939g00126	Rhamnogalacturonate lyase family protein	0.985111	41.6656	5.40243	7.39713	5e-05	0.000185415	yes		Peaxi162Scf00934g00140	4.80347	0.212777	9.60123	0.00194447	0.00546013
XLOC_015889	Peaxi162Scf00230g00126	Vicilin	0.551967	22.0634	5.32093	6.03781	5e-05	0.000185415	yes		Peaxi162Scf00037g01417	4.80236	4.4761	117.016	2.85e-27	4.72e-25
XLOC_003348	Peaxi162Scf00020g02349	myb domain protein 121	1.2232	48.2375	5.30142	6.1177	0.00025	0.000817896	yes		Peaxi162Scf00284g00022	4.80077	7.13482	93.6728	3.72e-22	2.97e-20
XLOC_035275	Peaxi162Scf62316g00002	Unknown protein	17.4727	686.78	5.29667	6.53735	5e-05	0.000185415	yes		Peaxi162Scf01305g00012	4.79785	1.85716	35.0819	3.16e-09	3.44e-08
XLOC_021091	Peaxi162Scf00382g00217	Dihydrolipoyllysine-residue acetyltransferase component of pyruvate dehydrogenase complex	1.05113	38.6739	5.20136	6.61348	5e-05	0.000185415	yes		Peaxi162Scf00450g00316	4.78523	7.9062	237.55	1.35e-53	3.48e-50
XLOC_004520	Peaxi162Scf00038g00118	NAD(P)-binding Rossmann-fold superfamily protein	5.00339	183.104	5.19361	9.98779	5e-05	0.000185415	yes		Peaxi162Scf00349g00210	4.78301	6.82533	137.504	9.36e-32	2.69e-29
XLOC_002050	Peaxi162Scf00012g03216	Protein of unknown function (DUF604)	0.267767	9.55926	5.15785	2.94363	0.0476	0.0820199	no		Peaxi162Scf00516g00673	4.77635	1.26829	79.9274	3.88e-19	2.13e-17
XLOC_009802	Peaxi162Scf00110g00028	UDP-Glycosyltransferase superfamily protein	0.429125	15.2447	5.15076	3.70842	0.00515	0.0119815	yes		Peaxi162Scf00560g00011	4.77618	2.17635	37.6836	8.32e-10	1.01e-08
XLOC_015681	Peaxi162Scf00225g00034	alpha/beta-Hydrolases superfamily protein	3.004	104.52	5.12075	8.01281	5e-05	0.000185415	yes		Peaxi162Scf00751g00221	4.77169	0.0175488	9.19778	0.00242309	0.0066175
XLOC_024415	Peaxi162Scf00516g00330	Palmitoyl-acyl carrier protein thioesterase, chloroplastic	0.1012	3.47589	5.1021	1.35206	0.1301	0.192556	no		Peaxi162Scf00314g00943	4.76987	5.05014	89.0902	3.77e-21	2.71e-19
XLOC_033424	Peaxi162Scf01217g00015	Unknown protein	78.8669	2706.73	5.10099	10.0972	5e-05	0.000185415	yes		Peaxi162Scf00182g00045	4.76592	0.3882	20.0244	7.65e-06	4.02e-05
XLOC_008205	Peaxi162Scf00082g01114	Aldolase-type TIM barrel family protein	0.265309	9.07072	5.09547	2.52418	0.2496	0.325154	no		Peaxi162Scf00150g00062	4.76559	7.16816	136.832	1.31e-31	3.72e-29
XLOC_028971	Peaxi162Scf00753g00437		2.10197	71.6568	5.09129	5.73088	5e-05	0.000185415	yes		Peaxi162Scf00618g00037	4.75802	0.182884	19.6156	9.47e-06	4.85e-05
XLOC_006031	Peaxi162Scf00055g00109	laccase 3	5.05585	172.121	5.08932	10.7375	5e-05	0.000185415	yes		Peaxi162Scf00076g00117	4.75068	3.14916	99.298	2.17e-23	2.06e-21
XLOC_011159	Peaxi162Scf00130g00911	Cytokinin dehydrogenase 1	0.373494	12.6803	5.08536	2.29742	0.0669	0.109884	no		Peaxi162Scf00659g00036	4.74673	5.80222	33.8722	5.89e-09	6.06e-08
XLOC_018602	Peaxi162Scf00310g00211	acetyl-CoA carboxylase 1	2.16706	73.3968	5.08191	11.5262	5e-05	0.000185415	yes		Peaxi162Scf00825g00225	4.74232	1.80683	46.5136	9.1e-12	1.56e-10
XLOC_007701	Peaxi162Scf00075g00208	Non-specific lipid-transfer protein	0.365398	12.3326	5.07686	1.60604	0.1301	0.192556	no		Peaxi162Scf00232g00026	4.72528	4.97232	139.951	2.73e-32	8.44e-30
XLOC_017725	Peaxi162Scf00285g00214	Pectin lyase-like superfamily protein	0.192684	6.42942	5.06038	1.30348	0.1363	0.200131	no		Peaxi162Scf00207g00116	4.72499	1.94807	112.457	2.84e-26	4.08e-24
XLOC_025475	Peaxi162Scf00558g00515	Pollen Ole e 1 allergen and extensin family protein	13.0889	433.32	5.04902	8.80644	5e-05	0.000185415	yes		Peaxi162Scf59410g00001	4.71812	1.15723	70.2873	5.13e-17	2.1e-15
XLOC_013348	Peaxi162Scf00171g00047	myb domain protein 52	0.673048	21.9784	5.02924	3.87055	0.0173	0.0342624	yes		Peaxi162Scf00334g00416	4.70125	5.31358	89.855	2.56e-21	1.9e-19
XLOC_001327	Peaxi162Scf00007g01328	Protein of unknown function (DUF604)	1.08575	34.5035	4.98997	8.25053	5e-05	0.000185415	yes		Peaxi162Scf00196g00318	4.68976	2.63457	92.9717	5.3e-22	4.19e-20
XLOC_033425	Peaxi162Scf01217g00112	Unknown protein	2.03613	64.4285	4.9838	1.54444	0.18705	0.259364	no		Peaxi162Scf00670g00345	4.68323	3.05381	143.172	5.39e-33	1.89e-30
XLOC_001381	Peaxi162Scf00007g00033	mitogen-activated protein kinase kinase kinase 15	0.630978	19.933	4.98142	4.281	0.00355	0.00866564	yes		Peaxi162Scf00779g00512	4.67609	4.20241	74.3355	6.59e-18	3.12e-16
XLOC_017647	Peaxi162Scf00284g00022	Peroxidase superfamily protein	37.6998	1175.7	4.96282	10.8771	5e-05	0.000185415	yes		Peaxi162Scf00132g00087	4.6754	0.128135	23.7235	1.11e-06	7.05e-06
XLOC_012641	Peaxi162Scf00160g01641	laccase 14	0.452323	13.867	4.93816	5.82026	5e-05	0.000185415	yes		Peaxi162Scf00016g00136	4.67534	-0.375109	6.65046	0.00991303	0.0226496
XLOC_017956	Peaxi162Scf00290g00115	Basic-leucine zipper transcription factor family protein, putative isoform 3 [Theobroma cacao] gb|EOY08226.1| Basic-leucine zipper transcription factor family protein, putative isoform 3 [Theobroma cacao]	0.136764	4.16954	4.93013	2.23296	0.2496	0.325154	no		Peaxi162Scf01051g00145	4.6574	3.59124	48.5615	3.2e-12	5.91e-11
XLOC_000226	Peaxi162Scf00001g00347	Unknown protein	0.142391	4.24801	4.89885	1.26614	0.07585	0.122403	no		Peaxi162Scf62316g00002	4.64597	4.63195	42.3679	7.56e-11	1.09e-09
XLOC_033056	Peaxi162Scf01158g00315	Unknown protein	4.02924	120.15	4.89818	6.19794	5e-05	0.000185415	yes		Peaxi162Scf00571g00054	4.63222	1.29318	31.2385	2.28e-08	2.07e-07
XLOC_003327	Peaxi162Scf00020g01818	Pectin lyase-like superfamily protein	2.39869	70.7118	4.88163	7.40494	5e-05	0.000185415	yes		Peaxi162Scf00927g00035	4.60613	6.83764	215.266	9.75e-49	2.19e-45
XLOC_003295	Peaxi162Scf00020g00076	cytochrome P450, family 86, subfamily A, polypeptide 2	1.39894	41.1474	4.87839	7.49369	5e-05	0.000185415	yes		Peaxi162Scf00558g00116	4.60549	1.49658	9.95324	0.00160566	0.00460744
XLOC_028379	Peaxi162Scf00714g00024	Thaumatin-like protein	3.35547	98.2876	4.87242	6.69032	5e-05	0.000185415	yes		Peaxi162Scf00092g00338	4.60233	4.46764	69.6763	6.99e-17	2.77e-15
XLOC_026727	Peaxi162Scf00626g00414	MATE efflux family protein	0.599495	17.2886	4.84993	4.81287	0.00035	0.00110899	yes		Peaxi162Scf00803g00315	4.60207	0.552302	26.3708	2.82e-07	2.05e-06
XLOC_033005	Peaxi162Scf01149g00223	laccase 12	7.77781	217.354	4.80454	11.0771	5e-05	0.000185415	yes		Peaxi162Scf00079g00177	4.59416	0.721534	8.64604	0.00327773	0.00861745
XLOC_006906	Peaxi162Scf00067g00254	peripheral-type benzodiazepine receptor [Solanum tuberosum]	0.972426	26.9876	4.79456	3.54892	0.0236	0.0448025	yes		Peaxi162Scf00063g02219	4.59035	1.09081	56.0135	7.2e-14	1.73e-12
XLOC_004041	Peaxi162Scf00031g00715	Protein of unknown function (DUF707)	0.417124	11.4695	4.78118	3.74206	0.01145	0.0239828	yes		Peaxi162Scf00436g00612	4.58988	2.8546	27.4741	1.59e-07	1.22e-06
XLOC_012010	Peaxi162Scf00150g00062	HXXXD-type acyl-transferase family protein	8.94749	244.499	4.7722	10.8084	5e-05	0.000185415	yes		Peaxi162Scf00325g00071	4.58225	0.992186	9.24721	0.00235854	0.00646422
XLOC_009865	Peaxi162Scf00111g00125	NADH-ubiquinone oxidoreductase chain 5	3.38673	92.3268	4.76878	10.2184	5e-05	0.000185415	yes		Peaxi162Scf00131g00007	4.57885	3.95552	58.7295	1.81e-14	4.85e-13
XLOC_016089	Peaxi162Scf00235g00052	Unknown protein	0.17548	4.69506	4.74176	1.14247	0.1301	0.192556	no		Peaxi162Scf00275g00115	4.57604	4.56569	92.7173	6.03e-22	4.71e-20
XLOC_003203	Peaxi162Scf00019g00226	AP2/B3-like transcriptional factor family protein, putative [Theobroma cacao] gb|EOX91270.1| AP2/B3-like transcriptional factor family protein, putative [Theobroma cacao]	0.287843	7.68868	4.73938	3.60466	0.00395	0.0095152	yes		Peaxi162Scf00111g00125	4.57084	5.1656	92.8216	5.72e-22	4.51e-20
XLOC_012621	Peaxi162Scf00160g10124	O-fucosyltransferase family protein	1.33035	35.457	4.73619	6.87117	5e-05	0.000185415	yes		Peaxi162Scf01828g00001	4.5598	4.29823	26.1091	3.23e-07	2.31e-06
XLOC_017329	Peaxi162Scf00272g00225	MLO-like protein 6	0.2301	6.09142	4.72645	3.04487	0.0263	0.0491613	yes		Peaxi162Scf00314g00087	4.54792	4.89049	82.5539	1.03e-19	6.05e-18
XLOC_014134	Peaxi162Scf00190g00715	Serine/threonine-protein kinase SAPK3	1.01372	26.4373	4.70484	3.98202	0.00275	0.00692868	yes		Peaxi162Scf00045g02038	4.52851	8.6294	31.9539	1.58e-08	1.49e-07
XLOC_001485	Peaxi162Scf00008g02420	glycerol-3-phosphate acyltransferase 4	0.876754	22.5517	4.68492	5.45323	5e-05	0.000185415	yes		Peaxi162Scf00059g01918	4.52711	2.43816	97.0043	6.92e-23	6.07e-21
XLOC_012992	Peaxi162Scf00166g00337	PLC-like phosphodiesterases superfamily protein	0.867851	22.311	4.68417	5.21232	5e-05	0.000185415	yes		Peaxi162Scf00009g00111	4.52527	-0.305616	13.8103	0.00020222	0.000746993
XLOC_007533	Peaxi162Scf00074g01528	P-loop containing nucleoside triphosphate hydrolases superfamily protein	0.19195	4.89757	4.67327	3.4011	0.00475	0.0111685	yes		Peaxi162Scf00360g00419	4.52138	-0.488082	14.6452	0.000129762	0.000505765
XLOC_029761	Peaxi162Scf00803g00315	RING/FYVE/PHD zinc finger superfamily protein	0.240348	6.1055	4.66691	2.32097	0.24125	0.317058	no		Peaxi162Scf00079g02430	4.51494	-0.174485	5.39493	0.0201953	0.0420303
XLOC_017163	Peaxi162Scf00268g00024		29.7106	752.974	4.66355	9.16286	5e-05	0.000185415	yes		Peaxi162Scf00132g00525	4.51372	3.32425	82.7249	9.43e-20	5.6e-18
XLOC_031434	Peaxi162Scf00953g00011	conserved hypothetical protein [Ricinus communis] gb|EEF30218.1| conserved hypothetical protein [Ricinus communis]	12.7185	320.378	4.65478	6.09899	5e-05	0.000185415	yes		Peaxi162Scf00284g00230	4.51369	0.919315	32.6508	1.1e-08	1.07e-07
XLOC_018800	Peaxi162Scf00314g00943	Fatty acid hydroxylase superfamily	0.798858	20.088	4.65225	3.52772	0.02555	0.0479592	yes		Peaxi162Scf01347g00124	4.50466	-0.0262076	14.657	0.000128953	0.000503085
XLOC_001158	Peaxi162Scf00005g00505	ascorbate peroxidase 2	2.57816	63.0246	4.6115	7.1713	5e-05	0.000185415	yes		Peaxi162Scf00003g00154	4.49593	1.71568	3.2862	0.0698646	0.1216
XLOC_025171	Peaxi162Scf00544g00513	Alcohol-forming fatty acyl-CoA reductase	15.3016	366.731	4.58297	10.216	5e-05	0.000185415	yes		Peaxi162Scf00599g00009	4.48878	6.7773	186.843	1.55e-42	1.79e-39
XLOC_034684	Peaxi162Scf01969g00022	2-succinylbenzoate--CoA ligase	2.3016	54.331	4.56106	8.23855	5e-05	0.000185415	yes		Peaxi162Scf00011g00216	4.48088	-0.602786	17.6911	2.6e-05	0.000120617
XLOC_004830	Peaxi162Scf00039g00007	purple acid phosphatase 22	0.439957	10.3654	4.55827	3.46988	0.00515	0.0119815	yes		Peaxi162Scf00915g00125	4.47943	1.77234	12.444	0.000419343	0.00141734
XLOC_021093	Peaxi162Scf00382g00218	Protein NRT1/ PTR FAMILY 3.1	0.666511	15.587	4.54757	5.1136	0.0001	0.00035384	yes		Peaxi162Scf00540g00013	4.4768	9.22509	43.199	4.94e-11	7.43e-10
XLOC_002961	Peaxi162Scf00017g00225	ABC-2 type transporter family protein	1.07836	25.1364	4.54287	6.5145	5e-05	0.000185415	yes		Peaxi162Scf00069g00212	4.47015	2.43119	53.8524	2.16e-13	4.81e-12
XLOC_029227	Peaxi162Scf00770g00316	galactinol synthase 1	0.303928	7.0482	4.53545	2.21903	0.2496	0.325154	no		Peaxi162Scf00087g00149	4.46728	2.98623	64.11	1.18e-15	3.88e-14
XLOC_001247	Peaxi162Scf00006g00149	Unknown protein	3.5472	82.043	4.53163	6.51609	5e-05	0.000185415	yes		Peaxi162Scf01256g00017	4.45415	0.440482	7.24937	0.00709259	0.0169125
XLOC_034006	Peaxi162Scf01347g00124	cytochrome P450, family 71, subfamily A, polypeptide 18	0.12706	2.89618	4.51057	1.27449	0.15985	0.228069	no		Peaxi162Scf00381g00079	4.45212	2.74912	38.3811	5.82e-10	7.28e-09
XLOC_020219	Peaxi162Scf00358g00814	alpha/beta-Hydrolases superfamily protein	11.7729	261.398	4.47271	9.84241	5e-05	0.000185415	yes		Peaxi162Scf00700g10016	4.44484	0.92675	53.9997	2.01e-13	4.49e-12
XLOC_004577	Peaxi162Scf00038g01732	ATPase E1-E2 type family protein / haloacid dehalogenase-like hydrolase family protein	0.527505	11.6848	4.46931	6.33707	5e-05	0.000185415	yes		Peaxi162Scf00064g00722	4.44272	1.82702	40.3337	2.14e-10	2.88e-09
XLOC_006569	Peaxi162Scf00064g00722	GDSL esterase/lipase	1.17372	25.7176	4.4536	4.72697	5e-05	0.000185415	yes		Peaxi162Scf01254g00022	4.43882	4.76526	33.6881	6.47e-09	6.58e-08
XLOC_004504	Peaxi162Scf00037g01417	Nodulin MtN3 family protein	0.897098	19.5244	4.44387	4.63393	5e-05	0.000185415	yes		Peaxi162Scf00998g00126	4.42984	4.827	42.1823	8.31e-11	1.19e-09
XLOC_001638	Peaxi162Scf00009g02317	O-fucosyltransferase family protein	0.725824	15.7138	4.43627	5.04638	5e-05	0.000185415	yes		Peaxi162Scf00809g00423	4.4238	1.08412	21.7567	3.1e-06	1.78e-05
XLOC_014812	Peaxi162Scf00205g00619	RING/FYVE/PHD zinc finger superfamily protein	9.71706	209.962	4.43346	10.2157	5e-05	0.000185415	yes		Peaxi162Scf00071g00095	4.42099	-0.238907	13.5917	0.000227191	0.000827865
XLOC_005356	Peaxi162Scf00045g02038	Histidine decarboxylase	73.0094	1533.04	4.39217	9.51741	5e-05	0.000185415	yes		Peaxi162Scf00332g00763	4.41792	1.85649	8.23376	0.00411184	0.0105115
XLOC_028096	Peaxi162Scf00700g10016	conserved hypothetical protein [Ricinus communis] gb|EEF50949.1| conserved hypothetical protein [Ricinus communis]	0.329616	6.87852	4.38324	3.03976	0.1582	0.226085	no		Peaxi162Scf00444g00126	4.41763	4.03999	128.327	9.52e-30	2.24e-27
XLOC_018804	Peaxi162Scf00314g01041	AP2-like ethylene-responsive transcription factor	4.69778	97.688	4.37813	8.80157	5e-05	0.000185415	yes		Peaxi162Scf00026g02513	4.41262	4.19903	57.9388	2.7e-14	7e-13
XLOC_021079	Peaxi162Scf00381g00079	ABC transporter G family member 11	0.549836	11.3978	4.37361	4.33703	0.0001	0.00035384	yes		Peaxi162Scf00931g00117	4.41251	1.80196	8.01648	0.00463535	0.0116826
XLOC_009382	Peaxi162Scf00102g01437	Dehydration-responsive element-binding protein 1F	0.152587	3.15424	4.36959	2.09793	0.2496	0.325154	no		Peaxi162Scf00079g00175	4.39113	0.375359	7.97311	0.00474773	0.0119266
XLOC_022899	Peaxi162Scf00442g00620	Adenine nucleotide alpha hydrolases-like superfamily protein	1.70506	35.164	4.36621	4.49996	5e-05	0.000185415	yes		Peaxi162Scf00008g03414	4.39104	3.31788	52.359	4.62e-13	9.85e-12
XLOC_026221	Peaxi162Scf00599g00009	Unknown protein	37.197	765.52	4.36318	10.0286	5e-05	0.000185415	yes		Peaxi162Scf00677g00336	4.39072	0.981628	8.32698	0.00390605	0.0100524
XLOC_029193	Peaxi162Scf00767g00212	Homeobox-leucine zipper protein family	3.15912	64.9548	4.36184	6.09533	5e-05	0.000185415	yes		Peaxi162Scf00132g00081	4.36694	2.3924	18.9783	1.32e-05	6.57e-05
XLOC_016270	Peaxi162Scf00241g01010	TCP family transcription factor 4	0.211085	4.32974	4.35838	1.81755	0.23595	0.311551	no		Peaxi162Scf00928g10024	4.36295	0.491606	10.5216	0.00117985	0.00351359
XLOC_031886	Peaxi162Scf00991g00013	conserved hypothetical protein [Ricinus communis] gb|EEF47748.1| conserved hypothetical protein [Ricinus communis]	0.453492	9.28072	4.35509	1.6103	0.1363	0.200131	no		Peaxi162Scf00358g00814	4.3591	5.49236	52.9314	3.45e-13	7.47e-12
XLOC_018242	Peaxi162Scf00299g00919	RING/U-box superfamily protein	0.679153	13.8285	4.34777	3.61875	0.00255	0.00651426	yes		Peaxi162Scf00376g00125	4.35342	6.83421	8.5023	0.00354698	0.00923508
XLOC_023815	Peaxi162Scf00476g00221	O-fucosyltransferase family protein	0.570396	11.4617	4.32871	4.50466	0.0001	0.00035384	yes		Peaxi162Scf00334g00325	4.34757	4.65244	8.29217	0.00398164	0.0102279
XLOC_020368	Peaxi162Scf00362g00337	Unknown protein	4.74026	94.6712	4.31989	7.78582	5e-05	0.000185415	yes		Peaxi162Scf00780g00021	4.34631	1.00118	18.5483	1.66e-05	8.06e-05
XLOC_025051	Peaxi162Scf00540g00013	Asparagine synthetase [glutamine-hydrolyzing]	102.618	2040.08	4.31328	7.55366	5e-05	0.000185415	yes		Peaxi162Scf00544g00513	4.34454	5.6568	96.0882	1.1e-22	9.44e-21
XLOC_009622	Peaxi162Scf00106g01710	cytochrome P450, family 96, subfamily A, polypeptide 10	0.227774	4.49497	4.30264	3.27781	0.11305	0.171514	no		Peaxi162Scf01306g00016	4.32803	6.41497	186.914	1.5e-42	1.79e-39
XLOC_014543	Peaxi162Scf00198g00516	ABC-2 type transporter family protein	1.31724	25.8554	4.29487	6.87025	5e-05	0.000185415	yes		Peaxi162Scf00634g00326	4.32278	-0.00704156	7.28174	0.0069659	0.0166449
XLOC_024276	Peaxi162Scf00500g00067	late embryogenesis abundant protein, putative / LEA protein, putative	0.134866	2.64382	4.29303	1.83043	0.23855	0.314324	no		Peaxi162Scf00007g01328	4.3208	4.02981	120.596	4.68e-28	8.44e-26
XLOC_007914	Peaxi162Scf00078g00024	myb domain protein 52	0.634396	12.4035	4.28922	3.43819	0.0424	0.074324	no		Peaxi162Scf00057g02124	4.31624	-0.420955	6.89767	0.00863082	0.0200698
XLOC_032319	Peaxi162Scf01051g00015	Cytosolic sulfotransferase 5	0.815938	15.8901	4.28353	4.19002	0.0007	0.00206849	yes		Peaxi162Scf00073g01325	4.29085	1.03704	29.6232	5.25e-08	4.41e-07
XLOC_014863	Peaxi162Scf00207g00116	Unknown protein	3.79405	73.8664	4.28311	3.87711	0.23855	0.314324	no		Peaxi162Scf00020g01220	4.28983	3.3142	80.3931	3.07e-19	1.71e-17
XLOC_033794	Peaxi162Scf01306g00016	Auxin-responsive GH3 family protein	9.11761	175.958	4.27043	9.99369	5e-05	0.000185415	yes		Peaxi162Scf00007g00429	4.28932	1.41381	68.2239	1.46e-16	5.52e-15
XLOC_008838	Peaxi162Scf00092g00338	Bifunctional inhibitor/lipid-transfer protein/seed storage 2S albumin superfamily protein	12.9218	249.325	4.27015	8.93253	5e-05	0.000185415	yes		Peaxi162Scf00189g00041	4.27916	5.61486	97.1919	6.29e-23	5.62e-21
XLOC_034388	Peaxi162Scf01533g00025	Galactose mutarotase-like superfamily protein	0.411545	7.91052	4.26465	2.85615	0.0344	0.0619942	no		Peaxi162Scf00120g00724	4.27517	-0.256184	21.3147	3.9e-06	2.2e-05
XLOC_023190	Peaxi162Scf00451g00815	NOD26-like intrinsic protein 4	0.187746	3.6087	4.26462	1.28162	0.15985	0.228069	no		Peaxi162Scf00140g01220	4.26281	0.939963	24.8436	6.22e-07	4.2e-06
XLOC_034436	Peaxi162Scf01566g00007	Cytochrome P450 superfamily protein	0.392921	7.53261	4.26084	3.32694	0.0028	0.00703987	yes		Peaxi162Scf00536g00035	4.24338	2.05734	21.8369	2.97e-06	1.72e-05
XLOC_033783	Peaxi162Scf01305g00012	Cupredoxin superfamily protein	1.89682	36.3336	4.25965	4.25271	0.0003	0.000964629	yes		Peaxi162Scf00137g01812	4.23422	3.78125	43.1322	5.12e-11	7.66e-10
XLOC_007034	Peaxi162Scf00069g00212	UBP1-associated protein 2A	0.581031	11.1173	4.25805	4.42592	5e-05	0.000185415	yes		Peaxi162Scf00088g01218	4.22898	4.27529	89.3983	3.23e-21	2.35e-19
XLOC_019447	Peaxi162Scf00334g00416	Cytochrome P450 superfamily protein	4.03371	76.4092	4.24357	8.9698	5e-05	0.000185415	yes		Peaxi162Scf00618g00531	4.22251	4.75541	58.268	2.29e-14	6e-13
XLOC_029368	Peaxi162Scf00779g00512	myb domain protein 74	1.38564	26.147	4.23802	5.54891	5e-05	0.000185415	yes		Peaxi162Scf00131g00064	4.21829	0.897688	30.0315	4.25e-08	3.65e-07
XLOC_033263	Peaxi162Scf01192g00008	D-arabinono-1,4-lactone oxidase family protein	0.179501	3.36231	4.22739	2.9607	0.11305	0.171514	no		Peaxi162Scf00285g00717	4.21783	5.71105	292.857	1.19e-65	1.23e-61
XLOC_024459	Peaxi162Scf00516g00673	myb domain protein 9	0.743261	13.873	4.22227	4.14923	0.001	0.00284413	yes		Peaxi162Scf00637g00004	4.21317	1.21768	33.3098	7.86e-09	7.87e-08
XLOC_031095	Peaxi162Scf00927g00035	flavonol synthase 1	8.10541	147.051	4.18129	9.35371	5e-05	0.000185415	yes		Peaxi162Scf00073g00173	4.20216	5.81063	83.3927	6.73e-20	4.12e-18
XLOC_012505	Peaxi162Scf00159g00048	Chaperone DnaJ-domain superfamily protein	0.365899	6.62038	4.1774	2.1216	0.2496	0.325154	no		Peaxi162Scf00034g01612	4.19458	3.28737	75.8564	3.05e-18	1.52e-16
XLOC_033557	Peaxi162Scf01254g00022	BAG family molecular chaperone regulator 6 [Morus notabilis]	1.08383	19.5981	4.1765	7.653	5e-05	0.000185415	yes		Peaxi162Scf00658g00051	4.19112	-0.454524	15.6283	7.71e-05	0.000319094
XLOC_007768	Peaxi162Scf00076g00615	Transmembrane amino acid transporter family protein	0.342479	6.11095	4.15731	3.24605	0.0052	0.0120824	yes		Peaxi162Scf00060g00711	4.18547	5.20454	85.8505	1.94e-20	1.27e-18
XLOC_014471	Peaxi162Scf00196g00325	Rhamnogalacturonate lyase family protein	1.14585	20.2332	4.14223	7.61992	5e-05	0.000185415	yes		Peaxi162Scf00076g00615	4.18362	0.88441	31.1906	2.34e-08	2.12e-07
XLOC_028103	Peaxi162Scf00700g00231	Estradiol 17-beta-dehydrogenase 12	12.9945	228.968	4.13918	9.93036	5e-05	0.000185415	yes		Peaxi162Scf00272g00225	4.1745	0.271586	22.0946	2.6e-06	1.52e-05
XLOC_032284	Peaxi162Scf01042g00019	Unknown protein	265.746	4676.62	4.13735	9.29974	5e-05	0.000185415	yes		Peaxi162Scf00089g00515	4.16949	-0.32105	6.06294	0.0138048	0.0302278
XLOC_029557	Peaxi162Scf00789g00618		8.39344	146.734	4.1278	5.85795	5e-05	0.000185415	yes		Peaxi162Scf00451g00815	4.16874	2.57163	43.4909	4.26e-11	6.47e-10
XLOC_003244	Peaxi162Scf00020g01220	Protein of unknown function (DUF604)	3.46208	60.3944	4.12471	8.19664	5e-05	0.000185415	yes		Peaxi162Scf00624g00918	4.16012	1.08178	28.4999	9.37e-08	7.53e-07
XLOC_024647	Peaxi162Scf00523g00056	Acyl-CoA N-acyltransferases (NAT) superfamily protein	3.56631	61.8149	4.11545	5.82517	5e-05	0.000185415	yes		Peaxi162Scf00951g00215	4.15113	1.51966	18.8818	1.39e-05	6.87e-05
XLOC_017701	Peaxi162Scf00285g00717	Protein of unknown function (DUF604)	2.3662	40.9884	4.11457	7.65467	5e-05	0.000185415	yes		Peaxi162Scf00130g00824	4.14678	5.76719	175.028	5.9e-40	4.7e-37
XLOC_011247	Peaxi162Scf00131g00007	Bifunctional inhibitor/lipid-transfer protein/seed storage 2S albumin superfamily protein	11.7274	200.566	4.09611	8.03825	5e-05	0.000185415	yes		Peaxi162Scf00003g00125	4.14586	0.225516	6.30693	0.0120267	0.0268772
XLOC_019918	Peaxi162Scf00347g00419	Cysteine-rich receptor-like protein kinase 21	0.365933	6.23775	4.09137	3.74437	0.00025	0.000817896	yes		Peaxi162Scf00196g00007	4.13159	0.915369	18.4466	1.75e-05	8.45e-05
XLOC_019981	Peaxi162Scf00349g00210	Bifunctional inhibitor/lipid-transfer protein/seed storage 2S albumin superfamily protein	19.1815	326.857	4.09087	8.01785	5e-05	0.000185415	yes		Peaxi162Scf00190g00015	4.10413	4.44559	62.7905	2.3e-15	7.11e-14
XLOC_026577	Peaxi162Scf00618g00531	G-type lectin S-receptor-like serine/threonine-protein kinase	2.06856	35.173	4.08777	7.54068	5e-05	0.000185415	yes		Peaxi162Scf00700g00231	4.09324	4.52157	87.5064	8.4e-21	5.8e-19
XLOC_030771	Peaxi162Scf00901g00321	ent-kaurenoic acid hydroxylase 2	0.158701	2.65809	4.066	2.49482	0.16785	0.237335	no		Peaxi162Scf00615g00019	4.08321	0.91734	42.7948	6.08e-11	9e-10
XLOC_011550	Peaxi162Scf00137g01812	myb domain protein 74	1.16062	19.3516	4.05949	4.6946	5e-05	0.000185415	yes		Peaxi162Scf00199g01019	4.08294	1.67729	19.7069	9.03e-06	4.65e-05
XLOC_008439	Peaxi162Scf00087g00149	Homeobox-leucine zipper protein family	1.34045	22.3482	4.05937	3.5935	0.00085	0.00246011	yes		Peaxi162Scf00097g02320	4.08206	0.669958	24.8054	6.34e-07	4.27e-06
XLOC_011338	Peaxi162Scf00132g00525	Regulator of Vps4 activity in the MVB pathway protein	1.53198	25.2088	4.04046	6.74256	5e-05	0.000185415	yes		Peaxi162Scf00175g00218	4.08065	4.0109	55.991	7.28e-14	1.75e-12
XLOC_006307	Peaxi162Scf00059g01918	Polyketide cyclase/dehydrase and lipid transport superfamily protein [Theobroma cacao] gb|EOX99430.1| Polyketide cyclase/dehydrase and lipid transport superfamily protein [Theobroma cacao]	4.4389	72.9935	4.03949	5.21536	5e-05	0.000185415	yes		Peaxi162Scf00045g00066	4.07448	0.364704	6.40798	0.0113609	0.025549
XLOC_019145	Peaxi162Scf00327g00049	cytochrome P450, family 711, subfamily A, polypeptide 1	0.39905	6.55858	4.03874	3.31078	0.00255	0.00651426	yes		Peaxi162Scf00004g00041	4.07043	5.0178	86.8386	1.18e-20	7.97e-19
XLOC_010840	Peaxi162Scf00128g01759	somatic embryogenesis receptor-like kinase 1	0.851385	13.9556	4.03489	2.25631	0.03445	0.0620736	no		Peaxi162Scf00150g00001	4.06904	3.90789	6.82456	0.00899125	0.0208307
XLOC_033709	Peaxi162Scf01290g00250	Unknown protein	2.07938	34.0167	4.03202	3.80039	0.00035	0.00110899	yes		Peaxi162Scf00038g02224	4.06187	2.46913	43.0335	5.38e-11	8.03e-10
XLOC_013876	Peaxi162Scf00183g00923	Inositol-3-phosphate synthase	0.595653	9.71826	4.02815	4.54463	5e-05	0.000185415	yes		Peaxi162Scf00366g00813	4.05955	6.50049	82.6133	9.98e-20	5.89e-18
XLOC_005235	Peaxi162Scf00045g02025	Histidine decarboxylase	35.6467	579.471	4.0229	9.69719	5e-05	0.000185415	yes		Peaxi162Scf00091g00713	4.05442	6.38198	6.81998	0.00901437	0.0208726
XLOC_004465	Peaxi162Scf00037g00238	Glucose and ribitol dehydrogenase	4.64424	74.919	4.01182	7.48691	5e-05	0.000185415	yes		Peaxi162Scf00075g01420	4.05402	2.7176	6.77042	0.00926808	0.0213669
XLOC_016723	Peaxi162Scf00255g00091	oleosin 2	0.611748	9.86147	4.01079	2.03197	0.23855	0.314324	no		Peaxi162Scf00758g00018	4.05306	-0.287609	6.0154	0.0141816	0.0309518
XLOC_007795	Peaxi162Scf00076g00331	F-box family protein	2.97775	47.9966	4.01064	6.94304	5e-05	0.000185415	yes		Peaxi162Scf00959g00046	4.04905	5.42492	6.81818	0.00902346	0.020889
XLOC_031900	Peaxi162Scf00993g00016	GDSL esterase/lipase	16.1155	256.463	3.99223	9.3492	5e-05	0.000185415	yes		Peaxi162Scf00418g00735	4.0311	-0.581363	11.4966	0.000697241	0.00221435
XLOC_001552	Peaxi162Scf00008g03414	galactinol synthase 1	0.811697	12.736	3.97183	3.78788	0.0011	0.00309629	yes		Peaxi162Scf00032g00191	4.03011	1.02904	6.25367	0.0123936	0.0275632
XLOC_005519	Peaxi162Scf00047g02034	Protein NRT1/ PTR FAMILY 6.4	1.55936	24.4532	3.97099	6.34173	5e-05	0.000185415	yes		Peaxi162Scf00167g01221	4.0294	0.490645	6.18847	0.0128585	0.0284475
XLOC_007972	Peaxi162Scf00078g01331		0.705399	11.0584	3.97055	2.20429	0.0026	0.00660917	yes		Peaxi162Scf00794g00319	4.02871	-0.571173	6.16512	0.0130293	0.0287793
XLOC_010626	Peaxi162Scf00125g01321	myb domain protein 305	5.64541	88.2261	3.96606	7.60285	5e-05	0.000185415	yes		Peaxi162Scf00014g02116	4.02519	-0.472457	6.04487	0.0139468	0.0305032
XLOC_025723	Peaxi162Scf00571g00054	Unknown protein	3.0258	46.8331	3.95214	4.21751	0.0476	0.0820199	no		Peaxi162Scf00038g00036	4.01682	3.33523	47.9757	4.32e-12	7.83e-11
XLOC_014084	Peaxi162Scf00189g00041	Peptidase S41 family protein	1.46059	22.5618	3.94926	5.99285	5e-05	0.000185415	yes		Peaxi162Scf00223g01011	4.00357	1.14613	19.1204	1.23e-05	6.15e-05
XLOC_020648	Peaxi162Scf00366g00813	galactinol synthase 1	7.06313	108.432	3.94033	8.49752	5e-05	0.000185415	yes		Peaxi162Scf00047g02034	4.00324	4.5858	110.332	8.29e-26	1.14e-23
XLOC_022960	Peaxi162Scf00444g00126	beta-carotene hydroxylase 2	1.54342	23.6312	3.93649	4.72349	5e-05	0.000185415	yes		Peaxi162Scf00610g00346	3.98724	4.8215	100.155	1.41e-23	1.38e-21
XLOC_003748	Peaxi162Scf00026g02513	SNF1-related protein kinase regulatory subunit gamma 1	0.938796	14.3174	3.93081	4.3037	0.0001	0.00035384	yes		Peaxi162Scf00078g00137	3.98468	2.56135	20.0247	7.65e-06	4.02e-05
XLOC_026378	Peaxi162Scf00610g00346	4-coumarate:CoA ligase 2	4.44541	67.7742	3.93035	8.50474	5e-05	0.000185415	yes		Peaxi162Scf00171g00094	3.98329	2.51992	17.1804	3.4e-05	0.000153424
XLOC_011541	Peaxi162Scf00137g01111	Protein of unknown function (DUF761)	2.90513	43.8496	3.91589	5.71892	5e-05	0.000185415	yes		Peaxi162Scf00137g01111	3.97862	3.4018	34.1474	5.11e-09	5.32e-08
XLOC_007755	Peaxi162Scf00076g00117	alpha/beta-Hydrolases superfamily protein	1.61988	24.4167	3.91391	6.51545	5e-05	0.000185415	yes		Peaxi162Scf00332g00710	3.97441	6.53213	167.662	2.4e-38	1.51e-35
XLOC_014147	Peaxi162Scf00190g00015		5.39346	80.5945	3.9014	6.80415	5e-05	0.000185415	yes		Peaxi162Scf00032g02024	3.95961	2.35061	33.5866	6.82e-09	6.89e-08
XLOC_024893	Peaxi162Scf00535g00526		0.766941	11.2761	3.87801	2.63513	0.0367	0.0655767	no		Peaxi162Scf00581g00054	3.95322	1.49125	54.1264	1.88e-13	4.24e-12
XLOC_017466	Peaxi162Scf00275g00115	pleiotropic drug resistance 4	1.01414	14.8143	3.86866	7.29348	5e-05	0.000185415	yes		Peaxi162Scf00993g00016	3.9357	5.95227	62.1643	3.16e-15	9.55e-14
XLOC_004535	Peaxi162Scf00038g00833	Integrase-type DNA-binding superfamily protein	0.320848	4.6807	3.86676	1.15493	0.1301	0.192556	no		Peaxi162Scf00064g01429	3.92644	3.1787	97.0089	6.9e-23	6.07e-21
XLOC_009740	Peaxi162Scf00108g00119	annexin 8	27.3417	397.965	3.86347	8.98808	5e-05	0.000185415	yes		Peaxi162Scf00166g00337	3.92491	1.5623	14.3242	0.000153875	0.000587432
XLOC_008490	Peaxi162Scf00088g01218	Adiponectin receptor protein	4.66168	67.8194	3.86278	7.37036	5e-05	0.000185415	yes		Peaxi162Scf00125g01321	3.92245	4.16957	109.729	1.12e-25	1.47e-23
XLOC_018180	Peaxi162Scf00299g00854	2-oxoglutarate (2OG) and Fe(II)-dependent oxygenase superfamily protein	3.89519	56.3232	3.85397	2.32924	0.00105	0.00297038	yes		Peaxi162Scf00195g00027	3.92161	5.17854	101.82	6.08e-24	6.2e-22
XLOC_027211	Peaxi162Scf00658g00314	delta 1-pyrroline-5-carboxylate synthase 2	13.1366	189.597	3.85127	9.55588	5e-05	0.000185415	yes		Peaxi162Scf01533g00025	3.90679	1.85282	10.6522	0.0010994	0.00330681
XLOC_029378	Peaxi162Scf00780g00021	TRICHOME BIREFRINGENCE-LIKE 4	0.475135	6.81581	3.84248	3.15804	0.18205	0.253668	no		Peaxi162Scf00152g01118	3.90293	0.504699	19.6665	9.22e-06	4.74e-05
XLOC_018234	Peaxi162Scf00299g00848	Unknown protein	25.3533	359.86	3.82719	9.38483	5e-05	0.000185415	yes		Peaxi162Scf00519g00012	3.89848	2.26687	14.8005	0.000119506	0.000470392
XLOC_004223	Peaxi162Scf00034g01612	disease resistance protein [Solanum lycopersicum]	1.44236	20.3258	3.81681	6.04902	5e-05	0.000185415	yes		Peaxi162Scf00198g00212	3.89256	5.60812	104.389	1.66e-24	1.85e-22
XLOC_024109	Peaxi162Scf00493g00434	Raffinose synthase family protein	7.41496	103.749	3.80652	9.16086	5e-05	0.000185415	yes		Peaxi162Scf00839g00233	3.89033	3.67012	83.3442	6.89e-20	4.2e-18
XLOC_034642	Peaxi162Scf01828g00001	HXXXD-type acyl-transferase family protein	0.297228	4.14221	3.80076	1.93719	0.00265	0.0067089	yes		Peaxi162Scf00516g00429	3.89015	2.66139	31.5324	1.96e-08	1.81e-07
XLOC_023109	Peaxi162Scf00450g00316	Zeaxanthin epoxidase, chloroplastic	3.29466	45.913	3.8007	8.13985	5e-05	0.000185415	yes		Peaxi162Scf00402g00511	3.88186	5.8924	142.658	6.98e-33	2.37e-30
XLOC_006330	Peaxi162Scf00060g00711	ABC-2 type transporter family protein	4.32036	60.0417	3.79674	8.54594	5e-05	0.000185415	yes		Peaxi162Scf00434g00422	3.87542	0.751026	11.5506	0.000677272	0.00215744
XLOC_021993	Peaxi162Scf00409g00220		0.301341	4.14023	3.78025	1.10837	0.1301	0.192556	no		Peaxi162Scf00603g00007	3.87057	1.38975	26.8723	2.17e-07	1.62e-06
XLOC_013408	Peaxi162Scf00173g00091	GDSL esterase/lipase	0.74698	10.078	3.75399	3.54893	0.00215	0.00560332	yes		Peaxi162Scf01012g00011	3.86681	3.85877	43.3313	4.62e-11	6.98e-10
XLOC_006597	Peaxi162Scf00064g01429	Auxin efflux carrier family protein	1.81414	24.4389	3.75182	6.1694	5e-05	0.000185415	yes		Peaxi162Scf00196g00325	3.86208	2.61585	59.0926	1.5e-14	4.08e-13
XLOC_014424	Peaxi162Scf00195g00027	Zinc finger (C3HC4-type RING finger) family protein	5.31306	71.5143	3.75062	8.51382	5e-05	0.000185415	yes		Peaxi162Scf00111g00077	3.85783	6.22528	80.7306	2.59e-19	1.46e-17
XLOC_002166	Peaxi162Scf00013g00410	Pentatricopeptide repeat-containing protein	0.492046	6.61565	3.74902	3.58431	0.00095	0.00271699	yes		Peaxi162Scf00783g00313	3.85168	3.92645	29.1021	6.87e-08	5.65e-07
XLOC_001025	Peaxi162Scf00004g00041	pleiotropic drug resistance 6	3.87116	51.9343	3.74585	8.79695	5e-05	0.000185415	yes		Peaxi162Scf00038g00833	3.84946	1.0629	16.5352	4.78e-05	0.000208015
XLOC_025538	Peaxi162Scf00560g00011	Heat stress transcription factor C-1	0.383316	5.1346	3.74364	2.19561	0.0476	0.0820199	no		Peaxi162Scf00751g00223	3.84459	0.161684	10.2166	0.00139181	0.00406075
XLOC_011195	Peaxi162Scf00130g00824	6-phosphogluconate dehydrogenase family protein	11.9737	159.542	3.736	9.07813	5e-05	0.000185415	yes		Peaxi162Scf00152g01527	3.84283	2.4846	42.32	7.75e-11	1.12e-09
XLOC_018747	Peaxi162Scf00314g00087	RING/U-box superfamily protein	4.88444	65.0068	3.73432	6.1309	5e-05	0.000185415	yes		Peaxi162Scf00304g00226	3.84246	4.10788	39.1782	3.87e-10	5.01e-09
XLOC_032382	Peaxi162Scf01056g00247	NAD(P)-binding Rossmann-fold superfamily protein	1.50712	20.0117	3.73098	4.68283	5e-05	0.000185415	yes		Peaxi162Scf00795g00028	3.82683	5.0985	12.9788	0.000315039	0.00110389
XLOC_007344	Peaxi162Scf00073g01325	receptor lectin kinase	0.235657	3.11551	3.72471	2.86252	0.0127	0.0262269	yes		Peaxi162Scf00748g00085	3.81796	4.04109	68.5447	1.24e-16	4.71e-15
XLOC_026708	Peaxi162Scf00624g00918	aluminum-activated malate transporter 1	0.865249	11.3781	3.71701	3.96588	5e-05	0.000185415	yes		Peaxi162Scf01056g00247	3.81638	2.14567	47.2571	6.23e-12	1.09e-10
XLOC_007423	Peaxi162Scf00073g00173	Unknown protein	13.2641	174.268	3.71571	6.13617	5e-05	0.000185415	yes		Peaxi162Scf00037g00238	3.81423	3.55012	37.8768	7.54e-10	9.24e-09
XLOC_005791	Peaxi162Scf00050g00632	Leucine-rich repeat receptor-like protein kinase family protein	0.290308	3.81102	3.71452	3.20269	0.0059	0.0134872	yes		Peaxi162Scf00132g01513	3.81412	4.81018	67.1979	2.46e-16	8.92e-15
XLOC_000240	Peaxi162Scf00001g00433	alpha/beta-Hydrolases superfamily protein	8.2148	107.746	3.71327	7.95381	5e-05	0.000185415	yes		Peaxi162Scf00498g00619	3.81168	0.969134	38.1584	6.52e-10	8.07e-09
XLOC_012423	Peaxi162Scf00157g00014	HXXXD-type acyl-transferase family protein	5.49784	71.4726	3.70045	7.8352	5e-05	0.000185415	yes		Peaxi162Scf00092g00123	3.81163	1.74091	22.4914	2.11e-06	1.26e-05
XLOC_026491	Peaxi162Scf00615g00019	Bifunctional pinoresinol-lariciresinol reductase	0.886988	11.5291	3.70022	3.48109	0.00055	0.00166651	yes		Peaxi162Scf00128g01759	3.80329	0.0150934	15.0263	0.000106023	0.000423518
XLOC_018613	Peaxi162Scf00310g00073	Unknown protein	0.226435	2.92086	3.68922	1.13945	0.15985	0.228069	no		Peaxi162Scf00078g01332	3.80269	1.78913	11.3631	0.000749193	0.00235503
XLOC_026882	Peaxi162Scf00637g00004	Basic fibroblast growth factor receptor 1, putative [Theobroma cacao] gb|EOY29907.1| Basic fibroblast growth factor receptor 1, putative [Theobroma cacao]	0.471397	6.0334	3.67796	2.40839	0.16785	0.237335	no		Peaxi162Scf00269g00088	3.80252	3.36323	60.6183	6.93e-15	1.98e-13
XLOC_029493	Peaxi162Scf00786g00434	long-chain acyl-CoA synthetase 2	8.01002	101.62	3.66524	8.80203	5e-05	0.000185415	yes		Peaxi162Scf00101g00813	3.79848	0.465824	9.74901	0.00179419	0.00508988
XLOC_012816	Peaxi162Scf00164g00138	Protein phosphatase 2C family protein	12.6437	160.336	3.66461	8.62857	5e-05	0.000185415	yes		Peaxi162Scf00226g00411	3.79834	5.55742	127.781	1.25e-29	2.88e-27
XLOC_029789	Peaxi162Scf00807g00004	WRKY DNA-binding protein 28	7.29979	92.0925	3.65716	7.29065	5e-05	0.000185415	yes		Peaxi162Scf00076g00331	3.77911	2.83343	69.4716	7.75e-17	3.04e-15
XLOC_015977	Peaxi162Scf00232g00026	RING/U-box superfamily protein	6.50784	82.0856	3.65688	7.15058	5e-05	0.000185415	yes		Peaxi162Scf00171g00036	3.77867	1.12397	16.1512	5.85e-05	0.000249492
XLOC_001302	Peaxi162Scf00007g00429	mitogen-activated protein kinase kinase kinase 15	0.362603	4.56963	3.65561	3.51374	0.00025	0.000817896	yes		Peaxi162Scf00001g00433	3.77003	3.98941	73.1956	1.17e-17	5.36e-16
XLOC_022723	Peaxi162Scf00436g00122	Beta-amyrin synthase	0.204412	2.57196	3.65332	2.32657	0.0443	0.0771425	no		Peaxi162Scf00494g00053	3.76984	6.06054	29.0851	6.93e-08	5.69e-07
XLOC_021765	Peaxi162Scf00402g00511	Bifunctional inhibitor/lipid-transfer protein/seed storage 2S albumin superfamily protein	27.4549	343.994	3.64725	8.85988	5e-05	0.000185415	yes		Peaxi162Scf00304g01311	3.76756	1.19134	28.4233	9.75e-08	7.81e-07
XLOC_019559	Peaxi162Scf00338g00031	Unknown protein	1.90345	23.5896	3.63147	3.10182	0.006	0.013686	yes		Peaxi162Scf00188g00617	3.76361	6.95639	58.5615	1.97e-14	5.22e-13
XLOC_024451	Peaxi162Scf00516g00429	Major facilitator superfamily protein	0.402552	4.9859	3.63061	2.8395	0.01615	0.0322925	yes		Peaxi162Scf00998g00127	3.75023	1.55384	36.9707	1.2e-09	1.42e-08
XLOC_014502	Peaxi162Scf00198g00212	Raffinose synthase family protein	4.0287	49.5798	3.62137	8.17262	5e-05	0.000185415	yes		Peaxi162Scf00001g00222	3.74799	6.57036	60.4798	7.43e-15	2.11e-13
XLOC_001093	Peaxi162Scf00005g00612	Adiponectin receptor protein	10.0187	122.726	3.61467	7.81998	5e-05	0.000185415	yes		Peaxi162Scf00595g00111	3.74504	1.54426	33.3292	7.78e-09	7.8e-08
XLOC_005453	Peaxi162Scf00047g00221	LOB domain-containing protein 1	4.0706	49.8338	3.61381	4.95918	5e-05	0.000185415	yes		Peaxi162Scf00091g00074	3.73743	3.41198	97.8176	4.59e-23	4.19e-21
XLOC_030042	Peaxi162Scf00825g00225	GDSL esterase/lipase	0.91771	11.2328	3.61353	3.51747	0.0014	0.00383394	yes		Peaxi162Scf00157g00014	3.73454	4.63874	67.8234	1.79e-16	6.65e-15
XLOC_009956	Peaxi162Scf00111g00077	nine-cis-epoxycarotenoid dioxygenase 3	4.23639	51.6971	3.60918	7.31577	5e-05	0.000185415	yes		Peaxi162Scf00230g00089	3.72959	5.65162	60.0792	9.11e-15	2.56e-13
XLOC_029426	Peaxi162Scf00783g00313	EID1-like F-box protein 3	0.373357	4.54505	3.60567	2.20672	0.10365	0.159446	no		Peaxi162Scf00047g00221	3.72793	2.36945	41.0418	1.49e-10	2.05e-09
XLOC_030932	Peaxi162Scf00915g00125	PEBP (phosphatidylethanolamine-binding protein) family protein	0.575925	6.98877	3.60109	2.23957	0.0344	0.0619942	no		Peaxi162Scf00014g00174	3.72562	0.374854	8.34636	0.00386461	0.00996811
XLOC_034904	Peaxi162Scf03414g00004	Cyclin B1	0.244774	2.96193	3.59702	1.70191	0.24125	0.317058	no		Peaxi162Scf00299g00854	3.72504	3.9048	39.73	2.92e-10	3.85e-09
XLOC_014012	Peaxi162Scf00188g00617	Acyl-CoA N-acyltransferases (NAT) superfamily protein	0.831612	9.93969	3.57922	2.61438	0.0138	0.0281773	yes		Peaxi162Scf00009g00351	3.72141	0.808755	24.5079	7.4e-07	4.91e-06
XLOC_018428	Peaxi162Scf00304g01311	Sugar phosphate exchanger 2	0.310833	3.69886	3.57287	2.79665	0.01295	0.0266707	yes		Peaxi162Scf00175g01035	3.70928	-0.115083	6.28689	0.0121634	0.0271171
XLOC_003810	Peaxi162Scf00027g00177	Unknown protein	0.386844	4.5952	3.5703	1.16257	0.1302	0.192682	no		Peaxi162Scf00241g01010	3.70899	4.30479	20.6859	5.41e-06	2.95e-05
XLOC_001287	Peaxi162Scf00006g05010	Eukaryotic aspartyl protease family protein	18.4885	218.868	3.56536	8.64891	5e-05	0.000185415	yes		Peaxi162Scf00285g00720	3.70638	3.42641	41.9036	9.59e-11	1.36e-09
XLOC_032927	Peaxi162Scf01132g00348		0.290638	3.42986	3.56085	1.17496	0.1599	0.22813	no		Peaxi162Scf00985g00017	3.70416	3.96477	38.7247	4.88e-10	6.2e-09
XLOC_013540	Peaxi162Scf00175g00218	Ninja-family protein 2	1.21833	14.2346	3.54643	4.33944	5e-05	0.000185415	yes		Peaxi162Scf00953g00416	3.6998	-0.141425	4.8776	0.0272074	0.0542577
XLOC_025903	Peaxi162Scf00581g00054	Eukaryotic aspartyl protease family protein	0.405301	4.70262	3.5364	2.74558	0.00335	0.00823683	yes		Peaxi162Scf00207g00253	3.69807	2.45094	58.2321	2.33e-14	6.09e-13
XLOC_028904	Peaxi162Scf00748g00085	serine carboxypeptidase-like 31	9.6688	110.213	3.51081	8.20457	5e-05	0.000185415	yes		Peaxi162Scf00860g00429	3.69562	5.45425	99.081	2.42e-23	2.27e-21
XLOC_011687	Peaxi162Scf00140g01220	beta glucosidase 11	0.553481	6.2906	3.50659	3.52987	0.0002	0.000667709	yes		Peaxi162Scf00227g00915	3.69357	5.16514	68.638	1.18e-16	4.51e-15
XLOC_019797	Peaxi162Scf00344g01718	ATP-dependent zinc metalloprotease FtsH	0.230564	2.60631	3.49877	2.55365	0.01635	0.0326343	yes		Peaxi162Scf00299g00084	3.69238	2.33635	24.9637	5.84e-07	3.97e-06
XLOC_005397	Peaxi162Scf00046g00529	Structural maintenance of chromosomes protein 3	0.641139	7.19868	3.48902	3.21658	0.0007	0.00206849	yes		Peaxi162Scf00201g00240	3.68931	3.81414	54.9158	1.26e-13	2.9e-12
XLOC_017206	Peaxi162Scf00269g00088	myb domain protein 74	3.32599	37.0164	3.47631	5.55834	5e-05	0.000185415	yes		Peaxi162Scf00049g01720	3.68797	3.61207	99.0173	2.5e-23	2.34e-21
XLOC_033764	Peaxi162Scf01294g00231	F-box protein PP2-A13	1.63635	18.2011	3.47547	3.94216	0.00015	0.000513767	yes		Peaxi162Scf00300g00049	3.686	0.693288	13.8365	0.000199421	0.000737574
XLOC_029811	Peaxi162Scf00809g00423	LOB domain-containing protein 11	0.251232	2.76637	3.4609	1.05799	0.1302	0.192682	no		Peaxi162Scf00358g00029	3.68515	1.49402	42.7798	6.13e-11	9.06e-10
XLOC_019405	Peaxi162Scf00332g00710	methyl-CPG-binding domain 10	13.4569	147.803	3.45726	8.06048	5e-05	0.000185415	yes		Peaxi162Scf00073g01827	3.68394	-0.775863	12.6035	0.000385035	0.00131424
XLOC_024139	Peaxi162Scf00494g00053	conserved hypothetical protein [Ricinus communis] gb|EEF48052.1| conserved hypothetical protein [Ricinus communis]	0.835143	9.13492	3.4513	4.10416	5e-05	0.000185415	yes		Peaxi162Scf00160g00626	3.68058	2.58192	5.105	0.0238569	0.0484721
XLOC_006522	Peaxi162Scf00063g02219		1.46651	15.9995	3.44757	3.01376	0.00245	0.0062886	yes		Peaxi162Scf00005g00612	3.67875	4.92987	106.586	5.49e-25	6.61e-23
XLOC_012434	Peaxi162Scf00157g01313	Major facilitator superfamily protein	0.633242	6.90247	3.44628	3.55693	0.0003	0.000964629	yes		Peaxi162Scf00141g01428	3.67367	0.484296	11.4097	0.000730615	0.00230327
XLOC_016874	Peaxi162Scf00259g00018	Calcium-binding EF-hand family protein	9.78778	105.925	3.43592	6.04041	5e-05	0.000185415	yes		Peaxi162Scf01294g00029	3.67362	1.6384	4.82506	0.0280489	0.055748
XLOC_030183	Peaxi162Scf00835g00326	MtN19-like protein, putative isoform 2 [Theobroma cacao] gb|EOY22676.1| MtN19-like protein, putative isoform 2 [Theobroma cacao]	30.0205	322.226	3.42406	8.42575	5e-05	0.000185415	yes		Peaxi162Scf00700g00534	3.67291	-0.219817	4.93834	0.0262673	0.0526973
XLOC_014464	Peaxi162Scf00196g00115	Unknown protein	1.85843	19.633	3.40112	3.8781	0.00055	0.00166651	yes		Peaxi162Scf00164g01110	3.6729	4.57454	5.18663	0.0227613	0.0465658
XLOC_004763	Peaxi162Scf00038g02224	17.4 kDa class III heat shock protein	5.55053	58.2878	3.3925	4.54963	5e-05	0.000185415	yes		Peaxi162Scf00404g00022	3.67167	0.257545	4.99009	0.0254928	0.0513676
XLOC_018463	Peaxi162Scf00304g01360	8-amino-7-oxononanoate synthase	0.66556	6.98344	3.3913	3.17242	0.00175	0.00466936	yes		Peaxi162Scf00684g00027	3.67067	0.210507	10.1585	0.00143637	0.00417544
XLOC_013687	Peaxi162Scf00178g00077	Unknown protein	12.9315	135.622	3.39063	4.98092	5e-05	0.000185415	yes		Peaxi162Scf00376g00013	3.66986	5.16374	5.14732	0.0232823	0.0474728
XLOC_029620	Peaxi162Scf00795g00028	sequence-specific DNA binding transcription factors	3.08887	32.2734	3.38519	6.06978	5e-05	0.000185415	yes		Peaxi162Scf00327g00413	3.66599	4.62517	28.0812	1.16e-07	9.19e-07
XLOC_000291	Peaxi162Scf00001g00222	alpha/beta-Hydrolases superfamily protein	4.54859	47.4794	3.38381	7.63393	5e-05	0.000185415	yes		Peaxi162Scf00005g00394	3.66198	2.78569	5.09518	0.0239924	0.0487092
XLOC_030452	Peaxi162Scf00860g00429	Subtilisin-like serine endopeptidase family protein	7.30814	76.195	3.38212	8.09432	5e-05	0.000185415	yes		Peaxi162Scf00408g00088	3.6597	5.22778	120.418	5.13e-28	9e-26
XLOC_021102	Peaxi162Scf00382g00067	Zinc finger protein CONSTANS-LIKE 16	0.310765	3.22184	3.37399	1.83509	0.0226	0.043165	yes		Peaxi162Scf00493g00434	3.65285	7.25665	65.7395	5.15e-16	1.78e-14
XLOC_000657	Peaxi162Scf00003g04130	Unknown protein	0.90119	9.25068	3.35966	2.39252	0.02405	0.0455335	yes		Peaxi162Scf00000g00481	3.65247	5.4865	35.2035	2.97e-09	3.25e-08
XLOC_021748	Peaxi162Scf00402g00513	Bifunctional inhibitor/lipid-transfer protein/seed storage 2S albumin superfamily protein	149.86	1535.97	3.35746	7.20172	5e-05	0.000185415	yes		Peaxi162Scf00544g00616	3.64817	1.18483	33.3457	7.71e-09	7.74e-08
XLOC_000036	Peaxi162Scf00000g00481	NAC domain containing protein 3	7.66134	78.2811	3.353	6.55012	5e-05	0.000185415	yes		Peaxi162Scf00205g00619	3.64449	4.22937	124.693	5.94e-29	1.26e-26
XLOC_010666	Peaxi162Scf00126g01217	inositol transporter 4	0.303583	3.09808	3.35121	0.853749	0.1346	0.198023	no		Peaxi162Scf00173g00091	3.63954	1.53011	23.794	1.07e-06	6.81e-06
XLOC_015784	Peaxi162Scf00227g00811	Regulator of chrom isoform 1 [Theobroma cacao]	14.6338	148.606	3.34412	8.21392	5e-05	0.000185415	yes		Peaxi162Scf00007g10129	3.63763	2.10424	17.0903	3.56e-05	0.000160036
XLOC_002444	Peaxi162Scf00015g02613	ABC-2 type transporter family protein	20.3083	205.801	3.3411	8.43487	5e-05	0.000185415	yes		Peaxi162Scf00835g00326	3.63213	8.21213	193.256	6.19e-44	9.16e-41
XLOC_018179	Peaxi162Scf00299g00084	Unknown protein	0.938718	9.5121	3.341	0.924246	0.2751	0.351997	no		Peaxi162Scf00045g02025	3.63066	6.15621	18.5259	1.68e-05	8.14e-05
XLOC_010620	Peaxi162Scf00125g01022	beta-amylase 1	14.8426	150.29	3.33993	8.31799	5e-05	0.000185415	yes		Peaxi162Scf00125g01022	3.61839	8.17947	145.679	1.53e-33	5.75e-31
XLOC_008773	Peaxi162Scf00091g00074	NAC domain protein,	1.87731	19.0084	3.3399	5.45168	5e-05	0.000185415	yes		Peaxi162Scf00046g00818	3.61734	0.421757	3.97709	0.0461231	0.0856927
XLOC_014587	Peaxi162Scf00199g01019	Pectin lyase-like superfamily protein	1.45692	14.7451	3.33924	4.90541	5e-05	0.000185415	yes		Peaxi162Scf00516g00671	3.61482	3.74424	57.3425	3.66e-14	9.28e-13
XLOC_031955	Peaxi162Scf00998g00126	NAC domain containing protein 3	2.03575	20.574	3.33719	4.78064	5e-05	0.000185415	yes		Peaxi162Scf00203g00028	3.6106	0.964548	15.0709	0.000103549	0.000414837
XLOC_014272	Peaxi162Scf00192g00096	hydroxyproline-rich glycoprotein [Populus trichocarpa] gb|EEF05980.1| hydroxyproline-rich glycoprotein [Populus trichocarpa]	4.91489	49.6578	3.33679	6.23246	5e-05	0.000185415	yes		Peaxi162Scf01144g00012	3.60735	1.24195	10.7097	0.00106575	0.00321729
XLOC_004770	Peaxi162Scf00038g02334	Unknown protein	3.20107	32.2175	3.33122	3.88176	0.00035	0.00110899	yes		Peaxi162Scf01016g00111	3.60103	-0.69258	4.65299	0.0309995	0.0608532
XLOC_004659	Peaxi162Scf00038g00036	Eukaryotic peptide chain release factor subunit 1-3	0.713344	7.17619	3.33055	3.71309	5e-05	0.000185415	yes		Peaxi162Scf00037g00428	3.59799	-0.452775	16.6786	4.43e-05	0.000194212
XLOC_018178	Peaxi162Scf00299g00083	Unknown protein	41.7952	420.423	3.33043	7.50626	5e-05	0.000185415	yes		Peaxi162Scf00306g00022	3.59403	1.02603	3.60341	0.0576612	0.103508
XLOC_015873	Peaxi162Scf00230g00089	sulfate transporter 3	2.11953	21.1363	3.31791	6.19004	5e-05	0.000185415	yes		Peaxi162Scf00202g00111	3.59301	2.23294	31.8205	1.69e-08	1.58e-07
XLOC_025260	Peaxi162Scf00548g00314	conserved hypothetical protein [Ricinus communis] gb|EEF37115.1| conserved hypothetical protein [Ricinus communis]	8.00891	79.6467	3.31394	6.04597	5e-05	0.000185415	yes		Peaxi162Scf00284g00220	3.58325	0.314032	15.1191	0.000100935	0.000405618
XLOC_034824	Peaxi162Scf02754g00016	inositol polyphosphate 5-phosphatase 11	0.902987	8.95135	3.30933	3.37589	0.0004	0.00125109	yes		Peaxi162Scf00203g01425	3.57529	0.143338	32.1337	1.44e-08	1.37e-07
XLOC_021967	Peaxi162Scf00408g00088	Plant protein of unknown function (DUF946)	5.87731	58.2193	3.30827	7.19678	5e-05	0.000185415	yes		Peaxi162Scf00131g00415	3.56746	2.95822	17.8641	2.37e-05	0.000111351
XLOC_003386	Peaxi162Scf00021g01817	alpha/beta-Hydrolases superfamily protein	0.590385	5.83445	3.30487	3.00171	0.0014	0.00383394	yes		Peaxi162Scf00015g02613	3.56728	6.77111	109.793	1.09e-25	1.43e-23
XLOC_015785	Peaxi162Scf00227g00915	SWIM zinc finger family protein / mitogen-activated protein kinase kinase kinase (MAPKKK)-related	16.6835	164.744	3.30373	7.36687	5e-05	0.000185415	yes		Peaxi162Scf00066g01121	3.55756	0.900791	14.6703	0.000128045	0.00049992
XLOC_010030	Peaxi162Scf00113g00024	cytochrome P450, family 76, subfamily G, polypeptide 1	2.99508	29.5639	3.30317	4.28659	5e-05	0.000185415	yes		Peaxi162Scf00255g01213	3.54658	1.92907	7.95112	0.00480577	0.0120593
XLOC_004583	Peaxi162Scf00038g01736	Protein phosphatase 2C family protein	9.65682	95.1901	3.30119	7.82235	5e-05	0.000185415	yes		Peaxi162Scf00164g00138	3.54481	6.17058	159.675	1.33e-36	6.73e-34
XLOC_017612	Peaxi162Scf00284g00230	arogenate dehydrogenase	0.961751	9.46381	3.29869	3.15916	0.00205	0.00537075	yes		Peaxi162Scf00338g00031	3.53832	1.69496	57.5755	3.25e-14	8.33e-13
XLOC_020071	Peaxi162Scf00352g00718	Auxin-responsive family protein	6.24241	61.0057	3.28877	6.70111	5e-05	0.000185415	yes		Peaxi162Scf00232g00116	3.53771	9.68406	45.7951	1.31e-11	2.18e-10
XLOC_007443	Peaxi162Scf00073g00219	Unknown protein	1.14769	11.1976	3.28639	1.56843	0.1306	0.193161	no		Peaxi162Scf00155g00007	3.53382	3.85576	45.9215	1.23e-11	2.05e-10
XLOC_026219	Peaxi162Scf00599g00008	ASR4 protein [Solanum peruvianum]	61.3178	595.72	3.28026	7.95449	5e-05	0.000185415	yes		Peaxi162Scf00016g00106	3.53222	1.01536	21.2709	3.99e-06	2.24e-05
XLOC_033053	Peaxi162Scf01158g00033	Unknown protein	13.9375	135.138	3.27739	6.86989	5e-05	0.000185415	yes		Peaxi162Scf00192g00096	3.53169	3.90008	71.3709	2.96e-17	1.27e-15
XLOC_011401	Peaxi162Scf00133g01713	prohibitin 1	1.5875	15.3582	3.27418	2.75208	0.0076	0.0168035	yes		Peaxi162Scf00297g01123	3.53153	0.813873	12.4108	0.000426867	0.00143877
XLOC_033610	Peaxi162Scf01261g00011	Chitinase family protein	7.8792	75.9985	3.26985	6.34984	5e-05	0.000185415	yes		Peaxi162Scf00108g00119	3.52959	5.31572	114.289	1.13e-26	1.7e-24
XLOC_001627	Peaxi162Scf00009g01526	transcription factor-related	1.62123	15.6032	3.26668	3.4589	0.00045	0.00139113	yes		Peaxi162Scf00025g02922	3.52176	1.46575	17.9891	2.22e-05	0.000104965
XLOC_013281	Peaxi162Scf00171g00006	Translation initiation factor IF-2, putative isoform 1 [Theobroma cacao] gb|EOX92240.1| Translation initiation factor IF-2, putative isoform 1 [Theobroma cacao]	3.14259	29.9656	3.25328	6.07469	5e-05	0.000185415	yes		Peaxi162Scf00807g00004	3.51981	4.55835	97.8133	4.6e-23	4.19e-21
XLOC_027403	Peaxi162Scf00670g00345	Protein kinase superfamily protein	1.24631	11.8561	3.24989	4.37173	5e-05	0.000185415	yes		Peaxi162Scf00942g00131	3.51761	4.5436	33.6506	6.6e-09	6.7e-08
XLOC_005466	Peaxi162Scf00047g00053	lectin receptor kinase a4.3	9.84847	93.5189	3.24729	7.99222	5e-05	0.000185415	yes		Peaxi162Scf00021g01817	3.50657	1.45096	23.1097	1.53e-06	9.44e-06
XLOC_024442	Peaxi162Scf00516g00216	HXXXD-type acyl-transferase family protein	30.5754	290.074	3.24598	8.3455	5e-05	0.000185415	yes		Peaxi162Scf00047g00336	3.49645	4.53417	64.1544	1.15e-15	3.8e-14
XLOC_027938	Peaxi162Scf00691g00621	stachyose synthase	1.35095	12.613	3.22286	5.35621	5e-05	0.000185415	yes		Peaxi162Scf00821g00315	3.48484	0.223706	14.5209	0.000138611	0.000535616
XLOC_019927	Peaxi162Scf00347g00625	temperature-induced lipocalin	10.1146	93.8809	3.21439	6.95346	5e-05	0.000185415	yes		Peaxi162Scf00014g01420	3.48388	1.37338	12.4693	0.000413695	0.0014
XLOC_018017	Peaxi162Scf00294g01311	WRKY family transcription factor	2.83032	26.2553	3.21357	6.3463	5e-05	0.000185415	yes		Peaxi162Scf00006g05010	3.4828	6.46334	86.703	1.26e-20	8.51e-19
XLOC_019146	Peaxi162Scf00327g00413	heat shock transcription factor A2	0.450875	4.16344	3.20698	2.2984	0.0063	0.0142763	yes		Peaxi162Scf00033g00069	3.48207	3.20996	3.154	0.075741	0.130089
XLOC_030221	Peaxi162Scf00839g00233	basic helix-loop-helix (bHLH) DNA-binding superfamily protein	2.52807	23.3209	3.20551	4.99597	5e-05	0.000185415	yes		Peaxi162Scf00352g00718	3.48011	4.09577	54.3518	1.68e-13	3.82e-12
XLOC_014462	Peaxi162Scf00196g00120	Unknown protein	72.9862	660.841	3.17861	1.65166	0.22705	0.302359	no		Peaxi162Scf00244g01214	3.47625	3.91117	79.5086	4.8e-19	2.6e-17
XLOC_022841	Peaxi162Scf00440g00218	glycerol-3-phosphate acyltransferase 5	16.5664	149.854	3.17723	7.82266	5e-05	0.000185415	yes		Peaxi162Scf01261g00011	3.46467	5.42439	45.1939	1.78e-11	2.91e-10
XLOC_001403	Peaxi162Scf00007g10129	B-box type zinc finger family protein	0.855666	7.64686	3.15975	1.74541	0.24965	0.325164	no		Peaxi162Scf00012g02716	3.46332	1.00784	34.8849	3.5e-09	3.77e-08
XLOC_005746	Peaxi162Scf00049g01720	alpha/beta-Hydrolases superfamily protein	2.73594	24.305	3.15115	5.87486	5e-05	0.000185415	yes		Peaxi162Scf00190g00910	3.45674	-0.0839326	11.5845	0.000665053	0.00212374
XLOC_005025	Peaxi162Scf00042g00125	Unknown protein	0.572344	5.07848	3.14944	2.11393	0.02855	0.0527746	no		Peaxi162Scf00720g00068	3.45656	2.91868	35.1815	3e-09	3.28e-08
XLOC_014973	Peaxi162Scf00207g00253	protein sec fourteen-like protein-20 [Arabidopsis thaliana] Strong similarity to polyph -20 [Arabidopsis thaliana]	1.57089	13.6813	3.12256	3.65377	5e-05	0.000185415	yes		Peaxi162Scf01158g00033	3.44764	4.00474	38.069	6.83e-10	8.42e-09
XLOC_022904	Peaxi162Scf00442g00073	Pollen Ole e 1 allergen and extensin family protein	4.36072	37.9289	3.12066	3.82145	5e-05	0.000185415	yes		Peaxi162Scf00227g00811	3.43919	5.87963	99.0793	2.43e-23	2.27e-21
XLOC_032759	Peaxi162Scf01105g00217	Malate dehydrogenase	1.66936	14.4984	3.11853	4.72555	5e-05	0.000185415	yes		Peaxi162Scf00047g00053	3.43823	5.92577	182.919	1.12e-41	1.16e-38
XLOC_002616	Peaxi162Scf00016g00106	Cytochrome c biogenesis protein CCS1, chloroplastic	0.720104	6.25356	3.1184	3.2217	0.0002	0.000667709	yes		Peaxi162Scf00269g00135	3.43745	6.35374	72.5218	1.65e-17	7.33e-16
XLOC_014469	Peaxi162Scf00196g00318	Protein kinase superfamily protein	1.30313	11.2805	3.11377	4.46149	5e-05	0.000185415	yes		Peaxi162Scf00981g00419	3.43606	5.41146	43.1591	5.05e-11	7.56e-10
XLOC_015965	Peaxi162Scf00231g00089	Galact [Theobroma cacao]	0.952934	8.239	3.11202	2.97783	0.0036	0.00877252	yes		Peaxi162Scf00164g00073	3.43592	3.8257	19.7708	8.73e-06	4.52e-05
XLOC_021252	Peaxi162Scf00386g00313	2-oxoglutarate (2OG) and Fe(II)-dependent oxygenase superfamily protein	1.36911	11.8157	3.1094	4.0839	5e-05	0.000185415	yes		Peaxi162Scf00450g00417	3.43099	0.851235	2.38548	0.122468	0.19403
XLOC_026376	Peaxi162Scf00610g00021	Cytochrome P450 superfamily protein	1.65894	14.3082	3.1085	4.20766	5e-05	0.000185415	yes		Peaxi162Scf00373g00122	3.42955	-0.646888	10.6826	0.00108151	0.00326011
XLOC_004746	Peaxi162Scf00038g01961	jasmonate ZIM-domain protein 10 [Nicotiana tabacum]	0.815349	7.03033	3.1081	2.66679	0.0033	0.0081304	yes		Peaxi162Scf00156g00923	3.42943	0.962401	14.1056	0.000172827	0.000650518
XLOC_018436	Peaxi162Scf00304g00226	laccase 12	1.02689	8.80719	3.1004	4.409	5e-05	0.000185415	yes		Peaxi162Scf00548g00314	3.42418	4.13557	130.579	3.06e-30	7.64e-28
XLOC_011354	Peaxi162Scf00132g01513	PEBP (phosphatidylethanolamine-binding protein) family protein	7.32314	62.7776	3.09972	4.95483	5e-05	0.000185415	yes		Peaxi162Scf00157g01313	3.42391	2.87684	57.3696	3.61e-14	9.17e-13
XLOC_016589	Peaxi162Scf00252g00228	abscisic acid responsive elements-binding factor 2	8.05789	68.8179	3.09431	7.02806	5e-05	0.000185415	yes		Peaxi162Scf00954g00024	3.42271	5.82391	8.11527	0.0043894	0.0111372
XLOC_008037	Peaxi162Scf00079g02119	Unknown protein	20.5379	174.828	3.08958	7.44567	5e-05	0.000185415	yes		Peaxi162Scf00080g01316	3.41837	1.17937	42.4636	7.2e-11	1.05e-09
XLOC_016356	Peaxi162Scf00244g01214	Suppressor of gene silencing 3, putative [Theobroma cacao] gb|EOY19082.1| Suppressor of gene silencing 3, putative [Theobroma cacao]	1.73163	14.7281	3.08837	6.15775	5e-05	0.000185415	yes		Peaxi162Scf00206g00079	3.41448	-0.503503	6.59972	0.0101995	0.0232448
XLOC_030438	Peaxi162Scf00858g00215	phenylalanine ammonia-lyase 2	127.546	1074.41	3.07446	5.98661	5e-05	0.000185415	yes		Peaxi162Scf00953g00415	3.41416	3.10603	15.3484	8.94e-05	0.000363981
XLOC_016641	Peaxi162Scf00253g00138	UDP-glucose:glucosyltransferase [Lycium barbarum]	0.631698	5.30965	3.07131	3.73129	5e-05	0.000185415	yes		Peaxi162Scf00390g00226	3.40708	0.157971	13.533	0.00023441	0.000851772
XLOC_031429	Peaxi162Scf00953g00415	Pectin lyase-like superfamily protein	6.17384	51.7602	3.0676	6.70725	5e-05	0.000185415	yes		Peaxi162Scf00253g00138	3.40618	3.73939	33.6655	6.55e-09	6.66e-08
XLOC_014778	Peaxi162Scf00205g00616	Unknown protein	37.7192	315.728	3.06531	7.59904	5e-05	0.000185415	yes		Peaxi162Scf00046g00529	3.40524	2.59335	42.1302	8.54e-11	1.22e-09
XLOC_008854	Peaxi162Scf00092g00123	Heat shock 70 kDa protein 8	0.531733	4.42645	3.05738	3.03151	0.00135	0.00371306	yes		Peaxi162Scf00252g00228	3.39993	5.84823	129.68	4.81e-30	1.16e-27
XLOC_013323	Peaxi162Scf00171g00036	Leucine-rich repeat protein kinase family protein	0.888085	7.3812	3.05509	3.43673	0.0005	0.00152937	yes		Peaxi162Scf00160g00840	3.39917	3.02503	36.7638	1.33e-09	1.56e-08
XLOC_002300	Peaxi162Scf00014g00030	pyruvate decarboxylase-2	1.95186	16.216	3.0545	5.65808	5e-05	0.000185415	yes		Peaxi162Scf00087g00222	3.39898	0.555717	25.391	4.68e-07	3.25e-06
XLOC_009286	Peaxi162Scf00102g00144	MATE efflux family protein	0.391383	3.25127	3.05435	2.459	0.0135	0.0276524	yes		Peaxi162Scf00294g01311	3.39143	3.05965	66.7822	3.03e-16	1.08e-14
XLOC_025173	Peaxi162Scf00544g00616	Alcohol-forming fatty acyl-CoA reductase	0.950121	7.85849	3.04807	3.61673	5e-05	0.000185415	yes		Peaxi162Scf01082g00111	3.38876	1.96993	9.59247	0.00195377	0.00548326
XLOC_012803	Peaxi162Scf00164g00073	myb domain protein 78	4.87182	40.1742	3.04374	5.79475	5e-05	0.000185415	yes		Peaxi162Scf00549g00311	3.38298	2.54793	11.7415	0.000611219	0.00197406
XLOC_024457	Peaxi162Scf00516g00671	NAD(P)-binding Rossmann-fold superfamily protein	3.59158	29.5593	3.04092	5.60527	5e-05	0.000185415	yes		Peaxi162Scf00057g02721	3.38061	0.556372	10.2694	0.00135253	0.00396009
XLOC_009079	Peaxi162Scf00097g02320	Nucleotide-diphospho-sugar transferase family protein	1.38084	11.3402	3.03783	3.3953	0.0005	0.00152937	yes		Peaxi162Scf00789g00618	3.37974	3.66655	81.0902	2.16e-19	1.24e-17
XLOC_007465	Peaxi162Scf00074g00227	alpha/beta-Hydrolases superfamily protein	3.87717	31.713	3.032	6.04881	5e-05	0.000185415	yes		Peaxi162Scf01205g00156	3.37505	5.85799	41.72	1.05e-10	1.48e-09
XLOC_012351	Peaxi162Scf00155g00007	FAD-binding Berberine family protein	1.70628	13.8817	3.02427	4.4652	5e-05	0.000185415	yes		Peaxi162Scf00171g01035	3.37263	0.712739	15.586	7.88e-05	0.00032559
XLOC_003223	Peaxi162Scf00020g00718	glycerol-3-phosphate acyltransferase 4	8.81879	71.5999	3.02131	7.10016	5e-05	0.000185415	yes		Peaxi162Scf01003g00017	3.36933	2.03375	32.2958	1.32e-08	1.27e-07
XLOC_019928	Peaxi162Scf00347g00618	temperature-induced lipocalin	0.887259	7.15217	3.01095	2.70905	0.00335	0.00823683	yes		Peaxi162Scf00818g00126	3.36612	2.19773	47.1502	6.57e-12	1.15e-10
XLOC_012061	Peaxi162Scf00152g00029	abscisic acid responsive elements-binding factor 2	19.5716	157.552	3.00899	7.54839	5e-05	0.000185415	yes		Peaxi162Scf00008g00815	3.36429	-0.515659	6.56792	0.0103833	0.0235991
XLOC_008067	Peaxi162Scf00080g01316	Prolyl endopeptidase	0.382143	3.06666	3.00448	3.11194	0.00065	0.00193585	yes		Peaxi162Scf00691g00621	3.34534	3.92779	42.2655	7.97e-11	1.15e-09
XLOC_024207	Peaxi162Scf00498g00314	beta galactosidase 1	110.974	886.742	2.99829	5.89411	5e-05	0.000185415	yes		Peaxi162Scf00786g00450	3.33973	7.46045	48.324	3.61e-12	6.6e-11
XLOC_016726	Peaxi162Scf00255g01018	Unknown protein	0.729527	5.82767	2.99788	1.25853	0.13205	0.194936	no		Peaxi162Scf00015g00721	3.33875	0.680189	11.3498	0.000754541	0.00237004
XLOC_032329	Peaxi162Scf01051g00145	Transducin/WD40 repeat-like superfamily protein isoform 1 [Theobroma cacao] gb|EOX90660.1| Transducin/WD40 repeat-like superfamily protein isoform 1 [Theobroma cacao]	1.54077	12.3041	2.99742	5.9147	5e-05	0.000185415	yes		Peaxi162Scf00152g00029	3.33848	7.01531	170.215	6.64e-39	4.44e-36
XLOC_015982	Peaxi162Scf00232g00116	Late embryogenesis abundant hydroxyproline-rich glycoprotein family, putative [Theobroma cacao] gb|EOY11917.1| Late embryogenesis abundant hydroxyproline-rich glycoprotein family, putative [Theobroma cacao]	0.989332	7.88016	2.9937	2.08496	0.00665	0.01496	yes		Peaxi162Scf00152g01224	3.3267	-0.312812	6.77376	0.00925076	0.0213317
XLOC_012110	Peaxi162Scf00152g01118	NAC domain protein,	0.962884	7.66771	2.99336	2.22145	0.009	0.0194724	yes		Peaxi162Scf00299g00083	3.3251	7.27788	22.2728	2.37e-06	1.4e-05
XLOC_030992	Peaxi162Scf00919g00313	NAD(P)-binding Rossmann-fold superfamily protein	0.650463	5.17865	2.99304	2.6505	0.0019	0.00502129	yes		Peaxi162Scf00015g01216	3.32198	0.205146	10.8984	0.000962458	0.00293888
XLOC_007892	Peaxi162Scf00078g01131	Protein NRT1/ PTR FAMILY 4.4	11.653	92.5787	2.98998	7.5028	5e-05	0.000185415	yes		Peaxi162Scf00038g02344	3.32072	1.81294	51.6972	6.48e-13	1.34e-11
XLOC_006703	Peaxi162Scf00065g00322	Glycine-rich protein family	3.40454	27.0421	2.98967	4.58277	5e-05	0.000185415	yes		Peaxi162Scf00599g00008	3.31418	8.47075	93.7663	3.55e-22	2.84e-20
XLOC_001559	Peaxi162Scf00008g03714	Protein kinase superfamily protein	0.578487	4.53078	2.9694	3.74126	5e-05	0.000185415	yes		Peaxi162Scf01294g00231	3.31041	2.21395	26.7402	2.33e-07	1.72e-06
XLOC_010481	Peaxi162Scf00122g02417	RB1-inducible coiled-coil protein 1, putative isoform 2 [Theobroma cacao] gb|EOX90658.1| RB1-inducible coiled-coil protein 1, putative isoform 2 [Theobroma cacao]	1.20544	9.43527	2.9685	4.92509	5e-05	0.000185415	yes		Peaxi162Scf00020g00526	3.30681	0.0627184	8.52986	0.00349367	0.00911692
XLOC_028491	Peaxi162Scf00720g00068	Protein phosphatase 2C family protein	1.48283	11.4871	2.95359	3.73262	0.00015	0.000513767	yes		Peaxi162Scf00088g00618	3.30584	1.77295	9.49502	0.0020603	0.00574179
XLOC_010535	Peaxi162Scf00123g00069	Calcium-dependent lipid-binding (CaLB domain) family protein	1.14736	8.87551	2.95151	4.34787	5e-05	0.000185415	yes		Peaxi162Scf00304g01360	3.30577	0.987757	21.1117	4.33e-06	2.42e-05
XLOC_011178	Peaxi162Scf00130g00326	Heat stress transcription factor B-3	45.7783	353.875	2.95051	7.26322	5e-05	0.000185415	yes		Peaxi162Scf01007g00013	3.30517	2.68709	43.1245	5.14e-11	7.68e-10
XLOC_028623	Peaxi162Scf00732g00338	Non-specific lipid-transfer protein	0.365954	2.8277	2.94989	1.79157	0.1679	0.237392	no		Peaxi162Scf00118g00003	3.30448	1.85503	17.2598	3.26e-05	0.000147658
XLOC_014686	Peaxi162Scf00202g00111	G-type lectin S-receptor-like serine/threonine-protein kinase	1.03881	8.00962	2.9468	4.33065	5e-05	0.000185415	yes		Peaxi162Scf00984g00023	3.30352	2.55107	20.3778	6.36e-06	3.41e-05
XLOC_012132	Peaxi162Scf00152g01527	conserved hypothetical protein [Ricinus communis] gb|EEF35944.1| conserved hypothetical protein [Ricinus communis]	0.943381	7.16992	2.92605	2.48002	0.00625	0.0141776	yes		Peaxi162Scf00089g00843	3.30164	0.722138	7.47152	0.00626828	0.0151926
XLOC_007209	Peaxi162Scf00071g01142	LRR and NB-ARC domains-containing disease resistance protein, putative [Theobroma cacao] gb|EOY01217.1| LRR and NB-ARC domains-containing disease resistance protein, putative [Theobroma cacao]	0.502082	3.7996	2.91985	2.34301	0.0056	0.012888	yes		Peaxi162Scf00673g00012	3.29888	0.00991906	13.8141	0.000201815	0.000745763
XLOC_034130	Peaxi162Scf01397g00001	oxidoreductase, zinc-binding dehydrogenase family protein	1.16288	8.78841	2.9179	1.22402	0.1771	0.2479	no		Peaxi162Scf00402g00513	3.29552	7.94214	34.9319	3.41e-09	3.69e-08
XLOC_012675	Peaxi162Scf00160g00840	amino acid permease 1	0.380972	2.86942	2.913	2.91889	0.0052	0.0120824	yes		Peaxi162Scf00574g00118	3.28637	2.6159	19.4585	1.03e-05	5.23e-05
XLOC_021120	Peaxi162Scf00382g00086	Unknown protein	4.32694	32.5624	2.91179	3.58523	0.00125	0.00346795	yes		Peaxi162Scf00050g00632	3.28185	2.22448	25.3208	4.85e-07	3.36e-06
XLOC_009958	Peaxi162Scf00111g00922	gibberellin 2-oxidase	1.21255	9.12074	2.9111	3.42222	5e-05	0.000185415	yes		Peaxi162Scf00357g00525	3.28139	1.07383	24.3338	8.1e-07	5.32e-06
XLOC_017342	Peaxi162Scf00273g00009	2-oxoglutarate (2OG) and Fe(II)-dependent oxygenase superfamily protein	0.467123	3.50813	2.90883	1.76592	0.10365	0.159446	no		Peaxi162Scf00128g00316	3.28099	2.8296	12.5494	0.000396326	0.00134679
XLOC_013617	Peaxi162Scf00177g00001	Avr9/Cf-9 rapidly elicited protein 146 [Nicotiana tabacum]	7.09564	53.2788	2.90856	5.20083	5e-05	0.000185415	yes		Peaxi162Scf00329g00410	3.28018	1.32463	14.2639	0.000158886	0.00060444
XLOC_003265	Peaxi162Scf00020g02022	Unknown protein	2.28956	17.191	2.90851	3.50252	0.0001	0.00035384	yes		Peaxi162Scf00079g02119	3.27825	6.66568	23.2384	1.43e-06	8.85e-06
XLOC_011481	Peaxi162Scf00135g00056	calcium-dependent protein kinase 33	4.37001	32.8033	2.90813	5.21384	5e-05	0.000185415	yes		Peaxi162Scf00516g00216	3.27436	6.38843	74.7334	5.39e-18	2.58e-16
XLOC_018040	Peaxi162Scf00295g00091	Lipase/lipooxygenase, PLAT/LH2 family protein	4.03767	30.2679	2.9062	3.58024	0.0002	0.000667709	yes		Peaxi162Scf00610g00021	3.27284	4.00163	72.4564	1.71e-17	7.54e-16
XLOC_023110	Peaxi162Scf00450g00417	Protein of unknown function (DUF1685)	0.897833	6.7255	2.90512	2.04428	0.0385	0.0683559	no		Peaxi162Scf00646g00004	3.26409	-0.227221	7.43399	0.00640032	0.0154629
XLOC_017705	Peaxi162Scf00285g00720	cytochrome P450, family 71, subfamily B, polypeptide 35	0.603949	4.51956	2.90368	2.06757	0.0097	0.0207765	yes		Peaxi162Scf00402g00927	3.26392	0.471334	31.554	1.94e-08	1.79e-07
XLOC_023154	Peaxi162Scf00450g00740	Inositol-1,4,5-trisphosphate 5-phosphatase 4 isoform 1 [Theobroma cacao] gb|EOY12430.1| Inositol-1,4,5-trisphosphate 5-phosphatase 4 isoform 1 [Theobroma cacao]	1.32786	9.88371	2.89595	3.87261	5e-05	0.000185415	yes		Peaxi162Scf00582g00085	3.26379	1.57902	11.3345	0.000760811	0.00238648
XLOC_027768	Peaxi162Scf00684g00578	allene oxide synthase	2.33673	17.3589	2.89311	5.67009	5e-05	0.000185415	yes		Peaxi162Scf00359g00108	3.257	1.58777	19.9822	7.82e-06	4.09e-05
XLOC_031808	Peaxi162Scf00985g00017	HXXXD-type acyl-transferase family protein	0.862735	6.40149	2.89142	3.11138	0.0003	0.000964629	yes		Peaxi162Scf00003g04918	3.2527	2.59301	45.962	1.21e-11	2.02e-10
XLOC_028345	Peaxi162Scf00714g00019	Remorin family protein	3.42586	25.3823	2.88929	4.10789	5e-05	0.000185415	yes		Peaxi162Scf00092g00339	3.25255	5.08582	23.0602	1.57e-06	9.64e-06
XLOC_031149	Peaxi162Scf00930g00011	glucan endo-1,3-beta-glucosidase-like protein 3	2.16489	16.0161	2.88715	4.18132	5e-05	0.000185415	yes		Peaxi162Scf00182g00102	3.25162	0.214503	13.6232	0.000223404	0.000815642
XLOC_009966	Peaxi162Scf00111g01224	Leucine-rich receptor-like protein kinase family protein	3.16403	23.3925	2.88621	4.483	5e-05	0.000185415	yes		Peaxi162Scf00604g00424	3.24944	2.94425	62.9988	2.07e-15	6.47e-14
XLOC_028621	Peaxi162Scf00732g00316	RING/U-box superfamily protein	2.72256	20.0198	2.87839	3.38444	0.00025	0.000817896	yes		Peaxi162Scf00575g00079	3.24583	1.37309	8.73427	0.00312284	0.00825952
XLOC_025296	Peaxi162Scf00548g00661	Phototropic-responsive NPH3 family protein	3.10312	22.8143	2.87815	5.066	5e-05	0.000185415	yes		Peaxi162Scf00786g00434	3.24393	4.1137	81.6015	1.66e-19	9.58e-18
XLOC_028845	Peaxi162Scf00745g00611	Unknown protein	4.32568	31.7514	2.87582	5.32076	5e-05	0.000185415	yes		Peaxi162Scf00040g00012	3.23972	4.05955	9.62075	0.00192391	0.00540973
XLOC_005355	Peaxi162Scf00045g02037	tyramine hydroxycinnamoyl transferase [Solanum tuberosum]	37.0335	271.763	2.87545	6.0454	5e-05	0.000185415	yes		Peaxi162Scf00054g00217	3.23617	-0.185934	8.66855	0.00323749	0.00852464
XLOC_009855	Peaxi162Scf00110g01617	Unknown protein	1.02227	7.49998	2.87512	2.09576	0.0102	0.0217057	yes		Peaxi162Scf00038g02334	3.23034	2.08701	36.8526	1.27e-09	1.5e-08
XLOC_031455	Peaxi162Scf00954g00024	Trans-cinnamate 4-monooxygenase	5.93691	43.4618	2.87196	6.31044	5e-05	0.000185415	yes		Peaxi162Scf00259g00018	3.23012	6.14166	20.3114	6.58e-06	3.51e-05
XLOC_020761	Peaxi162Scf00371g00087	myb domain protein 74	13.2426	96.9191	2.87159	6.74415	5e-05	0.000185415	yes		Peaxi162Scf00347g00625	3.22998	7.80901	16.5518	4.73e-05	0.000206329
XLOC_001427	Peaxi162Scf00007g02414	myb domain protein 74	18.2671	132.317	2.85668	6.42038	5e-05	0.000185415	yes		Peaxi162Scf00113g00024	3.21117	3.11548	48.9206	2.67e-12	5e-11
XLOC_017254	Peaxi162Scf00270g00822	RING/U-box superfamily protein	13.2166	95.7088	2.8563	7.16274	5e-05	0.000185415	yes		Peaxi162Scf00201g00127	3.20481	5.02992	56.0091	7.21e-14	1.74e-12
XLOC_010786	Peaxi162Scf00128g00723	response regulator 11	5.73185	41.4521	2.85437	6.49324	5e-05	0.000185415	yes		Peaxi162Scf00074g00745	3.20432	3.36989	76.7699	1.92e-18	9.73e-17
XLOC_001979	Peaxi162Scf00011g01846	Lipid transfer-like protein VAS	49.3999	356.477	2.85123	7.0235	5e-05	0.000185415	yes		Peaxi162Scf01346g00216	3.20258	3.2385	55.7837	8.09e-14	1.93e-12
XLOC_006793	Peaxi162Scf00066g01121	2-oxoisovalerate dehydrogenase subunit alpha 1, mitochondrial	2.25044	16.21	2.84861	2.3251	0.03105	0.0567419	no		Peaxi162Scf00071g00313	3.20244	5.62827	68.7228	1.13e-16	4.33e-15
XLOC_013834	Peaxi162Scf00182g00045		1.6249	11.6992	2.84799	3.05105	0.0005	0.00152937	yes		Peaxi162Scf00930g00011	3.20163	5.05824	53.893	2.12e-13	4.73e-12
XLOC_011466	Peaxi162Scf00135g00128	conserved hypothetical protein [Ricinus communis] gb|EEF38291.1| conserved hypothetical protein [Ricinus communis]	0.883708	6.31809	2.83785	3.77811	5e-05	0.000185415	yes		Peaxi162Scf00901g00418	3.19839	-0.592135	11.1447	0.000842705	0.00261367
XLOC_014649	Peaxi162Scf00201g00127	diacylglycerol kinase 2	3.03631	21.6227	2.83216	6.07532	5e-05	0.000185415	yes		Peaxi162Scf00111g00922	3.19671	2.62658	23.0868	1.55e-06	9.53e-06
XLOC_020054	Peaxi162Scf00351g00911	Lysine-specific histone demethylase 1 homolog 2	13.5128	96.224	2.83207	7.03833	5e-05	0.000185415	yes		Peaxi162Scf00078g01131	3.19591	5.7931	159.975	1.15e-36	5.93e-34
XLOC_004699	Peaxi162Scf00038g01150	Inositol oxygenase 1	1.08574	7.7179	2.82953	2.56441	0.0016	0.00431488	yes		Peaxi162Scf00256g00093	3.19013	-0.240327	7.86478	0.00504069	0.0125635
XLOC_003252	Peaxi162Scf00020g00168	Late embryogenesis abundant (LEA) hydroxyproline-rich glycoprotein family	45.3755	321.951	2.82686	7.03126	5e-05	0.000185415	yes		Peaxi162Scf00858g00215	3.18916	9.47351	110.14	9.13e-26	1.22e-23
XLOC_000230	Peaxi162Scf00001g00369	sucrose synthase 3	8.89001	62.6411	2.81685	7.04413	5e-05	0.000185415	yes		Peaxi162Scf00440g00218	3.18063	5.58002	109.54	1.24e-25	1.6e-23
XLOC_022514	Peaxi162Scf00427g00004	Pentatricopeptide repeat (PPR) superfamily protein	0.48671	3.42668	2.81568	2.11827	0.0215	0.0413407	yes		Peaxi162Scf01312g00039	3.18034	0.568008	19.7902	8.64e-06	4.47e-05
XLOC_034001	Peaxi162Scf01346g00216	Alpha-glucosidase	1.51184	10.6365	2.81465	5.00558	5e-05	0.000185415	yes		Peaxi162Scf00290g00039	3.1763	1.82239	31.6535	1.84e-08	1.71e-07
XLOC_003363	Peaxi162Scf00021g00718	S-adenosyl-L-methionine-dependent methyltransferases superfamily protein	8.64054	60.5476	2.80888	6.79094	5e-05	0.000185415	yes		Peaxi162Scf00583g00004	3.17249	1.43202	23.326	1.37e-06	8.51e-06
XLOC_029417	Peaxi162Scf00783g00133	Bifunctional inhibitor/lipid-transfer protein/seed storage 2S albumin superfamily protein	145.165	1016.68	2.80809	6.75668	5e-05	0.000185415	yes		Peaxi162Scf00038g00721	3.17043	3.43472	37.9453	7.28e-10	8.94e-09
XLOC_016141	Peaxi162Scf00236g00005	Unknown protein	23.2381	162.674	2.80742	6.52106	5e-05	0.000185415	yes		Peaxi162Scf00102g01420	3.1695	1.21992	3.04465	0.0810037	0.13743
XLOC_002320	Peaxi162Scf00014g01420	Arabidopsis Inositol phosphorylceramide synthase 1	1.94196	13.5565	2.8034	3.20969	0.0003	0.000964629	yes		Peaxi162Scf00152g01634	3.16589	-0.38474	4.97624	0.0256977	0.0517251
XLOC_025934	Peaxi162Scf00583g00004	HXXXD-type acyl-transferase family protein	0.627016	4.37296	2.80204	2.54604	0.00245	0.0062886	yes		Peaxi162Scf00159g00048	3.16278	2.93362	11.1306	0.000849135	0.00263046
XLOC_030830	Peaxi162Scf00904g00459	S-type anion channel SLAH3	8.98241	62.5719	2.80034	6.83075	5e-05	0.000185415	yes		Peaxi162Scf00462g00005	3.15488	-0.528742	9.47241	0.00208585	0.00580206
XLOC_008718	Peaxi162Scf00089g01742	FAS-associated factor 2-B	9.18584	63.4124	2.78728	6.64188	5e-05	0.000185415	yes		Peaxi162Scf02261g00010	3.1543	0.193893	3.2725	0.0704502	0.122444
XLOC_024350	Peaxi162Scf00505g00053	BEST Arabidopsis thaliana protein match is: embryo defective 2170	7.94091	54.8003	2.78681	5.86285	5e-05	0.000185415	yes		Peaxi162Scf00013g00047	3.15243	1.48515	27.1272	1.9e-07	1.44e-06
XLOC_021413	Peaxi162Scf00391g00217	Protein phosphatase 2C family protein	2.34882	16.2069	2.7866	3.83169	5e-05	0.000185415	yes		Peaxi162Scf00269g00315	3.15045	2.61996	75.5755	3.52e-18	1.72e-16
XLOC_033866	Peaxi162Scf01313g00234	Leucine-rich receptor-like protein kinase family protein	7.72369	53.2846	2.78636	6.98937	5e-05	0.000185415	yes		Peaxi162Scf00619g00113	3.147	3.43957	48.6528	3.06e-12	5.67e-11
XLOC_027299	Peaxi162Scf00661g00521	CASP-like protein	27.0111	186.117	2.78459	6.28292	5e-05	0.000185415	yes		Peaxi162Scf00102g01850	3.1461	0.0900415	8.75412	0.00308903	0.00818159
XLOC_034440	Peaxi162Scf01569g00002	RING-H2 zinc finger protein ATL4 [Arabidopsis thaliana]	1.15462	7.94255	2.78218	2.92505	0.00095	0.00271699	yes		Peaxi162Scf00674g00033	3.14495	0.985482	3.41637	0.0645528	0.11376
XLOC_025306	Peaxi162Scf00549g00311	cysteine proteinase1	2.67479	18.3862	2.78113	4.44191	5e-05	0.000185415	yes		Peaxi162Scf00098g00134	3.14283	3.33282	3.43947	0.0636561	0.112467
XLOC_029496	Peaxi162Scf00786g00450	Rhodanese-like domain-containing protein 4, chloroplastic	5.36286	36.843	2.78031	6.04825	5e-05	0.000185415	yes		Peaxi162Scf00038g01645	3.14269	2.9343	3.44489	0.0634478	0.112175
XLOC_000690	Peaxi162Scf00003g04918	F-box family protein	2.5775	17.6994	2.77966	4.73851	5e-05	0.000185415	yes		Peaxi162Scf00175g00022	3.14209	2.79441	3.4495	0.0632708	0.111919
XLOC_028562	Peaxi162Scf00725g00022	F-box family protein	0.395653	2.71445	2.77835	2.17416	0.02285	0.0435759	yes		Peaxi162Scf00790g00013	3.14157	3.63279	3.45874	0.0629182	0.111372
XLOC_011771	Peaxi162Scf00141g00924	RNA-binding CRS1 / YhbY (CRM) domain protein	1.17274	7.96694	2.76415	3.00857	0.00025	0.000817896	yes		Peaxi162Scf00074g01920	3.1415	3.18413	3.45965	0.0628835	0.11132
XLOC_024222	Peaxi162Scf00498g00619	Long-chain-fatty-acid--CoA ligase 3	0.700182	4.7471	2.76124	3.47333	0.0003	0.000964629	yes		Peaxi162Scf00192g00019	3.14064	5.22782	3.46875	0.0625384	0.110813
XLOC_003251	Peaxi162Scf00020g00154	Late embryogenesis abundant protein	42.7885	290.051	2.76101	6.81858	5e-05	0.000185415	yes		Peaxi162Scf00171g00006	3.13794	3.96873	47.2162	6.36e-12	1.12e-10
XLOC_004411	Peaxi162Scf00037g00024	Glycoprotein membrane precursor GPI-anchored	4.49624	30.4584	2.76005	3.79607	5e-05	0.000185415	yes		Peaxi162Scf01517g00138	3.13778	3.80445	53.8059	2.21e-13	4.91e-12
XLOC_034441	Peaxi162Scf01571g00003		1.00972	6.79681	2.7509	1.2968	0.14615	0.212102	no		Peaxi162Scf00003g04130	3.13741	-0.0535559	13.138	0.00028936	0.001026
XLOC_001266	Peaxi162Scf00006g00353	RNA helicase family protein	0.82868	5.57396	2.74982	3.87339	5e-05	0.000185415	yes		Peaxi162Scf00288g00912	3.13738	2.76662	3.46038	0.0628557	0.11129
XLOC_009084	Peaxi162Scf00098g00610	BEL1-like homeodomain 1	7.14996	48.0328	2.74801	6.55364	5e-05	0.000185415	yes		Peaxi162Scf01101g00048	3.13653	0.0406245	6.23846	0.0125005	0.0277652
XLOC_031506	Peaxi162Scf00957g00111	phospholipase C 2	8.56306	57.4925	2.74717	6.67953	5e-05	0.000185415	yes		Peaxi162Scf00427g00004	3.13608	0.880326	21.8608	2.93e-06	1.7e-05
XLOC_021775	Peaxi162Scf00402g00927	Domain of unknown function (DUF966)	9.45222	63.4367	2.74659	3.82812	5e-05	0.000185415	yes		Peaxi162Scf00001g00369	3.13557	6.53174	53.202	3.01e-13	6.55e-12
XLOC_030779	Peaxi162Scf00901g00418	metal ion binding protein, putative [Ricinus communis] gb|EEF35919.1| metal ion binding protein, putative [Ricinus communis]	0.446894	2.98434	2.73941	1.35003	0.25005	0.325364	no		Peaxi162Scf00774g00123	3.13511	0.768796	16.1414	5.88e-05	0.00025053
XLOC_033460	Peaxi162Scf01227g00034	Transketolase	0.444388	2.95785	2.73466	2.74107	0.0006	0.00180172	yes		Peaxi162Scf00060g00123	3.13509	5.68682	37.3077	1.01e-09	1.21e-08
XLOC_017518	Peaxi162Scf00280g00613	Wall-associated receptor kinase-like 14	3.01681	20.0494	2.73246	5.60154	5e-05	0.000185415	yes		Peaxi162Scf00174g00141	3.13451	3.71555	9.94126	0.00161615	0.00463431
XLOC_014615	Peaxi162Scf00201g00025	Unknown protein	0.914133	6.0611	2.7291	3.35435	0.00035	0.00110899	yes		Peaxi162Scf00104g00816	3.13419	6.44875	3.41687	0.0645331	0.113735
XLOC_004532	Peaxi162Scf00038g00721	heptahelical transmembrane protein2	3.27292	21.7008	2.72909	4.43258	5e-05	0.000185415	yes		Peaxi162Scf00236g00005	3.13019	4.92219	105.6	9.02e-25	1.04e-22
XLOC_015575	Peaxi162Scf00222g00337	EXS (ERD1/XPR1/SYG1) family protein	5.93905	39.2184	2.72323	6.41886	5e-05	0.000185415	yes		Peaxi162Scf00046g00230	3.13006	0.949939	3.35713	0.0669148	0.117264
XLOC_004116	Peaxi162Scf00032g02024	golgi nucleotide sugar transporter 1	4.70295	31.0135	2.72126	5.47472	5e-05	0.000185415	yes		Peaxi162Scf00064g00427	3.12992	6.74132	181.233	2.61e-41	2.57e-38
XLOC_010763	Peaxi162Scf00128g00217	beta-1,4-N-acetylglucosaminyltransferase family protein	4.38335	28.8237	2.71715	5.1688	5e-05	0.000185415	yes		Peaxi162Scf00152g00238	3.12956	0.298045	3.34964	0.0672199	0.117749
XLOC_017193	Peaxi162Scf00269g00135	HXXXD-type acyl-transferase family protein	0.699858	4.59718	2.71562	2.66947	0.0014	0.00383394	yes		Peaxi162Scf00111g01224	3.12894	1.2763	34.5521	4.15e-09	4.4e-08
XLOC_032057	Peaxi162Scf01012g00011	Unknown protein	1.16877	7.63719	2.70806	1.33359	0.1372	0.201227	no		Peaxi162Scf00783g00133	3.12716	5.96727	69.3213	8.37e-17	3.26e-15
XLOC_024003	Peaxi162Scf00486g00310	alpha/beta-Hydrolases superfamily protein	5.01747	32.728	2.70549	5.21448	5e-05	0.000185415	yes		Peaxi162Scf00332g00629	3.12678	1.51412	3.30814	0.0689374	0.120238
XLOC_009056	Peaxi162Scf00097g02012		11.2512	73.242	2.7026	6.51096	5e-05	0.000185415	yes		Peaxi162Scf00088g01217	3.1243	6.18894	124.586	6.27e-29	1.31e-26
XLOC_033840	Peaxi162Scf01312g00039	cytochrome P450, family 82, subfamily C, polypeptide 2	0.700383	4.55635	2.70166	1.93324	0.02	0.0388292	yes		Peaxi162Scf01038g00113	3.12376	-0.489668	3.26207	0.0708997	0.123177
XLOC_029943	Peaxi162Scf00818g00126	cofactor assembly of complex C	0.49812	3.23623	2.69975	4.03127	5e-05	0.000185415	yes		Peaxi162Scf00825g00022	3.12344	1.4584	3.24358	0.0717039	0.124383
XLOC_008478	Peaxi162Scf00088g00817	Heparanase-like protein 3	12.9839	84.2409	2.69779	6.76314	5e-05	0.000185415	yes		Peaxi162Scf00401g00034	3.1194	-0.485725	5.32918	0.0209712	0.043427
XLOC_004942	Peaxi162Scf00041g10112	VQ motif-containing family protein [Populus trichocarpa] gb|EEE94381.1| VQ motif-containing family protein [Populus trichocarpa]	9.60032	62.1973	2.6957	6.28829	5e-05	0.000185415	yes		Peaxi162Scf00516g00033	3.11893	-0.621296	3.20173	0.0735602	0.127036
XLOC_001655	Peaxi162Scf00009g00111		0.922257	5.96827	2.69407	0.727	0.16015	0.228433	no		Peaxi162Scf00740g00138	3.11569	-0.463593	3.13318	0.0767139	0.131336
XLOC_030021	Peaxi162Scf00823g00021	Blue (type 1) copper domain [Medicago truncatula]	0.577269	3.73373	2.6933	1.34762	0.09555	0.148924	no		Peaxi162Scf00344g01810	3.11448	0.195333	3.11307	0.0776663	0.13267
XLOC_014431	Peaxi162Scf00195g00519	cytochrome P450, family 718	11.1075	71.5212	2.68684	6.41615	5e-05	0.000185415	yes		Peaxi162Scf01093g00116	3.10735	0.473238	19.0939	1.24e-05	6.22e-05
XLOC_032014	Peaxi162Scf01007g00013	UPF0329 protein ECU01_0100/ECU01_1510/ECU08_0030, putative isoform 1 [Theobroma cacao] gb|EOY05482.1| UPF0329 protein ECU01_0100/ECU01_1510/ECU08_0030, putative isoform 1 [Theobroma cacao]	4.90353	31.5598	2.68619	4.48922	5e-05	0.000185415	yes		Peaxi162Scf00658g00314	3.10462	6.24738	214.613	1.35e-48	2.34e-45
XLOC_007536	Peaxi162Scf00074g01621	Protein LURP-one-related 17	0.645521	4.14964	2.68445	1.83137	0.0332	0.0601182	no		Peaxi162Scf00744g00346	3.10313	-0.72073	2.91466	0.0877777	0.147092
XLOC_004552	Peaxi162Scf00038g00114	Plant protein of unknown function (DUF868)	0.481477	3.09327	2.68359	1.47121	0.033	0.0598093	no		Peaxi162Scf00330g00710	3.10006	2.0222	20.0547	7.53e-06	3.96e-05
XLOC_012631	Peaxi162Scf00160g01527	acetyl-CoA carboxylase 1	11.6055	74.5393	2.6832	6.62924	5e-05	0.000185415	yes		Peaxi162Scf00130g00326	3.09611	6.24562	62.9197	2.15e-15	6.69e-14
XLOC_031956	Peaxi162Scf00998g00127	NAC domain protein,	0.943582	6.06009	2.68312	2.68958	0.00165	0.00443308	yes		Peaxi162Scf00347g00618	3.09273	6.45686	25.1335	5.35e-07	3.67e-06
XLOC_029763	Peaxi162Scf00803g00412	Unknown protein	1.45506	9.30469	2.67688	1.94272	0.02135	0.0410892	yes		Peaxi162Scf00284g00033	3.09209	3.5228	26.7305	2.34e-07	1.73e-06
XLOC_031813	Peaxi162Scf00985g00422	Peroxidase superfamily protein	64.4334	411.08	2.67354	6.59938	5e-05	0.000185415	yes		Peaxi162Scf00088g00817	3.09165	4.93309	99.3628	2.1e-23	2.01e-21
XLOC_032443	Peaxi162Scf01062g00213	Unknown protein	3.28778	20.9073	2.66882	2.84885	0.00045	0.00139113	yes		Peaxi162Scf00201g00243	3.0882	-0.148522	9.31244	0.00227603	0.0062646
XLOC_024953	Peaxi162Scf00536g00035	brain protein 44-like protein [Zea mays]	0.946485	6.01296	2.66742	2.28595	0.02025	0.0392506	yes		Peaxi162Scf00295g00091	3.08686	2.07423	19.6532	9.28e-06	4.77e-05
XLOC_014621	Peaxi162Scf00201g00240	Chaperone protein ClpB	1.34276	8.50327	2.66282	4.91269	5e-05	0.000185415	yes		Peaxi162Scf00205g00616	3.08508	6.85357	133.89	5.77e-31	1.57e-28
XLOC_002019	Peaxi162Scf00012g02716	Potassium transporter family protein	0.506462	3.20332	2.66104	2.85059	0.00045	0.00139113	yes		Peaxi162Scf01327g00137	3.0826	5.44859	13.6388	0.000221564	0.000809638
XLOC_003911	Peaxi162Scf00029g01511	Glyc 2 [Theobroma cacao]	1.01787	6.43505	2.66039	4.2941	5e-05	0.000185415	yes		Peaxi162Scf00314g00529	3.0808	2.89622	21.8386	2.97e-06	1.72e-05
XLOC_005183	Peaxi162Scf00045g01021	Unknown protein	2.00612	12.6758	2.6596	2.97404	0.00085	0.00246011	yes		Peaxi162Scf00548g00661	3.08067	3.54466	52.0156	5.51e-13	1.16e-11
XLOC_013471	Peaxi162Scf00174g00054	Interstitial collagenase	2.63387	16.6061	2.65646	3.66138	5e-05	0.000185415	yes		Peaxi162Scf00852g00061	3.07569	0.281592	10.7636	0.00103515	0.00313544
XLOC_021343	Peaxi162Scf00390g00326	with no lysine (K) kinase 5	5.05254	31.8067	2.65425	5.97205	5e-05	0.000185415	yes		Peaxi162Scf00011g01846	3.07512	6.01406	63.33	1.75e-15	5.57e-14
XLOC_023204	Peaxi162Scf00451g00429	T4P13.26 protein isoform 1 [Theobroma cacao] gb|EOY03587.1| T4P13.26 protein isoform 1 [Theobroma cacao]	0.750043	4.71848	2.65328	2.64836	0.00285	0.00715063	yes		Peaxi162Scf00557g00051	3.07391	2.77805	6.35904	0.0116785	0.0262007
XLOC_006794	Peaxi162Scf00066g01129	Unknown protein	13.1774	82.658	2.64909	6.39128	5e-05	0.000185415	yes		Peaxi162Scf00420g00057	3.06774	-0.1437	6.78595	0.00918784	0.0212079
XLOC_002758	Peaxi162Scf00016g00049	ATP binding microtubule motor family protein	8.50836	53.3617	2.64885	6.52907	5e-05	0.000185415	yes		Peaxi162Scf00123g00069	3.0658	2.39836	24.4881	7.48e-07	4.95e-06
XLOC_008837	Peaxi162Scf00092g00339	Bifunctional inhibitor/lipid-transfer protein/seed storage 2S albumin superfamily protein	31.9909	200.609	2.64865	6.13012	5e-05	0.000185415	yes		Peaxi162Scf00183g01416	3.06507	0.18789	11.2192	0.000809551	0.0025218
XLOC_012547	Peaxi162Scf00159g01028	sulfate transporter 91	6.47788	40.4995	2.64431	6.25431	5e-05	0.000185415	yes		Peaxi162Scf00286g00087	3.0646	3.05652	16.8708	4e-05	0.000177517
XLOC_001392	Peaxi162Scf00007g00828	Galactosyltransferase family protein	13.0229	81.371	2.64346	6.29281	5e-05	0.000185415	yes		Peaxi162Scf00166g00824	3.06454	5.53176	13.1595	0.000286067	0.0010163
XLOC_026266	Peaxi162Scf00603g00007	Protein of unknown function (DUF1677)	0.753909	4.70597	2.64203	1.42932	0.0077	0.0169943	yes		Peaxi162Scf00415g00077	3.05945	1.562	7.56817	0.00594081	0.014505
XLOC_032001	Peaxi162Scf01003g00017	Protein kinase superfamily protein	0.592243	3.69234	2.64027	2.5668	0.00285	0.00715063	yes		Peaxi162Scf01069g10012	3.04558	2.30727	16.8308	4.09e-05	0.000180929
XLOC_003082	Peaxi162Scf00017g00248	Calmodulin binding protein-like	9.46162	58.8903	2.63787	6.34051	5e-05	0.000185415	yes		Peaxi162Scf00004g00283	3.04355	1.77357	6.59534	0.0102246	0.0232921
XLOC_025216	Peaxi162Scf00546g00419	acyl acyl-carrier-protein thioesterase type B [Camellia oleifera]	53.2594	331.388	2.63741	6.65558	5e-05	0.000185415	yes		Peaxi162Scf00008g03716	3.04316	0.223139	5.94166	0.0147871	0.0321004
XLOC_027029	Peaxi162Scf00647g00049	AP2-like ethylene-responsive transcription factor	1.58441	9.85385	2.63674	3.87558	5e-05	0.000185415	yes		Peaxi162Scf00020g00168	3.04265	6.19283	59.068	1.52e-14	4.12e-13
XLOC_005269	Peaxi162Scf00045g00142	NAD(P)-binding Rossmann-fold superfamily protein	1.17351	7.293	2.63568	2.70942	0.00165	0.00443308	yes		Peaxi162Scf00382g00013	3.03718	2.86878	36.092	1.88e-09	2.15e-08
XLOC_007302	Peaxi162Scf00072g00024	Protein kinase superfamily protein	16.2174	100.726	2.63483	6.31902	5e-05	0.000185415	yes		Peaxi162Scf00701g00041	3.03571	1.79469	36.9305	1.22e-09	1.45e-08
XLOC_013371	Peaxi162Scf00171g01035	potassium transporter 2	0.605583	3.75403	2.63204	2.9485	0.00045	0.00139113	yes		Peaxi162Scf00102g01057	3.03044	0.48489	10.3499	0.00129479	0.00381474
XLOC_018108	Peaxi162Scf00297g00098	trehalose phosphate synthase	16.0012	99.1276	2.6311	6.52073	5e-05	0.000185415	yes		Peaxi162Scf00045g01736	3.0299	2.38975	16.8647	4.01e-05	0.000178028
XLOC_017188	Peaxi162Scf00269g00315	IQ-domain 9	3.36082	20.8055	2.63008	4.14837	5e-05	0.000185415	yes		Peaxi162Scf00498g10029	3.02778	3.91495	42.2993	7.83e-11	1.13e-09
XLOC_009722	Peaxi162Scf00108g00224	Protein phosphatase 2C family protein	4.89405	30.23	2.62688	4.69849	5e-05	0.000185415	yes		Peaxi162Scf00097g02012	3.02454	4.62751	52.4763	4.35e-13	9.32e-12
XLOC_028514	Peaxi162Scf00723g00036	Unknown protein	84.2467	517.903	2.61999	5.24308	5e-05	0.000185415	yes		Peaxi162Scf00207g00333	3.02298	7.27509	84.8505	3.22e-20	2.07e-18
XLOC_023843	Peaxi162Scf00478g00045	Lipase/lipooxygenase, PLAT/LH2 family protein	7.22232	44.363	2.61882	4.75349	5e-05	0.000185415	yes		Peaxi162Scf00134g01716	3.01411	1.53774	18.4657	1.73e-05	8.38e-05
XLOC_018964	Peaxi162Scf00320g00020	phosphatidylinositol-4-phosphate 5-kinase family protein	5.38313	33.027	2.61713	6.65452	5e-05	0.000185415	yes		Peaxi162Scf00021g00718	3.01168	5.70603	43.5799	4.07e-11	6.21e-10
XLOC_033058	Peaxi162Scf01158g00313	Bifunctional inhibitor/lipid-transfer protein/seed storage 2S albumin superfamily protein [Theobroma cacao] gb|EOX94707.1| Bifunctional inhibitor/lipid-transfer protein/seed storage 2S albumin superfamily protein [Theobroma cacao]	127.468	781.6	2.6163	6.43534	5e-05	0.000185415	yes		Peaxi162Scf01622g00012	3.00631	4.17193	121.539	2.91e-28	5.43e-26
XLOC_026498	Peaxi162Scf00616g00417	Protein kinase superfamily protein	7.2921	44.6236	2.6134	5.84807	5e-05	0.000185415	yes		Peaxi162Scf00713g00031	3.00564	6.46472	21.854	2.94e-06	1.71e-05
XLOC_022040	Peaxi162Scf00411g00026	C2H2-type zinc finger family protein	0.839955	5.11393	2.60605	1.68883	0.0479	0.0824667	no		Peaxi162Scf00171g00035	3.00474	0.630942	2.9952	0.0835115	0.140992
XLOC_020243	Peaxi162Scf00359g00108	Unknown protein	3.21319	19.501	2.60147	3.52314	5e-05	0.000185415	yes		Peaxi162Scf00714g00331	2.99618	0.7545	29.0066	7.21e-08	5.91e-07
XLOC_014984	Peaxi162Scf00207g00333	hydroxyproline-rich systemin precursor [Petunia x hybrida]	134.317	814.96	2.60109	6.68277	5e-05	0.000185415	yes		Peaxi162Scf00111g00920	2.99288	-0.325473	3.7341	0.0533122	0.096809
XLOC_030443	Peaxi162Scf00859g00112	G-type lectin S-receptor-like serine/threonine-protein kinase	0.885255	5.36012	2.5981	4.85537	5e-05	0.000185415	yes		Peaxi162Scf00084g00119	2.98973	2.19506	23.9271	1e-06	6.41e-06
XLOC_004709	Peaxi162Scf00038g01316	Dof-type zinc finger DNA-binding family protein	6.98611	42.1266	2.59217	3.74603	5e-05	0.000185415	yes		Peaxi162Scf00390g00326	2.98882	3.92022	99.8203	1.67e-23	1.6e-21
XLOC_002563	Peaxi162Scf00015g00308	RNA-binding protein 42	1.53731	9.26259	2.59101	3.22113	0.00035	0.00110899	yes		Peaxi162Scf00122g02417	2.9821	2.89908	31.7735	1.73e-08	1.62e-07
XLOC_028356	Peaxi162Scf00714g00331	Heat stress transcription factor B-2b	0.970861	5.83112	2.58644	2.61902	0.00245	0.0062886	yes		Peaxi162Scf00037g00024	2.98137	2.98391	21.3287	3.87e-06	2.18e-05
XLOC_033069	Peaxi162Scf01159g00229	ATP-binding cassette sub-family F member 2	3.25716	19.5151	2.58291	5.18521	5e-05	0.000185415	yes		Peaxi162Scf00904g00459	2.97246	5.26597	45.448	1.57e-11	2.58e-10
XLOC_011373	Peaxi162Scf00133g00128	cytochrome P450, family 96, subfamily A, polypeptide 10	7.63272	45.6562	2.58054	5.94069	5e-05	0.000185415	yes		Peaxi162Scf00231g00089	2.97246	1.27427	24.6016	7.05e-07	4.69e-06
XLOC_000516	Peaxi162Scf00002g05435	pleiotropic drug resistance 6	2.72148	16.2518	2.57814	5.98934	5e-05	0.000185415	yes		Peaxi162Scf00178g00077	2.9707	3.5514	14.3751	0.000149773	0.000573849
XLOC_015836	Peaxi162Scf00228g00914	myb domain protein 78	21.7475	129.814	2.57752	6.10163	5e-05	0.000185415	yes		Peaxi162Scf00547g00610	2.96694	6.20494	140.777	1.8e-32	5.83e-30
XLOC_004495	Peaxi162Scf00037g01033	respiratory burst oxidase homolog B	0.786682	4.68325	2.57366	3.59339	5e-05	0.000185415	yes		Peaxi162Scf00505g00053	2.96656	5.23805	114.667	9.31e-27	1.43e-24
XLOC_024123	Peaxi162Scf00493g00316	Remorin family protein	17.6865	104.998	2.56965	5.50989	5e-05	0.000185415	yes		Peaxi162Scf00415g00415	2.9595	0.703671	10.8023	0.00101374	0.00307241
XLOC_031778	Peaxi162Scf00984g00023	Beta-amyrin synthase	3.80991	22.5755	2.56693	5.74609	5e-05	0.000185415	yes		Peaxi162Scf00371g00087	2.95917	5.43026	56.4454	5.78e-14	1.41e-12
XLOC_024138	Peaxi162Scf00494g00411	Protein phosphatase 2C family protein	15.6195	92.3113	2.56315	6.52055	5e-05	0.000185415	yes		Peaxi162Scf00347g00820	2.95795	1.29944	23.9561	9.86e-07	6.33e-06
XLOC_001566	Peaxi162Scf00008g00428	homeobox protein 40	0.558844	3.29912	2.56156	1.6688	0.04515	0.0784114	no		Peaxi162Scf00007g02414	2.95592	5.1127	32.8435	9.99e-09	9.79e-08
XLOC_008293	Peaxi162Scf00084g00077	purine permease 10	0.930733	5.48347	2.55865	2.24032	0.00685	0.0153483	yes		Peaxi162Scf00074g00626	2.95549	1.12522	21.0772	4.41e-06	2.46e-05
XLOC_030688	Peaxi162Scf00891g00120	Blue copper protein [Morus notabilis]	335.24	1974.36	2.55812	5.17342	5e-05	0.000185415	yes		Peaxi162Scf00745g00611	2.95352	4.01386	68.8461	1.06e-16	4.08e-15
XLOC_026151	Peaxi162Scf00595g00111	alanine:glyoxylate aminotransferase 3	0.707415	4.16608	2.55806	2.84649	0.0011	0.00309629	yes		Peaxi162Scf00071g01115	2.95344	0.199287	12.8499	0.000337497	0.00117246
XLOC_007607	Peaxi162Scf00074g00745	UDP-glucose 4-epimerase 5	6.76762	39.6716	2.55139	5.65558	5e-05	0.000185415	yes		Peaxi162Scf00053g00716	2.9486	6.86306	109.832	1.07e-25	1.42e-23
XLOC_031741	Peaxi162Scf00981g00419	squamosa promoter binding protein-like 5	1.12096	6.55579	2.54803	2.19842	0.0126	0.0260482	yes		Peaxi162Scf01566g00007	2.94248	5.54296	31.6108	1.88e-08	1.74e-07
XLOC_008489	Peaxi162Scf00088g01217	sucrose phosphate synthase 1F	4.77506	27.9159	2.5475	6.21636	5e-05	0.000185415	yes		Peaxi162Scf00339g00086	2.93723	9.37749	70.5268	4.54e-17	1.88e-15
XLOC_027440	Peaxi162Scf00673g00012	Unknown protein	0.818197	4.75821	2.5399	1.68409	0.2527	0.327902	no		Peaxi162Scf00732g00316	2.93671	1.09094	20.247	6.81e-06	3.62e-05
XLOC_011441	Peaxi162Scf00134g01716	17.8 kDa class I heat shock protein	0.885749	5.14273	2.53757	1.34285	0.02845	0.0526144	no		Peaxi162Scf00222g00337	2.93618	4.91788	60.2581	8.32e-15	2.34e-13
XLOC_007234	Peaxi162Scf00071g00313	Protein of unknown function, DUF538	5.44217	31.5248	2.53424	3.50503	5e-05	0.000185415	yes		Peaxi162Scf00135g00128	2.93318	3.11055	44.8936	2.08e-11	3.34e-10
XLOC_007061	Peaxi162Scf00069g01511	Core-2/I-branching beta-1,6-N-acetylglucosaminyltransferase family protein	12.4082	71.7407	2.5315	6.13367	5e-05	0.000185415	yes		Peaxi162Scf00389g00619	2.93299	1.1131	20.2041	6.96e-06	3.7e-05
XLOC_023909	Peaxi162Scf00481g00624	Unknown protein	10.5207	60.8241	2.53142	6.01896	5e-05	0.000185415	yes		Peaxi162Scf00072g00024	2.93193	5.70665	96.4117	9.33e-23	8.09e-21
XLOC_023500	Peaxi162Scf00462g00071	mitogen-activated protein kinase kinase kinase 15	1.88539	10.8853	2.52945	3.67058	5e-05	0.000185415	yes		Peaxi162Scf00391g00217	2.93162	2.97105	41.864	9.78e-11	1.38e-09
XLOC_022006	Peaxi162Scf00409g00093	Uncharacterised conserved protein UCP015417, vWA	23.0985	132.453	2.51961	6.53	5e-05	0.000185415	yes		Peaxi162Scf00165g01840	2.9301	1.41476	16.7295	4.31e-05	0.000189672
XLOC_020186	Peaxi162Scf00357g00077	Protein of unknown function, DUF538	26.6417	152.748	2.51939	5.71397	5e-05	0.000185415	yes		Peaxi162Scf00270g00822	2.92869	5.86076	115.192	7.14e-27	1.15e-24
XLOC_032517	Peaxi162Scf01068g00314	myb domain protein 105	5.65398	32.3959	2.51847	4.98168	5e-05	0.000185415	yes		Peaxi162Scf00008g03714	2.92567	1.81615	30.773	2.9e-08	2.58e-07
XLOC_029913	Peaxi162Scf00815g00311	Fasciclin-like arabinogalactan family protein	0.599446	3.43378	2.5181	1.47796	0.0532	0.0902971	no		Peaxi162Scf00038g01522	2.92343	2.38341	6.74485	0.00940188	0.0216414
XLOC_006603	Peaxi162Scf00064g01532	casein kinase I-like 5	4.89212	27.9824	2.51599	5.89853	5e-05	0.000185415	yes		Peaxi162Scf00007g00828	2.922	4.40599	102.468	4.38e-24	4.61e-22
XLOC_005953	Peaxi162Scf00053g00716	alpha/beta-Hydrolases superfamily protein	4.89899	27.9286	2.51119	4.7168	5e-05	0.000185415	yes		Peaxi162Scf00089g00137	2.92097	2.28655	27.2642	1.77e-07	1.35e-06
XLOC_031697	Peaxi162Scf00977g00007	Unknown protein	1.8199	10.3622	2.5094	1.51954	0.24185	0.317688	no		Peaxi162Scf00280g00613	2.91739	3.95114	70.6086	4.36e-17	1.81e-15
XLOC_028610	Peaxi162Scf00732g00140	HAD superfamily, subfamily IIIB acid phosphatase	0.827278	4.68562	2.5018	2.49761	0.00555	0.01279	yes		Peaxi162Scf00016g03016	2.91739	1.46536	25.0093	5.71e-07	3.89e-06
XLOC_031342	Peaxi162Scf00945g00013	Auxin-responsive GH3 family protein	8.42982	47.1597	2.48398	6.00807	5e-05	0.000185415	yes		Peaxi162Scf00919g00048	2.91696	1.19847	15.8956	6.69e-05	0.000280632
XLOC_033253	Peaxi162Scf01189g00009	WRKY DNA-binding protein 71	15.799	88.146	2.48006	5.96379	5e-05	0.000185415	yes		Peaxi162Scf00890g00014	2.9131	1.78176	20.1	7.35e-06	3.88e-05
XLOC_030714	Peaxi162Scf00893g00434	conserved hypothetical protein [Ricinus communis] gb|EEF52843.1| conserved hypothetical protein [Ricinus communis]	1.5623	8.66748	2.47194	3.56333	5e-05	0.000185415	yes		Peaxi162Scf01132g00348	2.90881	-0.0201327	9.52499	0.00202693	0.00566223
XLOC_008041	Peaxi162Scf00079g00249	Fasciclin-like domain-containing protein [Medicago truncatula] gb|AES99537.1| Fasciclin-like domain-containing protein [Medicago truncatula]	0.607835	3.37093	2.47139	1.24775	0.24425	0.320098	no		Peaxi162Scf00128g00723	2.9052	4.52705	82.0367	1.34e-19	7.77e-18
XLOC_014196	Peaxi162Scf00191g00046	alpha/beta-Hydrolases superfamily protein	1.53629	8.49616	2.46736	5.34169	5e-05	0.000185415	yes		Peaxi162Scf00767g00113	2.90492	-0.702418	4.65079	0.0310392	0.0609186
XLOC_023369	Peaxi162Scf00457g00215	trehalose phosphate synthase	38.1306	210.814	2.46695	6.04816	5e-05	0.000185415	yes		Peaxi162Scf00168g01738	2.90216	-0.484715	7.66626	0.0056263	0.0138284
XLOC_006649	Peaxi162Scf00064g00737	Unknown protein	2.0871	11.5199	2.46456	3.87795	5e-05	0.000185415	yes		Peaxi162Scf00732g00317	2.90018	4.75861	6.19515	0.0128101	0.0283555
XLOC_006367	Peaxi162Scf00060g00123	Unknown protein	1.8221	10.0537	2.46405	4.09925	5e-05	0.000185415	yes		Peaxi162Scf00763g00326	2.89916	2.03837	34.8386	3.58e-09	3.85e-08
XLOC_010872	Peaxi162Scf00128g00052	Paramyosin, putative [Ricinus communis] gb|EEF47616.1| Paramyosin, putative [Ricinus communis]	11.282	62.1147	2.46091	6.26666	5e-05	0.000185415	yes		Peaxi162Scf00281g00028	2.89724	5.9125	71.69	2.52e-17	1.09e-15
XLOC_010758	Peaxi162Scf00128g00135	UDP-galactose:fucoside alpha-3-galactosyltransferase [Morus notabilis]	0.84601	4.64335	2.45642	3.55678	5e-05	0.000185415	yes		Peaxi162Scf00357g00077	2.89127	6.09392	51.4127	7.49e-13	1.52e-11
XLOC_015892	Peaxi162Scf00231g00021	NAD(P)-binding Rossmann-fold superfamily protein	14.8527	81.2942	2.45243	6.06822	5e-05	0.000185415	yes		Peaxi162Scf00135g00056	2.89039	4.05092	79.9774	3.79e-19	2.08e-17
XLOC_005456	Peaxi162Scf00047g00336	sucrose phosphate synthase 3F	0.787077	4.28059	2.44323	3.74981	5e-05	0.000185415	yes		Peaxi162Scf00336g00172	2.88488	2.23127	25.4158	4.62e-07	3.21e-06
XLOC_003012	Peaxi162Scf00017g00324	UDP-Glycosyltransferase superfamily protein	8.71923	47.378	2.44194	5.70676	5e-05	0.000185415	yes		Peaxi162Scf00141g00924	2.88207	2.27465	33.9275	5.72e-09	5.91e-08
XLOC_012208	Peaxi162Scf00152g01338	hydroxyproline-rich glycoprotein family protein	0.75919	4.12219	2.44088	2.50128	0.0027	0.00681936	yes		Peaxi162Scf00177g00001	2.88183	3.78121	55.5518	9.1e-14	2.15e-12
XLOC_028925	Peaxi162Scf00751g00044	Acidic leucine-rich nuclear phosphoprotein 32-related protein	8.76085	47.4463	2.43715	5.56666	5e-05	0.000185415	yes		Peaxi162Scf00089g01742	2.87895	4.98447	122.606	1.7e-28	3.32e-26
XLOC_002350	Peaxi162Scf00015g00126	DNA/RNA-binding protein KIN17	13.0393	70.6084	2.43698	6.14998	5e-05	0.000185415	yes		Peaxi162Scf01227g00034	2.87501	0.939542	31.3106	2.2e-08	2e-07
XLOC_033795	Peaxi162Scf01306g00019	basic helix-loop-helix (bHLH) DNA-binding superfamily protein	16.4299	88.9035	2.43592	6.06283	5e-05	0.000185415	yes		Peaxi162Scf00231g00432	2.87084	-0.0555619	4.44818	0.0349384	0.0674286
XLOC_016933	Peaxi162Scf00262g00051	Unknown protein	3.03219	16.3952	2.43484	1.73418	0.0194	0.0378215	yes		Peaxi162Scf00020g00154	2.86943	8.06818	62.9772	2.09e-15	6.52e-14
XLOC_013446	Peaxi162Scf00174g00101	phospholipase D alpha 1	1.02383	5.52928	2.43311	3.36158	5e-05	0.000185415	yes		Peaxi162Scf00128g00217	2.86439	4.10066	104.009	2.01e-24	2.18e-22
XLOC_017455	Peaxi162Scf00274g00860	conserved hypothetical protein [Ricinus communis] gb|EEF46989.1| conserved hypothetical protein [Ricinus communis]	2.81795	15.2159	2.43287	2.7876	0.00075	0.00220004	yes		Peaxi162Scf00191g00046	2.86243	5.16297	51.3957	7.55e-13	1.53e-11
XLOC_033532	Peaxi162Scf01248g00010	Unknown protein	87.5854	472.913	2.43281	6.20778	5e-05	0.000185415	yes		Peaxi162Scf00859g00112	2.8607	3.66004	31.7426	1.76e-08	1.64e-07
XLOC_020509	Peaxi162Scf00362g01041	Calcium-binding EF-hand family protein	7.05567	38.0341	2.43044	5.0348	5e-05	0.000185415	yes		Peaxi162Scf00198g00043	2.85905	2.23019	21.16	4.23e-06	2.36e-05
XLOC_002321	Peaxi162Scf00014g00156	18.2 kDa class I heat shock protein	0.520461	2.80188	2.42853	1.30795	0.0396	0.0700517	no		Peaxi162Scf00038g01736	2.85889	6.03414	152.938	3.95e-35	1.74e-32
XLOC_032370	Peaxi162Scf01055g00116	Protein of unknown function (DUF1264)	1.15156	6.14802	2.41653	2.00844	0.0074	0.0164183	yes		Peaxi162Scf00684g00578	2.85808	3.39978	41.9245	9.49e-11	1.35e-09
XLOC_025165	Peaxi162Scf00543g00413	Protein kinase superfamily protein	1.48183	7.89357	2.4133	2.63684	0.00115	0.00322042	yes		Peaxi162Scf00450g00740	2.85767	3.17576	59.0077	1.57e-14	4.25e-13
XLOC_003160	Peaxi162Scf00019g00037	alpha/beta-Hydrolases superfamily protein	1.15069	6.1213	2.41133	2.04031	0.0064	0.0144727	yes		Peaxi162Scf00429g00017	2.84747	4.04011	44.5344	2.5e-11	3.96e-10
XLOC_005221	Peaxi162Scf00045g01736	Unknown protein	2.16271	11.4939	2.40996	1.77751	0.0256	0.0480316	yes		Peaxi162Scf00493g00316	2.84708	4.77591	122.251	2.03e-28	3.9e-26
XLOC_002393	Peaxi162Scf00015g00816	Eukaryotic aspartyl protease family protein	5.38915	28.6269	2.40924	4.8667	5e-05	0.000185415	yes		Peaxi162Scf00415g00416	2.84512	2.33522	39.3288	3.58e-10	4.66e-09
XLOC_013690	Peaxi162Scf00178g01110	WRKY family transcription factor	70.1036	372.342	2.40907	5.78823	5e-05	0.000185415	yes		Peaxi162Scf00009g01526	2.84445	1.66512	17.0665	3.61e-05	0.000161846
XLOC_003874	Peaxi162Scf00028g02010	Mannose-binding lectin superfamily protein	9.1788	48.7274	2.40836	5.96239	5e-05	0.000185415	yes		Peaxi162Scf00953g00316	2.84289	2.36614	10.1818	0.00141832	0.00413051
XLOC_021879	Peaxi162Scf00406g00042	heat shock protein 70	1.61385	8.55142	2.40566	3.45322	5e-05	0.000185415	yes		Peaxi162Scf00011g00533	2.84282	3.47584	21.0434	4.49e-06	2.49e-05
XLOC_026587	Peaxi162Scf00619g00113	Protein kinase superfamily protein	4.10939	21.7377	2.4032	4.64188	5e-05	0.000185415	yes		Peaxi162Scf00228g00914	2.83571	5.47541	38.3425	5.94e-10	7.41e-09
XLOC_012587	Peaxi162Scf00160g00053	Unknown protein	5.10923	27.0221	2.40296	5.19634	5e-05	0.000185415	yes		Peaxi162Scf00719g00031	2.83443	0.122463	6.57177	0.0103609	0.0235533
XLOC_009951	Peaxi162Scf00111g00065	Leucine-rich receptor-like protein kinase family protein	1.50573	7.94031	2.39874	4.54122	5e-05	0.000185415	yes		Peaxi162Scf01242g00036	2.83111	3.11126	58.0139	2.6e-14	6.78e-13
XLOC_027941	Peaxi162Scf00691g00003	Multidrug resistance protein ABC transporter family protein, putative [Theobroma cacao] gb|EOX95238.1| Multidrug resistance protein ABC transporter family protein, putative [Theobroma cacao]	5.29292	27.7837	2.3921	3.66546	5e-05	0.000185415	yes		Peaxi162Scf01205g00030	2.83076	-0.952586	3.2824	0.0700265	0.121779
XLOC_006626	Peaxi162Scf00064g10024	mitogen-activated protein kinase kinase kinase 5	4.18086	21.8766	2.38752	5.45625	5e-05	0.000185415	yes		Peaxi162Scf00000g00776	2.8277	-0.0369601	9.16853	0.00246213	0.00670844
XLOC_007791	Peaxi162Scf00076g00320	Protein NRT1/ PTR FAMILY 3.1	4.52873	23.6659	2.38563	5.0756	5e-05	0.000185415	yes		Peaxi162Scf00382g00067	2.82594	3.9225	27.2841	1.76e-07	1.34e-06
XLOC_017036	Peaxi162Scf00264g00117	Acetamidase/Formamidase family protein	6.78047	35.423	2.38523	5.48607	5e-05	0.000185415	yes		Peaxi162Scf00362g01041	2.82345	4.50562	140.616	1.95e-32	6.21e-30
XLOC_009959	Peaxi162Scf00111g00923	gibberellin 2-oxidase	3.1254	16.322	2.38471	3.9088	5e-05	0.000185415	yes		Peaxi162Scf00061g00092	2.8209	0.133151	4.03322	0.0446128	0.0832751
XLOC_009584	Peaxi162Scf00105g01114	CHY-type/CTCHY-type/RING-type Zinc finger protein	168.993	882.314	2.38433	5.17341	5e-05	0.000185415	yes		Peaxi162Scf00213g00124	2.82029	1.6058	12.9908	0.000313027	0.00109814
XLOC_010632	Peaxi162Scf00126g00124	protein kinase family protein	1.58256	8.25292	2.38265	1.71524	0.1683	0.237752	no		Peaxi162Scf00045g01021	2.81956	1.62809	39.2844	3.66e-10	4.76e-09
XLOC_017430	Peaxi162Scf00274g00443	NAC domain protein,	1.69208	8.81901	2.38182	3.09919	5e-05	0.000185415	yes		Peaxi162Scf00167g01330	2.81373	9.3257	50.0318	1.51e-12	2.95e-11
XLOC_008348	Peaxi162Scf00085g02210	Protein kinase superfamily protein	4.85662	25.2356	2.37743	4.89207	5e-05	0.000185415	yes		Peaxi162Scf37203g00001	2.81325	-1.03114	5.76224	0.0163741	0.0350172
XLOC_011715	Peaxi162Scf00141g00336	Protein kinase superfamily protein	3.23425	16.8031	2.37722	3.6709	5e-05	0.000185415	yes		Peaxi162Scf00074g01825	2.81259	0.719303	15.2351	9.49e-05	0.000383993
XLOC_017545	Peaxi162Scf00281g00028	alpha/beta-Hydrolases superfamily protein	5.46047	28.3111	2.37427	4.41582	5e-05	0.000185415	yes		Peaxi162Scf00264g00836	2.81115	1.29728	15.8478	6.86e-05	0.000287123
XLOC_015923	Peaxi162Scf00231g00813	Protein kinase superfamily protein	5.03839	26.0519	2.37035	4.75672	5e-05	0.000185415	yes		Peaxi162Scf00181g00124	2.8108	-0.255509	10.6746	0.00108619	0.00327279
XLOC_017624	Peaxi162Scf00284g00521	Ferritin-2, chloroplastic	35.0839	181.356	2.36995	6.18695	5e-05	0.000185415	yes		Peaxi162Scf00478g00045	2.80953	4.08941	24.9197	5.98e-07	4.05e-06
XLOC_006118	Peaxi162Scf00057g02525	Ubiquinone/menaquinone biosynthesis C-methyltransferase UbiE	5.20599	26.8506	2.36671	4.26993	5e-05	0.000185415	yes		Peaxi162Scf00174g00101	2.80891	2.18071	56.471	5.7e-14	1.4e-12
XLOC_007888	Peaxi162Scf00078g01140	RING/U-box superfamily protein	22.8558	117.823	2.366	5.94498	5e-05	0.000185415	yes		Peaxi162Scf00020g00718	2.80835	5.76239	101.873	5.92e-24	6.07e-22
XLOC_013090	Peaxi162Scf00167g01330	Peroxidase superfamily protein	621.114	3201.12	2.36565	4.29656	5e-05	0.000185415	yes		Peaxi162Scf00111g00065	2.80657	3.0535	63.9745	1.26e-15	4.13e-14
XLOC_000933	Peaxi162Scf00003g05132	Transcription elongation factor (TFIIS) family protein	0.744952	3.83289	2.36321	2.52399	0.00225	0.00583316	yes		Peaxi162Scf00517g00424	2.80507	6.56059	102.336	4.69e-24	4.88e-22
XLOC_021294	Peaxi162Scf00389g00071	LOB domain-containing protein 1	20.0817	103.043	2.3593	5.21957	5e-05	0.000185415	yes		Peaxi162Scf01055g00116	2.80505	-0.0297492	7.68242	0.00557613	0.0137216
XLOC_015145	Peaxi162Scf00209g00411	Protein NRT1/ PTR FAMILY 4.6	7.73933	39.6044	2.35538	5.6494	5e-05	0.000185415	yes		Peaxi162Scf00661g00521	2.80328	4.10862	16.4081	5.11e-05	0.000220493
XLOC_017820	Peaxi162Scf00286g00829	UDP-N-acetylglucosamine--peptide N-acetylglucosaminyltransferase 110 kDa subunit	11.116	56.7749	2.35261	5.98633	5e-05	0.000185415	yes		Peaxi162Scf01313g00234	2.80263	5.8454	122.665	1.65e-28	3.26e-26
XLOC_016908	Peaxi162Scf00261g00127	ARM repeat superfamily protein	4.39762	22.4292	2.35058	4.6019	5e-05	0.000185415	yes		Peaxi162Scf01189g00009	2.801	5.09805	39.7661	2.86e-10	3.78e-09
XLOC_013618	Peaxi162Scf00177g00002	Avr9/Cf-9 rapidly elicited protein 146 [Nicotiana tabacum]	12.2938	62.4841	2.34556	4.40899	5e-05	0.000185415	yes		Peaxi162Scf00159g01028	2.80095	5.84793	138.173	6.68e-32	1.96e-29
XLOC_031087	Peaxi162Scf00926g00031	ROX1 homologue [Nicotiana tabacum]	437.053	2215.86	2.34199	4.67042	5e-05	0.000185415	yes		Peaxi162Scf00066g01129	2.80057	4.90883	50.5189	1.18e-12	2.33e-11
XLOC_019359	Peaxi162Scf00332g00619	Phosphatidylcholine:diacylglycerol cholinephosphotransferase 1	9.95847	50.4794	2.3417	5.26774	5e-05	0.000185415	yes		Peaxi162Scf00019g00037	2.80023	3.80324	24.9593	5.86e-07	3.98e-06
XLOC_025715	Peaxi162Scf00570g00314	Unknown protein	12.5705	63.5978	2.33893	5.85006	5e-05	0.000185415	yes		Peaxi162Scf00074g00227	2.80004	4.44278	43.4337	4.39e-11	6.65e-10
XLOC_028804	Peaxi162Scf00744g00014	Pentatricopeptide repeat-containing protein	0.651435	3.29264	2.33755	1.56421	0.0416	0.073113	no		Peaxi162Scf00616g00417	2.7967	4.46761	77.7872	1.15e-18	5.95e-17
XLOC_001878	Peaxi162Scf00011g00193	Protein NRT1/ PTR FAMILY 4.3	20.8578	105.27	2.33544	6.03632	5e-05	0.000185415	yes		Peaxi162Scf00356g00031	2.7953	0.456306	6.26194	0.0123359	0.0274585
XLOC_029416	Peaxi162Scf00783g00131		7.32946	36.9211	2.33267	2.95295	0.00025	0.000817896	yes		Peaxi162Scf00074g00622	2.79515	2.75249	39.1491	3.93e-10	5.08e-09
XLOC_032520	Peaxi162Scf01069g10012	Protein of unknown function (DUF506)	1.37075	6.89988	2.3316	2.52688	0.0028	0.00703987	yes		Peaxi162Scf00098g00610	2.79469	6.62377	71.0306	3.52e-17	1.47e-15
XLOC_001830	Peaxi162Scf00011g00533	potassium channel in Arabidopsis thaliana 1	1.03299	5.19649	2.33071	3.73742	5e-05	0.000185415	yes		Peaxi162Scf01158g00313	2.78974	6.86853	46.7052	8.25e-12	1.42e-10
XLOC_002662	Peaxi162Scf00016g01820	Abscisic acid 8'-hydroxylase 4	0.594626	2.99036	2.33027	1.91885	0.0128	0.0264063	yes		Peaxi162Scf00032g02720	2.7895	4.11196	77.3827	1.41e-18	7.22e-17
XLOC_020605	Peaxi162Scf00365g00087	Subtilase family protein	18.3539	92.0871	2.32691	5.96145	5e-05	0.000185415	yes		Peaxi162Scf00006g00353	2.78905	2.53978	20.6312	5.57e-06	3.03e-05
XLOC_004089	Peaxi162Scf00032g02720	protein kinase 2B	6.84988	34.2878	2.32354	5.2411	5e-05	0.000185415	yes		Peaxi162Scf00160g00053	2.7831	3.76065	72.5352	1.64e-17	7.29e-16
XLOC_033273	Peaxi162Scf01194g00013	myb domain protein 78	1.84825	9.2384	2.32148	2.74018	0.0008	0.002331	yes		Peaxi162Scf00139g00031	2.7809	3.1598	36.1666	1.81e-09	2.07e-08
XLOC_004530	Peaxi162Scf00038g00519	Oxysterol-binding protein-related protein 1C	4.69215	23.4459	2.32102	5.457	5e-05	0.000185415	yes		Peaxi162Scf00029g01511	2.77794	2.8305	22.1743	2.49e-06	1.47e-05
XLOC_020744	Peaxi162Scf00371g00316		0.851299	4.25076	2.31998	1.22565	0.03685	0.065808	no		Peaxi162Scf00111g00826	2.77749	4.5157	117.573	2.15e-27	3.65e-25
XLOC_012453	Peaxi162Scf00157g00141	UDP-Glycosyltransferase superfamily protein	8.00243	39.9566	2.31992	5.34944	5e-05	0.000185415	yes		Peaxi162Scf00094g01012	2.77525	-0.374454	12.4203	0.000424703	0.00143241
XLOC_008232	Peaxi162Scf00083g00082	Unknown protein	62.8686	313.66	2.31879	5.71579	5e-05	0.000185415	yes		Peaxi162Scf00017g00248	2.77161	6.30645	130.41	3.33e-30	8.12e-28
XLOC_022485	Peaxi162Scf00424g00414	Potassium channel SKOR	18.0577	90.0616	2.3183	5.84373	5e-05	0.000185415	yes		Peaxi162Scf00274g00443	2.7711	1.54432	30.9837	2.6e-08	2.33e-07
XLOC_032412	Peaxi162Scf01058g00156	RNA-binding (RRM/RBD/RNP motifs) family protein	22.4013	111.633	2.31711	5.93153	5e-05	0.000185415	yes		Peaxi162Scf00271g00128	2.76256	1.27189	14.5881	0.000133756	0.000519475
XLOC_015724	Peaxi162Scf00226g00411	Oxidoreductase family protein	4.97086	24.7436	2.31549	4.30466	5e-05	0.000185415	yes		Peaxi162Scf00203g00101	2.76125	0.516097	8.09531	0.004438	0.0112371
XLOC_006427	Peaxi162Scf00062g00420	galacturonosyltransferase 6	3.59233	17.8166	2.31023	4.741	5e-05	0.000185415	yes		Peaxi162Scf00684g00579	2.7577	5.42032	73.8728	8.33e-18	3.89e-16
XLOC_010946	Peaxi162Scf00128g01750	GRAM domain family protein	46.8669	231.722	2.30576	5.77258	5e-05	0.000185415	yes		Peaxi162Scf00037g00224	2.75636	4.38643	23.67	1.14e-06	7.23e-06
XLOC_025683	Peaxi162Scf00569g00053	Ethylene-responsive transcription factor [Morus notabilis]	4.86714	24.0579	2.30536	4.45065	5e-05	0.000185415	yes		Peaxi162Scf00647g00049	2.74732	2.47865	36.9033	1.24e-09	1.46e-08
XLOC_017184	Peaxi162Scf00269g00018	GDSL esterase/lipase	1.9104	9.41723	2.30143	3.13984	5e-05	0.000185415	yes		Peaxi162Scf00498g00314	2.74625	6.85802	61.0437	5.58e-15	1.63e-13
XLOC_023026	Peaxi162Scf00446g00413	FAD/NAD(P)-binding oxidoreductase family protein	5.9795	29.4233	2.29886	4.56279	5e-05	0.000185415	yes		Peaxi162Scf00957g00111	2.7457	6.3934	131.334	2.09e-30	5.29e-28
XLOC_019519	Peaxi162Scf00336g00172	Uncharacterised conserved protein UCP015417, vWA	0.660854	3.24639	2.29643	2.46581	0.003	0.0074794	yes		Peaxi162Scf00141g00336	2.74437	2.77581	35.4994	2.55e-09	2.83e-08
XLOC_022579	Peaxi162Scf00429g00017	DNAJ homologue 3	6.19866	30.3527	2.2918	4.34126	5e-05	0.000185415	yes		Peaxi162Scf00769g00012	2.74171	3.06446	36.9667	1.2e-09	1.42e-08
XLOC_021315	Peaxi162Scf00389g00619	Phosphatidylinositol transfer protein beta isoform	1.14128	5.5863	2.29124	2.45826	0.00335	0.00823683	yes		Peaxi162Scf00152g00611	2.73994	0.762079	4.0434	0.0443444	0.0828189
XLOC_004754	Peaxi162Scf00038g02031	Aldehyde dehydrogenase family 7 member A1	115.052	561.447	2.28687	5.36823	5e-05	0.000185415	yes		Peaxi162Scf01105g00217	2.73559	6.13768	63.3439	1.74e-15	5.55e-14
XLOC_000154	Peaxi162Scf00000g00776	diacylglycerol kinase 5	0.657183	3.20658	2.28667	2.18449	0.00455	0.0107576	yes		Peaxi162Scf00295g00003	2.73145	-0.0841408	4.45726	0.0347531	0.0671336
XLOC_004958	Peaxi162Scf00041g01811	myb domain protein 93	1.42063	6.91862	2.28395	2.57651	0.0013	0.00359078	yes		Peaxi162Scf00128g00135	2.72872	2.2551	30.064	4.18e-08	3.6e-07
XLOC_001390	Peaxi162Scf00007g00718	cytochrome P450, family 71, subfamily A, polypeptide 21	1.06433	5.17665	2.28208	1.96318	0.00645	0.0145713	yes		Peaxi162Scf00406g00042	2.72646	2.54126	14.0638	0.00017671	0.000663043
XLOC_020471	Peaxi162Scf00362g00646	hydroxypyruvate reductase	1.48246	7.20922	2.28185	3.05432	5e-05	0.000185415	yes		Peaxi162Scf00017g00324	2.72595	5.44936	104.938	1.26e-24	1.44e-22
XLOC_028837	Peaxi162Scf00745g00003	Unknown protein	1.38579	6.72755	2.27937	1.62538	0.24715	0.322958	no		Peaxi162Scf00116g00311	2.72578	2.55986	33.54	6.98e-09	7.05e-08
XLOC_033248	Peaxi162Scf01185g00025	Double Clp-N motif-containing P-loop nucleoside triphosphate hydrolases superfamily protein	1.07032	5.19027	2.27777	3.33393	5e-05	0.000185415	yes		Peaxi162Scf00160g01527	2.72337	6.77697	82.8555	8.83e-20	5.3e-18
XLOC_009240	Peaxi162Scf00102g00731	SBP family protein [Theobroma cacao] gb|EOY24121.1| SBP family protein [Theobroma cacao]	26.2055	127.014	2.27705	5.76667	5e-05	0.000185415	yes		Peaxi162Scf00269g00018	2.71917	3.84739	26.3437	2.86e-07	2.07e-06
XLOC_033331	Peaxi162Scf01205g00156	high chlorophyll fluorescence phenotype 173	0.559871	2.71235	2.27638	2.40283	0.0023	0.00594717	yes		Peaxi162Scf00288g00084	2.71914	-0.549183	8.60042	0.00336086	0.00881141
XLOC_028994	Peaxi162Scf00755g00009	Alcohol-forming fatty acyl-CoA reductase	4.23234	20.4956	2.27579	4.74608	5e-05	0.000185415	yes		Peaxi162Scf00474g00710	2.71356	2.98998	19.0541	1.27e-05	6.34e-05
XLOC_026370	Peaxi162Scf00610g00125	Cysteine proteinase inhibitor 5	7.12088	34.4033	2.27242	2.12367	0.01065	0.02253	yes		Peaxi162Scf00074g01621	2.71297	1.96567	12.2335	0.00046939	0.00156051
XLOC_021464	Peaxi162Scf00392g00516	alpha/beta-Hydrolases superfamily protein	5.69721	27.4684	2.26945	4.33909	5e-05	0.000185415	yes		Peaxi162Scf01015g00013	2.70685	1.72268	17.8177	2.43e-05	0.00011374
XLOC_024500	Peaxi162Scf00517g00424	vesicle-associated membrane protein 726	72.6104	349.632	2.26759	5.85814	5e-05	0.000185415	yes		Peaxi162Scf00041g10112	2.70449	5.01612	77.2304	1.52e-18	7.76e-17
XLOC_008577	Peaxi162Scf00089g00717	RING/U-box superfamily protein	2.77574	13.3158	2.2622	2.97617	0.00045	0.00139113	yes		Peaxi162Scf00156g00918	2.70222	0.51545	17.8428	2.4e-05	0.00011249
XLOC_028482	Peaxi162Scf00720g00418		5.44045	26.097	2.26209	2.05999	0.01755	0.0346883	yes		Peaxi162Scf00284g00524	2.70123	0.0753331	7.54961	0.00600232	0.0146379
XLOC_004408	Peaxi162Scf00037g00224	Phototropic-responsive NPH3 family protein	1.11944	5.36266	2.26018	3.01568	0.0002	0.000667709	yes		Peaxi162Scf00710g00528	2.69999	4.19964	13.9858	0.000184195	0.000688387
XLOC_019299	Peaxi162Scf00331g00045	nodulin MtN21 /EamA-like transporter family protein	12.755	61.1003	2.26012	5.59207	5e-05	0.000185415	yes		Peaxi162Scf00332g00619	2.69873	5.72055	51.4677	7.28e-13	1.48e-11
XLOC_032100	Peaxi162Scf01015g00013	peptidoglycan-binding LysM domain-containing protein	7.3459	34.9031	2.24834	2.50638	0.0019	0.00502129	yes		Peaxi162Scf01306g00019	2.69865	5.77742	146	1.3e-33	4.98e-31
XLOC_028182	Peaxi162Scf00701g00041	UDP-Glycosyltransferase superfamily protein	1.42623	6.7678	2.24648	2.89174	0.0001	0.00035384	yes		Peaxi162Scf00004g03311	2.69764	4.12625	46.5667	8.86e-12	1.52e-10
XLOC_017618	Peaxi162Scf00284g00033	Dehydration-responsive element-binding protein 2A	1.46299	6.94203	2.24643	2.81698	0.0006	0.00180172	yes		Peaxi162Scf00400g00006	2.69667	1.06668	3.88352	0.0487622	0.0898064
XLOC_007596	Peaxi162Scf00074g00622	3-oxoacyl-[acyl-carrier-protein] synthase 2	3.49312	16.5422	2.24356	4.37979	5e-05	0.000185415	yes		Peaxi162Scf00005g00309	2.69525	-0.389121	8.67264	0.00323023	0.00850878
XLOC_032034	Peaxi162Scf01009g00225	conserved hypothetical protein [Ricinus communis] gb|EEF40126.1| conserved hypothetical protein [Ricinus communis]	3.6752	17.3963	2.24288	4.50926	5e-05	0.000185415	yes		Peaxi162Scf00064g00737	2.69397	4.11112	61.3792	4.71e-15	1.39e-13
XLOC_022023	Peaxi162Scf00411g00116	Domain of unknown function (DUF966)	3.46317	16.3731	2.24117	4.27845	5e-05	0.000185415	yes		Peaxi162Scf01093g00210	2.69181	2.40402	31.7803	1.73e-08	1.62e-07
XLOC_022177	Peaxi162Scf00417g01341		162.486	767.188	2.23927	5.70064	5e-05	0.000185415	yes		Peaxi162Scf00108g00224	2.69165	3.93984	111.766	4.02e-26	5.67e-24
XLOC_006701	Peaxi162Scf00065g00029	beta-xylosidase 1	358.099	1690.69	2.23918	3.46021	5e-05	0.000185415	yes		Peaxi162Scf00451g00625	2.68816	2.76723	30.3637	3.58e-08	3.13e-07
XLOC_032914	Peaxi162Scf01132g00127	DNAJ heat shock N-terminal domain-containing protein	1.24968	5.88825	2.23628	3.06853	0.00015	0.000513767	yes		Peaxi162Scf00006g00329	2.68722	1.79804	5.33553	0.020895	0.0432863
XLOC_002654	Peaxi162Scf00016g01737	alpha/beta-Hydrolases superfamily protein	7.6668	35.8886	2.22683	4.88735	5e-05	0.000185415	yes		Peaxi162Scf01138g00116	2.68659	-0.0981821	14.0984	0.000173487	0.000652373
XLOC_001673	Peaxi162Scf00009g00521	calcium-dependent protein kinase 1	36.2774	169.707	2.2259	5.86607	5e-05	0.000185415	yes		Peaxi162Scf00192g00028	2.68651	-0.374015	4.43325	0.0352453	0.0679449
XLOC_007258	Peaxi162Scf00071g00835	HXXXD-type acyl-transferase family protein	5.63603	26.3195	2.22338	4.69399	5e-05	0.000185415	yes		Peaxi162Scf00153g01322	2.68596	0.240474	6.01053	0.0142207	0.0310303
XLOC_029659	Peaxi162Scf00798g00322	late embryogenesis abundant domain-containing protein / LEA domain-containing protein	1.74481	8.14691	2.22318	3.25988	5e-05	0.000185415	yes		Peaxi162Scf00230g00038	2.68497	4.54652	4.84658	0.0277011	0.0551677
XLOC_004808	Peaxi162Scf00039g01012	inositol polyphosphate 5-phosphatase I	4.38296	20.4478	2.22197	4.74429	5e-05	0.000185415	yes		Peaxi162Scf00133g00128	2.68345	4.1188	31.4289	2.07e-08	1.89e-07
XLOC_013496	Peaxi162Scf00175g00122	ureide permease 2	5.83192	27.1482	2.21881	4.18015	5e-05	0.000185415	yes		Peaxi162Scf00047g01225	2.68327	5.22255	16.3478	5.27e-05	0.0002271
XLOC_023364	Peaxi162Scf00457g00051	cation calcium exchanger 4	4.05042	18.8362	2.21736	4.73278	5e-05	0.000185415	yes		Peaxi162Scf01132g00127	2.68233	2.16112	43.3369	4.61e-11	6.96e-10
XLOC_024019	Peaxi162Scf00486g01021	Rad7, putative isoform 1 [Theobroma cacao] gb|EOY30040.1| Rad7, putative isoform 1 [Theobroma cacao]	2.44467	11.3662	2.21704	4.46316	5e-05	0.000185415	yes		Peaxi162Scf00409g00093	2.67944	7.48924	101.72	6.4e-24	6.49e-22
XLOC_025059	Peaxi162Scf00540g00061	60S acidic ribosomal protein P0-1	2.9114	13.5166	2.21495	3.73225	5e-05	0.000185415	yes		Peaxi162Scf00613g00077	2.67381	-0.316088	11.2097	0.000813694	0.00253318
XLOC_021764	Peaxi162Scf00402g00042	Unknown protein	35.6663	165.397	2.2133	5.04822	5e-05	0.000185415	yes		Peaxi162Scf00052g01815	2.6722	1.42902	4.95425	0.0260266	0.0522905
XLOC_006973	Peaxi162Scf00068g02521	vacuolar iron transporter (VIT) family protein	9.32418	43.1638	2.21077	5.32843	5e-05	0.000185415	yes		Peaxi162Scf00789g00529	2.67214	4.46223	109.442	1.3e-25	1.67e-23
XLOC_029283	Peaxi162Scf00774g00123	cytochrome P450, family 71, subfamily A, polypeptide 21	1.02782	4.75333	2.20935	2.04068	0.01575	0.0315972	yes		Peaxi162Scf00209g00515	2.66778	1.73377	18.9479	1.34e-05	6.66e-05
XLOC_018079	Peaxi162Scf00296g00910	lecithin:cholesterol acyltransferase 3	13.5038	62.2867	2.20556	5.49043	5e-05	0.000185415	yes		Peaxi162Scf00000g00522	2.66552	3.29234	34.6853	3.88e-09	4.14e-08
XLOC_017895	Peaxi162Scf00288g00815	Galactosyltransferase family protein	6.75026	31.1094	2.20433	4.78792	5e-05	0.000185415	yes		Peaxi162Scf01159g00229	2.66495	4.49581	116.472	3.75e-27	6.16e-25
XLOC_009894	Peaxi162Scf00111g00826	RING/U-box superfamily protein	12.3366	56.8393	2.20394	5.31304	5e-05	0.000185415	yes		Peaxi162Scf00000g00029	2.66486	4.58939	50.5975	1.13e-12	2.25e-11
XLOC_012719	Peaxi162Scf00161g00099	NAD(P)H-quinone oxidoreductase subunit H, putative isoform 1 [Theobroma cacao] ref|XP_007034794.1| NAD(P)H-quinone oxidoreductase subunit H, putative isoform 1 [Theobroma cacao] gb|EOY05719.1| NAD(P)H-quinone oxidoreductase subunit H, putative isoform 1 [Theobroma cacao] gb|EOY05720.1| NAD(P)H-quinone oxidoreductase subunit H, putative isoform 1 [Theobroma cacao]	0.526051	2.42303	2.20354	1.62806	0.0244	0.0461015	yes		Peaxi162Scf00195g00519	2.66392	4.69514	15.6617	7.57e-05	0.000314059
XLOC_000799	Peaxi162Scf00003g00267	zinc-finger protein 2	9.00735	41.4696	2.20288	4.34341	5e-05	0.000185415	yes		Peaxi162Scf00083g00082	2.66321	7.88724	94.4984	2.45e-22	1.99e-20
XLOC_032600	Peaxi162Scf01082g00111	Glutathione S-transferase family protein	2.00563	9.23295	2.20274	2.81857	0.0003	0.000964629	yes		Peaxi162Scf01009g00225	2.66176	3.85405	75.9	2.98e-18	1.5e-16
XLOC_024926	Peaxi162Scf00535g00734	Wall-associated receptor kinase-like 14	6.23578	28.6817	2.20149	5.17654	5e-05	0.000185415	yes		Peaxi162Scf00071g00034	2.65967	3.99711	12.7269	0.000360426	0.0012415
XLOC_029117	Peaxi162Scf00763g00326	3-oxoacyl-[acyl-carrier-protein] reductase 4	2.15269	9.89521	2.20059	3.14537	5e-05	0.000185415	yes		Peaxi162Scf00494g00411	2.6576	6.78278	100.391	1.25e-23	1.23e-21
XLOC_008768	Peaxi162Scf00091g00064	Lycopene beta cyclase, chloroplastic	3.4864	16.0254	2.20055	3.89984	5e-05	0.000185415	yes		Peaxi162Scf00386g00313	2.65646	1.48716	27.5051	1.57e-07	1.21e-06
XLOC_000038	Peaxi162Scf00000g00522	Calcium-dependent lipid-binding (CaLB domain) family protein	2.43235	11.1677	2.19892	4.34062	5e-05	0.000185415	yes		Peaxi162Scf01569g00002	2.65445	1.14838	20.0406	7.58e-06	3.99e-05
XLOC_010200	Peaxi162Scf00117g00128	Unknown protein	0.688721	3.15777	2.19691	1.33715	0.25855	0.334121	no		Peaxi162Scf00207g00045	2.6533	4.9227	12.3855	0.000432691	0.00145527
XLOC_015446	Peaxi162Scf00218g00073	FAD-binding Berberine family protein	4.58357	21.0074	2.19635	4.49826	5e-05	0.000185415	yes		Peaxi162Scf00062g00126	2.65006	0.982416	11.6971	0.000625971	0.00201447
XLOC_026075	Peaxi162Scf00591g00515	Unknown protein	2.31882	10.6183	2.19509	2.79561	0.00035	0.00110899	yes		Peaxi162Scf00557g00212	2.64845	0.372087	9.62396	0.00192055	0.00540175
XLOC_020527	Peaxi162Scf00363g00412	glycosyl hydrolase 9C1	4.45259	20.378	2.19429	4.85628	5e-05	0.000185415	yes		Peaxi162Scf00030g01721	2.64557	2.95142	38.4594	5.59e-10	7.03e-09
XLOC_008219	Peaxi162Scf00083g00319	NAC domain containing protein 76	3.22042	14.6936	2.18986	3.74086	5e-05	0.000185415	yes		Peaxi162Scf00078g01331	2.64525	2.56645	9.21642	0.00239854	0.00655824
XLOC_031367	Peaxi162Scf00947g00422	Tetratricopeptide repeat-like superfamily protein, putative isoform 1 [Theobroma cacao] gb|EOY28288.1| Tetratricopeptide repeat-like superfamily protein, putative isoform 1 [Theobroma cacao]	4.52667	20.6403	2.18894	4.68261	5e-05	0.000185415	yes		Peaxi162Scf00751g00217	2.64324	0.0739881	4.62619	0.0314875	0.0616417
XLOC_015146	Peaxi162Scf00209g00412	Protein NRT1/ PTR FAMILY 4.6	24.9843	113.67	2.18576	5.62402	5e-05	0.000185415	yes		Peaxi162Scf00761g00018	2.63955	2.40527	9.1846	0.0024406	0.00665827
XLOC_022968	Peaxi162Scf00444g00318	NAD(P)-binding Rossmann-fold superfamily protein	2.07754	9.45116	2.18562	2.99301	0.00025	0.000817896	yes		Peaxi162Scf00069g01511	2.63649	5.6833	164.466	1.2e-37	7.08e-35
XLOC_029540	Peaxi162Scf00789g00529	Splicing factor U2AF 35 kDa subunit	10.293	46.6113	2.17901	4.75903	5e-05	0.000185415	yes		Peaxi162Scf00427g00516	2.62781	2.34106	52.2759	4.82e-13	1.02e-11
XLOC_012413	Peaxi162Scf00156g00923	plasmodesmata-located protein 2	1.16497	5.26853	2.17711	1.91019	0.0187	0.0366415	yes		Peaxi162Scf00462g00071	2.62373	1.98386	24.3342	8.1e-07	5.32e-06
XLOC_019568	Peaxi162Scf00338g00812	TRICHOME BIREFRINGENCE-LIKE 11	4.87785	22.0103	2.17386	4.3814	5e-05	0.000185415	yes		Peaxi162Scf00476g00629	2.62222	-0.597676	6.66927	0.00980896	0.0224415
XLOC_009100	Peaxi162Scf00098g00155	Unknown protein	1.9779	8.92351	2.17365	1.30285	0.0816	0.130311	no		Peaxi162Scf00783g00131	2.62153	2.74156	38.8797	4.51e-10	5.75e-09
XLOC_014215	Peaxi162Scf00192g00018	TRICHOME BIREFRINGENCE-LIKE 4	0.715051	3.2249	2.17314	1.60299	0.04925	0.0844692	no		Peaxi162Scf00071g00835	2.61729	5.96256	45.0069	1.96e-11	3.17e-10
XLOC_019179	Peaxi162Scf00328g00015	phospholipase D alpha 1	26.3526	118.842	2.17303	5.49691	5e-05	0.000185415	yes		Peaxi162Scf01068g00314	2.61574	3.84586	32.9501	9.46e-09	9.31e-08
XLOC_031714	Peaxi162Scf00979g00022	AT-hook DNA-binding protein [Catharanthus roseus]	33.0762	149.108	2.17249	5.39052	5e-05	0.000185415	yes		Peaxi162Scf00095g00103	2.61403	0.881569	8.32123	0.00391845	0.0100806
XLOC_019386	Peaxi162Scf00332g00224	Unknown protein	5.8426	26.3	2.17038	4.04716	5e-05	0.000185415	yes		Peaxi162Scf01221g00043	2.61162	3.3723	19.5236	9.94e-06	5.07e-05
XLOC_008474	Peaxi162Scf00088g00614	Octicosapeptide/Phox/Bem1p (PB1) domain-containing protein / tetratricopeptide repeat (TPR)-containing protein	6.7	30.1561	2.17022	5.17931	5e-05	0.000185415	yes		Peaxi162Scf00486g01021	2.60709	3.71455	56.1199	6.82e-14	1.65e-12
XLOC_025602	Peaxi162Scf00564g00613	B-box zinc finger family protein	1.50454	6.77065	2.16997	3.06844	5e-05	0.000185415	yes		Peaxi162Scf00014g00030	2.60294	6.57252	5.3889	0.0202653	0.0421504
XLOC_030456	Peaxi162Scf00860g00023	UPF0496 protein	1.12524	5.06323	2.16982	2.35063	0.0038	0.00919907	yes		Peaxi162Scf00175g00021	2.60286	0.0881703	4.96981	0.0257935	0.0518876
XLOC_005830	Peaxi162Scf00051g01410	NAC domain protein,	44.4551	199.497	2.16595	5.48633	5e-05	0.000185415	yes		Peaxi162Scf00503g00062	2.59892	1.06475	6.26751	0.0122972	0.0273753
XLOC_015111	Peaxi162Scf00209g00515	Homeobox-leucine zipper protein family	1.33418	5.98586	2.16561	2.43682	0.0012	0.0033442	yes		Peaxi162Scf00985g00422	2.59737	7.21586	38.9658	4.31e-10	5.53e-09
XLOC_004834	Peaxi162Scf00039g00054	exocyst subunit exo70 family protein H4	2.27798	10.2193	2.16547	3.71292	5e-05	0.000185415	yes		Peaxi162Scf00732g00338	2.59588	8.01166	24.3033	8.23e-07	5.39e-06
XLOC_001076	Peaxi162Scf00004g04126	Hydroxymethylglutaryl-CoA lyase, mitochondrial	23.5299	105.444	2.16391	5.55738	5e-05	0.000185415	yes		Peaxi162Scf01194g00013	2.59551	1.87837	11.0338	0.000894662	0.00275338
XLOC_025125	Peaxi162Scf00541g00068	Galactose oxidase/kelch repeat superfamily protein	51.9268	232.622	2.16344	5.47853	5e-05	0.000185415	yes		Peaxi162Scf00328g01214	2.58841	3.16204	10.0483	0.00152491	0.00440196
XLOC_018288	Peaxi162Scf00300g00064	Arabidopsis protein of unknown function (DUF241)	2.10948	9.44156	2.16214	2.84528	0.0005	0.00152937	yes		Peaxi162Scf00096g00825	2.58795	2.64277	34.8695	3.53e-09	3.8e-08
XLOC_007272	Peaxi162Scf00071g01213	beta glucosidase 17	1.75644	7.83303	2.15692	3.14165	5e-05	0.000185415	yes		Peaxi162Scf00288g00815	2.58501	3.30347	60.7201	6.58e-15	1.89e-13
XLOC_015216	Peaxi162Scf00211g00144	Double Clp-N motif-containing P-loop nucleoside triphosphate hydrolases superfamily protein	3.61849	16.1316	2.15643	4.69401	5e-05	0.000185415	yes		Peaxi162Scf00092g00719	2.5827	-0.427415	6.00445	0.0142698	0.031121
XLOC_002964	Peaxi162Scf00017g00227	Pentatricopeptide repeat (PPR) superfamily protein	1.13769	5.07049	2.15602	2.38942	0.00295	0.00736963	yes		Peaxi162Scf00300g00827	2.58112	1.5389	5.66622	0.0172946	0.036694
XLOC_021318	Peaxi162Scf00389g00950	Adenylate kinase isoenzyme 6 homolog	14.4658	64.3568	2.15344	4.61646	5e-05	0.000185415	yes		Peaxi162Scf00993g00033	2.58029	1.43897	15.2527	9.4e-05	0.00038102
XLOC_009020	Peaxi162Scf00096g00825	beta-fructofuranosidase, insoluble isoenzyme 1-like precursor [Solanum tuberosum] gb|AEV46341.1| apoplastic invertase [Solanum tuberosum]	3.57026	15.8625	2.15151	4.17815	5e-05	0.000185415	yes		Peaxi162Scf00310g00073	2.57972	0.327434	8.58661	0.00338644	0.00887397
XLOC_021481	Peaxi162Scf00393g00062	Unknown protein	28.0675	124.602	2.15035	4.88725	5e-05	0.000185415	yes		Peaxi162Scf00823g00021	2.57642	-0.0237363	8.26932	0.00403206	0.0103395
XLOC_010616	Peaxi162Scf00125g01025	triglyceride lipases	3.87179	17.1634	2.14826	3.72509	5e-05	0.000185415	yes		Peaxi162Scf00627g00058	2.57577	0.406626	6.97981	0.00824345	0.0192667
XLOC_027978	Peaxi162Scf00692g00520	P-loop containing nucleoside triphosphate hydrolases superfamily protein	3.2495	14.3836	2.14614	4.37476	5e-05	0.000185415	yes		Peaxi162Scf00037g00185	2.57401	0.792314	10.0816	0.00149755	0.00433445
XLOC_003087	Peaxi162Scf00017g00257	Transducin/WD40 repeat-like superfamily protein	1.58116	6.99286	2.1449	2.6992	0.0004	0.00125109	yes		Peaxi162Scf00003g00267	2.57362	3.85025	39.9586	2.59e-10	3.44e-09
XLOC_028287	Peaxi162Scf00710g00528	Pectin lyase-like superfamily protein	2.02207	8.93915	2.1443	3.55165	5e-05	0.000185415	yes		Peaxi162Scf00527g00075	2.57334	1.41132	13.3904	0.000252918	0.000910714
XLOC_009813	Peaxi162Scf00110g00133	cytochrome P450, family 76, subfamily G, polypeptide 1	4.36067	19.2738	2.14402	3.46538	5e-05	0.000185415	yes		Peaxi162Scf00102g00731	2.57275	5.88514	94.6657	2.25e-22	1.86e-20
XLOC_022026	Peaxi162Scf00411g00039	C2H2-type zinc finger family protein	3.62964	16.0424	2.14399	3.23348	5e-05	0.000185415	yes		Peaxi162Scf00078g01140	2.57093	6.30853	71.5082	2.76e-17	1.19e-15
XLOC_026303	Peaxi162Scf00604g00424	Acyl-CoA N-acyltransferase with RING/FYVE/PHD-type zinc finger domain	1.76318	7.77884	2.14138	4.04274	5e-05	0.000185415	yes		Peaxi162Scf01164g00018	2.56868	6.08463	34.1572	5.08e-09	5.3e-08
XLOC_016012	Peaxi162Scf00232g00110	Late embryogenesis abundant hydroxyproline-rich glycoprotein family, putative [Theobroma cacao] gb|EOY11917.1| Late embryogenesis abundant hydroxyproline-rich glycoprotein family, putative [Theobroma cacao]	4.63132	20.3785	2.13755	3.73637	5e-05	0.000185415	yes		Peaxi162Scf01281g00019	2.5672	0.127717	5.51605	0.0188428	0.0395332
XLOC_030769	Peaxi162Scf00901g00317	Protein NRT1/ PTR FAMILY 7.3	9.17175	40.3171	2.13612	5.17582	5e-05	0.000185415	yes		Peaxi162Scf00238g00037	2.56631	4.44272	52.1086	5.25e-13	1.11e-11
XLOC_007116	Peaxi162Scf00070g10021	conserved hypothetical protein [Ricinus communis] gb|EEF46099.1| conserved hypothetical protein [Ricinus communis]	15.7664	69.3008	2.13602	5.30911	5e-05	0.000185415	yes		Peaxi162Scf00231g00316	2.56496	-0.134926	17.9248	2.3e-05	0.000108223
XLOC_009885	Peaxi162Scf00111g00062	Protein kinase superfamily protein	4.61325	20.1978	2.13034	4.48321	5e-05	0.000185415	yes		Peaxi162Scf00192g00018	2.56149	0.794021	10.3033	0.00132795	0.00389804
XLOC_007011	Peaxi162Scf00069g00163	Receptor-like protein kinase BRI1-like 3	3.11996	13.6534	2.12967	4.53038	5e-05	0.000185415	yes		Peaxi162Scf00530g00063	2.55969	0.303118	9.67699	0.0018659	0.00527526
XLOC_016196	Peaxi162Scf00238g00037	RPM1 interacting protein 4 transcript 2 [Lactuca saligna]	11.4983	50.294	2.12896	4.90895	5e-05	0.000185415	yes		Peaxi162Scf00411g00026	2.55876	1.3106	8.53375	0.0034862	0.00910086
XLOC_012411	Peaxi162Scf00156g00075	Plant protein of unknown function (DUF946)	3.18379	13.9207	2.12842	4.05693	5e-05	0.000185415	yes		Peaxi162Scf00045g00046	2.55837	-0.647586	11.6334	0.000647767	0.00207654
XLOC_010652	Peaxi162Scf00126g00910	Protein of unknown function (DUF569)	0.918006	4.01335	2.12823	1.49828	0.04105	0.0722724	no		Peaxi162Scf00042g00125	2.55537	0.522528	7.1452	0.0075165	0.01778
XLOC_002134	Peaxi162Scf00013g03114	3-phosphoshikimate 1-carboxyvinyltransferase 2	62.422	271.191	2.11919	5.27497	5e-05	0.000185415	yes		Peaxi162Scf00128g01750	2.55456	7.1064	59.8048	1.05e-14	2.9e-13
XLOC_015014	Peaxi162Scf00207g00087	Nucleotide-diphospho-sugar transferases superfamily protein	0.862663	3.73305	2.11349	1.54775	0.0414	0.0728095	no		Peaxi162Scf00156g00075	2.55422	3.6378	52.5173	4.26e-13	9.15e-12
XLOC_025777	Peaxi162Scf00574g00092	Plasma membrane ATPase 1	21.3725	92.4865	2.11349	5.48153	5e-05	0.000185415	yes		Peaxi162Scf00461g00017	2.55359	4.55886	35.8383	2.14e-09	2.42e-08
XLOC_016910	Peaxi162Scf00261g00157	Cysteine proteinases superfamily protein	36.655	158.446	2.11191	5.44966	5e-05	0.000185415	yes		Peaxi162Scf00177g01232	2.55249	2.28393	24.7596	6.49e-07	4.37e-06
XLOC_008536	Peaxi162Scf00088g01328	Raffinose synthase family protein	103.363	446.235	2.11008	4.84088	5e-05	0.000185415	yes		Peaxi162Scf00481g00624	2.55056	4.2829	65.8098	4.97e-16	1.72e-14
XLOC_020672	Peaxi162Scf00367g00062	Protein of unknown function, DUF617	66.6373	287.636	2.10984	5.27079	5e-05	0.000185415	yes		Peaxi162Scf00284g00521	2.54976	7.74138	58.8316	1.72e-14	4.62e-13
XLOC_003302	Peaxi162Scf00020g00914	G-type lectin S-receptor-like serine/threonine-protein kinase	2.74174	11.8276	2.10899	4.79386	5e-05	0.000185415	yes		Peaxi162Scf00597g00412	2.54902	0.806864	10.9697	0.000926136	0.00284011
XLOC_004723	Peaxi162Scf00038g01535	Protein kinase superfamily protein	23.6236	101.403	2.1018	5.37576	5e-05	0.000185415	yes		Peaxi162Scf00003g00077	2.54863	-0.0857493	12.1247	0.000497596	0.00164112
XLOC_009668	Peaxi162Scf00106g02319	ABC transporter family protein	13.5738	58.2639	2.10178	5.50741	5e-05	0.000185415	yes		Peaxi162Scf00320g00020	2.54833	6.59631	87.69	7.66e-21	5.34e-19
XLOC_011997	Peaxi162Scf00149g00919	Cathepsin B-like cysteine proteinase 6	160.519	688.921	2.1016	4.84829	5e-05	0.000185415	yes		Peaxi162Scf00798g00322	2.54202	2.25198	10.2505	0.00136651	0.00399537
XLOC_025625	Peaxi162Scf00565g00812	17.6 kDa class II heat shock protein	164.149	702.762	2.09803	4.16281	5e-05	0.000185415	yes		Peaxi162Scf00245g00416	2.54159	5.3786	35.2822	2.85e-09	3.14e-08
XLOC_023637	Peaxi162Scf00469g00528	Peroxidase superfamily protein	4.90117	20.9652	2.0968	4.09183	5e-05	0.000185415	yes		Peaxi162Scf00002g05435	2.54091	3.46291	9.30998	0.00227909	0.00627136
XLOC_000630	Peaxi162Scf00003g00367	loricrin-related	6.75593	28.8943	2.09656	4.94751	5e-05	0.000185415	yes		Peaxi162Scf00076g00320	2.53783	7.0389	67.9873	1.65e-16	6.2e-15
XLOC_028693	Peaxi162Scf00739g10014	alpha-galactosidase 2	50.1392	214.385	2.09619	5.44431	5e-05	0.000185415	yes		Peaxi162Scf00753g00334	2.53765	-0.067396	3.28253	0.0700208	0.121779
XLOC_008517	Peaxi162Scf00088g00618	Leucine-rich repeat family protein	1.11854	4.78207	2.09601	2.84855	0.00095	0.00271699	yes		Peaxi162Scf00361g00115	2.53618	3.77224	66.2291	4.01e-16	1.4e-14
XLOC_027489	Peaxi162Scf00674g00212	Cysteine proteinases superfamily protein	0.88342	3.77679	2.09599	2.06968	0.0093	0.0200334	yes		Peaxi162Scf00297g00098	2.53588	6.30511	33.4908	7.16e-09	7.22e-08
XLOC_033145	Peaxi162Scf01167g00122	Protein of unknown function (DUF1624)	36.0749	153.906	2.09299	5.38843	5e-05	0.000185415	yes		Peaxi162Scf00424g00414	2.53335	5.61432	70.9041	3.75e-17	1.57e-15
XLOC_008295	Peaxi162Scf00084g00716	expansin-like B1	5.42724	23.1203	2.09087	3.88889	5e-05	0.000185415	yes		Peaxi162Scf00016g01737	2.53329	4.30609	69.5985	7.27e-17	2.86e-15
XLOC_006637	Peaxi162Scf00064g00427	Erythronate-4-phosphate dehydrogenase family protein	23.5298	100.065	2.08838	5.1631	5e-05	0.000185415	yes		Peaxi162Scf00979g00022	2.53326	5.59101	23.7123	1.12e-06	7.09e-06
XLOC_006477	Peaxi162Scf00062g00421	LJRHL1-like 1	4.31907	18.367	2.08832	3.98123	5e-05	0.000185415	yes		Peaxi162Scf01062g00213	2.53307	2.02568	20.5206	5.9e-06	3.18e-05
XLOC_017481	Peaxi162Scf00276g00810	Flavin-binding monooxygenase family protein	0.589122	2.49069	2.07991	1.4748	0.02905	0.0535733	no		Peaxi162Scf00150g00079	2.5323	3.92023	15.9773	6.41e-05	0.000270096
XLOC_023244	Peaxi162Scf00452g00411	Unknown protein	18.4589	78.0122	2.07938	4.80836	5e-05	0.000185415	yes		Peaxi162Scf00564g00034	2.53164	0.111725	8.11166	0.00439815	0.0111553
XLOC_023985	Peaxi162Scf00485g01323	XB3 ortholog 5 in Arabidopsis thaliana	5.40324	22.828	2.0789	4.5082	5e-05	0.000185415	yes		Peaxi162Scf00209g00411	2.53069	4.42655	59.6403	1.14e-14	3.14e-13
XLOC_004092	Peaxi162Scf00032g00282	cytochrome P450, family 81, subfamily D, polypeptide 4	13.3685	56.4476	2.07807	4.7797	5e-05	0.000185415	yes		Peaxi162Scf00409g00220	2.52491	6.29444	52.4955	4.31e-13	9.25e-12
XLOC_034317	Peaxi162Scf01509g00013	Mannan endo-1,4-beta-mannosidase 6	0.715094	3.01739	2.0771	1.94733	0.0084	0.0183331	yes		Peaxi162Scf00071g01213	2.52307	1.54409	7.50815	0.00614204	0.0149242
XLOC_006443	Peaxi162Scf00062g00102	sequence-specific DNA binding transcription factors	7.29225	30.7665	2.07693	4.66561	5e-05	0.000185415	yes		Peaxi162Scf00528g00416	2.52293	1.0445	9.22437	0.00238815	0.00653241
XLOC_013453	Peaxi162Scf00174g00154	alcohol dehydrogenase 1	1.1871	5.00542	2.07605	2.29993	0.00205	0.00537075	yes		Peaxi162Scf00860g00023	2.51703	1.18878	13.7502	0.0002088	0.00076801
XLOC_000175	Peaxi162Scf00001g00217	Heat shock protein DnaJ with tetratricopeptide repeat	79.0084	333.132	2.07601	5.24783	5e-05	0.000185415	yes		Peaxi162Scf00174g00154	2.51238	3.21879	21.2115	4.11e-06	2.31e-05
XLOC_014915	Peaxi162Scf00207g00941	Mitochondrial substrate carrier family protein	15.6823	65.9851	2.073	4.54135	5e-05	0.000185415	yes		Peaxi162Scf01181g00016	2.51168	1.13525	11.5876	0.000663947	0.00212086
XLOC_014510	Peaxi162Scf00198g00513	alpha/beta-Hydrolases superfamily protein	9.06311	38.0899	2.07133	4.99821	5e-05	0.000185415	yes		Peaxi162Scf00331g00045	2.5116	3.2465	34.8473	3.57e-09	3.83e-08
XLOC_014540	Peaxi162Scf00198g00043	Phosphate transporter PHO1 homolog 1	0.669327	2.81119	2.0704	2.50326	0.0006	0.00180172	yes		Peaxi162Scf00064g10024	2.51062	5.10248	61.8255	3.75e-15	1.13e-13
XLOC_019601	Peaxi162Scf00339g00086	Glucan endo-1,3-beta-glucosidase 13	123.333	518	2.0704	4.68859	5e-05	0.000185415	yes		Peaxi162Scf00674g00212	2.50973	0.276064	8.53056	0.00349232	0.00911514
XLOC_034501	Peaxi162Scf01622g00012	F15k9.21, putative isoform 1 [Theobroma cacao] gb|EOX94789.1| F15k9.21, putative isoform 1 [Theobroma cacao]	12.4627	52.1731	2.06569	4.73937	5e-05	0.000185415	yes		Peaxi162Scf00098g00155	2.50946	0.232408	8.35133	0.00385405	0.00994332
XLOC_002401	Peaxi162Scf00015g00941	NAC domain protein,	0.822287	3.44185	2.06547	1.78182	0.01145	0.0239828	yes		Peaxi162Scf00231g00021	2.50944	5.75807	57.8056	2.89e-14	7.46e-13
XLOC_031911	Peaxi162Scf00993g00033	myb-like transcription factor family protein	1.46815	6.13477	2.06301	2.56248	0.00365	0.00887902	yes		Peaxi162Scf00732g00140	2.50785	0.386808	10.0799	0.00149892	0.00433726
XLOC_002571	Peaxi162Scf00016g00013	B-box type zinc finger family protein	9.79893	40.9412	2.06286	4.37823	5e-05	0.000185415	yes		Peaxi162Scf00945g00013	2.50268	5.42926	10.4555	0.00122284	0.00362702
XLOC_002857	Peaxi162Scf00016g02218	Unknown protein	1.33019	5.5538	2.06184	0.967989	0.2216	0.296605	no		Peaxi162Scf00157g00141	2.4992	4.8334	44.1824	2.99e-11	4.67e-10
XLOC_029998	Peaxi162Scf00821g00314	Rhamnogalacturonate lyase family protein	0.718656	2.99834	2.06079	1.71809	0.0363	0.0649563	no		Peaxi162Scf00014g01410	2.49711	4.07748	25.2234	5.11e-07	3.52e-06
XLOC_005708	Peaxi162Scf00049g00075	cytochrome P450, family 76, subfamily C, polypeptide 4	3.23346	13.4775	2.05941	3.16584	5e-05	0.000185415	yes		Peaxi162Scf00016g00049	2.49653	5.7232	102.062	5.38e-24	5.57e-22
XLOC_033233	Peaxi162Scf01184g00004	sequence-specific DNA binding transcription factors	13.9894	58.2897	2.0589	4.98242	5e-05	0.000185415	yes		Peaxi162Scf00179g00126	2.49635	1.75661	11.2909	0.000778862	0.00243572
XLOC_017022	Peaxi162Scf00264g00414	Protein phosphatase 2C family protein	17.1116	71.2593	2.05811	4.91619	5e-05	0.000185415	yes		Peaxi162Scf00420g00443	2.4931	2.89161	80.2582	3.29e-19	1.82e-17
XLOC_006235	Peaxi162Scf00058g00138	Pectin lyase-like superfamily protein	10.6487	44.2258	2.05421	4.63745	5e-05	0.000185415	yes		Peaxi162Scf00174g00054	2.49234	1.28335	21.334	3.86e-06	2.18e-05
XLOC_032956	Peaxi162Scf01138g00116	Agamous-like MADS-box protein AGL17	3.42453	14.2036	2.05228	1.88228	0.01495	0.0301979	yes		Peaxi162Scf00169g00064	2.49229	1.78304	26.9529	2.08e-07	1.56e-06
XLOC_000969	Peaxi162Scf00004g02221	Glycolipid transfer protein (GLTP) family protein	8.17383	33.8051	2.04816	1.99352	0.0055	0.0126897	yes		Peaxi162Scf00007g00718	2.49186	0.712803	8.00812	0.0046568	0.0117323
XLOC_034705	Peaxi162Scf02002g00013	Glutamine synthetase	0.92628	3.82815	2.04713	2.41605	0.00125	0.00346795	yes		Peaxi162Scf00442g00073	2.48877	2.31338	35.1242	3.09e-09	3.37e-08
XLOC_009223	Peaxi162Scf00102g00014	Unknown protein	3.29582	13.6049	2.04541	2.33642	0.002	0.00525425	yes		Peaxi162Scf00038g00114	2.4822	0.850007	6.95239	0.00837074	0.0195286
XLOC_029052	Peaxi162Scf00758g00011	calcium-transporting ATPase, putative	2.34715	9.66513	2.04188	4.19622	5e-05	0.000185415	yes		Peaxi162Scf01509g00013	2.47817	1.33288	12.4611	0.000415512	0.00140553
XLOC_003534	Peaxi162Scf00023g02026		1.22382	5.03458	2.04048	1.23077	0.0872	0.137874	no		Peaxi162Scf00178g01110	2.47518	7.88294	42.2105	8.2e-11	1.18e-09
XLOC_022312	Peaxi162Scf00420g00443	Ankyrin-3	3.59875	14.7733	2.03743	4.4348	5e-05	0.000185415	yes		Peaxi162Scf00891g00120	2.46998	10.1758	32.2861	1.33e-08	1.27e-07
XLOC_010213	Peaxi162Scf00118g00003	Heavy metal transport/detoxification superfamily protein	1.61138	6.59853	2.03385	1.77451	0.0153	0.0308092	yes		Peaxi162Scf00128g01632	2.4699	5.36772	2.83509	0.0922255	0.153194
XLOC_009338	Peaxi162Scf00102g00734	expansin-like A2	6.06325	24.8043	2.03243	3.74124	5e-05	0.000185415	yes		Peaxi162Scf00046g00168	2.46684	3.50542	21.0453	4.49e-06	2.49e-05
XLOC_010178	Peaxi162Scf00117g00121	Protein of unknown function (DUF707)	4.92014	20.1093	2.03109	3.77604	5e-05	0.000185415	yes		Peaxi162Scf00299g00866	2.46245	3.5368	24.3269	8.13e-07	5.33e-06
XLOC_033126	Peaxi162Scf01164g00018	nuclear factor Y, subunit B3	1.2797	5.22708	2.0302	1.40296	0.0301	0.0552437	no		Peaxi162Scf00064g01532	2.46206	3.59295	85.5431	2.27e-20	1.48e-18
XLOC_011594	Peaxi162Scf00139g00031	RING/U-box superfamily protein	2.93091	11.9663	2.02955	3.19098	5e-05	0.000185415	yes		Peaxi162Scf00546g00419	2.46094	7.31171	133.995	5.48e-31	1.51e-28
XLOC_019995	Peaxi162Scf00350g00215	MUTS-homologue 5	1.20033	4.89954	2.02922	1.92483	0.00705	0.0157397	yes		Peaxi162Scf00041g01811	2.46067	1.8767	16.3464	5.28e-05	0.00022722
XLOC_012993	Peaxi162Scf00166g00035	B12D protein	2.07877	8.48092	2.02849	1.52593	0.17115	0.241	no		Peaxi162Scf00180g00098	2.46015	2.6733	12.3699	0.000436318	0.0014661
XLOC_011337	Peaxi162Scf00132g00057	Integrase-type DNA-binding superfamily protein	10.8614	44.2719	2.02719	4.75677	5e-05	0.000185415	yes		Peaxi162Scf00002g00416	2.45892	3.21079	4.16281	0.0413209	0.0779168
XLOC_001832	Peaxi162Scf00011g00627	T-complex protein 11	16.8019	68.4827	2.02712	5.26329	5e-05	0.000185415	yes		Peaxi162Scf00535g00715	2.45789	2.04178	24.9605	5.85e-07	3.98e-06
XLOC_021518	Peaxi162Scf00394g00618	abscisic acid (aba)-deficient 4	3.22844	13.1494	2.02609	2.87753	0.0002	0.000667709	yes		Peaxi162Scf00417g01341	2.45724	6.47361	83.0364	8.06e-20	4.88e-18
XLOC_020144	Peaxi162Scf00357g00524	Pectin lyase-like superfamily protein	3.27947	13.3419	2.02443	3.69095	5e-05	0.000185415	yes		Peaxi162Scf00015g00816	2.455	6.81694	34.3329	4.64e-09	4.88e-08
XLOC_008819	Peaxi162Scf00092g01118	5'-nucleotidase SurE	21.6595	87.9224	2.02123	5.15133	5e-05	0.000185415	yes		Peaxi162Scf00001g00351	2.45386	1.37622	13.1519	0.00028723	0.00101956
XLOC_031387	Peaxi162Scf00949g00113	xyloglucan endotransglucosylase/hydrolase 5	1.36206	5.52757	2.02086	2.08635	0.00325	0.00802203	yes		Peaxi162Scf00084g00716	2.45273	2.95176	14.3248	0.000153826	0.000587432
XLOC_000990	Peaxi162Scf00004g03311	conserved hypothetical protein [Ricinus communis] gb|EEF48925.1| conserved hypothetical protein [Ricinus communis]	2.34364	9.50327	2.01967	4.07462	5e-05	0.000185415	yes		Peaxi162Scf00003g04834	2.45232	4.97804	20.0124	7.69e-06	4.04e-05
XLOC_014045	Peaxi162Scf00188g00624	Peroxidase superfamily protein	2.52742	10.2349	2.01776	2.88417	0.00025	0.000817896	yes		Peaxi162Scf00038g02213	2.45156	-0.663833	3.4127	0.0646963	0.113984
XLOC_024800	Peaxi162Scf00530g00063	Unknown protein	1.51227	6.12379	2.01771	1.85158	0.0152	0.0306321	yes		Peaxi162Scf00028g02010	2.45116	7.35456	94.6452	2.28e-22	1.86e-20
XLOC_027770	Peaxi162Scf00684g00579	Serine/threonine-protein kinase SRK2E	25.8535	104.655	2.01721	5.02253	5e-05	0.000185415	yes		Peaxi162Scf00815g00356	2.44992	1.25996	11.2467	0.00079763	0.0024884
XLOC_013440	Peaxi162Scf00174g00045	Interstitial collagenase	2.74924	11.1257	2.01679	2.84624	0.00025	0.000817896	yes		Peaxi162Scf00966g00004	2.4492	4.00561	7.07376	0.00782209	0.0184229
XLOC_013432	Peaxi162Scf00174g00025	Family of unknown function (DUF572)	24.4136	98.7566	2.01619	5.18859	5e-05	0.000185415	yes		Peaxi162Scf00002g01511	2.44705	2.80045	4.21037	0.0401777	0.0761214
XLOC_026187	Peaxi162Scf00597g00110	Cytochrome P450 superfamily protein	1.47983	5.98254	2.01533	2.94385	0.00015	0.000513767	yes		Peaxi162Scf00300g00828	2.44108	0.49352	10.3369	0.00130398	0.00383854
XLOC_032660	Peaxi162Scf01089g00032	CBL-interacting protein kinase 25	4.0162	16.2136	2.0133	3.82261	5e-05	0.000185415	yes		Peaxi162Scf00459g00127	2.43953	2.2557	4.04515	0.0442984	0.0827702
XLOC_033697	Peaxi162Scf01287g00012	Remorin family protein	10.7736	43.4683	2.01246	4.53429	5e-05	0.000185415	yes		Peaxi162Scf00304g00013	2.43881	4.37492	22.5233	2.08e-06	1.24e-05
XLOC_027539	Peaxi162Scf00678g00313	conserved hypothetical protein [Ricinus communis] gb|EEF43927.1| conserved hypothetical protein [Ricinus communis]	48.8521	197.083	2.01231	5.08984	5e-05	0.000185415	yes		Peaxi162Scf01044g00229	2.43633	8.12087	48.6645	3.04e-12	5.64e-11
XLOC_008227	Peaxi162Scf00083g00065	conserved hypothetical protein [Ricinus communis] gb|EEF31643.1| conserved hypothetical protein [Ricinus communis]	2.29221	9.23933	2.01105	1.97245	0.0065	0.0146688	yes		Peaxi162Scf00286g00829	2.43564	3.98133	99.2797	2.19e-23	2.07e-21
XLOC_025609	Peaxi162Scf00564g00034	Protein of unknown function (DUF1639)	0.773225	3.11524	2.01038	1.45996	0.0477	0.0821678	no		Peaxi162Scf00001g05617	2.4316	0.665447	8.51719	0.00351807	0.00916752
XLOC_012600	Peaxi162Scf00160g00719	Zinc finger CCHC-type and RNA-binding motif-containing protein 1	1.78398	7.18568	2.01002	2.58676	0.00105	0.00297038	yes		Peaxi162Scf00457g00215	2.42936	7.51836	42.6759	6.46e-11	9.51e-10
XLOC_008781	Peaxi162Scf00091g00120	C2H2-like zinc finger protein	4.65868	18.7325	2.00755	3.71601	5e-05	0.000185415	yes		Peaxi162Scf00074g00316	2.4286	2.53101	8.93145	0.00280301	0.00751241
XLOC_022520	Peaxi162Scf00427g00516	G-box binding factor 1	5.42066	21.7819	2.00659	4.22234	5e-05	0.000185415	yes		Peaxi162Scf00016g01934	2.42772	4.60136	80.6792	2.66e-19	1.49e-17
XLOC_024206	Peaxi162Scf00498g10029	cinnamyl alcohol dehydrogenase 9	11.4924	46.1329	2.00511	4.67212	5e-05	0.000185415	yes		Peaxi162Scf00937g00010	2.42585	-0.182412	3.29492	0.0694947	0.121058
XLOC_002726	Peaxi162Scf00016g03016	nucleobase-ascorbate transporter 7	2.1347	8.5649	2.0044	3.28289	5e-05	0.000185415	yes		Peaxi162Scf00691g00003	2.42577	2.33022	24.8593	6.17e-07	4.17e-06
XLOC_008116	Peaxi162Scf00081g00126	Unknown protein	5.81876	23.3336	2.00363	3.17635	5e-05	0.000185415	yes		Peaxi162Scf00159g00137	2.42473	2.13928	6.30534	0.0120375	0.0268954
XLOC_004058	Peaxi162Scf00032g00326	Protein kinase superfamily protein	1.09623	4.39086	2.00195	2.71594	0.0005	0.00152937	yes		Peaxi162Scf00951g00336	2.42417	0.206747	7.2221	0.00720115	0.017124
XLOC_017656	Peaxi162Scf00284g00136	Ca-2+ dependent nuclease	26.0382	104.289	2.00188	5.04565	5e-05	0.000185415	yes		Peaxi162Scf00535g00723	2.42364	5.42661	69.9601	6.05e-17	2.42e-15
XLOC_007652	Peaxi162Scf00074g01824	Pectin lyase-like superfamily protein	35.2158	141.026	2.00166	5.19374	5e-05	0.000185415	yes		Peaxi162Scf00011g00193	2.42263	5.88297	19.2097	1.17e-05	5.89e-05
XLOC_018236	Peaxi162Scf00299g00849	Phototropic-responsive NPH3 family protein	3.03459	12.1494	2.00131	3.9199	5e-05	0.000185415	yes		Peaxi162Scf00069g02110	2.42209	0.157619	2.91036	0.0880122	0.147401
XLOC_019018	Peaxi162Scf00322g01519	cytochrome P450, family 718	17.614	70.5123	2.00115	5.04328	5e-05	0.000185415	yes		Peaxi162Scf00218g00419	2.4219	1.67855	3.93286	0.0473515	0.0876447
XLOC_015283	Peaxi162Scf00213g00943	arabinose kinase	43.0385	172.1	1.99955	4.87999	5e-05	0.000185415	yes		Peaxi162Scf00825g00424	2.4213	2.68962	25.5856	4.23e-07	2.97e-06
XLOC_025497	Peaxi162Scf00559g00043	C2 calcium/lipid-binding plant phosphoribosyltransferase family protein	0.898693	3.59263	1.99914	2.714	0.0005	0.00152937	yes		Peaxi162Scf00111g00062	2.42109	3.86201	54.4601	1.59e-13	3.62e-12
XLOC_022770	Peaxi162Scf00438g00511	Cytokinin riboside 5'-monophosphate phosphoribohydrolase LOG1	15.4219	61.6199	1.99842	4.50176	5e-05	0.000185415	yes		Peaxi162Scf00032g00035	2.4206	2.06223	14.9394	0.000111018	0.000441428
XLOC_008816	Peaxi162Scf00092g00719	Seed maturation protein	0.652405	2.60655	1.9983	1.63951	0.05035	0.0860958	no		Peaxi162Scf00074g00435	2.41923	1.58544	13.4654	0.000243005	0.000878995
XLOC_010793	Peaxi162Scf00128g00840	Ankyrin repeat family protein	5.98282	23.8476	1.99495	4.46615	5e-05	0.000185415	yes		Peaxi162Scf00653g00417	2.41858	2.44784	22.2896	2.34e-06	1.39e-05
XLOC_030634	Peaxi162Scf00886g00021	Unknown protein	14.0003	55.6459	1.99082	5.01958	5e-05	0.000185415	yes		Peaxi162Scf00358g00410	2.41837	1.00766	4.04527	0.0442952	0.0827702
XLOC_026304	Peaxi162Scf00605g00011	CBL-interacting protein kinase 12	19.4896	77.3129	1.98801	4.98558	5e-05	0.000185415	yes		Peaxi162Scf00818g00123	2.41761	5.17236	4.10088	0.0428609	0.0804035
XLOC_017678	Peaxi162Scf00284g01051	2-oxoglutarate and Fe(II)-dependent oxygenase domain-containing protein, putative [Theobroma cacao] gb|EOY17750.1| 2-oxoglutarate and Fe(II)-dependent oxygenase domain-containing protein, putative [Theobroma cacao]	36.8573	145.512	1.98111	5.24342	5e-05	0.000185415	yes		Peaxi162Scf00452g00411	2.41759	4.67759	63.9468	1.28e-15	4.18e-14
XLOC_015792	Peaxi162Scf00228g00327	ATP-citrate synthase	36.8497	145.355	1.97985	5.08886	5e-05	0.000185415	yes		Peaxi162Scf00039g00052	2.41661	0.252949	7.98952	0.0047049	0.0118318
XLOC_002962	Peaxi162Scf00017g02226	RING/U-box superfamily protein	18.6175	73.4292	1.9797	4.88022	5e-05	0.000185415	yes		Peaxi162Scf00149g01016	2.41594	6.14173	138.164	6.71e-32	1.96e-29
XLOC_032703	Peaxi162Scf01096g00316	At5g37260-like protein [Solanum habrochaites]	8.26481	32.5923	1.97948	4.54938	5e-05	0.000185415	yes		Peaxi162Scf00174g00045	2.41567	0.785022	10.9336	0.00094436	0.00288958
XLOC_030999	Peaxi162Scf00919g00048	Unknown protein	0.835132	3.28873	1.97745	1.59927	0.0274	0.050932	no		Peaxi162Scf00332g00224	2.41536	3.53474	58.8616	1.69e-14	4.56e-13
XLOC_024225	Peaxi162Scf00498g00721	Charged multivesicular body protein 2a homolog 2	38.1282	150.103	1.97703	4.8581	5e-05	0.000185415	yes		Peaxi162Scf00051g01410	2.41506	7.04164	86.9251	1.13e-20	7.65e-19
XLOC_029026	Peaxi162Scf00756g00437	electron carriers	4.72551	18.6008	1.97682	4.54787	5e-05	0.000185415	yes		Peaxi162Scf00181g00004	2.41439	-0.558678	1.47302	0.22487	0.320346
XLOC_011998	Peaxi162Scf00149g01016	Cathepsin B-like cysteine proteinase 6	102.812	403.738	1.97341	4.7798	5e-05	0.000185415	yes		Peaxi162Scf00064g00223	2.41364	0.752608	13.1991	0.000280082	0.000996992
XLOC_013675	Peaxi162Scf00177g01232	GDSL esterase/lipase	2.13919	8.39126	1.97182	3.34316	5e-05	0.000185415	yes		Peaxi162Scf00101g00031	2.41311	5.12121	12.9269	0.000323886	0.00112973
XLOC_015415	Peaxi162Scf00217g00912	Duplicated homeodomain-like superfamily protein	0.705273	2.76501	1.97103	1.84449	0.0101	0.0215189	yes		Peaxi162Scf00421g00027	2.41266	1.42702	3.86339	0.0493506	0.0906966
XLOC_018646	Peaxi162Scf00311g00101	Unknown protein	1.37033	5.37081	1.97061	1.08821	0.09945	0.154018	no		Peaxi162Scf01056g00249	2.41175	0.522544	7.2937	0.0069197	0.0165421
XLOC_016262	Peaxi162Scf00241g00066	18.1 kDa class I heat shock protein	2.74698	10.76	1.96975	2.00308	0.008	0.0175704	yes		Peaxi162Scf00201g00025	2.40661	2.18154	24.4452	7.65e-07	5.05e-06
XLOC_020146	Peaxi162Scf00357g00525	glucose-6-phosphate dehydrogenase 4	1.09032	4.26693	1.96845	2.61318	0.0005	0.00152937	yes		Peaxi162Scf00365g00076	2.40544	1.01936	3.71769	0.0538389	0.0976369
XLOC_008316	Peaxi162Scf00084g00119	pleckstrin homology (PH) domain-containing protein	2.25561	8.82514	1.9681	3.44055	5e-05	0.000185415	yes		Peaxi162Scf00046g00526	2.40358	1.02467	5.45486	0.019514	0.040768
XLOC_005160	Peaxi162Scf00045g00046	Unknown protein	1.16001	4.53596	1.96727	1.04872	0.0658	0.108344	no		Peaxi162Scf01002g00214	2.40099	5.34535	3.51358	0.060868	0.108289
XLOC_019610	Peaxi162Scf00339g00115	Protein FRA10AC1	4.93273	19.264	1.96545	3.42392	5e-05	0.000185415	yes		Peaxi162Scf00207g00941	2.40013	4.44922	20.6338	5.56e-06	3.03e-05
XLOC_033551	Peaxi162Scf01253g00002	17.6 kDa class II heat shock protein	1.08741	4.23757	1.96233	1.22064	0.03655	0.0653468	no		Peaxi162Scf00071g00210	2.39877	1.57445	3.4422	0.0635509	0.112316
XLOC_032779	Peaxi162Scf01108g00121	Protein kinase superfamily protein	5.10726	19.9018	1.96228	3.77034	5e-05	0.000185415	yes		Peaxi162Scf00000g00682	2.39473	5.47853	73.174	1.19e-17	5.4e-16
XLOC_024756	Peaxi162Scf00528g00416	cullin 1	0.739373	2.8759	1.95964	2.34642	0.00135	0.00371306	yes		Peaxi162Scf00367g00062	2.39366	5.60474	28.3003	1.04e-07	8.28e-07
XLOC_004002	Peaxi162Scf00030g01721	Serine/threonine-protein kinase SAPK1	2.27713	8.84621	1.95784	2.40544	0.00115	0.00322042	yes		Peaxi162Scf00067g00414	2.39243	1.04625	3.54838	0.0596036	0.106423
XLOC_025693	Peaxi162Scf00569g00032	RING/U-box superfamily protein	4.59976	17.8445	1.95585	3.5508	5e-05	0.000185415	yes		Peaxi162Scf00193g00005	2.39178	3.18194	3.11646	0.0775052	0.132428
XLOC_033510	Peaxi162Scf01242g00036	ribonuclease 2	4.05996	15.7458	1.95543	3.60341	5e-05	0.000185415	yes		Peaxi162Scf00161g00099	2.39138	2.01522	7.93549	0.00484745	0.0121521
XLOC_000914	Peaxi162Scf00003g04834	Glucan endo-1,3-beta-glucosidase 8	1.11651	4.32996	1.95535	2.39774	0.001	0.00284413	yes		Peaxi162Scf00195g00413	2.39018	-0.399168	4.64115	0.0312142	0.0611991
XLOC_015987	Peaxi162Scf00232g00035	BTB/POZ domain-containing protein	11.4598	44.3806	1.95335	4.35921	5e-05	0.000185415	yes		Peaxi162Scf00646g00323	2.38833	4.69192	13.155	0.000286753	0.00101804
XLOC_014851	Peaxi162Scf00206g00078	RING membrane-anchor 3	8.68131	33.6037	1.95263	3.90641	5e-05	0.000185415	yes		Peaxi162Scf00088g00614	2.38755	5.83446	56.2694	6.32e-14	1.53e-12
XLOC_000598	Peaxi162Scf00003g02841	Mitochondrial uncoupling protein 2	3.01281	11.6564	1.95194	3.15949	0.0001	0.00035384	yes		Peaxi162Scf00241g00066	2.38703	0.854741	5.62511	0.017705	0.0374572
XLOC_021110	Peaxi162Scf00382g00219	Protein kinase superfamily protein	6.60583	25.5436	1.95115	4.85416	5e-05	0.000185415	yes		Peaxi162Scf00017g00227	2.38622	1.68184	26.6137	2.48e-07	1.82e-06
XLOC_006542	Peaxi162Scf00064g00010		2.56227	9.90591	1.95087	1.60358	0.0273	0.0507711	no		Peaxi162Scf00300g00064	2.38281	3.55126	20.5901	5.69e-06	3.09e-05
XLOC_016652	Peaxi162Scf00253g00327	Glycine-rich RNA-binding protein 10	13.7736	53.1906	1.94927	4.14892	5e-05	0.000185415	yes		Peaxi162Scf00299g00543	2.38267	5.9376	82.4959	1.06e-19	6.21e-18
XLOC_019636	Peaxi162Scf00341g00619	Plant Tudor-like RNA-binding protein	4.45246	17.1817	1.9482	3.75388	5e-05	0.000185415	yes		Peaxi162Scf00428g00615	2.38033	4.41659	25.7762	3.83e-07	2.71e-06
XLOC_019380	Peaxi162Scf00332g00222	Major facilitator superfamily protein	4.38471	16.9195	1.94813	4.05821	5e-05	0.000185415	yes		Peaxi162Scf00098g00611	2.37958	0.663524	5.90262	0.0151184	0.0327134
XLOC_010866	Peaxi162Scf00128g00456	Melibiase family protein	2.70024	10.4066	1.94635	3.61265	5e-05	0.000185415	yes		Peaxi162Scf00570g00314	2.37812	5.18578	127.552	1.41e-29	3.17e-27
XLOC_029870	Peaxi162Scf00814g00235	Regulator of Vps4 activity in the MVB pathway protein	1.39876	5.39065	1.94631	1.82289	0.01375	0.0280904	yes		Peaxi162Scf00217g00912	2.37672	1.59351	11.8204	0.000585849	0.0019013
XLOC_002670	Peaxi162Scf00016g01934	abscisic acid responsive elements-binding factor 3	11.5777	44.5851	1.94521	4.70982	5e-05	0.000185415	yes		Peaxi162Scf00232g00517	2.37667	5.57434	53.0542	3.24e-13	7.04e-12
XLOC_014055	Peaxi162Scf00188g00814	Transcription initiation factor TFIID subunit 11	6.66337	25.6064	1.94218	3.10585	5e-05	0.000185415	yes		Peaxi162Scf01185g00025	2.37597	2.2806	26.1418	3.17e-07	2.28e-06
XLOC_002391	Peaxi162Scf00015g00720	Duplicated homeodomain-like superfamily protein	0.830673	3.19137	1.94182	1.62414	0.02275	0.0434125	yes		Peaxi162Scf00043g00252	2.37499	0.961747	11.4073	0.000731575	0.00230525
XLOC_002249	Peaxi162Scf00014g00041	2-oxoglutarate (2OG) and Fe(II)-dependent oxygenase superfamily protein	11.6087	44.5955	1.94169	4.5338	5e-05	0.000185415	yes		Peaxi162Scf00130g00831	2.37447	7.31471	66.8138	2.98e-16	1.06e-14
XLOC_004809	Peaxi162Scf00039g01013	nodulin MtN21 /EamA-like transporter family protein	7.18332	27.5532	1.9395	3.3979	5e-05	0.000185415	yes		Peaxi162Scf00190g01525	2.37235	1.22663	17.7586	2.51e-05	0.000116857
XLOC_010129	Peaxi162Scf00116g00311	Protein kinase superfamily protein	5.72171	21.9358	1.93877	3.8736	5e-05	0.000185415	yes		Peaxi162Scf00065g00322	2.36905	2.62017	16.0334	6.22e-05	0.000263226
XLOC_012037	Peaxi162Scf00150g10111	Ring/U-Box superfamily protein, putative isoform 1 [Theobroma cacao] gb|EOY33661.1| Ring/U-Box superfamily protein, putative isoform 1 [Theobroma cacao]	5.14226	19.7135	1.93871	4.54745	5e-05	0.000185415	yes		Peaxi162Scf00222g00058	2.36902	2.14474	11.6186	0.000652967	0.00209095
XLOC_014888	Peaxi162Scf00207g00045	CBL-interacting protein kinase 25	3.71904	14.2562	1.93859	3.47901	5e-05	0.000185415	yes		Peaxi162Scf00016g01352	2.36868	0.944222	15.7002	7.42e-05	0.000308289
XLOC_029858	Peaxi162Scf00813g00221	CwfJ-like family protein, putative isoform 3 [Theobroma cacao] gb|EOY05937.1| CwfJ-like family protein, putative isoform 3 [Theobroma cacao]	5.90358	22.5551	1.93379	4.56776	5e-05	0.000185415	yes		Peaxi162Scf00352g00212	2.36847	5.40164	88.8487	4.26e-21	3.03e-19
XLOC_007999	Peaxi162Scf00079g01510	FeS cluster assembly protein SufB	14.1564	54.0657	1.93326	4.89842	5e-05	0.000185415	yes		Peaxi162Scf00658g00212	2.36396	2.62168	20.8475	4.97e-06	2.73e-05
XLOC_004031	Peaxi162Scf00031g00241	Alcohol dehydrogenase transcription factor Myb/SANT-like family protein	27.1208	103.577	1.93323	4.87323	5e-05	0.000185415	yes		Peaxi162Scf00618g00316	2.36363	1.51218	17.2146	3.34e-05	0.000150985
XLOC_006549	Peaxi162Scf00064g00223	P-loop containing nucleoside triphosphate hydrolases superfamily protein	0.678726	2.59124	1.93274	1.28	0.0408	0.0718931	no		Peaxi162Scf00038g01316	2.36249	2.77813	38.247	6.23e-10	7.75e-09
XLOC_011157	Peaxi162Scf00130g00831	Calcium-binding EF-hand family protein	66.8587	255.086	1.9318	5.19653	5e-05	0.000185415	yes		Peaxi162Scf00088g01715	2.36184	0.378915	5.15694	0.0231537	0.0472333
XLOC_010827	Peaxi162Scf00128g01329	histidine kinase 3	40.1358	153.066	1.93119	4.76381	5e-05	0.000185415	yes		Peaxi162Scf00228g00327	2.36092	5.4336	133.513	6.98e-31	1.83e-28
XLOC_024628	Peaxi162Scf00523g00017	Unknown protein	9.49229	36.183	1.93048	4.02305	5e-05	0.000185415	yes		Peaxi162Scf00320g00051	2.3608	-0.912627	1.62526	0.20236	0.293342
XLOC_026216	Peaxi162Scf00599g00047	G-box binding factor 4	4.73208	18.015	1.92865	3.57276	5e-05	0.000185415	yes		Peaxi162Scf00058g00138	2.35946	4.54136	25.8671	3.66e-07	2.6e-06
XLOC_029391	Peaxi162Scf00780g00043	PRLI-interacting factor, putative	31.8552	121.222	1.92805	5.03603	5e-05	0.000185415	yes		Peaxi162Scf00062g00420	2.35909	3.17901	37.1961	1.07e-09	1.28e-08
XLOC_016312	Peaxi162Scf00242g00118	Unknown protein	5.22123	19.8064	1.9235	4.67275	5e-05	0.000185415	yes		Peaxi162Scf00200g00418	2.35774	-0.0565437	5.68306	0.0171294	0.0363808
XLOC_006104	Peaxi162Scf00057g01112	Leishmanolysin homolog	14.9657	56.7186	1.92216	4.99366	5e-05	0.000185415	yes		Peaxi162Scf00111g01221	2.35535	6.11679	67.7096	1.89e-16	7.01e-15
XLOC_011902	Peaxi162Scf00147g00102	Unknown protein	3.36896	12.7481	1.91991	3.77445	0.00105	0.00297038	yes		Peaxi162Scf00389g00071	2.35339	4.58809	34.565	4.12e-09	4.37e-08
XLOC_033266	Peaxi162Scf01192g00318	Unknown protein	0.761401	2.88035	1.91952	1.58085	0.03105	0.0567419	no		Peaxi162Scf00000g43014	2.35327	0.408689	9.82828	0.00171849	0.00489389
XLOC_004539	Peaxi162Scf00038g00910	Avr9/Cf-9 rapidly elicited protein 146 [Nicotiana tabacum]	33.9683	128.316	1.91744	4.90426	5e-05	0.000185415	yes		Peaxi162Scf00411g00117	2.35282	-0.371848	1.6426	0.199969	0.290517
XLOC_019885	Peaxi162Scf00347g00326	Protein of unknown function (DUF1336)	17.9289	67.6981	1.91683	5.02467	5e-05	0.000185415	yes		Peaxi162Scf00382g00086	2.34941	3.29641	22.1589	2.51e-06	1.48e-05
XLOC_022163	Peaxi162Scf00417g01021	Glucan endo-1,3-beta-glucosidase 7	19.9217	75.222	1.91682	4.96816	5e-05	0.000185415	yes		Peaxi162Scf00565g00812	2.34779	8.18008	14.2218	0.000162477	0.000616117
XLOC_035173	Peaxi162Scf42650g00001		6.41437	24.2067	1.91602	1.65657	0.0242	0.0457739	yes		Peaxi162Scf00475g00064	2.34573	-0.34638	1.65717	0.197986	0.288091
XLOC_002445	Peaxi162Scf00015g02617	Cu2+ plastocyanin-like [Arabidopsis arenosa]	22.9729	86.6769	1.91572	4.2863	5e-05	0.000185415	yes		Peaxi162Scf01287g00012	2.34558	5.21374	56.7535	4.94e-14	1.23e-12
XLOC_005919	Peaxi162Scf00053g00315	Abscisic acid 8'-hydroxylase 1	8.64361	32.5768	1.91414	4.325	5e-05	0.000185415	yes		Peaxi162Scf00264g00414	2.34503	5.59907	45.8455	1.28e-11	2.13e-10
XLOC_010822	Peaxi162Scf00128g01227	REF/SRPP-like protein	28.0486	105.685	1.91377	4.60427	5e-05	0.000185415	yes		Peaxi162Scf00209g00412	2.34448	6.12638	61.7643	3.87e-15	1.16e-13
XLOC_030687	Peaxi162Scf00891g00125	Unknown protein	143.311	539.816	1.91332	4.70711	5e-05	0.000185415	yes		Peaxi162Scf00365g00087	2.34398	7.65734	76.468	2.24e-18	1.13e-16
XLOC_022699	Peaxi162Scf00434g00423	Phosphoglycerate mutase family protein	7.87346	29.6474	1.91283	3.807	5e-05	0.000185415	yes		Peaxi162Scf00261g00181	2.34391	-0.674688	4.20044	0.0404135	0.0765052
XLOC_008427	Peaxi162Scf00087g00014	calmodulin-binding family protein [Populus trichocarpa] gb|ERP65152.1| calmodulin-binding family protein [Populus trichocarpa]	0.751408	2.82757	1.9119	2.13934	0.00515	0.0119815	yes		Peaxi162Scf00543g00413	2.34258	1.64269	18.6401	1.58e-05	7.71e-05
XLOC_015725	Peaxi162Scf00226g00059	Oxidoreductase family protein	8.33182	31.2674	1.90796	4.04441	5e-05	0.000185415	yes		Peaxi162Scf00261g00127	2.34248	2.82788	30.1021	4.1e-08	3.54e-07
XLOC_023463	Peaxi162Scf00461g00017	Aluminium induced protein with YGL and LRDR motifs	3.07236	11.5238	1.9072	2.973	0.00015	0.000513767	yes		Peaxi162Scf00457g00051	2.33985	3.40599	28.8084	7.99e-08	6.5e-07
XLOC_026438	Peaxi162Scf00612g00018	agenet domain-containing protein / bromo-adjacent homology (BAH) domain-containing protein	20.6965	77.6003	1.90667	4.94918	5e-05	0.000185415	yes		Peaxi162Scf00085g02210	2.33965	3.10528	39.7959	2.82e-10	3.72e-09
XLOC_007804	Peaxi162Scf00076g00717	Hop-interacting protein THI113 [Solanum lycopersicum] gb|AEW69813.1| Hop-interacting protein THI113 [Solanum lycopersicum]	272.474	1021.15	1.906	4.36783	5e-05	0.000185415	yes		Peaxi162Scf00013g00059	2.33579	0.17027	6.42677	0.0112413	0.025302
XLOC_011638	Peaxi162Scf00139g01125	Sucrase/ferredoxin-like family protein	13.8661	51.8794	1.9036	4.63868	5e-05	0.000185415	yes		Peaxi162Scf00201g00415	2.33576	-0.579504	1.67641	0.195402	0.284811
XLOC_016872	Peaxi162Scf00259g00126	Calcium-binding EF-hand family protein	1.98663	7.40441	1.89806	2.80053	0.00015	0.000513767	yes		Peaxi162Scf00105g01114	2.33574	7.78624	10.8964	0.000963528	0.00294128
XLOC_025585	Peaxi162Scf00563g00525	Phosphoglycerate mutase family protein	2.46722	9.19027	1.89722	2.43381	0.0005	0.00152937	yes		Peaxi162Scf00218g00073	2.33544	3.00399	14.8982	0.000113474	0.000449663
XLOC_027566	Peaxi162Scf00679g00032	heat shock protein 70	1.13378	4.22227	1.89687	2.32807	0.0015	0.00407526	yes		Peaxi162Scf00618g00066	2.33251	5.65032	46.2918	1.02e-11	1.73e-10
XLOC_029648	Peaxi162Scf00797g00012	Small heat shock protein, chloroplastic	2.83975	10.5728	1.89653	2.33374	0.0019	0.00502129	yes		Peaxi162Scf00171g00930	2.3321	3.13161	29.8348	4.7e-08	4e-07
XLOC_013055	Peaxi162Scf00167g01120	Acyl-CoA N-acyltransferases superfamily protein, putative isoform 1 [Theobroma cacao] gb|EOY20226.1| Acyl-CoA N-acyltransferases superfamily protein, putative isoform 1 [Theobroma cacao]	2.17493	8.09643	1.89632	1.69077	0.01355	0.0277406	yes		Peaxi162Scf00305g00521	2.33208	0.462877	11.1119	0.000857747	0.00265357
XLOC_009699	Peaxi162Scf00108g00012		4.1538	15.4375	1.89394	2.22287	0.00205	0.00537075	yes		Peaxi162Scf00225g00417	2.33131	0.352623	3.21894	0.0727907	0.125857
XLOC_021088	Peaxi162Scf00382g00013	alpha/beta-Hydrolases superfamily protein	1.52899	5.67662	1.89245	2.08218	0.00365	0.00887902	yes		Peaxi162Scf00062g00421	2.32827	2.254	23.3099	1.38e-06	8.56e-06
XLOC_030851	Peaxi162Scf00907g00120	Major facilitator superfamily protein	1.31597	4.88557	1.8924	2.53939	0.00045	0.00139113	yes		Peaxi162Scf00984g00022	2.32604	1.47845	10.2543	0.00136363	0.0039892
XLOC_015841	Peaxi162Scf00229g00412	ATP-dependent zinc metalloprotease FtsH	7.93548	29.4388	1.89133	4.52092	5e-05	0.000185415	yes		Peaxi162Scf00016g01036	2.32413	4.07686	58.2934	2.26e-14	5.94e-13
XLOC_001617	Peaxi162Scf00009g00082	CBL-interacting protein kinase 12	5.30748	19.6647	1.88951	3.80439	5e-05	0.000185415	yes		Peaxi162Scf00011g01540	2.32399	3.01297	23.7395	1.1e-06	6.99e-06
XLOC_014740	Peaxi162Scf00204g00115	Agenet domain-containing protein	0.883978	3.27459	1.88923	1.97198	0.00835	0.0182379	yes		Peaxi162Scf00984g00245	2.32299	3.8205	63.2732	1.8e-15	5.72e-14
XLOC_032543	Peaxi162Scf01071g00046		7.20029	26.6359	1.88725	4.05307	5e-05	0.000185415	yes		Peaxi162Scf00128g00052	2.3217	5.81145	97.6314	5.04e-23	4.56e-21
XLOC_011762	Peaxi162Scf00141g00720	laccase 10	14.8464	54.7928	1.88387	4.8039	5e-05	0.000185415	yes		Peaxi162Scf00438g00511	2.32078	5.62721	62.929	2.14e-15	6.66e-14
XLOC_011534	Peaxi162Scf00137g00016	Peroxidase superfamily protein	44.6824	164.824	1.88315	4.76999	5e-05	0.000185415	yes		Peaxi162Scf00394g00618	2.31971	5.66583	38.324	5.99e-10	7.47e-09
XLOC_012063	Peaxi162Scf00152g00012	U-box domain-containing protein 26	0.783929	2.89069	1.88262	1.80852	0.0107	0.0226202	yes		Peaxi162Scf00003g01526	2.31948	0.524618	1.70504	0.191631	0.280377
XLOC_000699	Peaxi162Scf00003g05227	nodulin MtN21 /EamA-like transporter family protein	9.63846	35.5174	1.88165	4.44719	5e-05	0.000185415	yes		Peaxi162Scf00594g00523	2.31882	3.32884	56.634	5.25e-14	1.29e-12
XLOC_028056	Peaxi162Scf00699g00015	Histidine-containing ph , putative [Ricinus communis]	20.0744	73.837	1.87899	4.92462	5e-05	0.000185415	yes		Peaxi162Scf00102g01436	2.31759	1.72438	1.70815	0.191225	0.279905
XLOC_008797	Peaxi162Scf00092g00025	homocysteine S-methyltransferase 3	0.990252	3.64191	1.87883	1.94751	0.005	0.011677	yes		Peaxi162Scf00402g00941	2.31732	4.93038	82.2386	1.21e-19	7.06e-18
XLOC_000156	Peaxi162Scf00000g00791	G-type lectin S-receptor-like serine/threonine-protein kinase	2.79169	10.2616	1.87804	3.75628	5e-05	0.000185415	yes		Peaxi162Scf00699g10015	2.31658	0.516572	1.70982	0.191009	0.279727
XLOC_030958	Peaxi162Scf00916g00129	Protein of unknown function, DUF547	5.33575	19.6126	1.87802	4.15208	5e-05	0.000185415	yes		Peaxi162Scf00188g00814	2.31603	2.22876	41.6252	1.11e-10	1.55e-09
XLOC_026133	Peaxi162Scf00594g00034	RING/U-box superfamily protein	1.89889	6.97628	1.8773	2.02554	0.0042	0.0100406	yes		Peaxi162Scf00042g01214	2.31579	0.671564	1.7111	0.190843	0.279543
XLOC_018637	Peaxi162Scf00311g00013	Pentatricopeptide repeat (PPR-like) superfamily protein	0.796577	2.92158	1.87486	2.01326	0.00405	0.00972652	yes		Peaxi162Scf00149g00919	2.31526	7.50548	133.577	6.76e-31	1.79e-28
XLOC_012172	Peaxi162Scf00152g00736	Glutathione-regulated potassium-efflux system protein KefB	3.68316	13.5075	1.87474	3.60481	5e-05	0.000185415	yes		Peaxi162Scf01167g00122	2.31524	6.01259	101.707	6.44e-24	6.5e-22
XLOC_006428	Peaxi162Scf00062g00612	Cytochrome P450 superfamily protein	1.17571	4.30957	1.87402	1.94703	0.01215	0.0252432	yes		Peaxi162Scf00149g00920	2.31496	2.39031	9.4498	0.00211173	0.00586694
XLOC_029222	Peaxi162Scf00770g00114	WRKY DNA-binding protein 23	41.8958	153.481	1.87319	4.86267	5e-05	0.000185415	yes		Peaxi162Scf00057g02525	2.31355	3.8685	41.462	1.2e-10	1.68e-09
XLOC_021142	Peaxi162Scf00383g00920	LanC-like protein 2	3.61391	13.2282	1.87198	3.25913	5e-05	0.000185415	yes		Peaxi162Scf00285g00214	2.31328	0.261949	16.4513	4.99e-05	0.000216248
XLOC_026148	Peaxi162Scf00595g00427	ovate family protein 4	8.87552	32.4866	1.87194	3.74641	5e-05	0.000185415	yes		Peaxi162Scf00027g00177	2.31241	0.0460895	6.52804	0.0106187	0.0240623
XLOC_022232	Peaxi162Scf00420g00245	conserved hypothetical protein [Ricinus communis] gb|EEF35434.1| conserved hypothetical protein [Ricinus communis]	5.0578	18.5085	1.87161	4.0923	5e-05	0.000185415	yes		Peaxi162Scf00416g00517	2.31166	0.419751	1.7177	0.189989	0.278667
XLOC_011100	Peaxi162Scf00129g01123	ATPase E1-E2 type family protein / haloacid dehalogenase-like hydrolase family protein	2.69232	9.85051	1.87135	4.12466	5e-05	0.000185415	yes		Peaxi162Scf00163g00008	2.31119	0.461677	1.71845	0.189893	0.278565
XLOC_002000	Peaxi162Scf00011g00321	zinc finger homeodomain 1	2.3755	8.66944	1.86771	3.17604	0.0003	0.000964629	yes		Peaxi162Scf00926g00031	2.3111	11.007	53.4984	2.59e-13	5.7e-12
XLOC_028505	Peaxi162Scf00722g00044	Major facilitator superfamily protein	2.52923	9.21645	1.86551	3.23758	5e-05	0.000185415	yes		Peaxi162Scf00751g00044	2.30863	5.74303	90.6881	1.68e-21	1.27e-19
XLOC_023726	Peaxi162Scf00472g00824	RING/U-box superfamily protein	1.78582	6.5023	1.86436	2.43494	0.0008	0.002331	yes		Peaxi162Scf00124g01719	2.30733	2.31275	1.72445	0.189122	0.277759
XLOC_005789	Peaxi162Scf00050g00512	myb domain protein 36	5.4035	19.6733	1.86427	3.8447	5e-05	0.000185415	yes		Peaxi162Scf01141g00125	2.30683	1.68505	1.72522	0.189022	0.277721
XLOC_002008	Peaxi162Scf00012g00179	Plant invertase/pectin methylesterase inhibitor superfamily	35.9854	131.006	1.86415	4.75592	5e-05	0.000185415	yes		Peaxi162Scf00780g00043	2.30573	6.32714	109.674	1.15e-25	1.5e-23
XLOC_014665	Peaxi162Scf00201g00425	COBRA-like protein 4	12.5694	45.7111	1.86263	4.35514	5e-05	0.000185415	yes		Peaxi162Scf00605g00513	2.30542	0.550064	1.72736	0.188748	0.277472
XLOC_005454	Peaxi162Scf00047g00334	Unknown protein	0.992617	3.60951	1.8625	2.19548	0.0058	0.013289	yes		Peaxi162Scf00418g00037	2.30533	2.40475	1.7275	0.188731	0.27747
XLOC_022916	Peaxi162Scf00444g00001	SCARECROW-like 8	14.0313	50.9721	1.86106	4.74189	5e-05	0.000185415	yes		Peaxi162Scf00231g00916	2.30515	0.698035	9.38003	0.00219362	0.00606357
XLOC_033208	Peaxi162Scf01178g00016	alpha/beta-Hydrolases superfamily protein	20.9204	75.9923	1.86094	4.68596	5e-05	0.000185415	yes		Peaxi162Scf00073g00719	2.30205	3.81843	1.73243	0.188101	0.27678
XLOC_001602	Peaxi162Scf00009g00431	Protein NRT1/ PTR FAMILY 2.11	2.95077	10.7178	1.86085	4.1933	5e-05	0.000185415	yes		Peaxi162Scf00390g00527	2.30204	1.19415	1.73244	0.188099	0.27678
XLOC_028637	Peaxi162Scf00733g00316	Phosphoribulokinase / Uridine kinase family	0.977676	3.54933	1.86012	2.58578	0.0003	0.000964629	yes		Peaxi162Scf00114g01019	2.30173	1.55424	1.7329	0.188041	0.27677
XLOC_017392	Peaxi162Scf00274g00732	Transcription regulators,zinc ion binding isoform 1 [Theobroma cacao] gb|EOY21820.1| Transcription regulators,zinc ion binding isoform 1 [Theobroma cacao]	7.17758	26.0503	1.85973	4.1949	5e-05	0.000185415	yes		Peaxi162Scf00284g01042	2.30154	1.84843	1.73318	0.188006	0.276737
XLOC_015527	Peaxi162Scf00221g00078	RNA-binding CRS1 / YhbY (CRM) domain protein	3.00562	10.9047	1.85922	4.04451	5e-05	0.000185415	yes		Peaxi162Scf01604g10016	2.29925	1.83934	1.73654	0.187578	0.276344
XLOC_030273	Peaxi162Scf00842g00211	NAC domain containing protein 102	6.44479	23.3824	1.85922	3.67221	5e-05	0.000185415	yes		Peaxi162Scf00803g00412	2.29856	3.54774	5.30825	0.0212246	0.0438552
XLOC_031073	Peaxi162Scf00925g00013	Regulator of chromosome condensation (RCC1) family protein	1.80864	6.5604	1.85888	2.53152	0.00025	0.000817896	yes		Peaxi162Scf00174g00137	2.29787	3.03055	34.536	4.18e-09	4.43e-08
XLOC_026581	Peaxi162Scf00618g00066	Ketimine reductase mu-crystallin	4.74872	17.2184	1.85834	2.92835	5e-05	0.000185415	yes		Peaxi162Scf00517g00629	2.29786	4.84313	53.7565	2.27e-13	5.03e-12
XLOC_029313	Peaxi162Scf00776g00027	membrin 11	8.61669	31.223	1.8574	3.55815	5e-05	0.000185415	yes		Peaxi162Scf00038g01135	2.29784	7.69073	1.7386	0.187317	0.276038
XLOC_008599	Peaxi162Scf00089g01330	with no lysine (K) kinase 3	5.2831	19.1068	1.85463	4.41958	5e-05	0.000185415	yes		Peaxi162Scf00648g00016	2.29761	3.65954	1.73893	0.187275	0.275995
XLOC_001044	Peaxi162Scf00004g02340	Chaperonin-like RbcX protein	2.47733	8.95866	1.8545	2.39894	0.0014	0.00383394	yes		Peaxi162Scf00091g00064	2.29503	3.3336	44.2254	2.93e-11	4.58e-10
XLOC_001963	Peaxi162Scf00011g01540	Zinc finger CCCH domain-containing protein 19	1.33244	4.81689	1.85404	2.83845	5e-05	0.000185415	yes		Peaxi162Scf00328g00015	2.29501	7.40343	112.702	2.51e-26	3.68e-24
XLOC_013807	Peaxi162Scf00181g00068	myosin 2	2.31001	8.34476	1.85297	3.88705	5e-05	0.000185415	yes		Peaxi162Scf00710g00532	2.29454	-0.421597	3.23196	0.0722142	0.125064
XLOC_024610	Peaxi162Scf00521g00613	1-aminocyclopropane-1-carboxylate oxidase	7.62632	27.5471	1.85284	3.89533	5e-05	0.000185415	yes		Peaxi162Scf00003g00367	2.29399	4.67305	82.9937	8.23e-20	4.97e-18
XLOC_005622	Peaxi162Scf00047g01927	1-aminocyclopropane-1-carboxylate oxidase 1	173.143	624.923	1.85172	4.26897	5e-05	0.000185415	yes		Peaxi162Scf01090g00012	2.29387	-0.513395	3.78325	0.051768	0.0943854
XLOC_016009	Peaxi162Scf00232g00025	regulatory protein RecX family protein	4.22046	15.2287	1.85132	3.10292	5e-05	0.000185415	yes		Peaxi162Scf00068g02521	2.29373	3.96903	42.1597	8.41e-11	1.2e-09
XLOC_001790	Peaxi162Scf00010g00283	abscisic acid responsive elements-binding factor 2	6.24727	22.5241	1.85017	3.74214	5e-05	0.000185415	yes		Peaxi162Scf00177g00814	2.29346	3.68318	1.73731	0.18748	0.276238
XLOC_011523	Peaxi162Scf00136g01214	Galactosyltransferase family protein	5.59148	20.1421	1.84891	3.46078	5e-05	0.000185415	yes		Peaxi162Scf00140g01221	2.2934	5.5438	1.73687	0.187536	0.276301
XLOC_023755	Peaxi162Scf00474g00710	Kinase interacting (KIP1-like) family protein	1.27808	4.60048	1.84781	3.22377	5e-05	0.000185415	yes		Peaxi162Scf00088g00017	2.29338	4.189	1.73743	0.187465	0.276237
XLOC_013483	Peaxi162Scf00174g00105	Ornithine decarboxylase	73.2458	263.419	1.84654	4.68244	5e-05	0.000185415	yes		Peaxi162Scf00347g00624	2.29317	3.92836	1.73523	0.187745	0.27653
XLOC_021653	Peaxi162Scf00399g00518	late embryogenis abundant protein 5 [Nicotiana tabacum]	30.2602	108.794	1.8461	4.18948	5e-05	0.000185415	yes		Peaxi162Scf00572g00812	2.29306	2.1779	1.7344	0.187849	0.276573
XLOC_027752	Peaxi162Scf00684g00326	3-ketoacyl-CoA synthase 4	13.3028	47.8192	1.84586	4.54739	5e-05	0.000185415	yes		Peaxi162Scf00154g01024	2.29306	4.5552	1.73439	0.187851	0.276573
XLOC_010349	Peaxi162Scf00119g01511	conserved hypothetical protein [Ricinus communis] gb|EEF35759.1| conserved hypothetical protein [Ricinus communis]	0.980643	3.51833	1.84309	1.00129	0.01395	0.028439	yes		Peaxi162Scf00378g00120	2.29293	3.03528	1.73342	0.187974	0.276711
XLOC_029281	Peaxi162Scf00774g00001	conserved hypothetical protein [Ricinus communis] gb|EEF30486.1| conserved hypothetical protein [Ricinus communis]	2.04312	7.32617	1.84228	3.2804	5e-05	0.000185415	yes		Peaxi162Scf00257g00046	2.29293	5.58595	1.73446	0.187843	0.276573
XLOC_003924	Peaxi162Scf00029g02619	Nucleic acid binding,zinc ion binding,DNA binding, putative isoform 2 [Theobroma cacao] gb|EOX97867.1| Nucleic acid binding,zinc ion binding,DNA binding, putative isoform 2 [Theobroma cacao]	11.894	42.6065	1.84083	4.79564	5e-05	0.000185415	yes		Peaxi162Scf00168g00009	2.29291	3.97162	1.73437	0.187854	0.276573
XLOC_008675	Peaxi162Scf00089g01022	Cysteine proteinases superfamily protein	2.84664	10.1859	1.83924	2.96321	5e-05	0.000185415	yes		Peaxi162Scf00047g00128	2.29279	5.01983	1.73355	0.187958	0.276707
XLOC_010367	Peaxi162Scf00120g00111	Short-chain dehydrogenase reductase 2a	4.23115	15.1315	1.83843	2.88412	5e-05	0.000185415	yes		Peaxi162Scf00258g00116	2.29258	5.61543	1.73216	0.188135	0.27679
XLOC_025560	Peaxi162Scf00562g00001	Eukaryotic aspartyl protease family protein	35.607	127.275	1.83771	4.76461	5e-05	0.000185415	yes		Peaxi162Scf00011g00209	2.29255	3.01896	1.73062	0.188332	0.277021
XLOC_024554	Peaxi162Scf00519g00115	Ethylene receptor 2	6.66802	23.8081	1.83612	4.3867	5e-05	0.000185415	yes		Peaxi162Scf00013g00537	2.29247	3.88961	1.7314	0.188232	0.276914
XLOC_017932	Peaxi162Scf00290g00039	Calcium-dependent lipid-binding family protein isoform 4 [Theobroma cacao] gb|EOY06843.1| Calcium-dependent lipid-binding family protein isoform 4 [Theobroma cacao]	3.12755	11.1658	1.83598	3.68639	5e-05	0.000185415	yes		Peaxi162Scf00620g00814	2.29246	5.16617	1.72997	0.188414	0.277122
XLOC_004895	Peaxi162Scf00040g03133	DIS3-like exonuclease 1	4.65446	16.6148	1.83578	1.31738	0.0325	0.0590245	no		Peaxi162Scf01173g00013	2.29216	0.887683	1.72935	0.188493	0.277219
XLOC_014119	Peaxi162Scf00189g00919	BEL1-like homeodomain 3	11.8958	42.4323	1.83471	4.68801	5e-05	0.000185415	yes		Peaxi162Scf00022g00157	2.2921	5.1853	1.72728	0.188759	0.277472
XLOC_031614	Peaxi162Scf00966g00044	Unknown protein	2.73218	9.73017	1.83241	1.99127	0.00405	0.00972652	yes		Peaxi162Scf00684g00133	2.29193	1.10327	1.72782	0.18869	0.277449
XLOC_031679	Peaxi162Scf00975g00019	Protein of unknown function (DUF803)	6.69467	23.8177	1.83095	2.84471	0.00015	0.000513767	yes		Peaxi162Scf00159g01645	2.2919	4.40249	1.72581	0.188947	0.277689
XLOC_023670	Peaxi162Scf00469g00628	RING/U-box superfamily protein	4.82343	17.156	1.83058	3.25269	5e-05	0.000185415	yes		Peaxi162Scf00103g02127	2.29186	3.37735	1.72553	0.188983	0.277703
XLOC_028251	Peaxi162Scf00708g00012	Plastid-lipid-associated protein, chloroplastic	25.0697	89.089	1.8293	4.63701	5e-05	0.000185415	yes		Peaxi162Scf00132g00074	2.29171	4.43466	1.72439	0.189129	0.277759
XLOC_005844	Peaxi162Scf00051g00625	Histone H3 K4-specific methyltransferase SET7/9 family protein	10.3464	36.7244	1.82761	4.34128	5e-05	0.000185415	yes		Peaxi162Scf00451g00059	2.2915	1.02956	1.72498	0.189053	0.277726
XLOC_028023	Peaxi162Scf00695g00516	RING/U-box superfamily protein	7.23271	25.6647	1.82718	4.40446	5e-05	0.000185415	yes		Peaxi162Scf00456g00213	2.29143	3.06113	1.72233	0.189393	0.278049
XLOC_003343	Peaxi162Scf00020g02344	auxin transport protein (BIG)	8.69988	30.8188	1.82474	4.68532	5e-05	0.000185415	yes		Peaxi162Scf00047g00063	2.29137	1.66464	1.72408	0.189169	0.277779
XLOC_032192	Peaxi162Scf01026g00019	Endosomal targeting BRO1-like domain-containing protein	10.7725	38.1551	1.82452	4.38784	5e-05	0.000185415	yes		Peaxi162Scf03863g00003	2.2909	0.675301	1.72094	0.189571	0.278192
XLOC_032688	Peaxi162Scf01093g00210	Unknown protein	1.73956	6.15597	1.82326	1.5715	0.02265	0.043248	yes		Peaxi162Scf00262g00121	2.29047	2.06248	1.71514	0.19032	0.278955
XLOC_007973	Peaxi162Scf00078g01332		0.917155	3.2445	1.82276	1.23414	0.04535	0.0787039	no		Peaxi162Scf00064g00010	2.29018	0.382645	6.80981	0.00906583	0.0209707
XLOC_022347	Peaxi162Scf00420g00943	Eukaryotic release factor 1-2 [Theobroma cacao] gb|EOY03027.1| Eukaryotic release factor 1-2 [Theobroma cacao]	11.3826	40.23	1.82144	3.83454	5e-05	0.000185415	yes		Peaxi162Scf00195g00521	2.28986	3.39321	23.0936	1.54e-06	9.51e-06
XLOC_033887	Peaxi162Scf01323g00001	Unknown protein	163.3	577.141	1.8214	4.0602	5e-05	0.000185415	yes		Peaxi162Scf00051g00215	2.28971	2.3086	1.71291	0.190608	0.279238
XLOC_011970	Peaxi162Scf00149g00920	P-loop containing nucleoside triphosphate hydrolases superfamily protein	1.07089	3.78401	1.82111	2.04382	0.0044	0.0104501	yes		Peaxi162Scf00133g00161	2.28887	1.44596	1.70713	0.191359	0.280061
XLOC_002617	Peaxi162Scf00016g01036	MATE efflux family protein	3.18918	11.2663	1.82076	4.07175	5e-05	0.000185415	yes		Peaxi162Scf00360g00117	2.28881	1.3355	1.70676	0.191407	0.280112
XLOC_001323	Peaxi162Scf00007g01112	syntaxin of plants 131	9.87732	34.872	1.81988	4.16219	5e-05	0.000185415	yes		Peaxi162Scf00723g00311	2.28855	2.61955	1.70495	0.191643	0.280377
XLOC_016566	Peaxi162Scf00252g00410	Cold regulated gene 27, putative isoform 3 [Theobroma cacao] gb|EOY14455.1| Cold regulated gene 27, putative isoform 3 [Theobroma cacao]	3.76708	13.2948	1.81934	2.50408	0.0005	0.00152937	yes		Peaxi162Scf00939g00023	2.28782	0.330534	10.2902	0.0013374	0.00392244
XLOC_018721	Peaxi162Scf00314g00528	ATP-dependent Clp protease ATP-binding subunit clpA homolog, chloroplastic	44.4105	156.73	1.8193	4.55363	5e-05	0.000185415	yes		Peaxi162Scf01163g00021	2.28776	0.155814	1.69948	0.192356	0.281223
XLOC_018218	Peaxi162Scf00299g00543	GATA transcription factor 24	21.2381	74.9108	1.81852	4.5227	5e-05	0.000185415	yes		Peaxi162Scf00502g00828	2.28663	0.931103	1.68565	0.194175	0.283342
XLOC_015810	Peaxi162Scf00228g00912	Gibberellin 2-beta-dioxygenase 2	1.54952	5.46541	1.81851	2.25207	0.0019	0.00502129	yes		Peaxi162Scf00004g04126	2.28642	5.90918	89.1943	3.58e-21	2.6e-19
XLOC_034024	Peaxi162Scf01352g00015	conserved hypothetical protein [Ricinus communis] gb|EEF34506.1| conserved hypothetical protein [Ricinus communis]	42.4316	149.239	1.81441	4.68034	5e-05	0.000185415	yes		Peaxi162Scf00021g00218	2.28638	0.541202	1.6837	0.194434	0.28364
XLOC_010673	Peaxi162Scf00126g00141	Protein phosphatase 2C family protein	8.29575	29.1626	1.81367	3.95529	5e-05	0.000185415	yes		Peaxi162Scf00922g00110	2.28636	3.34076	5.68117	0.0171479	0.0364125
XLOC_020059	Peaxi162Scf00352g00047	tonoplast dicarboxylate transporter	10.7667	37.8226	1.81267	4.45587	5e-05	0.000185415	yes		Peaxi162Scf00007g02128	2.28634	0.44091	1.68963	0.193649	0.282754
XLOC_010332	Peaxi162Scf00119g00948	conserved hypothetical protein [Ricinus communis] gb|EEF50533.1| conserved hypothetical protein [Ricinus communis]	6.30554	22.1174	1.81049	4.32763	5e-05	0.000185415	yes		Peaxi162Scf00091g00618	2.28621	0.958774	1.68867	0.193776	0.282899
XLOC_011134	Peaxi162Scf00129g01640	beta-1,4-N-acetylglucosaminyltransferase family protein	11.6671	40.9235	1.81048	4.12017	5e-05	0.000185415	yes		Peaxi162Scf00015g00522	2.28587	4.02909	5.76326	0.0163647	0.035001
XLOC_019137	Peaxi162Scf00327g00612	UDP-sulfoquinovose synthase, chloroplastic	9.88398	34.662	1.81019	4.17945	5e-05	0.000185415	yes		Peaxi162Scf00376g00211	2.28552	2.00555	1.67689	0.195338	0.284738
XLOC_010682	Peaxi162Scf00126g00232	beta-xylosidase 1	266.706	934.343	1.8087	3.02324	5e-05	0.000185415	yes		Peaxi162Scf00152g00237	2.28383	0.191603	1.67174	0.196025	0.285619
XLOC_032041	Peaxi162Scf01010g00117	17.6 kDa class I heat shock protein 3	0.942835	3.29194	1.80386	1.16752	0.09655	0.150259	no		Peaxi162Scf00225g00086	2.28381	-0.0490026	1.66328	0.197161	0.287112
XLOC_014999	Peaxi162Scf00207g00645	methyl-CPG-binding domain 10	4.69931	16.3847	1.80183	3.29713	5e-05	0.000185415	yes		Peaxi162Scf00357g00217	2.28273	2.56353	13.8831	0.000194545	0.000722118
XLOC_020645	Peaxi162Scf00366g00712	conserved hypothetical protein [Ricinus communis] gb|EEF40820.1| conserved hypothetical protein [Ricinus communis]	11.815	41.1761	1.80119	4.45987	5e-05	0.000185415	yes		Peaxi162Scf00110g01617	2.28242	1.61379	9.25561	0.00234775	0.0064372
XLOC_021758	Peaxi162Scf00402g00941	Major facilitator superfamily protein	21.0934	73.4987	1.80093	4.67977	5e-05	0.000185415	yes		Peaxi162Scf00075g01551	2.28202	0.861066	10.4273	0.00124168	0.00367449
XLOC_024502	Peaxi162Scf00517g00426	Pentatricopeptide repeat-containing protein	4.91897	17.1251	1.79969	3.6695	5e-05	0.000185415	yes		Peaxi162Scf00338g00628	2.28119	-0.250342	1.65258	0.198608	0.288814
XLOC_000094	Peaxi162Scf00000g00262	homogentisate 1,2-dioxygenase	56.0828	195.206	1.79937	4.52078	5e-05	0.000185415	yes		Peaxi162Scf00159g01025	2.28112	-0.510707	1.64131	0.200146	0.290744
XLOC_001159	Peaxi162Scf00005g00506	AP2-like ethylene-responsive transcription factor	2.64888	9.21932	1.79928	2.96692	5e-05	0.000185415	yes		Peaxi162Scf00007g01728	2.28079	0.285108	1.64956	0.199019	0.28931
XLOC_018123	Peaxi162Scf00297g00107	Double Clp-N motif-containing P-loop nucleoside triphosphate hydrolases superfamily protein	3.76417	13.0905	1.79812	4.07089	5e-05	0.000185415	yes		Peaxi162Scf00248g00212	2.28069	-0.225613	1.63772	0.200638	0.291325
XLOC_028607	Peaxi162Scf00732g00137	Unknown protein	1.08807	3.78145	1.79717	1.85198	0.0108	0.0228033	yes		Peaxi162Scf00152g01127	2.28038	2.63409	6.74858	0.00938224	0.0216013
XLOC_010785	Peaxi162Scf00128g00722	RING/U-box superfamily protein	1.02411	3.55856	1.79693	1.39745	0.03545	0.0636359	no		Peaxi162Scf01115g00115	2.28001	1.76299	10.8023	0.00101375	0.00307241
XLOC_000732	Peaxi162Scf00003g00077	SHI-related sequence 5	1.42395	4.94557	1.79624	1.43456	0.0353	0.063401	no		Peaxi162Scf00152g00731	2.27993	-0.464844	5.09014	0.0240623	0.0488367
XLOC_029030	Peaxi162Scf00757g00113	Splicing factor U2AF 35 kDa subunit	3.54523	12.2917	1.79374	2.86179	0.0002	0.000667709	yes		Peaxi162Scf00129g01123	2.27993	3.82208	39.3105	3.61e-10	4.7e-09
XLOC_015643	Peaxi162Scf00224g00514	NAC domain protein,	3.84816	13.3348	1.79296	2.91254	5e-05	0.000185415	yes		Peaxi162Scf00443g00512	2.27935	5.16868	5.73971	0.0165855	0.0353888
XLOC_010147	Peaxi162Scf00117g00111	ATP-binding cassette sub-family B member 9	6.00832	20.8042	1.79184	2.85315	5e-05	0.000185415	yes		Peaxi162Scf00382g00511	2.27843	1.65771	1.63191	0.201439	0.292212
XLOC_029948	Peaxi162Scf00818g00217	GRAM domain family protein	97.0971	336.056	1.7912	4.53366	5e-05	0.000185415	yes		Peaxi162Scf00411g00116	2.27829	3.44053	47.5385	5.39e-12	9.64e-11
XLOC_025147	Peaxi162Scf00542g00622	YELLOW STRIPE like 3	17.4176	60.2089	1.78943	4.4787	5e-05	0.000185415	yes		Peaxi162Scf00035g03130	2.27728	0.942846	11.7609	0.000604886	0.00195695
XLOC_012278	Peaxi162Scf00153g01841	Major pollen allergen Bet v 1-M/N	664.316	2296.31	1.78937	3.89686	5e-05	0.000185415	yes		Peaxi162Scf00774g00001	2.27706	2.75682	36.3277	1.67e-09	1.92e-08
XLOC_029507	Peaxi162Scf00786g00454	alpha/beta-Hydrolases superfamily protein	1.14768	3.96507	1.78862	2.66086	0.00035	0.00110899	yes		Peaxi162Scf00173g00093	2.27673	0.0353091	1.60408	0.205326	0.296769
XLOC_021544	Peaxi162Scf00394g00915	Protein kinase superfamily protein	8.86317	30.6058	1.78791	4.68629	5e-05	0.000185415	yes		Peaxi162Scf00226g00059	2.27343	4.55026	49.1593	2.36e-12	4.5e-11
XLOC_013476	Peaxi162Scf00174g00718	calcium-dependent protein kinase 29	1.18814	4.10094	1.78725	2.27935	0.0018	0.0047873	yes		Peaxi162Scf00004g02221	2.27332	1.90296	29.4889	5.62e-08	4.69e-07
XLOC_016633	Peaxi162Scf00253g01127	Unknown protein	1.82841	6.30992	1.78703	2.82126	5e-05	0.000185415	yes		Peaxi162Scf00678g00313	2.27326	4.69502	53.2017	3.01e-13	6.55e-12
XLOC_032387	Peaxi162Scf01056g00028	Endo-1,3(4)-beta-glucanase 1	132.824	458.281	1.78672	4.34586	5e-05	0.000185415	yes		Peaxi162Scf00352g00096	2.27155	6.72984	69.8481	6.41e-17	2.55e-15
XLOC_032550	Peaxi162Scf01073g00003	Protein WEAK CHLOROPLAST MOVEMENT UNDER BLUE LIGHT 1	14.0468	48.4561	1.78644	4.62547	5e-05	0.000185415	yes		Peaxi162Scf00032g00326	2.27078	1.5463	14.2398	0.000160929	0.000610915
XLOC_009911	Peaxi162Scf00111g01221	pfkB-like carbohydrate kinase family protein	24.0345	82.8925	1.78613	4.50991	5e-05	0.000185415	yes		Peaxi162Scf00451g00713	2.27047	-0.398967	2.95592	0.0855638	0.143929
XLOC_021461	Peaxi162Scf00392g00317	Outer arm dynein light chain 1 protein	23.1648	79.8608	1.78555	4.61088	5e-05	0.000185415	yes		Peaxi162Scf00037g01033	2.26864	3.72395	2.23759	0.13469	0.21029
XLOC_023633	Peaxi162Scf00469g00034	F-box protein MAX2	5.25352	18.093	1.78408	3.76502	5e-05	0.000185415	yes		Peaxi162Scf00221g00078	2.26845	5.04543	41.8513	9.85e-11	1.39e-09
XLOC_004460	Peaxi162Scf00037g01816	Pre-mRNA-splicing factor 38A	23.8547	82.1158	1.78339	4.47598	5e-05	0.000185415	yes		Peaxi162Scf00339g00115	2.26801	3.43569	37.9989	7.08e-10	8.71e-09
XLOC_030743	Peaxi162Scf00897g00045	Unknown protein	2.58366	8.88828	1.78249	1.07729	0.11695	0.17645	no		Peaxi162Scf00362g00646	2.26715	7.17818	15.3724	8.83e-05	0.000359947
XLOC_019933	Peaxi162Scf00347g00821	FIP1, putative isoform 1 [Theobroma cacao] gb|EOY29587.1| FIP1, putative isoform 1 [Theobroma cacao]	17.8145	61.2654	1.78202	4.60239	5e-05	0.000185415	yes		Peaxi162Scf00535g00734	2.26358	4.13959	81.0766	2.17e-19	1.24e-17
XLOC_016715	Peaxi162Scf00255g00215	5-methylthioadenosine/S-adenosylhomocysteine deaminase	3.09281	10.6293	1.78106	3.16457	5e-05	0.000185415	yes		Peaxi162Scf00105g00416	2.26311	0.374658	3.71184	0.0540278	0.0979195
XLOC_020207	Peaxi162Scf00358g00058	Myb-like DNA-binding protein, putative [Solanum demissum]	2.2167	7.61326	1.7801	2.23642	0.00185	0.00490454	yes		Peaxi162Scf00062g00612	2.26206	0.674151	11.429	0.00072305	0.00228325
XLOC_025695	Peaxi162Scf00569g00419		2.7928	9.59186	1.7801	2.01164	0.00595	0.0135877	yes		Peaxi162Scf00111g00115	2.26161	4.86558	74.7069	5.46e-18	2.6e-16
XLOC_031737	Peaxi162Scf00981g00031	Unknown protein	31.0647	106.649	1.77952	3.98261	5e-05	0.000185415	yes		Peaxi162Scf00393g00062	2.26137	4.97931	19.1456	1.21e-05	6.07e-05
XLOC_005431	Peaxi162Scf00046g00168	Zinc-binding dehydrogenase family protein	0.944161	3.23896	1.77843	1.53201	0.0184	0.036134	yes		Peaxi162Scf00280g00051	2.25963	3.07891	11.5119	0.000691536	0.00219915
XLOC_013176	Peaxi162Scf00169g00064	LETM1 and EF-hand domain-containing protein 1, mitochondrial	0.903698	3.0984	1.77761	2.48001	0.00065	0.00193585	yes		Peaxi162Scf00299g00849	2.2566	4.59837	33.1908	8.35e-09	8.33e-08
XLOC_006352	Peaxi162Scf00060g00211	C2H2-type zinc finger family protein	4.36838	14.9762	1.7775	2.34746	0.0004	0.00125109	yes		Peaxi162Scf00088g00063	2.25575	0.945878	7.51001	0.00613569	0.0149123
XLOC_000742	Peaxi162Scf00003g01121	F-box family protein, putative isoform 1 [Theobroma cacao] ref|XP_007042149.1| F-box family protein, putative isoform 1 [Theobroma cacao] ref|XP_007042150.1| F-box family protein, putative isoform 1 [Theobroma cacao] gb|EOX97979.1| F-box family protein, putative isoform 1 [Theobroma cacao] gb|EOX97980.1| F-box family protein, putative isoform 1 [Theobroma cacao] gb|EOX97981.1| F-box family protei…	1.41189	4.82634	1.7733	2.14754	0.0037	0.0089857	yes		Peaxi162Scf00332g00071	2.25412	4.18109	38.1375	6.59e-10	8.14e-09
XLOC_019308	Peaxi162Scf00331g01115	phytoalexin-deficient 4-1 protein [Solanum tuberosum]	2.69738	9.20871	1.77144	3.11826	5e-05	0.000185415	yes		Peaxi162Scf00026g01511	2.25295	0.396985	5.46137	0.0194414	0.0406449
XLOC_005614	Peaxi162Scf00047g00165	conserved hypothetical protein [Ricinus communis] gb|EEF44316.1| conserved hypothetical protein [Ricinus communis]	3.30371	11.278	1.77135	1.49238	0.12115	0.181835	no		Peaxi162Scf00045g02037	2.25075	7.08199	8.42027	0.0037106	0.00961274
XLOC_000120	Peaxi162Scf00000g05119	Persulfide dioxygenase ETHE1 homolog, mitochondrial	2.46251	8.4036	1.77088	2.49416	0.00085	0.00246011	yes		Peaxi162Scf00961g00012	2.24474	0.265851	7.38383	0.00658127	0.0158483
XLOC_007395	Peaxi162Scf00073g00226	Chaperone DnaJ-domain superfamily protein	6.34598	21.6496	1.77043	3.38119	5e-05	0.000185415	yes		Peaxi162Scf00914g00530	2.24321	1.29762	7.83029	0.00513779	0.0127748
XLOC_026195	Peaxi162Scf00597g00047	ABC-2 type transporter family protein	2.30516	7.86365	1.77033	3.24048	5e-05	0.000185415	yes		Peaxi162Scf00284g00020	2.24215	-0.57363	1.29675	0.254808	0.355225
XLOC_009609	Peaxi162Scf00106g00421	Polynucleotidyl transferase, ribonuclease H-like superfamily protein	6.67368	22.7546	1.7696	4.05453	5e-05	0.000185415	yes		Peaxi162Scf00047g00204	2.24188	-0.207096	2.57634	0.108472	0.17533
XLOC_007637	Peaxi162Scf00074g01418	Plasma membrane, putative [Theobroma cacao] gb|EOY24909.1| Plasma membrane, putative [Theobroma cacao]	3.55842	12.1274	1.76897	3.57737	5e-05	0.000185415	yes		Peaxi162Scf00444g00318	2.24004	3.58688	13.8904	0.000193787	0.000719433
XLOC_012881	Peaxi162Scf00165g00912	RHOMBOID-like 1	63.5216	216.238	1.7673	4.58895	5e-05	0.000185415	yes		Peaxi162Scf00064g01530	2.23966	3.85205	34.6946	3.86e-09	4.12e-08
XLOC_003734	Peaxi162Scf00026g00209	beta glucosidase 40	2.63434	8.96767	1.76729	3.19908	5e-05	0.000185415	yes		Peaxi162Scf00234g00713	2.23924	0.296506	4.73107	0.0296225	0.0584659
XLOC_022599	Peaxi162Scf00430g00051	UDP-Glycosyltransferase superfamily protein	21.5685	73.3216	1.76531	4.56828	5e-05	0.000185415	yes		Peaxi162Scf00128g01227	2.23868	5.48798	95.7076	1.33e-22	1.13e-20
XLOC_010014	Peaxi162Scf00112g00104	Heat stress transcription factor A-4a	5.77684	19.637	1.76522	3.56446	5e-05	0.000185415	yes		Peaxi162Scf00177g00002	2.23848	4.55692	67.9657	1.66e-16	6.24e-15
XLOC_002077	Peaxi162Scf00013g00437	NAC domain protein,	13.2351	44.9891	1.7652	3.96638	5e-05	0.000185415	yes		Peaxi162Scf00232g00035	2.23807	3.48767	39.3846	3.48e-10	4.55e-09
XLOC_016912	Peaxi162Scf00261g00181	Abscisic acid receptor PYR1	0.872161	2.963	1.76439	1.36837	0.06925	0.113181	no		Peaxi162Scf00345g00051	2.23731	0.629915	7.43677	0.00639046	0.0154427
XLOC_002269	Peaxi162Scf00014g01410	18.2 kDa class I heat shock protein	10.0573	34.1648	1.76426	2.64205	0.00025	0.000817896	yes		Peaxi162Scf00011g00321	2.23718	4.45366	23.8116	1.06e-06	6.76e-06
XLOC_007969	Peaxi162Scf00078g00137	Unknown protein	1.47729	5.01721	1.76393	1.02427	0.0147	0.0297579	yes		Peaxi162Scf00039g01013	2.23559	4.82489	75.7023	3.3e-18	1.63e-16
XLOC_030871	Peaxi162Scf00910g00017	BEL1-like homeodomain 1	23.5459	79.9289	1.76324	4.56244	5e-05	0.000185415	yes		Peaxi162Scf00295g01125	2.23304	1.09251	12.0541	0.000516777	0.00169654
XLOC_035147	Peaxi162Scf37203g00001	Unknown protein	4.07016	13.8077	1.76231	1.28671	0.26985	0.34634	no		Peaxi162Scf00347g00326	2.23271	5.02874	66.6687	3.21e-16	1.13e-14
XLOC_026377	Peaxi162Scf00610g00022	Cytochrome P450 superfamily protein	10.0002	33.9005	1.76128	4.13644	5e-05	0.000185415	yes		Peaxi162Scf00074g01824	2.23082	5.5479	75.1237	4.42e-18	2.13e-16
XLOC_026768	Peaxi162Scf00628g00019	Branched-chain-amino-acid aminotransferase 6	22.6514	76.7732	1.761	4.05903	5e-05	0.000185415	yes		Peaxi162Scf00102g01354	2.23021	4.44082	12.779	0.000350541	0.00121168
XLOC_008981	Peaxi162Scf00096g00716	beta-fructofuranosidase, insoluble isoenzyme 1-like precursor [Solanum tuberosum] gb|AEV46341.1| apoplastic invertase [Solanum tuberosum]	53.3564	180.686	1.75975	4.47495	5e-05	0.000185415	yes		Peaxi162Scf00087g00014	2.22998	2.90842	14.3379	0.000152761	0.000584192
XLOC_006491	Peaxi162Scf00062g00113	Glyc function (DUF1680), putative isoform 1 [Theobroma cacao]	6.07486	20.5621	1.75907	4.25852	5e-05	0.000185415	yes		Peaxi162Scf00129g00014	2.22808	5.23608	56.9382	4.5e-14	1.12e-12
XLOC_018337	Peaxi162Scf00302g00312	O-fucosyltransferase family protein	1.90842	6.4595	1.75905	2.94216	5e-05	0.000185415	yes		Peaxi162Scf00624g00067	2.22732	7.12004	36.7873	1.32e-09	1.54e-08
XLOC_011245	Peaxi162Scf00131g00192	CBL-interacting protein kinase 12	18.3521	62.1148	1.75899	4.34981	5e-05	0.000185415	yes		Peaxi162Scf00344g00192	2.22695	1.54777	14.8948	0.000113673	0.000450258
XLOC_017822	Peaxi162Scf00286g00087	Unknown protein	1.55964	5.27749	1.75864	1.55633	0.0281	0.0520522	no		Peaxi162Scf01347g00135	2.22575	3.7453	70.3493	4.97e-17	2.04e-15
XLOC_031613	Peaxi162Scf00966g00211	GDSL esterase/lipase	3.55077	12.005	1.75743	3.017	5e-05	0.000185415	yes		Peaxi162Scf00363g00412	2.22487	2.88804	20.8493	4.97e-06	2.73e-05
XLOC_034822	Peaxi162Scf02748g00006	AP2-like ethylene-responsive transcription factor	0.869242	2.93836	1.75718	2.1306	0.0032	0.00791476	yes		Peaxi162Scf00039g00054	2.22309	2.8966	30.3328	3.64e-08	3.18e-07
XLOC_030784	Peaxi162Scf00902g00036	Calcium-binding EF-hand family protein	10.7528	36.3297	1.75643	3.93735	5e-05	0.000185415	yes		Peaxi162Scf00074g01418	2.22288	3.07409	36.5475	1.49e-09	1.73e-08
XLOC_023184	Peaxi162Scf00451g00421	WRKY DNA-binding protein 4	41.3766	139.489	1.75327	4.5137	5e-05	0.000185415	yes		Peaxi162Scf00460g00052	2.22116	1.63241	4.77313	0.0289072	0.057245
XLOC_022982	Peaxi162Scf00444g00859	Arabidopsis thaliana protein of unknown function (DUF821)	2.79849	9.42446	1.75176	4.13231	5e-05	0.000185415	yes		Peaxi162Scf00038g00519	2.22108	3.85904	32.3875	1.26e-08	1.21e-07
XLOC_019251	Peaxi162Scf00329g00097	Pentatricopeptide repeat (PPR-like) superfamily protein	1.11518	3.75046	1.74979	2.30906	0.00155	0.00419549	yes		Peaxi162Scf00891g00125	2.22039	8.70635	49.5614	1.92e-12	3.72e-11
XLOC_016671	Peaxi162Scf00253g01614	Heavy metal transport/detoxification superfamily protein	8.80014	29.5898	1.7495	3.152	5e-05	0.000185415	yes		Peaxi162Scf00858g10016	2.21672	-0.683938	2.98095	0.08425	0.142123
XLOC_009907	Peaxi162Scf00111g00115	Persulfide dioxygenase ETHE1 homolog, mitochondrial	27.201	91.408	1.74866	4.44821	5e-05	0.000185415	yes		Peaxi162Scf00098g00068	2.21369	0.489546	7.75345	0.00536099	0.0132562
XLOC_014326	Peaxi162Scf00194g00019	aspartic proteinase A1	23.3236	78.3416	1.74799	4.54387	5e-05	0.000185415	yes		Peaxi162Scf00392g00516	2.20855	3.22425	21.4925	3.55e-06	2.02e-05
XLOC_013450	Peaxi162Scf00174g00137	alpha-amylase-like 2	6.2864	21.086	1.74598	3.6873	5e-05	0.000185415	yes		Peaxi162Scf00781g00043	2.20747	2.33171	11.6465	0.000643233	0.00206393
XLOC_019794	Peaxi162Scf00344g00159	Unknown protein	6.25036	20.9424	1.74442	4.43404	5e-05	0.000185415	yes		Peaxi162Scf00420g00245	2.20725	3.42351	67.1083	2.57e-16	9.29e-15
XLOC_028761	Peaxi162Scf00740g00238	Unknown protein	2.60844	8.73645	1.74386	1.14777	0.07205	0.117118	no		Peaxi162Scf00123g00003	2.20658	7.06304	12.9461	0.000320582	0.00112009
XLOC_000584	Peaxi162Scf00003g00251	UDP-Glycosyltransferase superfamily protein	4.92476	16.4938	1.7438	3.33859	5e-05	0.000185415	yes		Peaxi162Scf00053g00315	2.20502	4.94207	17.481	2.9e-05	0.000133182
XLOC_031131	Peaxi162Scf00928g00232	sucrose synthase 4	200.604	671.577	1.7432	3.47117	5e-05	0.000185415	yes		Peaxi162Scf00218g00314	2.20397	1.18817	11.7407	0.000611468	0.00197454
XLOC_026954	Peaxi162Scf00643g00431	conserved hypothetical protein [Ricinus communis] gb|EEF36785.1| conserved hypothetical protein [Ricinus communis]	6.61003	22.1259	1.74301	4.22118	5e-05	0.000185415	yes		Peaxi162Scf00289g00010	2.19912	4.61272	43.7794	3.68e-11	5.64e-10
XLOC_027161	Peaxi162Scf00653g00417	ABC transporter family protein	0.831271	2.77811	1.74071	2.82995	0.00015	0.000513767	yes		Peaxi162Scf00020g02022	2.19868	1.93275	9.43658	0.002127	0.00590463
XLOC_026706	Peaxi162Scf00624g00067	BEL1-like homeodomain 1	10.5766	35.3382	1.74035	4.30744	5e-05	0.000185415	yes		Peaxi162Scf00062g00102	2.19827	4.23988	65.0628	7.25e-16	2.46e-14
XLOC_015993	Peaxi162Scf00232g00517	ubiquitin-conjugating enzyme 28	72.4453	242.047	1.74032	4.51236	5e-05	0.000185415	yes		Peaxi162Scf00977g00007	2.197	0.142643	7.09607	0.00772533	0.0182157
XLOC_001009	Peaxi162Scf00004g00424	Unknown protein	2.30733	7.70084	1.73879	2.4828	0.00045	0.00139113	yes		Peaxi162Scf00222g00057	2.19532	3.23616	18.4695	1.73e-05	8.37e-05
XLOC_005847	Peaxi162Scf00051g00731	SET domain protein isoform 2 [Theobroma cacao] gb|EOY16194.1| SET domain protein isoform 2 [Theobroma cacao]	4.01097	13.3832	1.7384	3.36011	5e-05	0.000185415	yes		Peaxi162Scf00299g00347	2.19496	3.53842	20.7008	5.37e-06	2.93e-05
XLOC_002317	Peaxi162Scf00014g00107		4.01336	13.3871	1.73796	3.44733	5e-05	0.000185415	yes		Peaxi162Scf01058g00156	2.19452	6.70615	83.7648	5.57e-20	3.49e-18
XLOC_010390	Peaxi162Scf00120g00517	Ethylene receptor 2	23.3072	77.7005	1.73715	4.58936	5e-05	0.000185415	yes		Peaxi162Scf00020g00914	2.19439	3.86049	38.4245	5.69e-10	7.14e-09
XLOC_013604	Peaxi162Scf00176g00122	alpha/beta-Hydrolases superfamily protein	1.9192	6.39721	1.73694	1.51996	0.0328	0.0594953	no		Peaxi162Scf00329g00618	2.19415	-0.265041	2.78046	0.0954206	0.157629
XLOC_030367	Peaxi162Scf00852g00061	P-loop containing nucleoside triphosphate hydrolases superfamily protein	0.79043	2.63469	1.73692	1.33743	0.049	0.0840956	no		Peaxi162Scf00469g00628	2.19407	3.08041	45.1651	1.81e-11	2.95e-10
XLOC_022981	Peaxi162Scf00444g00858	Arabidopsis thaliana protein of unknown function (DUF821)	3.95509	13.1776	1.7363	3.0859	5e-05	0.000185415	yes		Peaxi162Scf00612g00018	2.19401	6.40857	95.6944	1.34e-22	1.13e-20
XLOC_033402	Peaxi162Scf01216g00007	Unknown protein	7.17536	23.9051	1.7362	1.64727	0.0215	0.0413407	yes		Peaxi162Scf00003g10415	2.19261	0.266003	5.03678	0.0248146	0.0501964
XLOC_010959	Peaxi162Scf00129g00014	homeobox protein 34	1.95472	6.51141	1.73601	2.66647	0.0002	0.000667709	yes		Peaxi162Scf00257g01624	2.19047	4.20078	52.7801	3.73e-13	8.04e-12
XLOC_011425	Peaxi162Scf00134g02029	Nuclear transcription factor Y subunit C-9	90.2304	300.4	1.7352	4.5763	5e-05	0.000185415	yes		Peaxi162Scf00402g00042	2.18908	4.86292	48.691	3e-12	5.58e-11
XLOC_014222	Peaxi162Scf00192g00031	peptidoglycan-binding LysM domain-containing protein	31.6078	105.01	1.73217	3.2527	5e-05	0.000185415	yes		Peaxi162Scf00245g00317	2.18903	2.47626	13.1296	0.000290672	0.00102966
XLOC_022115	Peaxi162Scf00415g00416	phospholipid sterol acyl transferase 1	1.63815	5.44076	1.73174	2.99158	5e-05	0.000185415	yes		Peaxi162Scf00174g00025	2.18833	5.15686	55.8305	7.9e-14	1.89e-12
XLOC_003893	Peaxi162Scf00029g02618	RING/U-box superfamily protein isoform 3 [Theobroma cacao] gb|EOY32618.1| RING/U-box superfamily protein isoform 3 [Theobroma cacao]	4.79946	15.923	1.73017	3.22665	5e-05	0.000185415	yes		Peaxi162Scf00088g01328	2.18823	8.60727	29.2163	6.47e-08	5.34e-07
XLOC_003811	Peaxi162Scf00027g00184	early nodulin-like protein 1	150.34	497.831	1.72743	4.39373	5e-05	0.000185415	yes		Peaxi162Scf00311g00013	2.18725	2.27503	18.7787	1.47e-05	7.22e-05
XLOC_021261	Peaxi162Scf00386g00063	Monothiol glutaredoxin-S3	1.24655	4.12752	1.72734	0.989626	0.28475	0.362352	no		Peaxi162Scf00341g00619	2.18553	3.51006	55.5947	8.91e-14	2.11e-12
XLOC_012452	Peaxi162Scf00157g00117	Pectinacetylesterase family protein	8.61895	28.5336	1.72708	3.87719	5e-05	0.000185415	yes		Peaxi162Scf01205g00183	2.18492	3.27725	7.14255	0.00752762	0.0178002
XLOC_023233	Peaxi162Scf00452g00120	lysine-ketoglutarate reductase/saccharopine dehydrogenase bifunctional enzyme	64.1365	212.301	1.7269	4.1484	5e-05	0.000185415	yes		Peaxi162Scf00015g00941	2.18354	1.00702	8.53693	0.00348012	0.00908727
XLOC_022729	Peaxi162Scf00436g00515	Vacuolar-processing enzyme	32.2507	106.751	1.72685	4.5555	5e-05	0.000185415	yes		Peaxi162Scf00569g00054	2.18189	2.23763	17.1698	3.42e-05	0.000154149
XLOC_024420	Peaxi162Scf00516g00425	conserved hypothetical protein [Ricinus communis] gb|EEF38418.1| conserved hypothetical protein [Ricinus communis]	11.0748	36.6499	1.72653	4.17181	5e-05	0.000185415	yes		Peaxi162Scf00680g00633	2.18011	-0.461992	4.76816	0.0289908	0.0573886
XLOC_031508	Peaxi162Scf00957g00229	Unknown protein	33.3566	110.363	1.72621	4.09964	5e-05	0.000185415	yes		Peaxi162Scf00758g00011	2.17965	5.49349	44.6523	2.35e-11	3.75e-10
XLOC_007653	Peaxi162Scf00074g01825	Unknown protein	5.4153	17.8809	1.72331	1.58693	0.0219	0.0420074	yes		Peaxi162Scf00575g00213	2.1777	3.06272	22.1309	2.55e-06	1.5e-05
XLOC_009564	Peaxi162Scf00105g00133		7.69361	25.3814	1.72204	3.73137	5e-05	0.000185415	yes		Peaxi162Scf00004g00424	2.17581	1.47082	22.9019	1.7e-06	1.04e-05
XLOC_020201	Peaxi162Scf00358g00029		13.8274	45.6154	1.72199	2.78362	0.0001	0.00035384	yes		Peaxi162Scf00408g00840	2.17555	0.85131	13.0425	0.000304501	0.00107222
XLOC_031216	Peaxi162Scf00937g00028	aspartate kinase-homoserine dehydrogenase ii	19.9402	65.7448	1.7212	4.50712	5e-05	0.000185415	yes		Peaxi162Scf00673g00327	2.17498	5.09065	32.3579	1.28e-08	1.23e-07
XLOC_031273	Peaxi162Scf00941g00038	BSD domain-containing protein	28.5684	94.1482	1.72051	4.36366	5e-05	0.000185415	yes		Peaxi162Scf00901g00317	2.17482	3.93563	15.0761	0.000103263	0.00041401
XLOC_034110	Peaxi162Scf01390g00031	40s ribosomal protein SA	2.30103	7.58128	1.72016	3.89236	5e-05	0.000185415	yes		Peaxi162Scf00092g01118	2.17195	4.76216	89.1673	3.63e-21	2.63e-19
XLOC_024217	Peaxi162Scf00498g00444	conserved hypothetical protein [Ricinus communis] gb|EEF48052.1| conserved hypothetical protein [Ricinus communis]	0.946321	3.1167	1.71962	1.6164	0.02415	0.0456965	yes		Peaxi162Scf00079g01510	2.17192	6.75212	91.5201	1.1e-21	8.57e-20
XLOC_014896	Peaxi162Scf00207g00636	FAR1-related sequence 8	2.22515	7.32826	1.71957	2.69165	0.00025	0.000817896	yes		Peaxi162Scf00007g01510	2.17128	3.85027	14.2308	0.000161706	0.000613597
XLOC_023321	Peaxi162Scf00455g00046	Photosystem I P700 chlorophyll a apoprotein A2	1.16923	3.84751	1.71837	1.096	0.06105	0.101607	no		Peaxi162Scf00338g00812	2.17038	3.48033	33.1577	8.5e-09	8.44e-08
XLOC_019363	Peaxi162Scf00332g00071	Protein LURP-one-related 12	4.34234	14.2748	1.71693	2.38204	0.00065	0.00193585	yes		Peaxi162Scf00071g01142	2.16903	1.03609	9.59646	0.00194953	0.0054721
XLOC_014037	Peaxi162Scf00188g00434	Protein of unknown function (DUF1262)	9.00346	29.5859	1.71636	4.12667	5e-05	0.000185415	yes		Peaxi162Scf00038g01535	2.16844	5.96476	88.8926	4.17e-21	2.99e-19
XLOC_008710	Peaxi162Scf00089g01521	Raffinose synthase family protein	1.0339	3.39614	1.71579	2.43381	0.00075	0.00220004	yes		Peaxi162Scf00237g00149	2.16789	2.59766	17.4069	3.02e-05	0.000138075
XLOC_018967	Peaxi162Scf00320g00216	arabinose kinase	5.03196	16.5003	1.7133	4.12862	5e-05	0.000185415	yes		Peaxi162Scf00152g00012	2.16777	1.60892	12.9827	0.000314383	0.00110196
XLOC_013964	Peaxi162Scf00186g00042		1.99356	6.52471	1.71056	2.70599	0.00045	0.00139113	yes		Peaxi162Scf00016g00013	2.16693	3.99601	54.2376	1.78e-13	4.02e-12
XLOC_019112	Peaxi162Scf00325g00711	Unknown protein	26.8594	87.9066	1.71054	3.15101	5e-05	0.000185415	yes		Peaxi162Scf00038g02031	2.16607	6.1346	45.8897	1.25e-11	2.08e-10
XLOC_004935	Peaxi162Scf00041g00054	Transducin/WD40 repeat-like superfamily protein	7.93724	25.9732	1.71032	3.80844	5e-05	0.000185415	yes		Peaxi162Scf00331g01018	2.16573	2.43398	24.6621	6.83e-07	4.57e-06
XLOC_032936	Peaxi162Scf01132g00111	verticillium wilt disease resistance protein [Solanum lycopersicum]	5.92493	19.3813	1.7098	3.70338	5e-05	0.000185415	yes		Peaxi162Scf00516g00025	2.1657	1.69044	2.69255	0.100818	0.164941
XLOC_010114	Peaxi162Scf00116g00083	Homeobox protein knotted-1-like 3	5.91268	19.3369	1.70948	3.82948	5e-05	0.000185415	yes		Peaxi162Scf00166g00335	2.16564	0.222695	2.78295	0.0952723	0.157422
XLOC_031785	Peaxi162Scf00984g00245	myb-like transcription factor family protein	4.31735	14.1172	1.70923	3.45106	5e-05	0.000185415	yes		Peaxi162Scf00089g01022	2.16524	2.61584	23.6	1.19e-06	7.46e-06
XLOC_024013	Peaxi162Scf00486g00026	Protein kinase superfamily protein	11.4691	37.4582	1.70753	3.95716	5e-05	0.000185415	yes		Peaxi162Scf00015g00126	2.16502	4.22087	61.1966	5.17e-15	1.51e-13
XLOC_018568	Peaxi162Scf00309g00121	Zinc finger protein 598	22.7937	74.4296	1.70724	4.37187	5e-05	0.000185415	yes		Peaxi162Scf01108g00012	2.16364	4.05519	16.2298	5.61e-05	0.000240288
XLOC_015324	Peaxi162Scf00213g01732	TATA-binding protein-associated factor 172	4.01299	13.1036	1.70722	3.51455	5e-05	0.000185415	yes		Peaxi162Scf00314g00636	2.16227	0.92036	14.5328	0.000137741	0.00053295
XLOC_033238	Peaxi162Scf01184g10017	RED family protein	12.3451	40.3095	1.70718	4.26733	5e-05	0.000185415	yes		Peaxi162Scf00015g00720	2.16155	3.67928	17.1079	3.53e-05	0.000158701
XLOC_025702	Peaxi162Scf00570g00116	Pre-mRNA-processing factor 39	1.62402	5.29564	1.70524	2.32126	0.00105	0.00297038	yes		Peaxi162Scf00394g00824	2.15879	-0.413896	5.19226	0.0226877	0.0464382
XLOC_000227	Peaxi162Scf00001g00341	Fumarate hydratase 1, mitochondrial	24.0488	78.261	1.70233	4.37842	5e-05	0.000185415	yes		Peaxi162Scf00013g01121	2.1583	0.102242	4.83268	0.0279252	0.0555661
XLOC_006038	Peaxi162Scf00055g01910	WRKY DNA-binding protein 33	84.4533	274.38	1.69995	4.13854	5e-05	0.000185415	yes		Peaxi162Scf00076g00717	2.15771	9.78777	52.6096	4.07e-13	8.74e-12
XLOC_032072	Peaxi162Scf01012g00240	G-box binding factor 3	6.84472	22.1979	1.69736	3.82668	5e-05	0.000185415	yes		Peaxi162Scf00083g00065	2.1573	6.87999	27.9195	1.26e-07	9.91e-07
XLOC_005748	Peaxi162Scf00049g02223	basic helix-loop-helix (bHLH) DNA-binding superfamily protein	47.0249	152.499	1.69731	4.41071	5e-05	0.000185415	yes		Peaxi162Scf00786g00455	2.15468	2.64656	18.1647	2.03e-05	9.66e-05
XLOC_021725	Peaxi162Scf00401g00018	HXXXD-type acyl-transferase family protein	11.5311	37.3762	1.6966	4.08886	5e-05	0.000185415	yes		Peaxi162Scf00056g00004	2.15403	-0.187012	2.57852	0.108323	0.175143
XLOC_012976	Peaxi162Scf00166g00931	chorismate mutase 1	25.7525	83.4607	1.69639	4.2937	5e-05	0.000185415	yes		Peaxi162Scf00559g00043	2.15322	2.52215	14.2071	0.000163752	0.000620044
XLOC_025267	Peaxi162Scf00548g00426	F-box/RNI-like superfamily protein	1.10738	3.58626	1.69533	2.74997	0.0002	0.000667709	yes		Peaxi162Scf00050g00512	2.15267	3.3096	41.4581	1.2e-10	1.68e-09
XLOC_009209	Peaxi162Scf00101g00031	Protein of unknown function, DUF584	1.32468	4.2827	1.69288	1.16566	0.07645	0.123233	no		Peaxi162Scf00014g00107	2.15031	4.12664	44.1829	2.99e-11	4.67e-10
XLOC_022400	Peaxi162Scf00422g00413	Acyl-coenzyme A oxidase 2, peroxisomal	20.8028	67.1098	1.68975	4.42817	5e-05	0.000185415	yes		Peaxi162Scf00745g00321	2.14876	3.72951	31.9132	1.61e-08	1.52e-07
XLOC_024389	Peaxi162Scf00515g00134	Pectin lyase-like superfamily protein	4.49533	14.4916	1.68872	3.35488	5e-05	0.000185415	yes		Peaxi162Scf01248g00010	2.14849	8.17558	87.5244	8.32e-21	5.77e-19
XLOC_024605	Peaxi162Scf00521g00036	PHYTOENE SYNTHASE	8.26035	26.6219	1.68834	3.83986	5e-05	0.000185415	yes		Peaxi162Scf00138g00213	2.14834	1.79294	12.6374	0.000378096	0.00129376
XLOC_034370	Peaxi162Scf01530g00032	LOB domain-containing protein 20	3.09231	9.96394	1.68803	1.93715	0.0056	0.012888	yes		Peaxi162Scf00198g00014	2.14701	4.71929	99.8714	1.63e-23	1.57e-21
XLOC_026260	Peaxi162Scf00602g00056	Splicing factor U2AF 65 kDa subunit	4.35606	14.0182	1.68621	3.96676	5e-05	0.000185415	yes		Peaxi162Scf00485g01323	2.14432	4.16464	44.7516	2.24e-11	3.57e-10
XLOC_005545	Peaxi162Scf00047g00110	DNA-directed RNA polymerase subunit beta' [Theobroma cacao] gb|EOY05176.1| DNA-directed RNA polymerase subunit beta' [Theobroma cacao]	2.9135	9.37303	1.68576	2.75464	5e-05	0.000185415	yes		Peaxi162Scf01227g00027	2.14382	2.44835	2.94058	0.0863797	0.145066
XLOC_002531	Peaxi162Scf00015g01122	Very-long-chain enoyl-CoA reductase	81.318	261.558	1.68548	4.3597	5e-05	0.000185415	yes		Peaxi162Scf00474g00214	2.14159	2.64205	23.8684	1.03e-06	6.59e-06
XLOC_000967	Peaxi162Scf00004g01611	Metallo-hydrolase/oxidoreductase superfamily protein	9.43932	30.3421	1.68457	3.72583	5e-05	0.000185415	yes		Peaxi162Scf00329g00318	2.13979	0.0538998	4.87889	0.0271871	0.0542224
XLOC_015063	Peaxi162Scf00207g01432	CTC-interacting domain 4	21.6159	69.4796	1.6845	2.30029	0.00195	0.0051377	yes		Peaxi162Scf00033g01514	2.13868	2.63447	24.4031	7.81e-07	5.15e-06
XLOC_019369	Peaxi162Scf00332g00749	Lactoylglutathione lyase / glyoxalase I family protein	60.495	194.442	1.68445	3.39395	5e-05	0.000185415	yes		Peaxi162Scf01184g00004	2.13788	5.35223	97.1671	6.37e-23	5.66e-21
XLOC_018362	Peaxi162Scf00303g00043	isoflavone reductase family protein [Populus trichocarpa] gb|EEE93871.1| isoflavone reductase family protein [Populus trichocarpa]	5.5227	17.7293	1.68269	4.14829	5e-05	0.000185415	yes		Peaxi162Scf00445g00118	2.13676	0.0526339	9.5453	0.00200462	0.00561076
XLOC_031183	Peaxi162Scf00933g00005	Beta-galactosidase 9 isoform 1 [Theobroma cacao] gb|EOY02395.1| Beta-galactosidase 9 isoform 1 [Theobroma cacao]	0.916721	2.94265	1.68256	1.65864	0.01605	0.0321187	yes		Peaxi162Scf00007g01226	2.13601	4.22543	2.97678	0.0844671	0.142443
XLOC_014839	Peaxi162Scf00206g00710	conserved hypothetical protein [Ricinus communis] gb|EEF44450.1| conserved hypothetical protein [Ricinus communis]	22.404	71.7934	1.6801	4.44229	5e-05	0.000185415	yes		Peaxi162Scf00324g00011	2.13589	-0.760847	4.96772	0.0258247	0.0519454
XLOC_013949	Peaxi162Scf00186g00103	Unknown protein	5.66552	18.1337	1.67839	1.97113	0.00455	0.0107576	yes		Peaxi162Scf00286g00649	2.13545	1.39605	6.77787	0.00922948	0.0212898
XLOC_029914	Peaxi162Scf00815g00356	RNA-binding (RRM/RBD/RNP motifs) family protein	3.19217	10.2046	1.67662	2.20019	0.0026	0.00660917	yes		Peaxi162Scf00020g00139	2.13304	6.05749	39.8694	2.72e-10	3.6e-09
XLOC_001716	Peaxi162Scf00009g02614	F-box family protein	1.43258	4.57922	1.67648	1.04798	0.3026	0.381282	no		Peaxi162Scf00354g00223	2.13157	0.536778	7.82976	0.00513929	0.0127769
XLOC_026595	Peaxi162Scf00619g00022	Pentatricopeptide repeat-containing protein	1.26448	4.04186	1.67648	2.61754	0.0005	0.00152937	yes		Peaxi162Scf00092g01119	2.13151	6.44515	65.0488	7.31e-16	2.46e-14
XLOC_000077	Peaxi162Scf00000g00029	leucine-rich repeat-containing protein, putative [Ricinus communis] gb|EEF49725.1| leucine-rich repeat-containing protein, putative [Ricinus communis]	4.68972	14.9836	1.67581	3.44485	5e-05	0.000185415	yes		Peaxi162Scf00106g02319	2.13069	8.32586	57.261	3.82e-14	9.63e-13
XLOC_020349	Peaxi162Scf00362g00019	Mitochondrial phosphate carrier protein 1, mitochondrial	5.22535	16.6891	1.67531	3.0262	5e-05	0.000185415	yes		Peaxi162Scf00088g00912	2.12985	1.09175	7.8192	0.00516942	0.0128365
XLOC_001542	Peaxi162Scf00008g02527	ELM2 domain-containing protein	2.19814	7.01001	1.67313	2.53147	0.0002	0.000667709	yes		Peaxi162Scf00152g01338	2.12888	2.08837	17.7133	2.57e-05	0.000119321
XLOC_013044	Peaxi162Scf00167g00513	Iron-sulfur assembly protein IscA, chloroplastic	75.0471	239.179	1.67222	4.25364	5e-05	0.000185415	yes		Peaxi162Scf00012g00336	2.12738	3.35305	11.6956	0.000626464	0.00201543
XLOC_020866	Peaxi162Scf00375g00616	Protein of unknown function (DUF1685)	17.4774	55.6574	1.67109	3.87665	5e-05	0.000185415	yes		Peaxi162Scf00065g00029	2.12586	9.42361	22.6199	1.97e-06	1.19e-05
XLOC_022672	Peaxi162Scf00434g00511	TRICHOME BIREFRINGENCE-LIKE 22	16.564	52.7261	1.67046	4.11039	5e-05	0.000185415	yes		Peaxi162Scf00332g00222	2.12568	4.97777	45.0283	1.94e-11	3.14e-10
XLOC_004837	Peaxi162Scf00039g00072	Protein of unknown function (DUF3741)	3.37653	10.747	1.67032	3.71924	5e-05	0.000185415	yes		Peaxi162Scf00528g00227	2.12567	2.84724	2.8962	0.0887887	0.148461
XLOC_011708	Peaxi162Scf00141g00135	mRNA capping enzyme family protein	29.9866	95.4272	1.67009	4.32759	5e-05	0.000185415	yes		Peaxi162Scf00211g00144	2.12476	4.11238	46.4938	9.19e-12	1.57e-10
XLOC_004528	Peaxi162Scf00038g00318	Cytochrome P450 superfamily protein	5.32083	16.9287	1.66975	3.50623	5e-05	0.000185415	yes		Peaxi162Scf00232g00110	2.1247	3.76426	44.1432	3.05e-11	4.76e-10
XLOC_000051	Peaxi162Scf00000g00682	EF1 protein [Nicotiana tabacum]	22.4113	71.2734	1.66914	4.08981	5e-05	0.000185415	yes		Peaxi162Scf00011g00627	2.12458	6.305	54.1687	1.84e-13	4.15e-12
XLOC_022125	Peaxi162Scf00416g00116	Pleckstrin homology (PH) domain-containing protein	27.3004	86.8187	1.66908	4.2952	5e-05	0.000185415	yes		Peaxi162Scf00088g00521	2.12444	4.10223	45.6488	1.41e-11	2.34e-10
XLOC_018998	Peaxi162Scf00322g00010	Unknown protein	1203.71	3827.7	1.66899	3.09631	5e-05	0.000185415	yes		Peaxi162Scf00150g10111	2.12278	4.97726	51.5816	6.87e-13	1.41e-11
XLOC_030583	Peaxi162Scf00880g00022	Pentatricopeptide repeat (PPR-like) superfamily protein	3.59163	11.4172	1.66849	3.42995	5e-05	0.000185415	yes		Peaxi162Scf00776g00027	2.12005	3.08819	68.0007	1.63e-16	6.17e-15
XLOC_032838	Peaxi162Scf01115g00115	Cytokinin dehydrogenase 6	2.21716	7.04241	1.66736	2.32564	0.00095	0.00271699	yes		Peaxi162Scf00000g00262	2.11905	7.14402	68.5116	1.26e-16	4.78e-15
XLOC_021666	Peaxi162Scf00399g00108	nuclear factor Y, subunit B5	5.38659	17.1042	1.66691	2.1539	0.0025	0.00640186	yes		Peaxi162Scf00411g00039	2.11905	5.18896	6.82899	0.008969	0.0207838
XLOC_032666	Peaxi162Scf01090g00119	G-type lectin S-receptor-like serine/threonine-protein kinase	1.99386	6.33024	1.6667	2.66785	0.00015	0.000513767	yes		Peaxi162Scf00133g01415	2.11898	6.50898	31.0941	2.46e-08	2.21e-07
XLOC_013313	Peaxi162Scf00171g00930	Guanine nucleotide-binding protein alpha-2 subunit	1.70827	5.42244	1.66641	2.85765	5e-05	0.000185415	yes		Peaxi162Scf00679g00032	2.1186	2.96515	23.8032	1.07e-06	6.78e-06
XLOC_025819	Peaxi162Scf00577g00006	PHD finger protein	17.9633	56.9938	1.66575	4.21388	5e-05	0.000185415	yes		Peaxi162Scf00642g00006	2.11791	2.23442	11.7136	0.000620447	0.00199949
XLOC_005198	Peaxi162Scf00045g01447	WD repeat domain phosphoinositide-interacting protein 3	6.38208	20.2443	1.66541	3.40613	5e-05	0.000185415	yes		Peaxi162Scf00450g00314	2.1179	4.31287	16.409	5.1e-05	0.000220431
XLOC_007764	Peaxi162Scf00076g00528	Chaperone protein ClpB 2	6.97667	22.1222	1.66488	4.14219	5e-05	0.000185415	yes		Peaxi162Scf00516g00619	2.11756	0.580066	2.50375	0.113575	0.182256
XLOC_016386	Peaxi162Scf00245g00317	non-specific phospholipase C4	1.34002	4.23851	1.66131	2.29684	0.0006	0.00180172	yes		Peaxi162Scf00486g00075	2.11457	3.95838	2.85731	0.0909595	0.15148
XLOC_011894	Peaxi162Scf00146g01328	Two-component response regulator-like PRR73	8.51919	26.9082	1.65926	4.02331	5e-05	0.000185415	yes		Peaxi162Scf00033g02834	2.1143	1.24117	12.0466	0.000518876	0.00170208
XLOC_011477	Peaxi162Scf00135g00312	threonine aldolase 1	264.49	834.952	1.65848	3.52276	5e-05	0.000185415	yes		Peaxi162Scf00430g00051	2.11291	5.71049	69.8627	6.36e-17	2.54e-15
XLOC_004421	Peaxi162Scf00037g00635	Linoleate 9S-lipoxygenase 6	31.0048	97.7856	1.65713	4.08506	5e-05	0.000185415	yes		Peaxi162Scf00001g00217	2.11271	5.97838	11.9041	0.000560094	0.00182573
XLOC_011960	Peaxi162Scf00149g00023	Cysteine/Histidine-rich C1 domain family protein	2.58594	8.1526	1.65657	2.63328	0.0001	0.00035384	yes		Peaxi162Scf00825g00231	2.11222	2.28426	23.9023	1.01e-06	6.48e-06
XLOC_005208	Peaxi162Scf00045g00156	pentatricopeptide (PPR) repeat-containing protein	3.35587	10.5726	1.65557	2.9868	0.0001	0.00035384	yes		Peaxi162Scf00069g00163	2.11195	4.21713	27.4	1.65e-07	1.27e-06
XLOC_009334	Peaxi162Scf00102g00639	non-intrinsic ABC protein 6	11.7006	36.8157	1.65374	3.98457	5e-05	0.000185415	yes		Peaxi162Scf00222g00427	2.11074	5.24118	17.1671	3.42e-05	0.000154261
XLOC_017910	Peaxi162Scf00289g00010	Mechanosensitive ion channel family protein	3.80769	11.9804	1.65369	3.63928	5e-05	0.000185415	yes		Peaxi162Scf00945g00123	2.1107	5.39859	48.9475	2.63e-12	4.94e-11
XLOC_002915	Peaxi162Scf00016g03253	Pyruvate kinase family protein	9.29033	29.1921	1.65178	3.9491	5e-05	0.000185415	yes		Peaxi162Scf00029g02619	2.11003	5.99415	43.284	4.73e-11	7.14e-10
XLOC_025838	Peaxi162Scf00578g00014	S-adenosylmethionine synthase 3	392.612	1231.86	1.64967	3.43332	5e-05	0.000185415	yes		Peaxi162Scf00658g00213	2.11002	0.6343	4.34119	0.0372009	0.0711586
XLOC_009543	Peaxi162Scf00105g00026	BURP domain-containing protein	7.92996	24.8676	1.64888	3.6457	5e-05	0.000185415	yes		Peaxi162Scf00274g00860	2.10947	0.0472237	10.348	0.00129614	0.00381764
XLOC_004563	Peaxi162Scf00038g01442	phospholipase D alpha 4	1.33989	4.20109	1.64865	2.63449	0.00025	0.000817896	yes		Peaxi162Scf00102g01646	2.10908	4.66343	68.7416	1.12e-16	4.3e-15
XLOC_025592	Peaxi162Scf00563g00417	INVOLVED IN: autophagy	14.9746	46.9245	1.64783	4.28	5e-05	0.000185415	yes		Peaxi162Scf00298g00105	2.10816	3.50895	32.2033	1.39e-08	1.32e-07
XLOC_004545	Peaxi162Scf00038g01039	phytochrome-associated protein 1 [Arabidopsis thaliana]	30.4658	95.4598	1.6477	4.35059	5e-05	0.000185415	yes		Peaxi162Scf00574g00092	2.10637	5.27987	101.979	5.61e-24	5.78e-22
XLOC_007806	Peaxi162Scf00076g00074	FAD-binding Berberine family protein	42.762	133.868	1.64641	4.11801	5e-05	0.000185415	yes		Peaxi162Scf00176g00122	2.10585	2.49033	12.3432	0.000442602	0.00148456
XLOC_017898	Peaxi162Scf00288g00818	RING/U-box superfamily protein	25.7915	80.7197	1.64603	4.11012	5e-05	0.000185415	yes		Peaxi162Scf00692g00520	2.1055	3.4615	13.0721	0.000299725	0.00105847
XLOC_004603	Peaxi162Scf00038g02025	lipoxygenase 3	3.6919	11.5487	1.6453	3.67864	5e-05	0.000185415	yes		Peaxi162Scf00824g00114	2.10401	1.61094	9.18744	0.00243682	0.00664885
XLOC_004292	Peaxi162Scf00035g02717	MEI2-like protein 5	30.7454	95.9858	1.64245	4.19896	5e-05	0.000185415	yes		Peaxi162Scf00015g00308	2.10383	3.85761	30.6198	3.14e-08	2.77e-07
XLOC_013359	Peaxi162Scf00171g00727	C2H2-like zinc finger protein	1.08632	3.39061	1.6421	2.05446	0.0041	0.00983118	yes		Peaxi162Scf00442g00622	2.10324	-0.566749	2.68047	0.101586	0.166013
XLOC_032406	Peaxi162Scf01058g00008	cytochrome P450, family 86, subfamily A, polypeptide 1	6.76592	21.11	1.64157	3.70359	5e-05	0.000185415	yes		Peaxi162Scf00486g00310	2.10221	2.8145	30.747	2.94e-08	2.61e-07
XLOC_012381	Peaxi162Scf00156g00313	Protein phosphatase 2C family protein	16.9978	53.0206	1.64121	4.18022	5e-05	0.000185415	yes		Peaxi162Scf00228g00912	2.10072	2.15934	17.1764	3.41e-05	0.000153708
XLOC_032129	Peaxi162Scf01021g00028	Small heat-shock protein, putative [Theobroma cacao] gb|EOY33184.1| Small heat-shock protein, putative [Theobroma cacao]	1.16803	3.64252	1.64086	1.41847	0.0255	0.0478783	yes		Peaxi162Scf00268g01423	2.10025	2.20256	4.29195	0.0382933	0.0729785
XLOC_028740	Peaxi162Scf00740g00421	YELLOW STRIPE like 3	2.96418	9.24086	1.64039	0.93267	0.2671	0.343371	no		Peaxi162Scf00203g01318	2.09986	6.50939	93.5311	4e-22	3.17e-20
XLOC_003258	Peaxi162Scf00020g01813	Cystathionine beta-synthase (CBS) family protein	2.17567	6.77819	1.63944	1.72679	0.01	0.021334	yes		Peaxi162Scf00449g00215	2.09954	1.47628	2.45647	0.117041	0.186807
XLOC_032263	Peaxi162Scf01039g00226	alpha/beta-Hydrolases superfamily protein	9.50864	29.6165	1.63909	3.64691	5e-05	0.000185415	yes		Peaxi162Scf00186g00042	2.09907	2.43453	13.6789	0.00021688	0.000794766
XLOC_019880	Peaxi162Scf00347g00120	Unknown protein	57.4269	178.739	1.63805	4.19362	5e-05	0.000185415	yes		Peaxi162Scf00310g00521	2.09814	2.21	11.5833	0.000665481	0.00212478
XLOC_012044	Peaxi162Scf00151g00077	P-loop containing nucleoside triphosphate hydrolases superfamily protein	2.79869	8.70159	1.63653	2.99834	5e-05	0.000185415	yes		Peaxi162Scf00916g00129	2.09726	5.41073	32.39	1.26e-08	1.21e-07
XLOC_008315	Peaxi162Scf00084g00118	Pleckstrin (PH) domain-containing protein isoform 1 [Theobroma cacao] gb|EOY24125.1| Pleckstrin (PH) domain-containing protein isoform 1 [Theobroma cacao]	6.03602	18.7449	1.63483	4.32022	5e-05	0.000185415	yes		Peaxi162Scf00231g00042	2.09671	0.552461	3.95952	0.046607	0.0865141
XLOC_018141	Peaxi162Scf00298g00105	NAC domain containing protein 75	2.94735	9.14896	1.63419	2.95722	5e-05	0.000185415	yes		Peaxi162Scf00842g00214	2.09651	2.42016	7.54571	0.00601532	0.0146616
XLOC_021319	Peaxi162Scf00389g00939	Exonuclease V	33.1468	102.835	1.6334	4.19247	5e-05	0.000185415	yes		Peaxi162Scf00284g01051	2.09561	6.55391	23.9759	9.75e-07	6.27e-06
XLOC_014500	Peaxi162Scf00198g00014	spermidine synthase 3	24.193	75.0559	1.63338	4.29089	5e-05	0.000185415	yes		Peaxi162Scf00016g03464	2.09444	4.14854	49.0742	2.46e-12	4.68e-11
XLOC_019583	Peaxi162Scf00338g00312	stress regulated protein [Solanum lycopersicum] gb|AAW65813.1| stress regulated protein [Solanum lycopersicum]	4.04507	12.5453	1.63291	2.79866	5e-05	0.000185415	yes		Peaxi162Scf00883g00517	2.09343	1.89979	4.37856	0.0363938	0.0698405
XLOC_004974	Peaxi162Scf00041g01016	tetratricopetide-repeat thioredoxin-like 3	6.26878	19.4331	1.63226	3.7101	5e-05	0.000185415	yes		Peaxi162Scf00071g01020	2.09215	-0.13147	6.80412	0.00909478	0.0210306
XLOC_006601	Peaxi162Scf00064g01530	Protein NRT1/ PTR FAMILY 1.2	2.10445	6.52354	1.63221	2.67719	0.0004	0.00125109	yes		Peaxi162Scf00641g00018	2.0904	1.12993	2.44562	0.117854	0.187884
XLOC_006815	Peaxi162Scf00066g00191	SCARECROW-like 1	41.9523	130.02	1.63191	4.23504	5e-05	0.000185415	yes		Peaxi162Scf00206g00078	2.08925	4.03178	39.3363	3.57e-10	4.65e-09
XLOC_003930	Peaxi162Scf00029g03217	NIMA-related serine/threonine kinase 1	4.76262	14.7489	1.63078	3.33012	5e-05	0.000185415	yes		Peaxi162Scf00261g00157	2.08907	6.80958	75.3901	3.86e-18	1.88e-16
XLOC_005062	Peaxi162Scf00043g00247	multidrug resistance-associated protein 5	16.687	51.6743	1.63072	4.29761	5e-05	0.000185415	yes		Peaxi162Scf00039g01217	2.08739	0.146567	1.96894	0.160561	0.2429
XLOC_001817	Peaxi162Scf00011g00323	RING/U-box superfamily protein	1.0591	3.27831	1.63011	1.4483	0.025	0.0470681	yes		Peaxi162Scf00231g00813	2.0868	3.66817	27.3734	1.68e-07	1.28e-06
XLOC_032296	Peaxi162Scf01044g00229	31-kDa RNA binding protein	2.62073	8.1068	1.62916	2.47685	0.00035	0.00110899	yes		Peaxi162Scf00171g00529	2.08665	2.85769	26.2177	3.05e-07	2.2e-06
XLOC_032597	Peaxi162Scf01082g00018	nicotinamidase 1	232.893	720.391	1.62912	3.80675	5e-05	0.000185415	yes		Peaxi162Scf00229g00412	2.08646	6.66672	45.3598	1.64e-11	2.69e-10
XLOC_002614	Peaxi162Scf00016g00102	Protein of unknown function (DUF677)	5.06358	15.6559	1.62847	3.11549	0.0002	0.000667709	yes		Peaxi162Scf00708g00012	2.08611	8.72946	59.1308	1.48e-14	4.01e-13
XLOC_034010	Peaxi162Scf01347g00135	RHOMBOID-like protein 14	6.88753	21.2908	1.62817	3.22435	5e-05	0.000185415	yes		Peaxi162Scf00029g03217	2.08501	3.41088	13.6622	0.000218816	0.000801152
XLOC_022948	Peaxi162Scf00444g00836	AMP-dependent synthetase and ligase family protein	17.7615	54.8973	1.62798	4.04806	5e-05	0.000185415	yes		Peaxi162Scf00535g00325	2.08374	1.74979	5.11101	0.0237744	0.048333
XLOC_025703	Peaxi162Scf00570g00117	conserved hypothetical protein [Ricinus communis] gb|EEF27249.1| conserved hypothetical protein [Ricinus communis]	4.33128	13.3855	1.6278	3.89891	5e-05	0.000185415	yes		Peaxi162Scf00271g00833	2.08337	3.55878	9.06388	0.00260709	0.00705118
XLOC_007743	Peaxi162Scf00075g01627	Haloacid dehalogenase-like hydrolase domain-containing protein Sgpp	3.12488	9.65251	1.62711	2.60423	0.0001	0.00035384	yes		Peaxi162Scf00469g00010	2.08297	0.0957548	8.32987	0.00389985	0.010039
XLOC_012934	Peaxi162Scf00165g01815		10.4434	32.2482	1.62662	2.78414	0.00015	0.000513767	yes		Peaxi162Scf00623g00009	2.08142	4.30252	43.8675	3.51e-11	5.41e-10
XLOC_003272	Peaxi162Scf00020g02235	Protein kinase superfamily protein	0.914424	2.82321	1.6264	1.81693	0.0106	0.0224374	yes		Peaxi162Scf00141g00720	2.08011	5.50926	41.8374	9.92e-11	1.4e-09
XLOC_031682	Peaxi162Scf00976g00315	cytochrome P450, family 71, subfamily B, polypeptide 35	17.6822	54.5815	1.62611	4.04551	5e-05	0.000185415	yes		Peaxi162Scf00916g00115	2.07966	1.4541	12.7429	0.000357359	0.00123114
XLOC_003790	Peaxi162Scf00026g00275	protein kinase 2B	8.71075	26.8784	1.62558	3.72818	5e-05	0.000185415	yes		Peaxi162Scf00875g00111	2.07784	2.17505	3.6192	0.0571163	0.102665
XLOC_034648	Peaxi162Scf01838g00005	Pentatricopeptide repeat-containing protein	1.0731	3.30819	1.62426	1.90922	0.0058	0.013289	yes		Peaxi162Scf00075g01237	2.07764	0.24821	1.89957	0.168127	0.252226
XLOC_021155	Peaxi162Scf00384g00511	Unknown protein	8.57198	26.4112	1.62345	3.64865	5e-05	0.000185415	yes		Peaxi162Scf00128g01230	2.07631	2.65436	21.5517	3.44e-06	1.97e-05
XLOC_032407	Peaxi162Scf01058g00011	cytochrome P450, family 86, subfamily A, polypeptide 1	1.56902	4.834	1.62336	2.32207	0.00195	0.0051377	yes		Peaxi162Scf00117g00121	2.07527	1.20952	12.3273	0.000446388	0.00149499
XLOC_022237	Peaxi162Scf00420g00220	UPF0392 protein RCOM_0530710	2.47259	7.61663	1.62313	2.68763	5e-05	0.000185415	yes		Peaxi162Scf00175g00122	2.07393	4.30905	35.2364	2.92e-09	3.21e-08
XLOC_008937	Peaxi162Scf00095g00072	BSD domain-containing protein	20.0785	61.767	1.62118	4.08178	5e-05	0.000185415	yes		Peaxi162Scf00038g02240	2.07326	0.765318	9.10164	0.0025538	0.0069297
XLOC_010837	Peaxi162Scf00128g01633	Protein kinase superfamily protein	35.235	108.212	1.61878	4.22864	5e-05	0.000185415	yes		Peaxi162Scf00329g00097	2.07267	4.70836	29.7047	5.03e-08	4.26e-07
XLOC_025684	Peaxi162Scf00569g00054	receptor like protein 52	1.73695	5.33315	1.61843	2.76	0.0001	0.00035384	yes		Peaxi162Scf00273g01010	2.07196	1.24404	8.57252	0.00341275	0.00893275
XLOC_024118	Peaxi162Scf00493g00219	conserved hypothetical protein [Ricinus communis] gb|EEF44617.1| conserved hypothetical protein [Ricinus communis]	2.22883	6.84271	1.61828	3.26368	5e-05	0.000185415	yes		Peaxi162Scf00129g00133	2.07194	-0.438728	2.40544	0.120914	0.192024
XLOC_006499	Peaxi162Scf00062g01420	basic helix-loop-helix (bHLH) DNA-binding superfamily protein	13.7194	42.1055	1.61779	3.99892	5e-05	0.000185415	yes		Peaxi162Scf00463g00035	2.07157	6.49909	14.6404	0.000130098	0.000506808
XLOC_021412	Peaxi162Scf00391g00112	RING/U-box superfamily protein isoform 1 [Theobroma cacao] gb|EOY31301.1| RING/U-box superfamily protein isoform 1 [Theobroma cacao]	5.11002	15.6828	1.61778	3.54242	5e-05	0.000185415	yes		Peaxi162Scf00516g00518	2.07061	6.98625	69.3504	8.24e-17	3.22e-15
XLOC_009551	Peaxi162Scf00105g00812	Zinc finger FYVE domain-containing protein 26 isoform 3 [Theobroma cacao] gb|EOY29641.1| Zinc finger FYVE domain-containing protein 26 isoform 3 [Theobroma cacao]	4.9641	15.2247	1.61681	3.56419	5e-05	0.000185415	yes		Peaxi162Scf00619g00046	2.07018	2.18701	6.95018	0.00838109	0.0195483
XLOC_004619	Peaxi162Scf00038g02240	Remorin family protein	0.957854	2.93521	1.61559	1.75471	0.0088	0.0190955	yes		Peaxi162Scf00446g00413	2.06977	4.33564	18.8237	1.43e-05	7.07e-05
XLOC_022751	Peaxi162Scf00437g00051	Pentatricopeptide repeat-containing protein	1.199	3.6734	1.61528	2.38831	0.0008	0.002331	yes		Peaxi162Scf00102g00014	2.0685	1.95108	15.2133	9.6e-05	0.00038793
XLOC_004933	Peaxi162Scf00041g00213	2,3-bisphosphoglycerate-dependent phosphoglycerate mutase	32.9704	100.974	1.61474	4.18812	5e-05	0.000185415	yes		Peaxi162Scf00085g01318	2.06686	0.429568	4.40769	0.0357772	0.0688742
XLOC_033990	Peaxi162Scf01343g00168	DnaJ/Hsp40 cysteine-rich domain superfamily protein	2.53061	7.74697	1.61415	1.66208	0.0263	0.0491613	yes		Peaxi162Scf00597g00047	2.06344	2.97047	16.3554	5.25e-05	0.000226327
XLOC_019922	Peaxi162Scf00347g00056	Chitinase-3-like protein 1	162.811	498.251	1.61367	4.01524	5e-05	0.000185415	yes		Peaxi162Scf00320g00216	2.06331	2.8793	48.5001	3.3e-12	6.08e-11
XLOC_023530	Peaxi162Scf00463g00019	conserved hypothetical protein [Ricinus communis] gb|EEF36910.1| conserved hypothetical protein [Ricinus communis]	28.9977	88.7195	1.61331	4.07673	5e-05	0.000185415	yes		Peaxi162Scf00725g00019	2.06328	6.17392	21.2777	3.97e-06	2.23e-05
XLOC_031036	Peaxi162Scf00921g00257	Endoglucanase 11	1.23199	3.76824	1.6129	2.10539	0.003	0.0074794	yes		Peaxi162Scf00125g01025	2.0623	2.25777	17.7844	2.47e-05	0.000115515
XLOC_001348	Peaxi162Scf00007g01817	Outer arm dynein light chain 1 protein	47.1748	144.266	1.61265	4.13025	5e-05	0.000185415	yes		Peaxi162Scf00602g00052	2.06142	0.323032	3.7451	0.0529627	0.0962502
XLOC_015827	Peaxi162Scf00228g00621	poly(A) polymerase 3	8.66374	26.4903	1.6124	3.74007	5e-05	0.000185415	yes		Peaxi162Scf00970g00168	2.05883	2.78106	26.0248	3.37e-07	2.41e-06
XLOC_015044	Peaxi162Scf00207g01241	poly(A) polymerase 2	13.1774	40.2075	1.6094	4.08329	5e-05	0.000185415	yes		Peaxi162Scf00128g00840	2.05878	6.69465	57.4574	3.45e-14	8.81e-13
XLOC_028299	Peaxi162Scf00711g00530	BTB/POZ domain-containing protein	33.8281	103.141	1.60832	4.34317	5e-05	0.000185415	yes		Peaxi162Scf00444g00001	2.05655	5.54821	139.45	3.51e-32	1.05e-29
XLOC_007792	Peaxi162Scf00076g00328	DNA repair protein RAD5	8.78891	26.7932	1.60811	4.02423	5e-05	0.000185415	yes		Peaxi162Scf00392g00317	2.05372	7.9631	78.807	6.85e-19	3.66e-17
XLOC_018115	Peaxi162Scf00297g01124	Unknown protein	0.897907	2.73674	1.60782	2.153	0.00145	0.00395485	yes		Peaxi162Scf00069g00510	2.05344	-0.706639	1.89986	0.168093	0.252195
XLOC_016390	Peaxi162Scf00245g00416	RNA polymerase sigma factor SigA	0.966319	2.9411	1.60578	2.05013	0.00305	0.0075881	yes		Peaxi162Scf00000g00791	2.05232	3.49833	31.5085	1.99e-08	1.83e-07
XLOC_011707	Peaxi162Scf00141g00125	Acetyl-coenzyme A carboxylase carboxyl transferase subunit alpha	24.1399	73.4659	1.60566	4.21756	5e-05	0.000185415	yes		Peaxi162Scf01073g00003	2.05052	5.92705	30.8356	2.81e-08	2.5e-07
XLOC_027024	Peaxi162Scf00647g00136	Hsp20/alpha crystallin family protein, expressed [Oryza sativa Japonica Group]	4.27696	13.0106	1.60503	3.63638	5e-05	0.000185415	yes		Peaxi162Scf00274g00732	2.04825	4.18599	58.7109	1.83e-14	4.89e-13
XLOC_017423	Peaxi162Scf00274g00349	zinc finger (C3HC4-type RING finger) family protein	9.57621	29.1148	1.60422	3.83677	5e-05	0.000185415	yes		Peaxi162Scf00612g10027	2.0476	3.62683	34.4499	4.37e-09	4.62e-08
XLOC_007001	Peaxi162Scf00069g01325	Dynein light chain type 1 family protein [Theobroma cacao] gb|EOY12948.1| Dynein light chain type 1 family protein [Theobroma cacao]	38.3801	116.666	1.60395	3.93011	5e-05	0.000185415	yes		Peaxi162Scf00206g00710	2.04743	5.86424	100.985	9.27e-24	9.18e-22
XLOC_004859	Peaxi162Scf00039g01625	NAD(P)-binding Rossmann-fold superfamily protein	4.65851	14.1561	1.60348	3.47978	5e-05	0.000185415	yes		Peaxi162Scf00255g00215	2.0474	2.75432	23.9923	9.67e-07	6.23e-06
XLOC_017445	Peaxi162Scf00274g00623	Exostosin family protein	1.74995	5.31212	1.60198	2.3261	0.0004	0.00125109	yes		Peaxi162Scf00060g00211	2.04651	2.7434	13.1434	0.000288533	0.00102365
XLOC_000014	Peaxi162Scf00000g02614	Unknown protein	1.96786	5.97046	1.60122	2.68294	0.0003	0.000964629	yes		Peaxi162Scf00984g00248	2.04604	3.62016	1.55245	0.212774	0.305763
XLOC_013670	Peaxi162Scf00177g01129	Unknown protein	1.79067	5.43228	1.60106	1.35979	0.036	0.0644929	no		Peaxi162Scf00003g05132	2.04551	1.11343	11.071	0.000876888	0.0027039
XLOC_000083	Peaxi162Scf00000g00067	Protein of unknown function, DUF647	8.48932	25.7228	1.59933	3.69243	5e-05	0.000185415	yes		Peaxi162Scf00274g00349	2.04543	2.54998	24.852	6.19e-07	4.19e-06
XLOC_021628	Peaxi162Scf00398g00211	Pentatricopeptide repeat-containing protein	1.65684	5.01867	1.59887	2.18553	0.00165	0.00443308	yes		Peaxi162Scf01352g00015	2.04533	6.11411	46.6654	8.42e-12	1.45e-10
XLOC_023211	Peaxi162Scf00451g00625	NAC domain protein,	3.61367	10.9449	1.59873	2.36968	0.0006	0.00180172	yes		Peaxi162Scf00222g00121	2.04489	2.98984	34.8025	3.65e-09	3.91e-08
XLOC_017502	Peaxi162Scf00276g00210	Embryonic flower 1, putative isoform 2 [Theobroma cacao] ref|XP_007012088.1| Embryonic flower 1, putative isoform 2 [Theobroma cacao] gb|EOY29706.1| Embryonic flower 1, putative isoform 2 [Theobroma cacao] gb|EOY29707.1| Embryonic flower 1, putative isoform 2 [Theobroma cacao]	1.73319	5.24814	1.59837	3.21443	5e-05	0.000185415	yes		Peaxi162Scf00382g00219	2.04363	5.783	62.9518	2.12e-15	6.6e-14
XLOC_024599	Peaxi162Scf00521g00053	conserved hypothetical protein [Ricinus communis] gb|EEF35799.1| conserved hypothetical protein [Ricinus communis]	2.81161	8.50398	1.59674	2.33696	0.0008	0.002331	yes		Peaxi162Scf00591g00515	2.04347	1.52113	10.479	0.0012074	0.0035884
XLOC_026161	Peaxi162Scf00596g00083		10.1215	30.596	1.59592	2.18467	0.00155	0.00419549	yes		Peaxi162Scf00592g00443	2.04248	2.51218	10.3521	0.00129331	0.00381201
XLOC_002111	Peaxi162Scf00013g01114	Pre-mRNA-splicing factor SLU7	51.2438	154.86	1.59551	4.0658	5e-05	0.000185415	yes		Peaxi162Scf00389g00939	2.04165	5.88873	48.7217	2.95e-12	5.49e-11
XLOC_022114	Peaxi162Scf00415g00415		0.907442	2.7411	1.59488	0.965984	0.19325	0.266536	no		Peaxi162Scf00757g00113	2.04144	2.71934	17.1245	3.5e-05	0.00015742
XLOC_013803	Peaxi162Scf00180g00098	terpene synthase 21	1.0107	3.04999	1.59345	1.94952	0.00455	0.0107576	yes		Peaxi162Scf01038g00149	2.0414	1.27595	8.98569	0.00272102	0.00731823
XLOC_024418	Peaxi162Scf00516g00423	Homeodomain-interacting protein kinase 2	2.43634	7.35062	1.59315	2.9096	0.0001	0.00035384	yes		Peaxi162Scf00141g00135	2.04123	5.56059	110.153	9.07e-26	1.22e-23
XLOC_015109	Peaxi162Scf00209g00328	PAS/LOV protein B	21.6313	65.2599	1.59308	4.04662	5e-05	0.000185415	yes		Peaxi162Scf00111g01233	2.0411	7.78623	142.666	6.96e-33	2.37e-30
XLOC_015188	Peaxi162Scf00211g00072	Kidney mitochondrial carrier protein 1	5.25157	15.8331	1.59212	2.98713	5e-05	0.000185415	yes		Peaxi162Scf01198g00213	2.03915	0.537236	7.36906	0.00663558	0.0159624
XLOC_007733	Peaxi162Scf00075g01414	Unknown protein	1.49385	4.49607	1.58963	0.911659	0.27325	0.350005	no		Peaxi162Scf00039g00072	2.03848	3.92245	56.386	5.96e-14	1.45e-12
XLOC_029611	Peaxi162Scf00794g00014		20.1148	60.4928	1.5885	2.21752	0.00175	0.00466936	yes		Peaxi162Scf00357g00524	2.03729	2.87843	30.6312	3.12e-08	2.75e-07
XLOC_015584	Peaxi162Scf00222g00057	Dof-type zinc finger DNA-binding family protein	3.18037	9.56207	1.58813	2.81456	5e-05	0.000185415	yes		Peaxi162Scf00540g00128	2.03694	3.87122	14.5115	0.00013931	0.000537915
XLOC_007931	Peaxi162Scf00078g00546	basic helix-loop-helix (bHLH) DNA-binding superfamily protein	6.29666	18.9179	1.58709	0.769249	0.30565	0.384497	no		Peaxi162Scf01258g00118	2.0359	2.89961	24.3001	8.24e-07	5.4e-06
XLOC_019896	Peaxi162Scf00347g00524	alpha/beta-Hydrolases superfamily protein	4.38927	13.1796	1.58626	2.46431	0.00075	0.00220004	yes		Peaxi162Scf00160g00719	2.0358	3.51741	34.7919	3.67e-09	3.93e-08
XLOC_030332	Peaxi162Scf00848g00031	SCARECROW-like 8	9.82749	29.4962	1.58564	3.85339	5e-05	0.000185415	yes		Peaxi162Scf00242g00118	2.03544	3.4222	26.8124	2.24e-07	1.66e-06
XLOC_026820	Peaxi162Scf00634g00032	NAC domain protein,	3.14634	9.4263	1.58302	2.44226	0.0003	0.000964629	yes		Peaxi162Scf00199g00056	2.03532	0.570627	3.30159	0.069213	0.120648
XLOC_032304	Peaxi162Scf01049g00009	Pentatricopeptide repeat (PPR) superfamily protein	1.21031	3.62586	1.58295	1.92126	0.00625	0.0141776	yes		Peaxi162Scf00070g10021	2.03483	6.97277	21.5643	3.42e-06	1.95e-05
XLOC_033255	Peaxi162Scf01190g00007	hydroxyproline-rich glycoprotein family protein	16.2149	48.5693	1.58273	3.2614	5e-05	0.000185415	yes		Peaxi162Scf00009g00082	2.03389	3.56531	61.091	5.45e-15	1.59e-13
XLOC_025714	Peaxi162Scf00570g00214	CTD small phosphatase-like protein 2	8.00045	23.9318	1.58078	3.58631	5e-05	0.000185415	yes		Peaxi162Scf00273g00009	2.03251	-0.325898	5.22956	0.0222061	0.0456192
XLOC_009661	Peaxi162Scf00106g00192	cytochrome P450, family 96, subfamily A, polypeptide 10	7.68804	22.9476	1.57765	3.53608	5e-05	0.000185415	yes		Peaxi162Scf00010g00283	2.03211	3.96366	46.6897	8.32e-12	1.43e-10
XLOC_014104	Peaxi162Scf00189g00017	conserved hypothetical protein [Ricinus communis] gb|EEF37270.1| conserved hypothetical protein [Ricinus communis]	9.85009	29.3483	1.57507	3.95085	5e-05	0.000185415	yes		Peaxi162Scf00017g00257	2.03172	2.28464	32.821	1.01e-08	9.89e-08
XLOC_018666	Peaxi162Scf00312g00614	inositol polyphosphate 5-phosphatase I	3.30561	9.84592	1.57461	2.92411	5e-05	0.000185415	yes		Peaxi162Scf00312g00614	2.03122	4.04145	12.6294	0.000379728	0.00129827
XLOC_026802	Peaxi162Scf00631g00031	Calcium-binding EF-hand family protein	4.22567	12.5843	1.57437	1.68267	0.0555	0.0936289	no		Peaxi162Scf00119g00948	2.0311	4.62565	21.309	3.91e-06	2.2e-05
XLOC_015294	Peaxi162Scf00213g01515	conserved hypothetical protein [Ricinus communis] gb|EEF45815.1| conserved hypothetical protein [Ricinus communis]	17.0277	50.6998	1.5741	4.13797	5e-05	0.000185415	yes		Peaxi162Scf00004g01611	2.02751	5.76534	53.8887	2.12e-13	4.74e-12
XLOC_013426	Peaxi162Scf00173g00822	P-loop containing nucleoside triphosphate hydrolases superfamily protein	31.8612	94.7544	1.57239	4.0985	5e-05	0.000185415	yes		Peaxi162Scf00434g00423	2.02737	4.24585	15.898	6.68e-05	0.000280337
XLOC_033751	Peaxi162Scf01294g00031	ethylene response factor 3 [Malus domestica]	20.3879	60.5394	1.57016	3.74607	5e-05	0.000185415	yes		Peaxi162Scf00541g00068	2.02725	6.93788	46.6592	8.45e-12	1.45e-10
XLOC_013357	Peaxi162Scf00171g00735	Protein kinase superfamily protein	12.5271	37.16	1.5687	4.08012	5e-05	0.000185415	yes		Peaxi162Scf00076g00074	2.02653	6.12309	23.2153	1.45e-06	8.95e-06
XLOC_024421	Peaxi162Scf00516g00519	RING/FYVE/PHD zinc finger superfamily protein, putative isoform 7 [Theobroma cacao] gb|EOY10197.1| RING/FYVE/PHD zinc finger superfamily protein, putative isoform 7 [Theobroma cacao]	9.26419	27.4759	1.56843	4.04378	5e-05	0.000185415	yes		Peaxi162Scf00071g00258	2.02503	4.18241	37.4707	9.28e-10	1.12e-08
XLOC_017240	Peaxi162Scf00270g00009	Protein of unknown function (DUF1666)	1.58814	4.70941	1.56821	2.65279	5e-05	0.000185415	yes		Peaxi162Scf00620g00623	2.02417	1.2729	8.85617	0.002921	0.00778433
XLOC_002407	Peaxi162Scf00015g01036	myb domain protein 62	1.92744	5.70413	1.56532	1.57366	0.02145	0.041256	yes		Peaxi162Scf00699g00015	2.02397	5.43733	101.087	8.8e-24	8.77e-22
XLOC_009713	Peaxi162Scf00108g00911	Duplicated homeodomain-like superfamily protein isoform 1 [Theobroma cacao] gb|EOY18595.1| Duplicated homeodomain-like superfamily protein isoform 1 [Theobroma cacao]	14.7205	43.5637	1.5653	4.11458	5e-05	0.000185415	yes		Peaxi162Scf00031g00241	2.01993	6.25194	87.6007	8.01e-21	5.57e-19
XLOC_032919	Peaxi162Scf01132g00227	verticillium wilt disease resistance protein [Solanum lycopersicum]	4.14889	12.2686	1.56418	3.48365	5e-05	0.000185415	yes		Peaxi162Scf00314g00634	2.01847	3.15371	23.1385	1.51e-06	9.3e-06
XLOC_020221	Peaxi162Scf00358g00097	potassium transporter 2	1.6477	4.87202	1.56407	2.66416	0.0001	0.00035384	yes		Peaxi162Scf00322g01519	2.01738	5.52154	7.32232	0.00681034	0.0163183
XLOC_013299	Peaxi162Scf00171g00529	cyclic nucleotide gated channel 19	4.04587	11.9602	1.56372	3.46769	5e-05	0.000185415	yes		Peaxi162Scf00043g00255	2.01639	6.46429	7.8599	0.00505432	0.0125914
XLOC_003312	Peaxi162Scf00020g01234	Homeodomain-like superfamily protein	4.68118	13.8297	1.56283	2.94708	5e-05	0.000185415	yes		Peaxi162Scf00797g00012	2.01557	1.2942	12.4764	0.000412126	0.00139613
XLOC_032344	Peaxi162Scf01052g00213	DNAJ homologue 2	3.94176	11.6308	1.56103	2.96516	5e-05	0.000185415	yes		Peaxi162Scf00260g00420	2.01493	1.13117	11.8422	0.00057902	0.00188209
XLOC_012349	Peaxi162Scf00154g01150	cytochrome P450, family 72, subfamily A, polypeptide 15	1.5136	4.46549	1.56083	2.81739	5e-05	0.000185415	yes		Peaxi162Scf00755g00009	2.01491	3.94399	30.0545	4.2e-08	3.61e-07
XLOC_031384	Peaxi162Scf00948g00225	alpha carbonic anhydrase 7	1.5786	4.65597	1.56043	1.77633	0.0091	0.0196602	yes		Peaxi162Scf00014g00156	2.01437	1.09442	8.45162	0.00364719	0.00947099
XLOC_020257	Peaxi162Scf00359g00213	Zinc finger protein CONSTANS-LIKE 10	0.930625	2.74467	1.56036	1.57381	0.0179	0.0352845	yes		Peaxi162Scf00137g00016	2.01352	5.19378	30.7943	2.87e-08	2.55e-07
XLOC_009052	Peaxi162Scf00097g00159	electron transporter, putative [Ricinus communis] gb|EEF43735.1| electron transporter, putative [Ricinus communis]	5.95101	17.5503	1.56029	3.59443	5e-05	0.000185415	yes		Peaxi162Scf00695g00516	2.01317	4.6647	73.1346	1.21e-17	5.5e-16
XLOC_027485	Peaxi162Scf00674g00213	Phosphoglycerate mutase family protein	30.5601	90.059	1.55922	4.05879	5e-05	0.000185415	yes		Peaxi162Scf00111g00923	2.01099	3.22966	6.01663	0.0141717	0.0309428
XLOC_016381	Peaxi162Scf00244g01122	Plant Tudor-like RNA-binding protein	1.43505	4.22882	1.55915	2.03007	0.0032	0.00791476	yes		Peaxi162Scf01049g00009	2.01094	1.96099	10.0625	0.00151315	0.00437164
XLOC_008924	Peaxi162Scf00095g00133	inosine-uridine preferring nucleoside hydrolase family protein	3.24634	9.56595	1.5591	3.36188	5e-05	0.000185415	yes		Peaxi162Scf00668g00002	2.01022	1.73764	8.28292	0.00400198	0.0102763
XLOC_021470	Peaxi162Scf00393g00118	Unknown protein	90.6098	266.992	1.55906	3.78628	5e-05	0.000185415	yes		Peaxi162Scf00498g00444	2.00944	4.65907	6.48014	0.0109086	0.0246498
XLOC_025070	Peaxi162Scf00540g00128	Protein phosphatase 2C family protein	3.19851	9.41482	1.55753	2.45451	0.00045	0.00139113	yes		Peaxi162Scf00516g00425	2.00686	4.41742	80.6192	2.74e-19	1.54e-17
XLOC_026182	Peaxi162Scf00597g00827	ATP binding microtubule motor family protein	5.75914	16.9473	1.55713	3.76006	5e-05	0.000185415	yes		Peaxi162Scf00472g00824	2.00532	6.956	29.6859	5.08e-08	4.29e-07
XLOC_018045	Peaxi162Scf00295g01125	myb domain protein 92	1.87952	5.52931	1.55674	1.86705	0.0055	0.0126897	yes		Peaxi162Scf00009g00431	2.00492	6.58842	32.314	1.31e-08	1.26e-07
XLOC_032978	Peaxi162Scf01142g00001	UDP-Glycosyltransferase superfamily protein	10.101	29.713	1.55659	3.84989	5e-05	0.000185415	yes		Peaxi162Scf00174g00718	2.00436	1.86661	14.3242	0.000153876	0.000587432
XLOC_019415	Peaxi162Scf00332g00779	Pectin lyase-like superfamily protein	16.0417	47.1833	1.55645	3.93689	5e-05	0.000185415	yes		Peaxi162Scf00745g00003	2.0041	-0.42961	5.759	0.0164044	0.0350637
XLOC_001615	Peaxi162Scf00009g00081	Disease resistance protein (CC-NBS-LRR class) family	1.70395	5.01165	1.5564	2.90536	5e-05	0.000185415	yes		Peaxi162Scf01184g10017	2.00365	5.17989	74.4124	6.34e-18	3e-16
XLOC_005634	Peaxi162Scf00047g02132	RNA-binding protein 1	94.96	279.26	1.55622	3.99214	5e-05	0.000185415	yes		Peaxi162Scf00252g00081	2.00278	3.2223	9.5312	0.00202009	0.00564848
XLOC_002208	Peaxi162Scf00013g01518	AP2/B3-like transcriptional factor family protein	1.89388	5.56565	1.5552	2.16256	0.0023	0.00594717	yes		Peaxi162Scf00213g01732	2.00131	3.08191	28.9584	7.4e-08	6.05e-07
XLOC_015041	Peaxi162Scf00207g01129	Actin binding family protein, putative isoform 1 [Theobroma cacao] gb|EOY26970.1| Actin binding family protein, putative isoform 1 [Theobroma cacao]	12.816	37.6563	1.55494	3.7463	5e-05	0.000185415	yes		Peaxi162Scf00386g00530	2.00021	0.696981	10.0421	0.00153003	0.00441241
XLOC_004725	Peaxi162Scf00038g01649	FAR1-related sequence 4	7.16871	21.0605	1.55475	3.43243	5e-05	0.000185415	yes		Peaxi162Scf00128g00456	1.99855	3.47779	32.4866	1.2e-08	1.16e-07
XLOC_009309	Peaxi162Scf00102g00178	Unknown protein	3.34402	9.81576	1.55351	1.39369	0.0789	0.126641	no		Peaxi162Scf00021g00117	1.99849	3.97204	32.3672	1.28e-08	1.22e-07
XLOC_027864	Peaxi162Scf00689g00558	Plasma membrane ATPase 2	80.441	236.087	1.55332	3.78049	5e-05	0.000185415	yes		Peaxi162Scf00102g00639	1.99768	6.06661	102.89	3.54e-24	3.74e-22
XLOC_018164	Peaxi162Scf00299g00347	Leucine-rich receptor-like protein kinase family protein	2.98064	8.74216	1.55237	3.26658	5e-05	0.000185415	yes		Peaxi162Scf00358g00058	1.99228	5.19017	51.304	7.91e-13	1.6e-11
XLOC_009231	Peaxi162Scf00102g00634	Protein phosphatase 2C family protein	10.2924	30.1502	1.55058	4.02368	5e-05	0.000185415	yes		Peaxi162Scf00818g00217	1.99227	7.79653	46.7334	8.13e-12	1.41e-10
XLOC_014412	Peaxi162Scf00195g01014	Alpha-glucosidase	2.94931	8.62928	1.54886	3.30576	5e-05	0.000185415	yes		Peaxi162Scf00344g00159	1.99222	5.00383	29.5194	5.54e-08	4.63e-07
XLOC_009937	Peaxi162Scf00111g00122	WRKY DNA-binding protein 28	41.5015	121.388	1.54838	3.94555	5e-05	0.000185415	yes		Peaxi162Scf00046g00161	1.99189	2.78719	11.527	0.000685933	0.00218305
XLOC_021695	Peaxi162Scf00401g00324	Family of unknown function (DUF566)	12.2485	35.8189	1.54812	3.92506	5e-05	0.000185415	yes		Peaxi162Scf00116g00083	1.99183	6.83483	61.2602	5e-15	1.47e-13
XLOC_004459	Peaxi162Scf00037g01815	TOPLESS-related 3	24.8189	72.533	1.5472	3.95936	5e-05	0.000185415	yes		Peaxi162Scf00078g00546	1.99132	3.11971	24.5677	7.17e-07	4.77e-06
XLOC_034479	Peaxi162Scf01604g00017	F-box family protein	2.87773	8.40976	1.54713	2.81594	5e-05	0.000185415	yes		Peaxi162Scf00129g00116	1.98937	0.82346	14.5551	0.000136117	0.000527358
XLOC_029700	Peaxi162Scf00801g00048	Dual specificity protein kinase CLK3	19.4348	56.7937	1.54709	3.93211	5e-05	0.000185415	yes		Peaxi162Scf00177g01129	1.98685	0.541337	5.15227	0.023216	0.0473465
XLOC_029444	Peaxi162Scf00783g00342	Unknown protein	1.09011	3.18226	1.54558	1.223	0.0836	0.13307	no		Peaxi162Scf00120g01119	1.9866	1.51045	16.7184	4.34e-05	0.000190704
XLOC_028394	Peaxi162Scf00714g00524	cytochrome P450, family 76, subfamily C, polypeptide 4	1.16003	3.38442	1.54474	1.92286	0.0059	0.0134872	yes		Peaxi162Scf00047g00217	1.9865	2.45714	24.5319	7.31e-07	4.85e-06
XLOC_007207	Peaxi162Scf00071g01115	Unknown protein	2.81761	8.21404	1.54362	1.0495	0.10345	0.159184	no		Peaxi162Scf00332g00429	1.98608	1.98979	11.6602	0.000638508	0.00205058
XLOC_008520	Peaxi162Scf00088g00819	phosphate transporter 4	4.45758	12.9803	1.54199	3.20181	5e-05	0.000185415	yes		Peaxi162Scf00409g00219	1.9858	3.28593	15.8015	7.03e-05	0.000293697
XLOC_030122	Peaxi162Scf00828g00015	Paired amphipathic helix protein Sin3-like 3	8.98079	26.1424	1.54148	4.00307	5e-05	0.000185415	yes		Peaxi162Scf00135g00312	1.98453	7.81205	31.0334	2.54e-08	2.27e-07
XLOC_009220	Peaxi162Scf00101g00166	E3 ubiquitin-protein ligase RBBP6 [Morus notabilis]	4.24557	12.3478	1.54022	3.29534	5e-05	0.000185415	yes		Peaxi162Scf00047g00334	1.98412	2.12945	14.5015	0.000140049	0.00054057
XLOC_003741	Peaxi162Scf00026g02312	Protein kinase superfamily protein	20.0929	58.3909	1.53906	3.9201	5e-05	0.000185415	yes		Peaxi162Scf00351g00911	1.98411	5.0477	65.4334	6.01e-16	2.06e-14
XLOC_016515	Peaxi162Scf00249g01220	E3 ubiquitin-protein ligase sina	4.76479	13.8429	1.53866	2.58003	0.00035	0.00110899	yes		Peaxi162Scf00569g00053	1.98349	4.57842	5.89565	0.0151783	0.0328225
XLOC_012515	Peaxi162Scf00159g01020	P-loop containing nucleoside triphosphate hydrolases superfamily protein	2.08885	6.06823	1.53856	3.10564	5e-05	0.000185415	yes		Peaxi162Scf00540g00061	1.98289	4.06682	28.749	8.24e-08	6.68e-07
XLOC_001300	Peaxi162Scf00007g00315	WRKY family transcription factor	39.2692	114.069	1.53843	3.9979	5e-05	0.000185415	yes		Peaxi162Scf01090g00119	1.98159	1.69928	9.72394	0.00181883	0.00515132
XLOC_004177	Peaxi162Scf00033g01513	Unknown protein	1.17889	3.4215	1.5372	1.66997	0.01575	0.0315972	yes		Peaxi162Scf00207g00340	1.98141	1.74386	11.6016	0.000658934	0.00210745
XLOC_033007	Peaxi162Scf01149g00023	Dehydration-responsive element-binding protein 2A	5.52787	16.0435	1.53719	3.11851	5e-05	0.000185415	yes		Peaxi162Scf01178g00016	1.98131	6.51347	51.6343	6.69e-13	1.38e-11
XLOC_007219	Peaxi162Scf00071g00258	Plastid transcriptionally active 3 isoform 1 [Theobroma cacao] gb|EOY10798.1| Plastid transcriptionally active 3 isoform 1 [Theobroma cacao]	1.43513	4.16291	1.53641	2.53371	0.0002	0.000667709	yes		Peaxi162Scf00003g05227	1.97978	2.61462	34.2576	4.83e-09	5.05e-08
XLOC_015981	Peaxi162Scf00232g00114	uridine kinase-like 3	44.3016	128.485	1.53617	3.98432	5e-05	0.000185415	yes		Peaxi162Scf00560g00216	1.9792	4.36524	23.8467	1.04e-06	6.65e-06
XLOC_023678	Peaxi162Scf00469g00822	Cytochrome P450 superfamily protein	13.6755	39.6443	1.53552	3.95826	5e-05	0.000185415	yes		Peaxi162Scf00033g01513	1.97889	0.763521	4.35903	0.0368134	0.0705345
XLOC_026585	Peaxi162Scf00618g00717	Dentin sialoph -related, putative isoform 1 [Theobroma cacao]	1.5395	4.45867	1.53415	2.95952	5e-05	0.000185415	yes		Peaxi162Scf00481g00028	1.97838	4.57211	11.66	0.000638578	0.00205058
XLOC_029785	Peaxi162Scf00805g00053	VQ motif-containing protein	43.5301	126.07	1.53414	3.97527	5e-05	0.000185415	yes		Peaxi162Scf00422g00413	1.97749	5.56033	48.1408	3.97e-12	7.23e-11
XLOC_009912	Peaxi162Scf00111g01233	mitogen-activated protein kinase 18	80.9116	234.302	1.53395	3.74099	5e-05	0.000185415	yes		Peaxi162Scf00152g00433	1.9771	2.36243	20.6057	5.64e-06	3.07e-05
XLOC_014762	Peaxi162Scf00204g00622	Regulation of nuclear pre-mRNA domain-containing protein 1B	11.169	32.3113	1.53254	3.6477	5e-05	0.000185415	yes		Peaxi162Scf00038g00211	1.9753	6.39851	25.6405	4.11e-07	2.89e-06
XLOC_028367	Peaxi162Scf00714g00057	Ubiquitin-like superfamily protein, putative isoform 2 [Theobroma cacao] gb|EOY24634.1| Ubiquitin-like superfamily protein, putative isoform 2 [Theobroma cacao]	23.6263	68.3005	1.5315	3.99129	5e-05	0.000185415	yes		Peaxi162Scf00714g00620	1.97483	4.96836	8.44149	0.00366756	0.00951434
XLOC_004732	Peaxi162Scf00038g01725	Unknown protein	6.20759	17.945	1.53148	1.24165	0.0443	0.0771425	no		Peaxi162Scf00371g00312	1.97443	3.63135	24.3422	8.07e-07	5.3e-06
XLOC_022132	Peaxi162Scf00416g00004	4-hydroxyphenylpyruvate dioxygenase	128.16	370.466	1.53139	3.43089	5e-05	0.000185415	yes		Peaxi162Scf01108g00110	1.97391	1.72006	7.98932	0.00470542	0.0118318
XLOC_008471	Peaxi162Scf00088g00521	NEDD8 ultimate buster 1	8.18726	23.6628	1.53117	3.64718	5e-05	0.000185415	yes		Peaxi162Scf00045g01447	1.97373	4.01751	48.1705	3.91e-12	7.12e-11
XLOC_025902	Peaxi162Scf00581g00039	Zinc finger protein CONSTANS-LIKE 10	1.745	5.04005	1.53021	2.17822	0.0013	0.00359078	yes		Peaxi162Scf00083g00712	1.97331	1.65383	20.162	7.12e-06	3.77e-05
XLOC_001626	Peaxi162Scf00009g01531	AMP deaminase	4.68347	13.5224	1.5297	3.41497	5e-05	0.000185415	yes		Peaxi162Scf00610g00022	1.97254	6.49396	10.5095	0.00118763	0.00353522
XLOC_005929	Peaxi162Scf00053g00062	conserved hypothetical protein [Ricinus communis] gb|EEF42556.1| conserved hypothetical protein [Ricinus communis]	29.6797	85.5114	1.52664	4.05212	5e-05	0.000185415	yes		Peaxi162Scf00083g00319	1.97195	2.80138	25.2591	5.01e-07	3.47e-06
XLOC_020198	Peaxi162Scf00357g00833	serpin 3	10.3786	29.8837	1.52574	3.4831	5e-05	0.000185415	yes		Peaxi162Scf00605g00011	1.97155	5.88374	45.351	1.65e-11	2.7e-10
XLOC_007610	Peaxi162Scf00074g00821	Unknown protein	8.80933	25.3514	1.52496	3.93657	5e-05	0.000185415	yes		Peaxi162Scf00016g01820	1.97152	2.15685	7.41379	0.00647259	0.0156156
XLOC_007405	Peaxi162Scf00073g00918	Plant natriuretic peptide A [Theobroma cacao] gb|EOY26483.1| Plant natriuretic peptide A [Theobroma cacao]	4.87434	14.0175	1.52394	1.58846	0.01345	0.0275624	yes		Peaxi162Scf00166g00626	1.9709	0.184315	4.91516	0.026622	0.0532851
XLOC_008152	Peaxi162Scf00081g00151	zinc-finger protein 2	50.7293	145.745	1.52256	3.72771	5e-05	0.000185415	yes		Peaxi162Scf00347g00821	1.97038	7.13605	65.5898	5.55e-16	1.91e-14
XLOC_013907	Peaxi162Scf00185g00042	RING/U-box superfamily protein	2.58465	7.41939	1.52133	2.20516	0.00115	0.00322042	yes		Peaxi162Scf00165g00912	1.96962	7.06855	31.8805	1.64e-08	1.54e-07
XLOC_021802	Peaxi162Scf00403g00616	UDP-Glycosyltransferase superfamily protein	37.5049	107.654	1.52125	4.03305	5e-05	0.000185415	yes		Peaxi162Scf00171g00727	1.96861	2.00911	19.6903	9.11e-06	4.69e-05
XLOC_031529	Peaxi162Scf00959g00022	3-phosphoshikimate 1-carboxyvinyltransferase 2	63.5989	182.491	1.52075	3.89211	5e-05	0.000185415	yes		Peaxi162Scf00015g02617	1.96849	3.42025	8.35426	0.00384785	0.0099298
XLOC_018858	Peaxi162Scf00316g00518	Heat stress transcription factor A-6b	1.55678	4.46348	1.51961	1.92083	0.0095	0.0204057	yes		Peaxi162Scf00025g00312	1.96827	-0.748141	5.34194	0.0208183	0.0431612
XLOC_007095	Peaxi162Scf00069g02247	Cytochrome P450 superfamily protein	8.99671	25.7787	1.51871	3.75125	5e-05	0.000185415	yes		Peaxi162Scf00450g00074	1.9682	1.1979	12.7764	0.000351014	0.00121312
XLOC_023643	Peaxi162Scf00469g00632	trehalose phosphate synthase	10.0561	28.8092	1.51846	3.84715	5e-05	0.000185415	yes		Peaxi162Scf00938g00211	1.96656	0.104286	6.96695	0.00830291	0.0193878
XLOC_028833	Peaxi162Scf00744g00362	TRICHOME BIREFRINGENCE-LIKE 34	3.97392	11.3815	1.51805	2.86318	5e-05	0.000185415	yes		Peaxi162Scf00529g00815	1.96575	4.30819	55.1384	1.12e-13	2.62e-12
XLOC_015887	Peaxi162Scf00230g00099	Methylcrotonoyl-CoA carboxylase subunit alpha, mitochondrial	46.56	133.246	1.51693	3.83811	5e-05	0.000185415	yes		Peaxi162Scf00016g00624	1.96537	2.14706	20.7645	5.19e-06	2.84e-05
XLOC_015997	Peaxi162Scf00232g00615	Transducin/WD40 repeat-like superfamily protein	15.7047	44.894	1.51533	3.79311	5e-05	0.000185415	yes		Peaxi162Scf00032g00282	1.96372	4.31531	23.5976	1.19e-06	7.47e-06
XLOC_029626	Peaxi162Scf00795g00018	F-box protein PP2-A13	9.91768	28.3186	1.51368	3.17043	5e-05	0.000185415	yes		Peaxi162Scf00907g00120	1.96362	1.47346	7.77748	0.00529015	0.0131017
XLOC_025387	Peaxi162Scf00553g00071	Transcription elongation factor family protein, putative isoform 1 [Theobroma cacao] ref|XP_007017835.1| Transcription elongation factor family protein, putative isoform 1 [Theobroma cacao] gb|EOY15059.1| Transcription elongation factor family protein, putative isoform 1 [Theobroma cacao] gb|EOY15060.1| Transcription elongation factor family protein, putative isoform 1 [Theobroma cacao]	9.81782	28.0311	1.51355	3.87424	5e-05	0.000185415	yes		Peaxi162Scf00040g03133	1.96296	3.16137	7.2416	0.00712336	0.016978
XLOC_002439	Peaxi162Scf00015g02513	Ankyrin repeat family protein	49.5753	141.456	1.51266	3.92984	5e-05	0.000185415	yes		Peaxi162Scf00910g00017	1.9605	7.00189	74.8789	5e-18	2.4e-16
XLOC_003955	Peaxi162Scf00030g01715	Phospho-2-dehydro-3-deoxyheptonate aldolase 1, chloroplastic	597.34	1702.83	1.51131	2.57962	0.0002	0.000667709	yes		Peaxi162Scf00050g01211	1.95735	1.3217	5.64767	0.0174785	0.0370424
XLOC_018592	Peaxi162Scf00310g00521	fatty acid amide hydrolase	1.86116	5.30547	1.51128	1.66262	0.0188	0.0368108	yes		Peaxi162Scf00215g00412	1.95565	2.28712	31.2595	2.26e-08	2.05e-07
XLOC_025449	Peaxi162Scf00556g00035	Trans-cinnamate 4-monooxygenase	237.021	675.624	1.51121	3.65236	5e-05	0.000185415	yes		Peaxi162Scf00005g00506	1.95422	2.41405	16.2627	5.51e-05	0.000236498
XLOC_033133	Peaxi162Scf01165g00015	pirin	25.2989	72.1097	1.51112	3.74089	5e-05	0.000185415	yes		Peaxi162Scf00071g00002	1.95303	2.80631	40.0643	2.46e-10	3.28e-09
XLOC_012649	Peaxi162Scf00160g01744	gigantea protein (GI)	33.0856	94.2969	1.51101	3.80113	5e-05	0.000185415	yes		Peaxi162Scf00244g01122	1.95124	2.01641	17.4595	2.93e-05	0.000134545
XLOC_028412	Peaxi162Scf00715g00217	beta-amylase 1	8.31118	23.685	1.51085	3.13851	5e-05	0.000185415	yes		Peaxi162Scf00071g00938	1.94976	0.926874	4.00211	0.0454434	0.0846119
XLOC_019929	Peaxi162Scf00347g00071	Thylakoid lumenal 19 kDa protein, chloroplastic	5.22344	14.8822	1.51051	2.31461	0.00025	0.000817896	yes		Peaxi162Scf00362g10019	1.94924	0.591135	9.29738	0.00229482	0.0063096
XLOC_007928	Peaxi162Scf00078g00352	Nuclear transport factor 2 (NTF2) family protein	15.4854	44.1109	1.51023	1.379	0.018	0.0354545	yes		Peaxi162Scf00383g00920	1.94729	4.28058	25.6972	3.99e-07	2.81e-06
XLOC_012029	Peaxi162Scf00150g00079	Magnesium transporter MRS2-11, chloroplastic	1.07959	3.07455	1.50989	1.69595	0.0157	0.0315106	yes		Peaxi162Scf00886g00021	1.94695	5.74934	59.2065	1.42e-14	3.87e-13
XLOC_026453	Peaxi162Scf00612g00037	Transcription factor jumonji (jmjC) domain-containing protein	4.40211	12.5259	1.50864	3.49021	5e-05	0.000185415	yes		Peaxi162Scf00188g00624	1.94486	2.7924	7.27104	0.0070075	0.0167327
XLOC_018790	Peaxi162Scf00314g00634	Sec14p-like phosphatidylinositol transfer family protein	4.69331	13.3526	1.50844	2.92798	0.0001	0.00035384	yes		Peaxi162Scf00733g00316	1.94376	0.749896	7.47361	0.006261	0.0151794
XLOC_019751	Peaxi162Scf00343g00019	RING/U-box superfamily protein	33.7514	95.8852	1.50636	3.9264	5e-05	0.000185415	yes		Peaxi162Scf00366g00712	1.94341	5.50983	77.5019	1.33e-18	6.81e-17
XLOC_014319	Peaxi162Scf00193g00730	zinc knuckle (CCHC-type) family protein	8.70668	24.7302	1.50608	3.59139	5e-05	0.000185415	yes		Peaxi162Scf00168g01522	1.94324	0.323293	8.90758	0.0028399	0.00759948
XLOC_005066	Peaxi162Scf00043g00272	Haem oxygenase-like, multi-helical	21.3871	60.7131	1.50527	4.01326	5e-05	0.000185415	yes		Peaxi162Scf00382g00061	1.94284	0.952886	5.20024	0.0225838	0.0462666
XLOC_005529	Peaxi162Scf00047g00217	conserved hypothetical protein [Ricinus communis] gb|EEF37810.1| conserved hypothetical protein [Ricinus communis]	1.3655	3.87536	1.5049	2.07912	0.00375	0.00909209	yes		Peaxi162Scf00003g01121	1.94225	3.1206	17.205	3.36e-05	0.000151611
XLOC_011016	Peaxi162Scf00129g01335	Cysteine-rich receptor-like protein kinase 42	3.08699	8.7601	1.50474	2.79625	5e-05	0.000185415	yes		Peaxi162Scf00437g00053	1.94104	0.616376	4.77852	0.0288168	0.0570825
XLOC_020316	Peaxi162Scf00360g00076	inositol polyphosphate 5-phosphatase I	17.8872	50.7426	1.50427	3.95183	5e-05	0.000185415	yes		Peaxi162Scf01021g00028	1.94009	0.69835	10.2437	0.00137155	0.00400652
XLOC_022267	Peaxi162Scf00420g00065	ACT domain repeat 6	1.60494	4.55183	1.50393	1.9521	0.00345	0.00845147	yes		Peaxi162Scf01086g00029	1.93878	0.221346	4.40982	0.0357326	0.0688012
XLOC_026450	Peaxi162Scf00612g10027	Protein of unknown function (DUF707)	10.0901	28.5965	1.50289	3.60538	5e-05	0.000185415	yes		Peaxi162Scf00016g00430	1.93823	3.7418	46.6669	8.41e-12	1.45e-10
XLOC_027787	Peaxi162Scf00685g00014	Unknown protein	1.75254	4.9668	1.50287	1.87332	0.00515	0.0119815	yes		Peaxi162Scf00437g00051	1.93572	2.73092	9.96912	0.00159187	0.00457167
XLOC_014981	Peaxi162Scf00207g00339	Protein kinase superfamily protein	2.45867	6.96575	1.5024	3.00426	5e-05	0.000185415	yes		Peaxi162Scf00947g00422	1.933	3.33596	46.2123	1.06e-11	1.79e-10
XLOC_034526	Peaxi162Scf01644g00002	Root, flower, group 2, putative [Theobroma cacao] gb|EOY25388.1| Root, flower, group 2, putative [Theobroma cacao]	1.40361	3.97526	1.5019	1.17206	0.06	0.100094	no		Peaxi162Scf00517g00426	1.93261	3.83249	19.8086	8.56e-06	4.44e-05
XLOC_026389	Peaxi162Scf00610g00340	Calmodulin-binding protein	37.2127	105.376	1.50167	3.90127	5e-05	0.000185415	yes		Peaxi162Scf00469g00528	1.93199	2.56543	9.10304	0.00255186	0.00692532
XLOC_028988	Peaxi162Scf00753g00440	endonuclease 2	3.52125	9.96467	1.50073	2.16489	0.0015	0.00407526	yes		Peaxi162Scf00421g00418	1.93195	0.911103	10.1951	0.00140816	0.00410439
XLOC_007123	Peaxi162Scf00071g00002	Protein of unknown function, DUF647	7.69659	21.7791	1.50065	3.621	5e-05	0.000185415	yes		Peaxi162Scf00102g01138	1.93188	4.72589	24.7154	6.64e-07	4.46e-06
XLOC_034249	Peaxi162Scf01447g00005	NAC domain containing protein 62	22.143	62.6428	1.5003	3.92654	5e-05	0.000185415	yes		Peaxi162Scf00756g00437	1.93101	4.26697	25.214	5.13e-07	3.53e-06
XLOC_030475	Peaxi162Scf00870g00218	conserved hypothetical protein [Ricinus communis] gb|EEF46958.1| conserved hypothetical protein [Ricinus communis]	2.77016	7.83181	1.49937	2.51937	0.0002	0.000667709	yes		Peaxi162Scf00171g00054	1.92996	2.43062	21.7952	3.03e-06	1.75e-05
XLOC_027207	Peaxi162Scf00658g00212	Mitochondrial substrate carrier family protein	2.34657	6.63358	1.49924	2.09409	0.0029	0.00726086	yes		Peaxi162Scf00045g00142	1.92969	2.11565	8.49042	0.00357022	0.00928975
XLOC_034177	Peaxi162Scf01416g00014	Protein kinase superfamily protein	40.7315	115.118	1.49889	3.86477	5e-05	0.000185415	yes		Peaxi162Scf00102g00213	1.92858	3.13516	30.0178	4.28e-08	3.67e-07
XLOC_011562	Peaxi162Scf00137g00128	sphingosine kinase 1	5.61674	15.8673	1.49825	3.05727	5e-05	0.000185415	yes		Peaxi162Scf00112g00104	1.92837	3.71413	30.882	2.74e-08	2.45e-07
XLOC_008429	Peaxi162Scf00087g00125	pentatricopeptide repeat-containing protein, putative [Ricinus communis] gb|EEF49619.1| pentatricopeptide repeat-containing protein, putative [Ricinus communis]	4.49885	12.7051	1.49778	2.85356	5e-05	0.000185415	yes		Peaxi162Scf00186g00103	1.92806	1.51257	15.1269	0.000100523	0.000404176
XLOC_003069	Peaxi162Scf00017g02231	formin 8	0.99152	2.7996	1.49751	2.29912	0.0004	0.00125109	yes		Peaxi162Scf00683g00456	1.92771	2.75904	19.2042	1.17e-05	5.9e-05
XLOC_030064	Peaxi162Scf00825g00424	Tapt1/CMV receptor isoform 4 [Theobroma cacao] gb|EOY01337.1| Tapt1/CMV receptor isoform 4 [Theobroma cacao]	2.51463	7.09264	1.49598	2.25696	0.00135	0.00371306	yes		Peaxi162Scf00120g00111	1.92738	1.77393	13.9432	0.000188421	0.000701901
XLOC_025271	Peaxi162Scf00548g00653	Glyc 43 isoform 2 [Theobroma cacao]	6.90236	19.4635	1.49561	3.3441	5e-05	0.000185415	yes		Peaxi162Scf00013g01114	1.92599	6.94035	75.8461	3.07e-18	1.52e-16
XLOC_019951	Peaxi162Scf00348g00062	cation calcium exchanger 4	3.13244	8.82618	1.4945	2.86774	5e-05	0.000185415	yes		Peaxi162Scf00222g00912	1.92592	1.01352	8.52434	0.00350428	0.00913885
XLOC_021301	Peaxi162Scf00389g00918	Protein disulfide isomerase-like 5-1	27.7356	78.1149	1.49386	3.59779	5e-05	0.000185415	yes		Peaxi162Scf00165g00111	1.92507	5.00874	12.4265	0.000423293	0.00142836
XLOC_007396	Peaxi162Scf00073g00235	C2 and GRAM domain-containing protein	7.92032	22.3021	1.49355	3.37234	5e-05	0.000185415	yes		Peaxi162Scf00189g00919	1.92494	5.86932	49.551	1.93e-12	3.74e-11
XLOC_033961	Peaxi162Scf01340g00219	exocyst complex component sec3A	2.16388	6.08953	1.49271	2.94756	5e-05	0.000185415	yes		Peaxi162Scf00450g00116	1.92476	2.01107	15.7283	7.31e-05	0.000304114
XLOC_017041	Peaxi162Scf00264g00329	Protein of unknown function (DUF1230)	6.04564	17.0134	1.4927	2.89881	5e-05	0.000185415	yes		Peaxi162Scf00714g00524	1.92447	1.06634	8.90593	0.00284246	0.00760536
XLOC_008313	Peaxi162Scf00084g00168	phosphatidylinositol-4-phosphate 5-kinase 2	11.1703	31.4296	1.49245	3.7278	5e-05	0.000185415	yes		Peaxi162Scf00314g00528	1.92441	7.99785	105.236	1.08e-24	1.25e-22
XLOC_024070	Peaxi162Scf00490g00023	Protein kinase superfamily protein	4.32634	12.1673	1.49179	2.25306	0.00165	0.00443308	yes		Peaxi162Scf00132g00057	1.92412	5.41097	37.2044	1.06e-09	1.27e-08
XLOC_014150	Peaxi162Scf00190g00616	Unknown protein	7.96092	22.3802	1.49121	2.97631	5e-05	0.000185415	yes		Peaxi162Scf00074g01630	1.92324	2.48259	27.7444	1.38e-07	1.08e-06
XLOC_006858	Peaxi162Scf00066g01813	myb domain protein 52	2.84619	7.99738	1.4905	2.09528	0.0016	0.00431488	yes		Peaxi162Scf00004g00419	1.92295	4.30253	43.1238	5.14e-11	7.68e-10
XLOC_032860	Peaxi162Scf01123g00228	Unknown protein	5.43135	15.2546	1.48986	1.78235	0.00925	0.0199399	yes		Peaxi162Scf00368g00011	1.92237	5.17737	22.1295	2.55e-06	1.5e-05
XLOC_002009	Peaxi162Scf00012g01813	plant glycogenin-like starch initiation protein 1	18.0498	50.682	1.48949	3.80749	5e-05	0.000185415	yes		Peaxi162Scf01216g00007	1.92151	1.69824	3.57087	0.0588014	0.10519
XLOC_033849	Peaxi162Scf01313g00013	ortholog of sugar beet HS1 PRO-1 2	37.6028	105.548	1.48899	3.53953	5e-05	0.000185415	yes		Peaxi162Scf00119g01511	1.92059	0.995229	5.38935	0.02026	0.0421437
XLOC_024742	Peaxi162Scf00527g00516	Coatomer, alpha subunit	1.16732	3.26783	1.48514	2.08047	0.0024	0.00617564	yes		Peaxi162Scf00149g00023	1.91947	3.37761	16.952	3.83e-05	0.000170981
XLOC_002906	Peaxi162Scf00016g03019	Magnesium transporter MRS2-3	15.9277	44.554	1.48402	3.74149	5e-05	0.000185415	yes		Peaxi162Scf00160g01037	1.91889	3.04922	3.46849	0.0625484	0.110821
XLOC_020376	Peaxi162Scf00362g00442	Serine/threonine-protein kinase ATR	1.16397	3.25578	1.48395	3.27916	5e-05	0.000185415	yes		Peaxi162Scf00016g00102	1.91815	3.96219	28.8431	7.85e-08	6.39e-07
XLOC_005641	Peaxi162Scf00047g02230	WD repeat-containing protein 26	23.282	65.0826	1.48306	3.91001	5e-05	0.000185415	yes		Peaxi162Scf00780g00014	1.91693	0.568089	5.85023	0.015575	0.0335437
XLOC_004178	Peaxi162Scf00033g01514	Ankyrin repeat family protein, putative [Theobroma cacao] gb|EOY24187.1| Ankyrin repeat family protein, putative [Theobroma cacao]	2.24459	6.26997	1.48201	1.82838	0.0091	0.0196602	yes		Peaxi162Scf00160g00921	1.9168	1.02689	10.3986	0.0012611	0.00372611
XLOC_017030	Peaxi162Scf00264g00836	TRICHOME BIREFRINGENCE-LIKE 35	1.80957	5.05364	1.48168	1.93145	0.00405	0.00972652	yes		Peaxi162Scf00064g01533	1.91629	2.30353	4.43493	0.0352107	0.0678908
XLOC_014024	Peaxi162Scf00188g01223	ACT domain repeat 4	13.4914	37.6616	1.48106	3.5303	5e-05	0.000185415	yes		Peaxi162Scf00612g00037	1.91289	3.98949	47.8603	4.58e-12	8.28e-11
XLOC_002672	Peaxi162Scf00016g01935	Methylcrotonoyl-CoA carboxylase beta chain, mitochondrial	100.227	279.366	1.47889	3.51942	5e-05	0.000185415	yes		Peaxi162Scf00021g01520	1.91264	3.59723	13.0359	0.000305584	0.00107549
XLOC_021517	Peaxi162Scf00394g00524	alpha/beta-Hydrolases superfamily protein	3.10137	8.64197	1.47846	2.16828	0.00105	0.00297038	yes		Peaxi162Scf00051g00625	1.91191	4.52897	51.4479	7.35e-13	1.5e-11
XLOC_030982	Peaxi162Scf00918g00052	Unknown protein	2.39616	6.6759	1.47824	1.27411	0.07655	0.123374	no		Peaxi162Scf00164g01010	1.91181	0.942805	3.57007	0.05883	0.105232
XLOC_017421	Peaxi162Scf00274g10024	Protein of unknown function, DUF538	12.7783	35.5749	1.47716	3.36459	5e-05	0.000185415	yes		Peaxi162Scf00038g02025	1.91162	6.04276	29.8748	4.61e-08	3.93e-07
XLOC_006932	Peaxi162Scf00067g02528	Dol-P-Man:Man(5)GlcNAc(2)-PP-Dol alpha-1,3-mannosyltransferase	21.8341	60.7542	1.4764	3.90562	5e-05	0.000185415	yes		Peaxi162Scf00377g00069	1.91137	4.26887	29.3693	5.98e-08	4.98e-07
XLOC_008123	Peaxi162Scf00081g01617	Nucleic acid binding, putative isoform 1 [Theobroma cacao] gb|EOY15744.1| Nucleic acid binding, putative isoform 1 [Theobroma cacao]	12.2886	34.1897	1.47624	3.89256	5e-05	0.000185415	yes		Peaxi162Scf00015g00945	1.91116	0.130025	5.28606	0.0214968	0.0443568
XLOC_003169	Peaxi162Scf00019g00128	Protein of unknown function (DUF607)	92.9676	258.548	1.47563	3.62593	5e-05	0.000185415	yes		Peaxi162Scf02002g00013	1.91108	-0.0470189	9.69221	0.00185051	0.00523746
XLOC_003535	Peaxi162Scf00023g02023		6.57366	18.2692	1.47464	2.5146	0.0002	0.000667709	yes		Peaxi162Scf00041g00213	1.91065	5.73005	51.2476	8.14e-13	1.64e-11
XLOC_010005	Peaxi162Scf00112g01915	Leucine-rich repeat transmembrane protein kinase	1.12296	3.12073	1.47458	0.929606	0.16305	0.231691	no		Peaxi162Scf00053g00062	1.91039	5.43606	60.0158	9.41e-15	2.63e-13
XLOC_031742	Peaxi162Scf00981g00420	Targeting protein for XKLP2, putative isoform 4 [Theobroma cacao] gb|EOX99472.1| Targeting protein for XKLP2, putative isoform 4 [Theobroma cacao]	5.90592	16.3952	1.47304	3.09313	5e-05	0.000185415	yes		Peaxi162Scf00152g00736	1.91024	4.36735	23.9285	1e-06	6.41e-06
XLOC_000104	Peaxi162Scf00000g00394	SPA1-related 4	3.56398	9.88954	1.47241	3.25437	5e-05	0.000185415	yes		Peaxi162Scf00159g01649	1.90851	1.86984	3.52714	0.0603717	0.107591
XLOC_019304	Peaxi162Scf00331g01018	calcium-dependent protein kinase 15	2.61862	7.26563	1.47228	2.64348	5e-05	0.000185415	yes		Peaxi162Scf00548g00426	1.9084	1.88849	7.15812	0.00746253	0.0176705
XLOC_011773	Peaxi162Scf00141g00107	mRNA cap guanine-N7 methyltransferase 1	10.6231	29.4725	1.47216	3.1857	5e-05	0.000185415	yes		Peaxi162Scf00080g00095	1.90628	-0.509629	2.9285	0.0870283	0.146037
XLOC_014657	Peaxi162Scf00201g00034	exocyst subunit exo70 family protein E2	1.09165	3.02782	1.47177	1.96024	0.0062	0.0140815	yes		Peaxi162Scf00486g00026	1.90527	4.31924	34.1144	5.2e-09	5.41e-08
XLOC_028841	Peaxi162Scf00745g00321	calmodulin-binding protein	9.52744	26.4204	1.47149	3.59161	5e-05	0.000185415	yes		Peaxi162Scf00564g00613	1.90414	2.99812	13.4227	0.000248596	0.000896243
XLOC_003501	Peaxi162Scf00023g01330	zinc finger (C3HC4-type RING finger) family protein	11.9809	33.2127	1.47099	3.49723	5e-05	0.000185415	yes		Peaxi162Scf00108g00012	1.90374	0.388232	8.20418	0.0041794	0.0106658
XLOC_020864	Peaxi162Scf00375g00619	inositol transporter 1	25.5192	70.7374	1.47089	3.77637	5e-05	0.000185415	yes		Peaxi162Scf00495g00121	1.90371	2.83701	27.3993	1.65e-07	1.27e-06
XLOC_032755	Peaxi162Scf01105g00015	NAC domain protein,	40.8352	113.192	1.47089	3.78766	5e-05	0.000185415	yes		Peaxi162Scf00045g02121	1.90252	2.26176	3.36686	0.0665202	0.11672
XLOC_030167	Peaxi162Scf00833g00531	Cysteine proteinases superfamily protein	24.2804	67.2711	1.4702	3.56385	5e-05	0.000185415	yes		Peaxi162Scf00485g00037	1.90094	-0.377425	5.59541	0.0180076	0.0379887
XLOC_034749	Peaxi162Scf02113g00020	Protein kinase superfamily protein	2.97611	8.24439	1.46999	2.55001	0.00035	0.00110899	yes		Peaxi162Scf00274g00439	1.89962	2.18135	3.2264	0.0724598	0.1254
XLOC_026186	Peaxi162Scf00597g00830	Protein phosphatase 2C family protein	19.1936	53.1665	1.46989	3.64995	5e-05	0.000185415	yes		Peaxi162Scf00047g01927	1.89934	8.33245	34.6556	3.94e-09	4.19e-08
XLOC_010531	Peaxi162Scf00123g00214	auxin response factor 16	5.94518	16.4623	1.46938	3.44149	5e-05	0.000185415	yes		Peaxi162Scf00434g00027	1.89746	1.76324	9.83783	0.00170959	0.00487324
XLOC_018520	Peaxi162Scf00307g00117	Glucan endo-1,3-beta-glucosidase 11	9.85459	27.286	1.46929	3.28653	5e-05	0.000185415	yes		Peaxi162Scf00276g00210	1.897	3.51314	44.8543	2.12e-11	3.39e-10
XLOC_012629	Peaxi162Scf00160g01417	Glucan 1,3-beta-glucosidase	23.8629	66.066	1.46914	3.81788	5e-05	0.000185415	yes		Peaxi162Scf00029g00296	1.8969	3.20065	32.9184	9.61e-09	9.46e-08
XLOC_009379	Peaxi162Scf00102g01349	Hydroxymethylglutaryl-CoA synthase	42.9521	118.91	1.46907	3.72841	5e-05	0.000185415	yes		Peaxi162Scf00164g01128	1.89624	2.33843	17.0794	3.58e-05	0.000160816
XLOC_034103	Peaxi162Scf01385g00034	Zinc finger CCCH domain-containing protein 19	11.079	30.6676	1.46889	3.82389	5e-05	0.000185415	yes		Peaxi162Scf00075g01627	1.89582	5.80633	31.2892	2.22e-08	2.02e-07
XLOC_019366	Peaxi162Scf00332g00768	Embryo-specific protein 3, (ATS3)	87.8055	242.982	1.46847	3.68476	5e-05	0.000185415	yes		Peaxi162Scf00415g00216	1.89529	2.94147	17.5891	2.74e-05	0.000126745
XLOC_015683	Peaxi162Scf00225g00417		1.79048	4.95094	1.46736	1.69209	0.0194	0.0378215	yes		Peaxi162Scf01340g00219	1.89451	2.09652	15.3477	8.94e-05	0.000364046
XLOC_011458	Peaxi162Scf00135g00086	2-oxoglutarate (2OG) and Fe(II)-dependent oxygenase superfamily protein	14.2545	39.3283	1.46415	3.38919	5e-05	0.000185415	yes		Peaxi162Scf00540g00424	1.89362	0.72425	9.32583	0.00225946	0.00622313
XLOC_007980	Peaxi162Scf00078g00146	60S ribosomal export protein NMD3	3.79891	10.469	1.46247	2.7293	5e-05	0.000185415	yes		Peaxi162Scf00012g00179	1.89346	5.89052	59.0921	1.5e-14	4.08e-13
XLOC_002001	Peaxi162Scf00012g00008		16.8927	46.5332	1.46186	3.36186	5e-05	0.000185415	yes		Peaxi162Scf00128g00648	1.89327	3.36945	32.8901	9.75e-09	9.57e-08
XLOC_002752	Peaxi162Scf00016g00005	basic pentacysteine 4	6.4864	17.8664	1.46176	2.7672	0.0001	0.00035384	yes		Peaxi162Scf00000g00067	1.89225	3.11603	37.7984	7.84e-10	9.58e-09
XLOC_033370	Peaxi162Scf01208g00156	Arginyl-tRNA--protein transferase 1	1.59401	4.3901	1.4616	0.821185	0.34425	0.424734	no		Peaxi162Scf00270g00009	1.89155	2.67479	8.54243	0.00346963	0.0090633
XLOC_014782	Peaxi162Scf00205g00721	transcriptional factor B3 family protein	3.11183	8.56743	1.4611	2.58638	5e-05	0.000185415	yes		Peaxi162Scf00102g00626	1.89057	1.90844	12.6578	0.000374007	0.00128146
XLOC_009232	Peaxi162Scf00102g00626	NAC domain protein,	3.3542	9.22891	1.46019	2.24364	0.00075	0.00220004	yes		Peaxi162Scf00092g00025	1.89031	2.01882	7.98816	0.00470842	0.0118379
XLOC_028535	Peaxi162Scf00724g00037	conserved hypothetical protein [Ricinus communis] gb|EEF48039.1| conserved hypothetical protein [Ricinus communis]	10.9146	30.0309	1.46019	3.78885	5e-05	0.000185415	yes		Peaxi162Scf00089g01330	1.88944	4.5036	47.5185	5.45e-12	9.73e-11
XLOC_021756	Peaxi162Scf00402g00931	Bifunctional inhibitor/lipid-transfer protein/seed storage 2S albumin superfamily protein	11.4058	31.3757	1.45988	3.05194	5e-05	0.000185415	yes		Peaxi162Scf00268g01128	1.88892	2.27927	11.2814	0.000782861	0.00244564
XLOC_030616	Peaxi162Scf00883g00321	Ion channel CASTOR	6.28551	17.272	1.45833	3.37507	5e-05	0.000185415	yes		Peaxi162Scf01039g00226	1.88875	4.56606	20.719	5.32e-06	2.91e-05
XLOC_016558	Peaxi162Scf00252g00118	Formin Homology 14	29.8831	82.0965	1.45799	3.7464	5e-05	0.000185415	yes		Peaxi162Scf00073g00226	1.88863	5.90998	29.6298	5.23e-08	4.4e-07
XLOC_015569	Peaxi162Scf00222g00121	Protein of unknown function (DUF1336)	7.00933	19.2472	1.4573	3.12036	5e-05	0.000185415	yes		Peaxi162Scf00188g00434	1.88708	3.77895	21.0882	4.39e-06	2.44e-05
XLOC_023641	Peaxi162Scf00469g00623	DNAJ heat shock N-terminal domain-containing protein	2.3284	6.38651	1.45569	2.18183	0.001	0.00284413	yes		Peaxi162Scf00234g00019	1.88699	-0.0175222	5.89596	0.0151756	0.0328201
XLOC_031335	Peaxi162Scf00945g00119	cytochrome P450, family 91, subfamily A, polypeptide 2	7.30883	20.0399	1.45516	2.78632	5e-05	0.000185415	yes		Peaxi162Scf01313g00013	1.88689	7.59555	16.5376	4.77e-05	0.000207792
XLOC_002388	Peaxi162Scf00015g00072	Transcription initiation factor TFIID subunit 2	8.83156	24.2109	1.45491	3.71561	5e-05	0.000185415	yes		Peaxi162Scf00207g00087	1.88685	1.15772	7.65284	0.0056683	0.0139151
XLOC_011759	Peaxi162Scf00141g00342	Carbohydrate-binding-like fold	4.13022	11.3168	1.45418	2.8511	5e-05	0.000185415	yes		Peaxi162Scf00399g00518	1.8864	6.67706	14.8223	0.000118131	0.000465563
XLOC_004674	Peaxi162Scf00038g00837	Unknown protein	3.9394	10.7902	1.45367	2.4493	0.00025	0.000817896	yes		Peaxi162Scf00102g00144	1.88577	-0.0800688	6.4435	0.0111359	0.0250894
XLOC_011099	Peaxi162Scf00129g00116	Unknown protein	1.86459	5.10694	1.4536	1.4783	0.03065	0.0561112	no		Peaxi162Scf01294g00031	1.88405	6.19451	16.5636	4.7e-05	0.000205141
XLOC_027454	Peaxi162Scf00673g00033	Pentatricopeptide repeat (PPR-like) superfamily protein	1.91087	5.2337	1.4536	2.26071	0.0005	0.00152937	yes		Peaxi162Scf00420g00220	1.88367	1.97729	13.9296	0.000189782	0.000706083
XLOC_025126	Peaxi162Scf00542g00014	TMPIT-like protein	7.57686	20.7417	1.45286	3.14601	5e-05	0.000185415	yes		Peaxi162Scf00841g00211	1.88317	3.66577	3.49521	0.0615466	0.109318
XLOC_020116	Peaxi162Scf00354g00223	embryo defective 2752	2.0895	5.71307	1.45111	1.29073	0.05355	0.0907989	no		Peaxi162Scf00722g00044	1.88294	4.49672	37.1005	1.12e-09	1.33e-08
XLOC_027373	Peaxi162Scf00668g00002	LEA protein 4 [Capsicum annuum]	2.82388	7.71693	1.45035	1.86793	0.0057	0.0130882	yes		Peaxi162Scf00153g01841	1.88263	8.09094	13.3762	0.000254831	0.000917128
XLOC_013206	Peaxi162Scf00170g00323	G-type lectin S-receptor-like serine/threonine-protein kinase	2.81456	7.68612	1.44934	2.91855	5e-05	0.000185415	yes		Peaxi162Scf00982g00216	1.88254	0.69373	3.16619	0.0751775	0.129325
XLOC_019110	Peaxi162Scf00325g00034	Ethylene receptor 2	13.9723	38.1296	1.44835	3.69811	5e-05	0.000185415	yes		Peaxi162Scf00089g01521	1.88113	1.92336	10.5898	0.00113711	0.00340394
XLOC_030436	Peaxi162Scf00858g10016	Alcohol-forming fatty acyl-CoA reductase	3.41643	9.31602	1.44723	2.46953	5e-05	0.000185415	yes		Peaxi162Scf00166g00529	1.88104	-0.363777	2.03136	0.154083	0.234624
XLOC_001369	Peaxi162Scf00007g02852	STRUBBELIG-receptor family 3	41.9965	114.405	1.44581	3.74482	5e-05	0.000185415	yes		Peaxi162Scf00673g00033	1.88067	3.35965	19.0339	1.28e-05	6.4e-05
XLOC_030482	Peaxi162Scf00871g00047	Peroxisomal targeting signal 2 receptor	56.5365	153.894	1.44468	3.75655	5e-05	0.000185415	yes		Peaxi162Scf00493g00219	1.8798	2.50672	26.5977	2.51e-07	1.84e-06
XLOC_003262	Peaxi162Scf00020g01929	CONSTANS-like 2	12.3148	33.5197	1.44461	3.30899	5e-05	0.000185415	yes		Peaxi162Scf00128g01633	1.87929	6.10991	114.911	8.23e-27	1.28e-24
XLOC_014417	Peaxi162Scf00195g01110		12.6487	34.4271	1.44455	2.79777	5e-05	0.000185415	yes		Peaxi162Scf00469g00019	1.87903	-0.350035	2.32384	0.127406	0.200579
XLOC_020957	Peaxi162Scf00377g00611	P53 and DNA damage-regulated protein 1 [Theobroma cacao] gb|EOX96365.1| P53 and DNA damage-regulated protein 1 [Theobroma cacao]	4.81886	13.1133	1.44426	2.30523	0.001	0.00284413	yes		Peaxi162Scf00017g03031	1.87885	3.72031	4.90733	0.026743	0.053486
XLOC_015834	Peaxi162Scf00228g00913	Plant neutral invertase family protein	13.8706	37.7305	1.4437	3.66594	5e-05	0.000185415	yes		Peaxi162Scf00026g00275	1.87857	4.76522	60.4636	7.5e-15	2.12e-13
XLOC_031849	Peaxi162Scf00988g00213	D-isomer specific 2-hydroxyacid dehydrogenase family protein	4.47561	12.1723	1.44345	2.40837	0.0004	0.00125109	yes		Peaxi162Scf00352g00047	1.87789	8.37739	43.3545	4.57e-11	6.9e-10
XLOC_006301	Peaxi162Scf00059g01716	Protein kinase superfamily protein	9.04376	24.5955	1.4434	3.53634	5e-05	0.000185415	yes		Peaxi162Scf00949g00113	1.87782	1.47103	8.83919	0.0029483	0.00785
XLOC_023954	Peaxi162Scf00483g00513	IQ-domain 13	97.6307	265.405	1.44279	3.59529	5e-05	0.000185415	yes		Peaxi162Scf00519g00115	1.87707	4.76729	15.4454	8.49e-05	0.000347746
XLOC_024509	Peaxi162Scf00517g00629	Acyl-ACP thioesterase	14.5516	39.5388	1.44209	3.53542	5e-05	0.000185415	yes		Peaxi162Scf00041g01016	1.87647	3.71202	28.3902	9.92e-08	7.94e-07
XLOC_018553	Peaxi162Scf00309g00510	conserved hypothetical protein [Ricinus communis] gb|EEF47124.1| conserved hypothetical protein [Ricinus communis]	6.27246	17.042	1.44199	3.65936	5e-05	0.000185415	yes		Peaxi162Scf00011g00323	1.87454	0.230266	5.89269	0.0152039	0.0328743
XLOC_014226	Peaxi162Scf00192g00522	Peroxidase superfamily protein	10.7815	29.2852	1.44162	3.19233	5e-05	0.000185415	yes		Peaxi162Scf00928g00232	1.87242	9.51933	9.04867	0.00262886	0.00710451
XLOC_006553	Peaxi162Scf00064g00329	BES1/BZR1 homolog 1	29.9709	81.3267	1.44017	3.73249	5e-05	0.000185415	yes		Peaxi162Scf00828g00015	1.87195	5.59734	50.459	1.22e-12	2.4e-11
XLOC_033880	Peaxi162Scf01317g00008	Branched-chain-amino-acid aminotransferase 6	445.916	1209.92	1.44006	3.39966	5e-05	0.000185415	yes		Peaxi162Scf00106g00421	1.87177	4.46077	82.025	1.34e-19	7.8e-18
XLOC_016239	Peaxi162Scf00241g00030	NAD(P)-linked oxidoreductase superfamily protein	5.3013	14.3825	1.43989	2.49212	0.00035	0.00110899	yes		Peaxi162Scf00057g01112	1.87135	5.23188	60.9702	5.79e-15	1.68e-13
XLOC_015195	Peaxi162Scf00211g00128	hin1 [Nicotiana tabacum]	164.511	446.217	1.43957	3.38282	5e-05	0.000185415	yes		Peaxi162Scf00171g00735	1.86972	6.44371	48.1752	3.9e-12	7.11e-11
XLOC_019016	Peaxi162Scf00322g00917	RHOMBOID-like protein 14	5.67164	15.3835	1.43955	2.78877	5e-05	0.000185415	yes		Peaxi162Scf00618g00717	1.86958	3.1612	22.8347	1.77e-06	1.07e-05
XLOC_013013	Peaxi162Scf00166g00071	Plant calmodulin-binding protein-related, putative isoform 1 [Theobroma cacao] ref|XP_007032668.1| Plant calmodulin-binding protein-related, putative isoform 1 [Theobroma cacao] ref|XP_007032669.1| Plant calmodulin-binding protein-related, putative isoform 1 [Theobroma cacao] gb|EOY03593.1| Plant calmodulin-binding protein-related, putative isoform 1 [Theobroma cacao] gb|EOY03594.1| Plant calmodu…	5.04508	13.6735	1.43843	3.15775	5e-05	0.000185415	yes		Peaxi162Scf00833g00531	1.8686	2.25082	35.6675	2.34e-09	2.62e-08
XLOC_003897	Peaxi162Scf00029g00296	transmembrane protein G1P-related 1	15.779	42.7583	1.4382	1.8857	0.00575	0.013188	yes		Peaxi162Scf00880g00022	1.86814	4.53788	45.6554	1.41e-11	2.33e-10
XLOC_032596	Peaxi162Scf01082g00004	Glutathione S-transferase family protein	3.68817	9.99127	1.43776	2.28922	0.0014	0.00383394	yes		Peaxi162Scf00375g00619	1.86774	6.29014	61.3782	4.71e-15	1.39e-13
XLOC_002442	Peaxi162Scf00015g00268	Pre-mRNA-splicing factor 3 isoform 1 [Theobroma cacao] gb|EOY18413.1| Pre-mRNA-splicing factor 3 isoform 1 [Theobroma cacao]	8.60279	23.2993	1.43741	2.6732	5e-05	0.000185415	yes		Peaxi162Scf00017g02226	1.86758	5.37376	59.6932	1.11e-14	3.07e-13
XLOC_030691	Peaxi162Scf00891g00221	zinc finger (C3HC4-type RING finger) family protein	9.04646	24.4975	1.43721	3.41604	5e-05	0.000185415	yes		Peaxi162Scf00305g00045	1.86717	4.32962	25.7374	3.91e-07	2.76e-06
XLOC_009884	Peaxi162Scf00111g00527	Translation initiation factor IF-2	4.57275	12.3827	1.43719	3.44853	5e-05	0.000185415	yes		Peaxi162Scf00092g00620	1.86703	1.87435	12.0807	0.000509462	0.00167439
XLOC_011347	Peaxi162Scf00132g00911	Unknown protein	27.9306	75.622	1.43696	3.75787	5e-05	0.000185415	yes		Peaxi162Scf00105g00026	1.86365	7.46015	17.0471	3.65e-05	0.000163333
XLOC_020856	Peaxi162Scf00374g00729	Calcium-dependent protein kinase family protein	12.079	32.7027	1.43691	3.59141	5e-05	0.000185415	yes		Peaxi162Scf00115g00122	1.86313	1.38406	8.55068	0.00345393	0.00902798
XLOC_033000	Peaxi162Scf01149g00016	plastid NEP interaction protein [Nicotiana benthamiana]	19.1004	51.6941	1.4364	3.46409	5e-05	0.000185415	yes		Peaxi162Scf01604g00017	1.86279	3.7551	26.7875	2.27e-07	1.68e-06
XLOC_027495	Peaxi162Scf00675g00610	Unknown protein	7.72236	20.895	1.43605	2.25326	0.00105	0.00297038	yes		Peaxi162Scf00010g02017	1.86215	0.152236	4.35046	0.0369991	0.0708114
XLOC_004769	Peaxi162Scf00038g02344	Unknown protein	1.90958	5.16352	1.4351	1.47247	0.0189	0.0369783	yes		Peaxi162Scf00090g00168	1.86214	1.19696	11.1573	0.000837025	0.002598
XLOC_021251	Peaxi162Scf00386g00224	Protein kinase superfamily protein	12.2193	33.0341	1.4348	3.57492	5e-05	0.000185415	yes		Peaxi162Scf00147g00312	1.86117	-0.45923	2.16742	0.140962	0.218386
XLOC_001929	Peaxi162Scf00011g00636	serine hydroxymethyltransferase 6	18.0816	48.8809	1.43475	3.69139	5e-05	0.000185415	yes		Peaxi162Scf00038g00910	1.86019	5.63532	52.1702	5.09e-13	1.07e-11
XLOC_021880	Peaxi162Scf00406g00051	conserved hypothetical protein [Ricinus communis] gb|EEF30077.1| conserved hypothetical protein [Ricinus communis]	2.9949	8.09551	1.43462	2.06768	0.0026	0.00660917	yes		Peaxi162Scf00886g00015	1.85931	1.8393	9.35154	0.00222799	0.00614625
XLOC_031083	Peaxi162Scf00926g00006	Homeodomain-like transcriptional regulator	9.09804	24.5774	1.4337	3.76153	5e-05	0.000185415	yes		Peaxi162Scf00274g00623	1.85912	2.78305	22.3883	2.23e-06	1.32e-05
XLOC_026108	Peaxi162Scf00592g00463	Pentatricopeptide repeat-containing protein	1.97062	5.32221	1.43338	3.04131	5e-05	0.000185415	yes		Peaxi162Scf00129g01663	1.85787	0.430689	4.68705	0.0303908	0.0597885
XLOC_026597	Peaxi162Scf00619g00092	ARM repeat superfamily protein	1.44641	3.90216	1.43179	1.94861	0.00445	0.0105515	yes		Peaxi162Scf00357g00431	1.85674	1.37458	15.9716	6.43e-05	0.000270684
XLOC_017296	Peaxi162Scf00271g00043	ACT domain repeat 8	5.65245	15.2487	1.43174	2.87526	5e-05	0.000185415	yes		Peaxi162Scf00271g00130	1.85507	0.672272	5.50871	0.018922	0.0396794
XLOC_034543	Peaxi162Scf01650g00046	Tudor/PWWP/MBT superfamily protein	3.69496	9.96642	1.43152	2.98774	5e-05	0.000185415	yes		Peaxi162Scf00192g00046	1.85505	2.15402	2.74045	0.0978373	0.160775
XLOC_015258	Peaxi162Scf00212g00214	alpha/beta-Hydrolases superfamily protein	1.90405	5.13366	1.43091	1.84818	0.00415	0.00993522	yes		Peaxi162Scf00027g00184	1.85379	7.54934	25.6201	4.16e-07	2.92e-06
XLOC_025544	Peaxi162Scf00560g00216	multiprotein bridging factor 1C	34.4598	92.9061	1.43086	3.18237	5e-05	0.000185415	yes		Peaxi162Scf00902g00036	1.8537	3.4574	35.6243	2.39e-09	2.67e-08
XLOC_020127	Peaxi162Scf00355g00021	Glycosyl hydrolase family protein	2.93757	7.91603	1.43016	2.72681	5e-05	0.000185415	yes		Peaxi162Scf00157g00117	1.85208	2.8635	15.5873	7.88e-05	0.000325427
XLOC_015562	Peaxi162Scf00222g00823	RING/FYVE/PHD zinc finger superfamily protein	32.4994	87.5709	1.43004	3.65082	5e-05	0.000185415	yes		Peaxi162Scf00803g00424	1.85108	4.1576	47.4855	5.54e-12	9.88e-11
XLOC_033045	Peaxi162Scf01157g00212	calmodulin binding protein, putative [Ricinus communis] gb|EEF35853.1| calmodulin binding protein, putative [Ricinus communis]	7.43486	20.0287	1.42969	3.43067	5e-05	0.000185415	yes		Peaxi162Scf00096g00716	1.85037	7.26473	30.6035	3.17e-08	2.79e-07
XLOC_008370	Peaxi162Scf00085g02316	AP2-like ethylene-responsive transcription factor	9.39449	25.3057	1.42958	3.42465	5e-05	0.000185415	yes		Peaxi162Scf00358g00097	1.84993	3.55493	26.3801	2.8e-07	2.04e-06
XLOC_015811	Peaxi162Scf00228g00019	WD40/YVTN repeat-like-containing domain	2.70677	7.28043	1.42745	3.39961	5e-05	0.000185415	yes		Peaxi162Scf00211g00222	1.84941	5.41762	2.78745	0.0950055	0.157056
XLOC_027028	Peaxi162Scf00647g00320	conserved hypothetical protein [Ricinus communis] gb|EEF36058.1| conserved hypothetical protein [Ricinus communis]	4.76044	12.8032	1.42734	2.9566	5e-05	0.000185415	yes		Peaxi162Scf00091g00120	1.84929	2.73814	28.9533	7.41e-08	6.06e-07
XLOC_000309	Peaxi162Scf00001g03514	RELA/SPOT homolog 1	5.08863	13.6833	1.42707	3.3799	5e-05	0.000185415	yes		Peaxi162Scf00297g00107	1.84846	4.91936	35.4729	2.59e-09	2.86e-08
XLOC_027944	Peaxi162Scf00691g00123	WD40/YVTN repeat-like-containing domain	5.49085	14.7571	1.4263	3.61759	5e-05	0.000185415	yes		Peaxi162Scf00020g02235	1.84825	1.71163	7.46432	0.00629339	0.015233
XLOC_031706	Peaxi162Scf00978g00216	F-box protein 2	5.26286	14.144	1.42627	2.28275	0.0007	0.00206849	yes		Peaxi162Scf00498g00721	1.84804	4.14562	42.7663	6.17e-11	9.12e-10
XLOC_020745	Peaxi162Scf00371g00312	Unknown protein	20.4797	55.0336	1.42612	2.70795	5e-05	0.000185415	yes		Peaxi162Scf00040g00425	1.84711	0.402766	3.94995	0.0468727	0.0869527
XLOC_008852	Peaxi162Scf00092g01119	with no lysine (K) kinase 1	5.81781	15.6275	1.42554	3.26844	5e-05	0.000185415	yes		Peaxi162Scf00084g00077	1.84528	1.66198	10.5125	0.00118571	0.00353005
XLOC_024040	Peaxi162Scf00488g00026	UDP-Glycosyltransferase superfamily protein	5.45359	14.6416	1.4248	2.92613	5e-05	0.000185415	yes		Peaxi162Scf00597g00110	1.84491	1.64821	15.3182	9.08e-05	0.000369198
XLOC_018744	Peaxi162Scf00314g00835	ATP-dependent Clp protease ATP-binding subunit clpA homolog, chloroplastic	18.2182	48.9082	1.4247	3.77012	5e-05	0.000185415	yes		Peaxi162Scf00126g00322	1.8449	3.07913	18.0235	2.18e-05	0.000103253
XLOC_033054	Peaxi162Scf01158g00028	F-box/kelch-repeat protein	5.00813	13.444	1.42462	2.76412	5e-05	0.000185415	yes		Peaxi162Scf00209g00328	1.84454	5.61727	43.7705	3.69e-11	5.66e-10
XLOC_016076	Peaxi162Scf00235g00216	Far-red impaired responsive (FAR1) family protein	5.1207	13.7438	1.42437	2.30294	0.00085	0.00246011	yes		Peaxi162Scf00296g00099	1.84435	3.68365	33.4464	7.33e-09	7.38e-08
XLOC_027464	Peaxi162Scf00673g00129	Dihydrolipoyl dehydrogenase	14.16	38.0026	1.42427	3.67245	5e-05	0.000185415	yes		Peaxi162Scf00331g01115	1.84432	2.76405	26.4652	2.68e-07	1.96e-06
XLOC_020965	Peaxi162Scf00377g00920	DNAJ homologue 3	34.9301	93.7173	1.42384	3.67353	5e-05	0.000185415	yes		Peaxi162Scf00618g00415	1.84358	2.9691	25.7248	3.94e-07	2.78e-06
XLOC_021377	Peaxi162Scf00390g00724	Calcineurin-like metallo-phosphoesterase superfamily protein	2.00951	5.39142	1.42382	2.17422	0.001	0.00284413	yes		Peaxi162Scf00684g00326	1.84301	4.81161	26.3099	2.91e-07	2.11e-06
XLOC_002061	Peaxi162Scf00013g00025	P-loop containing nucleoside triphosphate hydrolases superfamily protein	13.1678	35.3225	1.42357	3.72102	5e-05	0.000185415	yes		Peaxi162Scf01142g00001	1.84283	4.86859	60.3274	8.03e-15	2.26e-13
XLOC_016008	Peaxi162Scf00232g00030	heat shock protein 81-2	36.9567	99.1259	1.42342	3.67215	5e-05	0.000185415	yes		Peaxi162Scf00818g00124	1.84205	5.39841	38.5486	5.34e-10	6.74e-09
XLOC_030256	Peaxi162Scf00841g00024	Protein of unknown function (DUF707)	9.70423	26.026	1.42327	2.99717	5e-05	0.000185415	yes		Peaxi162Scf01022g00326	1.84117	0.122049	6.3586	0.0116814	0.0262043
XLOC_000173	Peaxi162Scf00001g00023	Dentin sialoph -related, putative isoform 3 [Theobroma cacao]	45.3461	121.61	1.42321	3.62404	5e-05	0.000185415	yes		Peaxi162Scf00146g01328	1.84045	5.30297	33.8688	5.9e-09	6.07e-08
XLOC_008272	Peaxi162Scf00083g00156	Cytochrome P450 superfamily protein	8.64057	23.1477	1.42167	3.30846	5e-05	0.000185415	yes		Peaxi162Scf00104g00220	1.8398	3.77066	36.5375	1.5e-09	1.74e-08
XLOC_029621	Peaxi162Scf00795g00039	Uridylate kinase	9.36979	25.0967	1.42141	3.46004	5e-05	0.000185415	yes		Peaxi162Scf00438g00830	1.83875	0.332884	4.98533	0.025563	0.051499
XLOC_028667	Peaxi162Scf00736g00429	lsd one like 2	17.4301	46.6562	1.42049	3.65938	5e-05	0.000185415	yes		Peaxi162Scf00563g00525	1.83874	3.19059	24.8568	6.18e-07	4.18e-06
XLOC_014894	Peaxi162Scf00207g00526	DEAD-box ATP-dependent RNA helicase 35	13.3931	35.8282	1.4196	3.5512	5e-05	0.000185415	yes		Peaxi162Scf00444g00858	1.83796	3.03898	38.5482	5.34e-10	6.74e-09
XLOC_013510	Peaxi162Scf00175g00519	6-phosphogluconolactonase 1	371.803	994.379	1.41926	3.05329	5e-05	0.000185415	yes		Peaxi162Scf00569g00032	1.83749	2.82087	23.3917	1.32e-06	8.24e-06
XLOC_024505	Peaxi162Scf00517g00625	Cytochrome b5	22.1539	59.2319	1.41882	3.29308	5e-05	0.000185415	yes		Peaxi162Scf00332g00534	1.83743	5.10994	74.1247	7.33e-18	3.46e-16
XLOC_027696	Peaxi162Scf00683g00456	golgin candidate 2	5.50134	14.702	1.41816	1.95521	0.00245	0.0062886	yes		Peaxi162Scf00254g00041	1.83712	0.0339823	5.2753	0.0216301	0.0445862
XLOC_028819	Peaxi162Scf00744g00311	Protein of unknown function (DUF1423)	20.4609	54.6659	1.41777	3.70144	5e-05	0.000185415	yes		Peaxi162Scf01012g00240	1.8367	3.87266	25.1029	5.44e-07	3.72e-06
XLOC_003652	Peaxi162Scf00025g02821	Ribosomal RNA small subunit methyltransferase H	5.10945	13.651	1.41776	2.93231	5e-05	0.000185415	yes		Peaxi162Scf00767g00520	1.83614	2.49656	22.8827	1.72e-06	1.05e-05
XLOC_007010	Peaxi162Scf00069g00162	VQ motif-containing protein	55.6464	148.604	1.41711	3.60319	5e-05	0.000185415	yes		Peaxi162Scf00188g01223	1.83464	4.25986	24.8952	6.05e-07	4.1e-06
XLOC_025158	Peaxi162Scf00543g00214	RING/U-box superfamily protein	10.687	28.5277	1.41651	3.65118	5e-05	0.000185415	yes		Peaxi162Scf00359g00213	1.83429	1.92273	13.1944	0.000280792	0.000998927
XLOC_022192	Peaxi162Scf00418g00085	mitogen-activated protein kinase 1	19.9306	53.1999	1.41644	3.47295	5e-05	0.000185415	yes		Peaxi162Scf00055g01910	1.83276	8.06304	24.6906	6.73e-07	4.51e-06
XLOC_033841	Peaxi162Scf01312g00019	Unknown protein	5.55682	14.83	1.41618	2.41509	0.0002	0.000667709	yes		Peaxi162Scf00362g00442	1.83207	3.77527	14.5573	0.000135958	0.000527137
XLOC_024038	Peaxi162Scf00488g00003	Unknown protein	5.90398	15.7558	1.41612	2.65745	0.0002	0.000667709	yes		Peaxi162Scf00711g00530	1.83191	6.36431	25.2043	5.16e-07	3.55e-06
XLOC_005623	Peaxi162Scf00047g01929	E3 ubiquitin-protein ligase COP1	13.7735	36.742	1.41553	3.60331	5e-05	0.000185415	yes		Peaxi162Scf00177g00121	1.831	6.00771	76.1814	2.59e-18	1.3e-16
XLOC_024873	Peaxi162Scf00535g00011	Protein of unknown function (DUF607)	91.278	243.384	1.4149	3.50633	5e-05	0.000185415	yes		Peaxi162Scf00000g05119	1.8307	0.927729	7.83296	0.00513021	0.012759
XLOC_026707	Peaxi162Scf00624g00085	transcription factor-related	18.763	50.0076	1.41426	3.60538	5e-05	0.000185415	yes		Peaxi162Scf00577g00006	1.82918	5.94161	41.9487	9.37e-11	1.33e-09
XLOC_020084	Peaxi162Scf00353g00730	smr (Small MutS Related) domain-containing protein	12.9603	34.5419	1.41425	4.33865	5e-05	0.000185415	yes		Peaxi162Scf00228g00019	1.82759	4.20753	45.3794	1.62e-11	2.67e-10
XLOC_029500	Peaxi162Scf00786g00015	Phosphatidylinositol 4-kinase gamma 4	31.8187	84.7985	1.41417	3.73794	5e-05	0.000185415	yes		Peaxi162Scf00599g00049	1.82717	-0.533682	3.68811	0.0548016	0.0990878
XLOC_009246	Peaxi162Scf00102g00086	Alcohol dehydrogenase transcription factor Myb/SANT-like family protein	17.2115	45.8668	1.41407	3.44997	5e-05	0.000185415	yes		Peaxi162Scf00207g01129	1.82712	4.31374	33.6301	6.67e-09	6.76e-08
XLOC_004584	Peaxi162Scf00038g00176	Hydroxyproline-rich glycoprotein family protein, putative [Theobroma cacao] gb|EOY27178.1| Hydroxyproline-rich glycoprotein family protein, putative [Theobroma cacao]	5.54837	14.7676	1.4123	3.25492	5e-05	0.000185415	yes		Peaxi162Scf00095g00072	1.82643	5.38597	89.8456	2.57e-21	1.9e-19
XLOC_032514	Peaxi162Scf01068g00019	Late cornified envelope protein 1E [Theobroma cacao] gb|EOX96360.1| Late cornified envelope protein 1E [Theobroma cacao]	4.3091	11.4629	1.41151	1.43807	0.03315	0.0600382	no		Peaxi162Scf00699g00008	1.8263	2.53133	12.6198	0.000381691	0.00130412
XLOC_030471	Peaxi162Scf00870g00021	conserved hypothetical protein [Ricinus communis] gb|EEF46957.1| conserved hypothetical protein [Ricinus communis]	4.41164	11.7329	1.41117	2.62479	0.0001	0.00035384	yes		Peaxi162Scf00393g00718	1.82367	5.1725	8.52643	0.00350026	0.00913093
XLOC_009317	Peaxi162Scf00102g01849	Luminal-binding protein 3	11.2693	29.9596	1.41062	2.49896	0.0002	0.000667709	yes		Peaxi162Scf00770g00114	1.82267	6.23703	41.3837	1.25e-10	1.74e-09
XLOC_020440	Peaxi162Scf00362g10019	Mitochondrial phosphate carrier protein 1, mitochondrial	1.92743	5.12069	1.40966	1.53518	0.02305	0.0439062	yes		Peaxi162Scf00095g00133	1.82229	2.84137	15.018	0.000106488	0.000425228
XLOC_012658	Peaxi162Scf00160g00124	O-fucosyltransferase family protein	8.45562	22.4621	1.40951	2.88228	5e-05	0.000185415	yes		Peaxi162Scf00926g00006	1.82171	6.06728	75.6443	3.4e-18	1.67e-16
XLOC_016600	Peaxi162Scf00252g00123		2.81459	7.47342	1.40884	1.84701	0.0064	0.0144727	yes		Peaxi162Scf00003g01434	1.82004	0.412928	6.99975	0.00815209	0.0190765
XLOC_029209	Peaxi162Scf00769g00012	FAR1-related sequence 7	1.1809	3.13555	1.40883	1.56911	0.0171	0.0339244	yes		Peaxi162Scf00002g01621	1.81998	2.41017	7.93131	0.00485867	0.0121787
XLOC_020214	Peaxi162Scf00358g00512	Unknown protein	4.41357	11.714	1.40822	1.87946	0.0035	0.00855716	yes		Peaxi162Scf00386g00110	1.81951	2.89634	22.3574	2.26e-06	1.34e-05
XLOC_033839	Peaxi162Scf01312g00064	ER lumen protein retaining receptor family protein	15.2249	40.3873	1.40747	3.40977	5e-05	0.000185415	yes		Peaxi162Scf00110g00133	1.81944	2.02355	10.6496	0.00110095	0.00331098
XLOC_029744	Peaxi162Scf00803g00424	RNA polymerase II transcription elongation factor, putative isoform 1 [Theobroma cacao] gb|EOY04033.1| RNA polymerase II transcription elongation factor, putative isoform 1 [Theobroma cacao]	13.2475	35.1182	1.4065	3.14945	5e-05	0.000185415	yes		Peaxi162Scf00129g01640	1.81812	3.6258	26.8173	2.24e-07	1.66e-06
XLOC_003137	Peaxi162Scf00018g00027	conserved hypothetical protein [Ricinus communis] gb|EEF48392.1| conserved hypothetical protein [Ricinus communis]	10.778	28.5539	1.4056	2.72962	0.0001	0.00035384	yes		Peaxi162Scf00306g00043	1.81803	-0.385195	3.8985	0.0483292	0.0891913
XLOC_022231	Peaxi162Scf00420g00214	Pentatricopeptide repeat-containing protein	2.16421	5.7317	1.40512	2.46	0.0001	0.00035384	yes		Peaxi162Scf00793g00323	1.81795	0.63272	6.77381	0.00925053	0.0213317
XLOC_024453	Peaxi162Scf00516g00518	Cysteine proteinase inhibitor 6	137.661	364.557	1.40502	3.51474	5e-05	0.000185415	yes		Peaxi162Scf00207g00636	1.81625	2.80366	22.6849	1.91e-06	1.15e-05
XLOC_004910	Peaxi162Scf00040g00425	S-adenosyl-L-methionine-dependent methyltransferases superfamily protein	8.52059	22.5582	1.40463	1.68569	0.01125	0.0236218	yes		Peaxi162Scf00937g00028	1.81594	4.82897	65.8761	4.8e-16	1.67e-14
XLOC_033365	Peaxi162Scf01208g00152	TRICHOME BIREFRINGENCE-LIKE 28	7.2793	19.2581	1.4036	3.0411	5e-05	0.000185415	yes		Peaxi162Scf00795g00018	1.81566	3.89812	51.6621	6.59e-13	1.36e-11
XLOC_015684	Peaxi162Scf00225g00525	sodium hydrogen exchanger 2	17.8726	47.2699	1.40317	3.59213	5e-05	0.000185415	yes		Peaxi162Scf00192g01118	1.81531	5.29485	113.778	1.46e-26	2.19e-24
XLOC_003500	Peaxi162Scf00023g01329	Splicing factor, CC1-like	19.6219	51.8873	1.40291	3.55361	5e-05	0.000185415	yes		Peaxi162Scf01208g00152	1.8142	3.52014	29.842	4.69e-08	3.99e-07
XLOC_019410	Peaxi162Scf00332g00756	Unknown protein	11.4061	30.1608	1.40287	2.5291	0.00015	0.000513767	yes		Peaxi162Scf00020g01234	1.81268	3.07767	16.694	4.39e-05	0.000192845
XLOC_015779	Peaxi162Scf00227g00611	RNA recognition motif (RRM)-containing protein	13.2836	35.1217	1.40272	3.60217	5e-05	0.000185415	yes		Peaxi162Scf00231g00433	1.8121	0.313788	5.95306	0.0146918	0.031927
XLOC_008501	Peaxi162Scf00088g00156	Calcium-binding EF-hand family protein	8.37719	22.1427	1.40229	2.42791	0.00035	0.00110899	yes		Peaxi162Scf01132g00111	1.81209	4.25437	26.8779	2.17e-07	1.61e-06
XLOC_002209	Peaxi162Scf00013g00187		1.31511	3.47572	1.40213	1.07174	0.0971	0.150994	no		Peaxi162Scf00126g00232	1.81089	9.12536	13.9731	0.000185442	0.000692549
XLOC_001073	Peaxi162Scf00004g00419	Homeodomain-like superfamily protein, putative isoform 2 [Theobroma cacao] gb|EOY32927.1| Homeodomain-like superfamily protein, putative isoform 2 [Theobroma cacao]	6.47425	17.1088	1.40195	3.23868	5e-05	0.000185415	yes		Peaxi162Scf00102g00077	1.81068	3.93093	11.4535	0.00071358	0.00225878
XLOC_023933	Peaxi162Scf00481g00724	RING/U-box superfamily protein	11.5883	30.6159	1.4016	3.38926	5e-05	0.000185415	yes		Peaxi162Scf00026g01611	1.81011	0.506647	3.1784	0.0746177	0.128522
XLOC_029603	Peaxi162Scf00793g00314	Pentatricopeptide repeat-containing protein	2.2214	5.86492	1.40064	2.47454	0.00055	0.00166651	yes		Peaxi162Scf00038g01039	1.80981	5.22629	26.469	2.68e-07	1.95e-06
XLOC_027429	Peaxi162Scf00672g00010	Far-red impaired responsive (FAR1) family protein	4.24842	11.2069	1.39939	2.3525	0.0005	0.00152937	yes		Peaxi162Scf00170g00323	1.80751	3.29916	18.9143	1.37e-05	6.77e-05
XLOC_013297	Peaxi162Scf00171g00419	Myb-like DNA-binding protein, putative [Solanum demissum]	19.1029	50.3665	1.39868	3.56969	5e-05	0.000185415	yes		Peaxi162Scf00793g00314	1.80732	3.23105	22.677	1.92e-06	1.15e-05
XLOC_019588	Peaxi162Scf00338g00426	Nucleoredoxin	40.9428	107.946	1.39863	3.58825	5e-05	0.000185415	yes		Peaxi162Scf00715g00217	1.80711	4.20585	13.892	0.000193619	0.000718938
XLOC_006313	Peaxi162Scf00060g00020	UDP-glucuronic acid decarboxylase 3	277.604	731.388	1.39761	3.18364	5e-05	0.000185415	yes		Peaxi162Scf00015g00840	1.80703	2.5889	11.4853	0.000701502	0.0022264
XLOC_031926	Peaxi162Scf00993g00334	PATATIN-like protein 4	63.702	167.804	1.39737	3.53906	5e-05	0.000185415	yes		Peaxi162Scf00322g00917	1.80462	3.63319	37.6859	8.31e-10	1.01e-08
XLOC_025080	Peaxi162Scf00540g00424	conserved hypothetical protein [Ricinus communis] gb|EEF36762.1| conserved hypothetical protein [Ricinus communis]	2.92302	7.69863	1.39714	1.33384	0.03895	0.0690487	no		Peaxi162Scf00618g00530	1.80406	-0.577558	3.03878	0.0812969	0.137792
XLOC_011394	Peaxi162Scf00133g00916	conserved hypothetical protein [Ricinus communis] gb|EEF42326.1| conserved hypothetical protein [Ricinus communis]	18.5816	48.9307	1.39686	3.00017	5e-05	0.000185415	yes		Peaxi162Scf00265g00091	1.80384	1.56395	3.54605	0.0596874	0.106564
XLOC_027214	Peaxi162Scf00658g00515	Regulator of chromosome condensation (RCC1) family protein	34.036	89.614	1.39666	3.71732	5e-05	0.000185415	yes		Peaxi162Scf00113g00316	1.80151	2.62579	14.2445	0.00016053	0.000609627
XLOC_016027	Peaxi162Scf00232g01126	NAC domain containing protein 1	36.5111	96.1226	1.39654	3.7294	5e-05	0.000185415	yes		Peaxi162Scf00966g00211	1.80081	5.85224	20.0371	7.6e-06	3.99e-05
XLOC_018993	Peaxi162Scf00321g00513	Leucine-rich receptor-like protein kinase family protein	23.2422	61.1886	1.39651	3.90335	5e-05	0.000185415	yes		Peaxi162Scf00813g00221	1.79935	3.94406	36.5197	1.51e-09	1.75e-08
XLOC_031639	Peaxi162Scf00970g00168	Condensin complex subunit 1	1.0885	2.86545	1.39642	2.34727	0.0006	0.00180172	yes		Peaxi162Scf00740g00421	1.79916	5.19541	15.4812	8.33e-05	0.000341935
XLOC_024306	Peaxi162Scf00502g00213		2.09543	5.51577	1.39631	1.23276	0.04285	0.075009	no		Peaxi162Scf00377g00920	1.79859	6.48632	70.5649	4.45e-17	1.84e-15
XLOC_002674	Peaxi162Scf00016g01936	Thioredoxin M3, chloroplastic	15.8508	41.6998	1.39548	2.80588	5e-05	0.000185415	yes		Peaxi162Scf00089g00717	1.79834	0.461341	8.36747	0.00381997	0.00986646
XLOC_028335	Peaxi162Scf00713g00213	sucrose synthase 6	5.80438	15.2666	1.39517	3.29647	5e-05	0.000185415	yes		Peaxi162Scf00212g00214	1.7981	3.06108	14.5869	0.000133845	0.000519621
XLOC_009596	Peaxi162Scf00105g01432	SPOC domain / Transcription elongation factor S-II protein	14.9977	39.4407	1.39494	3.64756	5e-05	0.000185415	yes		Peaxi162Scf00039g01012	1.79801	3.33575	17.1524	3.45e-05	0.000155399
XLOC_033127	Peaxi162Scf01164g00123	RNA-binding (RRM/RBD/RNP motifs) family protein	15.1162	39.7379	1.39442	3.4625	5e-05	0.000185415	yes		Peaxi162Scf00753g00440	1.79774	1.18133	5.89658	0.0151703	0.032812
XLOC_006740	Peaxi162Scf00065g00099	Mono-/di-acylglycerol lipase, N-terminal	25.6192	67.3423	1.39429	3.63949	5e-05	0.000185415	yes		Peaxi162Scf00173g00822	1.79747	5.88505	55.2745	1.05e-13	2.45e-12
XLOC_014170	Peaxi162Scf00191g00312	O-fucosyltransferase family protein	119.589	314.265	1.3939	3.32991	5e-05	0.000185415	yes		Peaxi162Scf00744g00362	1.79723	2.45794	18.0229	2.18e-05	0.000103258
XLOC_020057	Peaxi162Scf00352g00212	SWIB complex BAF60b domain-containing protein	8.1431	21.3911	1.39336	2.84719	5e-05	0.000185415	yes		Peaxi162Scf00183g00418	1.79702	1.9706	14.2305	0.000161724	0.000613597
XLOC_031177	Peaxi162Scf00932g00012	Photosystem I P700 chlorophyll a apoprotein A1	3.2678	8.58298	1.39316	2.43262	0.0007	0.00206849	yes		Peaxi162Scf00602g00056	1.79669	5.26005	32.8991	9.71e-09	9.53e-08
XLOC_008289	Peaxi162Scf00084g00027	SBP family protein [Theobroma cacao] gb|EOY24121.1| SBP family protein [Theobroma cacao]	53.234	139.781	1.39275	3.81279	5e-05	0.000185415	yes		Peaxi162Scf00169g00512	1.79653	-0.447812	3.94714	0.0469511	0.0870743
XLOC_032636	Peaxi162Scf01086g00110	homolog of yeast autophagy 18 (ATG18) F	13.6551	35.8532	1.39266	3.65355	5e-05	0.000185415	yes		Peaxi162Scf01132g00227	1.79652	4.49414	18.6	1.61e-05	7.86e-05
XLOC_011528	Peaxi162Scf00136g01810		2.93613	7.7072	1.39229	1.60127	0.0285	0.0526948	no		Peaxi162Scf00643g00431	1.79543	4.91798	59.8402	1.03e-14	2.86e-13
XLOC_017872	Peaxi162Scf00287g00193	auxin response factor 19	23.882	62.6881	1.39227	3.56713	5e-05	0.000185415	yes		Peaxi162Scf00347g00120	1.79422	7.2168	63.7147	1.44e-15	4.64e-14
XLOC_014678	Peaxi162Scf00202g00187	trehalose phosphate synthase	13.6484	35.8228	1.39214	3.73184	5e-05	0.000185415	yes		Peaxi162Scf00043g00247	1.79371	6.70907	59.2568	1.38e-14	3.78e-13
XLOC_033581	Peaxi162Scf01257g00004	AP2/B3-like transcriptional factor family protein	1.22935	3.22211	1.39012	1.62107	0.0099	0.0211473	yes		Peaxi162Scf00569g00419	1.79354	2.32306	15.7711	7.15e-05	0.000298153
XLOC_001663	Peaxi162Scf00009g00310	Nuclear ribonuclease Z	19.4902	51.0805	1.39002	3.41144	5e-05	0.000185415	yes		Peaxi162Scf00016g03019	1.79346	4.90967	79.3823	5.12e-19	2.76e-17
XLOC_010118	Peaxi162Scf00116g00117	conserved hypothetical protein [Ricinus communis] gb|EEF30938.1| conserved hypothetical protein [Ricinus communis]	9.18581	24.0718	1.38987	3.14606	5e-05	0.000185415	yes		Peaxi162Scf00406g00019	1.79229	2.27854	15.8832	6.74e-05	0.000282254
XLOC_031846	Peaxi162Scf00988g00034	alpha/beta-Hydrolases superfamily protein	14.775	38.6863	1.38866	3.21821	5e-05	0.000185415	yes		Peaxi162Scf01416g00014	1.79167	6.83899	51.3672	7.66e-13	1.55e-11
XLOC_027452	Peaxi162Scf00673g00319	Iron-sulfur cluster assembly 2 homolog, mitochondrial	37.6692	98.6067	1.3883	3.49313	5e-05	0.000185415	yes		Peaxi162Scf00088g00819	1.79153	6.07791	27.2635	1.78e-07	1.35e-06
XLOC_012163	Peaxi162Scf00152g00645	Unknown protein	7.96603	20.8489	1.38804	2.47288	0.0003	0.000964629	yes		Peaxi162Scf01184g00135	1.79061	5.66041	55.3942	9.86e-14	2.31e-12
XLOC_002748	Peaxi162Scf00016g03464	Glutamyl-tRNA(Gln) amidotransferase subunit A	12.3021	32.1917	1.38778	3.62491	5e-05	0.000185415	yes		Peaxi162Scf00386g00316	1.78924	3.11605	11.8127	0.00058828	0.0019077
XLOC_001662	Peaxi162Scf00009g00343	Protein of unknown function (DUF1637)	7.14025	18.6829	1.38767	2.5875	0.00015	0.000513767	yes		Peaxi162Scf00854g00219	1.78892	4.01333	54.5947	1.48e-13	3.4e-12
XLOC_027085	Peaxi162Scf00650g00227	BAX inhibitor 1	1.33024	3.48035	1.38755	0.706949	0.1264	0.187977	no		Peaxi162Scf00928g00224	1.7875	2.82168	11.9734	0.000539667	0.00176525
XLOC_017598	Peaxi162Scf00282g00718	FAD/NAD(P)-binding oxidoreductase family protein	1.16431	3.04586	1.38737	1.75221	0.008	0.0175704	yes		Peaxi162Scf00322g00010	1.78741	7.94833	11.9712	0.000540293	0.00176702
XLOC_026095	Peaxi162Scf00592g00011	Pentatricopeptide repeat-containing protein	2.49862	6.53426	1.38689	2.50074	0.0001	0.00035384	yes		Peaxi162Scf00472g00826	1.78624	1.31119	13.5	0.000238558	0.000865176
XLOC_026794	Peaxi162Scf00630g00026	Telomerase activating protein Est1	25.3312	66.2091	1.38611	3.61358	5e-05	0.000185415	yes		Peaxi162Scf00434g00043	1.78523	0.212262	2.23041	0.135318	0.211031
XLOC_014829	Peaxi162Scf00205g01428	Unknown protein	1.63558	4.2742	1.38585	1.63134	0.013	0.0267603	yes		Peaxi162Scf00015g00072	1.78498	6.09394	42.1477	8.46e-11	1.21e-09
XLOC_006308	Peaxi162Scf00059g01919	hydroxyproline-rich glycoprotein [Populus trichocarpa] gb|EEE99978.2| hydroxyproline-rich glycoprotein [Populus trichocarpa]	55.9869	146.221	1.38499	3.88304	5e-05	0.000185415	yes		Peaxi162Scf00521g00053	1.78436	2.19695	24.1803	8.77e-07	5.71e-06
XLOC_026230	Peaxi162Scf00599g00043	Protein of unknown function (DUF793)	7.30146	19.0684	1.38493	2.91561	5e-05	0.000185415	yes		Peaxi162Scf00332g00756	1.78339	5.60663	21.042	4.49e-06	2.49e-05
XLOC_023550	Peaxi162Scf00463g00054	Protein kinase superfamily protein	3.94423	10.2988	1.38466	3.01378	5e-05	0.000185415	yes		Peaxi162Scf00498g00438	1.78297	-0.294898	2.37841	0.123022	0.194745
XLOC_031674	Peaxi162Scf00975g00012	Protein NRT1/ PTR FAMILY 5.7	15.5117	40.44	1.38243	3.59312	5e-05	0.000185415	yes		Peaxi162Scf00634g00032	1.78231	2.4165	7.90934	0.00491802	0.0123012
XLOC_023100	Peaxi162Scf00450g00116	RING/U-box superfamily protein	1.28345	3.34575	1.3823	1.87206	0.004	0.00962105	yes		Peaxi162Scf00152g00645	1.78192	2.58437	10.7283	0.00105507	0.0031911
XLOC_010668	Peaxi162Scf00126g01316	evolutionarily conserved C-terminal region 7	40.2286	104.854	1.38209	3.56363	5e-05	0.000185415	yes		Peaxi162Scf00102g01055	1.78178	1.58404	6.60376	0.0101764	0.0232051
XLOC_011067	Peaxi162Scf00129g00631	Pathogenesis-related thaumatin superfamily protein	14.6542	38.1796	1.38149	3.00973	5e-05	0.000185415	yes		Peaxi162Scf00232g00025	1.78093	3.16207	28.4041	9.85e-08	7.89e-07
XLOC_003267	Peaxi162Scf00020g02131	SMAD/FHA domain-containing protein	5.62913	14.6653	1.38143	3.17699	5e-05	0.000185415	yes		Peaxi162Scf02113g00020	1.78026	2.39324	16.3024	5.4e-05	0.000232168
XLOC_022424	Peaxi162Scf00423g00131	Ankyrin repeat domain-containing protein 13C-A	9.27915	24.1737	1.38137	3.31026	5e-05	0.000185415	yes		Peaxi162Scf00290g00012	1.78022	2.75899	16.0342	6.22e-05	0.000263163
XLOC_010031	Peaxi162Scf00113g00316	cytochrome P450, family 76, subfamily G, polypeptide 1	1.24766	3.25032	1.38136	1.74907	0.0087	0.0189057	yes		Peaxi162Scf00303g00043	1.77974	4.68155	34.7756	3.7e-09	3.96e-08
XLOC_003657	Peaxi162Scf00025g03116	RAP2.6-like protein [Solanum lycopersicum]	1.13587	2.95711	1.38039	1.1014	0.09225	0.144572	no		Peaxi162Scf00081g01230	1.77943	4.73365	27.3235	1.72e-07	1.31e-06
XLOC_029672	Peaxi162Scf00799g00516	RNA-binding protein 47	19.6173	51.0641	1.38018	3.62485	5e-05	0.000185415	yes		Peaxi162Scf00156g00119	1.77778	0.109343	4.76129	0.0291067	0.057585
XLOC_015307	Peaxi162Scf00213g01024	Cryptochrome DASH	4.35942	11.341	1.37934	2.89894	5e-05	0.000185415	yes		Peaxi162Scf01517g00133	1.77724	4.70887	19.8974	8.17e-06	4.26e-05
XLOC_025218	Peaxi162Scf00546g00526		1.58748	4.12977	1.37932	2.37327	0.0002	0.000667709	yes		Peaxi162Scf00347g00071	1.77708	8.83742	20.6261	5.58e-06	3.04e-05
XLOC_008147	Peaxi162Scf00081g01230	acyl-CoA-binding domain 3	26.5899	69.1653	1.37917	3.40596	5e-05	0.000185415	yes		Peaxi162Scf00241g01211	1.77626	6.09226	73.5625	9.75e-18	4.51e-16
XLOC_014799	Peaxi162Scf00205g01426	Ceramide kinase	2.20476	5.73403	1.37893	2.41849	0.0005	0.00152937	yes		Peaxi162Scf00420g00350	1.77563	5.80897	25.1253	5.37e-07	3.68e-06
XLOC_022730	Peaxi162Scf00436g00719	RNA-binding domain, putative [Theobroma cacao] gb|EOY29856.1| RNA-binding domain, putative [Theobroma cacao]	6.56463	17.0713	1.37879	2.61827	0.00015	0.000513767	yes		Peaxi162Scf00451g00421	1.77542	6.57282	84.3383	4.17e-20	2.64e-18
XLOC_008524	Peaxi162Scf00088g00106	conserved hypothetical protein [Ricinus communis] gb|EEF31624.1| conserved hypothetical protein [Ricinus communis]	4.97123	12.9182	1.37773	2.3345	0.0001	0.00035384	yes		Peaxi162Scf00435g01013	1.77498	3.73512	26.0856	3.27e-07	2.34e-06
XLOC_000794	Peaxi162Scf00003g02550	Protein phosphatase 2C family protein	10.7035	27.8103	1.37754	3.06555	5e-05	0.000185415	yes		Peaxi162Scf00003g05246	1.77463	2.7328	9.4773	0.0020803	0.00578896
XLOC_002619	Peaxi162Scf00016g01127	4-hydroxy-3-methylbut-2-enyl diphosphate reductase	14.7901	38.4192	1.3772	3.48935	5e-05	0.000185415	yes		Peaxi162Scf00391g00728	1.77369	7.16468	7.27806	0.00698017	0.016677
XLOC_019019	Peaxi162Scf00323g00112	E3 ubiquitin-protein ligase RKP	8.99567	23.3636	1.37696	3.63125	5e-05	0.000185415	yes		Peaxi162Scf01530g00032	1.7735	0.396056	7.01345	0.00808996	0.0189504
XLOC_007274	Peaxi162Scf00071g01413	U11/U12 small nuclear ribonucleoprotein 48 kDa protein, putative isoform 1 [Theobroma cacao] ref|XP_007030255.1| U11/U12 small nuclear ribonucleoprotein 48 kDa protein, putative isoform 1 [Theobroma cacao] ref|XP_007030256.1| U11/U12 small nuclear ribonucleoprotein 48 kDa protein, putative isoform 1 [Theobroma cacao] ref|XP_007030257.1| U11/U12 small nuclear ribonucleoprotein 48 kDa protein, puta…	3.55374	9.22881	1.37681	3.06356	5e-05	0.000185415	yes		Peaxi162Scf00691g00318	1.77262	4.99729	35.185	3e-09	3.28e-08
XLOC_024761	Peaxi162Scf00528g00082	Pentatricopeptide repeat (PPR) superfamily protein	1.46789	3.81202	1.37681	2.53677	0.00025	0.000817896	yes		Peaxi162Scf00327g00612	1.77212	6.14118	46.395	9.67e-12	1.65e-10
XLOC_001734	Peaxi162Scf00010g00517	Zinc finger CCCH domain-containing protein 44	14.8833	38.6434	1.37653	3.57109	5e-05	0.000185415	yes		Peaxi162Scf00562g00001	1.77161	7.06662	21.0321	4.52e-06	2.5e-05
XLOC_025725	Peaxi162Scf00571g00036	mitogen-activated protein kinase 16	13.7913	35.8082	1.37653	3.58158	5e-05	0.000185415	yes		Peaxi162Scf00013g01518	1.77095	4.1828	19.0161	1.3e-05	6.45e-05
XLOC_033246	Peaxi162Scf01184g00133	Unknown protein	25.7725	66.831	1.37469	2.47209	5e-05	0.000185415	yes		Peaxi162Scf00284g00136	1.77092	5.03775	66.4441	3.6e-16	1.27e-14
XLOC_020958	Peaxi162Scf00377g00069	Malate dehydrogenase, cytoplasmic	19.6447	50.821	1.37129	3.29538	5e-05	0.000185415	yes		Peaxi162Scf01071g00046	1.76979	4.37692	15.1266	0.000100537	0.000404176
XLOC_015346	Peaxi162Scf00215g00412	Sterol 3-beta-glucosyltransferase	3.37701	8.73255	1.37066	2.74835	5e-05	0.000185415	yes		Peaxi162Scf00354g00084	1.76958	1.66449	10.275	0.00134842	0.00394917
XLOC_019170	Peaxi162Scf00328g00053	Heavy metal transport/detoxification superfamily protein	1.36854	3.53756	1.37012	0.745748	0.1198	0.180114	no		Peaxi162Scf00209g00131	1.76931	1.03921	11.8267	0.000583863	0.00189574
XLOC_031794	Peaxi162Scf00984g00248	Early nodulin-93	7.58735	19.6052	1.36957	2.26207	0.00055	0.00166651	yes		Peaxi162Scf00213g00943	1.76922	5.72645	32.0514	1.5e-08	1.42e-07
XLOC_029541	Peaxi162Scf00789g00530	Pentatricopeptide repeat-containing protein	1.18964	3.07281	1.36904	2.21255	0.0008	0.002331	yes		Peaxi162Scf00393g00118	1.76883	5.98737	27.9462	1.25e-07	9.79e-07
XLOC_001681	Peaxi162Scf00009g00813	Protein of unknown function (DUF567)	63.5961	164.165	1.36814	3.46042	5e-05	0.000185415	yes		Peaxi162Scf00316g00518	1.76871	2.18354	9.57888	0.00196828	0.0055195
XLOC_031310	Peaxi162Scf00944g00027	Leucine-rich receptor-like protein kinase family protein	1.19735	3.08728	1.3665	1.92915	0.0026	0.00660917	yes		Peaxi162Scf00515g00134	1.76846	2.11835	29.3379	6.08e-08	5.04e-07
XLOC_026894	Peaxi162Scf00638g00013	60S ribosomal protein L24	1.7984	4.63655	1.36633	1.47503	0.0224	0.0428377	yes		Peaxi162Scf00117g00166	1.76812	1.25286	3.77249	0.0521022	0.0949028
XLOC_006461	Peaxi162Scf00062g01914	E3 ubiquitin-protein ligase sina	5.73802	14.787	1.36571	2.43053	0.0003	0.000964629	yes		Peaxi162Scf00128g01321	1.76608	1.00724	15.2179	9.58e-05	0.00038706
XLOC_020136	Peaxi162Scf00357g00217	pleiotropic drug resistance 9	2.27626	5.86598	1.36571	3.0694	5e-05	0.000185415	yes		Peaxi162Scf00213g01515	1.76573	6.58848	42.4264	7.34e-11	1.07e-09
XLOC_016479	Peaxi162Scf00248g00003	UDP-Glycosyltransferase superfamily protein	4.17149	10.7473	1.36534	2.56134	0.0002	0.000667709	yes		Peaxi162Scf01004g00211	1.76492	1.51579	11.2761	0.000785114	0.00245157
XLOC_015220	Peaxi162Scf00211g01735	HVA22-like protein J	1.19857	3.08761	1.36517	0.741885	0.12575	0.187261	no		Peaxi162Scf01644g00002	1.76441	1.9179	9.96811	0.00159275	0.00457356
XLOC_028744	Peaxi162Scf00740g00554	SAUR-like auxin-responsive protein family	55.7852	143.679	1.3649	3.33433	5e-05	0.000185415	yes		Peaxi162Scf00207g00231	1.76277	0.431539	7.13703	0.00755083	0.0178449
XLOC_007867	Peaxi162Scf00078g00733	Protein phosphatase 2C family protein	3.40985	8.77745	1.36409	2.35464	0.00045	0.00139113	yes		Peaxi162Scf00914g00315	1.76159	3.1625	41.1036	1.44e-10	1.99e-09
XLOC_032170	Peaxi162Scf01024g00324	Regulator of nonsense transcripts 2	19.4841	50.133	1.36346	3.44087	5e-05	0.000185415	yes		Peaxi162Scf00014g00041	1.76103	6.38737	16.691	4.4e-05	0.000193116
XLOC_027629	Peaxi162Scf00681g00437	UDP-N-acetylmuramoyl-tripeptide--D-alanyl-D-alanine ligase	1.41044	3.62848	1.36322	1.70987	0.00905	0.0195658	yes		Peaxi162Scf00102g00734	1.75998	1.64057	13.604	0.000225699	0.00082315
XLOC_002483	Peaxi162Scf00015g00049	Regulator of Vps4 activity in the MVB pathway protein	5.65982	14.5556	1.36274	2.80583	5e-05	0.000185415	yes		Peaxi162Scf00618g00017	1.75997	3.78012	46.6213	8.61e-12	1.48e-10
XLOC_022008	Peaxi162Scf00409g00216	terpene synthase 21	6.45408	16.5962	1.36257	2.78603	5e-05	0.000185415	yes		Peaxi162Scf00207g01238	1.75883	1.07284	12.8664	0.000334526	0.0011637
XLOC_034454	Peaxi162Scf01574g00019	G-type lectin S-receptor-like serine/threonine-protein kinase	7.77661	19.9779	1.36119	3.33533	5e-05	0.000185415	yes		Peaxi162Scf00944g00027	1.75755	2.63674	7.43756	0.00638763	0.0154376
XLOC_010082	Peaxi162Scf00115g00122	Protein of unknown function, DUF547	1.39014	3.571	1.3611	1.77553	0.01305	0.0268497	yes		Peaxi162Scf00047g00165	1.75709	1.08353	7.94998	0.00480878	0.0120639
XLOC_032854	Peaxi162Scf01122g00017	Protein kinase superfamily protein	7.24508	18.6079	1.36084	3.12896	5e-05	0.000185415	yes		Peaxi162Scf00007g02852	1.7563	6.68021	61.5805	4.25e-15	1.26e-13
XLOC_023368	Peaxi162Scf00457g00214	cyclic nucleotide-gated channel 17	25.9219	66.5474	1.36021	3.63293	5e-05	0.000185415	yes		Peaxi162Scf00038g01649	1.75603	4.2127	29.8026	4.78e-08	4.06e-07
XLOC_018467	Peaxi162Scf00305g00045	myb domain protein 43	4.5955	11.7904	1.35932	2.41363	0.00015	0.000513767	yes		Peaxi162Scf00074g00101	1.75583	3.33315	21.6146	3.33e-06	1.91e-05
XLOC_007077	Peaxi162Scf00069g01842	ATPase family AAA domain-containing protein 2B	1.9854	5.09271	1.359	2.62321	5e-05	0.000185415	yes		Peaxi162Scf00725g00022	1.75571	0.667777	6.47254	0.0109554	0.0247393
XLOC_028449	Peaxi162Scf00717g00321	Dipeptidyl peptidase 8	12.5592	32.2125	1.35887	3.39527	5e-05	0.000185415	yes		Peaxi162Scf00004g01513	1.75517	0.766522	8.34495	0.0038676	0.00997209
XLOC_030969	Peaxi162Scf00916g00223	SAP domain-containing protein	3.41679	8.76242	1.35869	2.43467	0.00015	0.000513767	yes		Peaxi162Scf00689g00558	1.75498	7.78468	78.2857	8.92e-19	4.7e-17
XLOC_016882	Peaxi162Scf00260g00420	Enoyl-CoA hydratase, mitochondrial	2.01672	5.1713	1.35852	1.64898	0.01035	0.0219794	yes		Peaxi162Scf00013g03114	1.75449	6.40803	70.2902	5.12e-17	2.1e-15
XLOC_020374	Peaxi162Scf00362g00430	F-box protein At-B	9.30122	23.8428	1.35806	3.32785	5e-05	0.000185415	yes		Peaxi162Scf00571g00526	1.75331	-0.101524	1.27293	0.259219	0.360366
XLOC_002576	Peaxi162Scf00016g00239	ATP binding microtubule motor family protein	5.0005	12.8129	1.35745	3.33153	5e-05	0.000185415	yes		Peaxi162Scf00517g00625	1.75316	3.4893	28.4545	9.59e-08	7.7e-07
XLOC_007327	Peaxi162Scf00073g00011	RING/U-box protein	17.0946	43.7924	1.35714	3.58155	5e-05	0.000185415	yes		Peaxi162Scf00021g00524	1.75238	2.23934	12.2762	0.00045878	0.00152991
XLOC_016724	Peaxi162Scf00255g00912	embryo defective 2759	11.6878	29.9374	1.35695	3.06315	5e-05	0.000185415	yes		Peaxi162Scf00195g01014	1.75205	5.89902	49.8747	1.64e-12	3.19e-11
XLOC_008652	Peaxi162Scf00089g00426	Protein of unknown function (DUF3537)	2.70388	6.9243	1.35664	2.09995	0.00215	0.00560332	yes		Peaxi162Scf01257g00030	1.75133	7.03124	1.79479	0.180344	0.267283
XLOC_006663	Peaxi162Scf00064g01122		3.43261	8.78732	1.35612	1.13964	0.11285	0.171259	no		Peaxi162Scf00786g00454	1.75091	2.79641	7.73652	0.00541149	0.0133686
XLOC_033230	Peaxi162Scf01184g00135	Homeobox protein knotted-1-like 3	34.9164	89.3694	1.35588	3.51271	5e-05	0.000185415	yes		Peaxi162Scf00814g00235	1.75067	0.846251	9.04301	0.00263701	0.00712345
XLOC_011844	Peaxi162Scf00146g00112	PLATZ transcription factor family protein	8.27004	21.1591	1.35531	2.32079	0.00065	0.00193585	yes		Peaxi162Scf00515g00133	1.75059	5.96701	28.2659	1.06e-07	8.41e-07
XLOC_006258	Peaxi162Scf00058g03014	DNAJ homologue 2	18.1068	46.2998	1.35447	3.35474	5e-05	0.000185415	yes		Peaxi162Scf00397g00519	1.74921	-0.450181	1.58804	0.207606	0.29946
XLOC_005677	Peaxi162Scf00048g00192	F-box family protein, putative [Theobroma cacao] gb|EOY06275.1| F-box family protein, putative [Theobroma cacao]	1.4218	3.63454	1.35405	1.21729	0.04485	0.077963	no		Peaxi162Scf00957g00225	1.74801	6.45568	41.506	1.18e-10	1.64e-09
XLOC_018078	Peaxi162Scf00296g00099	dicer-like 2	3.19619	8.16383	1.35289	3.16248	5e-05	0.000185415	yes		Peaxi162Scf00252g00410	1.74739	2.33094	5.64514	0.0175038	0.0370808
XLOC_003322	Peaxi162Scf00020g01713	Programmed cell death protein 7 [Morus notabilis]	2.37391	6.06166	1.35245	2.15681	0.00095	0.00271699	yes		Peaxi162Scf00309g00121	1.74616	6.88457	70.0152	5.89e-17	2.36e-15
XLOC_022854	Peaxi162Scf00441g00115	PP2A regulatory subunit TAP46	30.065	76.6859	1.35088	3.47818	5e-05	0.000185415	yes		Peaxi162Scf00047g00110	1.74587	3.15986	38.1015	6.72e-10	8.29e-09
XLOC_009474	Peaxi162Scf00103g01116	RNA-binding protein 47	16.3042	41.569	1.35027	3.52678	5e-05	0.000185415	yes		Peaxi162Scf00078g00169	1.74476	0.549108	1.65049	0.198892	0.289166
XLOC_014421	Peaxi162Scf00195g00123	Ca2+ antiporter/cation exchanger isoform 1 [Theobroma cacao] gb|EOY32963.1| Ca2+ antiporter/cation exchanger isoform 1 [Theobroma cacao]	4.09459	10.4348	1.34962	2.07524	0.00195	0.0051377	yes		Peaxi162Scf00673g00224	1.74441	0.609713	1.56898	0.210356	0.302667
XLOC_030384	Peaxi162Scf00853g00424	Ankyrin repeat family protein	5.9467	15.1525	1.34939	3.12866	5e-05	0.000185415	yes		Peaxi162Scf00000g02614	1.74422	2.35773	22.2643	2.38e-06	1.4e-05
XLOC_018724	Peaxi162Scf00314g00530	Pentatricopeptide repeat (PPR) superfamily protein	2.43962	6.21415	1.3489	2.61274	0.00015	0.000513767	yes		Peaxi162Scf00402g00926	1.7442	1.07264	9.04601	0.00263269	0.00711299
XLOC_029460	Peaxi162Scf00784g00035	Late embryogenesis abundant (LEA) hydroxyproline-rich glycoprotein family	25.8739	65.8936	1.34864	3.15399	5e-05	0.000185415	yes		Peaxi162Scf00231g00332	1.74238	4.77147	26.1132	3.22e-07	2.31e-06
XLOC_002751	Peaxi162Scf00016g00044	Basic-leucine zipper (bZIP) transcription factor family protein	3.24715	8.26922	1.34858	2.46526	0.0001	0.00035384	yes		Peaxi162Scf00498g00219	1.74178	2.61082	4.33758	0.0372799	0.0712768
XLOC_010859	Peaxi162Scf00128g00314	Protein of unknown function (DUF707)	6.7002	17.0469	1.34723	3.09058	5e-05	0.000185415	yes		Peaxi162Scf00091g00616	1.74173	4.55199	38.8952	4.47e-10	5.71e-09
XLOC_004093	Peaxi162Scf00032g00283	Cytochrome P450 superfamily protein	17.1844	43.7201	1.3472	2.82666	5e-05	0.000185415	yes		Peaxi162Scf00477g00010	1.74031	3.79137	39.1464	3.93e-10	5.08e-09
XLOC_002888	Peaxi162Scf00016g02846	vacuolar sorting receptor 4	37.8273	96.2199	1.34691	3.60264	5e-05	0.000185415	yes		Peaxi162Scf00001g03514	1.73983	5.53122	41.7966	1.01e-10	1.43e-09
XLOC_025614	Peaxi162Scf00564g00614	Octicosapeptide/Phox/Bem1p family protein	150.457	382.569	1.34637	3.07222	5e-05	0.000185415	yes		Peaxi162Scf00548g00644	1.73981	1.23426	4.70587	0.0300597	0.0592216
XLOC_026408	Peaxi162Scf00611g00052	Unknown protein	15.0316	38.2149	1.34614	2.84596	5e-05	0.000185415	yes		Peaxi162Scf00248g00125	1.73965	5.17243	1.77474	0.182797	0.270474
XLOC_021442	Peaxi162Scf00392g00416	methyl-CPG-binding domain 8	3.50665	8.91027	1.34538	3.13647	5e-05	0.000185415	yes		Peaxi162Scf00436g00515	1.73952	7.37801	30.9531	2.64e-08	2.36e-07
XLOC_032271	Peaxi162Scf01039g00238	Rho GTPase-activating protein 2	4.35143	11.0566	1.34535	2.47398	0.0001	0.00035384	yes		Peaxi162Scf00015g01122	1.73929	6.9352	45.6737	1.4e-11	2.31e-10
XLOC_023865	Peaxi162Scf00479g00033	Endo-1,3(4)-beta-glucanase 1	6.29681	15.9932	1.34476	3.16097	5e-05	0.000185415	yes		Peaxi162Scf00037g01815	1.73786	5.9002	49.0447	2.5e-12	4.74e-11
XLOC_022608	Peaxi162Scf00430g00054	DOMON domain-containing protein / dopamine beta-monooxygenase N-terminal domain-containing protein	1.74471	4.42983	1.34427	2.23398	0.0008	0.002331	yes		Peaxi162Scf00362g00019	1.73627	2.87563	19.3211	1.1e-05	5.59e-05
XLOC_030060	Peaxi162Scf00825g00231	protein kinase family protein	1.05962	2.69023	1.34418	1.70333	0.0076	0.0168035	yes		Peaxi162Scf00000g00394	1.73604	3.73986	29.0956	6.89e-08	5.66e-07
XLOC_009700	Peaxi162Scf00108g00110	Zinc/RING finger protein 3 [Morus notabilis]	29.9815	76.0585	1.34304	3.19085	5e-05	0.000185415	yes		Peaxi162Scf00426g00007	1.73463	3.44625	10.0173	0.00155075	0.00446471
XLOC_026093	Peaxi162Scf00592g00443	Glutathione S-transferase family protein	11.3919	28.871	1.34161	2.63065	0.00015	0.000513767	yes		Peaxi162Scf00611g00018	1.73435	5.04777	59.4722	1.24e-14	3.39e-13
XLOC_021956	Peaxi162Scf00408g00053	UDP-Glycosyltransferase superfamily protein	28.8411	73.0852	1.34145	3.41806	5e-05	0.000185415	yes		Peaxi162Scf00374g00732	1.73356	1.94142	8.69493	0.00319096	0.00841818
XLOC_005074	Peaxi162Scf00043g00068	conserved hypothetical protein [Ricinus communis] gb|EEF41313.1| conserved hypothetical protein [Ricinus communis]	11.3704	28.8008	1.34082	3.00172	5e-05	0.000185415	yes		Peaxi162Scf00223g01514	1.7333	4.47011	1.72669	0.188834	0.277562
XLOC_033222	Peaxi162Scf01183g00136	Isocitrate dehydrogenase [NAD] subunit 1, mitochondrial	9.41892	23.8369	1.33956	2.86128	5e-05	0.000185415	yes		Peaxi162Scf00065g00111	1.73271	3.40551	20.4953	5.98e-06	3.22e-05
XLOC_023180	Peaxi162Scf00451g00323	Glucan endo-1,3-beta-glucosidase B	62.167	157.283	1.33914	3.44656	5e-05	0.000185415	yes		Peaxi162Scf00067g02528	1.73193	5.31896	52.6103	4.07e-13	8.74e-12
XLOC_009398	Peaxi162Scf00102g01544	AT hook motif DNA-binding family protein	23.0596	58.308	1.33833	3.43426	5e-05	0.000185415	yes		Peaxi162Scf00164g00116	1.73186	4.55838	23.5335	1.23e-06	7.7e-06
XLOC_013902	Peaxi162Scf00184g00144	phosphofructokinase 3	13.2024	33.3732	1.33789	3.33459	5e-05	0.000185415	yes		Peaxi162Scf00736g00429	1.73147	3.97537	54.0926	1.91e-13	4.3e-12
XLOC_006431	Peaxi162Scf00062g00710	Ribosome biogenesis GTPase A	5.41802	13.6954	1.33785	2.61686	0.0001	0.00035384	yes		Peaxi162Scf00076g00328	1.73104	5.18477	54.5072	1.55e-13	3.54e-12
XLOC_015532	Peaxi162Scf00222g00117	WRKY DNA-binding protein 4	25.6195	64.71	1.33675	3.4851	5e-05	0.000185415	yes		Peaxi162Scf00893g00434	1.73098	3.07031	13.0458	0.000303958	0.0010705
XLOC_033488	Peaxi162Scf01238g00114	vacuolar sorting receptor homolog 1	45.7093	115.392	1.33599	3.48035	5e-05	0.000185415	yes		Peaxi162Scf00244g00029	1.73021	4.58906	30.015	4.29e-08	3.67e-07
XLOC_020899	Peaxi162Scf00376g00214	phosphoglucomutase	61.7201	155.798	1.33587	3.45386	5e-05	0.000185415	yes		Peaxi162Scf00064g10131	1.72908	0.794553	3.87454	0.0490237	0.0901997
XLOC_006016	Peaxi162Scf00055g00149	sorting nexin 2B	34.6489	87.4554	1.33574	3.43831	5e-05	0.000185415	yes		Peaxi162Scf00299g00231	1.72804	2.82927	4.09006	0.0431361	0.0808347
XLOC_001816	Peaxi162Scf00011g00358	Plant protein of unknown function (DUF639)	9.97078	25.1654	1.33567	3.3754	5e-05	0.000185415	yes		Peaxi162Scf00360g00089	1.72707	4.28938	17.506	2.86e-05	0.000131643
XLOC_010322	Peaxi162Scf00119g00811	Haloacid dehalogenase-like hydrolase (HAD) superfamily protein	66.7755	168.524	1.33557	3.36888	5e-05	0.000185415	yes		Peaxi162Scf00357g00017	1.72648	4.5046	27.3287	1.72e-07	1.31e-06
XLOC_002180	Peaxi162Scf00013g00075	Zinc finger CCCH domain-containing protein 55	17.9697	45.3471	1.33544	3.5037	5e-05	0.000185415	yes		Peaxi162Scf00015g00268	1.72587	3.45087	42.9886	5.51e-11	8.2e-10
XLOC_027384	Peaxi162Scf00668g00444	NB-ARC domain-containing disease resistance protein	6.19636	15.6331	1.33511	3.03971	5e-05	0.000185415	yes		Peaxi162Scf00134g02029	1.72567	8.12733	78.3506	8.63e-19	4.56e-17
XLOC_012879	Peaxi162Scf00165g00819	Pentatricopeptide repeat-containing protein	15.2362	38.4336	1.33486	3.27094	5e-05	0.000185415	yes		Peaxi162Scf00385g00106	1.72551	0.69211	1.58163	0.208526	0.300535
XLOC_015970	Peaxi162Scf00231g01017	purple acid phosphatase 28	6.22056	15.6835	1.33413	2.69909	5e-05	0.000185415	yes		Peaxi162Scf00128g01329	1.72513	7.163	31.5429	1.95e-08	1.8e-07
XLOC_004036	Peaxi162Scf00031g02810	AP2/B3-like transcriptional factor family protein, putative [Theobroma cacao] gb|EOX91270.1| AP2/B3-like transcriptional factor family protein, putative [Theobroma cacao]	4.291	10.8177	1.334	1.6954	0.00835	0.0182379	yes		Peaxi162Scf00417g01021	1.72468	6.03183	69.587	7.31e-17	2.87e-15
XLOC_025794	Peaxi162Scf00575g00213	alpha/beta-Hydrolases superfamily protein	2.36812	5.96891	1.33372	1.91131	0.0051	0.0118794	yes		Peaxi162Scf00043g00068	1.72376	5.63626	42.4817	7.13e-11	1.04e-09
XLOC_024776	Peaxi162Scf00528g00823	Calcineurin-like metallo-phosphoesterase superfamily protein	7.08372	17.8496	1.33331	3.48448	5e-05	0.000185415	yes		Peaxi162Scf00213g01024	1.72358	3.97247	31.4981	2e-08	1.83e-07
XLOC_004404	Peaxi162Scf00037g00123	Heavy metal transport/detoxification superfamily protein	24.5222	61.7473	1.33229	3.47336	5e-05	0.000185415	yes		Peaxi162Scf00020g00184	1.7224	5.73504	27.5916	1.5e-07	1.16e-06
XLOC_032658	Peaxi162Scf01089g00016	Casparian strip membrane protein 1	3.04943	7.66831	1.33037	3.16779	5e-05	0.000185415	yes		Peaxi162Scf00460g00044	1.72228	2.20195	9.40379	0.00216537	0.00599672
XLOC_015372	Peaxi162Scf00216g00141	RNA helicase, ATP-dependent, SK12/DOB1 protein	1.22823	3.08793	1.33006	1.93121	0.0032	0.00791476	yes		Peaxi162Scf00247g00005	1.72173	1.52047	5.2519	0.0219229	0.0451269
XLOC_002558	Peaxi162Scf00015g02711	SAC3/GANP/Nin1/mts3/eIF-3 p25 family isoform 1 [Theobroma cacao] gb|EOY18422.1| SAC3/GANP/Nin1/mts3/eIF-3 p25 family isoform 1 [Theobroma cacao]	7.46712	18.7684	1.32968	3.33753	5e-05	0.000185415	yes		Peaxi162Scf00062g00113	1.72143	4.57875	26.9323	2.11e-07	1.58e-06
XLOC_019903	Peaxi162Scf00347g01016	NADP-dependent glyceraldehyde-3-phosphate dehydrogenase	3.14923	7.91392	1.32939	2.53288	0.0002	0.000667709	yes		Peaxi162Scf00941g00038	1.72131	7.11297	72.8885	1.37e-17	6.18e-16
XLOC_029049	Peaxi162Scf00757g00315	alpha/beta-Hydrolases superfamily protein	5.08729	12.7802	1.32895	2.36452	0.00045	0.00139113	yes		Peaxi162Scf00105g00812	1.72119	3.24945	15.7564	7.2e-05	0.000300123
XLOC_028738	Peaxi162Scf00740g00426	Neuroblastoma-amplified sequence	4.79828	12.0504	1.3285	3.5071	5e-05	0.000185415	yes		Peaxi162Scf00052g00324	1.72081	5.00156	57.4074	3.54e-14	9e-13
XLOC_003324	Peaxi162Scf00020g01714	Bifunctional pinoresinol-lariciresinol reductase	42.1874	105.933	1.32827	3.52231	5e-05	0.000185415	yes		Peaxi162Scf00102g01140	1.72074	6.24121	17.3431	3.12e-05	0.000142103
XLOC_001877	Peaxi162Scf00011g01924	mitotic spindle assembly checkpoint protein MAD1 [Arabidopsis thaliana] dbj|BAA97009.1| mitotic checkpoint protein-like [Arabidopsis thaliana] gb|AED95867.1| mitotic spindle assembly checkpoint protein MAD1 [Arabidopsis thaliana]	4.57685	11.4841	1.32721	2.93394	5e-05	0.000185415	yes		Peaxi162Scf00578g00014	1.72066	9.66718	52.2628	4.85e-13	1.03e-11
XLOC_015087	Peaxi162Scf00208g00179	ATPase E1-E2 type family protein / haloacid dehalogenase-like hydrolase family protein	2.18451	5.48008	1.32689	2.75081	5e-05	0.000185415	yes		Peaxi162Scf00299g00344	1.72013	2.56845	41.3685	1.26e-10	1.75e-09
XLOC_024748	Peaxi162Scf00528g00003	ARM repeat superfamily protein isoform 2 [Theobroma cacao] gb|EOY32288.1| ARM repeat superfamily protein isoform 2 [Theobroma cacao]	2.75437	6.90784	1.32651	2.56751	0.0001	0.00035384	yes		Peaxi162Scf00470g00028	1.71751	5.18271	34.2338	4.89e-09	5.1e-08
XLOC_026106	Peaxi162Scf00592g00449	KAR-UP F-box 1	4.4931	11.2677	1.32641	2.30168	0.0004	0.00125109	yes		Peaxi162Scf00309g00418	1.71556	4.86855	18.2307	1.96e-05	9.36e-05
XLOC_013745	Peaxi162Scf00179g00314	Class I glutamine amidotransferase-like superfamily protein	55.968	140.304	1.32588	3.36798	5e-05	0.000185415	yes		Peaxi162Scf00009g00521	1.71543	5.59968	70.1493	5.5e-17	2.24e-15
XLOC_010779	Peaxi162Scf00128g00625	RNA-binding (RRM/RBD/RNP motifs) family protein	24.3009	60.9185	1.32587	3.43349	5e-05	0.000185415	yes		Peaxi162Scf00818g00322	1.71473	3.80526	28.7635	8.18e-08	6.64e-07
XLOC_019675	Peaxi162Scf00342g00102	Pentatricopeptide repeat (PPR) superfamily protein	1.27788	3.20199	1.32522	1.80895	0.00915	0.0197544	yes		Peaxi162Scf00012g00102	1.71448	1.46009	5.74301	0.0165544	0.0353369
XLOC_027353	Peaxi162Scf00665g00111	RING/U-box superfamily protein	4.17499	10.4597	1.32499	2.269	0.0011	0.00309629	yes		Peaxi162Scf00357g00830	1.71425	3.44454	16.7952	4.16e-05	0.000183844
XLOC_026127	Peaxi162Scf00594g00523		46.333	116.034	1.32444	3.21039	5e-05	0.000185415	yes		Peaxi162Scf00059g00128	1.71399	4.1181	25.0268	5.65e-07	3.86e-06
XLOC_006730	Peaxi162Scf00065g00111	Unknown protein	4.17325	10.4508	1.32437	2.98559	5e-05	0.000185415	yes		Peaxi162Scf00146g00112	1.71208	2.97776	18.7188	1.51e-05	7.42e-05
XLOC_014565	Peaxi162Scf00199g00049	Chromodomain-helicase-DNA-binding protein 5	6.04484	15.1231	1.32298	3.45042	5e-05	0.000185415	yes		Peaxi162Scf00128g00437	1.71208	2.84373	5.2992	0.0213352	0.0440564
XLOC_027494	Peaxi162Scf00675g00056	BEST Arabidopsis thaliana protein match is: Polyketide cyclase/dehydrase and lipid transport superfamily protein	7.6134	19.0454	1.32283	3.15435	5e-05	0.000185415	yes		Peaxi162Scf00105g00133	1.71128	4.13785	30.0072	4.3e-08	3.69e-07
XLOC_023543	Peaxi162Scf00463g00426	DEAD-box ATP-dependent RNA helicase 37	24.8105	62.0644	1.32282	3.47007	5e-05	0.000185415	yes		Peaxi162Scf00071g00827	1.71084	1.65771	6.29471	0.0121099	0.0270135
XLOC_027471	Peaxi162Scf00673g00327	Dimethyladenosine transferase	5.4921	13.7373	1.32267	2.59871	5e-05	0.000185415	yes		Peaxi162Scf01026g00019	1.71057	3.73761	47.3992	5.79e-12	1.02e-10
XLOC_013265	Peaxi162Scf00170g10129	Pentatricopeptide repeat (PPR) superfamily protein	1.09907	2.74825	1.32223	1.81313	0.0047	0.0110673	yes		Peaxi162Scf01312g00064	1.70978	2.88136	39.0134	4.21e-10	5.4e-09
XLOC_008748	Peaxi162Scf00090g00168	myb domain protein 4	2.74677	6.86702	1.32195	1.43372	0.02715	0.05053	no		Peaxi162Scf00078g00146	1.70975	3.62228	27.564	1.52e-07	1.17e-06
XLOC_028784	Peaxi162Scf00740g00548	Homeobox-leucine zipper protein family	24.0452	60.0799	1.32113	2.99682	5e-05	0.000185415	yes		Peaxi162Scf00542g00622	1.70901	5.86169	26.8751	2.17e-07	1.62e-06
XLOC_020338	Peaxi162Scf00361g00115		9.92095	24.7787	1.32055	2.96311	5e-05	0.000185415	yes		Peaxi162Scf00147g00102	1.70873	3.31447	11.0181	0.000902274	0.00277557
XLOC_028178	Peaxi162Scf00701g00210	phosphoglycerate kinase 1	1.08929	2.72037	1.32042	1.70438	0.00765	0.0168998	yes		Peaxi162Scf00276g00810	1.70805	-0.00621264	4.1374	0.0419456	0.0789367
XLOC_003328	Peaxi162Scf00020g00184	isoflavone reductase family protein [Populus trichocarpa] gb|EEE81300.2| isoflavone reductase family protein [Populus trichocarpa]	10.893	27.2038	1.32041	3.54963	5e-05	0.000185415	yes		Peaxi162Scf00416g00116	1.70763	5.83495	48.3948	3.48e-12	6.38e-11
XLOC_029900	Peaxi162Scf00815g00121	NAC domain containing protein 62	4.80102	11.99	1.32041	2.83121	5e-05	0.000185415	yes		Peaxi162Scf00264g00117	1.7066	5.16297	30.8635	2.77e-08	2.47e-07
XLOC_012177	Peaxi162Scf00152g00731	MADS-box transcription factor 27	2.1975	5.4878	1.32036	0.905742	0.20125	0.275188	no		Peaxi162Scf00714g00057	1.70633	5.62885	51.7364	6.35e-13	1.32e-11
XLOC_006745	Peaxi162Scf00065g01031	phospholipase D P1	3.86918	9.66122	1.32018	3.05543	5e-05	0.000185415	yes		Peaxi162Scf00740g00224	1.70591	5.63635	7.3844	0.00657921	0.0158452
XLOC_033948	Peaxi162Scf01336g00021	RING-H2 group F2A	6.82628	17.0383	1.31961	2.66125	5e-05	0.000185415	yes		Peaxi162Scf00628g00019	1.70501	3.3616	8.73518	0.00312128	0.00825644
XLOC_032116	Peaxi162Scf01018g00118	Homeodomain-like transcriptional regulator, putative isoform 3 [Theobroma cacao] gb|EOY28164.1| Homeodomain-like transcriptional regulator, putative isoform 3 [Theobroma cacao]	3.42127	8.53919	1.31956	3.14787	5e-05	0.000185415	yes		Peaxi162Scf00400g00087	1.70428	0.342185	1.87717	0.170656	0.255503
XLOC_013430	Peaxi162Scf00173g01213	Domain of unknown function (DUF303)	21.199	52.9063	1.31945	3.13664	5e-05	0.000185415	yes		Peaxi162Scf00389g00918	1.70383	4.29848	25.06	5.56e-07	3.8e-06
XLOC_025223	Peaxi162Scf00546g00118	Heat stress transcription factor C-1	10.7038	26.7081	1.31915	2.94887	5e-05	0.000185415	yes		Peaxi162Scf00108g00110	1.70362	3.59985	21.9007	2.87e-06	1.67e-05
XLOC_017346	Peaxi162Scf00273g00033	DNAJ heat shock N-terminal domain-containing protein	4.84194	12.0731	1.31814	2.95004	5e-05	0.000185415	yes		Peaxi162Scf00776g00213	1.70314	0.585491	4.95693	0.0259863	0.0522399
XLOC_007445	Peaxi162Scf00073g02123	Protein kinase superfamily protein	23.0706	57.4732	1.31683	3.45778	5e-05	0.000185415	yes		Peaxi162Scf00207g01241	1.70235	6.88566	41.1765	1.39e-10	1.93e-09
XLOC_005287	Peaxi162Scf00045g00542	Protein kinase superfamily protein	65.0725	162.053	1.31634	3.38745	5e-05	0.000185415	yes		Peaxi162Scf00075g01239	1.70231	4.60113	12.7202	0.000361726	0.00124494
XLOC_010818	Peaxi162Scf00128g01230	microtubule-associated protein 65-8	2.27966	5.67681	1.31626	2.18125	0.0011	0.00309629	yes		Peaxi162Scf01096g00316	1.70146	3.81874	23.023	1.6e-06	9.82e-06
XLOC_019087	Peaxi162Scf00324g00716	Unknown protein	23.3995	58.2657	1.31617	2.84644	5e-05	0.000185415	yes		Peaxi162Scf00799g00516	1.70088	6.66903	38.5088	5.45e-10	6.87e-09
XLOC_007504	Peaxi162Scf00074g00101	Ethylene-responsive transcription factor ERF061	5.36345	13.3463	1.3152	2.25185	0.0006	0.00180172	yes		Peaxi162Scf00386g00063	1.70085	4.37607	6.24959	0.0124222	0.0276124
XLOC_014656	Peaxi162Scf00201g00248	DnaJ homolog subfamily C member 21	6.95521	17.3036	1.31491	3.2236	5e-05	0.000185415	yes		Peaxi162Scf01105g00015	1.70032	6.84517	46.813	7.81e-12	1.35e-10
XLOC_003442	Peaxi162Scf00021g01915	nicotinamidase 2	40.515	100.759	1.31437	3.21049	5e-05	0.000185415	yes		Peaxi162Scf00029g00131	1.69927	1.77753	7.32624	0.0067955	0.0162884
XLOC_009026	Peaxi162Scf00096g00157	Transcription factor-like protein [Theobroma cacao] gb|EOX91802.1| Transcription factor-like protein [Theobroma cacao]	19.4125	48.2465	1.31344	3.44031	5e-05	0.000185415	yes		Peaxi162Scf00038g01961	1.69898	4.04409	7.38132	0.00659047	0.0158636
XLOC_034336	Peaxi162Scf01517g00138	Thioredoxin superfamily protein	2.60086	6.46253	1.31311	1.69583	0.00935	0.020126	yes		Peaxi162Scf00174g00105	1.6972	7.01386	35.9984	1.97e-09	2.25e-08
XLOC_029480	Peaxi162Scf00786g00322	Histone-lysine N-methyltransferase, H3 lysine-4 specific	7.37668	18.3108	1.31166	3.37092	5e-05	0.000185415	yes		Peaxi162Scf00049g00075	1.6964	2.45647	14.7556	0.00012238	0.000480441
XLOC_028760	Peaxi162Scf00740g00226	Tetratricopeptide repeat (TPR)-like superfamily protein	1.20428	2.98865	1.31132	1.56966	0.0168	0.0334073	yes		Peaxi162Scf00059g00012	1.69629	4.56359	38.4409	5.64e-10	7.09e-09
XLOC_009455	Peaxi162Scf00103g01918	DYNAMIN-like 1E	9.63058	23.8743	1.30976	3.20051	5e-05	0.000185415	yes		Peaxi162Scf00141g00059	1.69579	5.87851	7.74945	0.00537288	0.0132828
XLOC_033019	Peaxi162Scf01149g00325	TRICHOME BIREFRINGENCE-LIKE 33	5.19271	12.864	1.30878	2.93092	5e-05	0.000185415	yes		Peaxi162Scf00066g01813	1.6947	1.68793	9.53078	0.00202055	0.00564848
XLOC_027068	Peaxi162Scf00648g00220	ATP-dependent Clp protease ATP-binding subunit clpX [Theobroma cacao] gb|EOY23079.1| ATP-dependent Clp protease ATP-binding subunit clpX [Theobroma cacao]	3.36111	8.32523	1.30855	1.88308	0.0039	0.0094105	yes		Peaxi162Scf00074g00821	1.69319	5.94309	46.4489	9.4e-12	1.6e-10
XLOC_012456	Peaxi162Scf00157g01534	disease resistance protein RGH3 [Solanum x edinense]	2.11214	5.22979	1.30805	1.60234	0.01295	0.0266707	yes		Peaxi162Scf00286g00334	1.69157	3.25416	24.4111	7.78e-07	5.13e-06
XLOC_020312	Peaxi162Scf00360g00418	gigantea protein (GI)	10.5669	26.1512	1.30732	3.40261	5e-05	0.000185415	yes		Peaxi162Scf00945g00117	1.69111	1.21712	2.52496	0.112057	0.180351
XLOC_002041	Peaxi162Scf00012g02113	Uridylate kinase	6.07226	15.0261	1.30716	2.6304	5e-05	0.000185415	yes		Peaxi162Scf00151g00077	1.68987	4.41157	22.8888	1.72e-06	1.05e-05
XLOC_014655	Peaxi162Scf00201g00131	dentin sialophosphoprotein-related	16.7285	41.3843	1.30678	3.33584	5e-05	0.000185415	yes		Peaxi162Scf00570g00117	1.68906	4.72575	32.5601	1.16e-08	1.12e-07
XLOC_029916	Peaxi162Scf00815g00314	Inositol-tetrakisphosphate 1-kinase 1	17.6815	43.7044	1.30554	3.01785	5e-05	0.000185415	yes		Peaxi162Scf00202g00313	1.68781	0.604226	4.4038	0.035859	0.0690163
XLOC_020389	Peaxi162Scf00362g00057	ubiquitin-conjugating enzyme 23	6.76525	16.7206	1.30541	3.18875	5e-05	0.000185415	yes		Peaxi162Scf00493g00221	1.68738	6.28187	25.678	4.03e-07	2.84e-06
XLOC_009994	Peaxi162Scf00112g00072	U-box domain-containing protein 17	10.802	26.6954	1.30529	3.2801	5e-05	0.000185415	yes		Peaxi162Scf00041g00054	1.68701	4.2284	19.7262	8.94e-06	4.61e-05
XLOC_009407	Peaxi162Scf00102g01646	calcium-dependent protein kinase 6	9.88613	24.4302	1.30519	3.108	5e-05	0.000185415	yes		Peaxi162Scf00084g00168	1.68685	5.64241	62.2721	2.99e-15	9.11e-14
XLOC_012533	Peaxi162Scf00159g00034	NHL domain-containing protein	14.0454	34.7057	1.30508	2.07033	0.00155	0.00419549	yes		Peaxi162Scf00555g00211	1.68646	0.976252	8.59867	0.00336408	0.00881873
XLOC_029920	Peaxi162Scf00816g00006	Patatin-like phospholipase domain-containing protein	13.4143	33.1416	1.30488	3.35075	5e-05	0.000185415	yes		Peaxi162Scf00842g00211	1.68641	5.10511	16.6394	4.52e-05	0.000197935
XLOC_019248	Peaxi162Scf00329g00813	histone acetyltransferase of the CBP family 1	7.15836	17.6854	1.30486	3.37221	5e-05	0.000185415	yes		Peaxi162Scf00305g00128	1.68464	6.59076	30.9324	2.67e-08	2.39e-07
XLOC_024254	Peaxi162Scf00498g00738	Sentrin-specific protease 2	3.77164	9.30995	1.30358	2.39179	0.0002	0.000667709	yes		Peaxi162Scf00338g00312	1.68403	4.67222	22.7948	1.8e-06	1.09e-05
XLOC_000980	Peaxi162Scf00004g00263	Photosystem II 5 kDa protein, chloroplastic	4.49941	11.0971	1.30237	1.17469	0.0763	0.123027	no		Peaxi162Scf00528g00082	1.6833	3.05896	14.9162	0.000112391	0.000446031
XLOC_008290	Peaxi162Scf00084g00410	lon protease 2	19.124	47.1633	1.30228	3.4118	5e-05	0.000185415	yes		Peaxi162Scf00016g01127	1.68162	5.21623	46.8645	7.61e-12	1.32e-10
XLOC_006434	Peaxi162Scf00062g00086	Chromodomain-helicase-DNA-binding protein 2	11.2019	27.6183	1.30188	3.49364	5e-05	0.000185415	yes		Peaxi162Scf00795g00039	1.68141	5.66762	56.5239	5.55e-14	1.36e-12
XLOC_030229	Peaxi162Scf00840g00014	Protein EARLY FLOWERING 3	32.4487	79.9988	1.30182	3.36385	5e-05	0.000185415	yes		Peaxi162Scf00553g00071	1.68036	5.65849	56.4293	5.83e-14	1.42e-12
XLOC_006986	Peaxi162Scf00069g00611	sorting nexin 1	45.7915	112.891	1.30179	3.41965	5e-05	0.000185415	yes		Peaxi162Scf00891g00221	1.67962	4.42035	37.3614	9.81e-10	1.18e-08
XLOC_003209	Peaxi162Scf00020g00011	ESTs gb|AI993141, gb|T44787 and gb|T44786 come from this gene [Arabidopsis thaliana]	15.6701	38.6125	1.30105	3.34455	5e-05	0.000185415	yes		Peaxi162Scf00548g00653	1.67904	4.76475	31.9639	1.57e-08	1.48e-07
XLOC_000704	Peaxi162Scf00003g05240	cytochrome P450, family 98, subfamily A, polypeptide 3	2.5278	6.22751	1.30078	2.40122	0.0006	0.00180172	yes		Peaxi162Scf00444g00836	1.67903	6.49786	23.9971	9.65e-07	6.22e-06
XLOC_021750	Peaxi162Scf00402g00616	Cyclic pyranopterin monophosphate synthase	11.4023	28.0904	1.30076	3.0955	5e-05	0.000185415	yes		Peaxi162Scf00696g00013	1.67858	2.11709	10.3401	0.00130174	0.00383304
XLOC_012964	Peaxi162Scf00166g00647	Chaperone protein ClpB 2	5.14553	12.6758	1.30069	3.06276	5e-05	0.000185415	yes		Peaxi162Scf00062g00089	1.67841	3.3426	12.2061	0.000476335	0.00158081
XLOC_029640	Peaxi162Scf00797g00008	F-box protein	12.9189	31.8242	1.30064	3.1155	5e-05	0.000185415	yes		Peaxi162Scf00102g00634	1.67706	4.39062	63.1653	1.9e-15	6e-14
XLOC_004163	Peaxi162Scf00033g00415	SEUSS-like 2	35.3558	87.039	1.29971	3.32036	5e-05	0.000185415	yes		Peaxi162Scf00831g00037	1.67692	-0.672496	2.47696	0.115526	0.184812
XLOC_025616	Peaxi162Scf00565g00310	BTB/POZ domain-containing protein	21.8107	53.6916	1.29966	3.51806	5e-05	0.000185415	yes		Peaxi162Scf00698g00012	1.67619	1.78939	8.38862	0.00377577	0.00976693
XLOC_021241	Peaxi162Scf00386g00812	alpha/beta-Hydrolases superfamily protein	28.4965	70.1136	1.29891	3.22491	5e-05	0.000185415	yes		Peaxi162Scf00563g00417	1.67617	6.31268	21.2975	3.93e-06	2.21e-05
XLOC_017393	Peaxi162Scf00274g00745	S-adenosyl-L-methionine-dependent methyltransferases superfamily protein	6.15824	15.1504	1.29877	2.9136	5e-05	0.000185415	yes		Peaxi162Scf00345g00066	1.6759	0.968184	5.55687	0.0184083	0.0387079
XLOC_009000	Peaxi162Scf00096g01526	Cysteine desulfurase	50.9383	125.276	1.29829	3.34167	5e-05	0.000185415	yes		Peaxi162Scf00166g00931	1.67576	4.60452	36.3156	1.68e-09	1.93e-08
XLOC_000675	Peaxi162Scf00003g00473	Disease resistance protein (CC-NBS-LRR class) family	3.84766	9.46172	1.29812	2.72169	5e-05	0.000185415	yes		Peaxi162Scf00416g00004	1.67476	8.06779	16.1868	5.74e-05	0.000245197
XLOC_006395	Peaxi162Scf00061g00093	RING/U-box superfamily protein	12.6599	31.1289	1.29799	2.40595	0.00035	0.00110899	yes		Peaxi162Scf00008g02527	1.67459	2.20674	16.5045	4.85e-05	0.000210963
XLOC_032238	Peaxi162Scf01038g00013	ATP-binding cassette sub-family F member 1	47.3922	116.498	1.29759	3.34174	5e-05	0.000185415	yes		Peaxi162Scf00004g00263	1.67392	10.7106	8.87041	0.00289831	0.0077328
XLOC_004544	Peaxi162Scf00038g01029	Clavaminate synthase-like protein	22.8585	56.1733	1.29716	3.16422	5e-05	0.000185415	yes		Peaxi162Scf00392g00511	1.67367	5.21138	56.211	6.51e-14	1.58e-12
XLOC_017410	Peaxi162Scf00274g00826	Galact isoform 4 [Theobroma cacao]	23.8239	58.5428	1.29708	3.20036	5e-05	0.000185415	yes		Peaxi162Scf00371g00319	1.67342	2.87029	17.483	2.9e-05	0.000133071
XLOC_012368	Peaxi162Scf00155g00068	cleavage and polyadenylation specificity factor 30	9.09152	22.3327	1.29657	3.15167	5e-05	0.000185415	yes		Peaxi162Scf00596g00410	1.67327	4.15684	43.8154	3.61e-11	5.55e-10
XLOC_003808	Peaxi162Scf00027g00165	tyrosine aminotransferase 3	27.9488	68.6406	1.29628	3.33386	5e-05	0.000185415	yes		Peaxi162Scf00003g04241	1.67284	0.919127	4.55124	0.0328949	0.0639769
XLOC_034339	Peaxi162Scf01517g00133	Two-component response regulator-like PRR73	1.18089	2.89986	1.29611	2.03686	0.0012	0.0033442	yes		Peaxi162Scf00274g00834	1.67229	4.76627	25.2965	4.92e-07	3.4e-06
XLOC_013828	Peaxi162Scf00182g00113	Transducin/WD40 repeat-like superfamily protein	6.79884	16.6822	1.29495	2.94586	5e-05	0.000185415	yes		Peaxi162Scf00009g00081	1.67119	3.42985	14.2176	0.000162842	0.000617168
XLOC_028808	Peaxi162Scf00744g00220	WRKY family transcription factor family protein	19.4412	47.6963	1.29476	3.20668	5e-05	0.000185415	yes		Peaxi162Scf00073g00918	1.67052	1.11409	5.0067	0.0252494	0.0509663
XLOC_007672	Peaxi162Scf00075g00102	Unknown protein	3.35167	8.22153	1.29453	0.82567	0.394	0.475327	no		Peaxi162Scf00589g00517	1.66902	9.56472	4.88991	0.027014	0.053924
XLOC_030102	Peaxi162Scf00828g00002	formin 8	10.778	26.428	1.29398	3.31407	5e-05	0.000185415	yes		Peaxi162Scf00966g00044	1.66859	1.3283	8.33423	0.00389049	0.0100199
XLOC_029546	Peaxi162Scf00789g00216	Chromodomain-helicase-DNA-binding protein Mi-2, putative isoform 1 [Theobroma cacao] gb|EOY33590.1| Chromodomain-helicase-DNA-binding protein Mi-2, putative isoform 1 [Theobroma cacao]	7.0062	17.1676	1.29298	3.34035	5e-05	0.000185415	yes		Peaxi162Scf00108g00911	1.66812	6.98214	65.5283	5.73e-16	1.96e-14
XLOC_032359	Peaxi162Scf01054g00014	Unknown protein	15.8137	38.7472	1.29292	2.69687	5e-05	0.000185415	yes		Peaxi162Scf00675g00056	1.668	4.46635	20.8354	5e-06	2.75e-05
XLOC_034778	Peaxi162Scf02201g00002	Pyridoxal phosphate (PLP)-dependent transferases superfamily protein	1.78851	4.38081	1.29244	2.29647	0.0006	0.00180172	yes		Peaxi162Scf00490g00023	1.6672	2.14326	15.1738	9.81e-05	0.000395343
XLOC_013481	Peaxi162Scf00174g00103	plastocyanin 1	23.028	56.3897	1.29204	2.73165	5e-05	0.000185415	yes		Peaxi162Scf00224g00514	1.66716	2.49816	13.9869	0.000184087	0.00068811
XLOC_009414	Peaxi162Scf00102g01741	WRKY family transcription factor	5.78969	14.177	1.29199	2.5089	0.0001	0.00035384	yes		Peaxi162Scf00027g00165	1.66699	5.21043	27.2359	1.8e-07	1.37e-06
XLOC_021309	Peaxi162Scf00389g00411	DDB1- and CUL4-associated factor 8	22.5357	55.177	1.29185	3.36108	5e-05	0.000185415	yes		Peaxi162Scf00084g00118	1.66634	6.9337	36.8515	1.27e-09	1.5e-08
XLOC_006732	Peaxi162Scf00065g00120	Calmodulin-binding transcription activator 5	19.2901	47.2247	1.29168	3.36094	5e-05	0.000185415	yes		Peaxi162Scf00643g00656	1.66561	1.14687	6.19536	0.0128086	0.0283552
XLOC_028919	Peaxi162Scf00750g00067	conserved hypothetical protein [Ricinus communis] gb|EEF47174.1| conserved hypothetical protein [Ricinus communis]	7.09175	17.3568	1.29129	2.95	5e-05	0.000185415	yes		Peaxi162Scf00401g00018	1.66525	5.68752	26.7738	2.29e-07	1.69e-06
XLOC_014087	Peaxi162Scf00189g00522	Unknown protein	96.037	234.969	1.29081	3.28924	5e-05	0.000185415	yes		Peaxi162Scf00048g00089	1.66486	0.880667	4.72114	0.0297941	0.0587585
XLOC_010285	Peaxi162Scf00119g00942	basic helix-loop-helix (bHLH) DNA-binding superfamily protein	2.88568	7.06009	1.29078	2.48776	0.00025	0.000817896	yes		Peaxi162Scf00087g00125	1.66482	3.60789	37.9971	7.09e-10	8.71e-09
XLOC_033860	Peaxi162Scf01313g00027	anthranilate synthase 2	2.32271	5.68054	1.29022	2.23291	0.00045	0.00139113	yes		Peaxi162Scf01058g00008	1.66411	4.96381	12.9582	0.000318516	0.001114
XLOC_009353	Peaxi162Scf00102g00927	GC-rich sequence DNA-binding factor-like protein	8.3546	20.4307	1.2901	3.26342	5e-05	0.000185415	yes		Peaxi162Scf00271g00043	1.66388	2.59216	15.1392	9.99e-05	0.000401725
XLOC_005591	Peaxi162Scf00047g01040	Ankyrin repeat family protein	11.1905	27.3343	1.28844	3.21532	5e-05	0.000185415	yes		Peaxi162Scf00314g00638	1.66378	-0.111429	3.54376	0.0597699	0.106683
XLOC_024706	Peaxi162Scf00526g00520	Duplicated homeodomain-like superfamily protein	1.19602	2.91904	1.28725	1.61163	0.0132	0.0271182	yes		Peaxi162Scf00594g00034	1.66319	4.23724	15.8894	6.72e-05	0.000281441
XLOC_024120	Peaxi162Scf00493g00221	Glycosyl hydrolase family protein	4.66625	11.3881	1.28719	2.70814	5e-05	0.000185415	yes		Peaxi162Scf00066g00191	1.66261	7.3245	63.9731	1.26e-15	4.13e-14
XLOC_024193	Peaxi162Scf00498g00031	IAA-amino acid hydrolase ILR1-like 4	8.9043	21.722	1.28658	3.18892	5e-05	0.000185415	yes		Peaxi162Scf00679g00002	1.66237	-0.151905	2.25037	0.133583	0.208813
XLOC_003737	Peaxi162Scf00026g02218	Protein of unknown function (DUF569)	12.5272	30.5531	1.28625	3.07881	5e-05	0.000185415	yes		Peaxi162Scf00983g00004	1.66181	5.97994	39.3688	3.51e-10	4.58e-09
XLOC_004901	Peaxi162Scf00040g00020	sec23/sec24 transport family protein	18.1384	44.2155	1.2855	3.35031	5e-05	0.000185415	yes		Peaxi162Scf00314g00228	1.66155	7.63738	47.3524	5.93e-12	1.05e-10
XLOC_011215	Peaxi162Scf00130g01210	RNA-directed DNA polymerase (reverse transcriptase)	1.20334	2.93136	1.28453	1.78509	0.0107	0.0226202	yes		Peaxi162Scf00171g00045	1.66107	2.54009	13.0124	0.000309433	0.00108663
XLOC_009301	Peaxi162Scf00102g00168	Late embryogenesis abundant (LEA) hydroxyproline-rich glycoprotein family	2.42263	5.89992	1.28412	1.47548	0.02235	0.0427546	yes		Peaxi162Scf00231g00333	1.66022	3.42908	5.27273	0.021662	0.0446475
XLOC_002794	Peaxi162Scf00016g00624	Pectin lyase-like superfamily protein	10.1109	24.6157	1.28366	2.68881	5e-05	0.000185415	yes		Peaxi162Scf00378g00312	1.66007	0.58643	8.83479	0.00295542	0.00786291
XLOC_032758	Peaxi162Scf01105g00008	Ras-related protein Rab-18-B	6.607	16.0751	1.28276	2.06979	0.00185	0.00490454	yes		Peaxi162Scf00434g00329	1.65965	8.34272	7.20899	0.00725393	0.0172317
XLOC_029138	Peaxi162Scf00763g00430	zinc ion binding protein, putative [Ricinus communis] gb|EEF51922.1| zinc ion binding protein, putative [Ricinus communis]	16.6311	40.4603	1.28263	3.35447	5e-05	0.000185415	yes		Peaxi162Scf00595g00427	1.65952	4.89383	28.3572	1.01e-07	8.05e-07
XLOC_005635	Peaxi162Scf00047g02126	RING/U-box superfamily protein	10.6764	25.9734	1.28261	2.54741	5e-05	0.000185415	yes		Peaxi162Scf00488g00003	1.65873	3.68979	5.51032	0.0189046	0.0396508
XLOC_029423	Peaxi162Scf00783g00325	GTP-binding family protein	6.42362	15.6242	1.28232	2.57749	5e-05	0.000185415	yes		Peaxi162Scf00481g00724	1.65846	4.57664	45.0764	1.89e-11	3.08e-10
XLOC_028303	Peaxi162Scf00711g00410	catalase 2	59.4296	144.504	1.28186	3.24901	5e-05	0.000185415	yes		Peaxi162Scf01312g00019	1.65787	2.03915	17.3775	3.06e-05	0.000140011
XLOC_034496	Peaxi162Scf01615g00010	SWAP (Suppressor-of-White-APricot)/surp domain-containing protein	11.9789	29.1205	1.28154	3.26692	5e-05	0.000185415	yes		Peaxi162Scf00160g01744	1.65784	8.26746	38.7108	4.91e-10	6.24e-09
XLOC_032075	Peaxi162Scf01012g00233	Eukaryotic translation initiation factor 1A	215.771	524.224	1.28068	3.31692	5e-05	0.000185415	yes		Peaxi162Scf00120g00517	1.65768	6.15234	43.7898	3.66e-11	5.61e-10
XLOC_017162	Peaxi162Scf00268g01424	Calcium-binding EF hand family protein	24.7194	60.0432	1.28036	3.33626	5e-05	0.000185415	yes		Peaxi162Scf01052g00213	1.65743	2.64309	14.0277	0.000180134	0.000674671
XLOC_008645	Peaxi162Scf00089g00242	Elongator complex protein 3	33.1238	80.43	1.27987	3.22083	5e-05	0.000185415	yes		Peaxi162Scf01257g00004	1.65671	1.72216	8.61929	0.00332621	0.00873162
XLOC_030492	Peaxi162Scf00873g00113	D-aminoacyl-tRNA deacylases	9.98388	24.2262	1.2789	2.87306	5e-05	0.000185415	yes		Peaxi162Scf00003g00239	1.65671	-0.161357	3.01708	0.0823915	0.13934
XLOC_002534	Peaxi162Scf00015g10126	DNA/RNA-binding protein KIN17	2.12264	5.14971	1.27863	1.76469	0.0057	0.0130882	yes		Peaxi162Scf00724g00037	1.65653	5.58313	50.6096	1.13e-12	2.24e-11
XLOC_020271	Peaxi162Scf00359g00115	Xyloglucan galactosyltransferase KATAMARI1	15.116	36.6606	1.27815	3.18765	5e-05	0.000185415	yes		Peaxi162Scf00389g00814	1.6564	3.34062	35.9195	2.06e-09	2.34e-08
XLOC_000178	Peaxi162Scf00001g10028	Bifunctional inhibitor/lipid-transfer protein/seed storage 2S albumin superfamily protein	20.1746	48.9235	1.27799	2.90701	5e-05	0.000185415	yes		Peaxi162Scf00129g01335	1.65626	2.60384	11.4233	0.000725269	0.00228921
XLOC_004618	Peaxi162Scf00038g02250	phosphatidylinositol-4-phosphate 5-kinase family protein	9.29074	22.5112	1.27678	3.34212	5e-05	0.000185415	yes		Peaxi162Scf00304g01122	1.65478	0.686471	5.24405	0.022022	0.0452904
XLOC_015585	Peaxi162Scf00222g00058	Unknown protein	3.75524	9.09562	1.27627	1.52221	0.018	0.0354545	yes		Peaxi162Scf01607g00116	1.65423	6.40204	21.4968	3.54e-06	2.02e-05
XLOC_019400	Peaxi162Scf00332g00534	Signal recognition particle 54 kDa protein 2	20.6092	49.8315	1.27377	3.25481	5e-05	0.000185415	yes		Peaxi162Scf01190g00007	1.65269	2.87473	20.3604	6.41e-06	3.43e-05
XLOC_031578	Peaxi162Scf00964g00003	AT hook motif-containing protein	6.75183	16.3229	1.27354	2.63818	0.0001	0.00035384	yes		Peaxi162Scf00130g01210	1.65266	2.28294	11.5249	0.000686683	0.00218473
XLOC_027251	Peaxi162Scf00658g00726	ENTH/VHS family protein	13.4203	32.4351	1.27314	1.96606	0.0048	0.0112703	yes		Peaxi162Scf00102g00178	1.65151	3.70539	12.138	0.000494042	0.00163121
XLOC_033147	Peaxi162Scf01168g00016	auxin response factor 2	12.6981	30.6733	1.27237	3.30059	5e-05	0.000185415	yes		Peaxi162Scf00976g00315	1.65118	5.22242	16.8841	3.97e-05	0.00017633
XLOC_032287	Peaxi162Scf01042g00028	2-oxoglutarate (2OG) and Fe(II)-dependent oxygenase superfamily protein	2.54357	6.13901	1.27115	1.78637	0.0069	0.0154459	yes		Peaxi162Scf00227g00611	1.65036	5.53683	40.3217	2.15e-10	2.89e-09
XLOC_017149	Peaxi162Scf00268g01128	Erythroid differentiation-related factor 1	2.39183	5.77228	1.27103	2.09102	0.0009	0.00258883	yes		Peaxi162Scf00040g00020	1.64929	5.73259	67.2099	2.44e-16	8.88e-15
XLOC_016537	Peaxi162Scf00251g00123	3-ketoacyl-CoA synthase 11	3.1598	7.62308	1.27054	2.22439	0.00055	0.00166651	yes		Peaxi162Scf00376g00214	1.64913	5.33919	48.7648	2.89e-12	5.38e-11
XLOC_030895	Peaxi162Scf00912g00015		13.8104	33.3127	1.27031	2.55866	0.00025	0.000817896	yes		Peaxi162Scf00065g01524	1.64604	7.35823	26.6987	2.38e-07	1.75e-06
XLOC_024819	Peaxi162Scf00531g00022	Histone-lysine N-methyltransferase, H3 lysine-9 specific SUVH1	10.9207	26.3412	1.27025	3.16943	5e-05	0.000185415	yes		Peaxi162Scf00610g00340	1.64583	7.11976	58.2457	2.31e-14	6.06e-13
XLOC_014117	Peaxi162Scf00189g00810	Peroxidase superfamily protein	16.782	40.4785	1.27024	3.03005	5e-05	0.000185415	yes		Peaxi162Scf00096g00126	1.64565	-0.0292751	1.95796	0.161732	0.244386
XLOC_004196	Peaxi162Scf00033g03018	Protein of unknown function (DUF3527)	15.0211	36.1794	1.26818	3.18539	5e-05	0.000185415	yes		Peaxi162Scf01464g00027	1.64527	8.22407	35.1723	3.02e-09	3.3e-08
XLOC_021786	Peaxi162Scf00403g00522	Beclin-1-like protein	9.67678	23.3044	1.268	3.01303	5e-05	0.000185415	yes		Peaxi162Scf00076g00528	1.64444	5.01728	50.1214	1.45e-12	2.83e-11
XLOC_010676	Peaxi162Scf00126g01615	serpin 3	7.16578	17.2562	1.26792	2.65142	5e-05	0.000185415	yes		Peaxi162Scf00394g00915	1.6443	5.45733	36.0595	1.91e-09	2.18e-08
XLOC_022724	Peaxi162Scf00436g00119	Core-2/I-branching beta-1,6-N-acetylglucosaminyltransferase family protein	9.32268	22.4458	1.26763	2.62147	5e-05	0.000185415	yes		Peaxi162Scf00069g01325	1.64426	4.74201	10.6857	0.00107967	0.0032555
XLOC_024664	Peaxi162Scf00524g00083	Unknown protein	15.9759	38.4567	1.26734	3.122	5e-05	0.000185415	yes		Peaxi162Scf00658g00726	1.64341	2.4331	12.6049	0.000384734	0.00131344
XLOC_004645	Peaxi162Scf00038g02661	P-loop containing nucleoside triphosphate hydrolases superfamily protein	6.49394	15.6291	1.26707	3.24718	5e-05	0.000185415	yes		Peaxi162Scf00597g00827	1.64312	3.07285	17.0009	3.74e-05	0.000167028
XLOC_030247	Peaxi162Scf00841g00211	Protein of unknown function (DUF707)	1.12684	2.71191	1.26703	0.800979	0.1812	0.252672	no		Peaxi162Scf00274g00745	1.64295	3.64756	27.876	1.29e-07	1.01e-06
XLOC_033639	Peaxi162Scf01270g00119	Plasma-membrane choline transporter family protein	10.3862	24.9934	1.26689	3.11489	5e-05	0.000185415	yes		Peaxi162Scf00452g00120	1.64215	6.49269	8.86406	0.00290839	0.00775771
XLOC_026085	Peaxi162Scf00592g00013	RING/U-box superfamily protein	4.03967	9.71968	1.26667	2.02666	0.00265	0.0067089	yes		Peaxi162Scf00452g00123	1.64123	3.10514	18.3556	1.83e-05	8.81e-05
XLOC_034333	Peaxi162Scf01517g00010	Cytochrome P450 superfamily protein	15.6784	37.7208	1.26658	3.20771	5e-05	0.000185415	yes		Peaxi162Scf00016g01936	1.63993	3.32414	29.6042	5.3e-08	4.45e-07
XLOC_020064	Peaxi162Scf00352g01023	Ras-related protein Rab-11A	29.3896	70.6597	1.26558	3.00085	5e-05	0.000185415	yes		Peaxi162Scf00015g00049	1.63962	3.51076	21.1434	4.26e-06	2.38e-05
XLOC_024205	Peaxi162Scf00498g00219	cinnamyl alcohol dehydrogenase 9	1.56342	3.75488	1.26406	1.6107	0.0167	0.0332345	yes		Peaxi162Scf00160g01640	1.63957	0.807416	2.32055	0.127675	0.200897
XLOC_026393	Peaxi162Scf00611g00018	NSP-interacting kinase 2	18.5594	44.5729	1.26402	3.29688	5e-05	0.000185415	yes		Peaxi162Scf00912g00015	1.63906	2.73818	15.5172	8.18e-05	0.000336435
XLOC_032637	Peaxi162Scf01086g00145	Polycomb group protein FERTILIZATION-INDEPENDENT ENDOSPERM	9.27811	22.2634	1.26277	2.68127	5e-05	0.000185415	yes		Peaxi162Scf00353g00730	1.63881	5.15113	69.2199	8.81e-17	3.42e-15
XLOC_007227	Peaxi162Scf00071g00138	U-box domain-containing protein 9	5.88489	14.1097	1.2616	2.31833	0.00035	0.00110899	yes		Peaxi162Scf00389g00950	1.63872	3.73795	58.535	2e-14	5.28e-13
XLOC_031244	Peaxi162Scf00938g00312	conserved hypothetical protein [Ricinus communis] gb|EEF44254.1| conserved hypothetical protein [Ricinus communis]	1.61592	3.87337	1.26124	0.982042	0.165	0.234023	no		Peaxi162Scf00570g00214	1.63784	4.10781	25.0178	5.68e-07	3.87e-06
XLOC_001029	Peaxi162Scf00004g10118	RING/U-box superfamily protein isoform 1 [Theobroma cacao] ref|XP_007010387.1| RING/U-box superfamily protein isoform 1 [Theobroma cacao] gb|EOY19196.1| RING/U-box superfamily protein isoform 1 [Theobroma cacao] gb|EOY19197.1| RING/U-box superfamily protein isoform 1 [Theobroma cacao]	9.70644	23.2605	1.26087	3.32653	5e-05	0.000185415	yes		Peaxi162Scf00012g02112	1.63758	1.76028	6.97957	0.00824453	0.0192667
XLOC_014810	Peaxi162Scf00205g00219	Core-2/I-branching beta-1,6-N-acetylglucosaminyltransferase family protein	15.5809	37.3255	1.26039	3.05112	5e-05	0.000185415	yes		Peaxi162Scf00325g00711	1.6347	2.48204	5.81723	0.0158699	0.034076
XLOC_033149	Peaxi162Scf01168g00013	Nucleotide binding protein, putative isoform 1 [Theobroma cacao] gb|EOY22645.1| Nucleotide binding protein, putative isoform 1 [Theobroma cacao]	3.931	9.41558	1.26015	2.51845	5e-05	0.000185415	yes		Peaxi162Scf00289g01310	1.6345	1.34471	5.22593	0.0222526	0.0457011
XLOC_006172	Peaxi162Scf00057g02524	Ankyrin repeat family protein	9.99223	23.9323	1.26008	3.03557	5e-05	0.000185415	yes		Peaxi162Scf00147g00094	1.63432	2.04481	4.97087	0.0257777	0.051871
[truncated: 18,323 more rows]
