# Supplementary material for: Dissecting Tissue-Specific Transcriptomic Responses from Leaf and Roots under Salt Stress in Petunia hybrida Mitchell
Source: Genes (Basel). 2017 Aug 3;8(8):195. doi: 10.3390/genes8080195 (PMC5575659; doi:10.3390/genes8080195)
Supplement: Supplementary file 1 [file genes-08-00195-s001.zip › Supplementary Figures and Tables/SupplementaryTables/Supplemental_Table_S9_RT_48h.xlsx]

## Sheet: RT_48h
Cufflinks											egdeR
tracking_id	gene_short_name	Annotation	RT_CTR_48h	RT_STR_48h	log2_fold_change	test_stat	p_value	q_value	significant		gene_short_name	logFC	logCPM	LR	PValue	FDR
XLOC_000623	Peaxi162Scf00003g03542	Unknown protein	4.89142	0	#NAME?	NA	0.0131	0.0269395	yes		Peaxi162Scf00301g00029	12.744	3.75665	29.0525	7.04e-08	1.47e-06
XLOC_001189	Peaxi162Scf00006g01613	Metal tolerance protein 10	11.0056	0	#NAME?	NA	5e-05	0.000185415	yes		Peaxi162Scf00047g02034	11.1715	4.5858	178.33	1.12e-40	2.58e-37
XLOC_002426	Peaxi162Scf00015g00208	germin-like protein 2	22.3464	0	#NAME?	NA	5e-05	0.000185415	yes		Peaxi162Scf00073g00212	11.062	4.74077	65.6171	5.48e-16	4.71e-14
XLOC_002543	Peaxi162Scf00015g01916	RmlC-like cupins superfamily protein	6.84413	0	#NAME?	NA	5e-05	0.000185415	yes		Peaxi162Scf00538g00015	10.8299	2.0317	68.1547	1.51e-16	1.39e-14
XLOC_002425	Peaxi162Scf00015g01918	RmlC-like cupins superfamily protein	3.32789	0	#NAME?	NA	5e-05	0.000185415	yes		Peaxi162Scf00538g00017	10.8157	2.08317	57.9643	2.67e-14	1.75e-12
XLOC_002570	Peaxi162Scf00016g00015	Unknown protein	5.19658	0	#NAME?	NA	5e-05	0.000185415	yes		Peaxi162Scf01385g00024	10.6088	3.30255	158.083	2.97e-36	3.62e-33
XLOC_003205	Peaxi162Scf00019g02516	xyloglucan endotransglucosylase/hydrolase 24	3.62165	0	#NAME?	NA	5e-05	0.000185415	yes		Peaxi162Scf01132g00023	10.3697	2.09415	91.4929	1.12e-21	2.49e-19
XLOC_004503	Peaxi162Scf00037g01416	Nodulin MtN3 family protein	6.03158	0	#NAME?	NA	5e-05	0.000185415	yes		Peaxi162Scf00451g00912	10.0025	2.65543	89.8061	2.63e-21	5.39e-19
XLOC_005303	Peaxi162Scf00045g00088	NAD(P)-binding Rossmann-fold superfamily protein	3.62515	0	#NAME?	NA	5e-05	0.000185415	yes		Peaxi162Scf01211g10016	9.99044	1.95333	63.2938	1.78e-15	1.38e-13
XLOC_005247	Peaxi162Scf00045g10226	NAD(P)-binding Rossmann-fold superfamily protein	3.13151	0	#NAME?	NA	5e-05	0.000185415	yes		Peaxi162Scf00074g00351	9.96249	2.22816	77.0239	1.69e-18	2.2e-16
XLOC_005602	Peaxi162Scf00047g10144	Cytosolic sulfotransferase 17	3.50897	0	#NAME?	NA	5e-05	0.000185415	yes		Peaxi162Scf01064g00114	9.92676	3.19599	93.675	3.72e-22	8.85e-20
XLOC_008239	Peaxi162Scf00083g01118	Lactoylglutathione lyase / glyoxalase I family protein	3.00996	0	#NAME?	NA	5e-05	0.000185415	yes		Peaxi162Scf00129g00024	9.8023	3.97651	32.5242	1.18e-08	2.94e-07
XLOC_010018	Peaxi162Scf00112g00124	Unknown protein	33.3838	0	#NAME?	NA	5e-05	0.000185415	yes		Peaxi162Scf00012g03216	9.763	1.72096	88.5413	4.98e-21	9.73e-19
XLOC_013428	Peaxi162Scf00173g01114	Peroxidase superfamily protein	5.48598	0	#NAME?	NA	5e-05	0.000185415	yes		Peaxi162Scf00089g00038	9.50124	4.11199	55.7419	8.26e-14	4.99e-12
XLOC_016869	Peaxi162Scf00259g00077	Peroxidase superfamily protein	9.65171	0	#NAME?	NA	5e-05	0.000185415	yes		Peaxi162Scf00450g00417	9.45814	0.851235	8.94011	0.00278976	0.0151976
XLOC_017344	Peaxi162Scf00273g00018	2-oxoglutarate (2OG) and Fe(II)-dependent oxygenase superfamily protein	31.4071	0	#NAME?	NA	5e-05	0.000185415	yes		Peaxi162Scf00017g00272	9.41616	4.08299	60.9323	5.91e-15	4.29e-13
XLOC_017475	Peaxi162Scf00276g00414	alcohol dehydrogenase 1	3.34662	0	#NAME?	NA	5e-05	0.000185415	yes		Peaxi162Scf00072g00224	9.29346	0.74012	51.1856	8.4e-13	4.36e-11
XLOC_017560	Peaxi162Scf00282g00011	Unknown protein	3.90301	0	#NAME?	NA	5e-05	0.000185415	yes		Peaxi162Scf00074g00025	9.13901	4.10058	35.9222	2.05e-09	5.89e-08
XLOC_017584	Peaxi162Scf00282g00137	Pentatricopeptide repeat-containing protein	12.9229	0	#NAME?	NA	0.13655	0.200445	no		Peaxi162Scf00008g03316	9.12321	8.2262	276.903	3.55e-62	7.36e-58
XLOC_018918	Peaxi162Scf00318g00916	Cysteine/Histidine-rich C1 domain family protein	6.08789	0	#NAME?	NA	5e-05	0.000185415	yes		Peaxi162Scf00317g00019	8.95231	4.2068	76.1923	2.57e-18	3.21e-16
XLOC_020266	Peaxi162Scf00359g00079	Unknown protein	8.14625	0	#NAME?	NA	5e-05	0.000185415	yes		Peaxi162Scf00037g01417	8.94957	4.4761	95.3852	1.57e-22	3.99e-20
XLOC_020425	Peaxi162Scf00362g01116	SAUR-like auxin-responsive protein family	3.59301	0	#NAME?	NA	0.00315	0.00780583	yes		Peaxi162Scf00060g00021	8.86451	2.41441	46.0258	1.17e-11	5e-10
XLOC_020511	Peaxi162Scf00362g01159	SAUR-like auxin-responsive protein family	3.87286	0	#NAME?	NA	5e-05	0.000185415	yes		Peaxi162Scf00190g00719	8.8064	5.91619	69.3435	8.27e-17	7.9e-15
XLOC_022371	Peaxi162Scf00421g00816	Unknown protein	5.66406	0	#NAME?	NA	5e-05	0.000185415	yes		Peaxi162Scf00003g04918	8.77889	2.59301	58.5955	1.94e-14	1.28e-12
XLOC_022651	Peaxi162Scf00433g00075	HXXXD-type acyl-transferase family protein	7.36205	0	#NAME?	NA	5e-05	0.000185415	yes		Peaxi162Scf00074g01528	8.66941	1.58398	29.4418	5.76e-08	1.23e-06
XLOC_023448	Peaxi162Scf00460g00025		11.0211	0	#NAME?	NA	5e-05	0.000185415	yes		Peaxi162Scf00763g00035	8.62561	3.44613	62.7314	2.37e-15	1.8e-13
XLOC_026669	Peaxi162Scf00621g00043	Monothiol glutaredoxin-S3	3.44854	0	#NAME?	NA	0.0004	0.00125109	yes		Peaxi162Scf00444g00847	8.57364	6.21205	31.4302	2.07e-08	4.87e-07
XLOC_026677	Peaxi162Scf00622g00010	Unknown protein	5.31777	0	#NAME?	NA	0.13	0.192433	no		Peaxi162Scf00198g00015	8.52932	5.00107	95.148	1.77e-22	4.37e-20
XLOC_028846	Peaxi162Scf00745g00065	Unknown protein	8.45216	0	#NAME?	NA	5e-05	0.000185415	yes		Peaxi162Scf00037g01329	8.43881	4.10839	67.262	2.38e-16	2.14e-14
XLOC_029647	Peaxi162Scf00797g00082	Short-chain dehydrogenase reductase 2a	2.835	0	#NAME?	NA	5e-05	0.000185415	yes		Peaxi162Scf00301g00112	8.4261	2.18051	102.332	4.69e-24	1.57e-21
XLOC_031353	Peaxi162Scf00946g00041	Calcium-binding EF-hand family protein	8.14121	0	#NAME?	NA	5e-05	0.000185415	yes		Peaxi162Scf00046g00818	8.42525	0.421757	18.3091	1.88e-05	0.000219638
XLOC_031799	Peaxi162Scf00984g00214	Unknown protein	7.31178	0	#NAME?	NA	0.0004	0.00125109	yes		Peaxi162Scf00412g00063	8.32413	1.93054	50.9131	9.65e-13	4.96e-11
XLOC_032307	Peaxi162Scf01049g00028	Unknown protein	7.88913	0	#NAME?	NA	5e-05	0.000185415	yes		Peaxi162Scf00045g02119	8.28416	0.261759	15.2921	9.21e-05	0.000873047
XLOC_032805	Peaxi162Scf01111g00311	inositol polyphosphate 5-phosphatase I	3.13175	0	#NAME?	NA	5e-05	0.000185415	yes		Peaxi162Scf00088g00618	8.2741	1.77295	20.3058	6.6e-06	8.79e-05
XLOC_033333	Peaxi162Scf01205g00131	Unknown protein	4.33348	0	#NAME?	NA	0.0134	0.027474	yes		Peaxi162Scf01238g00223	8.24581	8.12304	103.816	2.22e-24	7.79e-22
XLOC_033486	Peaxi162Scf01238g00116	germin-like protein 2	32.4899	0	#NAME?	NA	5e-05	0.000185415	yes		Peaxi162Scf00700g10016	8.19738	0.92675	47.7365	4.88e-12	2.26e-10
XLOC_034683	Peaxi162Scf01969g00021	myb domain protein 19	5.58288	0	#NAME?	NA	5e-05	0.000185415	yes		Peaxi162Scf00516g00033	8.13733	-0.621296	28.3053	1.04e-07	2.1e-06
XLOC_034990	Peaxi162Scf06488g00003	zinc transporter 8 precursor	4.42972	0	#NAME?	NA	5e-05	0.000185415	yes		Peaxi162Scf00140g01220	8.01905	0.939963	36.6172	1.44e-09	4.31e-08
XLOC_035045	Peaxi162Scf16922g00001	Unknown protein	4.72262	0	#NAME?	NA	0.00125	0.00346795	yes		Peaxi162Scf00060g00129	7.98844	0.180183	12.8294	0.00034121	0.00270461
XLOC_035284	Peaxi162Scf64274g00001	Myricetin O-methyltransferase	4.50115	0	#NAME?	NA	5e-05	0.000185415	yes		Peaxi162Scf00412g00073	7.95706	0.335824	18.8504	1.41e-05	0.00017195
XLOC_000222	Peaxi162Scf00001g03115		0	3.01595	Inf	NA	5e-05	0.000185415	yes		Peaxi162Scf00003g00154	7.86719	1.71568	5.7365	0.0166158	0.0611105
XLOC_000757	Peaxi162Scf00003g00154	Unknown protein	0	33.458	Inf	NA	5e-05	0.000185415	yes		Peaxi162Scf00451g00815	7.85149	2.57163	48.1255	4e-12	1.86e-10
XLOC_001711	Peaxi162Scf00009g02529	F-box family protein	0	3.13127	Inf	NA	5e-05	0.000185415	yes		Peaxi162Scf01144g00012	7.84264	1.24195	20.3417	6.48e-06	8.64e-05
XLOC_002050	Peaxi162Scf00012g03216	Protein of unknown function (DUF604)	0	6.73733	Inf	NA	5e-05	0.000185415	yes		Peaxi162Scf00210g01615	7.76924	5.40799	172.07	2.61e-39	4.51e-36
XLOC_002985	Peaxi162Scf00017g00272	U-box domain-containing protein 19	0	6.15914	Inf	NA	5e-05	0.000185415	yes		Peaxi162Scf00904g00476	7.72422	4.80259	194.2	3.85e-44	2.66e-40
XLOC_004504	Peaxi162Scf00037g01417	Nodulin MtN3 family protein	0	18.4227	Inf	NA	5e-05	0.000185415	yes		Peaxi162Scf00418g00810	7.70405	10.056	36.5235	1.51e-09	4.49e-08
XLOC_004868	Peaxi162Scf00040g00012	conserved hypothetical protein [Ricinus communis] gb|EEF38548.1| conserved hypothetical protein [Ricinus communis]	0	2.73654	Inf	NA	5e-05	0.000185415	yes		Peaxi162Scf00603g00412	7.65237	0.464622	28.1066	1.15e-07	2.29e-06
XLOC_005241	Peaxi162Scf00045g02119	PATATIN-like protein 5	0	5.13569	Inf	NA	5e-05	0.000185415	yes		Peaxi162Scf00950g00611	7.64324	1.33719	23.2169	1.45e-06	2.28e-05
XLOC_005381	Peaxi162Scf00045g02527	Unknown protein	0	3.07934	Inf	NA	0.0009	0.00258883	yes		Peaxi162Scf00991g00013	7.63569	1.37501	31.2737	2.24e-08	5.24e-07
XLOC_006321	Peaxi162Scf00060g00129	nodulin MtN21 /EamA-like transporter family protein	0	9.09965	Inf	NA	5e-05	0.000185415	yes		Peaxi162Scf00767g00113	7.60109	-0.702418	14.7115	0.000125277	0.00114457
XLOC_006713	Peaxi162Scf00065g00101	Pumilio homology domain family member 6	0	2.69794	Inf	NA	5e-05	0.000185415	yes		Peaxi162Scf00550g00428	7.56217	5.35615	54.5803	1.49e-13	8.73e-12
XLOC_007291	Peaxi162Scf00072g00224	Protein NRT1/ PTR FAMILY 2.7	0	7.63868	Inf	NA	5e-05	0.000185415	yes		Peaxi162Scf00078g00137	7.54225	2.56135	24.8232	6.28e-07	1.07e-05
XLOC_007365	Peaxi162Scf00073g00212	Unknown protein	0	22.0728	Inf	NA	0.1123	0.170544	no		Peaxi162Scf00069g02110	7.53453	0.157619	17.3794	3.06e-05	0.000335293
XLOC_007443	Peaxi162Scf00073g00219	Unknown protein	0	4.42405	Inf	NA	0.1155	0.17458	no		Peaxi162Scf00714g00024	7.49099	3.83998	108.21	2.42e-25	1.03e-22
XLOC_007470	Peaxi162Scf00074g00351	UPF0160 protein MYG1, mitochondrial	0	22.8481	Inf	NA	5e-05	0.000185415	yes		Peaxi162Scf00026g00245	7.4846	1.03954	26.0005	3.41e-07	6.17e-06
XLOC_007533	Peaxi162Scf00074g01528	P-loop containing nucleoside triphosphate hydrolases superfamily protein	0	4.35913	Inf	NA	5e-05	0.000185415	yes		Peaxi162Scf00252g00068	7.46403	2.43227	40.4499	2.02e-10	7.03e-09
XLOC_007969	Peaxi162Scf00078g00137	Unknown protein	0	6.94631	Inf	NA	5e-05	0.000185415	yes		Peaxi162Scf00589g00323	7.41478	1.27032	22.749	1.85e-06	2.85e-05
XLOC_008527	Peaxi162Scf00088g00119		0	4.23676	Inf	NA	5e-05	0.000185415	yes		Peaxi162Scf00207g00638	7.38767	0.270673	29.994	4.33e-08	9.49e-07
XLOC_008650	Peaxi162Scf00089g00038	conserved hypothetical protein [Ricinus communis] gb|EEF51828.1| conserved hypothetical protein [Ricinus communis]	0	4.52398	Inf	NA	5e-05	0.000185415	yes		Peaxi162Scf00255g00091	7.37686	0.18745	22.3211	2.31e-06	3.47e-05
XLOC_010078	Peaxi162Scf00115g00105		0	2.72185	Inf	NA	0.0056	0.012888	yes		Peaxi162Scf00519g00012	7.34376	2.26687	17.6813	2.61e-05	0.000293688
XLOC_010963	Peaxi162Scf00129g00024		0	61.1249	Inf	NA	5e-05	0.000185415	yes		Peaxi162Scf00523g00056	7.33927	4.44921	62.996	2.07e-15	1.59e-13
XLOC_011099	Peaxi162Scf00129g00116	Unknown protein	0	3.60661	Inf	NA	5e-05	0.000185415	yes		Peaxi162Scf00469g00412	7.23634	-0.740907	16.4939	4.88e-05	0.000507995
XLOC_013025	Peaxi162Scf00166g01050	Protein of unknown function (DUF1997)	0	2.72819	Inf	NA	5e-05	0.000185415	yes		Peaxi162Scf01238g00220	7.20249	6.92232	113.68	1.53e-26	7.55e-24
XLOC_014134	Peaxi162Scf00190g00715	Serine/threonine-protein kinase SAPK3	0	13.6199	Inf	NA	5e-05	0.000185415	yes		Peaxi162Scf00147g00136	7.15054	1.22247	24.7059	6.68e-07	1.13e-05
XLOC_014325	Peaxi162Scf00193g00134	Unknown protein	0	3.96078	Inf	NA	0.005	0.011677	yes		Peaxi162Scf00166g00529	7.1309	-0.363777	14.2338	0.000161442	0.00142289
XLOC_014463	Peaxi162Scf00196g00113	Unknown protein	0	5.01628	Inf	NA	0.0004	0.00125109	yes		Peaxi162Scf00040g00012	7.10757	4.05955	31.3866	2.11e-08	4.97e-07
XLOC_014863	Peaxi162Scf00207g00116	Unknown protein	0	25.2196	Inf	NA	5e-05	0.000185415	yes		Peaxi162Scf00174g00065	7.08934	6.15759	173.976	1e-39	1.89e-36
XLOC_014898	Peaxi162Scf00207g00638	SNF1-related protein kinase regulatory subunit gamma-like PV42b	0	3.42418	Inf	NA	5e-05	0.000185415	yes		Peaxi162Scf00538g00019	7.0747	-0.812643	16.5603	4.71e-05	0.000491488
XLOC_015550	Peaxi162Scf00222g00314	Ribonuclease T2 family protein	0	2.84264	Inf	NA	5e-05	0.000185415	yes		Peaxi162Scf00411g00026	7.03597	1.3106	17.209	3.35e-05	0.000363302
XLOC_016570	Peaxi162Scf00252g00068	Abscisic acid 8'-hydroxylase 4	0	5.64287	Inf	NA	5e-05	0.000185415	yes		Peaxi162Scf00152g00731	7.02769	-0.464844	18.9417	1.35e-05	0.000164496
XLOC_016723	Peaxi162Scf00255g00091	oleosin 2	0	9.55601	Inf	NA	5e-05	0.000185415	yes		Peaxi162Scf00129g00116	6.97704	0.82346	27.3282	1.72e-07	3.3e-06
XLOC_016726	Peaxi162Scf00255g01018	Unknown protein	0	24.513	Inf	NA	5e-05	0.000185415	yes		Peaxi162Scf00020g02349	6.94146	2.92815	90.56	1.79e-21	3.83e-19
XLOC_018179	Peaxi162Scf00299g00084	Unknown protein	0	3.55126	Inf	NA	0.11675	0.176194	no		Peaxi162Scf00096g00005	6.85759	-0.403036	14.4314	0.00014536	0.00129921
XLOC_018502	Peaxi162Scf00306g00022	Protein of unknown function, DUF584	0	4.0167	Inf	NA	5e-05	0.000185415	yes		Peaxi162Scf00901g00418	6.8171	-0.592135	17.1029	3.54e-05	0.000381174
XLOC_018870	Peaxi162Scf00317g00019	inositol transporter 2	0	7.08963	Inf	NA	5e-05	0.000185415	yes		Peaxi162Scf00549g00015	6.79663	2.3645	56.9901	4.38e-14	2.77e-12
XLOC_019595	Peaxi162Scf00338g00813	aluminum-activated, malate transporter 12	0	2.95854	Inf	NA	5e-05	0.000185415	yes		Peaxi162Scf00038g00114	6.77574	0.850007	14.7878	0.000120312	0.00110408
XLOC_020001	Peaxi162Scf00350g00610	Basic helix-loop-helix DNA-binding superfamily protein isoform 1 [Theobroma cacao] gb|EOX96336.1| Basic helix-loop-helix DNA-binding superfamily protein isoform 1 [Theobroma cacao]	0	4.08553	Inf	NA	5e-05	0.000185415	yes		Peaxi162Scf00809g00423	6.77531	1.08412	21.919	2.84e-06	4.17e-05
XLOC_020201	Peaxi162Scf00358g00029		0	23.9178	Inf	NA	5e-05	0.000185415	yes		Peaxi162Scf00500g00067	6.73061	1.29135	21.3306	3.87e-06	5.45e-05
XLOC_020539	Peaxi162Scf00363g00087	cofactor assembly, complex C (B6F)	0	2.84279	Inf	NA	5e-05	0.000185415	yes		Peaxi162Scf00020g00001	6.69757	8.36177	52.3305	4.69e-13	2.54e-11
XLOC_022040	Peaxi162Scf00411g00026	C2H2-type zinc finger family protein	0	3.63806	Inf	NA	5e-05	0.000185415	yes		Peaxi162Scf00320g00616	6.69542	-0.0731145	8.8208	0.00297817	0.0160176
XLOC_022060	Peaxi162Scf00412g00063	Unknown protein	0	12.3151	Inf	NA	5e-05	0.000185415	yes		Peaxi162Scf00938g00211	6.69233	0.104286	19.2465	1.15e-05	0.000143165
XLOC_022062	Peaxi162Scf00412g00073	Unknown protein	0	6.64024	Inf	NA	5e-05	0.000185415	yes		Peaxi162Scf00156g01113	6.67687	3.86116	22.8625	1.74e-06	2.7e-05
XLOC_022550	Peaxi162Scf00428g00615	Unknown protein	0	10.7175	Inf	NA	0.0003	0.000964629	yes		Peaxi162Scf00110g00028	6.65681	2.99543	47.501	5.5e-12	2.51e-10
XLOC_023110	Peaxi162Scf00450g00417	Protein of unknown function (DUF1685)	0	18.8277	Inf	NA	5e-05	0.000185415	yes		Peaxi162Scf00016g01820	6.64593	2.15685	22.4059	2.21e-06	3.34e-05
XLOC_023219	Peaxi162Scf00451g00810		0	3.26407	Inf	NA	5e-05	0.000185415	yes		Peaxi162Scf00168g00213	6.62577	2.35212	42.905	5.75e-11	2.2e-09
XLOC_023190	Peaxi162Scf00451g00815	NOD26-like intrinsic protein 4	0	6.3915	Inf	NA	5e-05	0.000185415	yes		Peaxi162Scf00458g00320	6.58223	0.192036	12.7631	0.000353524	0.0027841
XLOC_023230	Peaxi162Scf00451g00912	Plasma membrane ATPase 2	0	12.4896	Inf	NA	5e-05	0.000185415	yes		Peaxi162Scf00164g01144	6.57826	-0.193414	10.4365	0.0012355	0.0077946
XLOC_023263	Peaxi162Scf00452g00017	D6 protein kinase like 2	0	2.64153	Inf	NA	5e-05	0.000185415	yes		Peaxi162Scf00306g00022	6.5386	1.02603	6.3545	0.0117084	0.0469423
XLOC_023393	Peaxi162Scf00458g00320	basic helix-loop-helix (bHLH) DNA-binding superfamily protein	0	3.08178	Inf	NA	5e-05	0.000185415	yes		Peaxi162Scf00536g00035	6.53784	2.05734	21.5785	3.4e-06	4.85e-05
XLOC_023858	Peaxi162Scf00479g00092	seed maturation protein PM41 [Glycine max] seed maturation protein PM41 [Glycine max]	0	6.45809	Inf	NA	0.00035	0.00110899	yes		Peaxi162Scf00128g01759	6.53609	0.0150934	15.4974	8.26e-05	0.000798508
XLOC_024403	Peaxi162Scf00516g00033	Bidirectional sugar transporter N3	0	4.63049	Inf	NA	5e-05	0.000185415	yes		Peaxi162Scf00934g00140	6.52578	0.212777	14.6206	0.000131469	0.0011922
XLOC_024647	Peaxi162Scf00523g00056	Acyl-CoA N-acyltransferases (NAT) superfamily protein	0	30.6541	Inf	NA	5e-05	0.000185415	yes		Peaxi162Scf00185g00115	6.48686	3.1082	83.8976	5.21e-20	8.57e-18
XLOC_024981	Peaxi162Scf00538g00015	2-oxoglutarate (2OG) and Fe(II)-dependent oxygenase superfamily protein	0	28.2147	Inf	NA	5e-05	0.000185415	yes		Peaxi162Scf00131g00064	6.39359	0.897688	18.6041	1.61e-05	0.000192155
XLOC_025010	Peaxi162Scf00538g00017	2-oxoglutarate (2OG) and Fe(II)-dependent oxygenase superfamily protein	0	37.0144	Inf	NA	5e-05	0.000185415	yes		Peaxi162Scf00223g01011	6.36702	1.14613	15.3894	8.75e-05	0.000836092
XLOC_025009	Peaxi162Scf00538g00019	Cytochrome P450 superfamily protein	0	3.42789	Inf	NA	5e-05	0.000185415	yes		Peaxi162Scf00014g01420	6.36253	1.37338	13.2248	0.000276264	0.00225654
XLOC_026047	Peaxi162Scf00589g00323	Unknown protein	0	23.2532	Inf	NA	5e-05	0.000185415	yes		Peaxi162Scf00065g00101	6.36	-0.894127	11.0448	0.000889361	0.00597678
XLOC_026757	Peaxi162Scf00628g00029		0	2.76505	Inf	NA	5e-05	0.000185415	yes		Peaxi162Scf00363g00087	6.35445	5.08369	19.6153	9.47e-06	0.000120194
XLOC_027151	Peaxi162Scf00652g00216		0	5.47784	Inf	NA	5e-05	0.000185415	yes		Peaxi162Scf00349g00210	6.32853	6.82533	178.534	1.01e-40	2.58e-37
XLOC_027250	Peaxi162Scf00658g00733	Unknown protein	0	5.96027	Inf	NA	0.00085	0.00246011	yes		Peaxi162Scf00783g00313	6.32716	3.92645	16.6348	4.53e-05	0.000474714
XLOC_027440	Peaxi162Scf00673g00012	Unknown protein	0	11.9175	Inf	NA	5e-05	0.000185415	yes		Peaxi162Scf00592g00446	6.31162	-0.64103	13.7444	0.000209439	0.00177637
XLOC_028096	Peaxi162Scf00700g10016	conserved hypothetical protein [Ricinus communis] gb|EEF50949.1| conserved hypothetical protein [Ricinus communis]	0	5.91206	Inf	NA	5e-05	0.000185415	yes		Peaxi162Scf00152g01118	6.30781	0.504699	14.2189	0.000162731	0.0014306
XLOC_028827	Peaxi162Scf00744g10017	Unknown protein	0	3.06955	Inf	NA	0.00015	0.000513767	yes		Peaxi162Scf00428g01022	6.28301	1.81315	17.5474	2.8e-05	0.000312551
XLOC_028837	Peaxi162Scf00745g00003	Unknown protein	0	8.06519	Inf	NA	5e-05	0.000185415	yes		Peaxi162Scf00451g00810	6.27731	-0.887108	12.7859	0.000349239	0.00275454
XLOC_029131	Peaxi162Scf00763g00035	conserved hypothetical protein [Ricinus communis] gb|EEF51828.1| conserved hypothetical protein [Ricinus communis]	0	6.47453	Inf	NA	5e-05	0.000185415	yes		Peaxi162Scf00104g00013	6.22513	2.13299	14.8906	0.000113929	0.00105297
XLOC_029177	Peaxi162Scf00767g00113		0	3.83034	Inf	NA	5e-05	0.000185415	yes		Peaxi162Scf00106g01124	6.21692	3.97158	17.7011	2.58e-05	0.000290948
XLOC_029811	Peaxi162Scf00809g00423	LOB domain-containing protein 11	0	2.56091	Inf	NA	5e-05	0.000185415	yes		Peaxi162Scf00171g00094	6.21439	2.51992	16.9723	3.79e-05	0.000406622
XLOC_030413	Peaxi162Scf00856g00116	Tetratricopeptide repeat (TPR)-like superfamily protein	0	3.41129	Inf	NA	5e-05	0.000185415	yes		Peaxi162Scf00231g01221	6.20963	0.747409	15.6594	7.58e-05	0.000741605
XLOC_031127	Peaxi162Scf00928g00238	17.6 kDa class I heat shock protein 3	0	6.21436	Inf	NA	0.0943	0.147324	no		Peaxi162Scf00162g00092	6.20674	1.32007	52.009	5.52e-13	2.94e-11
XLOC_031328	Peaxi162Scf00944g00154	NAC domain containing protein 75	0	3.36458	Inf	NA	5e-05	0.000185415	yes		Peaxi162Scf00203g00119	6.2013	-0.374679	11.5676	0.000671127	0.00472998
XLOC_031886	Peaxi162Scf00991g00013	conserved hypothetical protein [Ricinus communis] gb|EEF47748.1| conserved hypothetical protein [Ricinus communis]	0	7.6825	Inf	NA	5e-05	0.000185415	yes		Peaxi162Scf00751g00624	6.182	7.06492	16.2623	5.52e-05	0.000564087
XLOC_032057	Peaxi162Scf01012g00011	Unknown protein	0	15.1437	Inf	NA	5e-05	0.000185415	yes		Peaxi162Scf00485g00916	6.18012	4.21501	114.204	1.18e-26	5.94e-24
XLOC_032468	Peaxi162Scf01064g00114	CASP-like protein	0	64.3447	Inf	NA	5e-05	0.000185415	yes		Peaxi162Scf01242g00002	6.16714	-0.47489	10.7174	0.00106131	0.00687795
XLOC_033380	Peaxi162Scf01211g10016	nine-cis-epoxycarotenoid dioxygenase 5	0	9.76569	Inf	NA	5e-05	0.000185415	yes		Peaxi162Scf00207g00721	6.16511	5.95784	50.9472	9.49e-13	4.91e-11
XLOC_035255	Peaxi162Scf59410g00002	Unknown protein	0	6.30557	Inf	NA	0.12445	0.185616	no		Peaxi162Scf00140g00066	6.13931	-0.489216	11.3121	0.000770026	0.00530388
XLOC_018322	Peaxi162Scf00301g00029	expansin-like B1	0.16259	240.544	10.5309	3.61483	0.213	0.287891	no		Peaxi162Scf00255g01213	6.11114	1.92907	8.51365	0.00352493	0.0183058
XLOC_014135	Peaxi162Scf00190g00719	expansin-like B1	1.38701	664.255	8.90361	10.4951	5e-05	0.000185415	yes		Peaxi162Scf00171g00525	6.10946	4.08531	48.5134	3.28e-12	1.55e-10
XLOC_001547	Peaxi162Scf00008g03316		5.61416	2456.62	8.77339	14.5576	5e-05	0.000185415	yes		Peaxi162Scf00175g01035	6.09823	-0.115083	7.68136	0.00557941	0.0263476
XLOC_005519	Peaxi162Scf00047g02034	Protein NRT1/ PTR FAMILY 6.4	0.0877826	33.3559	8.56979	3.14191	0.213	0.287891	no		Peaxi162Scf00643g00039	6.0815	0.122667	11.3848	0.000740462	0.00514301
XLOC_033496	Peaxi162Scf01238g00223	Non-specific lipid-transfer protein 2	4.21573	1169.75	8.1162	12.2572	5e-05	0.000185415	yes		Peaxi162Scf00102g01437	6.05209	5.01663	10.4173	0.00124842	0.00785697
XLOC_034101	Peaxi162Scf01385g00024	Unknown protein	1.45768	376.216	8.01174	9.52377	5e-05	0.000185415	yes		Peaxi162Scf00087g00149	6.04131	2.98623	50.5884	1.14e-12	5.77e-11
XLOC_018319	Peaxi162Scf00301g00112	expansin-like B1	0.33199	74.1428	7.80302	4.91458	0.2189	0.293929	no		Peaxi162Scf01979g00003	6.02034	-0.0978418	13.1633	0.000285485	0.00232336
XLOC_014534	Peaxi162Scf00198g00015	Protein phosphatase 2C family protein	0.272481	60.1162	7.78545	5.03405	0.0259	0.0485145	yes		Peaxi162Scf00106g01710	6.01186	0.550202	34.4018	4.48e-09	1.21e-07
XLOC_022983	Peaxi162Scf00444g00847	CAP160 protein	0.146578	31.8319	7.76266	5.10005	0.01825	0.0358804	yes		Peaxi162Scf00242g00023	5.99285	1.55179	49.3923	2.1e-12	1.02e-10
XLOC_015168	Peaxi162Scf00210g01615	ABC-2 type transporter family protein	0.0646791	13.4184	7.6967	3.00711	0.20955	0.284063	no		Peaxi162Scf00944g00154	5.98559	0.571554	38.3731	5.84e-10	1.86e-08
XLOC_025329	Peaxi162Scf00550g00428	Uncharacterised protein family (UPF0114)	0.253789	46.6145	7.521	4.61189	0.2189	0.293929	no		Peaxi162Scf01010g00129	5.98138	3.48302	15.3272	9.04e-05	0.000860519
XLOC_030829	Peaxi162Scf00904g00476	G-type lectin S-receptor-like serine/threonine-protein kinase	0.20025	36.0804	7.49327	6.06592	0.01065	0.02253	yes		Peaxi162Scf00652g00216	5.9754	0.537753	11.026	0.000898432	0.0060111
XLOC_022210	Peaxi162Scf00418g00810	Unknown protein	22.5222	4048.16	7.48977	12.9009	5e-05	0.000185415	yes		Peaxi162Scf00570g00213	5.97075	2.42039	13.9889	0.000183893	0.00158766
XLOC_032920	Peaxi162Scf01132g00023	PEBP (phosphatidylethanolamine-binding protein) family protein	0.324985	47.4109	7.1887	2.90925	0.213	0.287891	no		Peaxi162Scf00046g00171	5.95795	3.89915	64.279	1.08e-15	8.81e-14
XLOC_028379	Peaxi162Scf00714g00024	Thaumatin-like protein	0.969592	140.845	7.18251	6.48548	0.0056	0.012888	yes		Peaxi162Scf00786g00119	5.95121	2.39931	14.4442	0.000144374	0.00129114
XLOC_003276	Peaxi162Scf00020g00001	Unknown protein	5.69735	585.334	6.68283	12.4567	5e-05	0.000185415	yes		Peaxi162Scf00190g00715	5.94077	2.17357	50.9157	9.64e-13	4.96e-11
XLOC_006314	Peaxi162Scf00060g00021	pinoresinol reductase 1	0.248953	22.6619	6.50825	3.96796	0.2189	0.293929	no		Peaxi162Scf00171g00047	5.92822	1.10691	45.3041	1.69e-11	7.12e-10
XLOC_033491	Peaxi162Scf01238g00220	Non-specific lipid-transfer protein 2	1.35818	117.551	6.43547	5.96559	0.0004	0.00125109	yes		Peaxi162Scf00646g00004	5.91584	-0.227221	11.2353	0.000802543	0.00547686
XLOC_008439	Peaxi162Scf00087g00149	Homeobox-leucine zipper protein family	0.183232	14.481	6.30434	2.17535	0.213	0.287891	no		Peaxi162Scf00270g01116	5.9086	3.75029	14.0542	0.00017762	0.00153992
XLOC_009802	Peaxi162Scf00110g00028	UDP-Glycosyltransferase superfamily protein	0.275097	20.7016	6.23366	4.63685	0.0184	0.036134	yes		Peaxi162Scf00186g00093	5.8894	1.10369	34.7468	3.76e-09	1.03e-07
XLOC_025299	Peaxi162Scf00549g00015	HXXXD-type acyl-transferase family protein	0.389923	27.0412	6.11582	4.79119	0.01805	0.0355392	yes		Peaxi162Scf00207g00253	5.86383	2.45094	68.8644	1.05e-16	9.84e-15
XLOC_013442	Peaxi162Scf00174g00065	Nucleoredoxin	0.823944	56.7271	6.10535	6.94918	5e-05	0.000185415	yes		Peaxi162Scf00021g01817	5.86136	1.45096	12.2405	0.000467623	0.00351685
XLOC_003348	Peaxi162Scf00020g02349	myb domain protein 121	0.561945	37.8755	6.07469	4.90189	0.01855	0.0363876	yes		Peaxi162Scf00137g01111	5.85301	3.4018	40.7818	1.7e-10	6e-09
XLOC_015005	Peaxi162Scf00207g00721	Unknown protein	3.2826	201.561	5.94023	5.41338	0.00475	0.0111685	yes		Peaxi162Scf00132g00081	5.84776	2.3924	12.1317	0.000495715	0.00369458
XLOC_019981	Peaxi162Scf00349g00210	Bifunctional inhibitor/lipid-transfer protein/seed storage 2S albumin superfamily protein	5.20166	302.797	5.86324	7.86465	5e-05	0.000185415	yes		Peaxi162Scf00299g00231	5.84366	2.82927	10.7969	0.00101669	0.00663441
XLOC_004499	Peaxi162Scf00037g01329	RNA-binding family protein isoform 2 [Theobroma cacao] gb|EOX95072.1| RNA-binding family protein isoform 2 [Theobroma cacao]	0.55241	31.8543	5.84961	5.42549	0.00155	0.00419549	yes		Peaxi162Scf00152g00237	5.82561	0.191603	10.3983	0.0012613	0.00792356
XLOC_007466	Peaxi162Scf00074g00025	homeobox 7	0.268643	15.0807	5.81087	2.67513	0.20955	0.284063	no		Peaxi162Scf01016g00111	5.81671	-0.69258	5.6882	0.0170793	0.0623893
XLOC_014973	Peaxi162Scf00207g00253	protein sec fourteen-like protein-20 [Arabidopsis thaliana] Strong similarity to polyph -20 [Arabidopsis thaliana]	0.21296	11.8468	5.79778	2.77747	0.20955	0.284063	no		Peaxi162Scf00035g00412	5.81007	1.91159	8.9664	0.0027499	0.0150363
XLOC_013920	Peaxi162Scf00185g00115	cytochrome P450, family 76, subfamily C, polypeptide 7	0.74275	41.2462	5.79524	5.15638	0.00475	0.0111685	yes		Peaxi162Scf00362g00646	5.80161	7.17818	13.9822	0.000184547	0.00159198
XLOC_013114	Peaxi162Scf00168g00213	Heavy metal transport/detoxification superfamily protein	1.0698	56.1086	5.71281	4.05623	0.02645	0.0494029	yes		Peaxi162Scf00659g00036	5.75137	5.80222	13.461	0.000243572	0.00202199
XLOC_013965	Peaxi162Scf00186g00093	HXXXD-type acyl-transferase family protein	0.110584	5.48547	5.6324	2.082	0.213	0.287891	no		Peaxi162Scf00074g00364	5.75058	0.420457	10.8104	0.0010093	0.00659454
XLOC_010840	Peaxi162Scf00128g01759	somatic embryogenesis receptor-like kinase 1	0.30822	14.5262	5.55855	2.06349	0.24475	0.320569	no		Peaxi162Scf00611g00412	5.74032	4.86729	118.524	1.33e-27	7.26e-25
XLOC_023980	Peaxi162Scf00485g00916	myb domain protein 74	2.43982	114.689	5.5548	6.79968	5e-05	0.000185415	yes		Peaxi162Scf00713g00031	5.73552	6.46472	13.4046	0.000251006	0.00207455
XLOC_013351	Peaxi162Scf00171g00525	glutamate decarboxylase	0.143499	6.15779	5.4233	3.16457	0.2189	0.293929	no		Peaxi162Scf00141g01428	5.72232	0.484296	11.041	0.0008912	0.00598332
XLOC_001730	Peaxi162Scf00010g00018	O-methyltransferase family protein	0.135161	5.73272	5.40647	2.0194	0.213	0.287891	no		Peaxi162Scf00130g01126	5.72055	3.2855	9.30821	0.00228129	0.0129028
XLOC_012758	Peaxi162Scf00162g00092	CBL-interacting protein kinase 20	0.140599	5.96072	5.40582	2.47864	0.20955	0.284063	no		Peaxi162Scf01082g00111	5.70131	1.96993	11.4012	0.000733958	0.00510639
XLOC_019208	Peaxi162Scf00328g01214	Naringenin,2-oxoglutarate 3-dioxygenase	0.100381	4.08032	5.34512	1.77653	0.213	0.287891	no		Peaxi162Scf00081g00716	5.68353	4.10813	12.8043	0.000345831	0.00273182
XLOC_029793	Peaxi162Scf00807g00024	protodermal factor 1	0.39701	16.1307	5.34449	4.36347	0.0006	0.00180172	yes		Peaxi162Scf01192g00314	5.68103	-0.232816	8.26165	0.00404914	0.0204701
XLOC_017163	Peaxi162Scf00268g00024		10.6591	430.239	5.33498	9.1385	5e-05	0.000185415	yes		Peaxi162Scf00010g00018	5.676	1.13113	5.54564	0.0185268	0.0664348
XLOC_005406	Peaxi162Scf00046g00818	Tetratricopeptide repeat (TPR)-like superfamily protein	0.133108	5.29846	5.3149	1.91694	0.213	0.287891	no		Peaxi162Scf00003g10415	5.66467	0.266003	10.0084	0.00155829	0.00942618
XLOC_018178	Peaxi162Scf00299g00083	Unknown protein	6.77823	257.278	5.24628	7.82542	5e-05	0.000185415	yes		Peaxi162Scf00673g00224	5.66325	0.609713	6.05778	0.0138451	0.0533409
XLOC_012992	Peaxi162Scf00166g00337	PLC-like phosphodiesterases superfamily protein	0.434731	15.9544	5.19768	5.03318	0.01855	0.0363876	yes		Peaxi162Scf00002g00542	5.63182	-0.0602793	8.19515	0.00420024	0.0211
XLOC_023903	Peaxi162Scf00481g00048	Protein phosphatase 2C family protein	0.917515	33.6697	5.19758	6.75834	0.00015	0.000513767	yes		Peaxi162Scf00299g00084	5.61957	2.33635	26.5381	2.58e-07	4.75e-06
XLOC_026717	Peaxi162Scf00624g00921	aluminum-activated malate transporter 1	1.16938	41.1108	5.1357	6.65548	5e-05	0.000185415	yes		Peaxi162Scf00310g00057	5.61235	-0.411561	9.67582	0.00186709	0.0109581
XLOC_026429	Peaxi162Scf00611g00412	Protein phosphatase 2C family protein	1.10884	38.3663	5.11271	6.42378	5e-05	0.000185415	yes		Peaxi162Scf00152g00612	5.60242	2.64646	11.237	0.000801822	0.00547555
XLOC_002662	Peaxi162Scf00016g01820	Abscisic acid 8'-hydroxylase 4	0.168265	5.52064	5.03603	2.31176	0.20955	0.284063	no		Peaxi162Scf00444g00126	5.57192	4.03999	91.1987	1.3e-21	2.86e-19
XLOC_024459	Peaxi162Scf00516g00673	myb domain protein 9	0.35158	11.4132	5.0207	3.27071	0.02645	0.0494029	yes		Peaxi162Scf02261g00010	5.56342	0.193893	9.13295	0.00251047	0.0139701
XLOC_013272	Peaxi162Scf00170g01335	myb domain protein 9	0.159421	5.13552	5.0096	1.80981	0.213	0.287891	no		Peaxi162Scf00327g00049	5.563	2.1445	47.4398	5.67e-12	2.59e-10
XLOC_013471	Peaxi162Scf00174g00054	Interstitial collagenase	0.268632	8.59225	4.99933	2.61314	0.20955	0.284063	no		Peaxi162Scf00104g00017	5.555	3.01016	9.92247	0.00163273	0.00977938
XLOC_033402	Peaxi162Scf01216g00007	Unknown protein	0.804082	25.1754	4.96853	2.5272	0.213	0.287891	no		Peaxi162Scf00481g00048	5.54522	4.82802	106.291	6.37e-25	2.4e-22
XLOC_006569	Peaxi162Scf00064g00722	GDSL esterase/lipase	0.957772	29.6089	4.9502	4.84261	0.0002	0.000667709	yes		Peaxi162Scf00222g00314	5.53807	-0.211631	8.14793	0.00431102	0.0215156
XLOC_003743	Peaxi162Scf00026g00245	serine carboxypeptidase-like 48	0.0943413	2.87076	4.9274	1.81096	0.213	0.287891	no		Peaxi162Scf00296g00124	5.50501	0.162013	8.8701	0.0028988	0.0156517
XLOC_015990	Peaxi162Scf00232g00417	Unknown protein	3.96726	117.463	4.88792	7.89553	5e-05	0.000185415	yes		Peaxi162Scf00446g00414	5.50378	-0.214078	20.0802	7.43e-06	9.7e-05
XLOC_021093	Peaxi162Scf00382g00218	Protein NRT1/ PTR FAMILY 3.1	0.740633	21.8834	4.88493	6.00114	5e-05	0.000185415	yes		Peaxi162Scf00516g00673	5.49058	1.26829	62.5125	2.65e-15	2.01e-13
XLOC_013348	Peaxi162Scf00171g00047	myb domain protein 52	0.454264	13.2977	4.8715	2.5925	0.0654	0.107777	no		Peaxi162Scf00067g00254	5.48496	5.51756	27.6209	1.48e-07	2.88e-06
XLOC_005432	Peaxi162Scf00046g00171	Pectin lyase-like superfamily protein	1.12794	32.8001	4.86194	5.94025	5e-05	0.000185415	yes		Peaxi162Scf01294g00231	5.48471	2.21395	31.2629	2.25e-08	5.27e-07
XLOC_023658	Peaxi162Scf00469g00411		1.21011	34.5665	4.83617	4.29687	0.0027	0.00681936	yes		Peaxi162Scf00180g00098	5.47038	2.6733	59.0237	1.56e-14	1.05e-12
XLOC_018234	Peaxi162Scf00299g00848	Unknown protein	5.79297	161.752	4.80334	11.5545	5e-05	0.000185415	yes		Peaxi162Scf00452g00017	5.46485	0.649174	40.6484	1.82e-10	6.4e-09
XLOC_001552	Peaxi162Scf00008g03414	galactinol synthase 1	1.22685	33.9732	4.79136	5.36225	5e-05	0.000185415	yes		Peaxi162Scf00238g00119	5.45639	1.11641	56.3782	5.98e-14	3.71e-12
XLOC_023981	Peaxi162Scf00485g00918	Unknown protein	3.16418	83.6839	4.72505	6.59504	0.0014	0.00383394	yes		Peaxi162Scf00990g10013	5.44364	0.160544	7.95096	0.00480619	0.0233785
XLOC_014502	Peaxi162Scf00198g00212	Raffinose synthase family protein	1.73339	45.408	4.71128	8.7231	5e-05	0.000185415	yes		Peaxi162Scf01347g00124	5.41789	-0.0262076	7.97366	0.0047463	0.0231579
XLOC_008092	Peaxi162Scf00080g00202	conserved hypothetical protein [Ricinus communis] gb|EEF50949.1| conserved hypothetical protein [Ricinus communis]	1.39426	36.0785	4.69357	4.88592	0.0005	0.00152937	yes		Peaxi162Scf00299g00083	5.41253	7.27788	47.2907	6.12e-12	2.76e-10
XLOC_023610	Peaxi162Scf00467g00920	3-ketoacyl-CoA synthase 11	3.80194	98.1241	4.6898	9.39551	5e-05	0.000185415	yes		Peaxi162Scf00418g00735	5.41025	-0.581363	7.97706	0.00473738	0.0231362
XLOC_006152	Peaxi162Scf00057g00154	conserved hypothetical protein [Ricinus communis] gb|EEF38467.1| conserved hypothetical protein [Ricinus communis]	0.113375	2.91205	4.68287	1.71623	0.213	0.287891	no		Peaxi162Scf00156g00923	5.40964	0.962401	30.3035	3.69e-08	8.24e-07
XLOC_017647	Peaxi162Scf00284g00022	Peroxidase superfamily protein	28.2892	712.466	4.6545	10.7084	5e-05	0.000185415	yes		Peaxi162Scf00008g03414	5.39622	3.31788	69.3973	8.05e-17	7.72e-15
XLOC_023033	Peaxi162Scf00446g00414	HXXXD-type acyl-transferase family protein	0.21544	5.3554	4.63563	2.39534	0.20955	0.284063	no		Peaxi162Scf00314g10019	5.38514	5.1671	10.0478	0.00152533	0.00925299
XLOC_010626	Peaxi162Scf00125g01321	myb domain protein 305	3.0006	74.1027	4.6262	7.55052	5e-05	0.000185415	yes		Peaxi162Scf00081g02212	5.35484	3.0166	9.84752	0.00170061	0.0101091
XLOC_032990	Peaxi162Scf01144g00012	Protein NRT1/ PTR FAMILY 7.3	0.130752	3.20994	4.61764	2.65256	0.2189	0.293929	no		Peaxi162Scf00382g00128	5.34983	0.906866	7.95112	0.00480575	0.0233785
XLOC_028514	Peaxi162Scf00723g00036	Unknown protein	16.8826	409.433	4.60002	6.48895	5e-05	0.000185415	yes		Peaxi162Scf00105g01417	5.34301	0.173649	9.50646	0.0020475	0.0118259
XLOC_011687	Peaxi162Scf00140g01220	beta glucosidase 11	0.398112	9.65179	4.59955	4.46458	0.0014	0.00383394	yes		Peaxi162Scf00377g00012	5.3116	0.744563	25.0669	5.54e-07	9.56e-06
XLOC_012413	Peaxi162Scf00156g00923	plasmodesmata-located protein 2	0.950332	23.0285	4.59885	4.41043	0.00155	0.00419549	yes		Peaxi162Scf00166g00337	5.30775	1.5623	18.0545	2.15e-05	0.000247427
XLOC_016308	Peaxi162Scf00242g00023	Outward rectifying potassium channel protein	0.416853	9.98502	4.58215	3.23367	0.20955	0.284063	no		Peaxi162Scf00123g01015	5.30657	-0.371419	6.97426	0.00826903	0.0358226
XLOC_011159	Peaxi162Scf00130g00911	Cytokinin dehydrogenase 1	0.39638	9.39149	4.5664	1.82552	0.1096	0.1672	no		Peaxi162Scf00449g00610	5.295	-0.468495	7.51305	0.00612535	0.0282746
XLOC_012621	Peaxi162Scf00160g10124	O-fucosyltransferase family protein	1.20522	28.041	4.54017	6.25321	5e-05	0.000185415	yes		Peaxi162Scf00159g00048	5.28369	2.93362	7.57297	0.00592502	0.0275711
XLOC_029193	Peaxi162Scf00767g00212	Homeobox-leucine zipper protein family	1.76395	40.4324	4.51863	5.94298	5e-05	0.000185415	yes		Peaxi162Scf00268g00024	5.27895	5.70819	43.3982	4.47e-11	1.75e-09
XLOC_013803	Peaxi162Scf00180g00098	terpene synthase 21	2.62831	60.1667	4.51676	8.31159	5e-05	0.000185415	yes		Peaxi162Scf01163g00028	5.262	0.376349	7.63348	0.00572945	0.0268724
XLOC_000657	Peaxi162Scf00003g04130	Unknown protein	0.256464	5.79875	4.49891	1.68025	0.213	0.287891	no		Peaxi162Scf00076g00615	5.23574	0.88441	26.5434	2.58e-07	4.74e-06
XLOC_004520	Peaxi162Scf00038g00118	NAD(P)-binding Rossmann-fold superfamily protein	3.84068	86.371	4.49112	8.66346	5e-05	0.000185415	yes		Peaxi162Scf00350g00610	5.22269	0.221926	33.4569	7.29e-09	1.88e-07
XLOC_012854	Peaxi162Scf00164g01218	glycerol-3-phosphate acyltransferase 5	8.14929	182.307	4.48355	10.2652	5e-05	0.000185415	yes		Peaxi162Scf00232g00417	5.21983	4.49405	78.2287	9.18e-19	1.23e-16
XLOC_018045	Peaxi162Scf00295g01125	myb domain protein 92	0.623008	13.825	4.47189	4.19921	0.01855	0.0363876	yes		Peaxi162Scf00438g00833	5.21562	1.39331	8.33517	0.00388848	0.0198126
XLOC_012829	Peaxi162Scf00164g00216	myb domain protein 305	2.3287	51.6496	4.47116	6.55228	5e-05	0.000185415	yes		Peaxi162Scf00365g00310	5.2094	0.0589775	7.82453	0.0051542	0.0247083
XLOC_021079	Peaxi162Scf00381g00079	ABC transporter G family member 11	1.10443	24.2465	4.4564	6.30798	5e-05	0.000185415	yes		Peaxi162Scf00767g00212	5.20041	6.03908	59.0419	1.54e-14	1.04e-12
XLOC_029072	Peaxi162Scf00760g00015	Heat shock 70 kDa protein 3	5.47876	119.704	4.44948	9.76929	5e-05	0.000185415	yes		Peaxi162Scf00015g00721	5.19551	0.680189	7.20899	0.00725392	0.0323034
XLOC_007433	Peaxi162Scf00073g01827	Nucleotide-diphospho-sugar transferase family protein	0.134679	2.90222	4.42956	1.57973	0.213	0.287891	no		Peaxi162Scf00700g00115	5.18695	2.17307	9.02195	0.00266757	0.0146904
XLOC_001427	Peaxi162Scf00007g02414	myb domain protein 74	2.89455	61.6862	4.41354	7.23763	5e-05	0.000185415	yes		Peaxi162Scf00469g00411	5.18517	1.3629	70.6379	4.29e-17	4.25e-15
XLOC_032406	Peaxi162Scf01058g00008	cytochrome P450, family 86, subfamily A, polypeptide 1	9.23035	196.289	4.41045	9.74355	5e-05	0.000185415	yes		Peaxi162Scf00076g01036	5.17944	1.2663	8.71171	0.00316172	0.0167853
XLOC_028971	Peaxi162Scf00753g00437		3.15551	66.5493	4.39848	6.17684	5e-05	0.000185415	yes		Peaxi162Scf00266g00511	5.16182	0.737184	7.25892	0.00705496	0.0316077
XLOC_012177	Peaxi162Scf00152g00731	MADS-box transcription factor 27	0.585997	12.312	4.39303	1.91449	0.213	0.287891	no		Peaxi162Scf00258g00527	5.16158	2.13195	8.18757	0.00421784	0.0211679
XLOC_031808	Peaxi162Scf00985g00017	HXXXD-type acyl-transferase family protein	5.54338	116.334	4.39136	8.98882	5e-05	0.000185415	yes		Peaxi162Scf00052g01910	5.15508	0.680532	7.82007	0.00516692	0.0247381
XLOC_026221	Peaxi162Scf00599g00009	Unknown protein	54.2795	1137.95	4.38988	10.4081	5e-05	0.000185415	yes		Peaxi162Scf00064g00722	5.15282	1.82702	41.5831	1.13e-10	4.12e-09
XLOC_004830	Peaxi162Scf00039g00007	purple acid phosphatase 22	0.401712	8.36039	4.37934	3.64541	0.00685	0.0153483	yes		Peaxi162Scf00131g00415	5.1511	2.95822	8.42006	0.00371103	0.0190821
XLOC_003295	Peaxi162Scf00020g00076	cytochrome P450, family 86, subfamily A, polypeptide 2	1.04988	21.0368	4.32462	5.83987	5e-05	0.000185415	yes		Peaxi162Scf01216g00007	5.14587	1.69824	13.5501	0.000232277	0.00194145
XLOC_029368	Peaxi162Scf00779g00512	myb domain protein 74	0.652736	12.9366	4.30881	4.35158	0.00155	0.00419549	yes		Peaxi162Scf00031g01316	5.14001	0.404601	8.08848	0.00445476	0.0220884
XLOC_009956	Peaxi162Scf00111g00077	nine-cis-epoxycarotenoid dioxygenase 3	1.18003	23.3287	4.30521	6.24824	5e-05	0.000185415	yes		Peaxi162Scf00125g01321	5.12416	4.16957	127.624	1.36e-29	9.69e-27
XLOC_030097	Peaxi162Scf00827g00055	nuclear factor Y, subunit B6	0.205142	4.03124	4.29653	1.46612	0.20955	0.284063	no		Peaxi162Scf75650g00004	5.12299	3.40701	6.23546	0.0125217	0.0494848
XLOC_018106	Peaxi162Scf00297g00712	Fatty acid hydroxylase superfamily	10.0223	196.277	4.2916	10.0631	5e-05	0.000185415	yes		Peaxi162Scf00485g00918	5.10316	2.81788	76.1409	2.64e-18	3.28e-16
XLOC_017653	Peaxi162Scf00284g00125	Transmembrane amino acid transporter family protein	1.5573	30.4623	4.2899	6.08906	5e-05	0.000185415	yes		Peaxi162Scf00469g00019	5.09457	-0.350035	5.88356	0.0152829	0.0573337
XLOC_016386	Peaxi162Scf00245g00317	non-specific phospholipase C4	1.20708	23.5284	4.28481	5.96311	5e-05	0.000185415	yes		Peaxi162Scf00779g00512	5.08467	4.20241	55.787	8.08e-14	4.91e-12
XLOC_023272	Peaxi162Scf00452g00412	myb domain protein 58	2.1685	41.9319	4.27328	6.54826	5e-05	0.000185415	yes		Peaxi162Scf00008g03716	5.06391	0.223139	6.74512	0.00940043	0.0396138
XLOC_006620	Peaxi162Scf00064g00008	BRI1-KD interacting protein [Medicago truncatula] gb|AES59469.1| BRI1-KD interacting protein [Medicago truncatula]	0.168024	3.21559	4.25835	1.54812	0.213	0.287891	no		Peaxi162Scf00003g05316	5.06343	0.168682	7.15739	0.0074656	0.0329621
XLOC_007653	Peaxi162Scf00074g01825	Unknown protein	1.29013	24.5524	4.25028	2.72819	0.06175	0.102606	no		Peaxi162Scf00467g00920	5.05856	6.19862	123.791	9.36e-29	6.06e-26
XLOC_027768	Peaxi162Scf00684g00578	allene oxide synthase	0.716166	13.6209	4.24938	5.4141	5e-05	0.000185415	yes		Peaxi162Scf00202g00313	5.05265	0.604226	29.1863	6.57e-08	1.38e-06
XLOC_004411	Peaxi162Scf00037g00024	Glycoprotein membrane precursor GPI-anchored	0.805565	15.2807	4.24557	2.21606	0.0654	0.107777	no		Peaxi162Scf00679g00002	5.04857	-0.151905	5.66807	0.0172765	0.0628971
XLOC_018593	Peaxi162Scf00310g00515	fatty acid amide hydrolase	2.17083	41.1717	4.24534	3.50186	0.00685	0.0153483	yes		Peaxi162Scf00547g00104	5.03947	0.189692	6.74941	0.00937788	0.039551
XLOC_014462	Peaxi162Scf00196g00120	Unknown protein	23.4075	440.536	4.23422	1.79774	0.37405	0.45521	no		Peaxi162Scf00133g00142	5.03242	1.67577	6.94395	0.00841033	0.036283
XLOC_002961	Peaxi162Scf00017g00225	ABC-2 type transporter family protein	1.18653	21.8613	4.20356	5.67632	5e-05	0.000185415	yes		Peaxi162Scf00084g00518	5.03195	3.4534	7.40712	0.00649663	0.0296253
XLOC_014543	Peaxi162Scf00198g00516	ABC-2 type transporter family protein	1.57444	28.7667	4.19149	6.79858	5e-05	0.000185415	yes		Peaxi162Scf00452g00412	5.02827	4.20946	125.867	3.29e-29	2.27e-26
XLOC_015975	Peaxi162Scf00231g01221	Ribulose bisphosphate carboxylase small chain, chloroplastic	0.185286	3.38123	4.18972	1.64203	0.213	0.287891	no		Peaxi162Scf00459g00127	5.00147	2.2557	7.52476	0.00608566	0.0281416
XLOC_016841	Peaxi162Scf00258g00045	phosphatidylinositol-4-phosphate 5-kinase family protein	3.0839	55.8946	4.17988	9.62311	5e-05	0.000185415	yes		Peaxi162Scf00152g00238	4.99959	0.298045	7.38379	0.00658144	0.0299067
XLOC_031955	Peaxi162Scf00998g00126	NAC domain containing protein 3	0.568167	10.2924	4.17912	3.7212	0.00155	0.00419549	yes		Peaxi162Scf00007g02414	4.99617	5.1127	65.2	6.77e-16	5.74e-14
XLOC_000690	Peaxi162Scf00003g04918	F-box family protein	0.557841	10.0852	4.17625	4.62787	0.00715	0.0159352	yes		Peaxi162Scf00141g00921	4.96963	1.24658	7.4894	0.00620631	0.028591
XLOC_003203	Peaxi162Scf00019g00226	AP2/B3-like transcriptional factor family protein, putative [Theobroma cacao] gb|EOX91270.1| AP2/B3-like transcriptional factor family protein, putative [Theobroma cacao]	0.267352	4.8069	4.16829	3.07996	0.0047	0.0110673	yes		Peaxi162Scf00284g00022	4.96691	7.13482	96.5496	8.7e-23	2.28e-20
XLOC_022960	Peaxi162Scf00444g00126	beta-carotene hydroxylase 2	0.597856	10.6691	4.15749	3.48977	0.00685	0.0153483	yes		Peaxi162Scf00807g00024	4.93956	6.20183	36.2697	1.72e-09	5.03e-08
XLOC_008517	Peaxi162Scf00088g00618	Leucine-rich repeat family protein	0.289587	5.15135	4.15288	3.64237	0.00715	0.0159352	yes		Peaxi162Scf00133g01113	4.9358	0.928734	6.89565	0.00864059	0.0370373
XLOC_030865	Peaxi162Scf00909g00026	Unknown protein	7.9532	141.473	4.15285	9.47091	5e-05	0.000185415	yes		Peaxi162Scf00080g00202	4.93354	3.40455	67.5254	2.08e-16	1.88e-14
XLOC_027434	Peaxi162Scf00672g00810	GDSL esterase/lipase	3.56113	63.0376	4.14581	7.84655	5e-05	0.000185415	yes		Peaxi162Scf00111g00077	4.93097	6.22528	93.9698	3.2e-22	7.72e-20
XLOC_001158	Peaxi162Scf00005g00505	ascorbate peroxidase 2	2.7424	48.5219	4.14513	6.64997	5e-05	0.000185415	yes		Peaxi162Scf00245g00317	4.93096	2.47626	53.3958	2.73e-13	1.53e-11
XLOC_035275	Peaxi162Scf62316g00002	Unknown protein	21.3743	377.803	4.14369	6.23917	5e-05	0.000185415	yes		Peaxi162Scf00078g00616	4.92862	0.69156	6.78907	0.00917178	0.0388717
XLOC_008837	Peaxi162Scf00092g00339	Bifunctional inhibitor/lipid-transfer protein/seed storage 2S albumin superfamily protein	4.91142	85.0829	4.11466	6.72464	5e-05	0.000185415	yes		Peaxi162Scf00691g00516	4.92776	0.0401625	6.05465	0.0138698	0.0534159
XLOC_024577	Peaxi162Scf00520g00036	sulfate transporter 3	2.94961	50.3827	4.09433	8.53213	5e-05	0.000185415	yes		Peaxi162Scf00521g00613	4.92525	4.78731	65.2431	6.62e-16	5.64e-14
XLOC_017206	Peaxi162Scf00269g00088	myb domain protein 74	1.81745	31.0339	4.09386	5.55408	5e-05	0.000185415	yes		Peaxi162Scf00130g00911	4.92222	1.6717	49.4928	1.99e-12	9.75e-11
XLOC_028059	Peaxi162Scf00699g00029	Auxin-responsive protein IAA18	0.191921	3.26585	4.08887	1.42755	0.213	0.287891	no		Peaxi162Scf00624g00921	4.90712	4.92485	135.472	2.6e-31	2.45e-28
XLOC_012010	Peaxi162Scf00150g00062	HXXXD-type acyl-transferase family protein	9.55632	156.637	4.03482	9.14849	5e-05	0.000185415	yes		Peaxi162Scf00043g00255	4.88336	6.46429	7.28676	0.00694648	0.0312298
XLOC_026187	Peaxi162Scf00597g00110	Cytochrome P450 superfamily protein	0.234358	3.83742	4.03335	2.88171	0.0184	0.036134	yes		Peaxi162Scf00753g00437	4.87794	2.83848	101.737	6.34e-24	2.08e-21
XLOC_033557	Peaxi162Scf01254g00022	BAG family molecular chaperone regulator 6 [Morus notabilis]	1.101	18.015	4.03232	7.64747	5e-05	0.000185415	yes		Peaxi162Scf00382g00218	4.86956	7.09949	99.176	2.31e-23	6.88e-21
XLOC_011338	Peaxi162Scf00132g00525	Regulator of Vps4 activity in the MVB pathway protein	1.21019	19.6515	4.02133	5.70893	5e-05	0.000185415	yes		Peaxi162Scf00879g00019	4.86756	10.9685	5.94716	0.014741	0.0559185
XLOC_025685	Peaxi162Scf00569g00008	Unknown protein	1106.72	17834.5	4.01031	3.79798	5e-05	0.000185415	yes		Peaxi162Scf00442g00526	4.86345	0.988783	19.6576	9.26e-06	0.000117849
XLOC_009622	Peaxi162Scf00106g01710	cytochrome P450, family 96, subfamily A, polypeptide 10	0.294651	4.71476	4.00011	2.79426	0.02645	0.0494029	yes		Peaxi162Scf01105g00217	4.85876	6.13768	66.6243	3.29e-16	2.91e-14
XLOC_033764	Peaxi162Scf01294g00231	F-box protein PP2-A13	0.863376	13.6411	3.98183	4.1351	0.00715	0.0159352	yes		Peaxi162Scf00794g00319	4.85333	-0.571173	6.33346	0.0118481	0.0474108
XLOC_033423	Peaxi162Scf01217g00110	Unknown protein	192.72	2990.55	3.95583	7.62671	5e-05	0.000185415	yes		Peaxi162Scf00198g00212	4.84292	5.60812	127.92	1.17e-29	8.96e-27
XLOC_019447	Peaxi162Scf00334g00416	Cytochrome P450 superfamily protein	5.75558	89.2723	3.95518	9.135	5e-05	0.000185415	yes		Peaxi162Scf00328g01214	4.8408	3.16204	24.4655	7.57e-07	1.27e-05
XLOC_031900	Peaxi162Scf00993g00016	GDSL esterase/lipase	17.2809	263.245	3.92916	9.60766	5e-05	0.000185415	yes		Peaxi162Scf00173g00091	4.83653	1.53011	37.7813	7.91e-10	2.47e-08
XLOC_001485	Peaxi162Scf00008g02420	glycerol-3-phosphate acyltransferase 4	3.41464	51.9819	3.9282	7.38662	5e-05	0.000185415	yes		Peaxi162Scf00422g00079	4.82626	0.184394	6.29108	0.0121347	0.0483056
XLOC_024415	Peaxi162Scf00516g00330	Palmitoyl-acyl carrier protein thioesterase, chloroplastic	0.367242	5.58972	3.92797	2.56087	0.0265	0.0494838	yes		Peaxi162Scf00160g10124	4.81819	2.75711	69.899	6.24e-17	6.01e-15
XLOC_015075	Peaxi162Scf00207g01514	RING-H2 finger protein ATL3	0.214355	3.26208	3.92772	1.64193	0.20955	0.284063	no		Peaxi162Scf00420g00155	4.80787	2.12098	6.92465	0.00850158	0.0365776
XLOC_011541	Peaxi162Scf00137g01111	Protein of unknown function (DUF761)	1.23245	18.6864	3.92239	4.14868	0.0001	0.00035384	yes		Peaxi162Scf00105g00010	4.80279	-0.673846	4.53221	0.0332627	0.103584
XLOC_009482	Peaxi162Scf00103g02014	Fatty acid hydroxylase superfamily	24.8865	376.515	3.91927	8.80944	5e-05	0.000185415	yes		Peaxi162Scf00160g00840	4.79498	3.02503	29.086	6.92e-08	1.45e-06
XLOC_008490	Peaxi162Scf00088g01218	Adiponectin receptor protein	3.62274	54.6591	3.91531	7.10834	5e-05	0.000185415	yes		Peaxi162Scf00169g00319	4.79419	-0.623001	5.00507	0.0252732	0.0843607
XLOC_016220	Peaxi162Scf00238g00119	Flower, cultured cell, putative [Theobroma cacao] gb|EOX96225.1| Flower, cultured cell, putative [Theobroma cacao]	1.20229	18.1172	3.91351	4.31353	5e-05	0.000185415	yes		Peaxi162Scf00102g01139	4.78851	-0.271464	13.9287	0.000189877	0.00163048
XLOC_017184	Peaxi162Scf00269g00018	GDSL esterase/lipase	6.28359	94.1031	3.90458	7.65843	5e-05	0.000185415	yes		Peaxi162Scf00132g00525	4.78676	3.32425	74.6775	5.54e-18	6.34e-16
XLOC_009079	Peaxi162Scf00097g02320	Nucleotide-diphospho-sugar transferase family protein	0.336994	5.03706	3.90179	2.08083	0.05985	0.0998786	no		Peaxi162Scf00760g00015	4.78642	6.41124	36.3993	1.61e-09	4.74e-08
XLOC_025475	Peaxi162Scf00558g00515	Pollen Ole e 1 allergen and extensin family protein	19.6987	294.138	3.90032	8.51699	5e-05	0.000185415	yes		Peaxi162Scf00626g00026	4.77507	0.161683	5.30975	0.0212063	0.073894
XLOC_029507	Peaxi162Scf00786g00454	alpha/beta-Hydrolases superfamily protein	1.40888	20.875	3.88916	6.50981	5e-05	0.000185415	yes		Peaxi162Scf00164g00216	4.75653	2.14037	62.4485	2.74e-15	2.07e-13
XLOC_004699	Peaxi162Scf00038g01150	Inositol oxygenase 1	0.30691	4.54063	3.88701	1.94173	0.05985	0.0998786	no		Peaxi162Scf00069g00105	4.74822	0.314097	5.77797	0.0162282	0.0600105
XLOC_014460	Peaxi162Scf00196g00007	Unknown protein	35.6881	525.947	3.8814	8.74273	5e-05	0.000185415	yes		Peaxi162Scf00610g00022	4.74505	6.49396	29.5634	5.41e-08	1.16e-06
XLOC_007423	Peaxi162Scf00073g00173	Unknown protein	12.1724	178.716	3.87598	6.48779	5e-05	0.000185415	yes		Peaxi162Scf00274g00439	4.74046	2.18135	26.6829	2.4e-07	4.43e-06
XLOC_007065	Peaxi162Scf00069g01724	Protein phosphatase 2C family protein	1.4217	20.734	3.86631	5.08378	5e-05	0.000185415	yes		Peaxi162Scf02239g00022	4.73328	1.30369	6.46378	0.0110095	0.0448346
XLOC_028103	Peaxi162Scf00700g00231	Estradiol 17-beta-dehydrogenase 12	9.5809	138.452	3.85308	9.02376	5e-05	0.000185415	yes		Peaxi162Scf00484g00008	4.73076	0.872049	6.35495	0.0117054	0.0469414
XLOC_018800	Peaxi162Scf00314g00943	Fatty acid hydroxylase superfamily	2.72894	39.3529	3.85006	4.84608	5e-05	0.000185415	yes		Peaxi162Scf00074g01825	4.72873	0.719303	25.8574	3.68e-07	6.59e-06
XLOC_003327	Peaxi162Scf00020g01818	Pectin lyase-like superfamily protein	2.36516	34.04	3.84722	6.06412	5e-05	0.000185415	yes		Peaxi162Scf01058g00008	4.72168	4.96381	81.9548	1.39e-19	2.1e-17
XLOC_027299	Peaxi162Scf00661g00521	CASP-like protein	6.6616	95.2759	3.83817	7.03094	5e-05	0.000185415	yes		Peaxi162Scf00310g00073	4.70923	0.327434	15.0887	0.000102575	0.000962634
XLOC_035256	Peaxi162Scf59410g00001	Unknown protein	0.892552	12.6582	3.82599	2.00422	0.23155	0.307072	no		Peaxi162Scf00985g00017	4.70125	3.96477	75.138	4.39e-18	5.11e-16
XLOC_002726	Peaxi162Scf00016g03016	nucleobase-ascorbate transporter 7	1.46475	20.7341	3.82328	5.86324	5e-05	0.000185415	yes		Peaxi162Scf00039g00007	4.69945	1.24833	33.495	7.14e-09	1.85e-07
XLOC_006703	Peaxi162Scf00065g00322	Glycine-rich protein family	17.8299	252.366	3.82315	8.40661	5e-05	0.000185415	yes		Peaxi162Scf00057g00154	4.69766	1.31921	30.4961	3.35e-08	7.55e-07
XLOC_029493	Peaxi162Scf00786g00434	long-chain acyl-CoA synthetase 2	10.8344	153.217	3.82189	9.29236	5e-05	0.000185415	yes		Peaxi162Scf00041g00175	4.69148	-0.0868435	5.85582	0.0155256	0.0580339
XLOC_008773	Peaxi162Scf00091g00074	NAC domain protein,	1.0038	14.1632	3.81861	5.18395	5e-05	0.000185415	yes		Peaxi162Scf00164g01218	4.68745	7.17381	79.7636	4.22e-19	5.87e-17
XLOC_007504	Peaxi162Scf00074g00101	Ethylene-responsive transcription factor ERF061	0.563561	7.89346	3.80802	3.24334	0.0072	0.0160325	yes		Peaxi162Scf00312g00053	4.68716	0.884021	17.5341	2.82e-05	0.000314238
XLOC_021252	Peaxi162Scf00386g00313	2-oxoglutarate (2OG) and Fe(II)-dependent oxygenase superfamily protein	1.39591	19.4883	3.80333	5.2133	5e-05	0.000185415	yes		Peaxi162Scf00475g00053	4.68404	0.792596	4.94944	0.0260991	0.0863384
XLOC_014587	Peaxi162Scf00199g01019	Pectin lyase-like superfamily protein	0.577288	8.05916	3.80327	4.16572	0.0015	0.00407526	yes		Peaxi162Scf00078g01332	4.67937	1.78913	5.66382	0.0173184	0.0630181
XLOC_006310	Peaxi162Scf00059g01920	CASP-like protein	10.0106	139.243	3.79801	7.64177	5e-05	0.000185415	yes		Peaxi162Scf00020g00076	4.67225	3.94024	96.698	8.08e-23	2.16e-20
XLOC_033425	Peaxi162Scf01217g00112	Unknown protein	3.49894	48.6579	3.79768	1.08956	0.1026	0.158143	no		Peaxi162Scf00360g00117	4.66967	1.3355	5.86827	0.0154162	0.0577395
XLOC_026377	Peaxi162Scf00610g00022	Cytochrome P450 superfamily protein	0.486659	6.74058	3.79189	3.27602	0.00695	0.0155433	yes		Peaxi162Scf00017g00225	4.66892	3.44119	39.2839	3.66e-10	1.22e-08
XLOC_007234	Peaxi162Scf00071g00313	Protein of unknown function, DUF538	2.28967	31.496	3.78195	3.73613	0.00075	0.00220004	yes		Peaxi162Scf00082g01114	4.66564	1.95782	25.0433	5.61e-07	9.67e-06
XLOC_004515	Peaxi162Scf00037g00185	Unknown protein	0.909648	12.4837	3.7786	4.18302	0.00025	0.000817896	yes		Peaxi162Scf00595g00426	4.65588	0.76374	3.40373	0.065049	0.168969
XLOC_007647	Peaxi162Scf00074g01735	WRKY DNA-binding protein 24	1.39226	19.0863	3.77704	3.72989	0.00585	0.0133884	yes		Peaxi162Scf00198g00516	4.6524	4.1157	90.8265	1.57e-21	3.42e-19
XLOC_001710	Peaxi162Scf00009g02523	F-box protein [Morus notabilis]	1.18217	16.1701	3.77382	3.55046	0.00095	0.00271699	yes		Peaxi162Scf00939g00126	4.63604	2.18139	52.9156	3.48e-13	1.92e-11
XLOC_024953	Peaxi162Scf00536g00035	brain protein 44-like protein [Zea mays]	0.368977	5.03489	3.77036	1.93975	0.20955	0.284063	no		Peaxi162Scf00297g00712	4.62475	5.35681	69.2191	8.81e-17	8.37e-15
XLOC_008205	Peaxi162Scf00082g01114	Aldolase-type TIM barrel family protein	0.406755	5.54822	3.76979	1.99963	0.0654	0.107777	no		Peaxi162Scf01097g00312	4.62415	2.17679	5.66279	0.0173285	0.0630437
XLOC_007768	Peaxi162Scf00076g00615	Transmembrane amino acid transporter family protein	0.396035	5.39148	3.76698	3.25226	0.00695	0.0155433	yes		Peaxi162Scf00012g00336	4.62116	3.35305	6.05095	0.0138988	0.053488
XLOC_010933	Peaxi162Scf00128g01541	WRKY DNA-binding protein 75	0.352467	4.74259	3.75011	1.49168	0.213	0.287891	no		Peaxi162Scf00381g00079	4.61419	2.74912	40.3374	2.14e-10	7.35e-09
XLOC_017701	Peaxi162Scf00285g00717	Protein of unknown function (DUF604)	2.38122	32.0043	3.74849	6.70341	5e-05	0.000185415	yes		Peaxi162Scf00154g01024	4.61061	4.5552	6.1033	0.013493	0.0523052
XLOC_011550	Peaxi162Scf00137g01812	myb domain protein 74	0.774857	10.409	3.74775	3.39847	0.00065	0.00193585	yes		Peaxi162Scf00474g00019	4.60987	-0.495339	5.12631	0.0235658	0.0799631
XLOC_004769	Peaxi162Scf00038g02344	Unknown protein	0.293321	3.91446	3.73826	1.92584	0.20955	0.284063	no		Peaxi162Scf00314g00943	4.60837	5.05014	85.1408	2.78e-20	4.84e-18
XLOC_024442	Peaxi162Scf00516g00216	HXXXD-type acyl-transferase family protein	15.0257	198.933	3.72678	9.5852	5e-05	0.000185415	yes		Peaxi162Scf00288g00513	4.60794	-0.212058	4.88755	0.027051	0.0887784
XLOC_027365	Peaxi162Scf00667g00615	Ninja-family protein 1	0.977713	12.94	3.72628	4.06854	0.0002	0.000667709	yes		Peaxi162Scf00092g00339	4.60705	5.08582	37.0028	1.18e-09	3.59e-08
XLOC_008286	Peaxi162Scf00083g02016	MD-2-related lipid recognition domain-containing protein / ML domain-containing protein	0.232429	3.02841	3.7037	1.48735	0.213	0.287891	no		Peaxi162Scf00017g02836	4.59384	0.791402	5.74076	0.0165756	0.0610293
XLOC_015111	Peaxi162Scf00209g00515	Homeobox-leucine zipper protein family	0.427657	5.55379	3.69895	2.71423	0.02655	0.0495616	yes		Peaxi162Scf00179g00097	4.59041	3.33647	5.71582	0.0168127	0.0616935
XLOC_031259	Peaxi162Scf00939g00126	Rhamnogalacturonate lyase family protein	1.1886	15.2669	3.68307	5.62158	5e-05	0.000185415	yes		Peaxi162Scf00334g00416	4.59009	5.31358	83.758	5.59e-20	9.05e-18
XLOC_013440	Peaxi162Scf00174g00045	Interstitial collagenase	0.416851	5.34512	3.68062	2.35619	0.02595	0.0485965	yes		Peaxi162Scf00207g01146	4.59008	1.64782	5.45439	0.0195193	0.0693215
XLOC_015585	Peaxi162Scf00222g00058	Unknown protein	0.788983	10.1134	3.68013	2.89247	0.01855	0.0363876	yes		Peaxi162Scf00099g00191	4.58952	-0.39233	4.71168	0.0299584	0.0959483
XLOC_000036	Peaxi162Scf00000g00481	NAC domain containing protein 3	2.66931	34.1752	3.67841	5.45523	5e-05	0.000185415	yes		Peaxi162Scf00740g00557	4.58128	-0.508678	5.48979	0.0191278	0.0681885
XLOC_025171	Peaxi162Scf00544g00513	Alcohol-forming fatty acyl-CoA reductase	14.9807	191.141	3.67346	9.16733	5e-05	0.000185415	yes		Peaxi162Scf00658g00051	4.5772	-0.454524	5.38213	0.0203441	0.0715869
XLOC_031434	Peaxi162Scf00953g00011	conserved hypothetical protein [Ricinus communis] gb|EEF30218.1| conserved hypothetical protein [Ricinus communis]	17.3001	219.728	3.66686	6.03887	5e-05	0.000185415	yes		Peaxi162Scf00442g00622	4.57665	-0.566749	5.58119	0.0181544	0.0653711
XLOC_018180	Peaxi162Scf00299g00854	2-oxoglutarate (2OG) and Fe(II)-dependent oxygenase superfamily protein	2.1716	27.0971	3.64131	2.22216	0.0015	0.00407526	yes		Peaxi162Scf00915g00125	4.57444	1.77234	10.4596	0.00122016	0.00772087
XLOC_017466	Peaxi162Scf00275g00115	pleiotropic drug resistance 4	2.04253	25.3746	3.63496	8.23761	5e-05	0.000185415	yes		Peaxi162Scf00324g00019	4.57194	-0.606977	4.71364	0.0299242	0.0958982
XLOC_018659	Peaxi162Scf00312g00053	Protein NRT1/ PTR FAMILY 7.3	0.209731	2.60029	3.63206	2.20382	0.06175	0.102606	no		Peaxi162Scf00014g00126	4.56328	1.92104	5.7187	0.0167852	0.061619
XLOC_018592	Peaxi162Scf00310g00521	fatty acid amide hydrolase	9.58512	118.075	3.62277	6.88408	5e-05	0.000185415	yes		Peaxi162Scf00119g01511	4.54543	0.995229	5.16106	0.0230988	0.0788046
XLOC_012110	Peaxi162Scf00152g01118	NAC domain protein,	0.350942	4.31009	3.61841	2.18885	0.2189	0.293929	no		Peaxi162Scf00520g00036	4.5448	4.20023	57.1924	3.95e-14	2.53e-12
XLOC_002393	Peaxi162Scf00015g00816	Eukaryotic aspartyl protease family protein	2.34676	28.5313	3.60381	5.69976	5e-05	0.000185415	yes		Peaxi162Scf00088g01218	4.54201	4.27529	86.9967	1.09e-20	1.99e-18
XLOC_004577	Peaxi162Scf00038g01732	ATPase E1-E2 type family protein / haloacid dehalogenase-like hydrolase family protein	0.703006	8.52287	3.59973	5.74095	5e-05	0.000185415	yes		Peaxi162Scf00444g00318	4.52267	3.58688	40.4335	2.03e-10	7.07e-09
XLOC_015724	Peaxi162Scf00226g00411	Oxidoreductase family protein	2.4736	29.9319	3.597	5.29928	5e-05	0.000185415	yes		Peaxi162Scf00314g00087	4.51906	4.89049	76.4324	2.28e-18	2.88e-16
XLOC_018747	Peaxi162Scf00314g00087	RING/U-box superfamily protein	4.86732	58.6471	3.59086	6.25353	5e-05	0.000185415	yes		Peaxi162Scf00909g00026	4.51485	5.84713	89.2359	3.5e-21	6.98e-19
XLOC_013687	Peaxi162Scf00178g00077	Unknown protein	6.8433	82.2513	3.58727	5.21812	5e-05	0.000185415	yes		Peaxi162Scf00063g02219	4.51436	1.09081	42.7489	6.22e-11	2.37e-09
XLOC_018242	Peaxi162Scf00299g00919	RING/U-box superfamily protein	1.485	17.7317	3.57779	3.87952	0.0002	0.000667709	yes		Peaxi162Scf00386g00313	4.5127	1.48716	52.0305	5.46e-13	2.92e-11
XLOC_017383	Peaxi162Scf00274g00439	Unknown protein	0.525123	6.24681	3.57239	2.3096	0.20825	0.282775	no		Peaxi162Scf00005g00505	4.49464	2.25157	34.1037	5.23e-09	1.39e-07
XLOC_017453	Peaxi162Scf00274g00842	Late embryogenesis abundant protein 2	0.295564	3.5148	3.5719	1.20664	0.213	0.287891	no		Peaxi162Scf00170g01335	4.49049	0.842907	18.9339	1.35e-05	0.000165037
XLOC_030042	Peaxi162Scf00825g00225	GDSL esterase/lipase	0.831756	9.82187	3.56176	3.34736	0.0019	0.00502129	yes		Peaxi162Scf00597g00110	4.47707	1.64821	38.7298	4.87e-10	1.58e-08
XLOC_021748	Peaxi162Scf00402g00513	Bifunctional inhibitor/lipid-transfer protein/seed storage 2S albumin superfamily protein	59.1774	698.763	3.56168	8.27769	5e-05	0.000185415	yes		Peaxi162Scf00174g00054	4.4751	1.28335	28.8425	7.85e-08	1.62e-06
XLOC_007914	Peaxi162Scf00078g00024	myb domain protein 52	0.745226	8.79615	3.56112	2.95767	0.0072	0.0160325	yes		Peaxi162Scf00209g00515	4.47474	1.73377	21.1852	4.17e-06	5.85e-05
XLOC_014445	Peaxi162Scf00196g00119	Unknown protein	366.825	4320.8	3.55813	5.62802	5e-05	0.000185415	yes		Peaxi162Scf00998g00127	4.47069	1.55384	27.9595	1.24e-07	2.46e-06
XLOC_021091	Peaxi162Scf00382g00217	Dihydrolipoyllysine-residue acetyltransferase component of pyruvate dehydrogenase complex	2.49717	29.0448	3.53992	5.71809	5e-05	0.000185415	yes		Peaxi162Scf00323g00924	4.46044	3.02643	5.25351	0.0219025	0.0757337
XLOC_032407	Peaxi162Scf01058g00011	cytochrome P450, family 86, subfamily A, polypeptide 1	5.21312	60.5518	3.53795	7.16859	5e-05	0.000185415	yes		Peaxi162Scf00295g01125	4.45538	1.09251	33.7537	6.26e-09	1.64e-07
XLOC_014464	Peaxi162Scf00196g00115	Unknown protein	1.34244	15.5223	3.53141	3.46613	0.0012	0.0033442	yes		Peaxi162Scf00384g00046	4.45284	1.5649	5.35694	0.0206399	0.0722857
XLOC_019918	Peaxi162Scf00347g00419	Cysteine-rich receptor-like protein kinase 21	0.603138	6.92702	3.52167	4.37837	5e-05	0.000185415	yes		Peaxi162Scf00269g00088	4.45173	3.36323	63.5198	1.59e-15	1.25e-13
XLOC_018378	Peaxi162Scf00304g00013	Ankyrin-2	0.235411	2.68336	3.51079	1.78793	0.0654	0.107777	no		Peaxi162Scf00088g00119	4.44794	-0.360388	5.28223	0.0215442	0.0747443
XLOC_011960	Peaxi162Scf00149g00023	Cysteine/Histidine-rich C1 domain family protein	0.389554	4.41282	3.5018	2.59276	0.01825	0.0358804	yes		Peaxi162Scf00102g01354	4.44019	4.44082	5.40712	0.0200548	0.0708709
XLOC_031794	Peaxi162Scf00984g00248	Early nodulin-93	7.92718	89.7302	3.50071	5.72766	5e-05	0.000185415	yes		Peaxi162Scf56132g00003	4.44001	1.48877	5.37238	0.020458	0.0718423
XLOC_001327	Peaxi162Scf00007g01328	Protein of unknown function (DUF604)	1.70237	19.164	3.49278	6.7048	5e-05	0.000185415	yes		Peaxi162Scf59410g00001	4.43549	1.15723	39.1455	3.93e-10	1.3e-08
XLOC_034684	Peaxi162Scf01969g00022	2-succinylbenzoate--CoA ligase	3.73386	41.8849	3.48769	6.97366	5e-05	0.000185415	yes		Peaxi162Scf01038g00011	4.41992	5.11153	5.35345	0.0206813	0.0723988
XLOC_006522	Peaxi162Scf00063g02219		1.19811	13.3853	3.48182	2.93539	0.00165	0.00443308	yes		Peaxi162Scf00418g00037	4.41768	2.40475	5.10199	0.0238985	0.0808271
XLOC_033016	Peaxi162Scf01149g00114	laccase 12	24.0982	269.156	3.48144	8.38392	5e-05	0.000185415	yes		Peaxi162Scf00703g00116	4.41596	1.21106	5.12405	0.0235964	0.080054
XLOC_013408	Peaxi162Scf00173g00091	GDSL esterase/lipase	2.74966	30.6333	3.47777	5.547	5e-05	0.000185415	yes		Peaxi162Scf00516g00025	4.41251	1.69044	4.81178	0.0282658	0.0917475
XLOC_008249	Peaxi162Scf00083g01919	Aldehyde dehydrogenase family 3 member F1	0.444369	4.91907	3.46855	3.12456	0.0019	0.00502129	yes		Peaxi162Scf00382g00119	4.41088	7.76672	5.28115	0.0215575	0.0747779
XLOC_007755	Peaxi162Scf00076g00117	alpha/beta-Hydrolases superfamily protein	3.66366	39.9765	3.4478	6.98927	5e-05	0.000185415	yes		Peaxi162Scf00543g00310	4.41061	0.734896	5.09806	0.0239526	0.0809705
XLOC_022841	Peaxi162Scf00440g00218	glycerol-3-phosphate acyltransferase 5	10.4884	114.032	3.44257	8.10296	5e-05	0.000185415	yes		Peaxi162Scf00168g01126	4.39762	0.898312	4.84517	0.0277236	0.0904412
XLOC_012414	Peaxi162Scf00156g00918	LOB domain-containing protein 1	0.236828	2.56525	3.43719	1.3181	0.213	0.287891	no		Peaxi162Scf00684g00578	4.38481	3.39978	63.961	1.27e-15	1.01e-13
XLOC_028345	Peaxi162Scf00714g00019	Remorin family protein	2.55812	27.5582	3.42933	4.89239	5e-05	0.000185415	yes		Peaxi162Scf00786g00434	4.37662	4.1137	118.628	1.26e-27	7.07e-25
XLOC_006330	Peaxi162Scf00060g00711	ABC-2 type transporter family protein	6.31341	67.2308	3.41263	7.91272	5e-05	0.000185415	yes		Peaxi162Scf00167g01221	4.36687	0.490645	4.56504	0.032631	0.102139
XLOC_030779	Peaxi162Scf00901g00418	metal ion binding protein, putative [Ricinus communis] gb|EEF35919.1| metal ion binding protein, putative [Ricinus communis]	0.658578	6.95135	3.39987	2.23914	0.02635	0.0492417	yes		Peaxi162Scf00783g00336	4.36661	0.300057	4.67463	0.0306113	0.0974217
XLOC_007938	Peaxi162Scf00078g00616	Bifunctional aspartokinase/homoserine dehydrogenase 1, chloroplastic	0.562674	5.8977	3.38978	1.46766	0.213	0.287891	no		Peaxi162Scf00993g00016	4.36637	5.95227	71.5316	2.73e-17	2.81e-15
XLOC_025773	Peaxi162Scf00574g00118	Protein NRT1/ PTR FAMILY 4.6	0.423034	4.42805	3.38782	3.21258	0.00155	0.00419549	yes		Peaxi162Scf00610g00011	4.36469	0.880528	3.25236	0.0713207	0.180139
XLOC_000699	Peaxi162Scf00003g05227	nodulin MtN21 /EamA-like transporter family protein	4.3366	45.3604	3.3868	6.82094	5e-05	0.000185415	yes		Peaxi162Scf01254g00022	4.36277	4.76526	32.0371	1.51e-08	3.69e-07
XLOC_015873	Peaxi162Scf00230g00089	sulfate transporter 3	2.53952	26.4616	3.38128	6.7231	5e-05	0.000185415	yes		Peaxi162Scf00038g00118	4.35696	5.5269	83.4412	6.56e-20	1.05e-17
XLOC_015584	Peaxi162Scf00222g00057	Dof-type zinc finger DNA-binding family protein	0.841169	8.75381	3.37944	3.86849	5e-05	0.000185415	yes		Peaxi162Scf00003g04834	4.34327	4.97804	19.8864	8.22e-06	0.000106186
XLOC_007034	Peaxi162Scf00069g00212	UBP1-associated protein 2A	1.58061	16.4416	3.3788	5.40908	5e-05	0.000185415	yes		Peaxi162Scf00672g00810	4.34078	3.53306	63.6746	1.47e-15	1.16e-13
XLOC_003244	Peaxi162Scf00020g01220	Protein of unknown function (DUF604)	3.17473	32.8832	3.37265	6.5009	5e-05	0.000185415	yes		Peaxi162Scf00258g00045	4.33391	5.8644	92.8141	5.74e-22	1.29e-19
XLOC_032284	Peaxi162Scf01042g00019	Unknown protein	238.582	2468.8	3.37125	8.02828	5e-05	0.000185415	yes		Peaxi162Scf00599g00009	4.32961	6.7773	174.554	7.49e-40	1.55e-36
XLOC_015977	Peaxi162Scf00232g00026	RING/U-box superfamily protein	3.44659	35.437	3.36201	5.38902	5e-05	0.000185415	yes		Peaxi162Scf00347g00419	4.3216	2.35028	24.7914	6.39e-07	1.09e-05
XLOC_014715	Peaxi162Scf00203g01315	myb domain protein 67	1.62237	16.6607	3.36028	4.69255	5e-05	0.000185415	yes		Peaxi162Scf00284g00125	4.31399	4.63701	39.8896	2.69e-10	9.14e-09
XLOC_007103	Peaxi162Scf00070g00013	Unknown protein	217.122	2208.77	3.34667	7.21926	5e-05	0.000185415	yes		Peaxi162Scf00020g01818	4.31305	2.9636	47.4027	5.78e-12	2.63e-10
XLOC_022411	Peaxi162Scf00422g00510	inositol polyphosphate 5-phosphatase I	0.463928	4.6996	3.34057	3.23104	0.0071	0.0158376	yes		Peaxi162Scf00786g00455	4.3011	2.64656	22.4673	2.14e-06	3.24e-05
XLOC_018436	Peaxi162Scf00304g00226	laccase 12	8.62228	87.2135	3.33841	7.47718	5e-05	0.000185415	yes		Peaxi162Scf00071g00313	4.29754	5.62827	84.8059	3.29e-20	5.68e-18
XLOC_030452	Peaxi162Scf00860g00429	Subtilisin-like serine endopeptidase family protein	10.4738	105.849	3.33715	8.13414	5e-05	0.000185415	yes		Peaxi162Scf00016g03016	4.2857	1.46536	46.2477	1.04e-11	4.53e-10
XLOC_034834	Peaxi162Scf02777g00001	Unknown protein	7.76945	78.4565	3.33601	3.49181	0.0001	0.00035384	yes		Peaxi162Scf00789g00618	4.28181	3.66655	96.6815	8.14e-23	2.16e-20
XLOC_033418	Peaxi162Scf01217g00013	Unknown protein	174.273	1756.32	3.33314	6.61835	5e-05	0.000185415	yes		Peaxi162Scf00150g00062	4.27485	7.16816	111.169	5.43e-26	2.56e-23
XLOC_004465	Peaxi162Scf00037g00238	Glucose and ribitol dehydrogenase	2.62188	26.3957	3.33163	5.24477	5e-05	0.000185415	yes		Peaxi162Scf01172g00004	4.27363	5.38734	24.7166	6.64e-07	1.13e-05
XLOC_029557	Peaxi162Scf00789g00618		11.2523	113.263	3.33139	5.60747	5e-05	0.000185415	yes		Peaxi162Scf00434g00728	4.26692	0.557648	4.06949	0.0436645	0.126735
XLOC_023092	Peaxi162Scf00449g00418	Carbohydrate-binding protein	1.7042	17.1309	3.32944	2.70167	0.2189	0.293929	no		Peaxi162Scf00755g00009	4.26218	3.94399	107.454	3.54e-25	1.38e-22
XLOC_033053	Peaxi162Scf01158g00033	Unknown protein	63.4819	629.746	3.31035	7.85437	5e-05	0.000185415	yes		Peaxi162Scf00304g00013	4.26167	4.37492	36.3984	1.61e-09	4.74e-08
XLOC_029227	Peaxi162Scf00770g00316	galactinol synthase 1	0.33358	3.30111	3.30685	1.98429	0.2189	0.293929	no		Peaxi162Scf00079g00177	4.25916	0.721534	4.22598	0.0398096	0.118366
XLOC_032759	Peaxi162Scf01105g00217	Malate dehydrogenase	1.19244	11.7895	3.30552	4.60028	0.0001	0.00035384	yes		Peaxi162Scf00982g00216	4.24143	0.69373	4.50138	0.0338674	0.104994
XLOC_006906	Peaxi162Scf00067g00254	peripheral-type benzodiazepine receptor [Solanum tuberosum]	1.52978	15.0946	3.30263	3.0182	0.0051	0.0118794	yes		Peaxi162Scf00008g02420	4.23837	4.6313	87.1159	1.02e-20	1.89e-18
XLOC_014045	Peaxi162Scf00188g00624	Peroxidase superfamily protein	8.03828	79.3068	3.30248	6.47271	5e-05	0.000185415	yes		Peaxi162Scf00071g00212	4.23747	0.321591	11.905	0.000559836	0.00409729
XLOC_032382	Peaxi162Scf01056g00247	NAD(P)-binding Rossmann-fold superfamily protein	1.70221	16.7855	3.30174	4.34828	5e-05	0.000185415	yes		Peaxi162Scf00332g00763	4.2351	1.85649	4.42861	0.0353413	0.108475
XLOC_001093	Peaxi162Scf00005g00612	Adiponectin receptor protein	9.42455	92.7998	3.29963	7.33753	5e-05	0.000185415	yes		Peaxi162Scf01208g00135	4.23212	-0.676183	3.80146	0.051208	0.142327
XLOC_022899	Peaxi162Scf00442g00620	Adenine nucleotide alpha hydrolases-like superfamily protein	3.20996	31.3749	3.28898	4.50649	5e-05	0.000185415	yes		Peaxi162Scf00064g00530	4.22888	0.71389	4.40837	0.0357629	0.109364
XLOC_019145	Peaxi162Scf00327g00049	cytochrome P450, family 711, subfamily A, polypeptide 1	0.375026	3.66006	3.28681	2.58869	0.00675	0.0151532	yes		Peaxi162Scf00069g01724	4.22744	2.42237	61.313	4.87e-15	3.56e-13
XLOC_008436	Peaxi162Scf00087g00513	3-ketoacyl-CoA synthase 1	21.0547	205.297	3.2855	8.00147	5e-05	0.000185415	yes		Peaxi162Scf00352g00215	4.2214	0.867482	4.25544	0.0391249	0.116766
XLOC_035244	Peaxi162Scf56939g00003	Unknown protein	8.06392	78.0054	3.27402	4.67806	5e-05	0.000185415	yes		Peaxi162Scf00074g00101	4.21943	3.33315	42.6674	6.49e-11	2.46e-09
XLOC_012031	Peaxi162Scf00150g00810	GDSL esterase/lipase	16.0308	154.528	3.26895	7.3759	5e-05	0.000185415	yes		Peaxi162Scf00627g00058	4.21338	0.406626	4.39842	0.0359723	0.109782
XLOC_002836	Peaxi162Scf00016g00166	Unknown protein	1.50669	14.4159	3.2582	2.0061	0.20975	0.284288	no		Peaxi162Scf00347g00616	4.21323	4.30414	4.58326	0.0322858	0.101288
XLOC_008838	Peaxi162Scf00092g00338	Bifunctional inhibitor/lipid-transfer protein/seed storage 2S albumin superfamily protein	15.272	145.109	3.24817	6.6888	5e-05	0.000185415	yes		Peaxi162Scf00284g01042	4.21107	1.84843	4.51155	0.0336667	0.104543
XLOC_024109	Peaxi162Scf00493g00434	Raffinose synthase family protein	10.8044	102.082	3.24003	7.97982	5e-05	0.000185415	yes		Peaxi162Scf00073g01827	4.20899	-0.775863	12.7247	0.000360865	0.0028376
XLOC_026491	Peaxi162Scf00615g00019	Bifunctional pinoresinol-lariciresinol reductase	1.82806	17.2364	3.23707	4.2127	5e-05	0.000185415	yes		Peaxi162Scf00117g01130	4.2087	4.06107	4.54437	0.0330271	0.103036
XLOC_004164	Peaxi162Scf00033g00069	alcohol dehydrogenase 1	1.11616	10.4387	3.22533	3.61881	5e-05	0.000185415	yes		Peaxi162Scf00516g00012	4.2078	1.51744	4.44781	0.0349459	0.107596
XLOC_019405	Peaxi162Scf00332g00710	methyl-CPG-binding domain 10	9.3477	86.4045	3.20842	7.19344	5e-05	0.000185415	yes		Peaxi162Scf00964g00113	4.20775	0.659109	4.32218	0.0376187	0.113452
XLOC_017603	Peaxi162Scf00284g00019	Hypoxia-responsive family protein [Theobroma cacao] gb|EOY20019.1| Hypoxia-responsive family protein [Theobroma cacao]	2.85636	26.0548	3.1893	3.63156	0.0004	0.00125109	yes		Peaxi162Scf01600g00022	4.20211	1.02618	4.13468	0.042013	0.123167
XLOC_027769	Peaxi162Scf00684g00563	cytochrome b6f complex subunit (petM), putative	0.540667	4.92912	3.18852	1.99174	0.2189	0.293929	no		Peaxi162Scf00751g00221	4.20071	0.0175488	3.96827	0.0463653	0.132732
XLOC_031704	Peaxi162Scf00978g00116	Bifunctional inhibitor/lipid-transfer protein/seed storage 2S albumin superfamily protein	10.312	93.2755	3.17717	6.54765	5e-05	0.000185415	yes		Peaxi162Scf00037g00185	4.19429	0.792314	29.1284	6.77e-08	1.42e-06
XLOC_013820	Peaxi162Scf00182g00102	receptor lectin kinase	0.340476	3.06748	3.17143	2.649	0.00285	0.00715063	yes		Peaxi162Scf00037g01116	4.19285	-0.36839	3.6946	0.0545887	0.149358
XLOC_033056	Peaxi162Scf01158g00315	Unknown protein	5.89803	53.0321	3.16856	4.73934	5e-05	0.000185415	yes		Peaxi162Scf00332g00058	4.19244	0.0310415	3.75606	0.0526165	0.145344
XLOC_020186	Peaxi162Scf00357g00077	Protein of unknown function, DUF538	12.4777	110.731	3.14964	6.57939	5e-05	0.000185415	yes		Peaxi162Scf00074g00091	4.19001	1.10676	4.28117	0.0385369	0.11546
XLOC_014672	Peaxi162Scf00202g00313	Enoyl-[acyl-carrier-protein] reductase [NADH] 1	2.17769	19.3158	3.14891	4.8651	5e-05	0.000185415	yes		Peaxi162Scf00079g00175	4.18747	0.375359	4.24361	0.0393983	0.117379
XLOC_009724	Peaxi162Scf00108g00313	Haemolysin-III related integral membrane protein	0.432378	3.83115	3.14741	2.04128	0.02835	0.0524523	no		Peaxi162Scf00673g00012	4.17639	0.00991906	18.3434	1.84e-05	0.000215851
XLOC_002444	Peaxi162Scf00015g02613	ABC-2 type transporter family protein	17.3503	153.658	3.14669	7.90702	5e-05	0.000185415	yes		Peaxi162Scf00000g00481	4.17251	5.4865	38.7881	4.72e-10	1.54e-08
XLOC_004958	Peaxi162Scf00041g01811	myb domain protein 93	2.58176	22.4773	3.12204	4.90484	5e-05	0.000185415	yes		Peaxi162Scf00562g00052	4.17242	0.829124	4.01058	0.0452155	0.130323
XLOC_026820	Peaxi162Scf00634g00032	NAC domain protein,	5.13644	44.3338	3.10957	6.08474	5e-05	0.000185415	yes		Peaxi162Scf00020g02343	4.1708	0.974826	4.03579	0.0445448	0.128713
XLOC_004223	Peaxi162Scf00034g01612	disease resistance protein [Solanum lycopersicum]	1.44172	12.4392	3.10904	5.14541	5e-05	0.000185415	yes		Peaxi162Scf01270g00111	4.16867	2.69634	4.2959	0.0382043	0.114696
XLOC_020219	Peaxi162Scf00358g00814	alpha/beta-Hydrolases superfamily protein	17.8064	153.595	3.10866	6.93239	5e-05	0.000185415	yes		Peaxi162Scf00016g00166	4.15278	0.953369	4.15935	0.0414053	0.121799
XLOC_031429	Peaxi162Scf00953g00415	Pectin lyase-like superfamily protein	2.49927	21.5225	3.10627	5.02252	5e-05	0.000185415	yes		Peaxi162Scf00038g01732	4.15162	2.67894	41.2498	1.34e-10	4.82e-09
XLOC_003748	Peaxi162Scf00026g02513	SNF1-related protein kinase regulatory subunit gamma 1	1.38659	11.8556	3.09596	4.18248	5e-05	0.000185415	yes		Peaxi162Scf00786g00454	4.14956	2.79641	37.7004	8.25e-10	2.57e-08
XLOC_006793	Peaxi162Scf00066g01121	2-oxoisovalerate dehydrogenase subunit alpha 1, mitochondrial	0.997152	8.48995	3.08987	2.26153	0.21905	0.294097	no		Peaxi162Scf00207g00116	4.14575	1.94807	41.5727	1.14e-10	4.13e-09
XLOC_009300	Peaxi162Scf00102g01641	WRKY DNA-binding protein 56	4.53411	38.579	3.08893	4.38009	5e-05	0.000185415	yes		Peaxi162Scf00516g00330	4.14092	0.531287	23.081	1.55e-06	2.43e-05
XLOC_031778	Peaxi162Scf00984g00023	Beta-amyrin synthase	1.29683	10.9803	3.08186	4.79829	5e-05	0.000185415	yes		Peaxi162Scf00653g00015	4.13526	-0.0330842	3.68303	0.054969	0.150195
XLOC_019018	Peaxi162Scf00322g01519	cytochrome P450, family 718	3.44319	29.0818	3.0783	5.6193	5e-05	0.000185415	yes		Peaxi162Scf00103g02014	4.13373	6.73446	63.7487	1.41e-15	1.13e-13
XLOC_005356	Peaxi162Scf00045g02038	Histidine decarboxylase	86.6519	731.428	3.07741	7.27016	5e-05	0.000185415	yes		Peaxi162Scf00019g00226	4.12881	1.52701	39.121	3.98e-10	1.31e-08
XLOC_029721	Peaxi162Scf00802g00235	Acyl-[acyl-carrier-protein] desaturase 6, chloroplastic	15.2489	128.578	3.07586	6.70914	5e-05	0.000185415	yes		Peaxi162Scf00544g00513	4.12745	5.6568	82.9393	8.46e-20	1.34e-17
XLOC_032596	Peaxi162Scf01082g00004	Glutathione S-transferase family protein	1.99044	16.7515	3.07313	4.30037	0.0001	0.00035384	yes		Peaxi162Scf00299g00919	4.11287	1.61335	34.4659	4.34e-09	1.17e-07
XLOC_001287	Peaxi162Scf00006g05010	Eukaryotic aspartyl protease family protein	51.3019	429.6	3.06591	6.52139	5e-05	0.000185415	yes		Peaxi162Scf00962g00002	4.11068	0.771736	12.9568	0.000318769	0.00255408
XLOC_029117	Peaxi162Scf00763g00326	3-oxoacyl-[acyl-carrier-protein] reductase 4	2.07998	17.4014	3.06456	4.3758	5e-05	0.000185415	yes		Peaxi162Scf00516g00216	4.10492	6.38843	103.53	2.56e-24	8.85e-22
XLOC_028994	Peaxi162Scf00755g00009	Alcohol-forming fatty acyl-CoA reductase	9.39026	78.5177	3.06378	7.19117	5e-05	0.000185415	yes		Peaxi162Scf00069g00212	4.0999	2.43119	46.7862	7.92e-12	3.5e-10
XLOC_025059	Peaxi162Scf00540g00061	60S acidic ribosomal protein P0-1	1.43961	12.0062	3.06003	4.13795	0.0001	0.00035384	yes		Peaxi162Scf00153g00186	4.09915	2.27324	2.01536	0.155714	0.312605
XLOC_013281	Peaxi162Scf00171g00006	Translation initiation factor IF-2, putative isoform 1 [Theobroma cacao] gb|EOX92240.1| Translation initiation factor IF-2, putative isoform 1 [Theobroma cacao]	1.77836	14.8132	3.05826	4.53672	5e-05	0.000185415	yes		Peaxi162Scf00030g01721	4.0988	2.95142	64.1084	1.18e-15	9.45e-14
XLOC_010208	Peaxi162Scf00117g01729	HXXXD-type acyl-transferase family protein	8.80273	73.0824	3.0535	6.20423	5e-05	0.000185415	yes		Peaxi162Scf00137g01812	4.08326	3.78125	31.5795	1.91e-08	4.55e-07
XLOC_033783	Peaxi162Scf01305g00012	Cupredoxin superfamily protein	9.7888	81.0292	3.04924	5.88051	5e-05	0.000185415	yes		Peaxi162Scf00544g00616	4.08256	1.18483	16.8368	4.07e-05	0.000432886
XLOC_010535	Peaxi162Scf00123g00069	Calcium-dependent lipid-binding (CaLB domain) family protein	0.827458	6.83637	3.04647	3.98499	5e-05	0.000185415	yes		Peaxi162Scf00558g00515	4.07258	5.21707	75.5538	3.56e-18	4.31e-16
XLOC_007465	Peaxi162Scf00074g00227	alpha/beta-Hydrolases superfamily protein	11.3575	93.3124	3.03842	7.06465	5e-05	0.000185415	yes		Peaxi162Scf00444g00835	4.06986	1.70328	14.4196	0.000146275	0.00130419
XLOC_025934	Peaxi162Scf00583g00004	HXXXD-type acyl-transferase family protein	0.827924	6.7907	3.03599	3.18468	0.00035	0.00110899	yes		Peaxi162Scf00091g00074	4.06906	3.41198	85.4896	2.33e-20	4.12e-18
XLOC_030932	Peaxi162Scf00915g00125	PEBP (phosphatidylethanolamine-binding protein) family protein	0.926067	7.58591	3.03413	2.58291	0.0062	0.0140815	yes		Peaxi162Scf00700g00231	4.06827	4.52157	77.2457	1.51e-18	1.98e-16
XLOC_022904	Peaxi162Scf00442g00073	Pollen Ole e 1 allergen and extensin family protein	2.11607	17.3304	3.03385	2.64192	0.00165	0.00443308	yes		Peaxi162Scf00285g00717	4.058	5.71105	197.7	6.63e-45	6.87e-41
XLOC_014471	Peaxi162Scf00196g00325	Rhamnogalacturonate lyase family protein	1.05648	8.64045	3.03184	5.0804	5e-05	0.000185415	yes		Peaxi162Scf00010g02017	4.04672	0.152236	12.0397	0.000520785	0.0038482
XLOC_003251	Peaxi162Scf00020g00154	Late embryogenesis abundant protein	27.5574	223.872	3.02217	7.31953	5e-05	0.000185415	yes		Peaxi162Scf00102g01641	4.04436	2.02229	71.1715	3.27e-17	3.32e-15
XLOC_012641	Peaxi162Scf00160g01641	laccase 14	1.93486	15.6719	3.01788	5.44896	5e-05	0.000185415	yes		Peaxi162Scf00066g01121	4.04388	0.900791	10.5361	0.00117067	0.00745144
XLOC_025903	Peaxi162Scf00581g00054	Eukaryotic aspartyl protease family protein	0.37159	3.00812	3.01708	2.49393	0.0098	0.0209613	yes		Peaxi162Scf00269g00018	4.04204	3.84739	57.889	2.77e-14	1.81e-12
XLOC_015681	Peaxi162Scf00225g00034	alpha/beta-Hydrolases superfamily protein	20.9164	168.998	3.0143	6.40848	5e-05	0.000185415	yes		Peaxi162Scf00452g00037	4.04142	1.50875	18.8945	1.38e-05	0.000168115
XLOC_004002	Peaxi162Scf00030g01721	Serine/threonine-protein kinase SAPK1	1.26477	10.2096	3.01298	2.87285	0.0007	0.00206849	yes		Peaxi162Scf00428g00318	4.03833	0.952371	19.6076	9.51e-06	0.000120608
XLOC_020648	Peaxi162Scf00366g00813	galactinol synthase 1	12.1272	97.7629	3.01104	6.85473	5e-05	0.000185415	yes		Peaxi162Scf00062g00009	4.02444	1.24801	3.63202	0.0566781	0.15339
XLOC_006307	Peaxi162Scf00059g01918	Polyketide cyclase/dehydrase and lipid transport superfamily protein [Theobroma cacao] gb|EOX99430.1| Polyketide cyclase/dehydrase and lipid transport superfamily protein [Theobroma cacao]	9.45387	75.7581	3.00242	5.31728	5e-05	0.000185415	yes		Peaxi162Scf00661g00521	4.02251	4.10862	27.447	1.61e-07	3.12e-06
XLOC_004495	Peaxi162Scf00037g01033	respiratory burst oxidase homolog B	1.05206	8.4282	3.00201	4.50622	5e-05	0.000185415	yes		Peaxi162Scf00051g00215	4.02051	2.3086	3.82534	0.0504831	0.141088
XLOC_026195	Peaxi162Scf00597g00047	ABC-2 type transporter family protein	2.15017	17.1966	2.9996	5.62893	5e-05	0.000185415	yes		Peaxi162Scf00274g00625	4.01898	2.10318	3.77116	0.0521435	0.144288
XLOC_001025	Peaxi162Scf00004g00041	pleiotropic drug resistance 6	3.4743	27.6788	2.99399	7.07667	5e-05	0.000185415	yes		Peaxi162Scf00174g00045	4.01603	0.785022	15.8028	7.03e-05	0.000695991
XLOC_001247	Peaxi162Scf00006g00149	Unknown protein	6.30817	50.2073	2.9926	5.35514	5e-05	0.000185415	yes		Peaxi162Scf00191g01424	4.01054	1.80607	3.91847	0.0477584	0.135522
XLOC_023268	Peaxi162Scf00452g00037	GRAS family transcription factor family protein	0.697901	5.49879	2.97802	3.36621	0.0002	0.000667709	yes		Peaxi162Scf00015g01412	4.01014	0.99267	3.80833	0.0509983	0.141954
XLOC_020947	Peaxi162Scf00377g00012	expansin B2	1.96412	15.4333	2.97409	3.49924	0.0001	0.00035384	yes		Peaxi162Scf00059g01920	4.00829	2.97109	59.3723	1.3e-14	8.92e-13
XLOC_011401	Peaxi162Scf00133g01713	prohibitin 1	1.74429	13.6849	2.97188	2.7523	0.00315	0.00780583	yes		Peaxi162Scf00041g01811	3.9979	1.8767	36.4095	1.6e-09	4.73e-08
XLOC_025051	Peaxi162Scf00540g00013	Asparagine synthetase [glutamine-hydrolyzing]	148.821	1161.48	2.96431	5.29704	5e-05	0.000185415	yes		Peaxi162Scf00013g03437	3.99323	2.28616	3.89382	0.0484642	0.13698
XLOC_005235	Peaxi162Scf00045g02025	Histidine decarboxylase	49.8616	388.868	2.96328	6.98372	5e-05	0.000185415	yes		Peaxi162Scf00628g00516	3.98842	0.594873	3.78394	0.0517466	0.14343
XLOC_033424	Peaxi162Scf01217g00015	Unknown protein	174.797	1360.31	2.96018	7.238	5e-05	0.000185415	yes		Peaxi162Scf01184g00019	3.9865	4.1013	3.47498	0.0623035	0.16376
XLOC_003223	Peaxi162Scf00020g00718	glycerol-3-phosphate acyltransferase 4	6.93585	53.9259	2.95883	6.72592	5e-05	0.000185415	yes		Peaxi162Scf00450g00314	3.98139	4.31287	18.4981	1.7e-05	0.000201634
XLOC_021765	Peaxi162Scf00402g00511	Bifunctional inhibitor/lipid-transfer protein/seed storage 2S albumin superfamily protein	23.5517	182.606	2.95484	7.0787	5e-05	0.000185415	yes		Peaxi162Scf00815g00027	3.98003	3.12158	3.87755	0.048936	0.1379
XLOC_005234	Peaxi162Scf00045g00203	tyramine hydroxycinnamoyl transferase [Solanum tuberosum]	11.33	87.4972	2.94908	2.92737	0.0008	0.002331	yes		Peaxi162Scf01311g00015	3.97554	9.19558	3.82691	0.050436	0.141012
XLOC_000969	Peaxi162Scf00004g02221	Glycolipid transfer protein (GLTP) family protein	2.92207	22.3831	2.93735	2.2747	0.00695	0.0155433	yes		Peaxi162Scf00926g00516	3.97516	1.16752	3.73027	0.0534347	0.146899
XLOC_000516	Peaxi162Scf00002g05435	pleiotropic drug resistance 6	0.856778	6.55929	2.93655	4.87109	5e-05	0.000185415	yes		Peaxi162Scf00073g00173	3.97315	5.81063	74.1402	7.28e-18	8.15e-16
XLOC_019916	Peaxi162Scf00347g00043	Glycosyl hydrolase family protein with chitinase insertion domain	0.824113	6.29514	2.93332	1.7585	0.1326	0.195633	no		Peaxi162Scf00314g00529	3.97235	2.89622	19.3294	1.1e-05	0.00013758
XLOC_017604	Peaxi162Scf00284g00020	Hypoxia-responsive family protein [Theobroma cacao] gb|EOY20019.1| Hypoxia-responsive family protein [Theobroma cacao]	4.35328	33.0602	2.92492	2.42223	0.012	0.0249745	yes		Peaxi162Scf00207g00944	3.96959	3.77429	3.84947	0.0497618	0.1396
XLOC_019927	Peaxi162Scf00347g00625	temperature-induced lipocalin	11.1437	84.1889	2.9174	6.22878	5e-05	0.000185415	yes		Peaxi162Scf00190g01010	3.96539	4.49992	3.86622	0.0492674	0.138588
XLOC_010213	Peaxi162Scf00118g00003	Heavy metal transport/detoxification superfamily protein	1.78609	13.4476	2.91247	2.78958	0.0013	0.00359078	yes		Peaxi162Scf00516g00429	3.96216	2.66139	14.4456	0.000144268	0.00129114
XLOC_017254	Peaxi162Scf00270g00822	RING/U-box superfamily protein	10.3395	77.786	2.91134	7.15356	5e-05	0.000185415	yes		Peaxi162Scf01223g00010	3.95914	4.28108	3.81897	0.0506754	0.141359
XLOC_005456	Peaxi162Scf00047g00336	sucrose phosphate synthase 3F	0.668476	5.02302	2.90961	4.40124	5e-05	0.000185415	yes		Peaxi162Scf00569g00002	3.95863	4.67062	62.1147	3.24e-15	2.43e-13
XLOC_011195	Peaxi162Scf00130g00824	6-phosphogluconate dehydrogenase family protein	13.6491	102.379	2.90704	7.30139	5e-05	0.000185415	yes		Peaxi162Scf00985g00004	3.95824	0.342459	3.61852	0.0571398	0.154215
XLOC_025686	Peaxi162Scf00569g00016	Unknown protein	14.1528	105.787	2.902	5.88847	5e-05	0.000185415	yes		Peaxi162Scf00072g00011	3.95728	2.47042	3.59646	0.0579026	0.155549
XLOC_017430	Peaxi162Scf00274g00443	NAC domain protein,	0.652923	4.87127	2.89931	2.47676	0.0117	0.0244325	yes		Peaxi162Scf00401g00218	3.95362	0.536918	3.64981	0.0560757	0.15226
XLOC_033117	Peaxi162Scf01164g10021	Unknown protein	1.42248	10.6115	2.89914	4.04751	0.00125	0.00346795	yes		Peaxi162Scf00275g00115	3.9518	4.56569	75.0835	4.51e-18	5.22e-16
XLOC_001627	Peaxi162Scf00009g01526	transcription factor-related	1.34963	10.0286	2.89348	2.77488	0.0014	0.00383394	yes		Peaxi162Scf00003g00125	3.95071	0.225516	3.43465	0.0638423	0.166666
XLOC_017617	Peaxi162Scf00284g00315	laccase 5	116.22	863.522	2.89338	5.89992	5e-05	0.000185415	yes		Peaxi162Scf00037g00238	3.94898	3.55012	31.6263	1.87e-08	4.45e-07
XLOC_026577	Peaxi162Scf00618g00531	G-type lectin S-receptor-like serine/threonine-protein kinase	3.20691	23.7503	2.88869	5.74608	5e-05	0.000185415	yes		Peaxi162Scf00382g00061	3.94598	0.952886	22.1452	2.53e-06	3.76e-05
XLOC_007701	Peaxi162Scf00075g00208	Non-specific lipid-transfer protein	1.02976	7.6101	2.8856	1.54435	0.0654	0.107777	no		Peaxi162Scf00445g00118	3.94569	0.0526339	13.0158	0.00030887	0.00248436
XLOC_012436	Peaxi162Scf00157g01525	conserved hypothetical protein [Ricinus communis] gb|EEF37930.1| conserved hypothetical protein [Ricinus communis]	0.417838	3.07621	2.88014	1.792	0.2101	0.284647	no		Peaxi162Scf00003g04130	3.94447	-0.0535559	12.2918	0.00045496	0.00343408
XLOC_014877	Peaxi162Scf00207g00236	respiratory burst oxidase homologue D	0.949011	6.98227	2.8792	4.16054	5e-05	0.000185415	yes		Peaxi162Scf00416g00517	3.93722	0.419751	3.5675	0.0589211	0.157386
XLOC_016724	Peaxi162Scf00255g00912	embryo defective 2759	2.88654	21.2345	2.87899	4.57222	5e-05	0.000185415	yes		Peaxi162Scf00075g00208	3.92923	0.978365	15.3257	9.05e-05	0.000860586
XLOC_015310	Peaxi162Scf00213g00119	NAC domain containing protein 38	1.11001	8.14922	2.87609	3.20299	0.00035	0.00110899	yes		Peaxi162Scf00121g00621	3.92834	1.66131	3.47137	0.0624395	0.163999
XLOC_000799	Peaxi162Scf00003g00267	zinc-finger protein 2	2.69802	19.7183	2.86956	3.77109	0.0001	0.00035384	yes		Peaxi162Scf00033g00069	3.92663	3.20996	3.96318	0.0465057	0.132987
XLOC_025667	Peaxi162Scf00569g00002	Unknown protein	2.35403	17.1022	2.86097	1.77321	0.0679	0.111272	no		Peaxi162Scf00088g01715	3.91583	0.378915	3.3286	0.0680849	0.174289
XLOC_025173	Peaxi162Scf00544g00616	Alcohol-forming fatty acyl-CoA reductase	0.551374	3.99945	2.8587	2.64492	0.0025	0.00640186	yes		Peaxi162Scf00199g01019	3.91117	1.67729	15.6856	7.48e-05	0.000732789
XLOC_033530	Peaxi162Scf01248g00013	Unknown protein	4.70462	34.0183	2.85416	3.74163	5e-05	0.000185415	yes		Peaxi162Scf01366g00017	3.90568	-0.0929383	12.5963	0.00038651	0.00300165
XLOC_017438	Peaxi162Scf00274g00523	GDSL esterase/lipase	9.13757	66.0558	2.8538	6.21161	5e-05	0.000185415	yes		Peaxi162Scf00171g00006	3.90311	3.96873	52.2339	4.93e-13	2.64e-11
XLOC_012993	Peaxi162Scf00166g00035	B12D protein	4.51964	32.6684	2.85362	3.74023	0.0058	0.013289	yes		Peaxi162Scf00222g00058	3.90094	2.14474	19.1735	1.19e-05	0.000148482
XLOC_032319	Peaxi162Scf01051g00015	Cytosolic sulfotransferase 5	1.59108	11.4968	2.85316	3.52352	0.0001	0.00035384	yes		Peaxi162Scf00411g00117	3.89998	-0.371848	2.86582	0.0904798	0.21315
XLOC_013540	Peaxi162Scf00175g00218	Ninja-family protein 2	1.30363	9.39817	2.84985	3.67507	5e-05	0.000185415	yes		Peaxi162Scf00440g00218	3.89539	5.58002	136.612	1.47e-31	1.45e-28
XLOC_017193	Peaxi162Scf00269g00135	HXXXD-type acyl-transferase family protein	0.877287	6.31897	2.84857	3.03966	0.0007	0.00206849	yes		Peaxi162Scf00358g00029	3.88841	1.49402	31.5074	1.99e-08	4.7e-07
XLOC_002654	Peaxi162Scf00016g01737	alpha/beta-Hydrolases superfamily protein	4.39182	31.5333	2.84399	5.35533	5e-05	0.000185415	yes		Peaxi162Scf00618g00530	3.88712	-0.577558	7.7814	0.00527868	0.0251859
XLOC_033794	Peaxi162Scf01306g00016	Auxin-responsive GH3 family protein	11.3472	81.4645	2.84384	7.01357	5e-05	0.000185415	yes		Peaxi162Scf00382g00217	3.88115	3.52268	51.4058	7.51e-13	3.91e-11
XLOC_007224	Peaxi162Scf00071g00034	germin-like protein 2	0.538618	3.83659	2.83249	2.55785	0.00545	0.0125885	yes		Peaxi162Scf00045g00203	3.87054	5.50425	17.7097	2.57e-05	0.000290111
XLOC_020221	Peaxi162Scf00358g00097	potassium transporter 2	1.41379	10.0526	2.82992	4.8971	5e-05	0.000185415	yes		Peaxi162Scf00076g00331	3.86936	2.83343	47.3285	6e-12	2.71e-10
XLOC_005609	Peaxi162Scf00047g01545	Serinc-domain containing serine and sphingolipid biosynthesis protein	0.540263	3.82333	2.82309	2.34797	0.01205	0.0250653	yes		Peaxi162Scf00060g00711	3.86652	5.20454	73.248	1.14e-17	1.23e-15
XLOC_034290	Peaxi162Scf01482g00010	Protein kinase superfamily protein	0.871162	6.15808	2.82147	3.46638	0.0002	0.000667709	yes		Peaxi162Scf00183g00021	3.85337	-0.631921	2.83706	0.0921123	0.21591
XLOC_018161	Peaxi162Scf00299g00345	basic helix-loop-helix (bHLH) DNA-binding superfamily protein	0.692451	4.88037	2.81721	2.7027	0.0127	0.0262269	yes		Peaxi162Scf00269g00135	3.85305	6.35374	64.4279	1e-15	8.26e-14
XLOC_016141	Peaxi162Scf00236g00005	Unknown protein	23.9269	167.893	2.81083	6.63353	5e-05	0.000185415	yes		Peaxi162Scf00183g00923	3.85189	10.8528	34.5482	4.16e-09	1.13e-07
XLOC_018602	Peaxi162Scf00310g00211	acetyl-CoA carboxylase 1	4.52128	31.6715	2.80838	6.79075	5e-05	0.000185415	yes		Peaxi162Scf00020g00526	3.84974	0.0627184	13.1203	0.000292112	0.00236892
XLOC_021101	Peaxi162Scf00382g00061	3-ketoacyl-CoA synthase 6	0.942106	6.56327	2.80045	3.6013	0.00055	0.00166651	yes		Peaxi162Scf01058g00011	3.84336	2.96545	25.9385	3.52e-07	6.36e-06
XLOC_007607	Peaxi162Scf00074g00745	UDP-glucose 4-epimerase 5	3.51972	24.492	2.79878	5.08457	5e-05	0.000185415	yes		Peaxi162Scf00569g00008	3.83493	10.2083	25.4241	4.6e-07	8.1e-06
XLOC_010758	Peaxi162Scf00128g00135	UDP-galactose:fucoside alpha-3-galactosyltransferase [Morus notabilis]	0.545405	3.76788	2.78836	3.46508	0.0001	0.00035384	yes		Peaxi162Scf00182g00102	3.82953	0.214503	19.5393	9.86e-06	0.000124463
XLOC_004041	Peaxi162Scf00031g00715	Protein of unknown function (DUF707)	0.879559	6.07361	2.7877	2.94058	0.00075	0.00220004	yes		Peaxi162Scf00064g00008	3.82456	1.68961	14.9637	0.0001096	0.00101841
XLOC_032135	Peaxi162Scf01021g00213	Unknown protein	0.608954	4.19681	2.78489	1.23778	0.21585	0.290931	no		Peaxi162Scf00358g00097	3.81735	3.55493	81.853	1.47e-19	2.18e-17
XLOC_035228	Peaxi162Scf52871g00007	TRICHOME BIREFRINGENCE-LIKE 28	0.913655	6.27126	2.77903	3.17044	0.0004	0.00125109	yes		Peaxi162Scf00149g00023	3.81258	3.37761	30.6026	3.17e-08	7.17e-07
XLOC_029526	Peaxi162Scf00788g00213	3-ketoacyl-CoA synthase 2	0.933633	6.40377	2.77799	3.48036	0.00035	0.00110899	yes		Peaxi162Scf00108g00313	3.80949	1.04455	20.4615	6.08e-06	8.23e-05
XLOC_033004	Peaxi162Scf01149g00113	laccase 12	20.0446	137.217	2.77517	6.99581	5e-05	0.000185415	yes		Peaxi162Scf00415g00042	3.80481	-0.747484	14.6848	0.000127064	0.00115885
XLOC_026708	Peaxi162Scf00624g00918	aluminum-activated malate transporter 1	1.41272	9.64709	2.77161	3.676	0.0001	0.00035384	yes		Peaxi162Scf00232g00116	3.80128	9.68406	22.0448	2.66e-06	3.93e-05
XLOC_027938	Peaxi162Scf00691g00621	stachyose synthase	1.22515	8.33995	2.76708	4.36289	5e-05	0.000185415	yes		Peaxi162Scf01132g00348	3.80049	-0.0201327	10.8835	0.000970255	0.00640814
XLOC_033529	Peaxi162Scf01248g00004	NAD(P)H-quinone oxidoreductase subunit H, putative isoform 1 [Theobroma cacao] ref|XP_007034794.1| NAD(P)H-quinone oxidoreductase subunit H, putative isoform 1 [Theobroma cacao] gb|EOY05719.1| NAD(P)H-quinone oxidoreductase subunit H, putative isoform 1 [Theobroma cacao] gb|EOY05720.1| NAD(P)H-quinone oxidoreductase subunit H, putative isoform 1 [Theobroma cacao]	1.70904	11.6001	2.76287	2.69293	0.004	0.00962105	yes		Peaxi162Scf00015g00816	3.78775	6.81694	64.506	9.62e-16	7.97e-14
XLOC_026219	Peaxi162Scf00599g00008	ASR4 protein [Solanum peruvianum]	81.1653	550.347	2.76141	6.74993	5e-05	0.000185415	yes		Peaxi162Scf00222g00057	3.78517	3.23616	36.8506	1.28e-09	3.86e-08
XLOC_007795	Peaxi162Scf00076g00331	F-box family protein	4.25321	28.7898	2.75893	5.38005	5e-05	0.000185415	yes		Peaxi162Scf00684g00563	3.78204	7.55877	14.8525	0.000116254	0.00107137
XLOC_011481	Peaxi162Scf00135g00056	calcium-dependent protein kinase 33	2.7874	18.8013	2.75384	4.31002	5e-05	0.000185415	yes		Peaxi162Scf00220g00015	3.77938	0.26882	13.9191	0.000190848	0.00163815
XLOC_019928	Peaxi162Scf00347g00618	temperature-induced lipocalin	0.457471	3.06193	2.74269	1.91198	0.03015	0.0553234	no		Peaxi162Scf00014g00174	3.77645	0.374854	10.195	0.0014082	0.00866509
XLOC_002300	Peaxi162Scf00014g00030	pyruvate decarboxylase-2	7.7067	51.4004	2.7376	5.74962	5e-05	0.000185415	yes		Peaxi162Scf00078g00024	3.77282	0.785379	27.7179	1.4e-07	2.74e-06
XLOC_012208	Peaxi162Scf00152g01338	hydroxyproline-rich glycoprotein family protein	1.14399	7.61985	2.73569	3.28133	0.0001	0.00035384	yes		Peaxi162Scf00230g00089	3.77155	5.65162	56.2992	6.22e-14	3.85e-12
XLOC_023898	Peaxi162Scf00481g00028	Sucrose transport protein	0.529594	3.48982	2.7202	2.59328	0.00315	0.00780583	yes		Peaxi162Scf00002g00037	3.76908	0.952752	21.6004	3.36e-06	4.81e-05
XLOC_022968	Peaxi162Scf00444g00318	NAD(P)-binding Rossmann-fold superfamily protein	2.62719	17.3031	2.71944	4.26074	5e-05	0.000185415	yes		Peaxi162Scf00065g00322	3.76672	2.62017	42.2144	8.18e-11	3.04e-09
XLOC_005355	Peaxi162Scf00045g02037	tyramine hydroxycinnamoyl transferase [Solanum tuberosum]	28.3945	186.917	2.71872	7.39686	5e-05	0.000185415	yes		Peaxi162Scf01969g00022	3.76611	6.03113	104.987	1.23e-24	4.55e-22
XLOC_008067	Peaxi162Scf00080g01316	Prolyl endopeptidase	0.431926	2.84194	2.71802	3.18485	0.0003	0.000964629	yes		Peaxi162Scf00667g00615	3.76598	4.2696	20.5955	5.67e-06	7.71e-05
XLOC_000742	Peaxi162Scf00003g01121	F-box family protein, putative isoform 1 [Theobroma cacao] ref|XP_007042149.1| F-box family protein, putative isoform 1 [Theobroma cacao] ref|XP_007042150.1| F-box family protein, putative isoform 1 [Theobroma cacao] gb|EOX97979.1| F-box family protein, putative isoform 1 [Theobroma cacao] gb|EOX97980.1| F-box family protein, putative isoform 1 [Theobroma cacao] gb|EOX97981.1| F-box family protei…	0.430161	2.827	2.71632	2.12101	0.02865	0.0529343	no		Peaxi162Scf00069g01925	3.7535	3.02376	25.2729	4.98e-07	8.7e-06
XLOC_001381	Peaxi162Scf00007g00033	mitogen-activated protein kinase kinase kinase 15	1.2986	8.52924	2.71546	3.18475	0.00015	0.000513767	yes		Peaxi162Scf00203g01315	3.7515	1.35531	31.2108	2.31e-08	5.4e-07
XLOC_009958	Peaxi162Scf00111g00922	gibberellin 2-oxidase	0.641571	4.20359	2.71194	2.46405	0.01395	0.028439	yes		Peaxi162Scf01191g00004	3.74791	2.09273	15.4311	8.56e-05	0.000821639
XLOC_024206	Peaxi162Scf00498g10029	cinnamyl alcohol dehydrogenase 9	3.22401	21.0753	2.70863	4.83528	5e-05	0.000185415	yes		Peaxi162Scf01217g00110	3.74219	8.54166	28.957	7.4e-08	1.53e-06
XLOC_033058	Peaxi162Scf01158g00313	Bifunctional inhibitor/lipid-transfer protein/seed storage 2S albumin superfamily protein [Theobroma cacao] gb|EOX94707.1| Bifunctional inhibitor/lipid-transfer protein/seed storage 2S albumin superfamily protein [Theobroma cacao]	82.1741	536.519	2.70687	6.55038	5e-05	0.000185415	yes		Peaxi162Scf00998g00126	3.74017	4.827	27.0508	1.98e-07	3.72e-06
XLOC_024537	Peaxi162Scf00519g00012	calcium-dependent protein kinase 21	0.811627	5.2747	2.7002	2.33205	0.00825	0.0180482	yes		Peaxi162Scf00581g00054	3.73834	1.49125	28.7305	8.32e-08	1.71e-06
XLOC_026727	Peaxi162Scf00626g00414	MATE efflux family protein	1.38128	8.96876	2.6989	3.80704	5e-05	0.000185415	yes		Peaxi162Scf00037g01033	3.73538	3.72395	5.16374	0.0230632	0.0786961
XLOC_016671	Peaxi162Scf00253g01614	Heavy metal transport/detoxification superfamily protein	3.39321	21.9387	2.69276	3.68361	5e-05	0.000185415	yes		Peaxi162Scf00020g01220	3.72183	3.3142	53.7104	2.32e-13	1.33e-11
XLOC_018594	Peaxi162Scf00310g00516		2.13267	13.6464	2.67779	2.91065	0.01445	0.0293197	yes		Peaxi162Scf00007g00072	3.71984	4.72905	16.1299	5.91e-05	0.000598419
XLOC_027085	Peaxi162Scf00650g00227	BAX inhibitor 1	0.93571	5.98097	2.67625	1.41529	0.06545	0.107848	no		Peaxi162Scf62316g00002	3.7174	4.63195	28.6734	8.57e-08	1.76e-06
XLOC_032329	Peaxi162Scf01051g00145	Transducin/WD40 repeat-like superfamily protein isoform 1 [Theobroma cacao] gb|EOX90660.1| Transducin/WD40 repeat-like superfamily protein isoform 1 [Theobroma cacao]	1.71548	10.9527	2.6746	5.49573	5e-05	0.000185415	yes		Peaxi162Scf00175g00218	3.715	4.0109	37.6956	8.27e-10	2.57e-08
XLOC_033509	Peaxi162Scf01242g00126	conserved hypothetical protein [Ricinus communis] gb|EEF35096.1| conserved hypothetical protein [Ricinus communis]	0.760044	4.84188	2.67141	2.21127	0.01515	0.0305467	yes		Peaxi162Scf00074g01735	3.71098	0.966357	19.7655	8.76e-06	0.00011242
XLOC_029419	Peaxi162Scf00783g00216	Chalcone-flavanone isomerase family protein	0.81529	5.17891	2.66726	2.30779	0.00305	0.0075881	yes		Peaxi162Scf00188g00624	3.71032	2.7924	24.0808	9.24e-07	1.52e-05
XLOC_032312	Peaxi162Scf01050g00224	Cysteine proteinases superfamily protein	2.09984	13.3376	2.66715	4.06731	5e-05	0.000185415	yes		Peaxi162Scf01310g00005	3.69535	0.296926	2.95401	0.0856649	0.205144
XLOC_000924	Peaxi162Scf00003g04929	basic helix-loop-helix (bHLH) DNA-binding superfamily protein	0.739957	4.69877	2.66677	1.57677	0.0654	0.107777	no		Peaxi162Scf00984g00023	3.69418	2.55107	20.6761	5.44e-06	7.44e-05
XLOC_019307	Peaxi162Scf00331g01128	phytoalexin-deficient 4-1 protein [Solanum tuberosum]	0.537617	3.41296	2.66637	1.15079	0.2166	0.291697	no		Peaxi162Scf00009g01526	3.69018	1.66512	18.7209	1.51e-05	0.000182109
XLOC_008577	Peaxi162Scf00089g00717	RING/U-box superfamily protein	0.888248	5.6279	2.66356	2.18342	0.00995	0.02124	yes		Peaxi162Scf00016g00336	3.68906	-0.18655	2.83881	0.0920121	0.215755
XLOC_035071	Peaxi162Scf22270g00001	Unknown protein	2.55195	16.1322	2.66027	2.0422	0.0362	0.0648039	no		Peaxi162Scf00597g00047	3.6829	2.97047	42.8777	5.83e-11	2.23e-09
XLOC_019380	Peaxi162Scf00332g00222	Major facilitator superfamily protein	2.5305	15.9896	2.65964	4.97785	5e-05	0.000185415	yes		Peaxi162Scf00013g00945	3.68046	6.6678	3.09708	0.0784329	0.192795
XLOC_014888	Peaxi162Scf00207g00045	CBL-interacting protein kinase 25	2.73556	17.2769	2.65894	3.76175	5e-05	0.000185415	yes		Peaxi162Scf00304g01122	3.67767	0.686471	11.5885	0.000663597	0.00468773
XLOC_029417	Peaxi162Scf00783g00133	Bifunctional inhibitor/lipid-transfer protein/seed storage 2S albumin superfamily protein	81.7093	514.033	2.65329	6.37287	5e-05	0.000185415	yes		Peaxi162Scf52871g00007	3.67753	0.164988	20.2915	6.65e-06	8.85e-05
XLOC_027211	Peaxi162Scf00658g00314	delta 1-pyrroline-5-carboxylate synthase 2	20.2529	125.761	2.63449	6.85455	5e-05	0.000185415	yes		Peaxi162Scf00207g00440	3.67406	5.70309	3.10475	0.0780642	0.192255
XLOC_007596	Peaxi162Scf00074g00622	3-oxoacyl-[acyl-carrier-protein] synthase 2	5.56316	34.305	2.62444	5.68091	5e-05	0.000185415	yes		Peaxi162Scf00459g00056	3.67334	3.03958	3.07345	0.0795806	0.194794
XLOC_026587	Peaxi162Scf00619g00113	Protein kinase superfamily protein	1.60703	9.90046	2.6231	3.7246	5e-05	0.000185415	yes		Peaxi162Scf00753g00337	3.67219	0.598245	3.01947	0.0822705	0.199549
XLOC_014639	Peaxi162Scf00201g00415	COBRA-like protein 1	0.61192	3.74838	2.61485	2.12212	0.0105	0.0222534	yes		Peaxi162Scf00074g00356	3.67214	3.43758	3.09545	0.0785115	0.192919
XLOC_030021	Peaxi162Scf00823g00021	Blue (type 1) copper domain [Medicago truncatula]	0.465205	2.846	2.613	1.20839	0.0655	0.10792	no		Peaxi162Scf00255g00025	3.67161	2.63676	3.08663	0.0789381	0.19367
XLOC_032600	Peaxi162Scf01082g00111	Glutathione S-transferase family protein	0.898443	5.46487	2.60469	2.54028	0.0074	0.0164183	yes		Peaxi162Scf00016g01819	3.67033	0.542117	3.06491	0.0799995	0.19549
XLOC_002401	Peaxi162Scf00015g00941	NAC domain protein,	2.1085	12.8066	2.6026	3.88478	0.0001	0.00035384	yes		Peaxi162Scf00299g00854	3.67017	3.9048	34.7225	3.8e-09	1.04e-07
XLOC_021120	Peaxi162Scf00382g00086	Unknown protein	0.953505	5.78776	2.60169	1.40037	0.0658	0.108344	no		Peaxi162Scf00110g02023	3.66994	0.476661	2.89637	0.0887795	0.210077
XLOC_013876	Peaxi162Scf00183g00923	Inositol-3-phosphate synthase	1.51195	9.17201	2.60082	4.23707	5e-05	0.000185415	yes		Peaxi162Scf00443g00512	3.66896	5.16868	3.09237	0.07866	0.193171
XLOC_018004	Peaxi162Scf00294g00813	At5g37260-like protein [Solanum arcanum]	1.3909	8.42894	2.59934	4.4826	5e-05	0.000185415	yes		Peaxi162Scf00684g00571	3.6658	-0.117575	2.56877	0.108992	0.244445
XLOC_034440	Peaxi162Scf01569g00002	RING-H2 zinc finger protein ATL4 [Arabidopsis thaliana]	0.574465	3.44172	2.58284	2.02482	0.02045	0.0395875	yes		Peaxi162Scf00042g02725	3.66557	3.62998	3.0861	0.0789639	0.193688
XLOC_034388	Peaxi162Scf01533g00025	Galactose mutarotase-like superfamily protein	0.918786	5.49045	2.57912	2.60328	0.0045	0.0106537	yes		Peaxi162Scf00418g00925	3.66368	2.26998	3.00952	0.0827766	0.200312
XLOC_025723	Peaxi162Scf00571g00054	Unknown protein	4.64531	27.7303	2.57762	2.91555	0.00655	0.0147655	yes		Peaxi162Scf00265g00210	3.66363	8.79038	3.009	0.0828035	0.20033
XLOC_013675	Peaxi162Scf00177g01232	GDSL esterase/lipase	0.912981	5.4421	2.57551	3.322	0.0001	0.00035384	yes		Peaxi162Scf01248g00013	3.66361	2.28431	23.7093	1.12e-06	1.81e-05
XLOC_011247	Peaxi162Scf00131g00007	Bifunctional inhibitor/lipid-transfer protein/seed storage 2S albumin superfamily protein	18.639	111.034	2.5746	5.57942	5e-05	0.000185415	yes		Peaxi162Scf00027g00003	3.6609	2.0925	2.90638	0.0882296	0.209349
XLOC_008512	Peaxi162Scf00088g00044	Sterile alpha motif (SAM) domain-containing protein	2.46189	14.6515	2.57321	3.43982	0.0001	0.00035384	yes		Peaxi162Scf00013g00072	3.65894	1.96821	3.06328	0.0800801	0.195629
XLOC_007022	Peaxi162Scf00069g01925	Serine/arginine repetitive matrix protein 2, putative [Theobroma cacao] gb|EOY13125.1| Serine/arginine repetitive matrix protein 2, putative [Theobroma cacao]	0.595877	3.54303	2.5719	2.12926	0.0104	0.0220707	yes		Peaxi162Scf00004g00283	3.65494	1.77357	2.88626	0.0893382	0.211061
XLOC_010620	Peaxi162Scf00125g01022	beta-amylase 1	11.4184	67.2834	2.55889	6.59103	5e-05	0.000185415	yes		Peaxi162Scf00225g00086	3.65386	-0.0490026	2.78589	0.0950981	0.221211
XLOC_031095	Peaxi162Scf00927g00035	flavonol synthase 1	11.3343	66.7704	2.55851	6.17978	5e-05	0.000185415	yes		Peaxi162Scf00970g00162	3.6538	0.683185	2.95472	0.0856271	0.205125
XLOC_015145	Peaxi162Scf00209g00411	Protein NRT1/ PTR FAMILY 4.6	4.75803	27.9893	2.55644	5.47352	5e-05	0.000185415	yes		Peaxi162Scf01216g00053	3.65147	10.3509	2.99484	0.0835303	0.201571
XLOC_012816	Peaxi162Scf00164g00138	Protein phosphatase 2C family protein	17.947	105.031	2.549	6.27419	5e-05	0.000185415	yes		Peaxi162Scf00123g00069	3.64865	2.39836	23.7784	1.08e-06	1.75e-05
XLOC_025544	Peaxi162Scf00560g00216	multiprotein bridging factor 1C	12.354	72.2524	2.54807	4.73486	5e-05	0.000185415	yes		Peaxi162Scf00097g02320	3.64693	0.669958	12.6839	0.000368815	0.00288451
XLOC_003069	Peaxi162Scf00017g02231	formin 8	1.77656	10.3683	2.54503	4.78648	5e-05	0.000185415	yes		Peaxi162Scf00203g01425	3.64596	0.143338	13.4568	0.000244124	0.00202576
XLOC_017618	Peaxi162Scf00284g00033	Dehydration-responsive element-binding protein 2A	0.855022	4.97996	2.5421	2.69086	0.00125	0.00346795	yes		Peaxi162Scf00975g00122	3.64544	2.82998	2.99227	0.083663	0.20182
XLOC_010091	Peaxi162Scf00115g00038	high affinity nitrate transporter 2.6	14.6699	85.2439	2.53873	6.51448	5e-05	0.000185415	yes		Peaxi162Scf00540g00061	3.64488	4.06682	38.8928	4.48e-10	1.47e-08
XLOC_022463	Peaxi162Scf00423g00716	E3 ubiquitin ligase SCF complex subunit SKP1/ASK1 family protein	1.07616	6.24072	2.53583	1.90151	0.03795	0.0675109	no		Peaxi162Scf00360g00419	3.64385	-0.488082	11.0355	0.000893851	0.00599523
XLOC_013106	Peaxi162Scf00168g01522	conserved hypothetical protein [Ricinus communis] gb|EEF40753.1| conserved hypothetical protein [Ricinus communis]	0.955241	5.47695	2.51944	1.39548	0.21755	0.292548	no		Peaxi162Scf00442g00073	3.63623	2.31338	40.3873	2.08e-10	7.21e-09
XLOC_009951	Peaxi162Scf00111g00065	Leucine-rich receptor-like protein kinase family protein	0.898398	5.13838	2.51589	4.19071	5e-05	0.000185415	yes		Peaxi162Scf01158g00315	3.63182	3.372	29.7216	4.99e-08	1.08e-06
XLOC_006031	Peaxi162Scf00055g00109	laccase 3	19.8904	113.482	2.51231	6.10239	5e-05	0.000185415	yes		Peaxi162Scf00152g01436	3.6307	1.22147	12.9935	0.000312577	0.00251031
XLOC_031283	Peaxi162Scf00942g00001	CAP (Cysteine-rich secretory proteins, Antigen 5, and Pathogenesis-related 1 protein) superfamily protein	0.51273	2.92329	2.51132	1.05305	0.22395	0.299174	no		Peaxi162Scf00016g00183	3.6181	2.59057	2.75948	0.0966799	0.223786
XLOC_030523	Peaxi162Scf00876g00433	Ubiquitin-fold modifier 1	1.08272	6.16814	2.51017	1.95007	0.0361	0.0646485	no		Peaxi162Scf00422g00510	3.61416	0.603144	21.52	3.5e-06	4.98e-05
XLOC_004763	Peaxi162Scf00038g02224	17.4 kDa class III heat shock protein	11.4281	65.1008	2.51009	4.73387	5e-05	0.000185415	yes		Peaxi162Scf00310g00521	3.6115	2.21	37.8828	7.51e-10	2.35e-08
XLOC_016642	Peaxi162Scf00253g00137	UDP-glucose:glucosyltransferase [Lycium barbarum]	0.543374	3.08852	2.5069	2.46069	0.00165	0.00443308	yes		Peaxi162Scf00860g00432	3.61018	5.07771	57.1209	4.1e-14	2.62e-12
XLOC_031813	Peaxi162Scf00985g00422	Peroxidase superfamily protein	127.755	724.686	2.50397	5.52941	5e-05	0.000185415	yes		Peaxi162Scf00076g00117	3.60847	3.14916	66.2124	4.05e-16	3.54e-14
XLOC_029872	Peaxi162Scf00814g00227	3-ketoacyl-CoA synthase 6	3.00646	17.0495	2.50359	4.56506	5e-05	0.000185415	yes		Peaxi162Scf00080g01316	3.60549	1.17937	36.9815	1.19e-09	3.62e-08
XLOC_009865	Peaxi162Scf00111g00125	NADH-ubiquinone oxidoreductase chain 5	7.1514	40.54	2.50305	6.23264	5e-05	0.000185415	yes		Peaxi162Scf00089g00724	3.60501	0.271298	2.76437	0.0963845	0.223351
XLOC_019146	Peaxi162Scf00327g00413	heat shock transcription factor A2	0.788962	4.47122	2.50264	2.64268	0.00295	0.00736963	yes		Peaxi162Scf00089g01433	3.59948	4.35425	14.1427	0.00016945	0.00148024
XLOC_028505	Peaxi162Scf00722g00044	Major facilitator superfamily protein	1.09365	6.17669	2.49768	3.13697	5e-05	0.000185415	yes		Peaxi162Scf00003g05227	3.59804	2.61462	80.4231	3.02e-19	4.29e-17
XLOC_014301	Peaxi162Scf00193g00005	Pentatricopeptide repeat (PPR) superfamily protein	0.62427	3.51646	2.49388	2.2312	0.00785	0.0172839	yes		Peaxi162Scf00288g00084	3.59599	-0.549183	8.28554	0.00399619	0.0202568
XLOC_027932	Peaxi162Scf00691g00316	Calcium-dependent phosphotriesterase superfamily protein	18.239	102.482	2.49027	5.87451	5e-05	0.000185415	yes		Peaxi162Scf00402g00513	3.595	7.94214	40.0358	2.49e-10	8.51e-09
XLOC_021880	Peaxi162Scf00406g00051	conserved hypothetical protein [Ricinus communis] gb|EEF30077.1| conserved hypothetical protein [Ricinus communis]	1.1827	6.62528	2.48589	2.69696	0.00455	0.0107576	yes		Peaxi162Scf00060g00123	3.59404	5.68682	36.859	1.27e-09	3.85e-08
XLOC_032927	Peaxi162Scf01132g00348		0.568635	3.18444	2.48546	1.36831	0.2156	0.290649	no		Peaxi162Scf00690g00037	3.59186	-0.861328	2.55036	0.110269	0.246442
XLOC_004022	Peaxi162Scf00031g01316		0.577793	3.23556	2.48539	1.16414	0.2181	0.293136	no		Peaxi162Scf01050g00224	3.58648	2.11331	20.1851	7.03e-06	9.27e-05
XLOC_008467	Peaxi162Scf00088g00035	Serine-rich protein-related [Theobroma cacao] gb|EOY31261.1| Serine-rich protein-related [Theobroma cacao]	4.35928	24.3847	2.48382	2.54058	0.0025	0.00640186	yes		Peaxi162Scf00984g00248	3.58533	3.62016	4.22217	0.039899	0.118581
XLOC_000230	Peaxi162Scf00001g00369	sucrose synthase 3	10.9377	61.1259	2.48248	6.23903	5e-05	0.000185415	yes		Peaxi162Scf00241g01010	3.58257	4.30479	10.9227	0.000949929	0.00629396
XLOC_033460	Peaxi162Scf01227g00034	Transketolase	0.489498	2.72227	2.47544	2.59244	0.0006	0.00180172	yes		Peaxi162Scf00094g01012	3.57826	-0.374454	14.202	0.000164199	0.0014415
XLOC_006367	Peaxi162Scf00060g00123	Unknown protein	0.847428	4.68291	2.46624	3.57459	0.0001	0.00035384	yes		Peaxi162Scf01217g00112	3.57407	7.7552	25.2293	5.09e-07	8.88e-06
XLOC_024610	Peaxi162Scf00521g00613	1-aminocyclopropane-1-carboxylate oxidase	4.12892	22.7993	2.46515	4.64256	5e-05	0.000185415	yes		Peaxi162Scf00002g01621	3.57382	2.41017	20.2037	6.96e-06	9.2e-05
XLOC_020144	Peaxi162Scf00357g00524	Pectin lyase-like superfamily protein	4.91201	27.0572	2.46163	5.10104	5e-05	0.000185415	yes		Peaxi162Scf00565g00021	3.57239	0.343709	2.56033	0.109576	0.24532
XLOC_007550	Peaxi162Scf00074g01832	Unknown protein	0.660322	3.6372	2.46159	1.05869	0.22255	0.297626	no		Peaxi162Scf00496g00815	3.56991	2.21042	10.7408	0.00104797	0.00680761
XLOC_009740	Peaxi162Scf00108g00119	annexin 8	51.4998	283.369	2.46004	6.05994	5e-05	0.000185415	yes		Peaxi162Scf00048g00049	3.56706	0.347131	7.57445	0.00592015	0.027567
XLOC_023843	Peaxi162Scf00478g00045	Lipase/lipooxygenase, PLAT/LH2 family protein	7.65958	41.9528	2.45343	4.73705	5e-05	0.000185415	yes		Peaxi162Scf00382g00086	3.5662	3.29641	17.5103	2.86e-05	0.000317342
XLOC_031956	Peaxi162Scf00998g00127	NAC domain protein,	0.574457	3.13509	2.44824	1.87302	0.0187	0.0366415	yes		Peaxi162Scf00005g00612	3.5634	4.92987	93.4356	4.2e-22	9.66e-20
XLOC_009543	Peaxi162Scf00105g00026	BURP domain-containing protein	5.75417	31.3847	2.44738	5.13859	5e-05	0.000185415	yes		Peaxi162Scf00087g00014	3.56235	2.90842	24.851	6.19e-07	1.06e-05
XLOC_005160	Peaxi162Scf00045g00046	Unknown protein	0.617312	3.35926	2.44407	1.50555	0.2198	0.294853	no		Peaxi162Scf01192g00008	3.55162	1.07477	23.2441	1.43e-06	2.25e-05
XLOC_005397	Peaxi162Scf00046g00529	Structural maintenance of chromosomes protein 3	0.969306	5.26603	2.44169	2.83777	0.00025	0.000817896	yes		Peaxi162Scf00073g01325	3.55126	1.03704	17.19	3.38e-05	0.000366172
XLOC_005466	Peaxi162Scf00047g00053	lectin receptor kinase a4.3	11.1716	60.5794	2.439	6.14476	5e-05	0.000185415	yes		Peaxi162Scf00454g00117	3.53419	0.689434	8.31345	0.00393525	0.0200066
XLOC_002108	Peaxi162Scf00013g00103	NAC domain protein,	0.52434	2.84268	2.43867	1.55881	0.0464	0.0802434	no		Peaxi162Scf00272g00225	3.52473	0.271586	11.4978	0.000696798	0.00489058
XLOC_016589	Peaxi162Scf00252g00228	abscisic acid responsive elements-binding factor 2	8.45447	45.8133	2.43798	5.58518	5e-05	0.000185415	yes		Peaxi162Scf00196g00119	3.52282	9.99902	30.2825	3.73e-08	8.3e-07
XLOC_005708	Peaxi162Scf00049g00075	cytochrome P450, family 76, subfamily C, polypeptide 4	1.21921	6.57045	2.43005	2.55047	0.00235	0.00606142	yes		Peaxi162Scf00650g00312	3.52055	0.372641	10.1541	0.00143982	0.00882294
XLOC_003672	Peaxi162Scf00025g00312	26S proteasome non-ATPase regulatory subunit 12 homolog A	0.59927	3.21712	2.42449	2.0119	0.01205	0.0250653	yes		Peaxi162Scf00442g00620	3.51353	2.98822	27.7218	1.4e-07	2.74e-06
XLOC_030456	Peaxi162Scf00860g00023	UPF0496 protein	0.614415	3.28794	2.4199	2.07962	0.01205	0.0250653	yes		Peaxi162Scf00583g00004	3.50661	1.43202	25.3035	4.9e-07	8.59e-06
XLOC_007404	Peaxi162Scf00073g00917	Major pollen allergen Bet v 1-M/N	0.861261	4.59701	2.41617	1.73375	0.03655	0.0653468	no		Peaxi162Scf00336g00172	3.50415	2.23127	16.2668	5.5e-05	0.000563026
XLOC_019112	Peaxi162Scf00325g00711	Unknown protein	28.3297	150.842	2.41264	4.99146	5e-05	0.000185415	yes		Peaxi162Scf00845g00031	3.50358	4.08923	11.8911	0.000564034	0.00411793
XLOC_020625	Peaxi162Scf00366g00001	Sec14p-like phosphatidylinositol transfer family protein	1.62577	8.63538	2.40914	2.67224	0.0008	0.002331	yes		Peaxi162Scf00496g00814	3.49039	0.997597	8.81127	0.00299376	0.0160889
XLOC_001878	Peaxi162Scf00011g00193	Protein NRT1/ PTR FAMILY 4.3	8.67565	46.0329	2.40762	5.83498	5e-05	0.000185415	yes		Peaxi162Scf02777g00001	3.47756	1.21533	17.5656	2.78e-05	0.000310089
XLOC_009813	Peaxi162Scf00110g00133	cytochrome P450, family 76, subfamily G, polypeptide 1	2.59467	13.7369	2.40443	3.22987	5e-05	0.000185415	yes		Peaxi162Scf00953g00011	3.47684	4.6633	17.4222	2.99e-05	0.000329217
XLOC_002563	Peaxi162Scf00015g00308	RNA-binding protein 42	1.23312	6.51916	2.40237	2.96327	0.00355	0.00866564	yes		Peaxi162Scf01056g00247	3.46683	2.14567	34.5892	4.07e-09	1.11e-07
XLOC_018804	Peaxi162Scf00314g01041	AP2-like ethylene-responsive transcription factor	11.8541	62.5157	2.39884	5.7872	5e-05	0.000185415	yes		Peaxi162Scf00271g00128	3.46235	1.27189	10.6907	0.00107675	0.00694974
XLOC_000175	Peaxi162Scf00001g00217	Heat shock protein DnaJ with tetratricopeptide repeat	45.5531	239.596	2.39498	5.8234	5e-05	0.000185415	yes		Peaxi162Scf00481g00028	3.4613	4.57211	29.5237	5.52e-08	1.18e-06
XLOC_006893	Peaxi162Scf00067g00193	Protein of unknown function, DUF538	8.25002	43.1587	2.38718	3.79078	5e-05	0.000185415	yes		Peaxi162Scf00004g02221	3.45121	1.90296	38.6327	5.12e-10	1.65e-08
XLOC_012547	Peaxi162Scf00159g01028	sulfate transporter 91	9.05514	47.2444	2.38334	6.06467	5e-05	0.000185415	yes		Peaxi162Scf00978g00116	3.4494	4.16827	46.4847	9.23e-12	4.05e-10
XLOC_011534	Peaxi162Scf00137g00016	Peroxidase superfamily protein	26.6459	138.368	2.37652	5.69756	5e-05	0.000185415	yes		Peaxi162Scf01445g00123	3.44644	2.20874	2.27494	0.13148	0.279075
XLOC_027941	Peaxi162Scf00691g00003	Multidrug resistance protein ABC transporter family protein, putative [Theobroma cacao] gb|EOX95238.1| Multidrug resistance protein ABC transporter family protein, putative [Theobroma cacao]	3.66827	19.0285	2.37499	3.38976	0.0002	0.000667709	yes		Peaxi162Scf00087g00513	3.44614	6.80877	73.4169	1.05e-17	1.15e-15
XLOC_025497	Peaxi162Scf00559g00043	C2 calcium/lipid-binding plant phosphoribosyltransferase family protein	3.39787	17.6202	2.37453	5.08064	5e-05	0.000185415	yes		Peaxi162Scf01012g00011	3.44599	3.85877	29.4253	5.81e-08	1.24e-06
XLOC_015683	Peaxi162Scf00225g00417		0.686241	3.54034	2.3671	1.90825	0.02155	0.0414229	yes		Peaxi162Scf00234g00019	3.44287	-0.0175222	16.7798	4.2e-05	0.000444053
XLOC_006597	Peaxi162Scf00064g01429	Auxin efflux carrier family protein	2.29803	11.7982	2.3601	3.90035	5e-05	0.000185415	yes		Peaxi162Scf00073g00917	3.43869	-0.0943654	11.5698	0.000670322	0.00472718
XLOC_021609	Peaxi162Scf00397g00519	Carbonyl reductase [NADPH] 3	2.94397	15.0585	2.35474	3.46332	5e-05	0.000185415	yes		Peaxi162Scf00073g01424	3.43512	1.83076	11.8473	0.000577461	0.0041959
XLOC_021653	Peaxi162Scf00399g00518	late embryogenis abundant protein 5 [Nicotiana tabacum]	13.1869	67.1466	2.34821	5.04974	5e-05	0.000185415	yes		Peaxi162Scf00030g00012	3.43163	0.588735	9.96425	0.00159609	0.00961274
XLOC_010481	Peaxi162Scf00122g02417	RB1-inducible coiled-coil protein 1, putative isoform 2 [Theobroma cacao] gb|EOX90658.1| RB1-inducible coiled-coil protein 1, putative isoform 2 [Theobroma cacao]	2.00843	10.1944	2.34364	4.47099	5e-05	0.000185415	yes		Peaxi162Scf00498g00219	3.431	2.61082	10.4803	0.00120654	0.00764282
XLOC_027403	Peaxi162Scf00670g00345	Protein kinase superfamily protein	2.67978	13.5933	2.34271	3.72611	5e-05	0.000185415	yes		Peaxi162Scf00070g00013	3.42657	6.58134	34.2997	4.72e-09	1.27e-07
XLOC_011348	Peaxi162Scf00132g00912	glutathione S-transferase TAU 8	28.8191	145.967	2.34054	5.44877	5e-05	0.000185415	yes		Peaxi162Scf00202g00001	3.42655	3.23062	16.1704	5.79e-05	0.000588932
XLOC_005050	Peaxi162Scf00043g00067	Photosystem I reaction center subunit IV B, chloroplastic	6.15437	31.0612	2.33543	4.05776	5e-05	0.000185415	yes		Peaxi162Scf00045g00046	3.42634	-0.647586	10.2113	0.00139585	0.00860815
XLOC_031387	Peaxi162Scf00949g00113	xyloglucan endotransglucosylase/hydrolase 5	2.51277	12.6729	2.33439	3.28001	5e-05	0.000185415	yes		Peaxi162Scf00691g00621	3.42155	3.92779	37.0995	1.12e-09	3.43e-08
XLOC_013446	Peaxi162Scf00174g00101	phospholipase D alpha 1	0.588764	2.96356	2.33157	2.59732	0.0035	0.00855716	yes		Peaxi162Scf00004g00041	3.42046	5.0178	60.181	8.65e-15	6.07e-13
XLOC_002350	Peaxi162Scf00015g00126	DNA/RNA-binding protein KIN17	8.41113	42.2407	2.32826	5.63166	5e-05	0.000185415	yes		Peaxi162Scf00401g00337	3.41982	2.6624	28.5632	9.07e-08	1.86e-06
XLOC_032410	Peaxi162Scf01058g00155	laccase 10	2.90065	14.5339	2.32498	4.29605	5e-05	0.000185415	yes		Peaxi162Scf00770g00316	3.41886	0.213601	11.6113	0.000655541	0.00464349
XLOC_006428	Peaxi162Scf00062g00612	Cytochrome P450 superfamily protein	0.82799	4.14677	2.3243	2.21646	0.0065	0.0146688	yes		Peaxi162Scf01149g00114	3.41315	8.07592	43.9642	3.34e-11	1.33e-09
XLOC_004659	Peaxi162Scf00038g00036	Eukaryotic peptide chain release factor subunit 1-3	1.25716	6.29536	2.32412	3.37249	5e-05	0.000185415	yes		Peaxi162Scf00015g02613	3.40918	6.77111	99.1641	2.32e-23	6.88e-21
XLOC_010030	Peaxi162Scf00113g00024	cytochrome P450, family 76, subfamily G, polypeptide 1	6.08433	30.4197	2.32184	3.95119	5e-05	0.000185415	yes		Peaxi162Scf00358g00814	3.40475	5.49236	34.477	4.31e-09	1.17e-07
XLOC_002583	Peaxi162Scf00016g00336	WD repeat-containing protein 13	0.839424	4.19367	2.32074	1.26603	0.2281	0.303497	no		Peaxi162Scf00304g00226	3.40413	4.10788	36.2984	1.69e-09	4.97e-08
XLOC_001032	Peaxi162Scf00004g01519	phytochrome and flowering time regulatory protein (PFT1)	0.95314	4.76033	2.3203	1.17757	0.2314	0.306906	no		Peaxi162Scf00213g00119	3.40241	0.661709	16.7814	4.19e-05	0.000443907
XLOC_015314	Peaxi162Scf00213g00124	exocyst subunit exo70 family protein G1	1.92395	9.59599	2.31836	3.98109	5e-05	0.000185415	yes		Peaxi162Scf56939g00003	3.39516	1.79124	20.6619	5.48e-06	7.48e-05
XLOC_033575	Peaxi162Scf01256g00221	Unknown protein	6.4247	31.9165	2.3126	3.85996	5e-05	0.000185415	yes		Peaxi162Scf00045g02025	3.39045	6.15621	16.4067	5.11e-05	0.000527911
XLOC_017350	Peaxi162Scf00273g00085	Unknown protein	0.937584	4.64997	2.3102	1.16616	0.24215	0.31797	no		Peaxi162Scf00039g00816	3.39042	0.403451	7.95388	0.00479844	0.0233628
XLOC_007892	Peaxi162Scf00078g01131	Protein NRT1/ PTR FAMILY 4.4	14.117	69.9264	2.30841	5.76621	5e-05	0.000185415	yes		Peaxi162Scf00178g00077	3.38704	3.5514	16.7191	4.33e-05	0.00045708
XLOC_020368	Peaxi162Scf00362g00337	Unknown protein	7.53147	37.3011	2.30821	4.90625	5e-05	0.000185415	yes		Peaxi162Scf00150g00810	3.3853	4.50135	42.194	8.27e-11	3.06e-09
XLOC_025296	Peaxi162Scf00548g00661	Phototropic-responsive NPH3 family protein	4.83151	23.9217	2.30777	4.63378	5e-05	0.000185415	yes		Peaxi162Scf00135g00056	3.38268	4.05092	72.2506	1.9e-17	1.98e-15
XLOC_002445	Peaxi162Scf00015g02617	Cu2+ plastocyanin-like [Arabidopsis arenosa]	7.81867	38.7039	2.30748	4.08891	5e-05	0.000185415	yes		Peaxi162Scf00788g00213	3.38169	3.20366	21.8401	2.96e-06	4.33e-05
XLOC_017455	Peaxi162Scf00274g00860	conserved hypothetical protein [Ricinus communis] gb|EEF46989.1| conserved hypothetical protein [Ricinus communis]	3.34716	16.4647	2.29837	2.84064	0.00025	0.000817896	yes		Peaxi162Scf00332g00710	3.37685	6.53213	117.073	2.77e-27	1.47e-24
XLOC_021704	Peaxi162Scf00401g00337	Unknown protein	2.13764	10.4869	2.29449	1.93895	0.0068	0.0152509	yes		Peaxi162Scf00371g00316	3.36656	1.59435	7.67956	0.00558498	0.0263619
XLOC_028394	Peaxi162Scf00714g00524	cytochrome P450, family 76, subfamily C, polypeptide 4	1.02242	5.0047	2.2913	2.61699	0.0004	0.00125109	yes		Peaxi162Scf00719g00031	3.35808	0.122463	5.94601	0.0147506	0.055931
XLOC_034642	Peaxi162Scf01828g00001	HXXXD-type acyl-transferase family protein	0.544306	2.66065	2.28929	1.76324	0.0299	0.0549264	no		Peaxi162Scf00634g00032	3.35449	2.4165	25.6005	4.2e-07	7.43e-06
XLOC_026378	Peaxi162Scf00610g00346	4-coumarate:CoA ligase 2	11.0852	54.1261	2.28769	5.71303	5e-05	0.000185415	yes		Peaxi162Scf00132g00087	3.34252	0.128135	2.25442	0.133233	0.281923
XLOC_005453	Peaxi162Scf00047g00221	LOB domain-containing protein 1	10.7204	52.0396	2.27925	4.25747	5e-05	0.000185415	yes		Peaxi162Scf00196g00318	3.33893	2.63457	44.8512	2.13e-11	8.77e-10
XLOC_008748	Peaxi162Scf00090g00168	myb domain protein 4	2.93044	14.2142	2.27814	2.82935	0.0005	0.00152937	yes		Peaxi162Scf01158g00033	3.33753	4.00474	37.4565	9.35e-10	2.87e-08
XLOC_020605	Peaxi162Scf00365g00087	Subtilase family protein	22.2105	107.724	2.27802	5.72201	5e-05	0.000185415	yes		Peaxi162Scf00357g00077	3.33658	6.09392	60.1113	8.96e-15	6.25e-13
XLOC_003405	Peaxi162Scf00021g00010	MADS-box transcription factor 50	2.80133	13.575	2.27677	1.91682	0.0262	0.0490026	yes		Peaxi162Scf00385g00106	3.32292	0.69211	2.26982	0.131915	0.279774
XLOC_017612	Peaxi162Scf00284g00230	arogenate dehydrogenase	0.871897	4.22236	2.27582	1.85422	0.0152	0.0306321	yes		Peaxi162Scf00098g00134	3.32256	3.33282	2.35402	0.12496	0.269239
XLOC_030866	Peaxi162Scf00909g00014	3-oxoacyl-[acyl-carrier-protein] synthase 3	9.74288	47.1103	2.27362	4.83894	5e-05	0.000185415	yes		Peaxi162Scf00274g00523	3.32116	3.36533	47.4197	5.73e-12	2.61e-10
XLOC_014469	Peaxi162Scf00196g00318	Protein kinase superfamily protein	1.905	9.13567	2.26172	3.56562	5e-05	0.000185415	yes		Peaxi162Scf00400g00087	3.32065	0.342185	2.06037	0.151173	0.306041
XLOC_006067	Peaxi162Scf00056g00313	Acetyl-coenzyme A carboxylase carboxyl transferase subunit alpha	4.82591	23.1017	2.25913	5.03828	5e-05	0.000185415	yes		Peaxi162Scf00450g00740	3.31514	3.17576	42.7349	6.27e-11	2.38e-09
XLOC_002320	Peaxi162Scf00014g01420	Arabidopsis Inositol phosphorylceramide synthase 1	1.95559	9.3469	2.25689	2.48428	0.00135	0.00371306	yes		Peaxi162Scf00396g01316	3.3134	1.01277	2.30699	0.128793	0.274921
XLOC_004654	Peaxi162Scf00038g00112	Unknown protein	0.601976	2.87637	2.25647	1.40848	0.05905	0.0987229	no		Peaxi162Scf00149g00022	3.31077	1.2229	2.20781	0.137314	0.286467
XLOC_034333	Peaxi162Scf01517g00010	Cytochrome P450 superfamily protein	6.1061	29.0395	2.24969	5.06428	5e-05	0.000185415	yes		Peaxi162Scf00092g00025	3.30969	2.01882	13.8853	0.000194312	0.0016665
XLOC_011720	Peaxi162Scf00141g00059	glycerol-3-phosphate acyltransferase 6	0.865366	4.11159	2.24832	2.63878	0.00125	0.00346795	yes		Peaxi162Scf00168g00009	3.30765	3.97162	2.34951	0.125323	0.269793
XLOC_009348	Peaxi162Scf00102g00825	HXXXD-type acyl-transferase family protein	4.07061	19.3131	2.24626	3.59233	5e-05	0.000185415	yes		Peaxi162Scf00003g01433	3.30729	7.77555	2.34985	0.125295	0.269762
XLOC_010367	Peaxi162Scf00120g00111	Short-chain dehydrogenase reductase 2a	2.85985	13.5294	2.24208	3.1523	5e-05	0.000185415	yes		Peaxi162Scf00036g01811	3.30677	2.38695	2.33998	0.126091	0.271117
XLOC_001462	Peaxi162Scf00008g01613	MADS-box transcription factor 50	1.80401	8.51036	2.23801	1.27141	0.2457	0.321593	no		Peaxi162Scf01217g00013	3.30528	8.81706	25.6064	4.19e-07	7.42e-06
XLOC_001830	Peaxi162Scf00011g00533	potassium channel in Arabidopsis thaliana 1	1.68558	7.94359	2.23655	4.14075	5e-05	0.000185415	yes		Peaxi162Scf00428g00063	3.3049	5.28394	2.34377	0.125785	0.270676
XLOC_022150	Peaxi162Scf00417g01111		8.00851	37.6862	2.23443	4.04758	5e-05	0.000185415	yes		Peaxi162Scf00783g00216	3.3045	1.87149	25.3308	4.83e-07	8.48e-06
XLOC_005430	Peaxi162Scf00046g00161	Zinc-binding dehydrogenase family protein	0.778819	3.66291	2.23363	2.20611	0.005	0.011677	yes		Peaxi162Scf00003g05246	3.3038	2.7328	17.6324	2.68e-05	0.000300511
XLOC_007575	Peaxi162Scf00074g00232	YELLOW STRIPE like 1	2.39136	11.2361	2.23224	4.02213	5e-05	0.000185415	yes		Peaxi162Scf00477g00817	3.30327	2.90969	2.29695	0.129628	0.276135
XLOC_034526	Peaxi162Scf01644g00002	Root, flower, group 2, putative [Theobroma cacao] gb|EOY25388.1| Root, flower, group 2, putative [Theobroma cacao]	0.951262	4.46507	2.23077	1.62891	0.04835	0.0831362	no		Peaxi162Scf01026g00007	3.30186	0.859126	7.79695	0.00523344	0.0250046
XLOC_006780	Peaxi162Scf00066g00063	Calcium-binding EF-hand family protein	0.747996	3.5074	2.2293	1.20713	0.0901	0.141726	no		Peaxi162Scf01607g00112	3.30042	8.80675	2.32697	0.127149	0.272847
XLOC_000240	Peaxi162Scf00001g00433	alpha/beta-Hydrolases superfamily protein	14.3375	67.1406	2.22739	5.1028	5e-05	0.000185415	yes		Peaxi162Scf00045g00066	3.29809	0.364704	2.24343	0.134183	0.283476
XLOC_014424	Peaxi162Scf00195g00027	Zinc finger (C3HC4-type RING finger) family protein	9.55016	44.4085	2.21724	5.44722	5e-05	0.000185415	yes		Peaxi162Scf00080g00104	3.2977	-0.478594	2.1989	0.138109	0.287605
XLOC_007791	Peaxi162Scf00076g00320	Protein NRT1/ PTR FAMILY 3.1	7.05574	32.791	2.21643	5.05995	5e-05	0.000185415	yes		Peaxi162Scf00003g01121	3.2969	3.1206	20.6102	5.63e-06	7.66e-05
XLOC_012803	Peaxi162Scf00164g00073	myb domain protein 78	4.55581	21.1476	2.21471	4.09525	5e-05	0.000185415	yes		Peaxi162Scf00004g02825	3.29566	0.102847	2.08701	0.148557	0.302448
XLOC_008427	Peaxi162Scf00087g00014	calmodulin-binding family protein [Populus trichocarpa] gb|ERP65152.1| calmodulin-binding family protein [Populus trichocarpa]	0.764042	3.53657	2.21063	2.60649	0.00225	0.00583316	yes		Peaxi162Scf00009g00351	3.29499	0.808755	9.71227	0.00183042	0.0107704
XLOC_023500	Peaxi162Scf00462g00071	mitogen-activated protein kinase kinase kinase 15	2.8556	13.1673	2.2051	3.7634	5e-05	0.000185415	yes		Peaxi162Scf00304g00053	3.29217	2.44592	2.33336	0.126628	0.272039
XLOC_022247	Peaxi162Scf00420g00432	Galactose oxidase/kelch repeat superfamily protein	0.646897	2.98038	2.20389	2.12149	0.01295	0.0266707	yes		Peaxi162Scf00689g00117	3.29165	2.84202	2.30624	0.128855	0.27497
XLOC_002277	Peaxi162Scf00014g00174	HXXXD-type acyl-transferase family protein	0.921011	4.2363	2.20151	2.22114	0.00355	0.00866564	yes		Peaxi162Scf00003g00267	3.29136	3.85025	46.8012	7.86e-12	3.48e-10
XLOC_022898	Peaxi162Scf00442g00526	Dehydrogenase/reductase SDR family member 4	2.34089	10.7503	2.19924	2.79853	0.00025	0.000817896	yes		Peaxi162Scf00020g00322	3.29125	1.40779	2.30238	0.129176	0.275455
XLOC_008592	Peaxi162Scf00089g01135	Unknown protein	1.35923	6.23936	2.19861	1.34248	0.0899	0.141458	no		Peaxi162Scf00758g00018	3.29027	-0.287609	2.16736	0.140968	0.291888
XLOC_031333	Peaxi162Scf00945g00017	Cytochrome P450 superfamily protein	0.631292	2.89185	2.19561	1.17763	0.0935	0.14625	no		Peaxi162Scf01713g00017	3.28952	1.13328	2.28577	0.130566	0.277652
XLOC_001602	Peaxi162Scf00009g00431	Protein NRT1/ PTR FAMILY 2.11	3.63546	16.6203	2.19273	5.1584	5e-05	0.000185415	yes		Peaxi162Scf00225g00417	3.2895	0.352623	5.02487	0.0249858	0.0835495
XLOC_001638	Peaxi162Scf00009g02317	O-fucosyltransferase family protein	2.41808	11.0308	2.1896	3.86898	5e-05	0.000185415	yes		Peaxi162Scf00286g00643	3.28916	4.76759	2.32856	0.127019	0.272653
XLOC_021413	Peaxi162Scf00391g00217	Protein phosphatase 2C family protein	3.03678	13.8348	2.18769	3.43331	5e-05	0.000185415	yes		Peaxi162Scf00557g00051	3.28831	2.77805	2.06211	0.151001	0.305781
XLOC_005269	Peaxi162Scf00045g00142	NAD(P)-binding Rossmann-fold superfamily protein	4.31504	19.6197	2.18486	3.65012	5e-05	0.000185415	yes		Peaxi162Scf00270g00822	3.28816	5.86076	127.801	1.24e-29	9.18e-27
XLOC_000051	Peaxi162Scf00000g00682	EF1 protein [Nicotiana tabacum]	22.3412	101.418	2.18253	5.41184	5e-05	0.000185415	yes		Peaxi162Scf00002g00114	3.28604	3.17053	2.31658	0.128001	0.27388
XLOC_019559	Peaxi162Scf00338g00031	Unknown protein	4.75057	21.4973	2.17798	2.82622	0.00035	0.00110899	yes		Peaxi162Scf00047g00084	3.28495	1.62843	10.2508	0.00136626	0.00845727
XLOC_028450	Peaxi162Scf00717g00322	Calcium-binding EF-hand family protein [Theobroma cacao] gb|EOY23549.1| Calcium-binding EF-hand family protein [Theobroma cacao]	0.59706	2.69943	2.17671	1.34327	0.05935	0.0991593	no		Peaxi162Scf00058g00612	3.28385	1.89529	2.23027	0.13533	0.284331
XLOC_022181	Peaxi162Scf00418g00114	respiratory burst oxidase protein F	0.750442	3.39225	2.17643	1.87866	0.01285	0.0264953	yes		Peaxi162Scf00123g00047	3.28363	1.89386	2.30729	0.128768	0.274897
XLOC_017035	Peaxi162Scf00264g00010	Acyl-CoA N-acyltransferases (NAT) superfamily protein	1.5558	7.03196	2.17627	2.89437	5e-05	0.000185415	yes		Peaxi162Scf00225g00034	3.28246	5.49704	48.2253	3.8e-12	1.78e-10
XLOC_002571	Peaxi162Scf00016g00013	B-box type zinc finger family protein	6.61681	29.8992	2.1759	4.22684	5e-05	0.000185415	yes		Peaxi162Scf00124g01740	3.28173	2.5202	2.2786	0.13117	0.278589
XLOC_001127	Peaxi162Scf00005g05110	2,3-bisphosphoglycerate-independent phosphoglycerate mutase [Theobroma cacao] gb|EOY07715.1| 2,3-bisphosphoglycerate-independent phosphoglycerate mutase [Theobroma cacao]	1.24584	5.62759	2.17539	2.02794	0.03075	0.0562676	no		Peaxi162Scf00141g00059	3.28088	5.87851	36.1774	1.8e-09	5.26e-08
XLOC_004116	Peaxi162Scf00032g02024	golgi nucleotide sugar transporter 1	2.55442	11.5075	2.1715	3.44956	5e-05	0.000185415	yes		Peaxi162Scf00574g00118	3.28045	2.6159	19.8835	8.23e-06	0.000106217
XLOC_014222	Peaxi162Scf00192g00031	peptidoglycan-binding LysM domain-containing protein	13.8904	62.4944	2.16964	3.43756	5e-05	0.000185415	yes		Peaxi162Scf01333g00014	3.28006	4.94217	2.26963	0.131931	0.279774
XLOC_020456	Peaxi162Scf00362g00349	Coiled-coil domain-containing protein 124 isoform 1 [Theobroma cacao] gb|EOX97539.1| Coiled-coil domain-containing protein 124 isoform 1 [Theobroma cacao]	0.876169	3.92571	2.16367	1.90699	0.01545	0.0310732	yes		Peaxi162Scf00111g00065	3.27824	3.0535	59.4585	1.25e-14	8.62e-13
XLOC_019332	Peaxi162Scf00332g00021	Sterile alpha motif (SAM) domain-containing protein	3.54346	15.8714	2.1632	2.88101	0.00035	0.00110899	yes		Peaxi162Scf00875g00229	3.2759	0.837265	2.24701	0.133872	0.282906
XLOC_007391	Peaxi162Scf00073g00224	Unknown protein	0.69075	3.09281	2.16268	1.29173	0.225	0.300233	no		Peaxi162Scf00037g00428	3.27428	-0.452775	11.308	0.00077172	0.00531202
XLOC_032667	Peaxi162Scf01090g00120	G-type lectin S-receptor-like serine/threonine-protein kinase	0.707486	3.16427	2.1611	1.58513	0.0518	0.0882375	no		Peaxi162Scf00105g01116	3.27051	0.853105	2.25565	0.133128	0.281764
XLOC_018017	Peaxi162Scf00294g01311	WRKY family transcription factor	3.51575	15.7078	2.15958	4.29126	5e-05	0.000185415	yes		Peaxi162Scf00115g00006	3.26814	0.40881	6.67221	0.00979275	0.0409504
XLOC_015725	Peaxi162Scf00226g00059	Oxidoreductase family protein	7.05286	31.4222	2.1555	4.22825	5e-05	0.000185415	yes		Peaxi162Scf00025g02922	3.26399	1.46575	15.584	7.89e-05	0.000766318
XLOC_014272	Peaxi162Scf00192g00096	hydroxyproline-rich glycoprotein [Populus trichocarpa] gb|EEF05980.1| hydroxyproline-rich glycoprotein [Populus trichocarpa]	3.75092	16.6833	2.15309	3.69923	5e-05	0.000185415	yes		Peaxi162Scf00624g00918	3.2599	1.08178	17.1984	3.37e-05	0.000364952
XLOC_023603	Peaxi162Scf00467g00913	Pyruvate kinase family protein	0.785809	3.47795	2.14599	2.04213	0.00575	0.013188	yes		Peaxi162Scf00003g01526	3.25977	0.524618	2.15533	0.142076	0.293591
XLOC_018141	Peaxi162Scf00298g00105	NAC domain containing protein 75	10.1666	44.963	2.1449	5.03467	5e-05	0.000185415	yes		Peaxi162Scf00571g00526	3.2594	-0.101524	1.97019	0.160428	0.318732
XLOC_031149	Peaxi162Scf00930g00011	glucan endo-1,3-beta-glucosidase-like protein 3	2.03059	8.96715	2.14275	3.02716	0.00055	0.00166651	yes		Peaxi162Scf00500g00111	3.25742	2.91959	12.3957	0.000430314	0.00327671
XLOC_009966	Peaxi162Scf00111g01224	Leucine-rich receptor-like protein kinase family protein	4.49364	19.7936	2.13908	3.47968	5e-05	0.000185415	yes		Peaxi162Scf00423g00723	3.25633	2.17301	24.0946	9.17e-07	1.51e-05
XLOC_033383	Peaxi162Scf01211g00140	Core-2/I-branching beta-1,6-N-acetylglucosaminyltransferase family protein	2.50188	11.0188	2.13888	2.62749	0.0001	0.00035384	yes		Peaxi162Scf00493g00434	3.2484	7.25665	52.8182	3.66e-13	2.01e-11
XLOC_030631	Peaxi162Scf00885g00320		2.90395	12.7666	2.13629	1.88978	0.0125	0.0258687	yes		Peaxi162Scf00117g01729	3.24498	4.15901	25.6791	4.03e-07	7.19e-06
XLOC_015784	Peaxi162Scf00227g00811	Regulator of chrom isoform 1 [Theobroma cacao]	19.0504	83.516	2.13223	5.14218	5e-05	0.000185415	yes		Peaxi162Scf00317g00117	3.24188	1.90368	6.90873	0.00857758	0.036851
XLOC_013453	Peaxi162Scf00174g00154	alcohol dehydrogenase 1	0.658143	2.87659	2.12788	1.99049	0.01545	0.0310732	yes		Peaxi162Scf00418g00114	3.23404	0.868207	18.7819	1.47e-05	0.000177297
XLOC_019922	Peaxi162Scf00347g00056	Chitinase-3-like protein 1	81.7596	356.747	2.12544	5.13545	5e-05	0.000185415	yes		Peaxi162Scf00860g00429	3.23308	5.45425	78.3268	8.73e-19	1.18e-16
XLOC_024138	Peaxi162Scf00494g00411	Protein phosphatase 2C family protein	13.024	56.7442	2.12329	5.13257	5e-05	0.000185415	yes		Peaxi162Scf00105g01429	3.2321	2.00392	10.2404	0.00137397	0.00849892
XLOC_011489	Peaxi162Scf00135g01424	hydroxyproline-rich glycopeptide precursor II [Petunia x hybrida]	1.76081	7.65235	2.11966	2.3727	0.003	0.0074794	yes		Peaxi162Scf00475g00064	3.23037	-0.34638	1.96928	0.160524	0.318831
XLOC_029789	Peaxi162Scf00807g00004	WRKY DNA-binding protein 28	18.5146	80.3126	2.11696	4.95276	5e-05	0.000185415	yes		Peaxi162Scf00618g00531	3.22422	4.75541	35.7557	2.24e-09	6.39e-08
XLOC_015014	Peaxi162Scf00207g00087	Nucleotide-diphospho-sugar transferases superfamily protein	0.786247	3.40995	2.1167	1.58607	0.05165	0.0880184	no		Peaxi162Scf00026g02513	3.22088	4.19903	30.8176	2.83e-08	6.49e-07
XLOC_002077	Peaxi162Scf00013g00437	NAC domain protein,	8.08917	35.0127	2.11381	4.54175	5e-05	0.000185415	yes		Peaxi162Scf00089g00515	3.21897	-0.32105	2.03359	0.153857	0.309898
XLOC_029620	Peaxi162Scf00795g00028	sequence-specific DNA binding transcription factors	16.0453	69.445	2.11372	4.87052	5e-05	0.000185415	yes		Peaxi162Scf00074g00227	3.21872	4.44278	56.5889	5.37e-14	3.36e-12
XLOC_015836	Peaxi162Scf00228g00914	myb domain protein 78	17.8336	77.0844	2.11184	4.98002	5e-05	0.000185415	yes		Peaxi162Scf00299g00866	3.21825	3.5368	23.2344	1.43e-06	2.26e-05
XLOC_001266	Peaxi162Scf00006g00353	RNA helicase family protein	0.828077	3.57421	2.10979	2.81848	0.0002	0.000667709	yes		Peaxi162Scf00046g00526	3.21748	1.02467	6.09623	0.0135471	0.0524744
XLOC_031298	Peaxi162Scf00943g00415		1.49294	6.44162	2.10927	1.26899	0.25175	0.326932	no		Peaxi162Scf00793g00341	3.21567	3.52982	17.7112	2.57e-05	0.000290041
XLOC_030830	Peaxi162Scf00904g00459	S-type anion channel SLAH3	14.3653	61.5431	2.09901	5.33642	5e-05	0.000185415	yes		Peaxi162Scf00322g01519	3.21415	5.52154	16.1551	5.84e-05	0.000591972
XLOC_019909	Peaxi162Scf00347g00017	Unknown protein	13.1365	56.1832	2.09656	3.25147	5e-05	0.000185415	yes		Peaxi162Scf00528g00053	3.21396	-0.00462693	8.11836	0.00438193	0.0218012
XLOC_014084	Peaxi162Scf00189g00041	Peptidase S41 family protein	3.51664	15.0052	2.09319	4.07516	5e-05	0.000185415	yes		Peaxi162Scf00111g00920	3.21314	-0.325473	1.84552	0.174305	0.337466
XLOC_026480	Peaxi162Scf00615g00021	Unknown protein	0.830742	3.5422	2.09217	1.35023	0.22535	0.300617	no		Peaxi162Scf00020g00718	3.21249	5.76239	104.568	1.52e-24	5.52e-22
XLOC_029914	Peaxi162Scf00815g00356	RNA-binding (RRM/RBD/RNP motifs) family protein	3.01456	12.8414	2.09079	2.89467	0.0001	0.00035384	yes		Peaxi162Scf00045g02038	3.20773	8.6294	18.0961	2.1e-05	0.000242619
XLOC_034824	Peaxi162Scf02754g00016	inositol polyphosphate 5-phosphatase 11	0.763434	3.25111	2.09036	1.97797	0.01245	0.0257785	yes		Peaxi162Scf00251g00041	3.20731	2.15203	21.6233	3.32e-06	4.77e-05
XLOC_015912	Peaxi162Scf00231g00322	Major facilitator superfamily protein	2.41884	10.2902	2.08888	3.71147	5e-05	0.000185415	yes		Peaxi162Scf01305g00012	3.20721	1.85716	19.7602	8.78e-06	0.000112663
XLOC_003534	Peaxi162Scf00023g02026		1.4112	5.99846	2.08767	1.70344	0.0249	0.0469039	yes		Peaxi162Scf00626g00414	3.20258	3.30995	37.6234	8.58e-10	2.66e-08
XLOC_027029	Peaxi162Scf00647g00049	AP2-like ethylene-responsive transcription factor	3.9322	16.7104	2.08733	4.18056	5e-05	0.000185415	yes		Peaxi162Scf00347g00618	3.20098	6.45686	15.3031	9.16e-05	0.000868769
XLOC_007698	Peaxi162Scf00075g01919	Non-specific lipid-transfer protein	0.687641	2.91456	2.08355	1.12975	0.09235	0.144707	no		Peaxi162Scf00049g00149	3.20009	1.1352	9.61382	0.00193119	0.0112609
XLOC_033119	Peaxi162Scf01164g00024	FASCICLIN-like arabinogalactan 1	25.4904	107.917	2.0819	4.60945	5e-05	0.000185415	yes		Peaxi162Scf00152g01338	3.19939	2.08837	31.0826	2.47e-08	5.74e-07
XLOC_030340	Peaxi162Scf00848g00215	SKP1-like 21	1.02921	4.34452	2.07766	2.30855	0.00135	0.00371306	yes		Peaxi162Scf00310g00211	3.19634	6.5139	31.7756	1.73e-08	4.15e-07
XLOC_004583	Peaxi162Scf00038g01736	Protein phosphatase 2C family protein	13.3886	56.4908	2.07701	5.19874	5e-05	0.000185415	yes		Peaxi162Scf00739g00012	3.19537	2.76164	17.8054	2.45e-05	0.000277846
XLOC_006352	Peaxi162Scf00060g00211	C2H2-type zinc finger family protein	1.63215	6.88594	2.07688	2.15893	0.01445	0.0293197	yes		Peaxi162Scf00106g00323	3.1944	1.31446	9.69485	0.00184785	0.0108636
XLOC_007231	Peaxi162Scf00071g00212	Pectinacetylesterase family protein	1.46922	6.16219	2.0684	2.51605	0.0007	0.00206849	yes		Peaxi162Scf00166g00819	3.19401	-0.144041	7.2631	0.00703856	0.0315479
XLOC_032014	Peaxi162Scf01007g00013	UPF0329 protein ECU01_0100/ECU01_1510/ECU08_0030, putative isoform 1 [Theobroma cacao] gb|EOY05482.1| UPF0329 protein ECU01_0100/ECU01_1510/ECU08_0030, putative isoform 1 [Theobroma cacao]	13.0008	54.1481	2.05831	3.91535	5e-05	0.000185415	yes		Peaxi162Scf00179g00126	3.19319	1.75661	16.8564	4.03e-05	0.000428663
XLOC_003085	Peaxi162Scf00017g02522	DNA glyc isoform 2 [Theobroma cacao]	0.637807	2.65442	2.0572	1.49235	0.0521	0.0886785	no		Peaxi162Scf00006g05010	3.19142	6.46334	74.8282	5.14e-18	5.91e-16
XLOC_020630	Peaxi162Scf00366g00216	alpha/beta-Hydrolases superfamily protein	27.3183	113.602	2.05605	5.49834	5e-05	0.000185415	yes		Peaxi162Scf01284g00025	3.18921	0.844052	8.03918	0.00457764	0.022526
XLOC_014326	Peaxi162Scf00194g00019	aspartic proteinase A1	12.1327	50.3655	2.05354	5.24806	5e-05	0.000185415	yes		Peaxi162Scf00255g00912	3.18919	3.48299	31.4878	2.01e-08	4.75e-07
XLOC_008272	Peaxi162Scf00083g00156	Cytochrome P450 superfamily protein	4.20513	17.4185	2.0504	4.20044	5e-05	0.000185415	yes		Peaxi162Scf00690g00031	3.18082	0.447654	5.89083	0.01522	0.0571849
XLOC_001363	Peaxi162Scf00007g02541	2-nonaprenyl-3-methyl-6-methoxy-1,4-benzoquinol hydroxylase [Theobroma cacao] gb|EOY12769.1| 2-nonaprenyl-3-methyl-6-methoxy-1,4-benzoquinol hydroxylase [Theobroma cacao]	0.619674	2.56002	2.04657	2.24552	0.0032	0.00791476	yes		Peaxi162Scf00130g00824	3.17972	5.76719	107.629	3.24e-25	1.31e-22
XLOC_012423	Peaxi162Scf00157g00014	HXXXD-type acyl-transferase family protein	9.46616	39.0382	2.04404	4.68567	5e-05	0.000185415	yes		Peaxi162Scf00111g00518	3.17936	0.456476	8.01043	0.00465088	0.0228214
XLOC_020692	Peaxi162Scf00368g00011	UDP-Glycosyltransferase superfamily protein	4.49041	18.5016	2.04273	4.0404	5e-05	0.000185415	yes		Peaxi162Scf00327g00413	3.17618	4.62517	19.6787	9.16e-06	0.000116844
XLOC_031597	Peaxi162Scf00965g00001	Cytochrome P450 superfamily protein	5.04763	20.7975	2.04273	3.50788	5e-05	0.000185415	yes		Peaxi162Scf00034g01612	3.16703	3.28737	41.6047	1.12e-10	4.08e-09
XLOC_001134	Peaxi162Scf00005g01018	cytochrome P450, family 718	2.09401	8.62325	2.04197	3.23743	5e-05	0.000185415	yes		Peaxi162Scf01051g00145	3.16325	3.59124	24.4836	7.49e-07	1.26e-05
XLOC_033213	Peaxi162Scf01181g00016	kinesin 4	1.44375	5.94465	2.04177	2.58751	0.00145	0.00395485	yes		Peaxi162Scf00196g00115	3.16308	1.18888	13.3641	0.000256489	0.00211565
XLOC_027251	Peaxi162Scf00658g00726	ENTH/VHS family protein	4.87123	20.045	2.04088	2.54247	0.00055	0.00166651	yes		Peaxi162Scf00347g00625	3.15808	7.80901	15.6061	7.8e-05	0.000758863
XLOC_017778	Peaxi162Scf00286g01045		1.0742	4.41333	2.03861	1.03379	0.2514	0.326571	no		Peaxi162Scf00274g00842	3.15733	3.0374	7.12681	0.00759397	0.0333941
XLOC_028784	Peaxi162Scf00740g00548	Homeobox-leucine zipper protein family	12.9483	53.1627	2.03765	4.40659	5e-05	0.000185415	yes		Peaxi162Scf00332g00222	3.1508	4.97777	70.7748	4e-17	3.99e-15
XLOC_019359	Peaxi162Scf00332g00619	Phosphatidylcholine:diacylglycerol cholinephosphotransferase 1	13.8639	56.9166	2.03752	4.78361	5e-05	0.000185415	yes		Peaxi162Scf00089g00843	3.14614	0.722138	4.4129	0.0356682	0.109175
XLOC_008805	Peaxi162Scf00092g00032	lipid transfer protein [Capsicum annuum]	16.2748	66.5614	2.03204	5.33887	5e-05	0.000185415	yes		Peaxi162Scf00128g00135	3.14518	2.2551	29.0578	7.03e-08	1.47e-06
XLOC_021518	Peaxi162Scf00394g00618	abscisic acid (aba)-deficient 4	4.02617	16.4502	2.03062	3.15569	0.0001	0.00035384	yes		Peaxi162Scf00129g01651	3.14477	2.12537	20.8273	5.03e-06	6.94e-05
XLOC_024003	Peaxi162Scf00486g00310	alpha/beta-Hydrolases superfamily protein	8.06079	32.7409	2.0221	4.18987	5e-05	0.000185415	yes		Peaxi162Scf00299g00345	3.14277	1.90726	18.1546	2.04e-05	0.000235671
XLOC_006235	Peaxi162Scf00058g00138	Pectin lyase-like superfamily protein	16.6914	67.6859	2.01975	4.8698	5e-05	0.000185415	yes		Peaxi162Scf01062g00213	3.14167	2.02568	19.0956	1.24e-05	0.000153741
XLOC_033866	Peaxi162Scf01313g00234	Leucine-rich receptor-like protein kinase family protein	8.60155	34.8203	2.01726	5.1578	5e-05	0.000185415	yes		Peaxi162Scf01286g00123	3.13746	3.86964	9.98625	0.00157714	0.00951798
XLOC_019299	Peaxi162Scf00331g00045	nodulin MtN21 /EamA-like transporter family protein	10.8528	43.8179	2.01345	4.87626	5e-05	0.000185415	yes		Peaxi162Scf00047g00336	3.13524	4.53417	49.438	2.05e-12	9.95e-11
XLOC_014778	Peaxi162Scf00205g00616	Unknown protein	41.7102	167.436	2.00514	5.05091	5e-05	0.000185415	yes		Peaxi162Scf00015g00941	3.12435	1.00702	18.2511	1.94e-05	0.000225543
XLOC_032746	Peaxi162Scf01101g00048	myb domain protein 93	1.39488	5.59019	2.00276	2.47216	0.00405	0.00972652	yes		Peaxi162Scf00115g01228	3.12229	0.766918	7.6365	0.00571989	0.0268397
XLOC_011016	Peaxi162Scf00129g01335	Cysteine-rich receptor-like protein kinase 42	1.74929	7.00581	2.00178	2.89429	5e-05	0.000185415	yes		Peaxi162Scf00823g00021	3.1215	-0.0237363	8.969	0.00274599	0.0150304
XLOC_030183	Peaxi162Scf00835g00326	MtN19-like protein, putative isoform 2 [Theobroma cacao] gb|EOY22676.1| MtN19-like protein, putative isoform 2 [Theobroma cacao]	59.4386	237.861	2.00065	5.01999	5e-05	0.000185415	yes		Peaxi162Scf01828g00001	3.11749	4.29823	11.4585	0.000711692	0.00497656
XLOC_030992	Peaxi162Scf00919g00313	NAD(P)-binding Rossmann-fold superfamily protein	1.10719	4.42063	1.99735	2.3639	0.00225	0.00583316	yes		Peaxi162Scf00021g00041	3.10332	1.71951	12.6131	0.000383044	0.00297808
XLOC_031668	Peaxi162Scf00975g10014	conserved hypothetical protein [Ricinus communis] gb|EEF28301.1| conserved hypothetical protein [Ricinus communis]	27.0582	107.937	1.99605	4.73744	5e-05	0.000185415	yes		Peaxi162Scf00003g04929	3.09865	1.08465	11.8416	0.000579236	0.00420657
XLOC_022559	Peaxi162Scf00428g01022	Unknown protein	1.50359	5.98789	1.99364	1.59556	0.02565	0.0481118	yes		Peaxi162Scf00001g00351	3.09109	1.37622	19.0107	1.3e-05	0.000159308
XLOC_024071	Peaxi162Scf00490g00310	NAC domain containing protein 73	1.49966	5.96282	1.99136	2.40786	0.0013	0.00359078	yes		Peaxi162Scf00927g00035	3.08997	6.83764	99.6348	1.83e-23	5.58e-21
XLOC_012278	Peaxi162Scf00153g01841	Major pollen allergen Bet v 1-M/N	700.433	2776.46	1.98693	4.00328	5e-05	0.000185415	yes		Peaxi162Scf01051g00015	3.08878	4.80842	38.5318	5.39e-10	1.73e-08
XLOC_022640	Peaxi162Scf00433g00025	Unknown protein	7.36917	29.2001	1.9864	3.73492	5e-05	0.000185415	yes		Peaxi162Scf00000g00776	3.08834	-0.0369601	9.26372	0.00233737	0.0131589
XLOC_009421	Peaxi162Scf00102g01853	Unknown protein	6.60486	26.1622	1.98588	3.28741	5e-05	0.000185415	yes		Peaxi162Scf00003g01514	3.08346	0.248744	1.19655	0.274012	0.458453
XLOC_033373	Peaxi162Scf01209g00011	basic helix-loop-helix (bHLH) DNA-binding superfamily protein	2.39432	9.47675	1.98478	2.89934	5e-05	0.000185415	yes		Peaxi162Scf00860g00023	3.08254	1.18878	13.0909	0.000296731	0.00239981
XLOC_024517	Peaxi162Scf00518g00429	Exostosin family protein	1.03814	4.10693	1.98406	2.11681	0.01	0.021334	yes		Peaxi162Scf00825g00225	3.08151	1.80683	14.6138	0.000131943	0.00119598
XLOC_018463	Peaxi162Scf00304g01360	8-amino-7-oxononanoate synthase	0.972121	3.84494	1.98375	2.22128	0.00435	0.0103481	yes		Peaxi162Scf00074g00232	3.07594	4.36322	46.0284	1.17e-11	5e-10
XLOC_032489	Peaxi162Scf01064g00262	HVA22 homologue E	1.98143	7.8231	1.9812	1.7413	0.0087	0.0189057	yes		Peaxi162Scf01093g00210	3.07207	2.40402	34.4005	4.49e-09	1.21e-07
XLOC_029156	Peaxi162Scf00765g00021	Sugar transport protein 1	0.816571	3.22363	1.98104	2.38923	0.0254	0.0477171	yes		Peaxi162Scf00232g00026	3.07048	4.97232	63.5223	1.59e-15	1.25e-13
XLOC_004089	Peaxi162Scf00032g02720	protein kinase 2B	4.67281	18.4273	1.97948	4.03494	5e-05	0.000185415	yes		Peaxi162Scf01533g00025	3.06519	1.85282	4.86454	0.0274141	0.0897992
XLOC_020509	Peaxi162Scf00362g01041	Calcium-binding EF-hand family protein	8.16579	32.1869	1.97881	4.47249	5e-05	0.000185415	yes		Peaxi162Scf01306g00016	3.0643	6.41497	98.1338	3.91e-23	1.12e-20
XLOC_025270	Peaxi162Scf00548g00615	Unknown protein	1.85534	7.28181	1.97261	2.60079	0.0003	0.000964629	yes		Peaxi162Scf00092g00338	3.0639	4.46764	34.6753	3.9e-09	1.07e-07
XLOC_023815	Peaxi162Scf00476g00221	O-fucosyltransferase family protein	0.807657	3.16505	1.97041	2.40455	0.00465	0.0109644	yes		Peaxi162Scf00296t00131	3.06267	0.199224	8.04774	0.00455604	0.0224358
XLOC_003100	Peaxi162Scf00017g03031	RCD one 5, putative isoform 1 [Theobroma cacao] gb|EOY20728.1| RCD one 5, putative isoform 1 [Theobroma cacao]	0.708955	2.76498	1.9635	1.77643	0.0157	0.0315106	yes		Peaxi162Scf00160g01641	3.0569	3.06142	16.2774	5.47e-05	0.000560446
XLOC_033445	Peaxi162Scf01221g00042	myb domain protein 4	11.9032	46.2822	1.95911	4.29582	5e-05	0.000185415	yes		Peaxi162Scf00129g00831	3.04691	-0.646088	3.00351	0.0830844	0.200799
XLOC_031455	Peaxi162Scf00954g00024	Trans-cinnamate 4-monooxygenase	19.4257	75.5212	1.95891	4.48173	5e-05	0.000185415	yes		Peaxi162Scf00615g00019	3.04676	0.91734	26.0144	3.39e-07	6.14e-06
XLOC_010676	Peaxi162Scf00126g01615	serpin 3	3.40588	13.2214	1.95678	3.29347	5e-05	0.000185415	yes		Peaxi162Scf00294g00813	3.04676	3.68697	48.5142	3.28e-12	1.55e-10
XLOC_014915	Peaxi162Scf00207g00941	Mitochondrial substrate carrier family protein	10.3156	39.9481	1.9533	3.79697	5e-05	0.000185415	yes		Peaxi162Scf00089g00717	3.04359	0.461341	10.2678	0.00135369	0.00839323
XLOC_027068	Peaxi162Scf00648g00220	ATP-dependent Clp protease ATP-binding subunit clpX [Theobroma cacao] gb|EOY23079.1| ATP-dependent Clp protease ATP-binding subunit clpX [Theobroma cacao]	1.96082	7.5692	1.94868	2.4504	0.00185	0.00490454	yes		Peaxi162Scf00008g00112	3.0401	0.132582	11.3884	0.000739055	0.00513668
XLOC_021666	Peaxi162Scf00399g00108	nuclear factor Y, subunit B5	2.79543	10.7753	1.94659	1.89223	0.0057	0.0130882	yes		Peaxi162Scf00014g00030	3.03552	6.57252	7.08573	0.00777003	0.0340455
XLOC_006794	Peaxi162Scf00066g01129	Unknown protein	13.7049	52.8183	1.94634	4.73403	5e-05	0.000185415	yes		Peaxi162Scf00130g00934	3.03412	1.05517	8.27257	0.00402484	0.020382
XLOC_030769	Peaxi162Scf00901g00317	Protein NRT1/ PTR FAMILY 7.3	11.5655	44.5115	1.94436	4.4677	5e-05	0.000185415	yes		Peaxi162Scf00534g00017	3.03379	3.11986	14.0754	0.000175625	0.00152582
XLOC_012857	Peaxi162Scf00164g00126	AT-hook motif nuclear-localized protein 20	2.31398	8.90443	1.94415	2.65064	0.00045	0.00139113	yes		Peaxi162Scf00035g00021	3.03191	1.40858	7.65217	0.00567041	0.0266497
XLOC_024222	Peaxi162Scf00498g00619	Long-chain-fatty-acid--CoA ligase 3	1.35081	5.1886	1.94152	3.12103	0.0001	0.00035384	yes		Peaxi162Scf00157g00117	3.02297	2.8635	28.3339	1.02e-07	2.08e-06
XLOC_006974	Peaxi162Scf00068g02513	vacuolar iron transporter (VIT) family protein	8.60807	33.0137	1.9393	2.39958	0.00125	0.00346795	yes		Peaxi162Scf00337g00062	3.01491	3.59337	7.06658	0.00785352	0.0343676
XLOC_004709	Peaxi162Scf00038g01316	Dof-type zinc finger DNA-binding family protein	13.119	50.069	1.93226	3.5867	5e-05	0.000185415	yes		Peaxi162Scf00273g00613	3.01143	-0.315012	5.94084	0.014794	0.0560311
XLOC_015993	Peaxi162Scf00232g00517	ubiquitin-conjugating enzyme 28	84.6044	322.239	1.92933	4.57069	5e-05	0.000185415	yes		Peaxi162Scf00366g00813	3.00986	6.50049	48.8303	2.79e-12	1.33e-10
XLOC_019369	Peaxi162Scf00332g00749	Lactoylglutathione lyase / glyoxalase I family protein	34.9183	132.853	1.92778	3.98456	5e-05	0.000185415	yes		Peaxi162Scf00007g02541	3.00543	2.85616	6.69388	0.00967443	0.0404965
XLOC_011373	Peaxi162Scf00133g00128	cytochrome P450, family 96, subfamily A, polypeptide 10	7.171	27.2297	1.92493	4.52374	5e-05	0.000185415	yes		Peaxi162Scf01227g00034	3.0021	0.939542	30.8895	2.73e-08	6.29e-07
XLOC_023211	Peaxi162Scf00451g00625	NAC domain protein,	1.76636	6.70203	1.92382	2.09981	0.0024	0.00617564	yes		Peaxi162Scf00207g00236	2.99634	-0.0293058	11.2132	0.00081218	0.00553533
XLOC_013618	Peaxi162Scf00177g00002	Avr9/Cf-9 rapidly elicited protein 146 [Nicotiana tabacum]	19.4456	73.4813	1.91794	3.9761	5e-05	0.000185415	yes		Peaxi162Scf00008g00428	2.9892	0.698586	11.7064	0.000622855	0.00445462
XLOC_031567	Peaxi162Scf00962g00002	glycerophosphodiester phosphodiesterase, putative [Ricinus communis] gb|EEF47415.1| glycerophosphodiester phosphodiesterase, putative [Ricinus communis]	1.03291	3.89684	1.91559	2.1298	0.00575	0.013188	yes		Peaxi162Scf00931g00117	2.98819	1.80196	6.64559	0.00994013	0.0414412
XLOC_004834	Peaxi162Scf00039g00054	exocyst subunit exo70 family protein H4	1.58903	5.99189	1.91486	2.95379	0.0001	0.00035384	yes		Peaxi162Scf00046g00529	2.98799	2.59335	26.0082	3.4e-07	6.15e-06
XLOC_024291	Peaxi162Scf00501g00318	abscisic acid (aba)-deficient 4	6.76394	25.4649	1.91257	3.54143	5e-05	0.000185415	yes		Peaxi162Scf00038g00036	2.98755	3.33523	26.6409	2.45e-07	4.52e-06
XLOC_033005	Peaxi162Scf01149g00223	laccase 12	18.5416	69.759	1.91162	4.93025	5e-05	0.000185415	yes		Peaxi162Scf00147g01712	2.98689	0.414958	6.23234	0.0125438	0.0495115
XLOC_027752	Peaxi162Scf00684g00326	3-ketoacyl-CoA synthase 4	19.0876	71.7594	1.91053	4.75464	5e-05	0.000185415	yes		Peaxi162Scf00658g00314	2.98483	6.24738	165.09	8.74e-38	1.29e-34
XLOC_033391	Peaxi162Scf01213g00004	Unknown protein	4.94998	18.5773	1.90804	2.57212	0.00055	0.00166651	yes		Peaxi162Scf00285g00720	2.98147	3.42641	21.1488	4.25e-06	5.96e-05
XLOC_016641	Peaxi162Scf00253g00138	UDP-glucose:glucosyltransferase [Lycium barbarum]	1.72704	6.47924	1.90752	3.23427	5e-05	0.000185415	yes		Peaxi162Scf00515g00517	2.97911	2.82459	7.2417	0.00712296	0.0318297
XLOC_022947	Peaxi162Scf00444g00835	PAR-1c [Nicotiana tabacum]	1.80498	6.76116	1.90529	2.19278	0.0034	0.00834304	yes		Peaxi162Scf00402g00511	2.97794	5.8924	86.2863	1.56e-20	2.78e-18
XLOC_014431	Peaxi162Scf00195g00519	cytochrome P450, family 718	7.0088	26.1996	1.90231	4.17704	5e-05	0.000185415	yes		Peaxi162Scf00031g00715	2.97611	2.04003	31.0924	2.46e-08	5.72e-07
XLOC_026245	Peaxi162Scf00601g00047	nodulin MtN21 /EamA-like transporter family protein	1.92721	7.19098	1.89967	2.89717	0.0006	0.00180172	yes		Peaxi162Scf00007g10129	2.9757	2.10424	6.23041	0.0125575	0.0495316
XLOC_019345	Peaxi162Scf00332g00429	XH/XS domain-containing protein	1.34293	5.00327	1.89748	2.96217	0.00015	0.000513767	yes		Peaxi162Scf00111g00922	2.97419	2.62658	12.9579	0.000318582	0.00255408
XLOC_032100	Peaxi162Scf01015g00013	peptidoglycan-binding LysM domain-containing protein	15.4877	57.6427	1.89601	3.06561	5e-05	0.000185415	yes		Peaxi162Scf00038g01645	2.9737	2.9343	8.10048	0.00442536	0.0219698
XLOC_010946	Peaxi162Scf00128g01750	GRAM domain family protein	26.6107	98.9743	1.89505	4.77702	5e-05	0.000185415	yes		Peaxi162Scf00284g00230	2.96734	0.919315	9.35574	0.00222288	0.0126415
XLOC_001403	Peaxi162Scf00007g10129	B-box type zinc finger family protein	0.820956	3.04233	1.8898	1.14705	0.242	0.31785	no		Peaxi162Scf00183g01416	2.96391	0.18789	5.44316	0.0196451	0.0696966
XLOC_023154	Peaxi162Scf00450g00740	Inositol-1,4,5-trisphosphate 5-phosphatase 4 isoform 1 [Theobroma cacao] gb|EOY12430.1| Inositol-1,4,5-trisphosphate 5-phosphatase 4 isoform 1 [Theobroma cacao]	1.71187	6.33718	1.88827	2.47687	0.00025	0.000817896	yes		Peaxi162Scf00020g00154	2.96032	8.06818	64.9314	7.76e-16	6.48e-14
XLOC_032370	Peaxi162Scf01055g00116	Protein of unknown function (DUF1264)	0.966436	3.56596	1.88354	1.64418	0.02725	0.0506921	no		Peaxi162Scf00885g00320	2.95943	3.28029	17.9708	2.24e-05	0.000257397
XLOC_000511	Peaxi162Scf00002g00534	Stress responsive A/B Barrel Domain	13.8827	51.0975	1.87997	3.93596	5e-05	0.000185415	yes		Peaxi162Scf00071g00938	2.95654	0.926874	6.49433	0.0108219	0.044306
XLOC_033665	Peaxi162Scf01279g00027	Aquaporin NIP1-2	14.8515	54.5743	1.87761	3.89713	5e-05	0.000185415	yes		Peaxi162Scf00253g00137	2.95594	4.30317	19.0349	1.28e-05	0.000157721
XLOC_006973	Peaxi162Scf00068g02521	vacuolar iron transporter (VIT) family protein	12.0011	44.0673	1.87654	4.6905	5e-05	0.000185415	yes		Peaxi162Scf00402g00926	2.95487	1.07264	6.6134	0.0101214	0.0420109
XLOC_028726	Peaxi162Scf00740g00137	ABL interactor-like protein 3	1.33078	4.88404	1.87581	2.41563	0.0006	0.00180172	yes		Peaxi162Scf00032g00106	2.95441	2.40561	1.49454	0.221514	0.396459
XLOC_018209	Peaxi162Scf00299g00341	Photosystem II reaction center PsbP family protein	0.986191	3.61862	1.8755	2.0303	0.01005	0.0214264	yes		Peaxi162Scf00232g00035	2.95139	3.48767	46.5436	8.96e-12	3.94e-10
XLOC_017910	Peaxi162Scf00289g00010	Mechanosensitive ion channel family protein	4.08459	14.9514	1.87202	4.08028	5e-05	0.000185415	yes		Peaxi162Scf00821g00315	2.94637	0.223706	5.84103	0.0156567	0.0583695
XLOC_015684	Peaxi162Scf00225g00525	sodium hydrogen exchanger 2	7.44689	27.2475	1.87141	4.3951	5e-05	0.000185415	yes		Peaxi162Scf00125g01022	2.93888	8.17947	95.372	1.58e-22	3.99e-20
XLOC_032688	Peaxi162Scf01093g00210	Unknown protein	2.6384	9.61299	1.86532	2.16797	0.00725	0.0161294	yes		Peaxi162Scf00774g00123	2.93669	0.768796	9.70184	0.00184083	0.0108255
XLOC_001763	Peaxi162Scf00010g00342	Eukaryotic aspartyl protease family protein	1.1675	4.24749	1.86319	2.06237	0.0038	0.00919907	yes		Peaxi162Scf00599g00008	2.93654	8.47075	75.4268	3.79e-18	4.57e-16
XLOC_009084	Peaxi162Scf00098g00610	BEL1-like homeodomain 1	11.0065	40.0295	1.8627	4.48879	5e-05	0.000185415	yes		Peaxi162Scf00064g01430	2.93469	3.83377	13.1087	0.000293921	0.00238079
XLOC_028587	Peaxi162Scf00732g00136	Leucine-rich repeat protein kinase family protein	30.892	112.183	1.86054	4.59379	5e-05	0.000185415	yes		Peaxi162Scf00073g00224	2.93359	-0.0390586	6.42058	0.0112806	0.0456334
XLOC_012505	Peaxi162Scf00159g00048	Chaperone DnaJ-domain superfamily protein	1.58294	5.74789	1.86043	1.89433	0.00875	0.0190006	yes		Peaxi162Scf00110g00133	2.93188	2.02355	20.0086	7.71e-06	0.000100487
XLOC_009907	Peaxi162Scf00111g00115	Persulfide dioxygenase ETHE1 homolog, mitochondrial	17.5507	63.7284	1.86041	4.62405	5e-05	0.000185415	yes		Peaxi162Scf00085g01318	2.92972	0.429568	8.01133	0.00464855	0.0228208
XLOC_017341	Peaxi162Scf00273g00008	2-oxoglutarate (2OG) and Fe(II)-dependent oxygenase superfamily protein	1.62178	5.88795	1.86019	2.33316	0.00225	0.00583316	yes		Peaxi162Scf01482g00010	2.92797	0.412394	12.6231	0.000381013	0.00296452
XLOC_020864	Peaxi162Scf00375g00619	inositol transporter 1	11.5207	41.7362	1.85707	4.56556	5e-05	0.000185415	yes		Peaxi162Scf00062g00612	2.92715	0.674151	12.8585	0.000335942	0.00266898
XLOC_015892	Peaxi162Scf00231g00021	NAD(P)-binding Rossmann-fold superfamily protein	17.1152	61.7705	1.85164	4.69048	5e-05	0.000185415	yes		Peaxi162Scf00351g00317	2.92538	0.403956	5.88256	0.0152916	0.0573559
XLOC_023109	Peaxi162Scf00450g00316	Zeaxanthin epoxidase, chloroplastic	9.64038	34.7556	1.85008	4.74308	5e-05	0.000185415	yes		Peaxi162Scf01002g00214	2.92424	5.34535	5.89352	0.0151967	0.0571285
XLOC_012452	Peaxi162Scf00157g00117	Pectinacetylesterase family protein	6.2071	22.3734	1.84979	3.94928	5e-05	0.000185415	yes		Peaxi162Scf00133g01713	2.922	2.87778	15.3253	9.05e-05	0.000860586
XLOC_005830	Peaxi162Scf00051g01410	NAC domain protein,	33.321	119.824	1.84642	4.79051	5e-05	0.000185415	yes		Peaxi162Scf00038g02344	2.92164	1.81294	30.4973	3.34e-08	7.55e-07
XLOC_008718	Peaxi162Scf00089g01742	FAS-associated factor 2-B	13.5685	48.7535	1.84525	4.49068	5e-05	0.000185415	yes		Peaxi162Scf00386g00063	2.91897	4.37607	9.92122	0.00163384	0.0097832
XLOC_014086	Peaxi162Scf00189g00510	Unknown protein	1.93211	6.92831	1.84233	1.28529	0.3101	0.389191	no		Peaxi162Scf00003g00611	2.91575	3.93744	11.2914	0.000778665	0.00535093
XLOC_007405	Peaxi162Scf00073g00918	Plant natriuretic peptide A [Theobroma cacao] gb|EOY26483.1| Plant natriuretic peptide A [Theobroma cacao]	3.36949	12.0622	1.83989	1.82973	0.0083	0.018143	yes		Peaxi162Scf00310g00516	2.91162	0.0758704	11.2397	0.000800645	0.00547292
XLOC_027413	Peaxi162Scf00670g00341	CASP-like protein	46.2305	165.316	1.83831	4.31721	5e-05	0.000185415	yes		Peaxi162Scf01569g00002	2.91082	1.14838	13.6175	0.000224092	0.00188598
XLOC_030221	Peaxi162Scf00839g00233	basic helix-loop-helix (bHLH) DNA-binding superfamily protein	3.43096	12.2577	1.837	3.03126	5e-05	0.000185415	yes		Peaxi162Scf00559g00043	2.9091	2.52215	26.7917	2.27e-07	4.23e-06
XLOC_033273	Peaxi162Scf01194g00013	myb domain protein 78	1.02428	3.65695	1.83603	1.6217	0.0211	0.0406709	yes		Peaxi162Scf00953g00415	2.90814	3.10603	10.834	0.00099652	0.00654197
XLOC_003911	Peaxi162Scf00029g01511	Glyc 2 [Theobroma cacao]	1.04508	3.72932	1.8353	2.89633	0.00015	0.000513767	yes		Peaxi162Scf00745g00003	2.90715	-0.42961	7.75106	0.0053681	0.0255126
XLOC_023575	Peaxi162Scf00465g00045		1.11134	3.96094	1.83354	1.3172	0.0732	0.118719	no		Peaxi162Scf00271g00833	2.90705	3.55878	11.4688	0.000707754	0.00495739
XLOC_002166	Peaxi162Scf00013g00410	Pentatricopeptide repeat-containing protein	2.3295	8.30001	1.8331	3.0544	5e-05	0.000185415	yes		Peaxi162Scf00548g00534	2.90611	2.11983	23.7596	1.09e-06	1.76e-05
XLOC_018108	Peaxi162Scf00297g00098	trehalose phosphate synthase	13.8524	49.3475	1.83284	4.48856	5e-05	0.000185415	yes		Peaxi162Scf00083g00156	2.90242	4.35275	65.6964	5.26e-16	4.54e-14
XLOC_003265	Peaxi162Scf00020g02022	Unknown protein	2.51914	8.96842	1.83192	2.43254	0.00235	0.00606142	yes		Peaxi162Scf00169g00086	2.90104	0.281401	6.65354	0.00989588	0.041315
XLOC_003324	Peaxi162Scf00020g01714	Bifunctional pinoresinol-lariciresinol reductase	29.0589	103.057	1.8264	4.66148	5e-05	0.000185415	yes		Peaxi162Scf00054g00031	2.89556	0.657332	6.45	0.0110953	0.0450952
XLOC_007806	Peaxi162Scf00076g00074	FAD-binding Berberine family protein	25.5135	90.3731	1.82463	4.41957	5e-05	0.000185415	yes		Peaxi162Scf00120g00111	2.89407	1.77393	23.0442	1.58e-06	2.47e-05
XLOC_029870	Peaxi162Scf00814g00235	Regulator of Vps4 activity in the MVB pathway protein	1.87672	6.63029	1.82086	2.04381	0.00835	0.0182379	yes		Peaxi162Scf00236g00005	2.89377	4.92219	88.6422	4.73e-21	9.33e-19
XLOC_014196	Peaxi162Scf00191g00046	alpha/beta-Hydrolases superfamily protein	1.58299	5.57221	1.8156	3.7049	5e-05	0.000185415	yes		Peaxi162Scf01221g00027	2.88249	-0.71899	3.6522	0.0559953	0.152141
XLOC_024207	Peaxi162Scf00498g00314	beta galactosidase 1	153.888	541.543	1.81519	3.82195	5e-05	0.000185415	yes		Peaxi162Scf00059g01918	2.88134	2.43816	46.0822	1.13e-11	4.88e-10
XLOC_010843	Peaxi162Scf00128g01742	Unknown protein	41.0337	144.163	1.81281	4.62654	5e-05	0.000185415	yes		Peaxi162Scf00038g01150	2.88077	-0.644173	4.35828	0.0368294	0.111767
XLOC_016908	Peaxi162Scf00261g00127	ARM repeat superfamily protein	4.01517	14.0974	1.8119	3.38114	5e-05	0.000185415	yes		Peaxi162Scf00284g00033	2.87847	3.5228	18.6345	1.58e-05	0.000189661
XLOC_024800	Peaxi162Scf00530g00063	Unknown protein	1.12051	3.93258	1.81133	1.51049	0.03005	0.0551639	no		Peaxi162Scf00942g00001	2.87655	0.204708	7.95525	0.00479481	0.0233506
XLOC_012792	Peaxi162Scf00164g00218		0.789159	2.76874	1.81084	0.823006	0.28035	0.35764	no		Peaxi162Scf00110g00044	2.87633	0.756646	1.54977	0.213169	0.387256
XLOC_016593	Peaxi162Scf00252g00067	Thioredoxin superfamily protein	1.38731	4.86576	1.81037	2.01509	0.02105	0.0405898	yes		Peaxi162Scf00811g00447	2.87034	-0.839108	5.38991	0.0202536	0.07133
XLOC_000154	Peaxi162Scf00000g00776	diacylglycerol kinase 5	0.901007	3.15937	1.81002	1.94703	0.00575	0.013188	yes		Peaxi162Scf00553g00219	2.86544	0.230877	5.07582	0.0242618	0.0817488
XLOC_023678	Peaxi162Scf00469g00822	Cytochrome P450 superfamily protein	8.82465	30.9413	1.80992	4.70798	5e-05	0.000185415	yes		Peaxi162Scf00115g00038	2.86513	6.49228	16.8996	3.94e-05	0.000421396
XLOC_014993	Peaxi162Scf00207g00538	Tetratricopeptide repeat (TPR)-like superfamily protein	1.3725	4.80745	1.80846	3.62424	5e-05	0.000185415	yes		Peaxi162Scf00744g10017	2.86361	2.63656	6.05293	0.0138832	0.0534579
XLOC_014812	Peaxi162Scf00205g00619	RING/FYVE/PHD zinc finger superfamily protein	38.5404	134.64	1.80466	4.37307	5e-05	0.000185415	yes		Peaxi162Scf00073g00918	2.85999	1.11409	12.1769	0.000483859	0.00361663
XLOC_029813	Peaxi162Scf00809g00418	Unknown protein	2.30131	8.03704	1.80421	2.66356	5e-05	0.000185415	yes		Peaxi162Scf00284g00220	2.85883	0.314032	9.21084	0.00240587	0.0134649
XLOC_012119	Peaxi162Scf00152g01436	Pentatricopeptide repeat (PPR) superfamily protein	1.11191	3.88219	1.80384	1.8346	0.01065	0.02253	yes		Peaxi162Scf00794g00320	2.85477	0.106602	5.81076	0.0159284	0.0591873
XLOC_000316	Peaxi162Scf00001g00418	F-box protein FB1 [Malus domestica]	0.978386	3.4159	1.80379	2.04209	0.00885	0.0191898	yes		Peaxi162Scf00185g01122	2.85334	0.890535	5.10713	0.0238277	0.0806537
XLOC_011171	Peaxi162Scf00130g01320		19.331	67.4707	1.80335	1.92104	0.08955	0.14106	no		Peaxi162Scf00074g00622	2.85305	2.75249	40.6923	1.78e-10	6.27e-09
XLOC_009332	Peaxi162Scf00102g00530	plant intracellular ras group-related LRR 4	0.899681	3.13709	1.80194	1.82642	0.00555	0.01279	yes		Peaxi162Scf00909g00014	2.84627	2.34603	19.1049	1.24e-05	0.000153235
XLOC_025515	Peaxi162Scf00560g00218	Aldehyde dehydrogenase family 2 member C4	4.03651	14.0727	1.80171	3.48574	5e-05	0.000185415	yes		Peaxi162Scf00006g00149	2.84558	2.25784	22.8789	1.73e-06	2.68e-05
XLOC_000967	Peaxi162Scf00004g01611	Metallo-hydrolase/oxidoreductase superfamily protein	7.20745	25.1014	1.80021	3.77614	5e-05	0.000185415	yes		Peaxi162Scf00540g00013	2.83264	9.22509	20.0865	7.4e-06	9.67e-05
XLOC_009338	Peaxi162Scf00102g00734	expansin-like A2	3.91252	13.5782	1.79513	2.66198	0.0001	0.00035384	yes		Peaxi162Scf01517g00010	2.83258	4.6606	50.1527	1.42e-12	7.1e-11
XLOC_034001	Peaxi162Scf01346g00216	Alpha-glucosidase	3.06269	10.6075	1.79222	3.77593	5e-05	0.000185415	yes		Peaxi162Scf00543g00413	2.83133	1.64269	20.2613	6.76e-06	8.96e-05
XLOC_024927	Peaxi162Scf00535g00717	Unknown protein	0.991441	3.42861	1.79003	1.35685	0.0557	0.0939217	no		Peaxi162Scf00461g00064	2.83046	0.706994	1.30807	0.252744	0.433723
XLOC_032769	Peaxi162Scf01108g00012	pheophytinase	0.813345	2.80383	1.78546	1.91411	0.0056	0.012888	yes		Peaxi162Scf00674g00212	2.82853	0.276064	4.71483	0.0299036	0.095879
XLOC_016035	Peaxi162Scf00233g00516	COP9 signalosome complex subunit 1	1.13419	3.9072	1.78447	1.66874	0.02665	0.0497231	yes		Peaxi162Scf00157g00215	2.82549	1.25419	1.5662	0.210759	0.385272
XLOC_003808	Peaxi162Scf00027g00165	tyrosine aminotransferase 3	22.433	77.1073	1.78125	4.35886	5e-05	0.000185415	yes		Peaxi162Scf00102g00825	2.82373	2.89404	40.3523	2.12e-10	7.31e-09
XLOC_024669	Peaxi162Scf00525g00021	U-box domain-containing protein 26	0.782794	2.68912	1.78043	1.47609	0.01955	0.0380746	yes		Peaxi162Scf01560g00009	2.81936	1.54986	13.4018	0.000251385	0.00207686
XLOC_001662	Peaxi162Scf00009g00343	Protein of unknown function (DUF1637)	6.09572	20.9336	1.77995	3.16734	5e-05	0.000185415	yes		Peaxi162Scf00045g02037	2.81683	7.08199	12.5536	0.000395443	0.00306184
XLOC_017263	Peaxi162Scf00271g00022	Leucine-rich repeat protein kinase family protein	1.08055	3.71043	1.77982	2.30814	0.00055	0.00166651	yes		Peaxi162Scf00201g00243	2.81332	-0.148522	4.67533	0.0305989	0.0973974
XLOC_023244	Peaxi162Scf00452g00411	Unknown protein	12.6358	43.307	1.77709	3.75234	5e-05	0.000185415	yes		Peaxi162Scf00006g00353	2.81245	2.53978	17.3045	3.18e-05	0.000347125
XLOC_012563	Peaxi162Scf00160g00034	Mannose-P-dolichol utilization defect 1 protein	0.945885	3.23927	1.77593	1.40107	0.08695	0.137536	no		Peaxi162Scf00498g10029	2.81233	3.91495	31.9966	1.54e-08	3.77e-07
XLOC_030605	Peaxi162Scf00883g00046	Carbonyl reductase [NADPH] 1	0.800412	2.74069	1.77572	1.3934	0.0446	0.0775901	no		Peaxi162Scf00802g00235	2.81059	5.70263	5.0904	0.0240587	0.0811977
XLOC_015923	Peaxi162Scf00231g00813	Protein kinase superfamily protein	5.40941	18.5184	1.77541	3.73713	5e-05	0.000185415	yes		Peaxi162Scf00011g00193	2.81053	5.88297	23.6335	1.17e-06	1.87e-05
XLOC_001849	Peaxi162Scf00011g00939	Ribosome biogenesis protein BOP1 homolog	2.3284	7.96172	1.77374	1.04736	0.07985	0.127948	no		Peaxi162Scf00011g00533	2.80964	3.47584	20.1909	7.01e-06	9.26e-05
XLOC_029952	Peaxi162Scf00818g00531	Bifunctional aspartokinase/homoserine dehydrogenase 1	1.04425	3.56205	1.77025	2.70599	5e-05	0.000185415	yes		Peaxi162Scf00756g00017	2.80952	1.12325	1.54199	0.214322	0.388372
XLOC_026824	Peaxi162Scf00634g00035	Copper-binding periplasmic protein [Theobroma cacao] gb|EOY00115.1| Copper-binding periplasmic protein [Theobroma cacao]	0.843224	2.87332	1.76873	1.34736	0.05635	0.0948583	no		Peaxi162Scf01018g00215	2.8095	2.82832	11.4502	0.000714866	0.00498865
XLOC_022312	Peaxi162Scf00420g00443	Ankyrin-3	4.30615	14.6689	1.76829	3.99413	5e-05	0.000185415	yes		Peaxi162Scf00691g00316	2.80898	4.14516	72.6126	1.58e-17	1.68e-15
XLOC_033697	Peaxi162Scf01287g00012	Remorin family protein	10.4901	35.725	1.7679	3.99908	5e-05	0.000185415	yes		Peaxi162Scf00406g00051	2.80699	3.64496	27.0436	1.99e-07	3.74e-06
XLOC_030837	Peaxi162Scf00906g00002	Auxin-induced protein 6B [Medicago truncatula] gb|AET04857.1| Auxin-induced protein 6B [Medicago truncatula]	9.77639	33.2746	1.76705	2.50642	0.0003	0.000964629	yes		Peaxi162Scf00161g00099	2.80523	2.01522	8.48569	0.0035795	0.01853
XLOC_001277	Peaxi162Scf00006g03910	Protein kinase family protein	3.15532	10.7367	1.76669	2.96481	5e-05	0.000185415	yes		Peaxi162Scf56759g00003	2.80272	0.296376	1.48285	0.223329	0.398792
XLOC_008317	Peaxi162Scf00084g00028	senescence-associated family protein [Populus trichocarpa] gb|ERP63191.1| senescence-associated family protein [Populus trichocarpa]	8.86508	30.1587	1.76637	3.34532	5e-05	0.000185415	yes		Peaxi162Scf00284g00315	2.80034	7.99584	50.9109	9.67e-13	4.96e-11
XLOC_014468	Peaxi162Scf00196g00225	Very-long-chain (3R)-3-hydroxyacyl-[acyl-carrier protein] dehydratase 1	16.1625	54.913	1.7645	4.10537	5e-05	0.000185415	yes		Peaxi162Scf00330g00029	2.79921	1.71765	1.57083	0.210086	0.384409
XLOC_013617	Peaxi162Scf00177g00001	Avr9/Cf-9 rapidly elicited protein 146 [Nicotiana tabacum]	17.8189	60.3954	1.76103	3.84581	5e-05	0.000185415	yes		Peaxi162Scf00189g00041	2.79858	5.61486	41.4443	1.21e-10	4.38e-09
XLOC_003893	Peaxi162Scf00029g02618	RING/U-box superfamily protein isoform 3 [Theobroma cacao] gb|EOY32618.1| RING/U-box superfamily protein isoform 3 [Theobroma cacao]	7.74314	26.229	1.76017	3.71295	5e-05	0.000185415	yes		Peaxi162Scf00530g00063	2.79789	0.303118	9.54514	0.0020048	0.0116247
XLOC_004767	Peaxi162Scf00038g02342	alanine aminotransferase 2	13.1669	44.5512	1.75855	4.31074	5e-05	0.000185415	yes		Peaxi162Scf01276g00011	2.79766	0.264107	1.50843	0.21938	0.394187
XLOC_025534	Peaxi162Scf00560g00736	pit2 [Nicotiana tabacum] prf||2106387C Al-induced protein	0.931286	3.14692	1.75665	1.18456	0.0854	0.135473	no		Peaxi162Scf00014g00287	2.79745	2.99153	1.5575	0.212031	0.386379
XLOC_001566	Peaxi162Scf00008g00428	homeobox protein 40	0.810257	2.73396	1.75454	1.38937	0.04525	0.0785601	no		Peaxi162Scf00011g00077	2.79694	-0.149171	1.51193	0.218845	0.393669
XLOC_000990	Peaxi162Scf00004g03311	conserved hypothetical protein [Ricinus communis] gb|EEF48925.1| conserved hypothetical protein [Ricinus communis]	3.47912	11.7288	1.75326	3.74372	5e-05	0.000185415	yes		Peaxi162Scf00560g00216	2.79682	4.36524	40.9	1.6e-10	5.67e-09
XLOC_014984	Peaxi162Scf00207g00333	hydroxyproline-rich systemin precursor [Petunia x hybrida]	335.443	1128.95	1.75085	3.92571	5e-05	0.000185415	yes		Peaxi162Scf00699g10015	2.79563	0.516572	1.51832	0.217874	0.392469
XLOC_009033	Peaxi162Scf00096g01846	1-aminocyclopropane-1-carboxylate synthase 9	1.15763	3.88645	1.74728	2.08591	0.00515	0.0119815	yes		Peaxi162Scf00082g00148	2.79497	0.505099	1.56043	0.211602	0.386009
XLOC_001434	Peaxi162Scf00007g02848	F-box/FBD/LRR-repeat protein [Medicago truncatula] gb|AES67901.1| F-box/FBD/LRR-repeat protein [Medicago truncatula]	0.876764	2.94179	1.74643	1.97661	0.0099	0.0211473	yes		Peaxi162Scf00211g00237	2.79478	2.14408	1.52238	0.21726	0.39167
XLOC_017030	Peaxi162Scf00264g00836	TRICHOME BIREFRINGENCE-LIKE 35	2.85036	9.5595	1.74579	2.94169	0.0002	0.000667709	yes		Peaxi162Scf00102g00925	2.79471	0.44201	5.41258	0.0199921	0.0706857
XLOC_018115	Peaxi162Scf00297g01124	Unknown protein	0.953717	3.18064	1.73768	2.52176	0.0005	0.00152937	yes		Peaxi162Scf00173g00820	2.79254	-0.00501367	1.53299	0.215664	0.389911
XLOC_001963	Peaxi162Scf00011g01540	Zinc finger CCCH domain-containing protein 19	2.16489	7.20806	1.73532	3.10762	5e-05	0.000185415	yes		Peaxi162Scf00201g00240	2.79251	3.81414	31.5736	1.92e-08	4.56e-07
XLOC_004432	Peaxi162Scf00037g00096	SRC2-like protein [Capsicum annuum]	5.18217	17.2189	1.73236	3.03969	5e-05	0.000185415	yes		Peaxi162Scf00524g00007	2.79215	0.722727	5.28255	0.0215402	0.0747443
XLOC_024027	Peaxi162Scf00487g00054		2.1995	7.28263	1.72728	0.980538	0.08145	0.130103	no		Peaxi162Scf00002g02412	2.79206	0.366019	1.53525	0.215327	0.389473
XLOC_015258	Peaxi162Scf00212g00214	alpha/beta-Hydrolases superfamily protein	1.58601	5.2313	1.72177	1.95569	0.1513	0.21815	no		Peaxi162Scf00299g00341	2.79171	4.08928	11.2695	0.000787895	0.00540539
XLOC_002269	Peaxi162Scf00014g01410	18.2 kDa class I heat shock protein	12.7165	41.9122	1.72066	2.72766	0.0001	0.00035384	yes		Peaxi162Scf01313g00120	2.79087	0.440996	1.54081	0.214498	0.388443
XLOC_015785	Peaxi162Scf00227g00915	SWIM zinc finger family protein / mitogen-activated protein kinase kinase kinase (MAPKKK)-related	69.5772	229.185	1.71982	4.48442	5e-05	0.000185415	yes		Peaxi162Scf00619g00113	2.79027	3.43957	33.0536	8.97e-09	2.28e-07
XLOC_031418	Peaxi162Scf00952g00021	Domain of unknown function (DUF220)	1.26969	4.16799	1.71488	1.94529	0.01095	0.0230761	yes		Peaxi162Scf00828g00016	2.78992	4.5896	1.56611	0.210772	0.385272
XLOC_025029	Peaxi162Scf00538g00613	Unknown protein	3.59757	11.8039	1.71417	2.35733	0.0013	0.00359078	yes		Peaxi162Scf00236g00054	2.78965	5.83105	1.56641	0.210728	0.38526
XLOC_022485	Peaxi162Scf00424g00414	Potassium channel SKOR	17.4362	57.1697	1.71317	4.39528	5e-05	0.000185415	yes		Peaxi162Scf00379g00084	2.78953	1.73913	1.54696	0.213585	0.387608
XLOC_017895	Peaxi162Scf00288g00815	Galactosyltransferase family protein	7.97179	26.1192	1.71213	3.67351	5e-05	0.000185415	yes		Peaxi162Scf00937g00322	2.78947	3.66297	1.56661	0.2107	0.385242
XLOC_007648	Peaxi162Scf00074g01736	Unknown protein	1.94682	6.37727	1.71182	1.99142	0.0082	0.0179529	yes		Peaxi162Scf00334g01211	2.78902	4.22702	1.54928	0.213241	0.387256
XLOC_031025	Peaxi162Scf00921g00026	Endoribonuclease Dicer homolog 1	1.56464	5.12236	1.71097	2.09749	0.0089	0.0192842	yes		Peaxi162Scf00226g00411	2.78842	5.55742	73.0486	1.26e-17	1.36e-15
XLOC_009274	Peaxi162Scf00102g01226	myb domain protein 42	1.26056	4.12544	1.71048	1.71644	0.023	0.0438235	yes		Peaxi162Scf00917g00042	2.78821	2.46911	1.55295	0.212701	0.386885
XLOC_026498	Peaxi162Scf00616g00417	Protein kinase superfamily protein	8.42237	27.5303	1.70872	3.91372	5e-05	0.000185415	yes		Peaxi162Scf00005g05110	2.78769	4.34215	17.1409	3.47e-05	0.000374003
XLOC_028165	Peaxi162Scf00700g00522	Unknown protein	2.06121	6.73195	1.70754	2.096	0.0292	0.0538138	no		Peaxi162Scf00128g01411	2.78743	1.13547	1.55645	0.212186	0.386469
XLOC_028287	Peaxi162Scf00710g00528	Pectin lyase-like superfamily protein	6.03061	19.6289	1.70261	3.76852	5e-05	0.000185415	yes		Peaxi162Scf01390g00033	2.78674	3.29584	1.55957	0.211729	0.386093
XLOC_030384	Peaxi162Scf00853g00424	Ankyrin repeat family protein	5.29161	17.1789	1.69886	3.92039	5e-05	0.000185415	yes		Peaxi162Scf00222g00427	2.78648	5.24118	20.424	6.2e-06	8.34e-05
XLOC_013479	Peaxi162Scf00174g00083	Syringolide-induced protein 14-1-1 [Medicago truncatula] gb|AES59813.1| Syringolide-induced protein 14-1-1 [Medicago truncatula]	2.39426	7.76927	1.6982	2.04733	0.00355	0.00866564	yes		Peaxi162Scf00314g00025	2.78608	5.39645	1.56252	0.211296	0.38573
XLOC_011354	Peaxi162Scf00132g01513	PEBP (phosphatidylethanolamine-binding protein) family protein	17.4625	56.6358	1.69745	3.40621	5e-05	0.000185415	yes		Peaxi162Scf00108g00714	2.78595	1.84021	6.40361	0.0113889	0.0459907
XLOC_002787	Peaxi162Scf00016g00411	bZIP transcription factor [Capsicum chinense]	41.7512	135.325	1.69653	3.97435	5e-05	0.000185415	yes		Peaxi162Scf00491g00038	2.78554	4.41968	1.56489	0.210951	0.385403
XLOC_005198	Peaxi162Scf00045g01447	WD repeat domain phosphoinositide-interacting protein 3	4.27975	13.8352	1.69275	3.10683	5e-05	0.000185415	yes		Peaxi162Scf00060g00211	2.78545	2.7434	17.32	3.16e-05	0.000344671
XLOC_005044	Peaxi162Scf00042g02728	Disease resistance-responsive (dirigent-like protein) family protein	4.27583	13.8111	1.69155	3.05206	5e-05	0.000185415	yes		Peaxi162Scf00397g00524	2.78534	1.66273	1.56581	0.210817	0.38532
XLOC_025983	Peaxi162Scf00585g01018	Eukaryotic translation initiation factor 1A	20.0959	64.8721	1.6907	3.60834	5e-05	0.000185415	yes		Peaxi162Scf00722g00044	2.78474	4.49672	47.5769	5.29e-12	2.43e-10
XLOC_013604	Peaxi162Scf00176g00122	alpha/beta-Hydrolases superfamily protein	2.43973	7.8665	1.689	1.67305	0.01135	0.0238004	yes		Peaxi162Scf00103g02126	2.78473	2.50148	1.51973	0.21766	0.392288
XLOC_014615	Peaxi162Scf00201g00025	Unknown protein	1.21235	3.90094	1.68601	2.1621	0.00205	0.00537075	yes		Peaxi162Scf00740g00054	2.78473	0.435293	1.52152	0.217389	0.391868
XLOC_020054	Peaxi162Scf00351g00911	Lysine-specific histone demethylase 1 homolog 2	18.9375	60.8038	1.68292	4.32349	5e-05	0.000185415	yes		Peaxi162Scf00128g01139	2.78472	0.323689	1.50941	0.219229	0.394052
XLOC_009931	Peaxi162Scf00111g00008	Unknown protein	1.73795	5.57133	1.68064	1.77989	0.0055	0.0126897	yes		Peaxi162Scf00325g00071	2.78468	0.992186	1.53028	0.21607	0.39034
XLOC_016356	Peaxi162Scf00244g01214	Suppressor of gene silencing 3, putative [Theobroma cacao] gb|EOY19082.1| Suppressor of gene silencing 3, putative [Theobroma cacao]	2.65252	8.48517	1.67758	3.55797	5e-05	0.000185415	yes		Peaxi162Scf00076g01046	2.78468	0.316659	1.50071	0.220563	0.395649
XLOC_020243	Peaxi162Scf00359g00108	Unknown protein	5.17823	16.5169	1.67341	2.62414	5e-05	0.000185415	yes		Peaxi162Scf00258g00520	2.78467	1.07135	1.49996	0.220677	0.395763
XLOC_008489	Peaxi162Scf00088g01217	sucrose phosphate synthase 1F	5.87116	18.6964	1.67104	4.22495	5e-05	0.000185415	yes		Peaxi162Scf00013g00231	2.78457	-0.207035	1.48979	0.222249	0.397377
XLOC_031614	Peaxi162Scf00966g00044	Unknown protein	2.24515	7.1477	1.67066	1.71766	0.0133	0.0272974	yes		Peaxi162Scf00160g00626	2.78441	2.58192	1.55074	0.213027	0.387152
XLOC_017188	Peaxi162Scf00269g00315	IQ-domain 9	4.86334	15.4798	1.67037	3.01799	5e-05	0.000185415	yes		Peaxi162Scf00132g00074	2.7844	4.43466	1.55125	0.212951	0.387068
XLOC_033751	Peaxi162Scf01294g00031	ethylene response factor 3 [Malus domestica]	10.0735	32.0166	1.66825	3.84512	5e-05	0.000185415	yes		Peaxi162Scf00074g01514	2.78431	1.49649	1.55522	0.212366	0.38657
XLOC_015154	Peaxi162Scf00209g00844	glutathione S-transferase TAU 18	3.08766	9.8075	1.66737	2.97882	5e-05	0.000185415	yes		Peaxi162Scf00417g01337	2.78431	1.60813	1.55551	0.212324	0.386558
XLOC_028251	Peaxi162Scf00708g00012	Plastid-lipid-associated protein, chloroplastic	18.8472	59.8491	1.66698	4.02492	5e-05	0.000185415	yes		Peaxi162Scf00005g00394	2.7843	2.78569	1.5556	0.212311	0.386558
XLOC_005975	Peaxi162Scf00054g00071	Protein of unknown function (DUF506)	2.1941	6.9654	1.66658	2.27428	0.0093	0.0200334	yes		Peaxi162Scf00007g01728	2.78429	0.285108	1.47083	0.225214	0.401155
XLOC_027281	Peaxi162Scf00660g00038	CASP-like protein	10.9352	34.6616	1.66435	3.58233	5e-05	0.000185415	yes		Peaxi162Scf00074g01332	2.78428	1.23877	1.55674	0.212143	0.386447
XLOC_031506	Peaxi162Scf00957g00111	phospholipase C 2	12.0956	38.2272	1.66012	4.21929	5e-05	0.000185415	yes		Peaxi162Scf00074g00082	2.78408	5.77473	1.56406	0.211072	0.385479
XLOC_025147	Peaxi162Scf00542g00622	YELLOW STRIPE like 3	12.6758	40.0566	1.65996	4.02968	5e-05	0.000185415	yes		Peaxi162Scf00011g02118	2.78405	3.08405	1.56519	0.210907	0.385382
XLOC_000373	Peaxi162Scf00002g00121	Unknown protein	408.733	1290.86	1.65911	3.95463	5e-05	0.000185415	yes		Peaxi162Scf00008g00815	2.78394	-0.515659	1.45358	0.227955	0.404531
XLOC_029547	Peaxi162Scf00789g00035	lysine histidine transporter 1	3.9186	12.3666	1.65804	3.15992	5e-05	0.000185415	yes		Peaxi162Scf00159g01028	2.78234	5.84793	119.631	7.62e-28	4.38e-25
XLOC_026247	Peaxi162Scf00602g00112	Long-chain-alcohol oxidase FAO1	18.5002	58.2081	1.65368	3.90637	5e-05	0.000185415	yes		Peaxi162Scf00192g00019	2.78183	5.22782	1.5641	0.211066	0.385479
XLOC_022026	Peaxi162Scf00411g00039	C2H2-type zinc finger family protein	2.36765	7.44762	1.65332	2.15179	0.00135	0.00371306	yes		Peaxi162Scf00059g00319	2.78159	0.957061	10.6979	0.00107258	0.00693088
XLOC_026473	Peaxi162Scf00614g00046	Chaperone DnaJ-domain superfamily protein	1.78851	5.62046	1.65193	1.58746	0.0335	0.060583	no		Peaxi162Scf00295g01020	2.78077	4.55433	1.55952	0.211736	0.386093
XLOC_031747	Peaxi162Scf00981g00215	Subtilisin-like serine endopeptidase family protein	21.8501	68.5503	1.64952	4.01947	5e-05	0.000185415	yes		Peaxi162Scf02228g00005	2.78056	3.65368	1.55859	0.211871	0.386258
XLOC_027824	Peaxi162Scf00688g00427	GDSL esterase/lipase 1	16.6775	52.251	1.64756	4.00295	5e-05	0.000185415	yes		Peaxi162Scf00196g00007	2.78036	0.915369	8.91006	0.00283604	0.0153649
XLOC_014147	Peaxi162Scf00190g00015		24.0197	75.2529	1.64753	3.86904	5e-05	0.000185415	yes		Peaxi162Scf00452g00239	2.78005	3.40911	1.55641	0.212192	0.386469
XLOC_003252	Peaxi162Scf00020g00168	Late embryogenesis abundant (LEA) hydroxyproline-rich glycoprotein family	50.6307	158.614	1.64744	4.15753	5e-05	0.000185415	yes		Peaxi162Scf00030g02222	2.77983	7.22782	1.55544	0.212335	0.386558
XLOC_020059	Peaxi162Scf00352g00047	tonoplast dicarboxylate transporter	7.74413	24.2289	1.64555	3.70753	5e-05	0.000185415	yes		Peaxi162Scf00020g00013	2.77965	5.51296	1.56216	0.211349	0.385763
XLOC_033212	Peaxi162Scf01178g00116	S-adenosyl-L-methionine-dependent methyltransferases superfamily protein	28.434	88.7801	1.64262	3.96886	5e-05	0.000185415	yes		Peaxi162Scf00177g00814	2.77932	3.68318	1.56134	0.211469	0.385836
XLOC_023755	Peaxi162Scf00474g00710	Kinase interacting (KIP1-like) family protein	1.76047	5.48888	1.64055	3.05926	5e-05	0.000185415	yes		Peaxi162Scf00009g01533	2.77923	2.85785	10.1683	0.00142876	0.00876295
XLOC_010510	Peaxi162Scf00123g00014	Unknown protein	1.89819	5.91779	1.64043	1.78881	0.00765	0.0168998	yes		Peaxi162Scf01149g00113	2.77867	7.75774	59.2472	1.39e-14	9.47e-13
XLOC_004770	Peaxi162Scf00038g02334	Unknown protein	4.93614	15.3832	1.6399	2.17463	0.00285	0.00715063	yes		Peaxi162Scf00086g00919	2.77756	1.94416	1.54544	0.21381	0.387813
XLOC_024350	Peaxi162Scf00505g00053	BEST Arabidopsis thaliana protein match is: embryo defective 2170	15.8422	49.2675	1.63686	4.00006	5e-05	0.000185415	yes		Peaxi162Scf00814g00229	2.77735	2.49746	1.54452	0.213946	0.387957
XLOC_017696	Peaxi162Scf00285g00046	Polygalacturonase inhibitor	14.8928	46.268	1.6354	3.71984	5e-05	0.000185415	yes		Peaxi162Scf00684g00036	2.77704	4.38532	1.54313	0.214152	0.38825
XLOC_014621	Peaxi162Scf00201g00240	Chaperone protein ClpB	2.47543	7.64859	1.62751	3.47954	5e-05	0.000185415	yes		Peaxi162Scf00316g00059	2.77693	0.512751	1.54266	0.214223	0.388323
XLOC_023180	Peaxi162Scf00451g00323	Glucan endo-1,3-beta-glucosidase B	69.3627	214.204	1.62675	4.10195	5e-05	0.000185415	yes		Peaxi162Scf00091g00713	2.77611	6.38198	1.55319	0.212666	0.386855
XLOC_033069	Peaxi162Scf01159g00229	ATP-binding cassette sub-family F member 2	4.27793	13.1978	1.62532	3.3452	5e-05	0.000185415	yes		Peaxi162Scf00492g00012	2.77574	3.35793	6.1772	0.0129407	0.0507052
XLOC_013858	Peaxi162Scf00183g00220	DNA repair metallo-beta-lactamase family protein	4.31103	13.2891	1.62414	3.23234	5e-05	0.000185415	yes		Peaxi162Scf00527g00733	2.77554	6.20643	1.55173	0.212881	0.387008
XLOC_000466	Peaxi162Scf00002g01511	L-lactate dehydrogenase A chain	0.851942	2.62452	1.62323	1.36669	0.04	0.070669	no		Peaxi162Scf00175g00022	2.77542	2.79441	1.55143	0.212924	0.387053
XLOC_010763	Peaxi162Scf00128g00217	beta-1,4-N-acetylglucosaminyltransferase family protein	5.18279	15.941	1.62094	3.19073	5e-05	0.000185415	yes		Peaxi162Scf00045g01947	2.77473	3.09108	1.54966	0.213186	0.387256
XLOC_017610	Peaxi162Scf00284g00228	Unknown protein	10.2037	31.321	1.61804	1.14513	0.12655	0.188168	no		Peaxi162Scf00017g00613	2.7743	4.72936	1.54857	0.213347	0.38738
XLOC_023752	Peaxi162Scf00474g00612	sucrose synthase 4	63.6556	195.087	1.61576	3.88891	5e-05	0.000185415	yes		Peaxi162Scf00007g02826	2.77365	1.72616	1.528	0.216413	0.390647
XLOC_024328	Peaxi162Scf00503g00216	subtilisin-like serine protease 2	5.31201	16.2778	1.61558	3.58968	5e-05	0.000185415	yes		Peaxi162Scf00124g01719	2.77318	2.31275	1.52585	0.216736	0.390997
XLOC_019087	Peaxi162Scf00324g00716	Unknown protein	33.6707	103.123	1.6148	3.73713	5e-05	0.000185415	yes		Peaxi162Scf00442g00525	2.77082	0.670535	1.51509	0.218363	0.393077
XLOC_004679	Peaxi162Scf00038g00842	CASP-like protein	1.3763	4.21154	1.61355	1.7381	0.01805	0.0355392	yes		Peaxi162Scf00840g00015	2.76881	0.26102	1.50585	0.219773	0.394654
XLOC_002758	Peaxi162Scf00016g00049	ATP binding microtubule motor family protein	15.0732	46.1161	1.61329	4.18506	5e-05	0.000185415	yes		Peaxi162Scf00126g00814	2.76622	1.68294	10.7103	0.00106539	0.00689791
XLOC_017385	Peaxi162Scf00274g00521	Unknown protein	3.10833	9.50716	1.61287	1.84918	0.00555	0.01279	yes		Peaxi162Scf00050g01211	2.76612	1.3217	1.52733	0.216513	0.390697
XLOC_033724	Peaxi162Scf01290g00246	Unknown protein	0.900948	2.75517	1.61262	1.7641	0.00685	0.0153483	yes		Peaxi162Scf00498g00218	2.76384	3.98659	1.48243	0.223395	0.398841
XLOC_012798	Peaxi162Scf00164g00518	DNA (cytosine-5)-methyltransferase DRM1	1.01901	3.11126	1.61034	2.21779	0.00195	0.0051377	yes		Peaxi162Scf00092g00082	2.7631	0.746708	10.0034	0.00156249	0.00944886
XLOC_009100	Peaxi162Scf00098g00155	Unknown protein	1.76783	5.3816	1.60605	1.27055	0.0864	0.13679	no		Peaxi162Scf00115g01316	2.76195	0.928138	1.51631	0.218179	0.392881
XLOC_011387	Peaxi162Scf00133g00527	3-oxoacyl-[acyl-carrier-protein] synthase 3	3.13876	9.53252	1.60266	2.45275	0.00055	0.00166651	yes		Peaxi162Scf00026g03217	2.75702	1.44032	5.60834	0.0178752	0.0645564
XLOC_025306	Peaxi162Scf00549g00311	cysteine proteinase1	5.43417	16.4642	1.5992	2.83508	0.00015	0.000513767	yes		Peaxi162Scf01256g00017	2.75557	0.440482	1.44196	0.229822	0.406606
XLOC_013371	Peaxi162Scf00171g01035	potassium transporter 2	0.887266	2.6865	1.59829	2.14953	0.00295	0.00736963	yes		Peaxi162Scf00434g00335	2.7553	-0.135848	1.49844	0.220912	0.395826
XLOC_033858	Peaxi162Scf01313g00009	Glutathione S-transferase 3	7.10765	21.5166	1.598	1.99774	0.00255	0.00651426	yes		Peaxi162Scf00196g00087	2.75529	0.570222	5.92428	0.0149336	0.0564009
XLOC_009584	Peaxi162Scf00105g01114	CHY-type/CTCHY-type/RING-type Zinc finger protein	189.06	570.962	1.59455	3.26183	5e-05	0.000185415	yes		Peaxi162Scf01284g00019	2.75503	1.11479	8.42369	0.00370364	0.0190583
XLOC_009609	Peaxi162Scf00106g00421	Polynucleotidyl transferase, ribonuclease H-like superfamily protein	5.98286	18.0677	1.59451	3.53814	5e-05	0.000185415	yes		Peaxi162Scf00634g00035	2.75493	0.612938	12.7179	0.000362163	0.00284565
XLOC_022030	Peaxi162Scf00411g00055	exocyst subunit exo70 family protein H1	2.51884	7.60382	1.59396	2.79988	0.0001	0.00035384	yes		Peaxi162Scf00020g00213	2.75471	0.801931	7.92081	0.00488694	0.0236934
XLOC_008357	Peaxi162Scf00085g01213	calmodulin 6	1.46105	4.4069	1.59276	2.45204	0.00105	0.00297038	yes		Peaxi162Scf00002g05435	2.75437	3.46291	9.93517	0.0016215	0.00972902
XLOC_012061	Peaxi162Scf00152g00029	abscisic acid responsive elements-binding factor 2	35.2682	106.377	1.59275	4.11479	5e-05	0.000185415	yes		Peaxi162Scf00388g00106	2.75325	0.0521195	1.43023	0.231727	0.408803
XLOC_033253	Peaxi162Scf01189g00009	WRKY DNA-binding protein 71	20.8801	62.9265	1.59154	3.90814	5e-05	0.000185415	yes		Peaxi162Scf00065g10118	2.7528	0.091132	1.42789	0.232108	0.409316
XLOC_025223	Peaxi162Scf00546g00118	Heat stress transcription factor C-1	4.3745	13.1824	1.59142	2.72967	5e-05	0.000185415	yes		Peaxi162Scf00683g00048	2.75072	0.683316	4.86287	0.0274406	0.089872
XLOC_029418	Peaxi162Scf00783g00014	Bifunctional inhibitor/lipid-transfer protein/seed storage 2S albumin superfamily protein	23.4704	70.621	1.58925	3.84714	5e-05	0.000185415	yes		Peaxi162Scf00118g00003	2.75047	1.85503	13.0532	0.000302769	0.00244101
XLOC_008383	Peaxi162Scf00086g01413	purple acid phosphatase 29	3.46094	10.4118	1.58898	2.82929	5e-05	0.000185415	yes		Peaxi162Scf00225g00525	2.75014	4.4065	43.1662	5.03e-11	1.94e-09
XLOC_032763	Peaxi162Scf01106g00015	Protein LIGHT-DEPENDENT SHORT HYPOCOTYLS 10	2.38084	7.15931	1.58835	1.58245	0.01815	0.0357106	yes		Peaxi162Scf00520g00215	2.74863	-0.295937	1.4063	0.235672	0.413419
XLOC_005011	Peaxi162Scf00042g02519	myb domain protein 4	3.76033	11.3003	1.58743	2.41353	0.00035	0.00110899	yes		Peaxi162Scf00074g00745	2.74851	3.36989	45.6312	1.43e-11	6.07e-10
XLOC_032412	Peaxi162Scf01058g00156	RNA-binding (RRM/RBD/RNP motifs) family protein	29.0362	87.2348	1.58705	4.02832	5e-05	0.000185415	yes		Peaxi162Scf00928g00128	2.74749	-0.671459	1.47697	0.224249	0.399919
XLOC_010899	Peaxi162Scf00128g00834	3-oxoacyl-[acyl-carrier-protein] reductase 4	6.80161	20.4271	1.58654	3.43149	5e-05	0.000185415	yes		Peaxi162Scf00672g00514	2.74691	7.11876	6.48826	0.0108589	0.0444087
XLOC_011178	Peaxi162Scf00130g00326	Heat stress transcription factor B-3	105.911	317.816	1.58534	3.90169	5e-05	0.000185415	yes		Peaxi162Scf00147g00094	2.74363	2.04481	8.48042	0.00358989	0.0185745
XLOC_002614	Peaxi162Scf00016g00102	Protein of unknown function (DUF677)	3.63038	10.8897	1.58476	2.57856	0.0002	0.000667709	yes		Peaxi162Scf00486g00310	2.74269	2.8145	38.7252	4.88e-10	1.58e-08
XLOC_009298	Peaxi162Scf00102g00166	Heavy metal transport/detoxification superfamily protein isoform 1 [Theobroma cacao] gb|EOY24847.1| Heavy metal transport/detoxification superfamily protein isoform 1 [Theobroma cacao]	3.50925	10.5242	1.58448	1.86069	0.0065	0.0146688	yes		Peaxi162Scf00016g00515	2.74228	1.48615	5.13059	0.0235078	0.0798304
XLOC_028053	Peaxi162Scf00698g00416	metacaspase 9	9.54232	28.558	1.58148	3.31471	5e-05	0.000185415	yes		Peaxi162Scf00601g00047	2.74193	2.09601	18.5853	1.62e-05	0.000193768
XLOC_027857	Peaxi162Scf00689g00420	Aldehyde dehydrogenase	4.66729	13.9652	1.58118	3.25793	5e-05	0.000185415	yes		Peaxi162Scf00485g00037	2.73963	-0.377425	4.83145	0.0279451	0.090949
XLOC_023198	Peaxi162Scf00451g00019	exocyst subunit exo70 family protein E1	1.64219	4.91062	1.58028	2.32511	0.0003	0.000964629	yes		Peaxi162Scf00814g00227	2.73855	6.16541	39.6782	2.99e-10	1.01e-08
XLOC_002859	Peaxi162Scf00016g02253	late embryogenesis abundant protein-related / LEA protein-related	6.71458	20.0743	1.57998	3.33628	5e-05	0.000185415	yes		Peaxi162Scf00209g00411	2.73654	4.42655	60.5474	7.18e-15	5.15e-13
XLOC_006900	Peaxi162Scf00067g02427	glutathione S-transferase F4	144.009	430.22	1.57892	4.18943	5e-05	0.000185415	yes		Peaxi162Scf00131g00007	2.73634	3.95552	23.7619	1.09e-06	1.76e-05
XLOC_007804	Peaxi162Scf00076g00717	Hop-interacting protein THI113 [Solanum lycopersicum] gb|AEW69813.1| Hop-interacting protein THI113 [Solanum lycopersicum]	290.542	867.6	1.57828	3.71895	5e-05	0.000185415	yes		Peaxi162Scf00023g00085	2.73352	0.177199	1.43721	0.230592	0.407508
XLOC_017705	Peaxi162Scf00285g00720	cytochrome P450, family 71, subfamily B, polypeptide 35	0.970647	2.89602	1.57705	1.47452	0.0302	0.0554041	no		Peaxi162Scf00210g00093	2.73344	-0.193935	1.43696	0.230632	0.407511
XLOC_035023	Peaxi162Scf13504g00002		1.34302	4.00649	1.57686	1.02214	0.27885	0.35604	no		Peaxi162Scf00016g00013	2.73074	3.99601	63.6354	1.5e-15	1.18e-13
XLOC_012800	Peaxi162Scf00164g00512	Protein phosphatase 2C family protein	1.74978	5.20317	1.57222	1.97388	0.0049	0.0114741	yes		Peaxi162Scf00133g00111	2.72806	4.85874	18.6523	1.57e-05	0.000188012
XLOC_017329	Peaxi162Scf00272g00225	MLO-like protein 6	1.03062	3.06367	1.57175	1.81308	0.0048	0.0112703	yes		Peaxi162Scf00585g00317	2.72733	-0.626335	1.419	0.233568	0.410981
XLOC_025070	Peaxi162Scf00540g00128	Protein phosphatase 2C family protein	1.742	5.17052	1.56956	1.8921	0.00795	0.0174749	yes		Peaxi162Scf00252g00228	2.72683	5.84823	82.1919	1.23e-19	1.88e-17
XLOC_015987	Peaxi162Scf00232g00035	BTB/POZ domain-containing protein	11.4593	34.0032	1.56915	3.52025	5e-05	0.000185415	yes		Peaxi162Scf00029g02618	2.72491	2.9601	49.452	2.03e-12	9.91e-11
XLOC_010509	Peaxi162Scf00123g00003	Unknown protein	16.0638	47.5739	1.56635	3.0936	5e-05	0.000185415	yes		Peaxi162Scf00115g00510	2.72387	0.886926	11.7901	0.000595458	0.00429166
XLOC_026370	Peaxi162Scf00610g00125	Cysteine proteinase inhibitor 5	9.23424	27.3375	1.56582	2.0572	0.014	0.0285279	yes		Peaxi162Scf00130g00019	2.72225	2.1879	14.2592	0.000159282	0.00140685
XLOC_007572	Peaxi162Scf00074g00023	Endoglucanase 1	3.04818	9.01011	1.5636	2.8074	0.0001	0.00035384	yes		Peaxi162Scf00691g00003	2.72128	2.33022	24.9287	5.95e-07	1.02e-05
XLOC_034339	Peaxi162Scf01517g00133	Two-component response regulator-like PRR73	1.14468	3.379	1.56165	2.50478	5e-05	0.000185415	yes		Peaxi162Scf00856g00015	2.71762	2.81053	16.6444	4.51e-05	0.000472786
XLOC_010245	Peaxi162Scf00118g01310	nudix hydrolase 1	2.40242	7.09048	1.56139	1.49462	0.03665	0.065501	no		Peaxi162Scf00045g00142	2.71554	2.11565	16.677	4.43e-05	0.000465925
XLOC_032296	Peaxi162Scf01044g00229	31-kDa RNA binding protein	3.21673	9.46547	1.55708	2.66369	0.0003	0.000964629	yes		Peaxi162Scf00274g00860	2.71495	0.0472237	11.9517	0.000545973	0.00401142
XLOC_022296	Peaxi162Scf00420g00236	Estradiol 17-beta-dehydrogenase 12	16.89	49.6868	1.55669	4.09205	5e-05	0.000185415	yes		Peaxi162Scf01026g00268	2.71338	1.10957	5.63685	0.0175867	0.0637593
XLOC_024418	Peaxi162Scf00516g00423	Homeodomain-interacting protein kinase 2	1.99576	5.8296	1.54646	2.65056	0.0001	0.00035384	yes		Peaxi162Scf00177g01232	2.71101	2.28393	22.1593	2.51e-06	3.74e-05
XLOC_032387	Peaxi162Scf01056g00028	Endo-1,3(4)-beta-glucanase 1	81.6461	238.402	1.54594	4.00569	5e-05	0.000185415	yes		Peaxi162Scf00839g00233	2.71004	3.67012	32.4139	1.25e-08	3.09e-07
XLOC_013323	Peaxi162Scf00171g00036	Leucine-rich repeat protein kinase family protein	2.05169	5.9875	1.54514	2.39236	0.0015	0.00407526	yes		Peaxi162Scf00568g00059	2.70688	2.17808	5.65153	0.0174401	0.0633274
XLOC_000291	Peaxi162Scf00001g00222	alpha/beta-Hydrolases superfamily protein	7.42848	21.6452	1.54291	3.62509	5e-05	0.000185415	yes		Peaxi162Scf00166g00035	2.70537	2.4303	1.42327	0.232866	0.410199
XLOC_003264	Peaxi162Scf00020g00201	Unknown protein	5.44999	15.8724	1.5422	1.87033	0.0131	0.0269395	yes		Peaxi162Scf01158g00313	2.70424	6.86853	43.5284	4.18e-11	1.64e-09
XLOC_021369	Peaxi162Scf00390g00533	Peroxidase superfamily protein	44.41	129.268	1.54141	3.52393	5e-05	0.000185415	yes		Peaxi162Scf00088g00035	2.70169	4.01299	27.1039	1.93e-07	3.63e-06
XLOC_025206	Peaxi162Scf00546g00005	conserved hypothetical protein [Ricinus communis] gb|EEF48258.1| conserved hypothetical protein [Ricinus communis]	1.10008	3.20024	1.54057	1.29034	0.0586	0.0980807	no		Peaxi162Scf00164g00126	2.69847	2.3378	40.0177	2.52e-10	8.57e-09
XLOC_018268	Peaxi162Scf00300g00087	Avr9/Cf-9 rapidly elicited protein 65 [Nicotiana tabacum]	3.90357	11.3318	1.53751	1.90294	0.0063	0.0142763	yes		Peaxi162Scf00206g00079	2.69642	-0.503503	2.97718	0.0844462	0.203163
XLOC_028830	Peaxi162Scf00744g00026	Unknown protein	1.88442	5.46443	1.53596	1.67721	0.0134	0.027474	yes		Peaxi162Scf00196g00325	2.69285	2.61585	25.723	3.94e-07	7.04e-06
XLOC_010629	Peaxi162Scf00126g00121	protein kinase family protein	1.06089	3.0757	1.53564	1.42506	0.0304	0.055718	no		Peaxi162Scf00102g00734	2.68938	1.64057	20.6551	5.5e-06	7.5e-05
XLOC_008143	Peaxi162Scf00081g01011	conserved hypothetical protein [Ricinus communis] gb|EEF42020.1| conserved hypothetical protein [Ricinus communis]	1.33392	3.85958	1.53277	1.86333	0.0045	0.0106537	yes		Peaxi162Scf00261g00181	2.68859	-0.674688	4.20866	0.0402181	0.119286
XLOC_007551	Peaxi162Scf00074g01913	Protein of unknown function (DUF604)	1.14472	3.30449	1.52944	1.86178	0.00475	0.0111685	yes		Peaxi162Scf00087g00222	2.68835	0.555717	10.0847	0.00149503	0.00910469
XLOC_023702	Peaxi162Scf00472g00221	Peroxidase superfamily protein	20.9063	60.2554	1.52715	3.59971	5e-05	0.000185415	yes		Peaxi162Scf00016g00729	2.68328	2.57056	5.24971	0.0219504	0.0758172
XLOC_007793	Peaxi162Scf00076g00329	Hydroxymethylglutaryl-CoA lyase	2.32468	6.69775	1.52665	2.13958	0.002	0.00525425	yes		Peaxi162Scf00007g00033	2.6832	2.18156	29.2176	6.47e-08	1.36e-06
XLOC_004692	Peaxi162Scf00038g01118	Unknown protein	10.6603	30.714	1.52664	2.403	0.00085	0.00246011	yes		Peaxi162Scf00548g00661	2.68125	3.54466	38.8653	4.54e-10	1.48e-08
XLOC_004942	Peaxi162Scf00041g10112	VQ motif-containing family protein [Populus trichocarpa] gb|EEE94381.1| VQ motif-containing family protein [Populus trichocarpa]	13.3922	38.5388	1.52492	3.61614	5e-05	0.000185415	yes		Peaxi162Scf00478g00045	2.68118	4.08941	21.7504	3.11e-06	4.51e-05
XLOC_021102	Peaxi162Scf00382g00067	Zinc finger protein CONSTANS-LIKE 16	0.974708	2.80449	1.5247	1.5842	0.0114	0.023892	yes		Peaxi162Scf01149g00312	2.68021	0.45929	4.09437	0.0430262	0.125445
XLOC_002636	Peaxi162Scf00016g01348	2-oxoglutarate (2OG) and Fe(II)-dependent oxygenase superfamily protein	13.2516	38.1278	1.52467	3.62227	5e-05	0.000185415	yes		Peaxi162Scf00001g00433	2.68002	3.98941	38.276	6.14e-10	1.95e-08
XLOC_021273	Peaxi162Scf00387g00046	Protein LHCP TRANSLOCATION DEFECT	2.37987	6.83874	1.52285	1.65484	0.0111	0.0233493	yes		Peaxi162Scf00111g00125	2.67904	5.1656	36.4475	1.57e-09	4.65e-08
XLOC_015346	Peaxi162Scf00215g00412	Sterol 3-beta-glucosyltransferase	1.71943	4.94012	1.52261	2.52033	0.00025	0.000817896	yes		Peaxi162Scf00025g00321	2.67652	2.06849	9.55358	0.0019956	0.0115908
XLOC_033128	Peaxi162Scf01164g00214	nudix hydrolase homolog 2	4.06118	11.6681	1.5226	2.30565	0.0003	0.000964629	yes		Peaxi162Scf00571g00054	2.66805	1.29318	10.9736	0.000924205	0.00615107
XLOC_021756	Peaxi162Scf00402g00931	Bifunctional inhibitor/lipid-transfer protein/seed storage 2S albumin superfamily protein	11.7835	33.8273	1.52142	3.23329	5e-05	0.000185415	yes		Peaxi162Scf00181g00124	2.66698	-0.255509	7.00896	0.00811027	0.0352455
XLOC_011370	Peaxi162Scf00133g00111	hydrogen peroxide-induced 1 [Nicotiana tabacum]	5.89323	16.9169	1.52134	1.98478	0.00295	0.00736963	yes		Peaxi162Scf00009g00431	2.6589	6.58842	51.7705	6.24e-13	3.3e-11
XLOC_019601	Peaxi162Scf00339g00086	Glucan endo-1,3-beta-glucosidase 13	92.6099	265.702	1.52057	3.74759	5e-05	0.000185415	yes		Peaxi162Scf00021g02113	2.65888	2.75346	12.6476	0.000376047	0.00293138
XLOC_025126	Peaxi162Scf00542g00014	TMPIT-like protein	8.61744	24.6904	1.51862	3.46752	5e-05	0.000185415	yes		Peaxi162Scf00078g01232	2.65815	-0.700123	4.22295	0.0398808	0.118561
XLOC_033795	Peaxi162Scf01306g00019	basic helix-loop-helix (bHLH) DNA-binding superfamily protein	18.1471	51.9859	1.51838	3.82532	5e-05	0.000185415	yes		Peaxi162Scf00038g02224	2.65513	2.46913	20.7937	5.12e-06	7.05e-05
XLOC_014478	Peaxi162Scf00196g00724	xyloglucan specific endoglucanase inhibitor [Solanum melongena]	45.3888	129.955	1.5176	4.1543	5e-05	0.000185415	yes		Peaxi162Scf00132g00912	2.65394	6.26242	24.9921	5.76e-07	9.89e-06
XLOC_018949	Peaxi162Scf00320g00121	Unknown protein	6.5	18.6037	1.51708	2.86291	0.0001	0.00035384	yes		Peaxi162Scf00017g02231	2.65349	2.41982	21.7665	3.08e-06	4.48e-05
XLOC_012564	Peaxi162Scf00160g00024	Mannose-P-dolichol utilization defect 1 protein	2.43114	6.94769	1.5149	1.28178	0.05665	0.0952874	no		Peaxi162Scf00125g01118	2.65182	3.08054	8.25134	0.00407219	0.0205665
XLOC_032520	Peaxi162Scf01069g10012	Protein of unknown function (DUF506)	1.67732	4.79132	1.51427	1.67511	0.011	0.0231671	yes		Peaxi162Scf00015g02617	2.65096	3.42025	13.0585	0.000301918	0.00243604
XLOC_006894	Peaxi162Scf00067g02114	Zinc finger CCCH domain-containing protein 32	3.36346	9.60325	1.51358	2.7987	5e-05	0.000185415	yes		Peaxi162Scf00043g00252	2.64935	0.961747	9.2535	0.00235046	0.0132146
XLOC_035354	Peaxi162Scf79720g00003	Unknown protein	1.06988	3.05054	1.51162	1.38955	0.03045	0.0557949	no		Peaxi162Scf00582g00611	2.64855	4.53356	5.68532	0.0171074	0.0624218
XLOC_008352	Peaxi162Scf00085g00530	HVA22 homologue D	16.0355	45.6777	1.51022	3.24615	5e-05	0.000185415	yes		Peaxi162Scf00294g01311	2.64328	3.05965	34.1391	5.13e-09	1.36e-07
XLOC_010115	Peaxi162Scf00116g00091	neurochondrin family protein	1.03471	2.93936	1.50627	1.87573	0.00585	0.0133884	yes		Peaxi162Scf00207g00087	2.64311	1.15772	9.22614	0.00238584	0.0133845
XLOC_012922	Peaxi162Scf00165g01210	Unknown protein	566.292	1606.8	1.50457	3.51365	5e-05	0.000185415	yes		Peaxi162Scf01101g00048	2.63832	0.0406245	5.01714	0.0250975	0.083869
XLOC_034369	Peaxi162Scf01530g00020	ATP binding	1.29891	3.68274	1.50348	1.65963	0.0431	0.0753875	no		Peaxi162Scf00016g00045	2.62949	1.29092	1.84371	0.174516	0.337784
XLOC_023026	Peaxi162Scf00446g00413	FAD/NAD(P)-binding oxidoreductase family protein	5.56764	15.7834	1.50327	2.85222	5e-05	0.000185415	yes		Peaxi162Scf00047g00053	2.62913	5.92577	107.405	3.63e-25	1.39e-22
XLOC_018288	Peaxi162Scf00300g00064	Arabidopsis protein of unknown function (DUF241)	2.8643	8.11713	1.50279	2.21433	0.0025	0.00640186	yes		Peaxi162Scf00325g00711	2.62358	2.48204	13.4128	0.000249916	0.0020672
XLOC_020761	Peaxi162Scf00371g00087	myb domain protein 74	8.54359	24.2055	1.50242	3.24645	5e-05	0.000185415	yes		Peaxi162Scf00037g01115	2.62257	1.34273	15.9926	6.36e-05	0.000638435
XLOC_021109	Peaxi162Scf00382g00132	Regulator of Vps4 activity in the MVB pathway protein	2.71758	7.67928	1.49865	2.52191	0.0003	0.000964629	yes		Peaxi162Scf00122g02417	2.61807	2.89908	23.3572	1.35e-06	2.14e-05
XLOC_001617	Peaxi162Scf00009g00082	CBL-interacting protein kinase 12	3.3037	9.31839	1.496	2.54994	0.0003	0.000964629	yes		Peaxi162Scf00016g01737	2.61789	4.30609	60.7481	6.49e-15	4.68e-13
XLOC_008599	Peaxi162Scf00089g01330	with no lysine (K) kinase 3	4.92695	13.8792	1.49416	3.43103	5e-05	0.000185415	yes		Peaxi162Scf00332g00429	2.61575	1.98979	19.6627	9.24e-06	0.00011761
XLOC_034179	Peaxi162Scf01416g00020	Protein of unknown function (DUF1012)	1.23919	3.49016	1.49389	2.22315	0.0007	0.00206849	yes		Peaxi162Scf00437g00053	2.61391	0.616376	6.24544	0.0124514	0.0492914
XLOC_020057	Peaxi162Scf00352g00212	SWIB complex BAF60b domain-containing protein	7.18819	20.2246	1.49241	3.11307	5e-05	0.000185415	yes		Peaxi162Scf00329g00410	2.6131	1.32463	7.10534	0.00768548	0.0337321
XLOC_000583	Peaxi162Scf00003g02437		2.42637	6.82457	1.49194	1.36767	0.05095	0.0869832	no		Peaxi162Scf00038g01736	2.61053	6.03414	108.498	2.09e-25	9.21e-23
XLOC_009755	Peaxi162Scf00109g00019	Glutathione S-transferase family protein	8.13531	22.8813	1.4919	2.56442	5e-05	0.000185415	yes		Peaxi162Scf00257g01624	2.60819	4.20078	53.2072	3e-13	1.67e-11
XLOC_002751	Peaxi162Scf00016g00044	Basic-leucine zipper (bZIP) transcription factor family protein	2.49748	7.0224	1.49149	2.59156	0.0001	0.00035384	yes		Peaxi162Scf00011g02911	2.60797	0.865578	11.465	0.000709175	0.00496567
XLOC_023131	Peaxi162Scf00450g00086	Ras-related small GTP-binding family protein	12.2071	34.2958	1.49031	3.07074	5e-05	0.000185415	yes		Peaxi162Scf00108g00119	2.60327	5.31572	65.1044	7.1e-16	6.01e-14
XLOC_003316	Peaxi162Scf00020g00149	1-aminocyclopropane-1-carboxylate synthase 11	1.65918	4.64819	1.4862	2.01651	0.00295	0.00736963	yes		Peaxi162Scf00016g01216	2.60094	2.50392	8.60263	0.00335678	0.0176333
XLOC_029582	Peaxi162Scf00792g00021	Unknown protein	2.4195	6.77694	1.48593	0.81303	0.11015	0.167918	no		Peaxi162Scf00000g51016	2.60002	10.6841	8.15285	0.00429936	0.0214729
XLOC_016206	Peaxi162Scf00238g00125	NAD(P)-binding Rossmann-fold superfamily protein	1.09959	3.07722	1.48467	1.48919	0.02225	0.0425903	yes		Peaxi162Scf00056g00313	2.59314	3.67889	28.4382	9.67e-08	1.97e-06
XLOC_028904	Peaxi162Scf00748g00085	serine carboxypeptidase-like 31	11.416	31.9475	1.48464	3.44365	5e-05	0.000185415	yes		Peaxi162Scf00007g01229	2.59282	0.613604	5.31312	0.0211654	0.0737762
XLOC_015841	Peaxi162Scf00229g00412	ATP-dependent zinc metalloprotease FtsH	5.82157	16.291	1.4846	3.30012	5e-05	0.000185415	yes		Peaxi162Scf00171g00044	2.59271	2.54863	5.40533	0.0200754	0.0709075
XLOC_005331	Peaxi162Scf00045g01455	DNA repair ATPase-related	6.32664	17.6929	1.48366	3.30443	5e-05	0.000185415	yes		Peaxi162Scf00231g00322	2.59024	3.6362	34.5016	4.26e-09	1.15e-07
XLOC_026303	Peaxi162Scf00604g00424	Acyl-CoA N-acyltransferase with RING/FYVE/PHD-type zinc finger domain	1.90217	5.31797	1.48323	2.8428	5e-05	0.000185415	yes		Peaxi162Scf00342g00097	2.58868	1.09939	5.68873	0.0170742	0.0623815
XLOC_029222	Peaxi162Scf00770g00114	WRKY DNA-binding protein 23	38.8334	108.453	1.48169	3.83574	5e-05	0.000185415	yes		Peaxi162Scf00205g00619	2.58864	4.22937	59.6378	1.14e-14	7.9e-13
XLOC_005639	Peaxi162Scf00047g02228	Reticulon family protein	4.32753	12.0476	1.47713	2.48387	0.0016	0.00431488	yes		Peaxi162Scf00044g02012	2.58405	0.474883	4.61156	0.0317571	0.100054
XLOC_033163	Peaxi162Scf01172g00004	Unknown protein	1.86797	5.1981	1.47651	1.78127	0.0066	0.0148626	yes		Peaxi162Scf00691g00017	2.58115	2.47296	8.38968	0.00377357	0.0193489
XLOC_025881	Peaxi162Scf00580g00512	Chitinase family protein	122.642	341.082	1.47567	3.73315	5e-05	0.000185415	yes		Peaxi162Scf00013g00437	2.57976	4.2754	45.88	1.26e-11	5.37e-10
XLOC_028988	Peaxi162Scf00753g00440	endonuclease 2	3.92419	10.9101	1.47519	2.31899	0.001	0.00284413	yes		Peaxi162Scf00111g00321	2.57942	0.284726	5.02943	0.0249201	0.083384
XLOC_000176	Peaxi162Scf00001g00026	3-hydroxyacyl-[acyl-carrier-protein] dehydratase FabZ	1.94544	5.40713	1.47477	1.69101	0.01445	0.0293197	yes		Peaxi162Scf00039g00052	2.57619	0.252949	4.57028	0.0325313	0.101935
XLOC_032683	Peaxi162Scf01092g00129	Disease resistance protein (CC-NBS-LRR class) family	4.82772	13.4169	1.47463	3.34147	5e-05	0.000185415	yes		Peaxi162Scf00055g00109	2.57546	5.77864	22.0718	2.63e-06	3.89e-05
XLOC_010866	Peaxi162Scf00128g00456	Melibiase family protein	4.36737	12.1333	1.47413	3.0615	5e-05	0.000185415	yes		Peaxi162Scf00928g10024	2.57464	0.491606	3.07027	0.0797364	0.195028
XLOC_008797	Peaxi162Scf00092g00025	homocysteine S-methyltransferase 3	1.03266	2.86785	1.4736	1.54169	0.01575	0.0315972	yes		Peaxi162Scf00899g00310	2.57313	0.322719	4.68746	0.0303835	0.0969233
XLOC_011648	Peaxi162Scf00140g00212	Mannan endo-1,4-beta-mannosidase 7	1.06191	2.94896	1.47354	1.41113	0.03145	0.0573712	no		Peaxi162Scf00156g00918	2.57108	0.51545	14.4565	0.000143432	0.00128549
XLOC_030438	Peaxi162Scf00858g00215	phenylalanine ammonia-lyase 2	231.356	641.944	1.47233	3.02775	5e-05	0.000185415	yes		Peaxi162Scf00069g01818	2.56834	-0.652642	2.382	0.122741	0.265782
XLOC_023866	Peaxi162Scf00479g00435	TRICHOME BIREFRINGENCE-LIKE 19	1.50946	4.18675	1.4718	2.45574	0.00115	0.00322042	yes		Peaxi162Scf00161g00057	2.56782	3.3282	5.52487	0.018748	0.0670872
XLOC_014657	Peaxi162Scf00201g00034	exocyst subunit exo70 family protein E2	1.01857	2.82415	1.47127	1.84135	0.0052	0.0120824	yes		Peaxi162Scf00207g01345	2.56537	1.39736	11.6794	0.000631953	0.00450723
XLOC_032579	Peaxi162Scf01078g00514	Unknown protein	1.41896	3.92834	1.46909	2.15516	0.0019	0.00502129	yes		Peaxi162Scf00007g00811	2.56127	0.317319	4.54903	0.0329375	0.102818
XLOC_029965	Peaxi162Scf00818g00218	Phototropic-responsive NPH3 family protein	1.32266	3.65945	1.46818	1.79195	0.00335	0.00823683	yes		Peaxi162Scf00548g00114	2.56004	3.04163	8.26352	0.00404497	0.0204593
XLOC_004674	Peaxi162Scf00038g00837	Unknown protein	4.06882	11.2559	1.468	2.52842	0.00015	0.000513767	yes		Peaxi162Scf00765g00021	2.55852	1.18724	9.67127	0.00187172	0.0109759
XLOC_029496	Peaxi162Scf00786g00450	Rhodanese-like domain-containing protein 4, chloroplastic	18.8366	52.1009	1.46777	3.48398	5e-05	0.000185415	yes		Peaxi162Scf00986g00225	2.55262	2.47941	3.93729	0.0472267	0.134612
XLOC_007644	Peaxi162Scf00074g01630	respiratory burst oxidase protein F	2.56028	7.07323	1.46607	3.00943	5e-05	0.000185415	yes		Peaxi162Scf00207g01514	2.55222	1.74686	12.8241	0.00034218	0.00271126
XLOC_009720	Peaxi162Scf00108g00002	Unknown protein	1.46967	4.05347	1.46367	0.998782	0.13505	0.198573	no		Peaxi162Scf00083g01919	2.55218	1.12192	6.70614	0.00960816	0.0403087
XLOC_025250	Peaxi162Scf00548g00113	Unknown protein	17.0952	47.1095	1.46243	2.75488	5e-05	0.000185415	yes		Peaxi162Scf00193g00005	2.55178	3.18194	3.4239	0.0642592	0.167413
XLOC_010001	Peaxi162Scf00112g00158	Aquaporin NIP1-1	6.12228	16.8673	1.46209	2.75981	0.00015	0.000513767	yes		Peaxi162Scf00670g00345	2.55158	3.05381	59.0789	1.51e-14	1.03e-12
XLOC_004093	Peaxi162Scf00032g00283	Cytochrome P450 superfamily protein	11.2478	30.9275	1.45925	2.83397	5e-05	0.000185415	yes		Peaxi162Scf00714g00524	2.55049	1.06634	12.8704	0.000333827	0.00265422
XLOC_002341	Peaxi162Scf00015g00024	Protein kinase superfamily protein	7.10265	19.4985	1.45693	3.15707	5e-05	0.000185415	yes		Peaxi162Scf00105g00026	2.54941	7.46015	28.3019	1.04e-07	2.1e-06
XLOC_032685	Peaxi162Scf01092g00115	mitochondrial ribosomal protein S14	2.42021	6.62347	1.45245	1.29336	0.0507	0.0866147	no		Peaxi162Scf00542g00014	2.54799	2.06815	31.7447	1.76e-08	4.21e-07
XLOC_003012	Peaxi162Scf00017g00324	UDP-Glycosyltransferase superfamily protein	14.0757	38.4983	1.45159	3.48219	5e-05	0.000185415	yes		Peaxi162Scf00610g00346	2.54445	4.8215	45.1331	1.84e-11	7.64e-10
XLOC_014412	Peaxi162Scf00195g01014	Alpha-glucosidase	3.21001	8.77714	1.45118	3.09486	5e-05	0.000185415	yes		Peaxi162Scf01157g00111	2.53579	3.35322	9.14496	0.00249404	0.0138899
XLOC_013807	Peaxi162Scf00181g00068	myosin 2	2.46718	6.74554	1.45107	3.12186	5e-05	0.000185415	yes		Peaxi162Scf01209g00011	2.53529	4.46245	21.4463	3.64e-06	5.16e-05
XLOC_008037	Peaxi162Scf00079g02119	Unknown protein	29.5334	80.6351	1.44906	3.61363	5e-05	0.000185415	yes		Peaxi162Scf01054g00016	2.53506	0.468585	4.59975	0.0319766	0.100638
XLOC_016989	Peaxi162Scf00263g00320	TRICHOME BIREFRINGENCE-LIKE 7	1.77263	4.82732	1.44533	1.89281	0.0032	0.00791476	yes		Peaxi162Scf00090g00168	2.53487	1.19696	19.127	1.22e-05	0.000151683
XLOC_028303	Peaxi162Scf00711g00410	catalase 2	39.1502	106.563	1.44461	3.78012	5e-05	0.000185415	yes		Peaxi162Scf00074g00633	2.53347	7.05098	9.21545	0.00239981	0.0134389
XLOC_012351	Peaxi162Scf00155g00007	FAD-binding Berberine family protein	2.49654	6.79152	1.4438	2.29747	0.0019	0.00502129	yes		Peaxi162Scf00648g00220	2.53301	6.10423	22.2216	2.43e-06	3.63e-05
XLOC_005746	Peaxi162Scf00049g01720	alpha/beta-Hydrolases superfamily protein	7.22153	19.6234	1.4422	3.28852	5e-05	0.000185415	yes		Peaxi162Scf00049g00075	2.53269	2.45647	17.9807	2.23e-05	0.00025621
XLOC_027988	Peaxi162Scf00694g00317	Structural constituent of ribosome, putative [Theobroma cacao] gb|EOY10136.1| Structural constituent of ribosome, putative [Theobroma cacao]	4.45345	12.0966	1.4416	2.35276	0.00095	0.00271699	yes		Peaxi162Scf00451g00625	2.52866	2.76723	22.2642	2.38e-06	3.56e-05
XLOC_033354	Peaxi162Scf01208g00007	lon protease 1	2.22236	6.03209	1.44057	1.1621	0.0919	0.144158	no		Peaxi162Scf00287g01112	2.52784	1.59242	8.67209	0.0032312	0.0170726
XLOC_022192	Peaxi162Scf00418g00085	mitogen-activated protein kinase 1	9.65176	26.1887	1.44008	3.22256	5e-05	0.000185415	yes		Peaxi162Scf00113g00024	2.52782	3.11548	29.9627	4.4e-08	9.63e-07
XLOC_002150	Peaxi162Scf00013g00037	Delta-1-pyrroline-5-carboxylate dehydrogenase 12A1, mitochondrial	15.6531	42.4712	1.44004	3.69537	5e-05	0.000185415	yes		Peaxi162Scf00089g01338	2.526	1.97359	19.9479	7.96e-06	0.000103212
XLOC_008576	Peaxi162Scf00089g00072	transmembrane transport protein-like [Arabidopsis thaliana]	9.30823	25.2542	1.43994	3.27495	5e-05	0.000185415	yes		Peaxi162Scf00404g00022	2.52265	0.257545	4.67015	0.0306912	0.0975826
XLOC_026182	Peaxi162Scf00597g00827	ATP binding microtubule motor family protein	6.92424	18.7748	1.43907	3.53827	5e-05	0.000185415	yes		Peaxi162Scf00074g01629	2.52212	0.386393	3.96663	0.0464105	0.132788
XLOC_015122	Peaxi162Scf00209g00940	hipl2 protein precursor	23.522	63.7531	1.43849	3.72735	5e-05	0.000185415	yes		Peaxi162Scf01058g00155	2.52171	2.58527	18.2544	1.93e-05	0.000225283
XLOC_023064	Peaxi162Scf00449g00015	Transducin family protein / WD-40 repeat family protein [Theobroma cacao] gb|EOX98408.1| Transducin family protein / WD-40 repeat family protein [Theobroma cacao]	5.37659	14.5652	1.43776	1.55954	0.02015	0.039082	yes		Peaxi162Scf01279g00027	2.5175	3.55295	21.0487	4.48e-06	6.25e-05
XLOC_007302	Peaxi162Scf00072g00024	Protein kinase superfamily protein	30.0875	81.3952	1.43578	3.69886	5e-05	0.000185415	yes		Peaxi162Scf00164g00138	2.51682	6.17058	80.5139	2.89e-19	4.15e-17
XLOC_027530	Peaxi162Scf00678g00310	PPDK regulatory protein 2	1.07469	2.90315	1.43369	1.53315	0.02265	0.043248	yes		Peaxi162Scf00391g00217	2.51255	2.97105	27.2833	1.76e-07	3.36e-06
XLOC_002249	Peaxi162Scf00014g00041	2-oxoglutarate (2OG) and Fe(II)-dependent oxygenase superfamily protein	6.80415	18.3762	1.43335	3.15285	5e-05	0.000185415	yes		Peaxi162Scf00163g00217	2.51238	3.71484	31.9342	1.59e-08	3.87e-07
XLOC_024325	Peaxi162Scf00503g00003	Heat stress transcription factor B-4	1.01611	2.7405	1.43138	1.36895	0.0456	0.079071	no		Peaxi162Scf00182g00059	2.50845	0.0139982	5.5344	0.0186461	0.0667702
XLOC_033126	Peaxi162Scf01164g00018	nuclear factor Y, subunit B3	1.31404	3.53843	1.4291	1.14772	0.0644	0.106352	no		Peaxi162Scf00007g02519	2.50592	2.66754	6.95229	0.00837118	0.0361668
XLOC_009737	Peaxi162Scf00108g00089	serine carboxypeptidase-like 28	2.74774	7.38978	1.42729	2.14047	0.00135	0.00371306	yes		Peaxi162Scf00462g00071	2.50527	1.98386	21.5828	3.39e-06	4.84e-05
XLOC_004283	Peaxi162Scf00035g02214	Chlorophyll a-b binding protein 8, chloroplastic	1.29613	3.48561	1.4272	0.764806	0.3219	0.401534	no		Peaxi162Scf00116g00091	2.50101	1.03145	12.3365	0.000444196	0.00336592
XLOC_012519	Peaxi162Scf00159g01110	conserved hypothetical protein [Ricinus communis] gb|EEF36374.1| conserved hypothetical protein [Ricinus communis]	1.99218	5.35183	1.42569	1.14453	0.07965	0.127674	no		Peaxi162Scf00901g00317	2.49864	3.93563	18.932	1.35e-05	0.000165037
XLOC_020376	Peaxi162Scf00362g00442	Serine/threonine-protein kinase ATR	1.01223	2.71891	1.42549	2.99169	5e-05	0.000185415	yes		Peaxi162Scf00618g00037	2.4951	0.182884	5.63296	0.0176258	0.0638561
XLOC_021832	Peaxi162Scf00404g00014	Rubredoxin-like superfamily protein	11.7011	31.3917	1.42374	2.87545	5e-05	0.000185415	yes		Peaxi162Scf00137g00016	2.48919	5.19378	43.8638	3.52e-11	1.4e-09
XLOC_032703	Peaxi162Scf01096g00316	At5g37260-like protein [Solanum habrochaites]	7.38044	19.7977	1.42355	3.15403	5e-05	0.000185415	yes		Peaxi162Scf00053g02113	2.48772	2.50473	22.3234	2.3e-06	3.47e-05
XLOC_002817	Peaxi162Scf00016g01135	cold-regulated 413-plasma membrane 2	45.8756	123.033	1.42324	3.91424	5e-05	0.000185415	yes		Peaxi162Scf00290g00115	2.48603	1.77311	13.1564	0.000286541	0.00233104
XLOC_018040	Peaxi162Scf00295g00091	Lipase/lipooxygenase, PLAT/LH2 family protein	8.39857	22.4941	1.42133	2.44323	0.0004	0.00125109	yes		Peaxi162Scf00285g00230	2.47862	2.02606	4.74101	0.0294518	0.0948097
XLOC_033846	Peaxi162Scf01313g00024	Unknown protein	3.09086	8.27334	1.42046	1.00913	0.1553	0.22289	no		Peaxi162Scf00045g02261	2.47847	1.44221	10.3503	0.00129455	0.00808831
XLOC_005767	Peaxi162Scf00050g00131	Unknown protein	11.3361	30.3151	1.41911	1.63907	0.01015	0.0216124	yes		Peaxi162Scf00187g01311	2.47791	0.730429	3.76381	0.0523732	0.144827
XLOC_002195	Peaxi162Scf00013g00912	Unknown protein	1.35805	3.6315	1.41903	1.2271	0.0544	0.0920306	no		Peaxi162Scf00227g00811	2.47731	5.87963	53.9857	2.02e-13	1.17e-11
XLOC_017956	Peaxi162Scf00290g00115	Basic-leucine zipper transcription factor family protein, putative isoform 3 [Theobroma cacao] gb|EOY08226.1| Basic-leucine zipper transcription factor family protein, putative isoform 3 [Theobroma cacao]	1.15493	3.08797	1.41885	1.7785	0.00815	0.0178576	yes		Peaxi162Scf00231g00813	2.47585	3.66817	31.8314	1.68e-08	4.05e-07
XLOC_010069	Peaxi162Scf00114g00310	vacuolar protein sorting 41	2.12197	5.66961	1.41785	2.62188	0.00015	0.000513767	yes		Peaxi162Scf00273g01010	2.47347	1.24404	9.5978	0.00194811	0.0113436
XLOC_010859	Peaxi162Scf00128g00314	Protein of unknown function (DUF707)	3.85996	10.3083	1.41715	2.80608	5e-05	0.000185415	yes		Peaxi162Scf00017g02522	2.47068	2.4248	11.3585	0.000751046	0.00520082
XLOC_024123	Peaxi162Scf00493g00316	Remorin family protein	28.1344	75.123	1.41692	3.28539	5e-05	0.000185415	yes		Peaxi162Scf00331g00045	2.46997	3.2465	31.5736	1.92e-08	4.56e-07
XLOC_017088	Peaxi162Scf00266g00069	Cytochrome P450 superfamily protein	3.88698	10.377	1.41667	2.26965	0.00115	0.00322042	yes		Peaxi162Scf01181g00016	2.46989	1.13525	12.392	0.000431168	0.00328201
XLOC_022748	Peaxi162Scf00437g00320	Sugar transport protein 13	24.5484	65.5217	1.41634	3.55982	5e-05	0.000185415	yes		Peaxi162Scf00164g00518	2.46906	2.99665	23.5393	1.22e-06	1.95e-05
XLOC_000900	Peaxi162Scf00003g04538	TRICHOME BIREFRINGENCE-LIKE 4	3.10118	8.26801	1.41472	1.99994	0.00375	0.00909209	yes		Peaxi162Scf00557g00212	2.46402	0.372087	6.05215	0.0138894	0.0534714
XLOC_005635	Peaxi162Scf00047g02126	RING/U-box superfamily protein	12.9927	34.635	1.41453	2.94851	5e-05	0.000185415	yes		Peaxi162Scf00783g00133	2.46048	5.96727	43.7972	3.64e-11	1.44e-09
XLOC_024389	Peaxi162Scf00515g00134	Pectin lyase-like superfamily protein	6.56996	17.4907	1.41263	3.03511	5e-05	0.000185415	yes		Peaxi162Scf00047g02457	2.45932	1.48947	6.90352	0.0086026	0.0369279
XLOC_031734	Peaxi162Scf00981g00021	Subtilisin-like serine endopeptidase family protein	1.69741	4.51017	1.40985	1.30913	0.0497	0.0851368	no		Peaxi162Scf00914g00530	2.45887	1.29762	7.43869	0.00638363	0.0292259
XLOC_030888	Peaxi162Scf00911g00049	NAC domain containing protein 94	1.22369	3.2458	1.40733	1.538	0.018	0.0354545	yes		Peaxi162Scf00985g00422	2.45537	7.21586	35.2168	2.95e-09	8.27e-08
XLOC_028550	Peaxi162Scf00725g00019	Duplicated homeodomain-like superfamily protein	28.2987	75.0413	1.40695	3.20364	5e-05	0.000185415	yes		Peaxi162Scf00365g00087	2.45525	7.65734	81.6821	1.6e-19	2.36e-17
XLOC_023436	Peaxi162Scf00460g00044	Unknown protein	6.16486	16.3451	1.40672	1.71666	0.0098	0.0209613	yes		Peaxi162Scf00192g00031	2.45373	3.51412	25.3372	4.81e-07	8.46e-06
XLOC_024976	Peaxi162Scf00537g00314		4.44955	11.7958	1.40654	1.81474	0.00695	0.0155433	yes		Peaxi162Scf00560g00736	2.4525	1.1673	6.46893	0.0109777	0.0447402
XLOC_021705	Peaxi162Scf00401g00338	Unknown protein	1.22117	3.22329	1.40027	0.932912	0.1513	0.21815	no		Peaxi162Scf00201g00025	2.45145	2.18154	17.5746	2.76e-05	0.000308787
XLOC_017545	Peaxi162Scf00281g00028	alpha/beta-Hydrolases superfamily protein	3.76756	9.94117	1.39979	2.26155	0.00065	0.00193585	yes		Peaxi162Scf00362g00337	2.44906	6.86076	31.6642	1.83e-08	4.37e-07
XLOC_033879	Peaxi162Scf01316g00017	glucan synthase-like 3	5.1317	13.4914	1.39453	3.51558	5e-05	0.000185415	yes		Peaxi162Scf00047g00640	2.44896	0.419986	4.1135	0.0425423	0.124402
XLOC_001173	Peaxi162Scf00006g00516	Calcium-binding EF-hand family protein	2.37626	6.24586	1.39421	1.20657	0.10225	0.15768	no		Peaxi162Scf00592g00443	2.44882	2.51218	12.2043	0.000476799	0.00357289
XLOC_022770	Peaxi162Scf00438g00511	Cytokinin riboside 5'-monophosphate phosphoribohydrolase LOG1	10.6942	28.0804	1.39273	2.90187	5e-05	0.000185415	yes		Peaxi162Scf00067g00193	2.44531	4.73498	36.205	1.78e-09	5.2e-08
XLOC_015261	Peaxi162Scf00212g00310	Peroxidase superfamily protein	1.92765	5.06108	1.3926	1.62944	0.0155	0.0311603	yes		Peaxi162Scf00012g02716	2.44388	1.00784	11.9352	0.000550829	0.00403994
XLOC_021500	Peaxi162Scf00393g00084	UDP-Glycosyltransferase superfamily protein	1.64297	4.31354	1.39257	1.94472	0.00435	0.0103481	yes		Peaxi162Scf00366g00216	2.44104	6.00143	36.5386	1.5e-09	4.47e-08
XLOC_011033	Peaxi162Scf00129g01650	glucuronokinase G	1.52533	4.00383	1.39226	1.68439	0.0043	0.0102448	yes		Peaxi162Scf00357g00524	2.43922	2.87843	42.6086	6.69e-11	2.52e-09
XLOC_020899	Peaxi162Scf00376g00214	phosphoglucomutase	62.2449	163.385	1.39225	3.58164	5e-05	0.000185415	yes		Peaxi162Scf00560g00011	2.43863	2.17635	6.91389	0.00855286	0.0367601
XLOC_015146	Peaxi162Scf00209g00412	Protein NRT1/ PTR FAMILY 4.6	25.9203	67.964	1.39069	3.55128	5e-05	0.000185415	yes		Peaxi162Scf00141g00031	2.43647	0.569828	3.49102	0.0617025	0.162789
XLOC_012778	Peaxi162Scf00163g00217	Family of unknown function (DUF662)	13.0764	34.2768	1.39027	3.17874	5e-05	0.000185415	yes		Peaxi162Scf00174g00141	2.4353	3.71555	5.74596	0.0165266	0.0608856
XLOC_020745	Peaxi162Scf00371g00312	Unknown protein	17.5454	45.9209	1.38806	2.62845	5e-05	0.000185415	yes		Peaxi162Scf00966g00044	2.43363	1.3283	11.674	0.000633799	0.00451574
XLOC_005221	Peaxi162Scf00045g01736	Unknown protein	1.46395	3.83026	1.38758	0.819712	0.2613	0.337096	no		Peaxi162Scf00263g00028	2.43337	6.53586	8.50814	0.00353561	0.0183441
XLOC_009423	Peaxi162Scf00102g01854	DCD (Development and Cell Death) domain protein	24.835	64.8961	1.38576	3.59424	5e-05	0.000185415	yes		Peaxi162Scf00126g00121	2.4311	1.21852	7.5745	0.00591997	0.027567
XLOC_006702	Peaxi162Scf00065g00214	Unknown protein	45.4573	118.743	1.38526	3.6375	5e-05	0.000185415	yes		Peaxi162Scf00201g00415	2.43107	-0.579504	5.29368	0.021403	0.0744164
XLOC_032261	Peaxi162Scf01039g00135	RNA-binding protein-defense related 1	3.87017	10.0971	1.38348	2.37442	0.00035	0.00110899	yes		Peaxi162Scf00498g00619	2.43086	0.969134	15.4337	8.55e-05	0.000820901
XLOC_015834	Peaxi162Scf00228g00913	Plant neutral invertase family protein	10.1473	26.4394	1.3816	3.25507	5e-05	0.000185415	yes		Peaxi162Scf00021g00524	2.43069	2.23934	8.22384	0.00413436	0.0208196
XLOC_026768	Peaxi162Scf00628g00019	Branched-chain-amino-acid aminotransferase 6	25.0693	65.2593	1.38026	2.98066	5e-05	0.000185415	yes		Peaxi162Scf00207g00045	2.43029	4.9227	10.1089	0.00147552	0.00900438
XLOC_023179	Peaxi162Scf00451g00322	Unknown protein	4.39398	11.435	1.37985	1.70464	0.00925	0.0199399	yes		Peaxi162Scf00673g00126	2.42971	0.84889	4.70117	0.0301421	0.0964165
XLOC_014062	Peaxi162Scf00188g00099	UDP-Glycosyltransferase superfamily protein	4.16642	10.8415	1.37968	2.55721	5e-05	0.000185415	yes		Peaxi162Scf00076g00320	2.42942	7.0389	60.2338	8.42e-15	5.95e-13
XLOC_025320	Peaxi162Scf00549g00222	WRKY DNA-binding protein 15	12.6357	32.8258	1.37733	3.0922	5e-05	0.000185415	yes		Peaxi162Scf00001g00369	2.4292	6.53174	33.2111	8.27e-09	2.12e-07
XLOC_019414	Peaxi162Scf00332g00739	Unknown protein	20.7601	53.8773	1.37587	1.79022	0.0038	0.00919907	yes		Peaxi162Scf00289g00010	2.42549	4.61272	47.5505	5.36e-12	2.46e-10
XLOC_013665	Peaxi162Scf00177g00073	conserved hypothetical protein [Ricinus communis] gb|EEF38884.1| conserved hypothetical protein [Ricinus communis]	4.8486	12.5639	1.37364	1.34186	0.03115	0.0568991	no		Peaxi162Scf00011g00224	2.42326	2.04017	6.23214	0.0125452	0.0495115
XLOC_033746	Peaxi162Scf01294g00034	rRNA biogenesis protein rrp36	2.33561	6.05145	1.37348	1.5705	0.0114	0.023892	yes		Peaxi162Scf00008g03319	2.42265	-0.176149	3.92232	0.0476492	0.135304
XLOC_004545	Peaxi162Scf00038g01039	phytochrome-associated protein 1 [Arabidopsis thaliana]	31.5731	81.7584	1.37267	3.40663	5e-05	0.000185415	yes		Peaxi162Scf00007g01328	2.42113	4.02981	41.2041	1.37e-10	4.91e-09
XLOC_010863	Peaxi162Scf00128g00453	GDSL esterase/lipase	2.76002	7.14665	1.37259	2.55946	5e-05	0.000185415	yes		Peaxi162Scf00944g00034	2.42094	1.66027	12.2204	0.000472697	0.00354857
XLOC_029916	Peaxi162Scf00815g00314	Inositol-tetrakisphosphate 1-kinase 1	10.7839	27.9142	1.37212	2.81339	5e-05	0.000185415	yes		Peaxi162Scf00815g00359	2.42079	1.50967	7.2944	0.006917	0.0311441
XLOC_019217	Peaxi162Scf00329g00318	TRAF-like family protein	1.23126	3.18482	1.37108	1.2718	0.04465	0.0776652	no		Peaxi162Scf00008g00488	2.41973	0.0676621	3.80025	0.051245	0.142411
XLOC_014060	Peaxi162Scf00188g00931	HEAT SHOCK PROTEIN 89.1	5.91615	15.2975	1.37056	3.29543	5e-05	0.000185415	yes		Peaxi162Scf00436g00612	2.41958	2.8546	4.59214	0.0321189	0.100948
XLOC_016799	Peaxi162Scf00258g00432	SNF2 domain-containing protein / helicase domain-containing protein isoform 3 [Theobroma cacao] gb|EOY09686.1| SNF2 domain-containing protein / helicase domain-containing protein isoform 3 [Theobroma cacao]	1.36043	3.50764	1.36644	1.783	0.0043	0.0102448	yes		Peaxi162Scf00001g00418	2.41698	1.67124	10.3599	0.00128781	0.00805593
XLOC_031131	Peaxi162Scf00928g00232	sucrose synthase 4	167.496	431.482	1.36517	2.95654	5e-05	0.000185415	yes		Peaxi162Scf00494g00411	2.41561	6.78278	77.743	1.17e-18	1.56e-16
XLOC_022006	Peaxi162Scf00409g00093	Uncharacterised conserved protein UCP015417, vWA	29.734	76.5753	1.36477	3.62924	5e-05	0.000185415	yes		Peaxi162Scf00553g00533	2.41375	-0.0516903	1.63325	0.201254	0.373678
XLOC_018729	Peaxi162Scf00314g00628	Ethylene-responsive transcription factor ERF114	5.06505	13.0307	1.36327	2.28249	0.0002	0.000667709	yes		Peaxi162Scf01039g00135	2.41249	3.86453	35.0133	3.27e-09	9.09e-08
XLOC_032095	Peaxi162Scf01013g00027		1.76601	4.5429	1.36312	1.11739	0.08805	0.139033	no		Peaxi162Scf00589g00517	2.41094	9.56472	4.55452	0.032832	0.102551
XLOC_021343	Peaxi162Scf00390g00326	with no lysine (K) kinase 5	7.11405	18.2772	1.3613	3.15955	5e-05	0.000185415	yes		Peaxi162Scf00179g00095	2.40984	1.10982	6.75083	0.00937041	0.0395275
XLOC_027464	Peaxi162Scf00673g00129	Dihydrolipoyl dehydrogenase	16.9909	43.6437	1.36101	3.5388	5e-05	0.000185415	yes		Peaxi162Scf00157g00014	2.40727	4.63874	30.0922	4.12e-08	9.07e-07
XLOC_026836	Peaxi162Scf00634g00211	Checkpoint serine/threonine-protein kinase BUB1, putative isoform 1 [Theobroma cacao] gb|EOY21029.1| Checkpoint serine/threonine-protein kinase BUB1, putative isoform 1 [Theobroma cacao]	1.38191	3.54425	1.35882	1.80901	0.00345	0.00845147	yes		Peaxi162Scf00032g00422	2.40485	1.40959	7.49525	0.0061862	0.0285174
XLOC_020866	Peaxi162Scf00375g00616	Protein of unknown function (DUF1685)	18.4606	47.3182	1.35794	3.33402	5e-05	0.000185415	yes		Peaxi162Scf00001g00217	2.40071	5.97838	14.9052	0.00011305	0.00104624
XLOC_010031	Peaxi162Scf00113g00316	cytochrome P450, family 76, subfamily G, polypeptide 1	1.21787	3.11946	1.35694	1.76428	0.01455	0.0294955	yes		Peaxi162Scf00263g00320	2.39856	2.67142	22.9979	1.62e-06	2.53e-05
XLOC_005789	Peaxi162Scf00050g00512	myb domain protein 36	8.21686	21.0312	1.35587	2.91265	5e-05	0.000185415	yes		Peaxi162Scf00658g00726	2.39537	2.4331	19.5452	9.82e-06	0.000124153
XLOC_025645	Peaxi162Scf00566g00064	Pentatricopeptide repeat (PPR) superfamily protein	1.5817	4.04728	1.35548	1.80038	0.0193	0.037655	yes		Peaxi162Scf00366g00001	2.39474	2.4534	14.6335	0.000130574	0.00118616
XLOC_016874	Peaxi162Scf00259g00018	Calcium-binding EF-hand family protein	12.0481	30.8179	1.35496	2.61185	0.0002	0.000667709	yes		Peaxi162Scf00807g00004	2.39291	4.55835	48.1601	3.93e-12	1.84e-10
XLOC_032443	Peaxi162Scf01062g00213	Unknown protein	5.7203	14.632	1.35496	1.72984	0.0046	0.0108609	yes		Peaxi162Scf00394g00072	2.39215	-0.00619008	2.70129	0.100267	0.229727
XLOC_026706	Peaxi162Scf00624g00067	BEL1-like homeodomain 1	9.26879	23.7031	1.35462	3.18216	5e-05	0.000185415	yes		Peaxi162Scf00015g00308	2.38984	3.85761	21.724	3.15e-06	4.56e-05
XLOC_026762	Peaxi162Scf00628g00052	Unknown protein	2.98983	7.64367	1.3542	1.32857	0.03265	0.0592595	no		Peaxi162Scf00195g00027	2.38859	5.17854	41.815	1e-10	3.69e-09
XLOC_034427	Peaxi162Scf01560g00009	Ethylene-responsive transcription factor 1B	1.11096	2.84021	1.35418	1.05584	0.09035	0.142063	no		Peaxi162Scf00300g00827	2.3872	1.5389	4.98751	0.025531	0.0850148
XLOC_030471	Peaxi162Scf00870g00021	conserved hypothetical protein [Ricinus communis] gb|EEF46957.1| conserved hypothetical protein [Ricinus communis]	4.31506	11.0239	1.35318	2.52122	0.00015	0.000513767	yes		Peaxi162Scf00328g00616	2.38617	2.02394	14.5337	0.000137678	0.00123958
XLOC_019363	Peaxi162Scf00332g00071	Protein LURP-one-related 12	6.27722	16.0308	1.35265	2.23098	0.0009	0.00258883	yes		Peaxi162Scf00015g00126	2.38534	4.22087	60.8401	6.19e-15	4.48e-13
XLOC_021155	Peaxi162Scf00384g00511	Unknown protein	6.33679	16.1695	1.35145	2.87135	5e-05	0.000185415	yes		Peaxi162Scf00035g02214	2.37988	11.0899	15.0468	0.000104876	0.000978869
XLOC_033849	Peaxi162Scf01313g00013	ortholog of sugar beet HS1 PRO-1 2	24.8466	63.3074	1.34932	3.20146	5e-05	0.000185415	yes		Peaxi162Scf00620g00623	2.37727	1.2729	8.63796	0.0032923	0.0173556
XLOC_027161	Peaxi162Scf00653g00417	ABC transporter family protein	1.18778	3.02594	1.34912	2.42109	0.0007	0.00206849	yes		Peaxi162Scf00920g00613	2.37624	1.85942	4.19791	0.0404739	0.119842
XLOC_004785	Peaxi162Scf00038g02531	RING/FYVE/PHD zinc finger superfamily protein	2.43658	6.20401	1.34835	1.22154	0.03665	0.065501	no		Peaxi162Scf00452g00236	2.37567	1.19129	3.80302	0.0511603	0.142213
XLOC_008520	Peaxi162Scf00088g00819	phosphate transporter 4	3.44421	8.75094	1.34526	2.5316	5e-05	0.000185415	yes		Peaxi162Scf00402g00927	2.37306	0.471334	10.2401	0.00137422	0.00849892
XLOC_001009	Peaxi162Scf00004g00424	Unknown protein	3.10705	7.89066	1.3446	2.14888	0.00145	0.00395485	yes		Peaxi162Scf01111g00017	2.37183	0.58131	3.65479	0.0559081	0.151971
XLOC_000028	Peaxi162Scf00000g04013	ubiquitin-conjugating enzyme 25	2.63412	6.68136	1.34282	2.51859	5e-05	0.000185415	yes		Peaxi162Scf00088g00044	2.37138	3.3989	10.3794	0.00127428	0.00798817
XLOC_034011	Peaxi162Scf01347g00143	Solute carrier family 22 member 7	1.9053	4.82813	1.34144	2.00323	0.0039	0.0094105	yes		Peaxi162Scf00021g01111	2.36987	-0.522788	1.63677	0.20077	0.373149
XLOC_030225	Peaxi162Scf00839g00013	Leucine-rich repeat (LRR) family protein	1.85894	4.70976	1.34118	1.67071	0.00925	0.0199399	yes		Peaxi162Scf00264g00836	2.36621	1.29728	12.4026	0.000428748	0.00326839
XLOC_004509	Peaxi162Scf00037g01523	F-box/LRR-repeat protein 3	1.66377	4.21133	1.33982	2.09399	0.0054	0.0124867	yes		Peaxi162Scf00004g02340	2.3658	3.6281	7.56072	0.00596542	0.0277083
XLOC_005431	Peaxi162Scf00046g00168	Zinc-binding dehydrogenase family protein	1.01349	2.56455	1.33937	1.20482	0.05505	0.0929766	no		Peaxi162Scf00213g00124	2.3654	1.6058	10.8714	0.000976621	0.00644197
XLOC_029416	Peaxi162Scf00783g00131		17.7935	45.0068	1.33879	2.38607	0.0001	0.00035384	yes		Peaxi162Scf00957g00111	2.36344	6.3934	78.3632	8.57e-19	1.17e-16
XLOC_004746	Peaxi162Scf00038g01961	jasmonate ZIM-domain protein 10 [Nicotiana tabacum]	2.47811	6.25779	1.33641	1.84268	0.0056	0.012888	yes		Peaxi162Scf00268g01214	2.36227	1.1434	8.95167	0.00277215	0.0151336
XLOC_012109	Peaxi162Scf00152g01123	loricrin-related	1.31087	3.30958	1.33612	1.70264	0.00605	0.0137859	yes		Peaxi162Scf00688g00424	2.36149	3.98424	17.4586	2.94e-05	0.000324185
XLOC_013885	Peaxi162Scf00184g00513	Protein of unknown function (DUF1336)	3.67797	9.28384	1.33581	2.27011	0.0026	0.00660917	yes		Peaxi162Scf00320g00716	2.35778	0.389355	3.395	0.0653945	0.16952
XLOC_002592	Peaxi162Scf00016g00062	Glucose-1-phosphate adenylyltransferase large subunit 1	5.02752	12.6794	1.33456	2.92354	5e-05	0.000185415	yes		Peaxi162Scf00005g01018	2.35756	3.85615	33.9554	5.64e-09	1.49e-07
XLOC_023670	Peaxi162Scf00469g00628	RING/U-box superfamily protein	8.18601	20.6257	1.33321	2.71728	5e-05	0.000185415	yes		Peaxi162Scf00191g00046	2.35737	5.16297	32.1994	1.39e-08	3.43e-07
XLOC_031767	Peaxi162Scf00983g00005		1.21106	3.05099	1.33301	1.01661	0.0831	0.132381	no		Peaxi162Scf00164g00073	2.35577	3.8257	9.7678	0.00177594	0.0104975
XLOC_005622	Peaxi162Scf00047g01927	1-aminocyclopropane-1-carboxylate oxidase 1	148.155	373.228	1.33296	3.27814	5e-05	0.000185415	yes		Peaxi162Scf00002g01511	2.35576	2.80045	3.89607	0.0483992	0.136835
XLOC_025251	Peaxi162Scf00548g00114	Unknown protein	19.3212	48.6709	1.33288	1.78795	0.00845	0.0184283	yes		Peaxi162Scf00503g00311	2.35569	2.89321	6.23444	0.0125289	0.0494923
XLOC_029943	Peaxi162Scf00818g00126	cofactor assembly of complex C	1.13233	2.84757	1.33044	2.44865	0.0002	0.000667709	yes		Peaxi162Scf00057g10136	2.35429	0.927087	3.06797	0.0798493	0.195258
XLOC_000050	Peaxi162Scf00000g00678	pathogenesis-related protein [Arabidopsis thaliana] gb|AEE36152.1| pathogenesis-related protein [Arabidopsis thaliana]	2.27525	5.71573	1.32891	1.30164	0.0696	0.113678	no		Peaxi162Scf00870g00021	2.35401	2.39857	22.5348	2.06e-06	3.14e-05
XLOC_032806	Peaxi162Scf01111g00016	Transmembrane protein 184C	12.0822	30.3421	1.32844	2.9492	5e-05	0.000185415	yes		Peaxi162Scf00195g00122	2.35381	-0.297384	5.94072	0.014795	0.0560311
XLOC_009036	Peaxi162Scf00096g00187	Leucine-rich repeat protein kinase family protein	1.43829	3.61076	1.32795	1.0891	0.05835	0.0977189	no		Peaxi162Scf00192g00096	2.35156	3.90008	28.7333	8.31e-08	1.71e-06
XLOC_032658	Peaxi162Scf01089g00016	Casparian strip membrane protein 1	1.44405	3.62435	1.3276	2.43759	5e-05	0.000185415	yes		Peaxi162Scf00330g00710	2.34812	2.0222	9.38508	0.00218759	0.0124819
XLOC_019678	Peaxi162Scf00342g00122	Pentatricopeptide repeat (PPR) superfamily protein	1.45911	3.66068	1.32702	1.71364	0.0068	0.0152509	yes		Peaxi162Scf00347g00017	2.34628	1.32678	9.72019	0.00182255	0.0107301
XLOC_029756	Peaxi162Scf00803g00014	SPX domain gene 3	7.69814	19.283	1.32475	2.66075	5e-05	0.000185415	yes		Peaxi162Scf00362g01041	2.34566	4.50562	82.5265	1.04e-19	1.62e-17
XLOC_011738	Peaxi162Scf00141g01221	PHD finger protein ALFIN-LIKE 1	2.74734	6.87229	1.32276	1.69403	0.0106	0.0224374	yes		Peaxi162Scf00001g10028	2.33901	2.93466	20.5596	5.78e-06	7.85e-05
XLOC_023748	Peaxi162Scf00474g00214	CemA-like proton extrusion protein-related	4.19713	10.4914	1.32173	1.94671	0.003	0.0074794	yes		Peaxi162Scf00201g00034	2.3367	2.82662	17.0208	3.7e-05	0.000396785
XLOC_020846	Peaxi162Scf00374g00514	Auxin efflux carrier family protein	6.34178	15.8365	1.3203	2.90276	5e-05	0.000185415	yes		Peaxi162Scf00548g00425	2.33127	1.72518	11.1721	0.000830385	0.00564269
XLOC_003790	Peaxi162Scf00026g00275	protein kinase 2B	8.59326	21.444	1.3193	3.02219	5e-05	0.000185415	yes		Peaxi162Scf00020g01714	2.3311	5.85871	75.3686	3.91e-18	4.65e-16
XLOC_031205	Peaxi162Scf00936g00219	sodium hydrogen exchanger 2	1.15716	2.88664	1.31881	1.58168	0.0175	0.034603	yes		Peaxi162Scf00417g01111	2.32991	5.65809	38.3439	5.93e-10	1.89e-08
XLOC_003082	Peaxi162Scf00017g00248	Calmodulin binding protein-like	18.3595	45.7746	1.31802	3.40274	5e-05	0.000185415	yes		Peaxi162Scf00126g01615	2.32884	3.69818	43.6479	3.93e-11	1.55e-09
XLOC_010082	Peaxi162Scf00115g00122	Protein of unknown function, DUF547	1.5956	3.97709	1.31761	1.80393	0.00775	0.0170909	yes		Peaxi162Scf00025g00312	2.32843	-0.748141	9.08254	0.00258061	0.0142913
XLOC_028825	Peaxi162Scf00744g00121	Protein of unknown function (DUF567)	1.73173	4.3142	1.31688	1.19191	0.05495	0.0928324	no		Peaxi162Scf00128g01541	2.32546	0.990289	4.83668	0.0278605	0.0907725
XLOC_009959	Peaxi162Scf00111g00923	gibberellin 2-oxidase	1.73673	4.32109	1.31502	1.60586	0.013	0.0267603	yes		Peaxi162Scf00024g02217	2.32505	0.61173	7.87929	0.00500041	0.0241587
XLOC_032257	Peaxi162Scf01039g00132	Kinase interacting (KIP1-like) family protein	1.23026	3.05886	1.31403	1.29909	0.0491	0.0842443	no		Peaxi162Scf00809g00418	2.32471	3.28119	15.8519	6.85e-05	0.000680782
XLOC_016296	Peaxi162Scf00241g00059	Plant invertase/pectin methylesterase inhibitor superfamily protein	15.2803	37.9322	1.31175	2.67902	5e-05	0.000185415	yes		Peaxi162Scf00528g00817	2.32267	0.790071	3.16452	0.0752547	0.187453
XLOC_012453	Peaxi162Scf00157g00141	UDP-Glycosyltransferase superfamily protein	7.06538	17.5192	1.31009	2.8185	5e-05	0.000185415	yes		Peaxi162Scf00045g01941	2.32265	0.966238	3.73328	0.0533385	0.146732
XLOC_019179	Peaxi162Scf00328g00015	phospholipase D alpha 1	30.3666	75.1487	1.30726	3.36761	5e-05	0.000185415	yes		Peaxi162Scf00009g00343	2.32026	1.78079	11.1423	0.000843809	0.0057264
XLOC_022232	Peaxi162Scf00420g00245	conserved hypothetical protein [Ricinus communis] gb|EEF35434.1| conserved hypothetical protein [Ricinus communis]	4.42019	10.9316	1.30632	2.73372	5e-05	0.000185415	yes		Peaxi162Scf00610g00125	2.31925	4.49663	32.1266	1.44e-08	3.54e-07
XLOC_012411	Peaxi162Scf00156g00075	Plant protein of unknown function (DUF946)	5.77173	14.2634	1.30525	2.78326	5e-05	0.000185415	yes		Peaxi162Scf00149g01111	2.3192	1.57334	10.5935	0.00113488	0.00726378
XLOC_014005	Peaxi162Scf00188g00430	NSP-interacting kinase 1	10.3412	25.55	1.30492	3.2294	5e-05	0.000185415	yes		Peaxi162Scf00038g00842	2.31903	-0.0352237	6.65274	0.00990036	0.0413253
XLOC_033446	Peaxi162Scf01221g00043	Calcium-dependent lipid-binding (CaLB domain) family protein	1.24002	3.05938	1.30288	1.87857	0.00565	0.0129878	yes		Peaxi162Scf00536g00420	2.3174	0.822061	7.77835	0.00528759	0.025211
XLOC_021802	Peaxi162Scf00403g00616	UDP-Glycosyltransferase superfamily protein	34.5961	85.3553	1.30287	3.34918	5e-05	0.000185415	yes		Peaxi162Scf00038g02645	2.31582	1.44405	7.58491	0.0058859	0.0274384
XLOC_027373	Peaxi162Scf00668g00002	LEA protein 4 [Capsicum annuum]	3.3403	8.23339	1.30151	1.70995	0.00525	0.012183	yes		Peaxi162Scf00092g00032	2.31571	6.01227	9.47621	0.00208153	0.0119791
XLOC_007947	Peaxi162Scf00078g00748	Dynamin related protein 4C	2.56777	6.32859	1.30137	1.91982	0.00245	0.0062886	yes		Peaxi162Scf00009g02317	2.3143	2.61787	16.8714	4e-05	0.000425945
XLOC_011492	Peaxi162Scf00135g01433	Integrase-type DNA-binding superfamily protein	16.4193	40.4492	1.30072	3.0168	5e-05	0.000185415	yes		Peaxi162Scf00105g01445	2.31372	2.36466	6.8101	0.00906435	0.0384872
XLOC_002531	Peaxi162Scf00015g01122	Very-long-chain enoyl-CoA reductase	69.5342	171.191	1.29981	3.5068	5e-05	0.000185415	yes		Peaxi162Scf00169g00064	2.31277	1.78304	18.4214	1.77e-05	0.000208838
XLOC_001672	Peaxi162Scf00009g00434	Plasma membrane ATPase 3	13.1496	32.3648	1.29941	3.42155	5e-05	0.000185415	yes		Peaxi162Scf00133g00128	2.30836	4.1188	22.6627	1.93e-06	2.96e-05
XLOC_007888	Peaxi162Scf00078g01140	RING/U-box superfamily protein	44.4114	109.209	1.29809	3.315	5e-05	0.000185415	yes		Peaxi162Scf00394g00618	2.30796	5.66583	32.8592	9.91e-09	2.51e-07
XLOC_007743	Peaxi162Scf00075g01627	Haloacid dehalogenase-like hydrolase domain-containing protein Sgpp	3.53842	8.6987	1.29769	2.13672	0.0011	0.00309629	yes		Peaxi162Scf00368g00011	2.30777	5.17737	30.0779	4.15e-08	9.13e-07
XLOC_006813	Peaxi162Scf00066g01714	Unknown protein	1.82746	4.49102	1.2972	1.17712	0.0745	0.120541	no		Peaxi162Scf00226g00059	2.3053	4.55026	46.1392	1.1e-11	4.75e-10
XLOC_019831	Peaxi162Scf00345g00029	aluminum-activated malate transporter 1	3.54043	8.69235	1.29582	2.36242	0.00035	0.00110899	yes		Peaxi162Scf00549g00224	2.30502	2.03814	7.21614	0.00722508	0.0321888
XLOC_004092	Peaxi162Scf00032g00282	cytochrome P450, family 81, subfamily D, polypeptide 4	21.589	52.9848	1.29528	3.10383	5e-05	0.000185415	yes		Peaxi162Scf00015g00827	2.30399	2.98915	9.75251	0.00179078	0.0105762
XLOC_029026	Peaxi162Scf00756g00437	electron carriers	4.54801	11.1587	1.29486	2.901	5e-05	0.000185415	yes		Peaxi162Scf00490g00310	2.29727	1.96095	15.7469	7.24e-05	0.000712778
XLOC_015045	Peaxi162Scf00207g01242	Avr9/Cf-9 rapidly elicited protein 146 [Nicotiana tabacum]	3.54598	8.69708	1.29435	2.07313	0.0015	0.00407526	yes		Peaxi162Scf00168g01739	2.29716	3.17067	8.67561	0.00322497	0.0170571
XLOC_031639	Peaxi162Scf00970g00168	Condensin complex subunit 1	1.18959	2.91577	1.29341	2.20877	0.00045	0.00139113	yes		Peaxi162Scf00399g00518	2.2967	6.67706	19.6458	9.32e-06	0.000118437
XLOC_029189	Peaxi162Scf00767g10014	P-loop containing nucleoside triphosphate hydrolases superfamily protein	6.56219	16.081	1.29311	2.691	5e-05	0.000185415	yes		Peaxi162Scf01000g00004	2.29611	1.13597	3.13476	0.0766398	0.189895
XLOC_012629	Peaxi162Scf00160g01417	Glucan 1,3-beta-glucosidase	15.8907	38.936	1.29292	3.0365	5e-05	0.000185415	yes		Peaxi162Scf00738g00121	2.29286	0.542227	4.64851	0.0310805	0.0984613
XLOC_004535	Peaxi162Scf00038g00833	Integrase-type DNA-binding superfamily protein	4.87595	11.9302	1.29087	1.53321	0.0142	0.0288812	yes		Peaxi162Scf00374g00514	2.29211	3.90001	25.9276	3.54e-07	6.39e-06
XLOC_025683	Peaxi162Scf00569g00053	Ethylene-responsive transcription factor [Morus notabilis]	6.06002	14.8262	1.29076	2.43401	0.0001	0.00035384	yes		Peaxi162Scf01256g00221	2.28975	3.97853	30.1867	3.92e-08	8.69e-07
XLOC_003442	Peaxi162Scf00021g01915	nicotinamidase 2	34.165	83.5818	1.29067	3.19281	5e-05	0.000185415	yes		Peaxi162Scf00286g01045	2.28723	0.894881	3.38636	0.0657379	0.170105
XLOC_001979	Peaxi162Scf00011g01846	Lipid transfer-like protein VAS	125.567	307.057	1.29005	3.43373	5e-05	0.000185415	yes		Peaxi162Scf00763g00326	2.28699	2.03837	23.2057	1.46e-06	2.29e-05
XLOC_008854	Peaxi162Scf00092g00123	Heat shock 70 kDa protein 8	1.63836	4.00544	1.28971	1.8835	0.00295	0.00736963	yes		Peaxi162Scf01067g00026	2.28526	-0.276789	3.67985	0.0550739	0.150385
XLOC_015575	Peaxi162Scf00222g00337	EXS (ERD1/XPR1/SYG1) family protein	8.04102	19.6146	1.28648	2.99945	5e-05	0.000185415	yes		Peaxi162Scf00037g00024	2.28451	2.98391	11.1855	0.000824379	0.00560878
XLOC_032192	Peaxi162Scf01026g00019	Endosomal targeting BRO1-like domain-containing protein	11.0097	26.855	1.28642	3.15908	5e-05	0.000185415	yes		Peaxi162Scf00166g00626	2.28393	0.184315	4.29484	0.0382282	0.114751
XLOC_002607	Peaxi162Scf00016g00930	BURP domain-containing protein	7.3795	17.9907	1.28566	2.36558	5e-05	0.000185415	yes		Peaxi162Scf00397g00519	2.28161	-0.450181	8.61269	0.00333829	0.0175623
XLOC_033243	Peaxi162Scf01184g00110	Unknown protein	1.11586	2.71798	1.28438	0.662669	0.1331	0.196165	no		Peaxi162Scf01242g00036	2.28094	3.11126	29.2215	6.46e-08	1.36e-06
XLOC_028299	Peaxi162Scf00711g00530	BTB/POZ domain-containing protein	31.6092	76.9651	1.28386	3.22956	5e-05	0.000185415	yes		Peaxi162Scf00194g00019	2.28003	6.41259	55.7178	8.37e-14	5.04e-12
XLOC_027424	Peaxi162Scf00672g00515	Subtilisin-like serine endopeptidase family protein	20.124	48.9493	1.28237	3.33687	5e-05	0.000185415	yes		Peaxi162Scf00096g00187	2.27931	2.4893	10.3083	0.00132436	0.00823975
XLOC_033840	Peaxi162Scf01312g00039	cytochrome P450, family 82, subfamily C, polypeptide 2	3.3587	8.16829	1.28213	1.74572	0.00695	0.0155433	yes		Peaxi162Scf00351g00911	2.27803	5.0477	64.9664	7.62e-16	6.39e-14
XLOC_026403	Peaxi162Scf00611g00316	Bifunctional inhibitor/lipid-transfer protein/seed storage 2S albumin superfamily protein	189.072	459.508	1.28115	3.3576	5e-05	0.000185415	yes		Peaxi162Scf00503g00062	2.27744	1.06475	3.29369	0.0695467	0.176938
XLOC_000070	Peaxi162Scf00000g00839	NAD(P)-binding Rossmann-fold superfamily protein	1.93179	4.6927	1.28048	1.71003	0.0111	0.0233493	yes		Peaxi162Scf00604g00424	2.27577	2.94425	29.7917	4.81e-08	1.04e-06
XLOC_020779	Peaxi162Scf00372g00004	early tobacco anther 1 [Nicotiana tabacum]	59.0924	143.492	1.27993	3.31613	5e-05	0.000185415	yes		Peaxi162Scf00071g00537	2.27025	0.0790092	2.53977	0.111011	0.247579
XLOC_031494	Peaxi162Scf00957g00022	Gibberellin 3-beta-dioxygenase 1	1.48044	3.59208	1.27879	1.44409	0.0262	0.0490026	yes		Peaxi162Scf00304g01311	2.26884	1.19134	10.2047	0.00140086	0.00863015
XLOC_019969	Peaxi162Scf00349g00038	Unknown protein	34.2988	83.137	1.27733	2.84535	5e-05	0.000185415	yes		Peaxi162Scf00030g00023	2.26879	0.861724	4.79793	0.0284939	0.0923383
XLOC_007585	Peaxi162Scf00074g00435	trehalase 1	1.74592	4.22914	1.27638	1.95597	0.0031	0.00769733	yes		Peaxi162Scf00004g01611	2.26423	5.76534	54.2341	1.78e-13	1.03e-11
XLOC_021967	Peaxi162Scf00408g00088	Plant protein of unknown function (DUF946)	13.3402	32.2276	1.27252	3.18809	5e-05	0.000185415	yes		Peaxi162Scf00921g00026	2.26119	1.4815	7.16726	0.00742463	0.0328447
XLOC_014953	Peaxi162Scf00207g01547	ubiquitin-conjugating enzyme 33	3.72316	8.99194	1.2721	1.68663	0.0096	0.0205906	yes		Peaxi162Scf00434g00027	2.25987	1.76324	8.1607	0.00428078	0.0214215
XLOC_033255	Peaxi162Scf01190g00007	hydroxyproline-rich glycoprotein family protein	14.9973	36.1818	1.27057	2.55897	0.0001	0.00035384	yes		Peaxi162Scf00102g01740	2.259	1.26743	5.34612	0.0207685	0.0726248
XLOC_008694	Peaxi162Scf00089g01210	High-affinity nitrate transporter 3.1	3.61766	8.72693	1.27042	1.55557	0.01235	0.0255986	yes		Peaxi162Scf00078g01131	2.25837	5.7931	81.2425	2e-19	2.89e-17
XLOC_008852	Peaxi162Scf00092g01119	with no lysine (K) kinase 1	5.08392	12.2541	1.26926	2.80417	5e-05	0.000185415	yes		Peaxi162Scf00906g00002	2.25519	3.63388	23.4199	1.3e-06	2.08e-05
XLOC_021825	Peaxi162Scf00404g00061	conserved hypothetical protein [Ricinus communis] gb|EEF33671.1| conserved hypothetical protein [Ricinus communis]	9.43311	22.7093	1.26748	2.61332	5e-05	0.000185415	yes		Peaxi162Scf00394g00910	2.25382	0.549514	4.70914	0.0300027	0.0960754
XLOC_002650	Peaxi162Scf00016g01628	CUB and sushi domain-containing protein 3 [Theobroma cacao] gb|EOX98197.1| CUB and sushi domain-containing protein 3 [Theobroma cacao]	9.86579	23.7393	1.26677	1.97856	0.0017	0.00455124	yes		Peaxi162Scf00474g00710	2.2534	2.98998	13.3138	0.000263466	0.00216432
XLOC_022163	Peaxi162Scf00417g01021	Glucan endo-1,3-beta-glucosidase 7	24.9515	60.026	1.26646	3.36163	5e-05	0.000185415	yes		Peaxi162Scf00207g00731	2.25053	1.68577	10.6036	0.0011287	0.00723315
XLOC_016389	Peaxi162Scf00245g00411	Unknown protein	2.88101	6.92767	1.2658	1.41445	0.02035	0.0394202	yes		Peaxi162Scf00314g01041	2.25042	4.1171	45.2759	1.71e-11	7.19e-10
XLOC_020672	Peaxi162Scf00367g00062	Protein of unknown function, DUF617	83.8279	201.026	1.26188	3.28254	5e-05	0.000185415	yes		Peaxi162Scf00376g00010	2.24674	0.27369	6.13088	0.013284	0.051679
XLOC_007485	Peaxi162Scf00074g00621	DCD (Development and Cell Death) domain protein	74.4706	178.448	1.26076	3.28616	5e-05	0.000185415	yes		Peaxi162Scf00814g00235	2.24393	0.846251	11.055	0.000884497	0.00594796
XLOC_022206	Peaxi162Scf00418g00611	S-adenosyl-L-methionine-dependent methyltransferases superfamily protein	27.1403	65.0291	1.26065	3.27127	5e-05	0.000185415	yes		Peaxi162Scf00058g00410	2.24349	0.633502	4.53567	0.0331955	0.103468
XLOC_003874	Peaxi162Scf00028g02010	Mannose-binding lectin superfamily protein	11.6014	27.7967	1.26062	3.16313	5e-05	0.000185415	yes		Peaxi162Scf00062g00099	2.24278	1.67656	7.73129	0.00542719	0.0257521
XLOC_006438	Peaxi162Scf00062g00099	rib [Populus trichocarpa]	1.24238	2.97673	1.26062	1.12303	0.08215	0.131067	no		Peaxi162Scf00045g02528	2.24221	0.495368	4.92399	0.0264863	0.0873961
XLOC_017139	Peaxi162Scf00268g00046	myb domain protein 6	10.2514	24.5453	1.25962	2.78011	5e-05	0.000185415	yes		Peaxi162Scf00795g00028	2.24187	5.0985	5.1432	0.0233375	0.0793967
XLOC_033510	Peaxi162Scf01242g00036	ribonuclease 2	5.82134	13.9319	1.25897	2.43758	5e-05	0.000185415	yes		Peaxi162Scf00105g01114	2.24093	7.78624	10.0608	0.00151459	0.00919531
XLOC_000765	Peaxi162Scf00003g01820	Unknown protein	1.79054	4.28246	1.25804	0.779872	0.2162	0.291275	no		Peaxi162Scf00722g00001	2.239	0.812547	7.63664	0.00571943	0.0268397
XLOC_029266	Peaxi162Scf00773g00031	UDP-Glycosyltransferase superfamily protein	5.00758	11.9752	1.25786	2.48364	5e-05	0.000185415	yes		Peaxi162Scf00129g01034	2.2386	3.7687	15.0468	0.000104879	0.000978869
XLOC_022510	Peaxi162Scf00427g00616	plastid transcriptionally active 13	1.76905	4.2293	1.25745	1.55922	0.01925	0.0375716	yes		Peaxi162Scf00171g01035	2.23822	0.712739	6.76954	0.00927269	0.0392271
XLOC_003930	Peaxi162Scf00029g03217	NIMA-related serine/threonine kinase 1	8.85787	21.1639	1.25657	2.92552	5e-05	0.000185415	yes		Peaxi162Scf00560g00218	2.23811	1.45547	15.1846	9.75e-05	0.000919543
XLOC_023637	Peaxi162Scf00469g00528	Peroxidase superfamily protein	27.1036	64.6861	1.25497	3.10779	5e-05	0.000185415	yes		Peaxi162Scf00965g00001	2.23749	2.86134	40.3244	2.15e-10	7.39e-09
XLOC_029630	Peaxi162Scf00795g00061	Cytochrome P450 superfamily protein	10.2521	24.3954	1.25069	2.62255	0.0001	0.00035384	yes		Peaxi162Scf00228g00914	2.23626	5.47541	24.1636	8.85e-07	1.46e-05
XLOC_007227	Peaxi162Scf00071g00138	U-box domain-containing protein 9	6.21132	14.7753	1.25022	2.48454	0.0003	0.000964629	yes		Peaxi162Scf00498g00314	2.23535	6.85802	41.396	1.24e-10	4.48e-09
XLOC_031613	Peaxi162Scf00966g00211	GDSL esterase/lipase	2.65281	6.30449	1.24886	1.88857	0.0049	0.0114741	yes		Peaxi162Scf00067g00121	2.23484	4.81582	3.74824	0.052863	0.145795
XLOC_006918	Peaxi162Scf00067g01119	Zinc finger protein CONSTANS-LIKE 13	1.83851	4.36888	1.24872	1.78358	0.00545	0.0125885	yes		Peaxi162Scf00705g00617	2.23231	3.60331	9.58468	0.00196207	0.0114153
XLOC_002186	Peaxi162Scf00013g00839	RING/U-box protein	2.14334	5.08934	1.24762	2.1193	0.001	0.00284413	yes		Peaxi162Scf00360g00028	2.23099	5.25789	3.64292	0.056308	0.152731
XLOC_002794	Peaxi162Scf00016g00624	Pectin lyase-like superfamily protein	11.8092	28.0056	1.2458	2.72069	5e-05	0.000185415	yes		Peaxi162Scf00338g00031	2.22988	1.69496	23.0846	1.55e-06	2.43e-05
XLOC_011477	Peaxi162Scf00135g00312	threonine aldolase 1	216.041	511.854	1.24443	2.81639	5e-05	0.000185415	yes		Peaxi162Scf00215g00412	2.22758	2.28712	22.3817	2.23e-06	3.37e-05
XLOC_020938	Peaxi162Scf00377g00719	3-hydroxyisobutyryl-CoA hydrolase-like protein 1, mitochondrial	13.0518	30.9227	1.24442	2.84374	5e-05	0.000185415	yes		Peaxi162Scf00155g00007	2.2259	3.85576	17.6174	2.7e-05	0.000302403
XLOC_002074	Peaxi162Scf00013g00429	Dof-type zinc finger DNA-binding family protein	9.18599	21.7601	1.24418	2.85554	5e-05	0.000185415	yes		Peaxi162Scf00003g05030	2.22362	0.9974	3.08845	0.0788499	0.193478
XLOC_019903	Peaxi162Scf00347g01016	NADP-dependent glyceraldehyde-3-phosphate dehydrogenase	1.99264	4.71948	1.24395	2.04918	0.0019	0.00502129	yes		Peaxi162Scf00128g00115	2.2234	1.90661	13.6013	0.000226034	0.00189924
XLOC_007011	Peaxi162Scf00069g00163	Receptor-like protein kinase BRI1-like 3	4.10527	9.72223	1.24381	2.78095	5e-05	0.000185415	yes		Peaxi162Scf00274g00443	2.2216	1.54432	16.1244	5.93e-05	0.000599879
XLOC_018079	Peaxi162Scf00296g00910	lecithin:cholesterol acyltransferase 3	14.3476	33.9605	1.24305	3.12264	5e-05	0.000185415	yes		Peaxi162Scf00347g01016	2.22059	7.70074	18.4332	1.76e-05	0.000207791
XLOC_001147	Peaxi162Scf00005g04018	Ph isoform 3, partial [Theobroma cacao]	2.22646	5.26996	1.24304	1.31552	0.0437	0.0762923	no		Peaxi162Scf00244g01214	2.21995	3.91117	32.8771	9.82e-09	2.49e-07
XLOC_027554	Peaxi162Scf00679g00318	XB3 ortholog 1 in Arabidopsis thaliana	3.58704	8.48759	1.24256	2.08199	0.0012	0.0033442	yes		Peaxi162Scf01313g00234	2.21514	5.8454	74.1954	7.08e-18	7.97e-16
XLOC_019223	Peaxi162Scf00329g00431	alpha-galactosidase 1	2.07144	4.90031	1.24224	1.97822	0.0024	0.00617564	yes		Peaxi162Scf01055g00116	2.215	-0.0297492	4.2431	0.0394102	0.117397
XLOC_008559	Peaxi162Scf00089g00323	Glyceraldehyde-3-phosphate dehydrogenase, cytosolic	28.9203	68.3755	1.2414	3.15856	5e-05	0.000185415	yes		Peaxi162Scf00382g00132	2.21475	2.89281	15.9127	6.63e-05	0.000662443
XLOC_027973	Peaxi162Scf00692g00013	BED zinc finger,hAT family dimerization domain isoform 5 [Theobroma cacao] gb|EOY13527.1| BED zinc finger,hAT family dimerization domain isoform 5 [Theobroma cacao]	2.6405	6.23951	1.24062	1.73415	0.0061	0.0138823	yes		Peaxi162Scf00684g00326	2.21414	4.81161	36.3971	1.61e-09	4.74e-08
XLOC_014942	Peaxi162Scf00207g01345	casein kinase 1-like protein 2	9.42463	22.2678	1.24045	2.83246	5e-05	0.000185415	yes		Peaxi162Scf00235g00217	2.21001	0.0140763	2.13903	0.143592	0.295811
XLOC_016276	Peaxi162Scf00241g01410		1.81244	4.27992	1.23965	1.21635	0.04865	0.0835807	no		Peaxi162Scf00025g03116	2.20995	3.56903	3.56609	0.0589711	0.157479
XLOC_024120	Peaxi162Scf00493g00221	Glycosyl hydrolase family protein	6.66792	15.7418	1.23929	2.82486	5e-05	0.000185415	yes		Peaxi162Scf00009g03021	2.20931	1.3655	5.51235	0.0188826	0.0674654
XLOC_032936	Peaxi162Scf01132g00111	verticillium wilt disease resistance protein [Solanum lycopersicum]	4.21548	9.95112	1.23916	2.28918	0.00025	0.000817896	yes		Peaxi162Scf00045g00227	2.20872	3.19688	17.2581	3.26e-05	0.000354581
XLOC_005883	Peaxi162Scf00052g01013	Pectin lyase-like superfamily protein	17.2195	40.6239	1.23828	1.87164	0.00525	0.012183	yes		Peaxi162Scf00183g00092	2.20697	1.93527	3.15523	0.0756842	0.188139
XLOC_001798	Peaxi162Scf00010g00374	plant U-box 24	1.79079	4.21984	1.23659	1.48451	0.01075	0.0227123	yes		Peaxi162Scf00111g00533	2.20627	1.95492	8.71089	0.00316315	0.0167858
XLOC_007207	Peaxi162Scf00071g01115	Unknown protein	3.52118	8.28721	1.23483	1.20089	0.08555	0.135679	no		Peaxi162Scf00192g01014	2.20536	3.33912	8.78598	0.00303555	0.0162545
XLOC_018164	Peaxi162Scf00299g00347	Leucine-rich receptor-like protein kinase family protein	3.11202	7.32304	1.23459	2.46908	0.0002	0.000667709	yes		Peaxi162Scf00084g00028	2.20491	4.82692	34.2895	4.75e-09	1.27e-07
XLOC_013491	Peaxi162Scf00174g01621	Unknown protein	111.139	261.46	1.23422	3.15291	5e-05	0.000185415	yes		Peaxi162Scf00010g00342	2.20425	3.34091	16.8967	3.95e-05	0.000421478
XLOC_012069	Peaxi162Scf00152g00239	late embryogenesis abundant protein-related / LEA protein-related	5.28675	12.4311	1.2335	2.44853	5e-05	0.000185415	yes		Peaxi162Scf00111g01236	2.20302	1.7325	7.2746	0.00699365	0.0314077
XLOC_017716	Peaxi162Scf00285g00931	pirin	1.13463	2.66791	1.23348	1.13218	0.06065	0.101032	no		Peaxi162Scf00053g01517	2.20214	2.40205	6.07305	0.013726	0.053
XLOC_003032	Peaxi162Scf00017g00617	AMP-dependent synthetase and ligase family protein	17.1147	40.2273	1.23294	3.11768	5e-05	0.000185415	yes		Peaxi162Scf00251g01121	2.20212	1.43608	5.67491	0.0172093	0.062698
XLOC_016196	Peaxi162Scf00238g00037	RPM1 interacting protein 4 transcript 2 [Lactuca saligna]	26.2001	61.5818	1.23293	3.14564	5e-05	0.000185415	yes		Peaxi162Scf00710g00414	2.19924	0.942083	2.73918	0.0979153	0.225838
XLOC_008300	Peaxi162Scf00084g00918	ribosomal protein L16	4.37751	10.2886	1.23287	1.31169	0.04055	0.0715101	no		Peaxi162Scf00047g02228	2.19843	4.64897	24.7539	6.51e-07	1.11e-05
XLOC_007406	Peaxi162Scf00073g00919	Plant natriuretic peptide A [Theobroma cacao] gb|EOY26483.1| Plant natriuretic peptide A [Theobroma cacao]	2.40094	5.64187	1.23257	1.31767	0.0427	0.0747822	no		Peaxi162Scf00390g00226	2.19798	0.157971	5.7018	0.0169475	0.0620172
XLOC_006701	Peaxi162Scf00065g00029	beta-xylosidase 1	485.643	1139.43	1.23035	1.89354	0.00195	0.0051377	yes		Peaxi162Scf00392g00013	2.19786	-0.0473393	4.79811	0.0284909	0.0923383
XLOC_009056	Peaxi162Scf00097g02012		25.2981	59.3307	1.22975	3.20798	5e-05	0.000185415	yes		Peaxi162Scf00919g00313	2.19706	1.30708	11.248	0.000797108	0.00545595
XLOC_024847	Peaxi162Scf00533g00059	jasmonate ZIM-domain protein 3 [Nicotiana tabacum]	18.1574	42.5814	1.22966	2.93855	5e-05	0.000185415	yes		Peaxi162Scf00231g00089	2.19598	1.27427	8.89228	0.00286379	0.015495
XLOC_025165	Peaxi162Scf00543g00413	Protein kinase superfamily protein	3.33435	7.81932	1.22964	1.88471	0.0039	0.0094105	yes		Peaxi162Scf00221g00015	2.19479	-0.71504	2.52453	0.112088	0.24931
XLOC_002633	Peaxi162Scf00016g01334	maternal effect embryo arrest 14	12.0668	28.2965	1.22959	2.62813	5e-05	0.000185415	yes		Peaxi162Scf00264g00010	2.19456	2.7977	20.0962	7.36e-06	9.63e-05
XLOC_008530	Peaxi162Scf00088g01111	Defensin-like protein	734.339	1721.43	1.22909	2.67864	5e-05	0.000185415	yes		Peaxi162Scf00037g00224	2.19047	4.38643	9.31359	0.0022746	0.0128755
XLOC_031426	Peaxi162Scf00953g00001	MATE efflux family protein	9.94342	23.3022	1.22865	2.77847	5e-05	0.000185415	yes		Peaxi162Scf00818g00531	2.18807	2.17942	19.3428	1.09e-05	0.00013678
XLOC_005515	Peaxi162Scf00047g01924	B-cell receptor-associated 31-like	6.90974	16.1706	1.22667	2.39202	5e-05	0.000185415	yes		Peaxi162Scf00975g10014	2.1862	4.72909	10.4908	0.00119971	0.00761013
XLOC_001008	Peaxi162Scf00004g04220	Methyltransferase family protein isoform 3 [Theobroma cacao] gb|EOY32854.1| Methyltransferase family protein isoform 3 [Theobroma cacao]	1.79778	4.20635	1.22635	1.40235	0.03705	0.0661188	no		Peaxi162Scf00234g00713	2.18368	0.296506	3.31743	0.068549	0.175153
XLOC_033149	Peaxi162Scf01168g00013	Nucleotide binding protein, putative isoform 1 [Theobroma cacao] gb|EOY22645.1| Nucleotide binding protein, putative isoform 1 [Theobroma cacao]	3.75444	8.78331	1.22617	2.42484	5e-05	0.000185415	yes		Peaxi162Scf00167g00810	2.18135	2.26663	17.8385	2.4e-05	0.000273214
XLOC_002878	Peaxi162Scf00016g02624	Protein phosphatase 2C family protein	3.0456	7.11131	1.22339	1.94091	0.00195	0.0051377	yes		Peaxi162Scf00304g01360	2.18095	0.987757	7.87473	0.00501303	0.0241859
XLOC_000935	Peaxi162Scf00003g05135	Transcription elongation factor (TFIIS) family protein	1.0865	2.53658	1.2232	1.44373	0.0233	0.0443169	yes		Peaxi162Scf00287g01221	2.17938	0.48939	4.28498	0.0384505	0.115251
XLOC_023369	Peaxi162Scf00457g00215	trehalose phosphate synthase	53.5029	124.779	1.22169	2.97482	5e-05	0.000185415	yes		Peaxi162Scf00472g00827	2.17814	4.54381	24.0038	9.61e-07	1.58e-05
XLOC_028093	Peaxi162Scf00700g00023	Peptidase family M48 family protein	3.89842	9.08589	1.22074	2.2567	0.0004	0.00125109	yes		Peaxi162Scf00089g00721	2.1775	1.2198	11.0682	0.000878187	0.00591128
XLOC_010482	Peaxi162Scf00122g00251	Transmembrane amino acid transporter family protein	18.2242	42.4597	1.22024	3.28765	5e-05	0.000185415	yes		Peaxi162Scf00252g00067	2.17673	4.43736	20.2715	6.72e-06	8.92e-05
XLOC_033123	Peaxi162Scf01164g00021	Unknown protein	6.37355	14.8477	1.22007	2.40862	5e-05	0.000185415	yes		Peaxi162Scf00417g00039	2.17544	1.08972	6.29958	0.0120767	0.0481565
XLOC_022292	Peaxi162Scf00420g00140	Pectin lyase-like superfamily protein	30.6437	71.3346	1.21901	2.94885	5e-05	0.000185415	yes		Peaxi162Scf00400g00006	2.17309	1.06668	2.34237	0.125898	0.270891
XLOC_005667	Peaxi162Scf00048g00815	Isopentenyl-diphosphate Delta-isomerase II	22.7022	52.8452	1.21894	2.98913	5e-05	0.000185415	yes		Peaxi162Scf00166g00824	2.17058	5.53176	6.12404	0.0133355	0.0518501
XLOC_004366	Peaxi162Scf00036g00320	Protein kinase superfamily protein	8.17458	19.0199	1.2183	2.57115	0.00015	0.000513767	yes		Peaxi162Scf01015g00013	2.16867	1.72268	11.9245	0.000554007	0.0040575
XLOC_018964	Peaxi162Scf00320g00020	phosphatidylinositol-4-phosphate 5-kinase family protein	7.90615	18.3789	1.21701	3.22347	5e-05	0.000185415	yes		Peaxi162Scf00183g00042	2.16547	0.185504	4.24747	0.0393088	0.11718
XLOC_018112	Peaxi162Scf00297g01017	phloem protein 2-B1	4.36184	10.138	1.21677	2.23752	0.00045	0.00139113	yes		Peaxi162Scf00298g00105	2.16432	3.50895	41.4916	1.18e-10	4.29e-09
XLOC_002885	Peaxi162Scf00016g00288	zinc-finger DNA binding protein [Petunia x hybrida]	8.73835	20.3024	1.21622	2.39403	0.00015	0.000513767	yes		Peaxi162Scf00978g00214	2.16281	0.804981	4.47427	0.0344089	0.106276
XLOC_005183	Peaxi162Scf00045g01021	Unknown protein	5.42885	12.6095	1.21579	1.88344	0.0015	0.00407526	yes		Peaxi162Scf00066g01521	2.16247	0.76383	6.90568	0.00859225	0.0368987
XLOC_014684	Peaxi162Scf00202g00001	NAD(P)H dehydrogenase (quinone)	1.78213	4.13368	1.21383	1.46525	0.0213	0.0410049	yes		Peaxi162Scf00236g00215	2.16135	5.95301	8.12309	0.0043705	0.0217653
XLOC_012434	Peaxi162Scf00157g01313	Major facilitator superfamily protein	1.25903	2.91614	1.21175	1.5383	0.02365	0.0448834	yes		Peaxi162Scf00038g01316	2.16013	2.77813	28.8466	7.83e-08	1.62e-06
XLOC_033019	Peaxi162Scf01149g00325	TRICHOME BIREFRINGENCE-LIKE 33	6.2256	14.416	1.21138	2.83411	5e-05	0.000185415	yes		Peaxi162Scf00089g00105	2.1583	0.0956239	4.05899	0.0439367	0.127382
XLOC_006599	Peaxi162Scf00064g01430	UPF0047 protein YjbQ	3.15586	7.29224	1.20833	1.69666	0.00785	0.0172839	yes		Peaxi162Scf00198g00069	2.15477	0.940152	5.17183	0.0229561	0.0783951
XLOC_012754	Peaxi162Scf00162g00029	Origin recognition complex subunit 2	1.75756	4.05921	1.20762	1.54258	0.0178	0.035114	yes		Peaxi162Scf00748g00085	2.15247	4.04109	21.6749	3.23e-06	4.65e-05
XLOC_021775	Peaxi162Scf00402g00927	Domain of unknown function (DUF966)	10.7102	24.7266	1.20707	1.7294	0.00535	0.0123868	yes		Peaxi162Scf00347g00056	2.15053	7.16472	10.9532	0.000934441	0.00620524
XLOC_027210	Peaxi162Scf00658g00313	Integral membrane Yip1 family protein	10.6766	24.6268	1.20578	2.61691	5e-05	0.000185415	yes		Peaxi162Scf00835g00326	2.15046	8.21213	76.0041	2.83e-18	3.49e-16
XLOC_007061	Peaxi162Scf00069g01511	Core-2/I-branching beta-1,6-N-acetylglucosaminyltransferase family protein	18.2206	41.9908	1.2045	2.97209	5e-05	0.000185415	yes		Peaxi162Scf01090g00012	2.14987	-0.513395	3.0429	0.081091	0.197479
XLOC_003161	Peaxi162Scf00019g00315	WPP domain-interacting protein 1	2.42802	5.59224	1.20365	2.22316	0.001	0.00284413	yes		Peaxi162Scf00047g00221	2.14772	2.36945	15.4007	8.7e-05	0.000832267
XLOC_022729	Peaxi162Scf00436g00515	Vacuolar-processing enzyme	34.0611	78.4118	1.20295	3.16208	5e-05	0.000185415	yes		Peaxi162Scf00081g01322	2.14166	0.204393	4.34638	0.0370876	0.11232
XLOC_016507	Peaxi162Scf00249g00717	Unknown protein	13.3605	30.7571	1.20294	2.55625	5e-05	0.000185415	yes		Peaxi162Scf00942g00037	2.13978	3.07884	22.1746	2.49e-06	3.72e-05
XLOC_025818	Peaxi162Scf00576g00065	Ras-related protein Rab-11A	2.2927	5.26961	1.20065	1.33691	0.0421	0.0738752	no		Peaxi162Scf00378g00312	2.13803	0.58643	8.52402	0.0035049	0.0182304
XLOC_010844	Peaxi162Scf00128g00175		1.78391	4.09833	1.19999	1.294	0.02525	0.0474769	yes		Peaxi162Scf00399g00108	2.13714	1.86007	9.64833	0.00189524	0.0110846
XLOC_030445	Peaxi162Scf00859g00037	basic helix-loop-helix (bHLH) DNA-binding superfamily protein	9.53204	21.889	1.19935	2.71967	5e-05	0.000185415	yes		Peaxi162Scf01221g00042	2.13688	4.11033	33.1324	8.61e-09	2.2e-07
XLOC_004264	Peaxi162Scf00035g00414	germin-like protein 10	25.1275	57.6825	1.19887	2.74572	5e-05	0.000185415	yes		Peaxi162Scf00000g00682	2.13575	5.47853	58.8883	1.67e-14	1.12e-12
XLOC_009668	Peaxi162Scf00106g02319	ABC transporter family protein	19.599	44.9545	1.19768	3.14461	5e-05	0.000185415	yes		Peaxi162Scf00016g01912	2.13546	2.48619	7.75534	0.00535538	0.0254637
XLOC_019110	Peaxi162Scf00325g00034	Ethylene receptor 2	12.8218	29.3926	1.19685	2.98481	5e-05	0.000185415	yes		Peaxi162Scf00130g01216	2.13367	0.868046	2.4404	0.118246	0.259083
XLOC_020198	Peaxi162Scf00357g00833	serpin 3	7.66682	17.5712	1.19651	2.55887	0.0002	0.000667709	yes		Peaxi162Scf00205g00616	2.13302	6.85357	66.6084	3.31e-16	2.92e-14
XLOC_023646	Peaxi162Scf00469g00139	Unknown protein	2.62763	6.02092	1.19622	1.72891	0.0041	0.00983118	yes		Peaxi162Scf00420g00443	2.13163	2.89161	53.4889	2.6e-13	1.48e-11
XLOC_019512	Peaxi162Scf00336g00087	Unknown protein	1.65607	3.79319	1.19565	0.889389	0.12065	0.181201	no		Peaxi162Scf00469g00822	2.13126	5.22901	31.0571	2.51e-08	5.8e-07
XLOC_015926	Peaxi162Scf00231g00918	conserved hypothetical protein [Ricinus communis] gb|EEF43020.1| conserved hypothetical protein [Ricinus communis]	1.23607	2.82859	1.19432	1.2843	0.0645	0.106497	no		Peaxi162Scf00344g01718	2.12925	3.5593	8.37577	0.00380257	0.0194562
XLOC_008091	Peaxi162Scf00080g00187	TRAM, LAG1 and CLN8 (TLC) lipid-sensing domain containing protein	23.6503	54.0925	1.19357	2.97302	5e-05	0.000185415	yes		Peaxi162Scf00046g00161	2.12914	2.78719	12.5449	0.000397281	0.00307262
XLOC_030895	Peaxi162Scf00912g00015		12.8181	29.2703	1.19126	2.44116	0.00025	0.000817896	yes		Peaxi162Scf00098g00610	2.12871	6.62377	41.4138	1.23e-10	4.44e-09
XLOC_015041	Peaxi162Scf00207g01129	Actin binding family protein, putative isoform 1 [Theobroma cacao] gb|EOY26970.1| Actin binding family protein, putative isoform 1 [Theobroma cacao]	10.5572	24.0901	1.19021	2.83019	5e-05	0.000185415	yes		Peaxi162Scf00103g00021	2.12805	1.18901	9.44111	0.00212176	0.0121813
XLOC_008315	Peaxi162Scf00084g00118	Pleckstrin (PH) domain-containing protein isoform 1 [Theobroma cacao] gb|EOY24125.1| Pleckstrin (PH) domain-containing protein isoform 1 [Theobroma cacao]	6.81388	15.5426	1.18968	3.16989	5e-05	0.000185415	yes		Peaxi162Scf00332g00619	2.12773	5.72055	32.5365	1.17e-08	2.93e-07
XLOC_016223	Peaxi162Scf00238g01417	LOB domain-containing protein 19	8.67734	19.7793	1.18867	1.9214	0.0028	0.00703987	yes		Peaxi162Scf00112g00113	2.12694	1.30026	5.40745	0.020051	0.0708697
XLOC_017550	Peaxi162Scf00281g00313	Eukaryotic release factor 1-2 [Theobroma cacao] gb|EOY03027.1| Eukaryotic release factor 1-2 [Theobroma cacao]	1.78104	4.05637	1.18747	0.923748	0.14645	0.212429	no		Peaxi162Scf00016g00735	2.12682	0.637776	3.00901	0.0828028	0.20033
XLOC_007164	Peaxi162Scf00071g00073	Eukaryotic aspartyl protease family protein	1.44532	3.29167	1.18743	1.38049	0.0236	0.0448025	yes		Peaxi162Scf00281g00313	2.12674	0.201163	6.30692	0.0120267	0.0479957
XLOC_007116	Peaxi162Scf00070g10021	conserved hypothetical protein [Ricinus communis] gb|EEF46099.1| conserved hypothetical protein [Ricinus communis]	16.026	36.4791	1.18665	2.9001	5e-05	0.000185415	yes		Peaxi162Scf00165g01216	2.12625	1.95729	12.247	0.000466004	0.00350595
XLOC_014292	Peaxi162Scf00193g00214	acyl-CoA-binding protein 6	286.53	651.995	1.18618	2.98653	5e-05	0.000185415	yes		Peaxi162Scf00420g00432	2.12591	1.01573	2.04894	0.152312	0.307744
XLOC_027698	Peaxi162Scf00683g00043	Calcium-binding EF-hand family protein	3.3667	7.66055	1.18611	1.34784	0.03565	0.0639468	no		Peaxi162Scf00548g00223	2.12502	0.848528	6.99954	0.00815305	0.0354091
XLOC_012036	Peaxi162Scf00150g00919	serine carboxypeptidase-like 51	10.4655	23.8096	1.18591	2.79553	5e-05	0.000185415	yes		Peaxi162Scf00815g00356	2.12392	1.25996	8.71726	0.00315211	0.0167401
XLOC_029655	Peaxi162Scf00798g00027	basic helix-loop-helix (bHLH) DNA-binding superfamily protein	4.1045	9.33805	1.18591	1.82275	0.00445	0.0105515	yes		Peaxi162Scf00433g00025	2.12264	5.77301	16.8937	3.95e-05	0.000421843
XLOC_022522	Peaxi162Scf00427g00719	O-fucosyltransferase family protein	1.53582	3.49294	1.18543	1.84003	0.00265	0.0067089	yes		Peaxi162Scf00205g00220	2.12253	0.757233	7.48296	0.00622857	0.0286808
XLOC_001832	Peaxi162Scf00011g00627	T-complex protein 11	18.9111	43.005	1.18527	3.09881	5e-05	0.000185415	yes		Peaxi162Scf00090g00046	2.12185	0.437819	5.07726	0.0242416	0.0817076
XLOC_006588	Peaxi162Scf00064g01212	catalase 2	220.185	500.201	1.18379	2.72585	5e-05	0.000185415	yes		Peaxi162Scf00075g01237	2.11794	0.24821	1.86651	0.171875	0.334136
XLOC_017820	Peaxi162Scf00286g00829	UDP-N-acetylglucosamine--peptide N-acetylglucosaminyltransferase 110 kDa subunit	16.5072	37.4758	1.18286	3.05249	5e-05	0.000185415	yes		Peaxi162Scf00417g01021	2.11626	6.03183	89.7097	2.76e-21	5.55e-19
XLOC_003535	Peaxi162Scf00023g02023		6.8011	15.4203	1.18099	1.99387	0.00125	0.00346795	yes		Peaxi162Scf00261g00127	2.1156	2.82788	21.3369	3.85e-06	5.44e-05
XLOC_011716	Peaxi162Scf00141g00327	conserved hypothetical protein [Ricinus communis] gb|EEF48097.1| conserved hypothetical protein [Ricinus communis]	2.20564	5.00073	1.18094	1.77701	0.0069	0.0154459	yes		Peaxi162Scf00783g00131	2.11251	2.74156	22.7101	1.88e-06	2.9e-05
XLOC_009902	Peaxi162Scf00111g01112	Unknown protein	1.76331	3.99447	1.17972	0.95645	0.11515	0.17413	no		Peaxi162Scf00010g02811	2.11128	0.447602	6.20163	0.0127633	0.0501334
XLOC_015351	Peaxi162Scf00215g01211		1.27772	2.8925	1.17875	1.2767	0.047	0.0811384	no		Peaxi162Scf00740g00548	2.11108	4.34941	21.8675	2.92e-06	4.28e-05
XLOC_024070	Peaxi162Scf00490g00023	Protein kinase superfamily protein	7.23199	16.3349	1.17549	1.9469	0.00165	0.00443308	yes		Peaxi162Scf00068g02521	2.11039	3.96903	34.1773	5.03e-09	1.34e-07
XLOC_010827	Peaxi162Scf00128g01329	histidine kinase 3	42.6355	96.2896	1.17533	2.95721	5e-05	0.000185415	yes		Peaxi162Scf00027g00177	2.11007	0.0460895	3.16323	0.0753139	0.187556
XLOC_010631	Peaxi162Scf00126g00123	expressed protein [Oryza sativa Japonica Group]	1.4736	3.32794	1.17529	1.37165	0.0268	0.0499609	yes		Peaxi162Scf00554g00920	2.10891	2.09709	9.4638	0.00209567	0.0120537
XLOC_029504	Peaxi162Scf00786g00028	Unknown protein	1.91978	4.33327	1.17451	1.11364	0.09455	0.147661	no		Peaxi162Scf00501g00318	2.10789	2.02032	18.9976	1.31e-05	0.000160118
XLOC_003624	Peaxi162Scf00024g00251	RING/U-box superfamily protein	2.81738	6.3551	1.17356	1.72203	0.00915	0.0197544	yes		Peaxi162Scf00139g01113	2.10736	0.865698	4.63854	0.0312615	0.0988986
XLOC_017678	Peaxi162Scf00284g01051	2-oxoglutarate and Fe(II)-dependent oxygenase domain-containing protein, putative [Theobroma cacao] gb|EOY17750.1| 2-oxoglutarate and Fe(II)-dependent oxygenase domain-containing protein, putative [Theobroma cacao]	60.4393	136.22	1.17237	2.9689	5e-05	0.000185415	yes		Peaxi162Scf00192g00018	2.10667	0.794021	7.10767	0.00767548	0.0337096
XLOC_025560	Peaxi162Scf00562g00001	Eukaryotic aspartyl protease family protein	33.4725	75.4068	1.17172	3.13375	5e-05	0.000185415	yes		Peaxi162Scf00058g00138	2.1066	4.54136	20.9104	4.81e-06	6.66e-05
XLOC_025810	Peaxi162Scf00576g00062		1.55043	3.49183	1.17132	0.916644	0.21965	0.294719	no		Peaxi162Scf00101g00031	2.10563	5.12121	5.52809	0.0187135	0.0669984
XLOC_026815	Peaxi162Scf00632g00419	electron carrier/ electron transporter/ iron ion binding protein [Zea mays]	1.92754	4.33426	1.16902	1.49175	0.02005	0.0389141	yes		Peaxi162Scf00005g04713	2.10444	0.321316	3.93716	0.0472303	0.134612
XLOC_017518	Peaxi162Scf00280g00613	Wall-associated receptor kinase-like 14	7.23781	16.2688	1.16849	2.69724	5e-05	0.000185415	yes		Peaxi162Scf00733g00316	2.09831	0.749896	6.62059	0.0100806	0.0418753
XLOC_013450	Peaxi162Scf00174g00137	alpha-amylase-like 2	12.6126	28.3381	1.16788	2.81523	5e-05	0.000185415	yes		Peaxi162Scf00015g00065	2.09793	2.16139	11.1681	0.000832176	0.00565301
XLOC_020642	Peaxi162Scf00366g00066	Unknown protein	7.26673	16.3237	1.16759	1.97918	0.00135	0.00371306	yes		Peaxi162Scf01087g00125	2.09712	1.27888	7.99828	0.00468217	0.0229206
XLOC_025693	Peaxi162Scf00569g00032	RING/U-box superfamily protein	6.08899	13.6617	1.16586	2.3469	0.00045	0.00139113	yes		Peaxi162Scf01205g00156	2.09703	5.85799	5.75155	0.0164741	0.0607246
XLOC_030475	Peaxi162Scf00870g00218	conserved hypothetical protein [Ricinus communis] gb|EEF46958.1| conserved hypothetical protein [Ricinus communis]	1.55326	3.48457	1.16569	1.702	0.00735	0.0163241	yes		Peaxi162Scf01346g00216	2.09697	3.2385	25.2048	5.16e-07	8.99e-06
XLOC_001999	Peaxi162Scf00011g02911	Structural maintenance of chromosomes protein 4	1.53188	3.43145	1.16351	2.26945	0.00035	0.00110899	yes		Peaxi162Scf00904g00459	2.09641	5.26597	23.9113	1.01e-06	1.64e-05
XLOC_031675	Peaxi162Scf00975g00005	copper ion transmembrane transporters	1.86079	4.16762	1.16331	1.29698	0.03925	0.0695123	no		Peaxi162Scf00756g00005	2.09495	1.37685	6.5223	0.010653	0.0437007
XLOC_023117	Peaxi162Scf00450g00621	ATP-dependent RNA helicase eIF4A isoform 3 [Theobroma cacao] gb|EOX91395.1| ATP-dependent RNA helicase eIF4A isoform 3 [Theobroma cacao]	2.92245	6.5379	1.16165	1.71325	0.00765	0.0168998	yes		Peaxi162Scf00585g01018	2.0924	3.05644	14.9956	0.00010776	0.00100311
XLOC_019883	Peaxi162Scf00347g00126	Unknown protein	2.12614	4.75552	1.16137	2.25757	0.00095	0.00271699	yes		Peaxi162Scf00420g00236	2.09223	4.84882	29.2718	6.29e-08	1.33e-06
XLOC_019171	Peaxi162Scf00328g00616	Cell cycle checkpoint protein RAD17	1.62048	3.62223	1.16046	1.82107	0.00785	0.0172839	yes		Peaxi162Scf00007g01734	2.09084	1.27918	2.83527	0.0922155	0.216109
XLOC_020685	Peaxi162Scf00367g00073		20.6307	46.0997	1.15996	1.91449	0.00135	0.00371306	yes		Peaxi162Scf00450g00316	2.08931	7.9062	59.3719	1.31e-14	8.92e-13
XLOC_002784	Peaxi162Scf00016g00428	RING/U-box superfamily protein	10.4549	23.356	1.15962	2.73129	5e-05	0.000185415	yes		Peaxi162Scf00288g00815	2.08653	3.30347	35.6528	2.36e-09	6.71e-08
XLOC_006626	Peaxi162Scf00064g10024	mitogen-activated protein kinase kinase kinase 5	6.19353	13.8362	1.15962	2.70599	5e-05	0.000185415	yes		Peaxi162Scf00411g00055	2.0859	4.12698	14.4541	0.000143619	0.00128605
XLOC_012515	Peaxi162Scf00159g01020	P-loop containing nucleoside triphosphate hydrolases superfamily protein	2.06072	4.6031	1.15946	2.32837	0.0002	0.000667709	yes		Peaxi162Scf00083g02016	2.08297	2.71174	3.19465	0.0738794	0.184837
XLOC_010043	Peaxi162Scf00113g01818	SET domain-containing protein	4.64181	10.3646	1.15891	1.85083	0.00315	0.00780583	yes		Peaxi162Scf00710g00530	2.08208	1.53108	5.07381	0.02429	0.0818172
XLOC_024509	Peaxi162Scf00517g00629	Acyl-ACP thioesterase	18.9542	42.3139	1.15862	2.94094	5e-05	0.000185415	yes		Peaxi162Scf02754g00016	2.08205	2.12226	7.59631	0.00584878	0.0273392
XLOC_032597	Peaxi162Scf01082g00018	nicotinamidase 1	282.216	629.834	1.15817	2.83279	5e-05	0.000185415	yes		Peaxi162Scf00911g00049	2.08165	0.551974	7.04394	0.00795337	0.0347336
XLOC_021017	Peaxi162Scf00379g00518	Leucine-rich repeat transmembrane protein kinase	7.11931	15.8872	1.15805	2.54587	0.0001	0.00035384	yes		Peaxi162Scf00451g00019	2.08144	2.532	21.9555	2.79e-06	4.11e-05
XLOC_013090	Peaxi162Scf00167g01330	Peroxidase superfamily protein	941.431	2097.75	1.15591	2.18257	0.00025	0.000817896	yes		Peaxi162Scf00484g00003	2.07971	5.88049	3.16786	0.0751009	0.187205
XLOC_029969	Peaxi162Scf00818g00320	E3 ubiquitin-protein ligase ATL59 [Morus notabilis]	4.09146	9.11494	1.15562	1.93835	0.0039	0.0094105	yes		Peaxi162Scf00632g00419	2.07939	5.82335	14.8506	0.000116371	0.00107149
XLOC_031073	Peaxi162Scf00925g00013	Regulator of chromosome condensation (RCC1) family protein	2.31772	5.1599	1.15464	1.75862	0.00775	0.0170909	yes		Peaxi162Scf00901g00035	2.07933	1.36853	9.97998	0.00158252	0.00954209
XLOC_011100	Peaxi162Scf00129g01123	ATPase E1-E2 type family protein / haloacid dehalogenase-like hydrolase family protein	3.69472	8.22108	1.15386	2.61527	5e-05	0.000185415	yes		Peaxi162Scf00185g00095	2.07917	2.71627	9.99773	0.00156733	0.00947234
XLOC_034937	Peaxi162Scf03779g00021	Encodes a protein wh whose expression is responsive to nematode infection, putative [Theobroma cacao]	5.80618	12.9145	1.15333	2.16604	0.00085	0.00246011	yes		Peaxi162Scf00183g00220	2.07892	3.21624	29.4222	5.82e-08	1.24e-06
XLOC_006554	Peaxi162Scf00064g00421		37.936	84.366	1.15309	2.83717	5e-05	0.000185415	yes		Peaxi162Scf00417g01346	2.07825	2.73285	18.9331	1.35e-05	0.000165037
XLOC_012450	Peaxi162Scf00157g00066		49.8155	110.777	1.15299	2.84772	5e-05	0.000185415	yes		Peaxi162Scf00375g00619	2.07706	6.29014	66.8804	2.88e-16	2.59e-14
XLOC_023530	Peaxi162Scf00463g00019	conserved hypothetical protein [Ricinus communis] gb|EEF36910.1| conserved hypothetical protein [Ricinus communis]	26.0652	57.9608	1.15295	2.89044	5e-05	0.000185415	yes		Peaxi162Scf01164g00024	2.07664	5.3142	25.1903	5.19e-07	9.04e-06
XLOC_007582	Peaxi162Scf00074g00347	Dof-type zinc finger DNA-binding family protein	3.463	7.69786	1.15244	1.81796	0.0047	0.0110673	yes		Peaxi162Scf00128g00217	2.07652	4.10066	44.3317	2.77e-11	1.12e-09
XLOC_002768	Peaxi162Scf00016g00246	Unknown protein	5.42041	12.0364	1.15093	1.44143	0.02115	0.0407536	yes		Peaxi162Scf00071g00034	2.07514	3.99711	8.53061	0.00349222	0.0181873
XLOC_016374	Peaxi162Scf00244g00075	Unknown protein	23.5017	52.157	1.15009	2.31112	0.0001	0.00035384	yes		Peaxi162Scf00037g00096	2.07385	7.82968	11.273	0.000786445	0.00539723
XLOC_020483	Peaxi162Scf00362g00848	Senescence/dehydration-associated protein-related	5.73942	12.7113	1.14713	2.23067	0.00055	0.00166651	yes		Peaxi162Scf00207g00941	2.0733	4.44922	15.1702	9.82e-05	0.000925756
XLOC_005137	Peaxi162Scf00045g00004	Unknown protein	2.13241	4.71777	1.14562	1.13769	0.05805	0.0972831	no		Peaxi162Scf00076g00074	2.06941	6.12309	23.6949	1.13e-06	1.82e-05
XLOC_023909	Peaxi162Scf00481g00624	Unknown protein	13.476	29.8012	1.14498	2.76936	5e-05	0.000185415	yes		Peaxi162Scf00382g00013	2.06806	2.86878	10.3703	0.0012806	0.00802292
XLOC_008316	Peaxi162Scf00084g00119	pleckstrin homology (PH) domain-containing protein	3.03653	6.71003	1.1439	2.11277	0.0015	0.00407526	yes		Peaxi162Scf00064g01429	2.06697	3.1787	22.692	1.9e-06	2.92e-05
XLOC_017401	Peaxi162Scf00274g00846	conserved hypothetical protein [Ricinus communis] gb|EEF52164.1| conserved hypothetical protein [Ricinus communis]	4.00542	8.84906	1.14357	1.97311	0.0017	0.00455124	yes		Peaxi162Scf00029g01511	2.06677	2.8305	11.385	0.000740403	0.00514301
XLOC_008596	Peaxi162Scf00089g01220	Manganese-dependent ADP-ribose/CDP-alcohol diphosphatase	3.66458	8.09488	1.14336	1.76424	0.00605	0.0137859	yes		Peaxi162Scf00748g00027	2.06529	0.389791	2.26853	0.132025	0.279887
XLOC_001719	Peaxi162Scf00009g03021	Arabidopsis Inositol phosphorylceramide synthase 1	1.42193	3.1402	1.14301	1.3393	0.04405	0.0767668	no		Peaxi162Scf00111g00008	2.06444	2.86058	17.5461	2.8e-05	0.0003126
XLOC_031763	Peaxi162Scf00983g00004	Pheophorbide a oxygenase, chloroplastic	3.15872	6.97317	1.14247	2.05028	0.0006	0.00180172	yes		Peaxi162Scf00066g01129	2.06379	4.90883	27.2863	1.75e-07	3.36e-06
XLOC_005655	Peaxi162Scf00047g02454	Pyruvate dehydrogenase E1 component subunit alpha	62.3259	137.47	1.14121	2.93685	5e-05	0.000185415	yes		Peaxi162Scf00683g00341	2.06342	3.46748	8.8518	0.002928	0.0157806
XLOC_004754	Peaxi162Scf00038g02031	Aldehyde dehydrogenase family 7 member A1	163.597	360.681	1.14058	2.81732	5e-05	0.000185415	yes		Peaxi162Scf00130g01320	2.06236	2.15919	16.4146	5.09e-05	0.00052678
XLOC_027447	Peaxi162Scf00673g00126	C2H2 and C2HC zinc fingers superfamily protein	1.43078	3.15436	1.14055	1.57909	0.01405	0.0286174	yes		Peaxi162Scf00411g00039	2.0619	5.18896	5.7101	0.0168676	0.061823
XLOC_030949	Peaxi162Scf00915g00252	cytochrome P450, family 76, subfamily C, polypeptide 1	6.25586	13.7907	1.14042	2.02584	0.00195	0.0051377	yes		Peaxi162Scf00934g00148	2.06122	2.85657	8.65344	0.00326445	0.0172307
XLOC_009884	Peaxi162Scf00111g00527	Translation initiation factor IF-2	5.84276	12.8744	1.13978	2.78631	5e-05	0.000185415	yes		Peaxi162Scf00235g00052	2.06012	0.223773	4.56052	0.032717	0.102331
XLOC_028491	Peaxi162Scf00720g00068	Protein phosphatase 2C family protein	2.51607	5.54198	1.13923	1.61164	0.00795	0.0174749	yes		Peaxi162Scf00362g01048	2.06008	4.90016	16.2951	5.42e-05	0.000556055
XLOC_020207	Peaxi162Scf00358g00058	Myb-like DNA-binding protein, putative [Solanum demissum]	3.10776	6.84465	1.1391	1.44539	0.02715	0.05053	no		Peaxi162Scf00945g00017	2.05948	1.68352	5.82861	0.0157676	0.0586949
XLOC_008113	Peaxi162Scf00081g01223	Cytochrome b5	1.43046	3.14874	1.13829	0.810015	0.1923	0.265472	no		Peaxi162Scf00845g00014	2.05946	2.9082	12.2946	0.000454261	0.00343131
XLOC_010822	Peaxi162Scf00128g01227	REF/SRPP-like protein	33.5391	73.815	1.13807	2.8093	5e-05	0.000185415	yes		Peaxi162Scf01096g00316	2.05754	3.81874	27.1836	1.85e-07	3.5e-06
XLOC_011283	Peaxi162Scf00132g00026	RING membrane-anchor 1	72.5635	159.647	1.13757	2.94006	5e-05	0.000185415	yes		Peaxi162Scf00876g00023	2.05623	0.021656	2.24864	0.133732	0.282697
XLOC_012349	Peaxi162Scf00154g01150	cytochrome P450, family 72, subfamily A, polypeptide 15	1.64912	3.62645	1.13686	2.05705	0.001	0.00284413	yes		Peaxi162Scf00171g00036	2.05572	1.12397	5.38086	0.0203588	0.0716034
XLOC_000788	Peaxi162Scf00003g02427	Cyclase family protein	28.4944	62.5839	1.13511	2.97151	5e-05	0.000185415	yes		Peaxi162Scf00253g01614	2.05571	2.27415	5.88973	0.0152294	0.0571849
XLOC_001322	Peaxi162Scf00007g01016	conserved hypothetical protein [Ricinus communis] gb|EEF38184.1| conserved hypothetical protein [Ricinus communis]	4.46309	9.79178	1.13353	1.68911	0.0091	0.0196602	yes		Peaxi162Scf00002g00920	2.05533	0.276246	3.51161	0.0609402	0.161303
XLOC_009661	Peaxi162Scf00106g00192	cytochrome P450, family 96, subfamily A, polypeptide 10	9.2124	20.2053	1.13309	2.51567	5e-05	0.000185415	yes		Peaxi162Scf00783g00321	2.05491	3.17555	3.91153	0.0479559	0.135933
XLOC_024529	Peaxi162Scf00518g00425	REF/SRPP-like protein	37.1701	81.5244	1.13309	2.88471	5e-05	0.000185415	yes		Peaxi162Scf00579g00317	2.05378	1.47482	4.82194	0.0280997	0.0913373
XLOC_002165	Peaxi162Scf00013g00440	Thioredoxin II, putative [Ricinus communis] gb|EEF47845.1| Thioredoxin II, putative [Ricinus communis]	36.5726	80.2082	1.13299	2.66595	5e-05	0.000185415	yes		Peaxi162Scf00297g00098	2.05307	6.30511	22.1674	2.5e-06	3.73e-05
XLOC_002806	Peaxi162Scf00016g00938	Unknown protein	37.5315	82.3061	1.1329	2.54295	0.0002	0.000667709	yes		Peaxi162Scf01159g00229	2.05288	4.49581	58.0541	2.55e-14	1.68e-12
XLOC_000043	Peaxi162Scf00000g05835	glutathione S-transferase TAU 19	5.57839	12.2308	1.1326	1.92777	0.00335	0.00823683	yes		Peaxi162Scf00298g01210	2.04981	0.468396	4.00198	0.0454468	0.130808
XLOC_000083	Peaxi162Scf00000g00067	Protein of unknown function, DUF647	9.45738	20.7263	1.13195	2.55737	5e-05	0.000185415	yes		Peaxi162Scf00946g00016	2.04927	3.73241	30.1584	3.98e-08	8.79e-07
XLOC_027703	Peaxi162Scf00683g00461	Auxin efflux carrier family protein	16.31	35.7315	1.13144	2.91474	5e-05	0.000185415	yes		Peaxi162Scf00391g00728	2.04837	7.16468	6.03117	0.0140554	0.0539004
XLOC_000949	Peaxi162Scf00003g05364	conserved hypothetical protein [Ricinus communis] gb|EEF31437.1| conserved hypothetical protein [Ricinus communis]	4.74295	10.3889	1.13119	2.60686	5e-05	0.000185415	yes		Peaxi162Scf00232g00101	2.04795	-0.413745	0.779193	0.377388	0.567442
XLOC_002795	Peaxi162Scf00016g00625	basic helix-loop-helix (bHLH) DNA-binding superfamily protein	1.69035	3.70129	1.13071	1.60033	0.01245	0.0257785	yes		Peaxi162Scf00564g00034	2.04642	0.111725	3.92509	0.0475706	0.135193
XLOC_014143	Peaxi162Scf00190g00123	Hydroxyproline-rich glycoprotein family protein, putative [Theobroma cacao] gb|EOY24262.1| Hydroxyproline-rich glycoprotein family protein, putative [Theobroma cacao]	1.52385	3.33638	1.13057	1.4341	0.0311	0.0568206	no		Peaxi162Scf00174g00137	2.04366	3.03055	27.1408	1.89e-07	3.57e-06
XLOC_028283	Peaxi162Scf00710g00534	pantothenate kinase 2	4.66728	10.2186	1.13055	2.23193	0.00065	0.00193585	yes		Peaxi162Scf00000g05119	2.04215	0.927729	8.60256	0.00335691	0.0176333
XLOC_031568	Peaxi162Scf00962g00019	NAC domain protein,	6.76875	14.8193	1.13052	2.1872	0.0005	0.00152937	yes		Peaxi162Scf00047g01631	2.04161	0.738072	2.85484	0.0910993	0.214162
XLOC_029085	Peaxi162Scf00760g00326	Telomere repeat-binding protein 4	6.0998	13.3531	1.13034	2.54488	5e-05	0.000185415	yes		Peaxi162Scf00088g01217	2.04158	6.18894	54.2876	1.73e-13	1.01e-11
XLOC_031669	Peaxi162Scf00975g10015	Werner Syndrome-like exonuclease [Morus notabilis]	3.8695	8.46832	1.12993	1.4044	0.01805	0.0355392	yes		Peaxi162Scf00054g00071	2.04157	2.83226	16.3388	5.3e-05	0.000545262
XLOC_033610	Peaxi162Scf01261g00011	Chitinase family protein	22.0759	48.3059	1.12973	2.54621	5e-05	0.000185415	yes		Peaxi162Scf00420g00245	2.04132	3.42351	35.996	1.98e-09	5.71e-08
XLOC_000763	Peaxi162Scf00003g01724	CUB and sushi domain-containing protein 3 [Theobroma cacao] gb|EOX98197.1| CUB and sushi domain-containing protein 3 [Theobroma cacao]	14.702	32.1552	1.12904	2.06067	0.0007	0.00206849	yes		Peaxi162Scf00380g00818	2.03998	-0.0378122	0.780506	0.376986	0.567442
XLOC_022982	Peaxi162Scf00444g00859	Arabidopsis thaliana protein of unknown function (DUF821)	2.70751	5.91624	1.12772	2.59654	5e-05	0.000185415	yes		Peaxi162Scf01253g00024	2.03973	0.532616	5.08047	0.0241967	0.0816093
XLOC_034024	Peaxi162Scf01352g00015	conserved hypothetical protein [Ricinus communis] gb|EEF34506.1| conserved hypothetical protein [Ricinus communis]	39.9003	87.173	1.12748	2.91314	5e-05	0.000185415	yes		Peaxi162Scf00269g00315	2.03958	2.61996	30.7685	2.91e-08	6.64e-07
XLOC_013539	Peaxi162Scf00175g00213	Magnesium transporter MRS2-5	1.66545	3.63626	1.12654	1.48945	0.02385	0.0452117	yes		Peaxi162Scf00252g00410	2.03805	2.33094	5.04437	0.0247061	0.0828415
XLOC_020019	Peaxi162Scf00351g00317	Unknown protein	1.41099	3.07845	1.12549	0.910252	0.1698	0.239432	no		Peaxi162Scf00248g00212	2.03711	-0.225613	0.780942	0.376853	0.567442
XLOC_026386	Peaxi162Scf00610g00312	Unknown protein	1.44952	3.16237	1.12543	1.58179	0.008	0.0175704	yes		Peaxi162Scf00949g00113	2.03618	1.47103	10.8585	0.000983458	0.00647469
XLOC_006499	Peaxi162Scf00062g01420	basic helix-loop-helix (bHLH) DNA-binding superfamily protein	19.9487	43.4811	1.12409	2.92621	5e-05	0.000185415	yes		Peaxi162Scf00647g00049	2.03509	2.47865	23.2979	1.39e-06	2.2e-05
XLOC_025025	Peaxi162Scf00538g00530	ER lumen protein retaining receptor family protein	9.76993	21.2833	1.1233	2.47441	0.00015	0.000513767	yes		Peaxi162Scf01090g00130	2.03364	0.443136	2.18923	0.138979	0.288875
XLOC_014215	Peaxi162Scf00192g00018	TRICHOME BIREFRINGENCE-LIKE 4	1.87548	4.08238	1.12215	1.21028	0.04395	0.0766707	no		Peaxi162Scf00128g00456	2.03285	3.47779	30.4375	3.45e-08	7.74e-07
XLOC_008605	Peaxi162Scf00089g01428	Adenine nucleotide alpha hydrolases-like superfamily protein	3.13791	6.8285	1.12177	1.57885	0.00945	0.0203127	yes		Peaxi162Scf00560g00110	2.03285	0.471543	0.781553	0.376666	0.567442
XLOC_022995	Peaxi162Scf00445g00105	Cytoplasmic tRNA 2-thiolation protein 1	2.01664	4.38618	1.12101	1.26188	0.0434	0.0758426	no		Peaxi162Scf00297g01124	2.03162	1.89042	10.6705	0.00108859	0.0070074
XLOC_031087	Peaxi162Scf00926g00031	ROX1 homologue [Nicotiana tabacum]	2092.31	4548.03	1.12015	0.960995	0.11635	0.175677	no		Peaxi162Scf00515g00313	2.03038	0.548199	2.51934	0.112458	0.249917
XLOC_028691	Peaxi162Scf00739g00012	dual specificity protein phosphatase (DsPTP1) family protein	2.04609	4.44495	1.1193	1.28922	0.0434	0.0758426	no		Peaxi162Scf00701g00514	2.02979	0.157507	2.44947	0.117565	0.258126
XLOC_032263	Peaxi162Scf01039g00226	alpha/beta-Hydrolases superfamily protein	10.6896	23.2033	1.11813	2.57121	0.00015	0.000513767	yes		Peaxi162Scf00023g02026	2.02967	1.02927	5.8898	0.0152288	0.0571849
XLOC_026176	Peaxi162Scf00597g00310	Unknown protein	1.84187	3.99483	1.11696	1.36075	0.02525	0.0474769	yes		Peaxi162Scf00273g00008	2.02409	1.9203	5.97882	0.0144787	0.0551256
XLOC_031111	Peaxi162Scf00928g00230	3-oxoacyl-[acyl-carrier-protein] synthase 2	12.5933	27.3115	1.11685	2.70686	5e-05	0.000185415	yes		Peaxi162Scf00725g00025	2.02358	0.347879	2.59741	0.107038	0.241238
XLOC_007277	Peaxi162Scf00071g00201	PHD finger family protein [Populus trichocarpa] gb|EEE93608.2| PHD finger family protein [Populus trichocarpa]	1.26882	2.75099	1.11647	1.30767	0.0282	0.0522121	no		Peaxi162Scf00740g00547	2.022	3.67958	9.53093	0.00202038	0.0116921
XLOC_008216	Peaxi162Scf00083g00022	Heterogeneous nuclear ribonucleoprotein U-like protein 1	2.97608	6.44823	1.11549	2.14761	0.00075	0.00220004	yes		Peaxi162Scf01211g00140	2.01715	2.72329	15.4115	8.65e-05	0.000828674
XLOC_031297	Peaxi162Scf00943g00214	hydroxyproline-rich glycoprotein family protein	12.1931	26.4086	1.11494	2.21929	0.00055	0.00166651	yes		Peaxi162Scf00051g00731	2.01667	1.34939	9.37862	0.0021953	0.0125121
XLOC_008167	Peaxi162Scf00082g00006	Unknown protein	1.3694	2.96477	1.11437	0.680082	0.3698	0.4509	no		Peaxi162Scf00098g00096	2.01659	1.19136	6.47021	0.0109697	0.0447166
XLOC_021758	Peaxi162Scf00402g00941	Major facilitator superfamily protein	25.0259	54.1734	1.11416	2.88648	5e-05	0.000185415	yes		Peaxi162Scf00026g00296	2.01657	0.0487441	3.16355	0.0752995	0.187542
XLOC_030492	Peaxi162Scf00873g00113	D-aminoacyl-tRNA deacylases	9.47276	20.5	1.11377	2.50678	5e-05	0.000185415	yes		Peaxi162Scf00174g00101	2.01629	2.18071	22.5674	2.03e-06	3.09e-05
XLOC_030332	Peaxi162Scf00848g00031	SCARECROW-like 8	8.3107	17.9804	1.11339	2.56338	5e-05	0.000185415	yes		Peaxi162Scf00412g00069	2.01608	1.84914	6.16029	0.0130649	0.0510472
XLOC_015826	Peaxi162Scf00228g00064	invertase inhibitor [Solanum tuberosum]	7.65095	16.5484	1.11298	1.6444	0.01295	0.0266707	yes		Peaxi162Scf00057g02526	2.01321	1.44519	6.90002	0.00861947	0.0369773
XLOC_020822	Peaxi162Scf00373g01416	P-loop containing nucleoside triphosphate hydrolases superfamily protein	1.23648	2.67103	1.11115	0.986321	0.1301	0.192556	no		Peaxi162Scf00071g00942	2.0127	6.45057	9.97147	0.00158985	0.00958072
XLOC_030147	Peaxi162Scf00832g00015	epsin N-terminal homology domain-containing family protein [Populus trichocarpa] gb|EEE87392.2| epsin N-terminal homology domain-containing family protein [Populus trichocarpa]	15.8289	34.1854	1.11082	2.55632	5e-05	0.000185415	yes		Peaxi162Scf00535g00717	2.01158	3.96486	1.76192	0.184386	0.35169
XLOC_020718	Peaxi162Scf00369g00812	F-box/RNI-like superfamily protein	1.25017	2.69996	1.11081	1.17007	0.0507	0.0866147	no		Peaxi162Scf00740g00228	2.00777	-0.0132942	0.784391	0.375802	0.567442
XLOC_015067	Peaxi162Scf00207g10149	exocyst subunit exo70 family protein D1	1.76601	3.81283	1.11037	1.63485	0.00815	0.0178576	yes		Peaxi162Scf00329g00318	2.00743	0.0538998	3.28674	0.0698415	0.177426
XLOC_016566	Peaxi162Scf00252g00410	Cold regulated gene 27, putative isoform 3 [Theobroma cacao] gb|EOY14455.1| Cold regulated gene 27, putative isoform 3 [Theobroma cacao]	3.02998	6.53436	1.10874	1.36368	0.02275	0.0434125	yes		Peaxi162Scf00132g01013	2.0062	1.70979	6.35346	0.0117153	0.0469608
XLOC_025216	Peaxi162Scf00546g00419	acyl acyl-carrier-protein thioesterase type B [Camellia oleifera]	97.9768	211.189	1.10802	2.85514	5e-05	0.000185415	yes		Peaxi162Scf00016g02933	2.00518	3.19713	21.9867	2.75e-06	4.05e-05
XLOC_032919	Peaxi162Scf01132g00227	verticillium wilt disease resistance protein [Solanum lycopersicum]	3.96132	8.52587	1.10587	2.44926	0.00015	0.000513767	yes		Peaxi162Scf00153g01844	2.00411	1.3081	5.52692	0.018726	0.0670216
XLOC_026791	Peaxi162Scf00629g00420	Endonuclease or glycosyl hydrolase with C2H2-type zinc finger domain, putative [Theobroma cacao] gb|EOY21999.1| Endonuclease or glycosyl hydrolase with C2H2-type zinc finger domain, putative [Theobroma cacao]	2.60182	5.59821	1.10544	1.65163	0.00875	0.0190006	yes		Peaxi162Scf00016g00246	2.0037	3.34624	13.4271	0.000248015	0.00205311
XLOC_018755	Peaxi162Scf00314g01029	conserved hypothetical protein [Ricinus communis] gb|EEF33990.1| conserved hypothetical protein [Ricinus communis]	21.3933	46.0221	1.10517	2.75303	5e-05	0.000185415	yes		Peaxi162Scf01213g00004	2.00274	1.38503	4.39786	0.0359841	0.109786
XLOC_034420	Peaxi162Scf01558g00013	Eukaryotic protein of unknown function (DUF872)	4.52786	9.73716	1.10467	1.57345	0.0156	0.0313362	yes		Peaxi162Scf00089g00522	2.00274	3.79033	10.2121	0.00139522	0.00860815
XLOC_033532	Peaxi162Scf01248g00010	Unknown protein	178.25	383.147	1.104	3.00756	5e-05	0.000185415	yes		Peaxi162Scf01068g00019	2.00108	1.84159	6.24043	0.0124866	0.049384
XLOC_012703	Peaxi162Scf00160g01635	Oxidoreductase family protein	50.3465	108.206	1.10381	2.86059	5e-05	0.000185415	yes		Peaxi162Scf00710g00528	2.00062	4.19964	8.39123	0.00377035	0.0193392
XLOC_016562	Peaxi162Scf00252g00220	annexin 5	13.8863	29.8114	1.1022	2.70079	5e-05	0.000185415	yes		Peaxi162Scf00134g01716	2.00022	1.53774	2.72436	0.0988275	0.227208
XLOC_002440	Peaxi162Scf00015g02512	conserved hypothetical protein [Ricinus communis] gb|EEF35599.1| conserved hypothetical protein [Ricinus communis]	1.86513	4.00324	1.10189	1.16249	0.05845	0.0978637	no		Peaxi162Scf00253g00220	1.99972	1.30572	4.09302	0.0430607	0.125492
XLOC_024335	Peaxi162Scf00503g00427	Homeobox-leucine zipper protein family	3.72847	7.99688	1.10086	1.79277	0.00455	0.0107576	yes		Peaxi162Scf01049g00047	1.99907	7.33846	11.2766	0.000784916	0.00538853
XLOC_019876	Peaxi162Scf00346g00073	homeobox-leucine zipper protein 3	11.1884	23.9921	1.10055	2.48205	0.00025	0.000817896	yes		Peaxi162Scf00620g00814	1.9989	5.16617	2.78875	0.0949281	0.220866
XLOC_019147	Peaxi162Scf00327g00616	alpha/beta-Hydrolases superfamily protein	3.42683	7.34731	1.10034	1.56664	0.0106	0.0224374	yes		Peaxi162Scf00064g00223	1.99841	0.752608	7.46482	0.00629164	0.0289017
XLOC_033884	Peaxi162Scf01320g00002	NAD(P)-binding Rossmann-fold superfamily protein	2.43124	5.21026	1.09966	1.47136	0.0166	0.0330644	yes		Peaxi162Scf00428g00055	1.99808	0.525995	0.78518	0.375562	0.567442
XLOC_019386	Peaxi162Scf00332g00224	Unknown protein	7.102	15.2191	1.09959	2.06131	0.0004	0.00125109	yes		Peaxi162Scf00045g00643	1.99705	0.86505	0.785254	0.375539	0.567442
XLOC_024235	Peaxi162Scf00498g00124	embryo defective 2752	1.66155	3.55962	1.0992	0.971134	0.099	0.153416	no		Peaxi162Scf00660g00118	1.99682	1.35706	7.22989	0.00716997	0.0319846
XLOC_013379	Peaxi162Scf00171g01126	conserved hypothetical protein [Ricinus communis] gb|EEF51718.1| conserved hypothetical protein [Ricinus communis]	7.65605	16.4013	1.09914	2.64856	5e-05	0.000185415	yes		Peaxi162Scf00296g00029	1.99652	0.0828894	3.40521	0.0649908	0.168895
XLOC_005677	Peaxi162Scf00048g00192	F-box family protein, putative [Theobroma cacao] gb|EOY06275.1| F-box family protein, putative [Theobroma cacao]	2.42736	5.19982	1.09907	1.25175	0.038	0.0675884	no		Peaxi162Scf00065g01021	1.9954	-0.214853	3.03086	0.0816946	0.198482
XLOC_026531	Peaxi162Scf00618g10023	conserved hypothetical protein [Ricinus communis] gb|EEF41607.1| conserved hypothetical protein [Ricinus communis]	1.68357	3.60504	1.09849	1.25651	0.0357	0.0640245	no		Peaxi162Scf00314g00746	1.99497	0.952582	0.785401	0.375494	0.567442
XLOC_007514	Peaxi162Scf00074g01127	Mitochondrial substrate carrier family protein	20.4203	43.6887	1.09726	2.75792	5e-05	0.000185415	yes		Peaxi162Scf00479g00435	1.99464	1.21061	15.9246	6.59e-05	0.000658898
XLOC_026773	Peaxi162Scf00628g00515	Inositol-tetrakisphosphate 1-kinase 2	9.49526	20.3121	1.09706	2.58281	5e-05	0.000185415	yes		Peaxi162Scf00078g00930	1.99349	1.60189	0.785501	0.375464	0.567442
XLOC_017036	Peaxi162Scf00264g00117	Acetamidase/Formamidase family protein	19.5592	41.8394	1.09701	2.76646	5e-05	0.000185415	yes		Peaxi162Scf00074g00023	1.99218	1.63857	16.6359	4.53e-05	0.000474678
XLOC_014920	Peaxi162Scf00207g01031	Major facilitator superfamily protein	2.27952	4.87389	1.09634	1.66779	0.00385	0.00930537	yes		Peaxi162Scf00438g00628	1.99108	0.00333809	2.48666	0.114815	0.25393
XLOC_026954	Peaxi162Scf00643g00431	conserved hypothetical protein [Ricinus communis] gb|EEF36785.1| conserved hypothetical protein [Ricinus communis]	7.90859	16.9043	1.0959	2.71253	5e-05	0.000185415	yes		Peaxi162Scf00135g01424	1.9907	7.46435	13.2439	0.000273465	0.00223874
XLOC_010904	Peaxi162Scf00128g01038	adenylate kinase 1	2.03339	4.34395	1.09512	1.21934	0.03315	0.0600382	no		Peaxi162Scf00013g02410	1.99004	2.18785	0.78572	0.375397	0.567442
XLOC_032647	Peaxi162Scf01087g00125	Mannose-P-dolichol utilization defect 1 protein	1.28352	2.74135	1.09478	1.02606	0.1462	0.212162	no		Peaxi162Scf00036g00059	1.98942	2.61472	0.785758	0.375386	0.567442
XLOC_009401	Peaxi162Scf00102g00164	hydroxyproline-rich glycoprotein family protein	12.1677	25.9801	1.09435	2.60206	5e-05	0.000185415	yes		Peaxi162Scf00379g00087	1.98914	3.51024	0.785775	0.375381	0.567442
XLOC_017421	Peaxi162Scf00274g10024	Protein of unknown function, DUF538	9.02351	19.2617	1.09397	2.2431	0.0008	0.002331	yes		Peaxi162Scf00088g00016	1.98813	2.02384	0.785835	0.375363	0.567442
XLOC_025480	Peaxi162Scf00558g00021	Unknown protein	1.26884	2.70763	1.09352	1.00803	0.0961	0.149657	no		Peaxi162Scf00075g01420	1.98774	2.7176	0.785857	0.375356	0.567442
XLOC_014359	Peaxi162Scf00194g00014	Hydrophobic protein LTI6A	10.1836	21.7254	1.09313	2.1038	0.0021	0.00548714	yes		Peaxi162Scf00329g00618	1.98714	-0.265041	1.90178	0.167879	0.328743
XLOC_017656	Peaxi162Scf00284g00136	Ca-2+ dependent nuclease	42.9926	91.719	1.09313	2.87772	5e-05	0.000185415	yes		Peaxi162Scf00378g00415	1.98652	1.83404	5.24379	0.0220252	0.0760057
XLOC_002208	Peaxi162Scf00013g01518	AP2/B3-like transcriptional factor family protein	2.10703	4.49458	1.09297	1.66225	0.01095	0.0230761	yes		Peaxi162Scf00201g00037	1.9863	1.62331	0.785938	0.375331	0.567442
XLOC_026246	Peaxi162Scf00602g00008	Long-chain-alcohol oxidase FAO2	3.05922	6.52097	1.09192	2.06129	0.0008	0.002331	yes		Peaxi162Scf00597g00310	1.9851	3.67074	13.5258	0.000235307	0.0019644
XLOC_023233	Peaxi162Scf00452g00120	lysine-ketoglutarate reductase/saccharopine dehydrogenase bifunctional enzyme	68.6203	146.245	1.09168	2.60889	5e-05	0.000185415	yes		Peaxi162Scf00002g10014	1.98501	4.44694	0.786009	0.37531	0.567442
XLOC_022115	Peaxi162Scf00415g00416	phospholipid sterol acyl transferase 1	1.52617	3.25179	1.09132	1.73038	0.00545	0.0125885	yes		Peaxi162Scf00378g00518	1.98484	3.23888	0.786018	0.375307	0.567442
XLOC_017233	Peaxi162Scf00270g00092	conserved peptide upstream open reading frame 47	3.88937	8.28501	1.09097	1.94973	0.00305	0.0075881	yes		Peaxi162Scf00004g04220	1.9845	1.43584	8.25603	0.00406168	0.0205234
XLOC_011134	Peaxi162Scf00129g01640	beta-1,4-N-acetylglucosaminyltransferase family protein	12.7573	27.1615	1.09024	2.43426	5e-05	0.000185415	yes		Peaxi162Scf00038g01135	1.98449	7.69073	0.786037	0.375301	0.567442
XLOC_032879	Peaxi162Scf01125g00110		2.90782	6.18638	1.08916	0.882624	0.132	0.194874	no		Peaxi162Scf00688g00218	1.98448	-0.29241	2.34171	0.125952	0.27095
XLOC_021615	Peaxi162Scf00398g00011	Dehydration-responsive element-binding protein 2F	1.90794	4.05597	1.08803	1.92332	0.00175	0.00466936	yes		Peaxi162Scf00028g00273	1.98426	3.58143	0.786049	0.375297	0.567442
XLOC_010269	Peaxi162Scf00119g00051		10.6848	22.7101	1.08777	1.88821	0.00235	0.00606142	yes		Peaxi162Scf00013g00033	1.98409	2.30187	0.786058	0.375295	0.567442
XLOC_012255	Peaxi162Scf00153g01839	Major pollen allergen Bet v 1-M/N	236.323	502.257	1.08767	2.49654	5e-05	0.000185415	yes		Peaxi162Scf01064g00262	1.98334	3.08686	12.2273	0.000470946	0.00353671
XLOC_000084	Peaxi162Scf00000g00071	Protein NRT1/ PTR FAMILY 4.3	6.50431	13.8231	1.08761	2.38323	5e-05	0.000185415	yes		Peaxi162Scf00222g00618	1.98331	5.63433	0.786099	0.375282	0.567442
XLOC_021993	Peaxi162Scf00409g00220		1.59998	3.39948	1.08726	0.804066	0.17865	0.249743	no		Peaxi162Scf00026g01511	1.98288	0.396985	2.64353	0.103972	0.235661
XLOC_010519	Peaxi162Scf00123g01013	AP2/B3-like transcriptional factor family protein, putative [Theobroma cacao] gb|EOX91271.1| AP2/B3-like transcriptional factor family protein, putative [Theobroma cacao]	2.35499	4.99883	1.08587	1.69791	0.0066	0.0148626	yes		Peaxi162Scf00300g00064	1.98227	3.55126	12.8731	0.000333336	0.00265132
XLOC_005537	Peaxi162Scf00047g00243	Unknown protein	9.65791	20.4997	1.08582	1.94316	0.0016	0.00431488	yes		Peaxi162Scf00853g00424	1.98074	4.59995	25.7937	3.8e-07	6.8e-06
XLOC_001559	Peaxi162Scf00008g03714	Protein kinase superfamily protein	1.86553	3.95966	1.08579	1.90905	0.0017	0.00455124	yes		Peaxi162Scf00112g00158	1.98064	3.13232	17.2419	3.29e-05	0.000357439
XLOC_000584	Peaxi162Scf00003g00251	UDP-Glycosyltransferase superfamily protein	6.62731	14.0645	1.08556	2.19777	0.00045	0.00139113	yes		Peaxi162Scf00714g00021	1.98021	3.57835	0.764633	0.381883	0.569811
XLOC_032804	Peaxi162Scf01111g00310	2-oxoglutarate (2OG) and Fe(II)-dependent oxygenase superfamily protein	1.52965	3.24571	1.08533	1.20869	0.0668	0.109761	no		Peaxi162Scf00122g02316	1.98021	0.225158	0.764752	0.381845	0.569811
XLOC_032666	Peaxi162Scf01090g00119	G-type lectin S-receptor-like serine/threonine-protein kinase	1.93849	4.11234	1.08503	1.67402	0.0078	0.0171869	yes		Peaxi162Scf00102g01436	1.98016	1.72438	0.769256	0.380447	0.568858
XLOC_029097	Peaxi162Scf00760g00221	UDP-Glycosyltransferase superfamily protein	9.51669	20.1866	1.08487	2.47435	0.00025	0.000817896	yes		Peaxi162Scf00021g00218	1.98016	0.541202	0.769304	0.380433	0.568858
XLOC_018757	Peaxi162Scf00314g00023	uvrB/uvrC motif-containing protein	2.39133	5.07048	1.08431	1.53314	0.01235	0.0255986	yes		Peaxi162Scf00502g00828	1.98015	0.931103	0.769868	0.380258	0.56878
XLOC_002909	Peaxi162Scf00016g03021	Unknown protein	5.797	12.2806	1.08301	1.34893	0.02015	0.039082	yes		Peaxi162Scf00475g00061	1.98014	-0.424074	0.752309	0.385746	0.572976
XLOC_031538	Peaxi162Scf00959g00014	Flavin-binding monooxygenase family protein	1.42493	3.0173	1.08237	1.21879	0.037	0.0660415	no		Peaxi162Scf00047g02325	1.98013	1.08316	0.770434	0.380083	0.568575
XLOC_017420	Peaxi162Scf00274g00118		1.66656	3.52828	1.08209	1.40993	0.01955	0.0380746	yes		Peaxi162Scf00224g10118	1.9801	0.0973326	0.7718	0.379661	0.568268
XLOC_022376	Peaxi162Scf00421g00119	NHL domain-containing protein, putative isoform 1 [Theobroma cacao] gb|EOY00407.1| NHL domain-containing protein, putative isoform 1 [Theobroma cacao]	3.06504	6.48765	1.08179	1.59561	0.0103	0.0218869	yes		Peaxi162Scf00029g02413	1.98008	0.369793	0.772551	0.379429	0.568268
XLOC_021552	Peaxi162Scf00395g00315	Unknown protein	2.84011	6.01042	1.08152	0.697913	0.2659	0.342072	no		Peaxi162Scf00016g03133	1.98008	3.24999	0.749623	0.386596	0.573744
XLOC_003266	Peaxi162Scf00020g02020	Transmembrane amino acid transporter family protein	61.2477	129.358	1.07865	2.93425	5e-05	0.000185415	yes		Peaxi162Scf00596g00057	1.98002	0.869877	0.774768	0.378746	0.568037
XLOC_003137	Peaxi162Scf00018g00027	conserved hypothetical protein [Ricinus communis] gb|EEF48392.1| conserved hypothetical protein [Ricinus communis]	6.13112	12.942	1.07784	1.74417	0.00485	0.0113716	yes		Peaxi162Scf00059g00113	1.98001	1.31787	0.775017	0.378669	0.567963
XLOC_003087	Peaxi162Scf00017g00257	Transducin/WD40 repeat-like superfamily protein	3.46122	7.30314	1.07723	1.76723	0.00395	0.0095152	yes		Peaxi162Scf00213g00947	1.98	2.06877	0.77524	0.378601	0.567963
XLOC_012172	Peaxi162Scf00152g00736	Glutathione-regulated potassium-efflux system protein KefB	3.59675	7.58705	1.07684	2.00714	0.0018	0.0047873	yes		Peaxi162Scf00689g00123	1.97991	0.431614	0.777495	0.377908	0.567482
XLOC_024381	Peaxi162Scf00515g00521		2.94651	6.21489	1.07672	1.00532	0.11475	0.173621	no		Peaxi162Scf00047g10224	1.97991	-0.3287	0.743263	0.388618	0.575345
XLOC_007117	Peaxi162Scf00070g00025		6.47987	13.6626	1.07619	1.70242	0.0058	0.013289	yes		Peaxi162Scf00684g00013	1.97989	0.576299	0.77792	0.377778	0.567482
XLOC_010296	Peaxi162Scf00119g01526	RING/FYVE/PHD zinc finger superfamily protein	5.42214	11.4266	1.07546	1.13916	0.0573	0.0962039	no		Peaxi162Scf00165g01846	1.97989	3.63704	0.777922	0.377777	0.567482
XLOC_015343	Peaxi162Scf00215g00032	F-box protein PP2-B1	1.39182	2.92956	1.07371	1.13384	0.05775	0.0968527	no		Peaxi162Scf00003g04426	1.97984	4.27104	0.779005	0.377446	0.567442
XLOC_026454	Peaxi162Scf00612g00411	STRUBBELIG-receptor family 1	12.8307	27.0007	1.07339	2.66896	5e-05	0.000185415	yes		Peaxi162Scf00002g00116	1.97984	2.55394	0.779181	0.377392	0.567442
XLOC_026673	Peaxi162Scf00621g00116	Zinc finger (C2H2 type) family protein / transcription factor jumonji (jmj) family protein	1.86683	3.92745	1.07301	1.15886	0.06655	0.109406	no		Peaxi162Scf00299g00026	1.97983	0.978199	0.779408	0.377322	0.567442
XLOC_022310	Peaxi162Scf00420g00454	sister chromatid cohesion 1 protein 4	1.25679	2.64375	1.07284	1.64132	0.0063	0.0142763	yes		Peaxi162Scf00242g00093	1.97981	10.5182	0.779739	0.377221	0.567442
XLOC_011359	Peaxi162Scf00133g00053	3-oxoacyl-[acyl-carrier-protein] synthase 3	8.77754	18.4377	1.07077	2.58744	5e-05	0.000185415	yes		Peaxi162Scf00538g00072	1.97979	2.44828	0.7802	0.37708	0.567442
XLOC_012622	Peaxi162Scf00160g01225	Serine/threonine-protein kinase SAPK2	3.12709	6.56755	1.07053	1.21171	0.03875	0.0687409	no		Peaxi162Scf00801g00733	1.97978	2.62116	0.780235	0.377069	0.567442
XLOC_011423	Peaxi162Scf00134g00189	myb domain protein 43	10.5201	22.0738	1.06918	2.41229	5e-05	0.000185415	yes		Peaxi162Scf00456g00213	1.97978	3.06113	0.780329	0.377041	0.567442
XLOC_016381	Peaxi162Scf00244g01122	Plant Tudor-like RNA-binding protein	1.40987	2.95584	1.068	1.39361	0.0382	0.0678961	no		Peaxi162Scf00527g00321	1.97978	4.0433	0.780385	0.377023	0.567442
XLOC_030594	Peaxi162Scf00881g00240	Unknown protein	1.99275	4.17782	1.06799	1.02878	0.11585	0.175032	no		Peaxi162Scf00332g10026	1.97977	1.64382	0.780473	0.376996	0.567442
XLOC_001408	Peaxi162Scf00007g01416	Protein of unknown function (DUF1218)	3.64308	7.63615	1.06769	1.17366	0.0425	0.0744774	no		Peaxi162Scf00084g00517	1.97977	1.81797	0.780529	0.376979	0.567442
XLOC_013382	Peaxi162Scf00172g00068	Unknown protein	1.3026	2.72797	1.06643	0.79965	0.16165	0.230184	no		Peaxi162Scf00803g00001	1.97976	5.00535	0.780729	0.376918	0.567442
XLOC_033408	Peaxi162Scf01216g00052	Unknown protein	1.38991	2.90892	1.0655	0.763274	0.19045	0.263314	no		Peaxi162Scf00825g00003	1.97975	8.21967	0.780872	0.376874	0.567442
XLOC_024137	Peaxi162Scf00494g00210	Ribosomal protein L18ae family	11.6418	24.3551	1.06491	0.855682	0.17305	0.243228	no		Peaxi162Scf00366g00316	1.97975	4.68677	0.780892	0.376868	0.567442
XLOC_015087	Peaxi162Scf00208g00179	ATPase E1-E2 type family protein / haloacid dehalogenase-like hydrolase family protein	2.24251	4.67659	1.06035	2.24782	0.00085	0.00246011	yes		Peaxi162Scf00951g00215	1.97972	1.51966	7.26431	0.00703382	0.0315388
XLOC_027222	Peaxi162Scf00658g00728	ENTH/VHS family protein	3.73386	7.78252	1.05957	1.09863	0.06605	0.108696	no		Peaxi162Scf00724g00052	1.97967	7.09743	0.782359	0.376421	0.567442
XLOC_005218	Peaxi162Scf00045g00173	Centromere-associated protein E, putative isoform 2 [Theobroma cacao] gb|EOY29236.1| Centromere-associated protein E, putative isoform 2 [Theobroma cacao]	3.01305	6.27962	1.05945	2.57685	5e-05	0.000185415	yes		Peaxi162Scf00033g00218	1.97967	3.6144	0.782403	0.376407	0.567442
XLOC_020504	Peaxi162Scf00362g01024	Unknown protein	6.65094	13.8572	1.059	0.877553	0.149	0.215427	no		Peaxi162Scf00218g00417	1.97966	0.698243	0.782514	0.376373	0.567442
XLOC_017154	Peaxi162Scf00268g01214	NAC domain containing protein 76	1.44189	3.00345	1.05866	1.16142	0.05055	0.0863921	no		Peaxi162Scf00247g00048	1.97965	2.29328	0.782622	0.37634	0.567442
XLOC_025777	Peaxi162Scf00574g00092	Plasma membrane ATPase 1	26.2922	54.7625	1.05856	2.79665	5e-05	0.000185415	yes		Peaxi162Scf00002g00717	1.97964	1.47826	0.782826	0.376278	0.567442
XLOC_024873	Peaxi162Scf00535g00011	Protein of unknown function (DUF607)	68.5543	142.609	1.05674	2.54997	5e-05	0.000185415	yes		Peaxi162Scf00013g00537	1.97963	3.88961	0.782925	0.376248	0.567442
XLOC_001070	Peaxi162Scf00004g03915	DNA binding,zinc ion binding,DNA binding, putative isoform 2 [Theobroma cacao] gb|EOY32781.1| DNA binding,zinc ion binding,DNA binding, putative isoform 2 [Theobroma cacao]	1.58926	3.30562	1.05656	1.25322	0.03155	0.0575289	no		Peaxi162Scf00016g01142	1.97963	2.74485	0.782934	0.376245	0.567442
XLOC_031347	Peaxi162Scf00945g00122	Unknown protein	19.8408	41.256	1.05614	1.07808	0.0705	0.114943	no		Peaxi162Scf00157g01525	1.97963	4.84193	0.783066	0.376205	0.567442
XLOC_033401	Peaxi162Scf01216g00047	Protein of unknown function (DUF1223)	2.18234	4.53176	1.0542	1.24718	0.05795	0.0971405	no		Peaxi162Scf01032g00005	1.97962	4.48346	0.783195	0.376166	0.567442
XLOC_034716	Peaxi162Scf02035g00034	Cytochrome b561/ferric reductase transmembrane with DOMON related domain	19.1099	39.6695	1.05371	2.3863	5e-05	0.000185415	yes		Peaxi162Scf00046g00227	1.97961	3.16104	0.783254	0.376148	0.567442
XLOC_012678	Peaxi162Scf00160g00916	mads box protein, putative [Ricinus communis] gb|EEF35022.1| mads box protein, putative [Ricinus communis]	2.45107	5.08768	1.0536	0.817415	0.1328	0.195884	no		Peaxi162Scf00518g00317	1.97961	5.07432	0.783329	0.376125	0.567442
XLOC_009299	Peaxi162Scf00102g01633	WRKY DNA-binding protein 27	3.04042	6.31091	1.05357	1.47332	0.0175	0.034603	yes		Peaxi162Scf00159g01649	1.97961	1.86984	0.783358	0.376116	0.567442
XLOC_024970	Peaxi162Scf00537g00066	Polyadenylate-binding protein 2-binding protein 2 [Theobroma cacao] gb|EOX94375.1| Polyadenylate-binding protein 2-binding protein 2 [Theobroma cacao]	6.46059	13.3938	1.05183	2.21772	0.00035	0.00110899	yes		Peaxi162Scf00790g00013	1.97958	3.63279	0.783747	0.375998	0.567442
XLOC_015889	Peaxi162Scf00230g00126	Vicilin	1.9417	4.02493	1.05165	1.68371	0.006	0.013686	yes		Peaxi162Scf00618g00219	1.97958	5.99907	0.783851	0.375966	0.567442
XLOC_016537	Peaxi162Scf00251g00123	3-ketoacyl-CoA synthase 11	2.25234	4.66578	1.05069	1.68235	0.0146	0.0295846	yes		Peaxi162Scf00194g00817	1.97957	5.11851	0.78396	0.375933	0.567442
XLOC_012173	Peaxi162Scf00152g00737	K+ efflux antiporter 3	1.95175	4.04307	1.05068	1.20477	0.09975	0.154417	no		Peaxi162Scf01060g00128	1.97957	4.2292	0.784026	0.375913	0.567442
XLOC_014644	Peaxi162Scf00201g00021	Chaperone protein ClpB	4.72121	9.77541	1.05	2.5255	0.0001	0.00035384	yes		Peaxi162Scf00751g00045	1.97956	4.60911	0.784181	0.375866	0.567442
XLOC_034296	Peaxi162Scf01487g00006	Transcription elongation factor (TFIIS) family protein	10.4605	21.6557	1.0498	2.48352	5e-05	0.000185415	yes		Peaxi162Scf00293g00715	1.97955	4.30317	0.784224	0.375852	0.567442
XLOC_009776	Peaxi162Scf00109g00031	glutathione S-transferase TAU 8	3.41849	7.06921	1.04819	1.29955	0.0441	0.0768412	no		Peaxi162Scf00076g01038	1.97955	5.0302	0.784228	0.375851	0.567442
XLOC_021342	Peaxi162Scf00390g00325	NT domain of poly(A) polymerase and terminal uridylyl transferase-containing protein, putative [Theobroma cacao] gb|EOY04484.1| NT domain of poly(A) polymerase and terminal uridylyl transferase-containing protein, putative [Theobroma cacao]	2.04516	4.22726	1.04751	1.9855	0.0022	0.0057185	yes		Peaxi162Scf00446g00413	1.97936	4.33564	15.2208	9.56e-05	0.000904158
XLOC_023754	Peaxi162Scf00474g00610	conserved hypothetical protein [Ricinus communis] gb|EEF27460.1| conserved hypothetical protein [Ricinus communis]	20.6958	42.7756	1.04745	2.5185	5e-05	0.000185415	yes		Peaxi162Scf00620g00056	1.97722	6.15863	0.78355	0.376058	0.567442
XLOC_011714	Peaxi162Scf00141g00032	ATP binding protein, putative [Ricinus communis] gb|EEF35528.1| ATP binding protein, putative [Ricinus communis]	4.71128	9.73134	1.04652	2.24003	0.0001	0.00035384	yes		Peaxi162Scf00166g00045	1.97709	2.38021	0.783378	0.37611	0.567442
XLOC_011909	Peaxi162Scf00147g00163	Ribonuclease 3-like protein 3	1.56238	3.22644	1.0462	0.734629	0.20265	0.2768	no		Peaxi162Scf00464g00324	1.97674	1.57895	0.782944	0.376242	0.567442
XLOC_023250	Peaxi162Scf00452g00721	Molybdenum cofactor sulfurase	1.37249	2.83393	1.04601	1.75272	0.0055	0.0126897	yes		Peaxi162Scf00930g00011	1.97662	5.05824	16.645	4.51e-05	0.000472786
XLOC_008100	Peaxi162Scf00081g00620	Cytochrome P450 superfamily protein	6.45099	13.3131	1.04525	2.57266	5e-05	0.000185415	yes		Peaxi162Scf00209g00222	1.97628	4.34401	0.782365	0.376419	0.567442
XLOC_012636	Peaxi162Scf00160g01532	Enoyl-CoA hydratase, mitochondrial	2.80551	5.78958	1.0452	1.56249	0.0102	0.0217057	yes		Peaxi162Scf00074g01920	1.97626	3.18413	0.782334	0.376428	0.567442
XLOC_022023	Peaxi162Scf00411g00116	Domain of unknown function (DUF966)	5.96548	12.308	1.04488	2.20433	0.00055	0.00166651	yes		Peaxi162Scf00003g04129	1.97618	1.78813	0.782233	0.376459	0.567442
XLOC_002992	Peaxi162Scf00017g02835	4-hydroxybenzoate polyprenyltransferase, mitochondrial	1.33909	2.76155	1.04422	1.30239	0.04075	0.0718154	no		Peaxi162Scf00011g00939	1.9758	-0.0482768	3.98679	0.0458585	0.131627
XLOC_026544	Peaxi162Scf00618g00417	pyruvate kinase family protein	2.69625	5.55649	1.04322	1.90432	0.00375	0.00909209	yes		Peaxi162Scf00618g00730	1.97574	0.247207	0.781673	0.37663	0.567442
XLOC_007567	Peaxi162Scf00074g10019	conserved hypothetical protein [Ricinus communis] gb|EEF37127.1| conserved hypothetical protein [Ricinus communis]	2.88356	5.94228	1.04317	1.28903	0.0324	0.0588696	no		Peaxi162Scf00004g02526	1.97554	3.11891	0.78142	0.376707	0.567442
XLOC_013060	Peaxi162Scf00167g01325	Superoxide dismutase [Mn], mitochondrial	4.16227	8.57687	1.04308	1.64855	0.00815	0.0178576	yes		Peaxi162Scf00007g01226	1.97552	4.22543	0.781394	0.376715	0.567442
XLOC_020452	Peaxi162Scf00362g00360	Alanine--tRNA ligase	2.66048	5.48212	1.04305	2.16658	0.0009	0.00258883	yes		Peaxi162Scf00129g00106	1.97544	2.40512	0.781299	0.376744	0.567442
XLOC_028603	Peaxi162Scf00732g00044	CBL-interacting protein kinase 12	6.7723	13.9512	1.04267	2.18063	0.0008	0.002331	yes		Peaxi162Scf00218g00416	1.97543	6.34782	0.781288	0.376748	0.567442
XLOC_028919	Peaxi162Scf00750g00067	conserved hypothetical protein [Ricinus communis] gb|EEF47174.1| conserved hypothetical protein [Ricinus communis]	6.59144	13.5754	1.04233	2.36131	0.0001	0.00035384	yes		Peaxi162Scf01543g00120	1.97533	0.904207	6.99095	0.00819229	0.0355642
XLOC_007703	Peaxi162Scf00075g02123	Protein phosphatase 2C family protein	3.30801	6.81293	1.04231	1.61436	0.00625	0.0141776	yes		Peaxi162Scf00005g00506	1.97514	2.41405	12.4809	0.000411139	0.00316091
XLOC_011035	Peaxi162Scf00129g00011	Dof-type zinc finger DNA-binding family protein	7.88323	16.2316	1.04195	2.02714	0.00085	0.00246011	yes		Peaxi162Scf03779g00019	1.97493	5.73275	0.780656	0.376941	0.567442
XLOC_033673	Peaxi162Scf01281g00004	alpha/beta-Hydrolases superfamily protein	3.6988	7.60483	1.03986	1.702	0.0049	0.0114741	yes		Peaxi162Scf00450g00027	1.97454	0.728324	3.55188	0.0594782	0.158445
XLOC_021228	Peaxi162Scf00386g00110	vesicle associated protein	5.00199	10.2811	1.03942	2.12073	0.00075	0.00220004	yes		Peaxi162Scf00451g00024	1.97427	4.27035	0.779808	0.3772	0.567442
XLOC_022865	Peaxi162Scf00441g00057	E3 ubiquitin-protein ligase sina	8.98299	18.4515	1.03847	2.06535	0.00095	0.00271699	yes		Peaxi162Scf00701g00055	1.974	1.50943	0.779462	0.377306	0.567442
XLOC_001341	Peaxi162Scf00007g01617	Auxin-responsive GH3 family protein	3.24993	6.67368	1.03807	1.85685	0.00245	0.0062886	yes		Peaxi162Scf00130g00832	1.97381	1.22435	4.00019	0.0454951	0.130911
XLOC_014822	Peaxi162Scf00205g01022	Sec-independent protein translocase protein TatC	3.34053	6.85449	1.03697	1.53599	0.00985	0.0210544	yes		Peaxi162Scf00654g00043	1.97366	2.1432	0.779037	0.377436	0.567442
XLOC_015108	Peaxi162Scf00209g00319	conserved hypothetical protein [Ricinus communis] gb|EEF42192.1| conserved hypothetical protein [Ricinus communis]	18.1423	37.1902	1.03556	2.49146	0.0001	0.00035384	yes		Peaxi162Scf00003g01941	1.97351	4.38687	0.778838	0.377497	0.567478
XLOC_030755	Peaxi162Scf00899g00310	Nodulin MtN3 family protein	1.58015	3.23911	1.03554	1.07536	0.09225	0.144572	no		Peaxi162Scf00190g01523	1.97338	4.28118	0.778672	0.377548	0.567482
XLOC_026524	Peaxi162Scf00618g00022	cytochrome B5 isoform E	1.61828	3.31724	1.03552	1.48136	0.01895	0.0370625	yes		Peaxi162Scf00334g00325	1.97308	4.65244	0.778298	0.377662	0.567482
XLOC_029649	Peaxi162Scf00797g00013	myb domain protein 40	4.74521	9.71352	1.03352	1.3655	0.02335	0.0443985	yes		Peaxi162Scf00253g00138	1.97262	3.73939	12.2926	0.000454754	0.00343378
XLOC_010923	Peaxi162Scf00128g01332	Unknown protein	14.7998	30.2951	1.0335	2.08428	0.00045	0.00139113	yes		Peaxi162Scf00393g00098	1.97257	3.53116	0.777642	0.377863	0.567482
XLOC_008282	Peaxi162Scf00083g01812	MADS-box transcription factor 16	5.33234	10.903	1.03189	1.80402	0.0031	0.00769733	yes		Peaxi162Scf00801g00213	1.97231	0.416663	0.77731	0.377965	0.567482
XLOC_018564	Peaxi162Scf00309g01021	NEFA-interacting nuclear protein NIP30, putative [Ricinus communis] gb|EEF47167.1| NEFA-interacting nuclear protein NIP30, putative [Ricinus communis]	4.27334	8.7333	1.03116	1.60848	0.01225	0.0254199	yes		Peaxi162Scf00089g00720	1.97181	5.01735	2.76065	0.0966092	0.223722
XLOC_007172	Peaxi162Scf00071g00827	Calcium-dependent lipid-binding (CaLB domain) family protein	3.15517	6.44471	1.0304	1.71282	0.00565	0.0129878	yes		Peaxi162Scf00538g00529	1.97171	1.67833	0.776529	0.378205	0.567665
XLOC_027059	Peaxi162Scf00648g00223	ATP-binding cassette sub-family B member 8, mitochondrial	2.09095	4.26832	1.02951	1.57217	0.0066	0.0148626	yes		Peaxi162Scf00038g00725	1.97168	1.24103	0.776494	0.378216	0.567665
XLOC_012536	Peaxi162Scf00159g00068	Auxin efflux carrier family protein	4.44893	9.07319	1.02815	2.11029	0.00085	0.00246011	yes		Peaxi162Scf00380g00521	1.97092	0.411237	0.775513	0.378517	0.567899
XLOC_018878	Peaxi162Scf00317g00023	Ornithine aminotransferase	44.6187	90.9716	1.02777	2.64871	5e-05	0.000185415	yes		Peaxi162Scf01042g00113	1.96934	0.659519	0.773466	0.379147	0.568268
XLOC_019082	Peaxi162Scf00324g00520	Unknown protein	3.20929	6.54095	1.02725	0.860923	0.12055	0.181069	no		Peaxi162Scf00066g00810	1.96898	1.85881	0.773	0.379291	0.568268
XLOC_011174	Peaxi162Scf00130g00019	Pectinacetylesterase family protein	6.65937	13.5683	1.02678	1.86379	0.00205	0.00537075	yes		Peaxi162Scf00498g00438	1.96866	-0.294898	1.9137	0.166552	0.327089
XLOC_024937	Peaxi162Scf00536g00113		3.08957	6.28757	1.02509	1.39864	0.0382	0.0678961	no		Peaxi162Scf00374g00114	1.96829	0.55114	0.772091	0.379571	0.568268
XLOC_030859	Peaxi162Scf00907g00123	TPA: hypothetical protein ZEAMMB73_173283 [Zea mays]	2.10402	4.28115	1.02485	1.07954	0.07175	0.116697	no		Peaxi162Scf00040g00096	1.96823	0.383302	0.772011	0.379596	0.568268
XLOC_022295	Peaxi162Scf00420g00143	Binding protein, putative [Theobroma cacao] gb|EOY02617.1| Binding protein, putative [Theobroma cacao]	2.34178	4.76439	1.02468	1.14094	0.06275	0.104044	no		Peaxi162Scf00022g00204	1.96817	3.23381	0.771945	0.379616	0.568268
XLOC_026235	Peaxi162Scf00599g00610	conserved hypothetical protein [Ricinus communis] gb|EEF29035.1| conserved hypothetical protein [Ricinus communis]	1.84048	3.73892	1.02254	1.25741	0.03685	0.065808	no		Peaxi162Scf00113g00223	1.96806	0.90975	0.771789	0.379664	0.568268
XLOC_016453	Peaxi162Scf00247g00515	Epsin	2.50193	5.08058	1.02195	1.76197	0.0045	0.0106537	yes		Peaxi162Scf00362g00349	1.96803	2.66749	8.04821	0.00455487	0.0224353
XLOC_015283	Peaxi162Scf00213g00943	arabinose kinase	55.7676	113.195	1.02131	2.45409	5e-05	0.000185415	yes		Peaxi162Scf00252g00712	1.9679	2.15577	6.5107	0.0107227	0.0439433
XLOC_035173	Peaxi162Scf42650g00001		15.4221	31.2717	1.01986	1.45916	0.02165	0.0415897	yes		Peaxi162Scf01343g00004	1.96719	1.34272	3.65497	0.0559023	0.151971
XLOC_000416	Peaxi162Scf00002g10416	embryo sac development arrest 14	3.38588	6.86454	1.01963	1.54687	0.0086	0.0187147	yes		Peaxi162Scf00052g01815	1.96647	1.42902	0.76971	0.380307	0.568812
XLOC_020071	Peaxi162Scf00352g00718	Auxin-responsive family protein	11.5337	23.3827	1.0196	2.35345	0.00065	0.00193585	yes		Peaxi162Scf00156g00014	1.96619	2.25269	11.4235	0.000725215	0.00505406
XLOC_018791	Peaxi162Scf00314g00635		4.91877	9.97156	1.01952	1.15219	0.12405	0.185123	no		Peaxi162Scf00159g01110	1.96543	2.35016	7.38817	0.00656543	0.0298536
XLOC_022402	Peaxi162Scf00422g00916	Thioesterase superfamily protein [Theobroma cacao] gb|EOX92170.1| Thioesterase superfamily protein [Theobroma cacao]	6.91825	14.0191	1.01892	1.78541	0.00315	0.00780583	yes		Peaxi162Scf00764g00112	1.96499	1.26951	2.36753	0.123883	0.267695
XLOC_002712	Peaxi162Scf00016g02611	Pentatricopeptide repeat-containing protein	1.41523	2.86738	1.0187	1.43218	0.0161	0.0322063	yes		Peaxi162Scf00681g00223	1.96454	5.95318	14.7285	0.000124155	0.00113532
XLOC_018567	Peaxi162Scf00309g00120	purple acid phosphatase 24	4.40622	8.92634	1.01853	2.02833	0.0009	0.00258883	yes		Peaxi162Scf00276g00810	1.96401	-0.00621264	3.50108	0.0613288	0.162083
XLOC_017735	Peaxi162Scf00285g00922	Calcium-dependent lipid-binding (CaLB domain) family protein	24.5146	49.6516	1.0182	2.59542	0.0001	0.00035384	yes		Peaxi162Scf00230g00038	1.96376	4.54652	0.766121	0.38142	0.56966
XLOC_017975	Peaxi162Scf00293g00315	glyoxylate reductase 1	17.0473	34.5084	1.0174	2.50713	0.0001	0.00035384	yes		Peaxi162Scf00280g00078	1.96373	0.633399	0.766077	0.381434	0.56966
XLOC_026814	Peaxi162Scf00632g00417	cyclin a2	3.59282	7.26607	1.01606	1.97557	0.00125	0.00346795	yes		Peaxi162Scf00297g01122	1.96368	0.673968	0.766006	0.381455	0.56966
XLOC_004293	Peaxi162Scf00035g00291	Unknown protein	7.42885	15.0021	1.01395	1.99669	0.00185	0.00490454	yes		Peaxi162Scf00089g01330	1.96367	4.5036	44.1544	3.03e-11	1.22e-09
XLOC_018873	Peaxi162Scf00317g00118	Peroxisomal (S)-2-hydroxy-acid oxidase	30.6136	61.7944	1.0133	2.60532	5e-05	0.000185415	yes		Peaxi162Scf00366g00019	1.96321	0.643654	0.765383	0.381649	0.569792
XLOC_000551	Peaxi162Scf00003g01333	Receptor expression-enhancing protein 5	6.42059	12.9563	1.01288	1.49895	0.01805	0.0355392	yes		Peaxi162Scf00217g00112	1.96279	3.60498	0.764826	0.381823	0.569811
XLOC_033887	Peaxi162Scf01323g00001	Unknown protein	238.517	481.191	1.01251	2.46168	5e-05	0.000185415	yes		Peaxi162Scf00128g01050	1.96268	1.67497	11.3211	0.0007663	0.00528701
XLOC_027374	Peaxi162Scf00668g00117	CBL-interacting protein kinase 1	2.66594	5.37251	1.01095	1.57135	0.00985	0.0210544	yes		Peaxi162Scf00067g00414	1.9615	1.04625	0.763092	0.382363	0.570134
XLOC_024776	Peaxi162Scf00528g00823	Calcineurin-like metallo-phosphoesterase superfamily protein	6.24654	12.5859	1.01068	2.46716	0.0001	0.00035384	yes		Peaxi162Scf00875g00111	1.96147	2.17505	0.763056	0.382374	0.570134
XLOC_011935	Peaxi162Scf00147g01822	N-acetyltransferase 9-like protein	5.32525	10.7294	1.01065	1.66124	0.00605	0.0137859	yes		Peaxi162Scf00084g00058	1.96127	0.992047	0.762786	0.382458	0.570152
XLOC_009542	Peaxi162Scf00105g00110	Flavin-binding monooxygenase family protein	3.1818	6.41004	1.01049	1.7334	0.00675	0.0151532	yes		Peaxi162Scf00007g00418	1.96123	4.8352	0.762734	0.382474	0.570152
XLOC_024496	Peaxi162Scf00517g00118	Photosystem I reaction center subunit IV A, chloroplastic	4.32931	8.71869	1.00997	1.38917	0.01975	0.0384099	yes		Peaxi162Scf00013g00335	1.96076	0.132649	4.53479	0.0332126	0.10349
XLOC_030784	Peaxi162Scf00902g00036	Calcium-binding EF-hand family protein	13.0551	26.2864	1.0097	2.35399	0.0002	0.000667709	yes		Peaxi162Scf00152g00009	1.96043	-0.302296	0.76165	0.382813	0.570413
XLOC_031060	Peaxi162Scf00924g00123	Unknown protein	29.2334	58.8555	1.00956	2.55551	5e-05	0.000185415	yes		Peaxi162Scf00129g01528	1.96014	0.455964	0.761256	0.382936	0.570479
XLOC_009885	Peaxi162Scf00111g00062	Protein kinase superfamily protein	8.10441	16.3155	1.00947	2.23353	0.00015	0.000513767	yes		Peaxi162Scf00649g00027	1.95949	3.25018	4.84717	0.0276915	0.0903791
XLOC_018439	Peaxi162Scf00304g00025	conserved hypothetical protein [Ricinus communis] gb|EEF41524.1| conserved hypothetical protein [Ricinus communis]	2.48657	5.00398	1.00892	1.23305	0.0334	0.0604267	no		Peaxi162Scf00732g00136	1.95937	5.54306	43.3404	4.6e-11	1.79e-09
XLOC_007419	Peaxi162Scf00073g01423	conserved hypothetical protein [Ricinus communis] gb|EEF52477.1| conserved hypothetical protein [Ricinus communis]	4.2898	8.6291	1.0083	1.54664	0.0082	0.0179529	yes		Peaxi162Scf00248g01414	1.95934	0.689415	5.45614	0.0194997	0.0692758
XLOC_027379	Peaxi162Scf00668g00316	Protein kinase superfamily protein	7.09958	14.2723	1.00741	2.26522	0.0002	0.000667709	yes		Peaxi162Scf01149g00223	1.95932	6.34309	36.6687	1.4e-09	4.2e-08
XLOC_002762	Peaxi162Scf00016g00149	Endoglucanase 24	2.17155	4.36535	1.00737	1.27727	0.03135	0.0572151	no		Peaxi162Scf00039g00054	1.95901	2.8966	18.7586	1.48e-05	0.000178953
XLOC_031870	Peaxi162Scf00991g00016	Haloacid dehalogenase-like hydrolase (HAD) superfamily protein	1.60021	3.21631	1.00714	1.44565	0.0181	0.0356252	yes		Peaxi162Scf00048g00419	1.95884	1.81527	4.09315	0.0430573	0.125492
XLOC_009985	Peaxi162Scf00111g01468	Unknown protein	5.07375	10.1966	1.00696	2.06583	0.00055	0.00166651	yes		Peaxi162Scf00015g01517	1.95877	4.02826	15.6011	7.82e-05	0.00076049
XLOC_020881	Peaxi162Scf00375g00513	endonuclease III 2	1.44246	2.89874	1.0069	1.21846	0.03895	0.0690487	no		Peaxi162Scf00684g00027	1.95791	0.210507	0.758224	0.383885	0.571399
XLOC_012263	Peaxi162Scf00153g00916	Chaperone protein dnaJ [Medicago truncatula] gb|AES75142.1| Chaperone protein dnaJ [Medicago truncatula]	1.35877	2.72856	1.00584	0.861359	0.13805	0.202289	no		Peaxi162Scf00297g01123	1.95765	0.813873	0.757868	0.383997	0.571484
XLOC_008295	Peaxi162Scf00084g00716	expansin-like B1	3.87635	7.7786	1.00481	1.57035	0.00905	0.0195658	yes		Peaxi162Scf00744g00118	1.95718	2.19482	0.757224	0.384199	0.571702
XLOC_010831	Peaxi162Scf00128g01533	Sphingosine-1-phosphate lyase	11.1901	22.4494	1.00446	2.45657	0.00015	0.000513767	yes		Peaxi162Scf00345g00029	1.95629	2.22608	18.2012	1.99e-05	0.000230617
XLOC_001044	Peaxi162Scf00004g02340	Chaperonin-like RbcX protein	2.86636	5.74858	1.00398	1.36071	0.0359	0.0643366	no		Peaxi162Scf00190g01525	1.95602	1.22663	6.83602	0.00893376	0.0380185
XLOC_017022	Peaxi162Scf00264g00414	Protein phosphatase 2C family protein	26.6753	53.4963	1.00393	2.50213	5e-05	0.000185415	yes		Peaxi162Scf00050g01717	1.95525	1.31368	9.07973	0.00258459	0.0143057
XLOC_005217	Peaxi162Scf00045g01732	UDP-glycosyltransferase 74 F1	4.33656	8.69595	1.00379	2.5526	5e-05	0.000185415	yes		Peaxi162Scf00086g01413	1.95457	2.66183	19.4248	1.05e-05	0.000131433
XLOC_029765	Peaxi162Scf00803g00422	extra-large GTP-binding protein 3	3.13997	6.29597	1.00368	1.62786	0.00685	0.0153483	yes		Peaxi162Scf00341g00624	1.95377	0.590882	2.56642	0.109154	0.244579
XLOC_014500	Peaxi162Scf00198g00014	spermidine synthase 3	22.9965	46.0963	1.00324	2.61428	5e-05	0.000185415	yes		Peaxi162Scf00129g01335	1.95374	2.60384	12.9496	0.000319996	0.00255997
XLOC_004715	Peaxi162Scf00038g01446	ENHANCED DOWNY MILDEW 2	2.44675	4.90362	1.00298	2.21962	0.0004	0.00125109	yes		Peaxi162Scf00190g00910	1.95209	-0.0839326	4.49713	0.0339517	0.105186
XLOC_034159	Peaxi162Scf01413g00006	Homeodomain-like superfamily protein	1.76859	3.54401	1.00278	0.783208	0.1365	0.200382	no		Peaxi162Scf00059g00129	1.95167	0.865478	4.3494	0.037022	0.112204
XLOC_027864	Peaxi162Scf00689g00558	Plasma membrane ATPase 2	103.517	207.404	1.00258	2.46273	5e-05	0.000185415	yes		Peaxi162Scf00688g00427	1.95151	3.94852	25.1448	5.32e-07	9.23e-06
XLOC_002568	Peaxi162Scf00016g00041	Polyprenol reductase 2	1.49107	2.98689	1.0023	1.16482	0.0627	0.10397	no		Peaxi162Scf00100g00124	1.9514	0.622373	0.74921	0.386727	0.573815
XLOC_018204	Peaxi162Scf00299g00234	Glutamyl-tRNA reductase family protein	2.78755	5.58244	1.0019	1.58145	0.0075	0.0166118	yes		Peaxi162Scf00274g00622	1.95094	-0.06301	0.748565	0.386931	0.574036
XLOC_018056	Peaxi162Scf00295g00925	Major facilitator superfamily protein	4.70078	9.41094	1.00144	2.17666	0.0003	0.000964629	yes		Peaxi162Scf00183g00121	1.95004	-0.410399	0.747287	0.387336	0.574391
XLOC_032653	Peaxi162Scf01089g00011	Cactin	6.94384	13.895	1.00076	2.15323	0.0003	0.000964629	yes		Peaxi162Scf00284g00228	1.94946	3.3999	15.4686	8.39e-05	0.00080814
XLOC_027012	Peaxi162Scf00646g00322	Peroxisomal fatty acid beta-oxidation multifunctional protein	22.6669	45.3508	1.00054	2.67325	5e-05	0.000185415	yes		Peaxi162Scf00016g02820	1.94942	2.52339	1.94443	0.163189	0.322362
XLOC_003445	Peaxi162Scf00021g02113	classical AGP [Gunnera manicata]	2.84619	5.69244	1.00002	1.08463	0.06015	0.100311	no		Peaxi162Scf00006g00098	1.94939	-0.439532	0.746362	0.387631	0.574539
XLOC_012976	Peaxi162Scf00166g00931	chorismate mutase 1	33.0858	66.1072	0.998593	2.54617	5e-05	0.000185415	yes		Peaxi162Scf00330g01216	1.94866	1.74329	3.79349	0.0514522	0.142776
XLOC_013496	Peaxi162Scf00175g00122	ureide permease 2	18.0136	35.9717	0.997771	2.19081	0.0001	0.00035384	yes		Peaxi162Scf01464g00006	1.94629	1.26416	5.09573	0.0239849	0.081029
XLOC_021481	Peaxi162Scf00393g00062	Unknown protein	50.0634	99.972	0.997768	2.48251	0.0001	0.00035384	yes		Peaxi162Scf00274g00521	1.94558	0.268542	6.83565	0.00893559	0.0380185
XLOC_011094	Peaxi162Scf00129g01034	Deoxynucleoside triphosphate triphosphohydrolase SAMHD1 homolog	4.28857	8.56181	0.997419	2.02678	0.001	0.00284413	yes		Peaxi162Scf00184g00513	1.94546	2.93731	21.4998	3.54e-06	5.03e-05
XLOC_028178	Peaxi162Scf00701g00210	phosphoglycerate kinase 1	1.37795	2.74966	0.99673	1.42803	0.03015	0.0553234	no		Peaxi162Scf00076g00915	1.94468	-0.29951	0.739612	0.389785	0.576532
XLOC_027425	Peaxi162Scf00672g00611	Subtilisin-like serine endopeptidase family protein	46.6647	93.1159	0.996695	2.51063	5e-05	0.000185415	yes		Peaxi162Scf00111g01334	1.94213	2.52962	2.62662	0.105085	0.237601
XLOC_007972	Peaxi162Scf00078g01331		5.83213	11.6342	0.99628	1.40236	0.02145	0.041256	yes		Peaxi162Scf00013g00084	1.94211	3.60564	5.92923	0.0148918	0.0563229
XLOC_013690	Peaxi162Scf00178g01110	WRKY family transcription factor	107.328	213.951	0.995258	2.45923	5e-05	0.000185415	yes		Peaxi162Scf00032g02024	1.94203	2.35061	7.82874	0.0051422	0.0246711
XLOC_020134	Peaxi162Scf00357g00017	Encodes alpha-helical IF-like protein isoform 2 [Theobroma cacao] gb|EOY11756.1| Encodes alpha-helical IF-like protein isoform 2 [Theobroma cacao]	6.75608	13.4666	0.995127	2.17114	0.00065	0.00193585	yes		Peaxi162Scf00692g00520	1.94176	3.4615	10.5208	0.00118039	0.00750405
XLOC_028494	Peaxi162Scf00721g00015	FAD-binding Berberine family protein	1.38879	2.76568	0.993807	0.719622	0.31805	0.397517	no		Peaxi162Scf00449g00418	1.9408	3.25481	4.19754	0.0404825	0.119851
XLOC_028740	Peaxi162Scf00740g00421	YELLOW STRIPE like 3	3.07158	6.11625	0.993664	0.661286	0.2216	0.296605	no		Peaxi162Scf00238g01417	1.94024	1.33736	5.68559	0.0171048	0.0624218
XLOC_002477	Peaxi162Scf00015g00334	Protein SYS1 homolog	1.49989	2.98657	0.993631	0.855483	0.24785	0.323649	no		Peaxi162Scf00390g00336	1.93989	1.63828	8.31651	0.00392863	0.0199778
XLOC_028639	Peaxi162Scf00734g00029	conserved hypothetical protein [Ricinus communis] gb|EEF24610.1| conserved hypothetical protein [Ricinus communis]	5.59095	11.1301	0.993296	1.51119	0.01085	0.0228946	yes		Peaxi162Scf00014g02119	1.9394	0.12345	2.56977	0.108923	0.244343
XLOC_014348	Peaxi162Scf00194g00091	Leucine-rich repeat protein kinase family protein	5.54716	11.0413	0.993089	2.34713	0.0002	0.000667709	yes		Peaxi162Scf00518g00073	1.93787	-0.896989	0.729594	0.393015	0.579698
XLOC_024631	Peaxi162Scf00523g00015	aspartate aminotransferase 3	29.9588	59.5465	0.991035	2.54287	5e-05	0.000185415	yes		Peaxi162Scf01281g00019	1.93753	0.127717	2.61311	0.105984	0.239382
XLOC_030688	Peaxi162Scf00891g00120	Blue copper protein [Morus notabilis]	454.805	903.51	0.990293	2.21645	0.00035	0.00110899	yes		Peaxi162Scf00285g00046	1.93659	6.45402	13.4278	0.000247928	0.00205311
XLOC_014436	Peaxi162Scf00195g00835	MATE efflux family protein	2.22491	4.41493	0.988645	1.6875	0.0104	0.0220707	yes		Peaxi162Scf00421g00615	1.93572	3.11894	4.3641	0.0367038	0.111468
XLOC_026530	Peaxi162Scf00618g00215	Ypt/Rab-GAP domain of gyp1p superfamily protein	6.84353	13.5691	0.98751	2.084	0.00075	0.00220004	yes		Peaxi162Scf00069g00510	1.93415	-0.706639	0.723992	0.394837	0.581186
XLOC_012906	Peaxi162Scf00165g00015	Protein of unknown function (DUF506)	8.32731	16.5109	0.987499	2.07098	0.00075	0.00220004	yes		Peaxi162Scf00195g00519	1.93404	4.69514	8.42411	0.00370277	0.0190583
XLOC_010153	Peaxi162Scf00117g00417	NC domain-containing protein-related	1.35843	2.69288	0.987206	0.903505	0.1403	0.204975	no		Peaxi162Scf00102g01420	1.93396	1.21992	0.723707	0.394931	0.581241
XLOC_004977	Peaxi162Scf00041g01317	annexin 1	292.509	579.711	0.986854	2.31247	0.00015	0.000513767	yes		Peaxi162Scf01067g00024	1.93389	0.997096	4.23717	0.0395481	0.117706
XLOC_017339	Peaxi162Scf00272g00922	Lipoyl synthase 1, chloroplastic	13.7692	27.268	0.985763	2.27591	0.00015	0.000513767	yes		Peaxi162Scf00332g00021	1.93374	2.32184	21.9013	2.87e-06	4.21e-05
XLOC_018236	Peaxi162Scf00299g00849	Phototropic-responsive NPH3 family protein	5.27979	10.4545	0.985573	2.1584	0.0003	0.000964629	yes		Peaxi162Scf00385g00310	1.93292	1.96489	2.59472	0.10722	0.241517
XLOC_026261	Peaxi162Scf00602g00515	Cyanate hydratase	13.4312	26.5909	0.985346	2.2606	0.0007	0.00206849	yes		Peaxi162Scf00169g00625	1.9309	-0.655695	0.719015	0.396467	0.582899
XLOC_006759	Peaxi162Scf00065g01524	Dihydrolipoyllysine-residue acetyltransferase component of pyruvate dehydrogenase complex	78.4822	155.324	0.984848	2.47251	5e-05	0.000185415	yes		Peaxi162Scf00230g00126	1.93044	3.03822	6.01443	0.0141893	0.0543033
XLOC_016084	Peaxi162Scf00235g00325	GDSL esterase/lipase	3.36536	6.65095	0.982799	1.4832	0.01185	0.0247046	yes		Peaxi162Scf01003g00012	1.93034	-0.0749936	2.98546	0.0840156	0.202398
XLOC_016486	Peaxi162Scf00248g00013		8.98908	17.7627	0.982606	1.42724	0.01765	0.0348579	yes		Peaxi162Scf00226g00320	1.92983	2.7962	12.6917	0.000367276	0.002876
XLOC_025237	Peaxi162Scf00546g00531	GTP-binding nuclear protein Ran-1	35.4581	70.046	0.982189	2.56137	5e-05	0.000185415	yes		Peaxi162Scf00115g00122	1.92934	1.38406	8.12792	0.00435888	0.0217126
XLOC_009250	Peaxi162Scf00102g00925	alpha/beta-Hydrolases superfamily protein	1.86186	3.67795	0.98216	0.94578	0.1045	0.160572	no		Peaxi162Scf00101g01521	1.92912	3.41502	3.92512	0.0475698	0.135193
XLOC_021605	Peaxi162Scf00397g00425	NAD(P)-binding Rossmann-fold superfamily protein	2.55173	5.03554	0.98067	1.20032	0.05555	0.0937022	no		Peaxi162Scf00128g01533	1.92878	2.97541	21.7347	3.13e-06	4.54e-05
XLOC_015130	Peaxi162Scf00209g00012	formyltetrahydrofolate deformylase, putative	2.71116	5.34968	0.980542	1.33932	0.03185	0.0580005	no		Peaxi162Scf00011g01540	1.92822	3.01297	17.1551	3.44e-05	0.000371797
XLOC_008565	Peaxi162Scf00089g00521		3.72988	7.35826	0.980237	1.90569	0.00165	0.00443308	yes		Peaxi162Scf00670g00341	1.92788	4.01128	16.6525	4.49e-05	0.000471486
XLOC_004554	Peaxi162Scf00038g01239	F-box/FBD/LRR-repeat protein [Medicago truncatula] gb|AES67901.1| F-box/FBD/LRR-repeat protein [Medicago truncatula]	4.7413	9.35328	0.980188	2.02302	0.00105	0.00297038	yes		Peaxi162Scf00427g00004	1.92576	0.880326	6.73508	0.0094535	0.0397727
XLOC_009563	Peaxi162Scf00105g01316	Embryo defective 2410 isoform 3 [Theobroma cacao] gb|EOY31354.1| Embryo defective 2410 isoform 3 [Theobroma cacao]	5.05783	9.97766	0.980185	2.19101	0.0002	0.000667709	yes		Peaxi162Scf00376g00214	1.92466	5.33919	59.022	1.56e-14	1.05e-12
XLOC_032713	Peaxi162Scf01097g00315	Inositol-1,4,5-trisphosphate 5-phosphatase 4 isoform 1 [Theobroma cacao] gb|EOY12430.1| Inositol-1,4,5-trisphosphate 5-phosphatase 4 isoform 1 [Theobroma cacao]	15.0054	29.5619	0.978257	2.37296	0.00015	0.000513767	yes		Peaxi162Scf00320g00051	1.92387	-0.912627	0.707991	0.400112	0.586283
XLOC_005844	Peaxi162Scf00051g00625	Histone H3 K4-specific methyltransferase SET7/9 family protein	15.4402	30.4147	0.978083	2.45088	0.0002	0.000667709	yes		Peaxi162Scf00701g00210	1.9235	1.69716	5.8408	0.0156587	0.0583695
XLOC_010073	Peaxi162Scf00114g00061	C2H2-type zinc finger family protein	2.4344	4.79396	0.977652	1.2667	0.0467	0.0806891	no		Peaxi162Scf00066g00063	1.92306	-0.0400252	1.91399	0.166521	0.327072
XLOC_008336	Peaxi162Scf00084g00126	UDP-Glycosyltransferase superfamily protein	9.58072	18.8638	0.977419	2.19866	5e-05	0.000185415	yes		Peaxi162Scf00166g01215	1.92297	2.76171	2.44893	0.117605	0.258171
XLOC_014746	Peaxi162Scf00204g00033	Unknown protein	6.26116	12.3255	0.97715	0.992815	0.1756	0.246136	no		Peaxi162Scf00018g00203	1.92288	-0.542851	3.19605	0.0738165	0.184782
XLOC_033208	Peaxi162Scf01178g00016	alpha/beta-Hydrolases superfamily protein	32.032	63.0329	0.976588	2.49868	5e-05	0.000185415	yes		Peaxi162Scf00128g00825	1.92085	1.2933	0.703134	0.401733	0.587812
XLOC_014087	Peaxi162Scf00189g00522	Unknown protein	77.4642	152.235	0.974699	2.4649	0.0002	0.000667709	yes		Peaxi162Scf00188g00099	1.9204	5.66379	28.4314	9.71e-08	1.98e-06
XLOC_002861	Peaxi162Scf00016g02244	Leucine-rich repeat protein kinase family protein	5.36223	10.5378	0.974671	2.22227	0.00025	0.000817896	yes		Peaxi162Scf00684g00560	1.91984	1.47396	6.31747	0.0119554	0.0477849
XLOC_030933	Peaxi162Scf00915g00120	RHOMBOID-like protein 3	2.98117	5.85848	0.974647	1.45061	0.02505	0.0471509	yes		Peaxi162Scf01280g00016	1.91951	3.05694	9.90953	0.00164426	0.00983135
XLOC_031848	Peaxi162Scf00988g00210	Glyoxylate reductase	1.84397	3.62325	0.974471	1.07477	0.06655	0.109406	no		Peaxi162Scf00038g02342	1.91919	3.42689	8.51543	0.00352147	0.0182936
XLOC_032092	Peaxi162Scf01013g00127	Protein disulfide-isomerase 5-2	2.28746	4.49112	0.973326	1.44738	0.02945	0.0542118	no		Peaxi162Scf00602g00112	1.9189	4.56518	19.459	1.03e-05	0.000129415
XLOC_001077	Peaxi162Scf00004g04221	GDP-mannose transporter	4.46433	8.76418	0.973175	1.72904	0.0103	0.0218869	yes		Peaxi162Scf00883g00046	1.91887	2.94851	8.35529	0.00384567	0.0196428
XLOC_011562	Peaxi162Scf00137g00128	sphingosine kinase 1	6.56608	12.8742	0.971375	1.89692	0.00065	0.00193585	yes		Peaxi162Scf00241g00030	1.9182	2.53784	17.9293	2.29e-05	0.000261696
XLOC_021873	Peaxi162Scf00406g00137	Unknown protein	3.16868	6.21252	0.971298	1.63732	0.0147	0.0297579	yes		Peaxi162Scf00803g00421	1.91621	2.65602	10.9585	0.000931728	0.00619318
XLOC_001231	Peaxi162Scf00006g00414	emp24/gp25L/p24 family/GOLD family protein	10.2826	20.1308	0.969195	1.95326	0.00195	0.0051377	yes		Peaxi162Scf00694g00317	1.91545	5.76592	16.6082	4.6e-05	0.000480682
XLOC_001438	Peaxi162Scf00007g02859	Developmental regulator, ULTRAPETALA	4.88239	9.55645	0.968887	1.64937	0.0126	0.0260482	yes		Peaxi162Scf00776g00113	1.91424	0.767735	2.17924	0.139884	0.290261
XLOC_014649	Peaxi162Scf00201g00127	diacylglycerol kinase 2	6.69713	13.0957	0.96748	2.30776	5e-05	0.000185415	yes		Peaxi162Scf00289g00074	1.91374	1.64094	5.83227	0.0157348	0.0586045
XLOC_020471	Peaxi162Scf00362g00646	hydroxypyruvate reductase	2.48274	4.85366	0.967141	1.55316	0.01475	0.0298441	yes		Peaxi162Scf01164g00214	1.91356	2.08361	21.5454	3.46e-06	4.93e-05
XLOC_009490	Peaxi162Scf00104g00322	conserved hypothetical protein [Ricinus communis] gb|EEF52842.1| conserved hypothetical protein [Ricinus communis]	5.92905	11.5904	0.967061	1.86735	0.00195	0.0051377	yes		Peaxi162Scf00676g00219	1.91219	0.224193	2.77498	0.0957476	0.222274
XLOC_033948	Peaxi162Scf01336g00021	RING-H2 group F2A	10.0857	19.7109	0.96668	2.09498	0.0005	0.00152937	yes		Peaxi162Scf00051g01410	1.91202	7.04164	53.7424	2.29e-13	1.32e-11
XLOC_004935	Peaxi162Scf00041g00054	Transducin/WD40 repeat-like superfamily protein	13.5304	26.4181	0.965315	2.33928	0.00025	0.000817896	yes		Peaxi162Scf00007g02727	1.91143	0.204347	3.55141	0.0594949	0.158469
XLOC_023364	Peaxi162Scf00457g00051	cation calcium exchanger 4	4.78556	9.34044	0.964802	1.91699	0.0029	0.00726086	yes		Peaxi162Scf00405g00171	1.91122	2.51986	15.6828	7.49e-05	0.00073351
XLOC_031714	Peaxi162Scf00979g00022	AT-hook DNA-binding protein [Catharanthus roseus]	69.3873	135.404	0.964531	2.43183	5e-05	0.000185415	yes		Peaxi162Scf00271g00022	1.91065	1.01749	9.57182	0.00197586	0.0114859
XLOC_029049	Peaxi162Scf00757g00315	alpha/beta-Hydrolases superfamily protein	4.39095	8.56666	0.9642	1.59863	0.01265	0.0261368	yes		Peaxi162Scf00371g00087	1.91044	5.43026	21.3698	3.79e-06	5.35e-05
XLOC_031052	Peaxi162Scf00922g00316	Endoribonuclease Dicer homolog 3a	1.98963	3.88128	0.964033	1.98064	0.00115	0.00322042	yes		Peaxi162Scf00959g00015	1.90981	0.824619	4.77067	0.0289486	0.0934805
XLOC_029767	Peaxi162Scf00803g00531	conserved hypothetical protein [Ricinus communis] gb|EEF28113.1| conserved hypothetical protein [Ricinus communis]	2.57573	5.02221	0.963341	1.35175	0.0162	0.0323794	yes		Peaxi162Scf00002g00912	1.90889	0.159317	2.1675	0.140955	0.291888
XLOC_025786	Peaxi162Scf00575g00619	DnaJ/Hsp40 cysteine-rich domain superfamily protein	10.1363	19.762	0.963196	1.54333	0.00945	0.0203127	yes		Peaxi162Scf00450g00123	1.90868	0.155309	3.54414	0.0597562	0.159001
XLOC_021956	Peaxi162Scf00408g00053	UDP-Glycosyltransferase superfamily protein	13.9476	27.186	0.962849	2.34094	0.0001	0.00035384	yes		Peaxi162Scf00452g00411	1.9081	4.67759	35.1449	3.06e-09	8.57e-08
XLOC_020451	Peaxi162Scf00362g00344	expansin-like A2	27.9544	54.477	0.962571	2.38573	0.0001	0.00035384	yes		Peaxi162Scf00295g00043	1.90718	-0.609473	0.680205	0.409516	0.594838
XLOC_029515	Peaxi162Scf00788g00110	Protein of unknown function (DUF506)	7.56308	14.7196	0.960696	1.91737	0.00085	0.00246011	yes		Peaxi162Scf00074g01913	1.90624	2.54746	13.3165	0.000263075	0.00216223
XLOC_004539	Peaxi162Scf00038g00910	Avr9/Cf-9 rapidly elicited protein 146 [Nicotiana tabacum]	57.3798	111.669	0.960609	2.51321	5e-05	0.000185415	yes		Peaxi162Scf00047g00923	1.90515	1.92902	2.40309	0.121096	0.26335
XLOC_005254	Peaxi162Scf00045g02428	Remorin family protein	9.62971	18.7364	0.960278	2.33786	0.0002	0.000667709	yes		Peaxi162Scf00117g01132	1.90433	3.60295	19.6858	9.13e-06	0.000116485
XLOC_025657	Peaxi162Scf00568g00016	tornado 1	1.77081	3.44544	0.960274	1.86321	0.0015	0.00407526	yes		Peaxi162Scf00316g00521	1.90425	3.36621	6.0773	0.013693	0.0529022
XLOC_029219	Peaxi162Scf00769g00416	alpha/beta-Hydrolases superfamily protein	9.13971	17.7748	0.959615	1.97813	0.00225	0.00583316	yes		Peaxi162Scf00744g00026	1.90288	3.73001	6.34758	0.0117541	0.0470894
XLOC_033339	Peaxi162Scf01205g00032	conserved hypothetical protein [Ricinus communis] gb|EEF47369.1| conserved hypothetical protein [Ricinus communis]	1.90931	3.71091	0.958722	1.14502	0.0475	0.0818735	no		Peaxi162Scf01294g00031	1.90248	6.19451	16.0464	6.18e-05	0.000622648
XLOC_029963	Peaxi162Scf00818g00124		15.2583	29.6557	0.958715	2.30796	0.0002	0.000667709	yes		Peaxi162Scf00009g00082	1.90219	3.56531	33.1055	8.73e-09	2.22e-07
XLOC_014517	Peaxi162Scf00198g01026	urease accessory protein D	3.15716	6.13228	0.957797	1.38783	0.01855	0.0363876	yes		Peaxi162Scf00261g01011	1.90106	0.887512	2.27635	0.131361	0.278908
XLOC_021737	Peaxi162Scf00401g00618	Arabidopsis thaliana protein of unknown function (DUF794)	6.36333	12.3552	0.957271	2.00352	0.001	0.00284413	yes		Peaxi162Scf00444g00241	1.9008	3.36068	2.3919	0.121966	0.264574
XLOC_011466	Peaxi162Scf00135g00128	conserved hypothetical protein [Ricinus communis] gb|EEF38291.1| conserved hypothetical protein [Ricinus communis]	2.47222	4.79556	0.955894	1.78518	0.003	0.0074794	yes		Peaxi162Scf01108g00012	1.90056	4.05519	10.108	0.0014763	0.00900654
XLOC_014357	Peaxi162Scf00194g00018	D111/G-patch domain-containing protein	9.51184	18.4408	0.955105	2.17869	0.00065	0.00193585	yes		Peaxi162Scf01248g00004	1.89981	4.41551	20.1241	7.26e-06	9.53e-05
XLOC_010630	Peaxi162Scf00126g00117	protein kinase family protein	1.79716	3.48286	0.954556	0.873583	0.1597	0.227889	no		Peaxi162Scf00057g10141	1.89863	1.31262	2.11146	0.1462	0.299485
XLOC_003501	Peaxi162Scf00023g01330	zinc finger (C3HC4-type RING finger) family protein	14.6789	28.4219	0.953262	2.36193	0.0001	0.00035384	yes		Peaxi162Scf00604g00003	1.89767	-0.091042	2.82543	0.092782	0.217019
XLOC_031047	Peaxi162Scf00922g00016	Hydroxyproline-rich glycoprotein family protein [Theobroma cacao] gb|EOY30097.1| Hydroxyproline-rich glycoprotein family protein [Theobroma cacao]	2.41362	4.66827	0.951687	1.46039	0.0141	0.0287042	yes		Peaxi162Scf00111g01224	1.8963	1.2763	12.9346	0.00032257	0.00257757
XLOC_029596	Peaxi162Scf00793g00342	Protein kinase superfamily protein	5.70886	11.0396	0.951406	1.86403	0.0024	0.00617564	yes		Peaxi162Scf00207g00538	1.89388	7.54705	18.8152	1.44e-05	0.000174642
XLOC_024461	Peaxi162Scf00516g00675	Protein kinase superfamily protein	1.93294	3.73161	0.949001	1.28654	0.03325	0.0601961	no		Peaxi162Scf00359g00108	1.89366	1.58777	7.12792	0.00758925	0.0333805
XLOC_026004	Peaxi162Scf00586g00037	Protein kinase superfamily protein	4.94819	9.54609	0.948008	2.16512	0.0003	0.000964629	yes		Peaxi162Scf00096g01846	1.89363	3.23841	14.9392	0.000111034	0.00102989
XLOC_002672	Peaxi162Scf00016g01935	Methylcrotonoyl-CoA carboxylase beta chain, mitochondrial	77.8573	150.133	0.947333	2.36858	0.0001	0.00035384	yes		Peaxi162Scf00145g00109	1.89353	1.6763	1.70268	0.191938	0.361076
XLOC_024756	Peaxi162Scf00528g00416	cullin 1	2.05509	3.9627	0.947282	1.53624	0.0101	0.0215189	yes		Peaxi162Scf00089g01519	1.89329	1.41253	8.54497	0.00346479	0.0180672
XLOC_017240	Peaxi162Scf00270g00009	Protein of unknown function (DUF1666)	2.53655	4.89043	0.947095	1.92019	0.0049	0.0114741	yes		Peaxi162Scf00021g02526	1.89297	0.333887	3.21001	0.0731891	0.183522
XLOC_031261	Peaxi162Scf00939g00023	Pentatricopeptide repeat (PPR) superfamily protein	1.66747	3.21193	0.945783	1.01331	0.07635	0.123096	no		Peaxi162Scf00007g02848	1.89012	3.6832	18.9443	1.35e-05	0.000164365
XLOC_023301	Peaxi162Scf00454g00225	Geranylgeranyl transferase type-2 subunit alpha	3.18406	6.1279	0.944523	1.68577	0.00345	0.00845147	yes		Peaxi162Scf00016g00145	1.88885	1.44573	5.16785	0.0230087	0.0785487
XLOC_016237	Peaxi162Scf00240g01429	PHD finger protein ALFIN-LIKE 5	13.1208	25.2267	0.943101	1.85278	0.0034	0.00834304	yes		Peaxi162Scf00153g01841	1.88778	8.09094	13.4339	0.00024712	0.00204816
XLOC_010042	Peaxi162Scf00113g01510		14.5529	27.9743	0.942795	2.18289	0.00015	0.000513767	yes		Peaxi162Scf00420g00454	1.88761	2.06967	11.5592	0.000674162	0.00474779
XLOC_025613	Peaxi162Scf00564g00517	Uncharacterised conserved protein UCP031088, alpha/beta hydrolase	10.8741	20.9026	0.94278	2.25105	0.0005	0.00152937	yes		Peaxi162Scf00800g00035	1.88727	0.338577	3.28148	0.0700657	0.1778
XLOC_000565	Peaxi162Scf00003g01818	CUB and sushi domain-containing protein 3 [Theobroma cacao] gb|EOX98197.1| CUB and sushi domain-containing protein 3 [Theobroma cacao]	60.7648	116.744	0.942037	2.25176	5e-05	0.000185415	yes		Peaxi162Scf00981g00215	1.88714	5.22579	42.3549	7.61e-11	2.85e-09
XLOC_020397	Peaxi162Scf00362g00831	myb domain protein 4	29.6123	56.8713	0.941505	2.36422	0.00015	0.000513767	yes		Peaxi162Scf00209g00842	1.88446	1.86125	11.4757	0.000705104	0.00494217
XLOC_015216	Peaxi162Scf00211g00144	Double Clp-N motif-containing P-loop nucleoside triphosphate hydrolases superfamily protein	5.64331	10.8351	0.941094	2.2186	0.00065	0.00193585	yes		Peaxi162Scf00375g00616	1.88328	5.489	26.8482	2.2e-07	4.12e-06
XLOC_034048	Peaxi162Scf01365g00027	Uncharacterised conserved protein (UCP012943)	13.7539	26.4054	0.940996	2.12413	0.00075	0.00220004	yes		Peaxi162Scf00102g01633	1.88281	3.23559	14.028	0.000180113	0.00155827
XLOC_019979	Peaxi162Scf00349g00002	Transmembrane 9 superfamily member 1	10.3057	19.7828	0.940813	2.37612	0.00025	0.000817896	yes		Peaxi162Scf00001g00222	1.88242	6.57036	17.1576	3.44e-05	0.0003717
XLOC_028621	Peaxi162Scf00732g00316	RING/U-box superfamily protein	5.19148	9.95923	0.939889	1.30483	0.03285	0.0595741	no		Peaxi162Scf00319g00067	1.88125	1.39005	8.04937	0.00455195	0.0224316
XLOC_033897	Peaxi162Scf01324g00241	Coiled-coil domain-containing protein 55 (DUF2040)	2.42691	4.65544	0.939794	1.30464	0.0345	0.0621511	no		Peaxi162Scf00503g00216	1.88115	5.1198	24.9836	5.78e-07	9.93e-06
XLOC_018874	Peaxi162Scf00317g00114	Pyruvate dehydrogenase E1 component subunit beta	47.8656	91.7843	0.939259	2.4484	5e-05	0.000185415	yes		Peaxi162Scf00045g01455	1.87984	3.639	44.1875	2.98e-11	1.2e-09
XLOC_013077	Peaxi162Scf00167g00083	Ethylene-responsive transcription factor 5	2.02737	3.88595	0.93866	0.839837	0.1492	0.215675	no		Peaxi162Scf00352g00047	1.8798	8.37739	35.4353	2.64e-09	7.45e-08
XLOC_028460	Peaxi162Scf00718g00012	RING/U-box superfamily protein	8.04771	15.4226	0.938392	1.89737	0.00175	0.00466936	yes		Peaxi162Scf00128g01750	1.87854	7.1064	32.7198	1.06e-08	2.68e-07
XLOC_000840	Peaxi162Scf00003g03344	Pentatricopeptide repeat-containing protein	1.64926	3.16055	0.938355	1.06086	0.0621	0.103105	no		Peaxi162Scf00231g00021	1.87514	5.75807	31.8836	1.64e-08	3.95e-07
XLOC_025533	Peaxi162Scf00560g00735	long chain acyl-CoA synthetase 9	14.8162	28.3864	0.938019	2.44932	5e-05	0.000185415	yes		Peaxi162Scf00237g00182	1.87308	-0.074528	3.84499	0.0498947	0.139897
XLOC_025387	Peaxi162Scf00553g00071	Transcription elongation factor family protein, putative isoform 1 [Theobroma cacao] ref|XP_007017835.1| Transcription elongation factor family protein, putative isoform 1 [Theobroma cacao] gb|EOY15059.1| Transcription elongation factor family protein, putative isoform 1 [Theobroma cacao] gb|EOY15060.1| Transcription elongation factor family protein, putative isoform 1 [Theobroma cacao]	9.41487	18.0333	0.937652	2.37599	5e-05	0.000185415	yes		Peaxi162Scf00295g00003	1.87179	-0.0841408	1.47891	0.223944	0.399478
XLOC_030443	Peaxi162Scf00859g00112	G-type lectin S-receptor-like serine/threonine-protein kinase	1.50496	2.8826	0.937645	1.93771	0.0026	0.00660917	yes		Peaxi162Scf00954g00024	1.87099	5.82391	2.74908	0.0973101	0.224867
XLOC_010197	Peaxi162Scf00117g01132	Endoglucanase 6	3.48125	6.66512	0.937027	1.88167	0.00125	0.00346795	yes		Peaxi162Scf00220g00229	1.87086	2.41016	10.5166	0.00118308	0.00751623
XLOC_032905	Peaxi162Scf01131g00117	My isoform 2 [Theobroma cacao]	2.47659	4.74149	0.936987	1.79452	0.0067	0.0150579	yes		Peaxi162Scf01007g00013	1.87038	2.68709	16.4775	4.92e-05	0.000512143
XLOC_031717	Peaxi162Scf00979g00008	conserved hypothetical protein [Ricinus communis] gb|EEF35045.1| conserved hypothetical protein [Ricinus communis]	3.27864	6.27528	0.936581	0.887508	0.14885	0.215244	no		Peaxi162Scf00778g00115	1.86994	0.357433	2.00124	0.15717	0.314189
XLOC_022267	Peaxi162Scf00420g00065	ACT domain repeat 6	3.40321	6.51362	0.936563	1.57149	0.00935	0.020126	yes		Peaxi162Scf00074g00435	1.8696	1.58544	7.20659	0.00726363	0.0323258
XLOC_013777	Peaxi162Scf00180g00519	DNA double-strand break repair rad50 ATPase, putative isoform 3 [Theobroma cacao] gb|EOY04772.1| DNA double-strand break repair rad50 ATPase, putative isoform 3 [Theobroma cacao]	2.90058	5.5488	0.935834	1.68581	0.0045	0.0106537	yes		Peaxi162Scf00009g01816	1.86862	10.8463	2.06904	0.150316	0.304781
XLOC_032758	Peaxi162Scf01105g00008	Ras-related protein Rab-18-B	7.87775	15.0634	0.935196	1.56149	0.00765	0.0168998	yes		Peaxi162Scf00123g01728	1.86803	3.58438	4.07654	0.0434827	0.126349
XLOC_005378	Peaxi162Scf00045g02438	Endoplasmic reticulum oxidoreductin-1	10.8886	20.8096	0.934428	2.19133	0.00035	0.00110899	yes		Peaxi162Scf00981g00021	1.86749	2.57743	9.21071	0.00240603	0.0134649
XLOC_014363	Peaxi162Scf00194g00220	Pectinacetylesterase family protein	11.5029	21.9807	0.934244	2.21125	0.0004	0.00125109	yes		Peaxi162Scf00344g00192	1.86702	1.54777	9.67144	0.00187155	0.0109759
XLOC_031183	Peaxi162Scf00933g00005	Beta-galactosidase 9 isoform 1 [Theobroma cacao] gb|EOY02395.1| Beta-galactosidase 9 isoform 1 [Theobroma cacao]	1.5946	3.04482	0.933161	1.13771	0.07015	0.114449	no		Peaxi162Scf00540g00128	1.86628	3.87122	10.4801	0.00120664	0.00764282
XLOC_026674	Peaxi162Scf00621g00014	Lysine-specific demethylase 5D	1.87251	3.57348	0.932354	1.20459	0.0514	0.0876481	no		Peaxi162Scf00979g00008	1.86593	2.94564	14.2119	0.000163334	0.00143529
XLOC_006491	Peaxi162Scf00062g00113	Glyc function (DUF1680), putative isoform 1 [Theobroma cacao]	8.44897	16.1204	0.932044	2.2306	0.00015	0.000513767	yes		Peaxi162Scf00252g00119	1.86557	2.06296	4.69174	0.0303079	0.0967515
XLOC_008709	Peaxi162Scf00089g01520	tryptophan aminotransferase related 2	3.21065	6.12509	0.931868	1.62176	0.00745	0.0165147	yes		Peaxi162Scf00045g01736	1.86501	2.38975	5.2035	0.0225415	0.0772723
XLOC_016184	Peaxi162Scf00237g01219	RNA helicase family protein	2.12951	4.06009	0.930994	2.07892	0.0008	0.002331	yes		Peaxi162Scf00175g00021	1.86339	0.0881703	3.01539	0.0824776	0.199845
XLOC_023217	Peaxi162Scf00451g00075	Transmembrane amino acid transporter family protein	11.8558	22.6036	0.930961	2.26781	0.0007	0.00206849	yes		Peaxi162Scf01040g00007	1.86335	0.60611	2.01972	0.155268	0.311921
XLOC_033175	Peaxi162Scf01174g00016	amino acid permease 6	36.8431	70.2066	0.930212	2.39405	5e-05	0.000185415	yes		Peaxi162Scf00231g00512	1.86223	3.05589	13.2011	0.00027979	0.0022833
XLOC_008908	Peaxi162Scf00094g01314	Protein kinase superfamily protein	4.25328	8.10016	0.929374	1.77999	0.00415	0.00993522	yes		Peaxi162Scf00016g00062	1.86193	1.72097	9.327	0.00225802	0.0128045
XLOC_012190	Peaxi162Scf00152g00942	Calmodulin-binding transcription activator 2	8.75767	16.674	0.928981	1.64932	0.0062	0.0140815	yes		Peaxi162Scf00181g00068	1.86126	3.02475	12.7117	0.000363366	0.00285402
XLOC_020246	Peaxi162Scf00359g01116	RNA helicase family protein	3.45711	6.58088	0.928714	2.12667	0.00045	0.00139113	yes		Peaxi162Scf00818g00532	1.85913	3.6471	6.94628	0.00839939	0.0362578
XLOC_008524	Peaxi162Scf00088g00106	conserved hypothetical protein [Ricinus communis] gb|EEF31624.1| conserved hypothetical protein [Ricinus communis]	2.72756	5.19079	0.928344	1.32062	0.02325	0.0442362	yes		Peaxi162Scf00472g00221	1.8561	4.1515	17.2977	3.2e-05	0.000348186
XLOC_010682	Peaxi162Scf00126g00232	beta-xylosidase 1	331.722	630.932	0.927509	1.62292	0.00895	0.0193773	yes		Peaxi162Scf00566g00064	1.85535	2.62246	8.96301	0.00275501	0.0150598
XLOC_027500	Peaxi162Scf00675g00049	Histone-lysine N-methyltransferase, H3 lysine-4 specific	3.4647	6.58944	0.927424	2.1463	0.0004	0.00125109	yes		Peaxi162Scf00673g00129	1.85499	3.92023	39.1013	4.02e-10	1.32e-08
XLOC_028416	Peaxi162Scf00716g00016	Tetratricopeptide repeat (TPR)-like superfamily protein	1.75512	3.33421	0.92578	1.97414	0.0013	0.00359078	yes		Peaxi162Scf00102g01853	1.85496	2.65472	35.0455	3.22e-09	8.97e-08
XLOC_025073	Peaxi162Scf00540g00218	20G-Fe(II) oxidoreductase, putative [Theobroma cacao] gb|EOY33692.1| 20G-Fe(II) oxidoreductase, putative [Theobroma cacao]	7.61263	14.4405	0.923655	1.82593	0.0022	0.0057185	yes		Peaxi162Scf00049g01720	1.85283	3.61207	28.1531	1.12e-07	2.25e-06
XLOC_015491	Peaxi162Scf00220g00229	zinc induced facilitator-like 1	2.913	5.52388	0.923178	1.63477	0.0099	0.0211473	yes		Peaxi162Scf00074g01736	1.85273	2.58342	8.67507	0.00322592	0.0170577
XLOC_020298	Peaxi162Scf00360g00092	conserved hypothetical protein [Ricinus communis] gb|EEF35252.1| conserved hypothetical protein [Ricinus communis]	5.69613	10.7998	0.922944	1.16814	0.1012	0.156292	no		Peaxi162Scf00740g00137	1.85147	1.06229	9.135	0.00250766	0.0139583
XLOC_002779	Peaxi162Scf00016g00358	RNA-binding protein 28	6.23868	11.8251	0.922536	2.1812	0.0003	0.000964629	yes		Peaxi162Scf00525g00021	1.851	1.28898	7.44612	0.00635735	0.0291248
XLOC_022347	Peaxi162Scf00420g00943	Eukaryotic release factor 1-2 [Theobroma cacao] gb|EOY03027.1| Eukaryotic release factor 1-2 [Theobroma cacao]	15.1759	28.7467	0.921615	2.0321	0.0013	0.00359078	yes		Peaxi162Scf00036g00221	1.85081	7.59281	11.7953	0.000593811	0.0042863
XLOC_000064	Peaxi162Scf00000g00783	tRNA (guanine(37)-N1)-methyltransferase 1	2.27732	4.31361	0.921561	1.56466	0.0152	0.0306321	yes		Peaxi162Scf00424g00414	1.8507	5.61432	38.2934	6.09e-10	1.94e-08
XLOC_034619	Peaxi162Scf01762g00013		1.54771	2.93128	0.921393	0.840249	0.15995	0.22819	no		Peaxi162Scf01517g00133	1.85007	4.70887	19.0665	1.26e-05	0.000155819
XLOC_031233	Peaxi162Scf00938g00430	Cyclin-dependent kinase inhibitor family protein	7.41652	14.0434	0.92108	1.83691	0.003	0.0074794	yes		Peaxi162Scf00710g00534	1.84912	2.92445	17.494	2.88e-05	0.000319261
XLOC_013510	Peaxi162Scf00175g00519	6-phosphogluconolactonase 1	330.759	626.226	0.920904	2.15216	0.0001	0.00035384	yes		Peaxi162Scf00160g01532	1.84854	0.632118	6.88266	0.00870361	0.037238
XLOC_024453	Peaxi162Scf00516g00518	Cysteine proteinase inhibitor 6	183.698	347.603	0.920105	2.21969	0.0005	0.00152937	yes		Peaxi162Scf00017g03031	1.84748	3.72031	4.30919	0.037907	0.114051
XLOC_005206	Peaxi162Scf00045g01524	7-dehydrocholesterol reductase, putative [Ricinus communis] gb|EEF48723.1| 7-dehydrocholesterol reductase, putative [Ricinus communis]	2.09566	3.9637	0.919446	0.849539	0.1276	0.189418	no		Peaxi162Scf00597g00827	1.84624	3.07285	19.9436	7.98e-06	0.000103316
XLOC_033319	Peaxi162Scf01204g00123	Unknown protein	1.57295	2.97238	0.91815	0.877821	0.1172	0.176768	no		Peaxi162Scf00558g00510	1.84534	2.64287	6.85337	0.0088474	0.0377207
XLOC_022281	Peaxi162Scf00420g00843	Nuclear factor kappa-B-binding protein, putative [Theobroma cacao] gb|EOY02964.1| Nuclear factor kappa-B-binding protein, putative [Theobroma cacao]	8.34694	15.7703	0.917888	1.63753	0.00645	0.0145713	yes		Peaxi162Scf00423g00716	1.84534	1.57396	5.68655	0.0170955	0.0624152
XLOC_018364	Peaxi162Scf00303g01112	plant glycogenin-like starch initiation protein 3	4.94279	9.33859	0.91788	1.85615	0.00245	0.0062886	yes		Peaxi162Scf00114g00117	1.84421	3.83109	5.96364	0.0146038	0.0554732
XLOC_025637	Peaxi162Scf00566g00031	Protein of unknown function, DUF547	2.50418	4.73085	0.917759	1.49241	0.0114	0.023892	yes		Peaxi162Scf00300g00087	1.84115	5.67307	8.06195	0.00452046	0.0223082
XLOC_034036	Peaxi162Scf01363g00023	Unknown protein	2.17383	4.10522	0.917221	1.66157	0.00535	0.0123868	yes		Peaxi162Scf00259g00018	1.84112	6.14166	6.94009	0.00842848	0.036331
XLOC_003866	Peaxi162Scf00028g00413	Integrator complex subunit 4	1.84979	3.49106	0.916307	1.22115	0.0451	0.0783369	no		Peaxi162Scf00176g00122	1.84093	2.49033	9.42962	0.00213509	0.0122397
XLOC_022012	Peaxi162Scf00409g00033	Histone H2B.1	6.26389	11.8205	0.916164	1.13501	0.04935	0.0846178	no		Peaxi162Scf00300g00049	1.83955	0.693288	4.61169	0.0317548	0.100054
XLOC_013344	Peaxi162Scf00171g00421	Coiled-coil domain-containing protein 84, putative isoform 1 [Theobroma cacao] gb|EOY22487.1| Coiled-coil domain-containing protein 84, putative isoform 1 [Theobroma cacao]	1.64155	3.09622	0.915448	1.24211	0.04465	0.0776652	no		Peaxi162Scf00120g00724	1.83792	-0.256184	3.74784	0.0528758	0.145808
XLOC_014126	Peaxi162Scf00189g01212	Cysteine proteinases superfamily protein	19.3024	36.3922	0.914852	2.35385	0.00015	0.000513767	yes		Peaxi162Scf00643g00063	1.83758	1.55044	2.89901	0.0886342	0.209877
XLOC_015643	Peaxi162Scf00224g00514	NAC domain protein,	6.79839	12.81	0.914004	1.72399	0.0046	0.0108609	yes		Peaxi162Scf00177g00002	1.83753	4.55692	43.2314	4.86e-11	1.88e-09
XLOC_014771	Peaxi162Scf00205g00039	ABC-2 type transporter family protein	6.54518	12.3327	0.91399	2.09825	0.0004	0.00125109	yes		Peaxi162Scf00708g00012	1.83748	8.72946	42.3692	7.56e-11	2.84e-09
XLOC_002134	Peaxi162Scf00013g03114	3-phosphoshikimate 1-carboxyvinyltransferase 2	88.7947	167.287	0.913781	2.32864	0.0002	0.000667709	yes		Peaxi162Scf00232g00517	1.83582	5.57434	32.775	1.03e-08	2.61e-07
XLOC_022282	Peaxi162Scf00420g00844	Nuclear factor kappa-B-binding protein, putative [Theobroma cacao] gb|EOY02964.1| Nuclear factor kappa-B-binding protein, putative [Theobroma cacao]	2.88303	5.42994	0.913348	1.79898	0.0028	0.00703987	yes		Peaxi162Scf00038g02031	1.83491	6.1346	32.4929	1.2e-08	2.98e-07
XLOC_000178	Peaxi162Scf00001g10028	Bifunctional inhibitor/lipid-transfer protein/seed storage 2S albumin superfamily protein	35.3674	66.5889	0.912863	2.22585	0.0004	0.00125109	yes		Peaxi162Scf00038g00833	1.83421	1.0629	5.66536	0.0173032	0.0629737
XLOC_031342	Peaxi162Scf00945g00013	Auxin-responsive GH3 family protein	15.705	29.5615	0.912494	2.23839	5e-05	0.000185415	yes		Peaxi162Scf00000g00067	1.83413	3.11603	27.1825	1.85e-07	3.5e-06
XLOC_008924	Peaxi162Scf00095g00133	inosine-uridine preferring nucleoside hydrolase family protein	3.41338	6.42306	0.91206	1.88108	0.0029	0.00726086	yes		Peaxi162Scf00008g02125	1.83295	1.6351	6.04534	0.0139431	0.053614
XLOC_008293	Peaxi162Scf00084g00077	purine permease 10	2.47373	4.65251	0.911322	1.02707	0.05965	0.0995885	no		Peaxi162Scf00049g00911	1.83167	1.67698	2.04028	0.153182	0.30898
XLOC_015171	Peaxi162Scf00210g00079	Unknown protein	4.21842	7.93334	0.911227	0.753717	0.30145	0.380062	no		Peaxi162Scf00016g00429	1.83113	0.685519	4.34255	0.0371712	0.112442
XLOC_012063	Peaxi162Scf00152g00012	U-box domain-containing protein 26	1.62118	3.04878	0.911186	1.13865	0.05735	0.0962752	no		Peaxi162Scf00332g00749	1.82616	5.72837	15.8883	6.72e-05	0.000669102
XLOC_021683	Peaxi162Scf00400g00512	Plant neutral invertase family protein	52.1739	98.1127	0.911113	2.23493	0.0001	0.00035384	yes		Peaxi162Scf00763g00232	1.82454	2.58954	12.5963	0.00038651	0.00300165
XLOC_007069	Peaxi162Scf00069g01735	Unknown protein	4.6162	8.67907	0.910834	1.91343	0.0018	0.0047873	yes		Peaxi162Scf01181g00014	1.82373	1.75557	7.30888	0.00686147	0.0309551
XLOC_005149	Peaxi162Scf00045g00226	NAD(P)-binding Rossmann-fold superfamily protein	1.50051	2.8209	0.910706	1.52157	0.0151	0.0304588	yes		Peaxi162Scf00002g00534	1.82278	3.20085	16.5258	4.8e-05	0.000500008
XLOC_003067	Peaxi162Scf00017g02219	ARM repeat superfamily protein	3.97819	7.47497	0.909957	1.75281	0.00465	0.0109644	yes		Peaxi162Scf00538g00613	1.82111	6.05669	14.5132	0.000139183	0.0012512
XLOC_018573	Peaxi162Scf00309g00413	Homeodomain-like superfamily protein	1.52508	2.86516	0.909726	1.14332	0.0629	0.104238	no		Peaxi162Scf00953g00001	1.82036	2.04199	17.2797	3.23e-05	0.000351139
XLOC_007374	Peaxi162Scf00073g02324	Zinc ion binding,DNA binding,helicases,ATP binding,nucleic acid binding isoform 2 [Theobroma cacao] gb|EOY20188.1| Zinc ion binding,DNA binding,helicases,ATP binding,nucleic acid binding isoform 2 [Theobroma cacao]	4.32133	8.1166	0.909398	1.45599	0.0159	0.0318565	yes		Peaxi162Scf00332g00530	1.81931	2.06932	2.07712	0.149522	0.303796
XLOC_006596	Peaxi162Scf00064g01428	Auxin efflux carrier family protein	24.3507	45.7293	0.909155	2.30096	5e-05	0.000185415	yes		Peaxi162Scf01013g00127	1.81897	2.72778	13.029	0.000306701	0.00247079
XLOC_032914	Peaxi162Scf01132g00127	DNAJ heat shock N-terminal domain-containing protein	2.15312	4.04204	0.90865	1.48338	0.01995	0.0387453	yes		Peaxi162Scf00000g00678	1.81769	-0.044452	4.41993	0.0355214	0.108866
XLOC_013483	Peaxi162Scf00174g00105	Ornithine decarboxylase	79.0186	148.219	0.90747	2.38053	0.0001	0.00035384	yes		Peaxi162Scf00660g00038	1.81753	3.82963	20.4417	6.15e-06	8.29e-05
XLOC_021551	Peaxi162Scf00395g00111	WPP domain-associated protein	3.00547	5.63432	0.906651	1.90367	0.00155	0.00419549	yes		Peaxi162Scf00297g01023	1.81745	1.80206	6.61108	0.0101346	0.042049
XLOC_010786	Peaxi162Scf00128g00723	response regulator 11	17.395	32.6087	0.906585	2.28372	0.0001	0.00035384	yes		Peaxi162Scf01013g00022	1.81737	1.01155	5.86104	0.0154797	0.0579152
XLOC_022717	Peaxi162Scf00435g01013	ARM repeat superfamily protein	8.07858	15.1439	0.906559	2.40323	5e-05	0.000185415	yes		Peaxi162Scf00013g00269	1.8142	0.913642	3.1625	0.0753478	0.187595
XLOC_030902	Peaxi162Scf00912g00111	Caffeic acid 3-O-methyltransferase	112.961	211.735	0.906436	2.31319	0.00015	0.000513767	yes		Peaxi162Scf00102g00045	1.81308	0.392239	2.91302	0.087867	0.208848
XLOC_003728	Peaxi162Scf00026g00312	Pentatricopeptide repeat-containing protein	4.97815	9.32911	0.906129	1.94507	0.0014	0.00383394	yes		Peaxi162Scf00042g02728	1.81121	4.33378	15.8165	6.98e-05	0.000692631
XLOC_029460	Peaxi162Scf00784g00035	Late embryogenesis abundant (LEA) hydroxyproline-rich glycoprotein family	17.9436	33.6261	0.906112	1.98535	0.0008	0.002331	yes		Peaxi162Scf00876g00433	1.80998	2.04097	4.73638	0.0295311	0.0950059
XLOC_021834	Peaxi162Scf00404g00007	with no lysine (K) kinase 1	2.72969	5.11107	0.904889	1.62403	0.00615	0.0139822	yes		Peaxi162Scf00783g00014	1.8095	6.73244	21.6362	3.3e-06	4.74e-05
XLOC_009722	Peaxi162Scf00108g00224	Protein phosphatase 2C family protein	13.5504	25.3671	0.90463	1.99113	0.00045	0.00139113	yes		Peaxi162Scf00092g00123	1.80825	1.74091	5.81408	0.0158984	0.0590968
XLOC_015372	Peaxi162Scf00216g00141	RNA helicase, ATP-dependent, SK12/DOB1 protein	1.72057	3.22069	0.904485	1.36928	0.03105	0.0567419	no		Peaxi162Scf00761g00018	1.80817	2.40527	1.99119	0.158216	0.31566
XLOC_007584	Peaxi162Scf00074g00364	NAD(P)-binding Rossmann-fold superfamily protein	1.36868	2.56104	0.903942	1.0186	0.0749	0.121103	no		Peaxi162Scf00331g00014	1.80731	2.52538	12.8608	0.000335528	0.00266672
XLOC_021491	Peaxi162Scf00393g00027	xyloglucan endotransglucosylase/hydrolase 28	5.70645	10.6716	0.903114	1.59771	0.00905	0.0195658	yes		Peaxi162Scf00012g00249	1.80708	2.21061	3.60727	0.0575276	0.154923
XLOC_001936	Peaxi162Scf00011g00085	Protein kinase superfamily protein	2.89283	5.40352	0.901419	1.19072	0.03425	0.0617598	no		Peaxi162Scf00134g00115	1.80628	-0.394816	2.09143	0.148127	0.301791
XLOC_016014	Peaxi162Scf00232g00045	Chaperone DnaJ-domain superfamily protein	2.25758	4.21401	0.900417	0.845735	0.15915	0.227225	no		Peaxi162Scf00351g00526	1.80518	1.13675	3.99365	0.0456721	0.131195
XLOC_023716	Peaxi162Scf00472g00007	C2H2-like zinc finger protein	1.56452	2.92021	0.900356	1.11266	0.07135	0.116137	no		Peaxi162Scf00192g00922	1.80301	1.70042	8.73733	0.00311761	0.0165964
XLOC_033115	Peaxi162Scf01164g00128	Cysteine synthase 2	2.96867	5.5391	0.899834	1.41628	0.01955	0.0380746	yes		Peaxi162Scf00038g01961	1.80295	4.04409	6.4976	0.010802	0.0442331
XLOC_014092	Peaxi162Scf00189g00812	TRAM, LAG1 and CLN8 (TLC) lipid-sensing domain containing protein	12.4635	23.2378	0.898766	1.85769	0.00425	0.0101422	yes		Peaxi162Scf00311g00059	1.80287	3.87755	7.82809	0.00514404	0.0246743
XLOC_012631	Peaxi162Scf00160g01527	acetyl-CoA carboxylase 1	18.6004	34.6662	0.898198	2.2969	0.0001	0.00035384	yes		Peaxi162Scf00332g00629	1.80173	1.51412	3.84297	0.0499551	0.140009
XLOC_012881	Peaxi162Scf00165g00912	RHOMBOID-like 1	65.1572	121.409	0.897876	2.44134	0.00015	0.000513767	yes		Peaxi162Scf00258g00432	1.80071	2.48086	13.6493	0.000220327	0.00185806
XLOC_028479	Peaxi162Scf00720g10014	Unknown protein	12.5558	23.3905	0.897568	1.78099	0.0035	0.00855716	yes		Peaxi162Scf00421g00419	1.80067	2.90774	4.78398	0.0287257	0.092891
XLOC_031348	Peaxi162Scf00945g00123	Maternal effect embryo arrest 59, putative isoform 1 [Theobroma cacao] gb|EOX91570.1| Maternal effect embryo arrest 59, putative isoform 1 [Theobroma cacao]	45.338	84.4418	0.897238	1.94413	0.00155	0.00419549	yes		Peaxi162Scf00078g00244	1.80066	0.84744	2.20874	0.137231	0.286408
XLOC_000014	Peaxi162Scf00000g02614	Unknown protein	2.67175	4.97539	0.897024	1.58413	0.0094	0.0202203	yes		Peaxi162Scf00043g00067	1.79755	11.7426	22.7506	1.84e-06	2.85e-05
XLOC_025260	Peaxi162Scf00548g00314	conserved hypothetical protein [Ricinus communis] gb|EEF37115.1| conserved hypothetical protein [Ricinus communis]	21.6717	40.3397	0.896385	1.99298	0.0011	0.00309629	yes		Peaxi162Scf00089g01742	1.79739	4.98447	48.9289	2.65e-12	1.28e-10
XLOC_011437	Peaxi162Scf00134g01213	LOB domain-containing protein 14	6.01238	11.1878	0.895922	1.27462	0.0299	0.0549264	no		Peaxi162Scf00123g00014	1.79725	1.59278	9.68794	0.00185482	0.0108984
XLOC_007614	Peaxi162Scf00074g00931	PHD finger protein-related	2.89181	5.381	0.895902	1.44094	0.0157	0.0315106	yes		Peaxi162Scf00068g02513	1.79662	1.4378	10.0824	0.00149692	0.00910845
XLOC_023463	Peaxi162Scf00461g00017	Aluminium induced protein with YGL and LRDR motifs	3.67534	6.83641	0.89536	1.40795	0.0178	0.035114	yes		Peaxi162Scf00390g00330	1.7945	2.22065	7.75008	0.00537103	0.0255207
XLOC_010322	Peaxi162Scf00119g00811	Haloacid dehalogenase-like hydrolase (HAD) superfamily protein	54.1589	100.663	0.894259	2.31177	0.00015	0.000513767	yes		Peaxi162Scf00423g00727	1.79227	1.6635	4.70092	0.0301465	0.0964165
XLOC_006395	Peaxi162Scf00061g00093	RING/U-box superfamily protein	12.7748	23.7422	0.894157	1.67133	0.0065	0.0146688	yes		Peaxi162Scf00403g00716	1.79104	1.7255	11.3172	0.000767914	0.00529109
XLOC_005600	Peaxi162Scf00047g01312	Inosine triphosphate pyrophosphatase family protein	2.39792	4.4564	0.894093	1.04493	0.075	0.121242	no		Peaxi162Scf00770g00114	1.79066	6.23703	37.7635	7.99e-10	2.49e-08
XLOC_029018	Peaxi162Scf00756g00018	Protein EPIDERMAL PATTERNING FACTOR 2	2.2735	4.22445	0.893849	1.41059	0.0494	0.0846922	no		Peaxi162Scf00085g00523	1.78951	2.56766	2.13767	0.14372	0.295956
XLOC_007622	Peaxi162Scf00074g01119	Avr9/Cf-9 rapidly elicited protein 194 [Nicotiana tabacum]	15.6246	29.0305	0.893746	1.55323	0.0089	0.0192842	yes		Peaxi162Scf00067g01926	1.78894	4.21171	30.5176	3.31e-08	7.48e-07
XLOC_032750	Peaxi162Scf01102g00005	starch synthase 3	3.91666	7.27085	0.892499	2.01076	0.0003	0.000964629	yes		Peaxi162Scf00102g01854	1.78857	6.5355	21.3961	3.74e-06	5.29e-05
XLOC_006925	Peaxi162Scf00067g01926	Spermatogenesis-associated protein 20 isoform 1 [Theobroma cacao] gb|EOX94975.1| Spermatogenesis-associated protein 20 isoform 1 [Theobroma cacao]	5.64386	10.4756	0.892273	2.08222	0.0005	0.00152937	yes		Peaxi162Scf00802g00238	1.78805	1.77442	2.0653	0.150685	0.305321
XLOC_020614	Peaxi162Scf00365g00043	Ethylene-responsive transcription factor RAP2-10	26.2594	48.6997	0.891081	1.95453	0.00145	0.00395485	yes		Peaxi162Scf00284g00123	1.78763	1.17593	1.99826	0.15748	0.314656
XLOC_002616	Peaxi162Scf00016g00106	Cytochrome c biogenesis protein CCS1, chloroplastic	2.52985	4.69129	0.890931	1.47756	0.0179	0.0352845	yes		Peaxi162Scf00147g01822	1.78694	4.44172	15.9881	6.37e-05	0.00063876
XLOC_007684	Peaxi162Scf00075g01534	Eukaryotic translation initiation factor 2A	3.75783	6.96745	0.890732	0.974512	0.09925	0.15375	no		Peaxi162Scf01287g00012	1.78668	5.21374	31.9679	1.57e-08	3.81e-07
XLOC_004932	Peaxi162Scf00041g00112	VQ motif-containing family protein [Populus trichocarpa] gb|EEE94381.1| VQ motif-containing family protein [Populus trichocarpa]	4.11485	7.62746	0.890364	1.67629	0.00475	0.0111685	yes		Peaxi162Scf01176g00024	1.78661	0.865081	6.20123	0.0127661	0.050135
XLOC_032397	Peaxi162Scf01058g00146	Protein NRT1/ PTR FAMILY 8.1	7.70964	14.289	0.890169	2.03835	0.00065	0.00193585	yes		Peaxi162Scf00092g01021	1.78621	3.90621	12.9011	0.00032839	0.00261701
XLOC_011425	Peaxi162Scf00134g02029	Nuclear transcription factor Y subunit C-9	112.61	208.63	0.889603	2.33656	0.0001	0.00035384	yes		Peaxi162Scf00386g00530	1.78603	0.696981	7.75972	0.00534244	0.0254257
XLOC_003783	Peaxi162Scf00026g00214	Wall-associated receptor kinase-like 20 [Theobroma cacao] gb|EOY00240.1| Wall-associated receptor kinase-like 20 [Theobroma cacao]	1.74249	3.22817	0.889564	1.10692	0.07165	0.116556	no		Peaxi162Scf01340g00219	1.78525	2.09652	9.03991	0.00264149	0.0145739
XLOC_027863	Peaxi162Scf00689g00557	DnaJ homolog subfamily B member 13	1.58974	2.94431	0.889135	0.976961	0.0934	0.146114	no		Peaxi162Scf00505g00053	1.78274	5.23805	43.6198	3.99e-11	1.57e-09
XLOC_002621	Peaxi162Scf00016g01128	RING/U-box superfamily protein	8.97154	16.6082	0.888469	1.37653	0.0267	0.0497994	yes		Peaxi162Scf00789g00035	1.78079	2.69361	17.5589	2.79e-05	0.000310834
XLOC_014095	Peaxi162Scf00189g00133	GTPase Obg	2.03597	3.768	0.888078	1.54529	0.01155	0.0241601	yes		Peaxi162Scf00299g00717	1.78008	1.8224	2.11749	0.145625	0.29872
XLOC_023649	Peaxi162Scf00469g00141	basic helix-loop-helix (bHLH) DNA-binding superfamily protein	6.97025	12.891	0.887083	1.55812	0.0108	0.0228033	yes		Peaxi162Scf00032g02617	1.78005	1.60455	9.25684	0.00234617	0.0131977
XLOC_007010	Peaxi162Scf00069g00162	VQ motif-containing protein	106.48	196.894	0.886831	2.25557	0.0001	0.00035384	yes		Peaxi162Scf00549g00311	1.77993	2.54793	3.6506	0.056049	0.152208
XLOC_031495	Peaxi162Scf00957g00225	BEST Arabidopsis thaliana protein match is: proline-rich family protein	3.89981	7.21055	0.886706	0.430237	0.44785	0.528493	no		Peaxi162Scf00069g00612	1.77848	5.98361	2.13629	0.14385	0.296076
XLOC_033678	Peaxi162Scf01284g00020	Plant neutral invertase family protein	8.04109	14.8652	0.886479	2.06487	0.0004	0.00125109	yes		Peaxi162Scf01713g00018	1.77846	3.25461	2.15417	0.142183	0.293609
XLOC_017300	Peaxi162Scf00271g00055	Cytosolic sulfotransferase 5	3.44756	6.37221	0.886217	1.26634	0.0346	0.0623064	no		Peaxi162Scf00362g00360	1.77576	6.52339	24.2191	8.6e-07	1.42e-05
XLOC_016951	Peaxi162Scf00263g00126	alcohol dehydrogenase 1	67.0074	123.841	0.886099	2.25383	0.0001	0.00035384	yes		Peaxi162Scf00449g00015	1.77396	1.02713	7.02955	0.00801755	0.0349084
XLOC_024955	Peaxi162Scf00536g00422	Telomere length regulation protein TEL2 homolog	1.50435	2.77897	0.885413	1.47693	0.0128	0.0264063	yes		Peaxi162Scf00164g01131	1.77318	1.54145	8.43089	0.003689	0.0189972
XLOC_024401	Peaxi162Scf00516g00021	Calmodulin binding protein, putative [Theobroma cacao] gb|EOY22561.1| Calmodulin binding protein, putative [Theobroma cacao]	1.91746	3.53839	0.883895	1.81033	0.00395	0.0095152	yes		Peaxi162Scf00045g00335	1.77286	0.496218	1.99678	0.157634	0.314812
XLOC_002363	Peaxi162Scf00015g00326	To encode a PR protein, Belongs to the plant thionin family with the following members:, putative [Theobroma cacao] gb|EOY26334.1| To encode a PR protein, Belongs to the plant thionin family with the following members:, putative [Theobroma cacao]	76.8673	141.823	0.883651	2.36782	5e-05	0.000185415	yes		Peaxi162Scf00164g01110	1.77281	4.57454	2.15419	0.142182	0.293609
XLOC_033860	Peaxi162Scf01313g00027	anthranilate synthase 2	2.5008	4.61198	0.882997	1.48233	0.0134	0.027474	yes		Peaxi162Scf01385g00023	1.77229	1.63551	2.00599	0.156679	0.313738
XLOC_013049	Peaxi162Scf00167g00810	alpha/beta-Hydrolases superfamily protein	6.17966	11.3873	0.881829	1.73183	0.00455	0.0107576	yes		Peaxi162Scf00469g00528	1.77109	2.56543	8.00935	0.00465363	0.0228295
XLOC_022028	Peaxi162Scf00411g00048	Chloroplast-targeted copper chaperone protein, putative [Theobroma cacao] gb|EOY34163.1| Chloroplast-targeted copper chaperone protein, putative [Theobroma cacao]	35.4532	65.3002	0.881173	2.28892	0.00025	0.000817896	yes		Peaxi162Scf00038g01529	1.76954	3.04122	12.5793	0.000390044	0.00302682
XLOC_034110	Peaxi162Scf01390g00031	40s ribosomal protein SA	2.64086	4.8623	0.880629	1.92225	0.0019	0.00502129	yes		Peaxi162Scf00521g00036	1.76887	5.11527	27.3012	1.74e-07	3.34e-06
XLOC_029603	Peaxi162Scf00793g00314	Pentatricopeptide repeat-containing protein	2.74973	5.06261	0.880589	1.5834	0.0153	0.0308092	yes		Peaxi162Scf00390g00017	1.76738	1.37456	4.17659	0.0409861	0.12092
XLOC_020199	Peaxi162Scf00357g00811	serpin 2	52.0559	95.7922	0.879845	2.38445	5e-05	0.000185415	yes		Peaxi162Scf00474g00612	1.76654	8.12254	8.59763	0.00336601	0.0176588
XLOC_022412	Peaxi162Scf00422g00514	Zinc transporter 5 [Morus notabilis]	6.43524	11.8395	0.879548	1.81447	0.00305	0.0075881	yes		Peaxi162Scf00007g01332	1.76499	0.272933	1.99207	0.158125	0.315549
XLOC_003261	Peaxi162Scf00020g00194	Pentatricopeptide repeat-containing protein	2.01216	3.70122	0.879256	1.3377	0.0187	0.0366415	yes		Peaxi162Scf00062g01316	1.76386	-0.677444	3.07287	0.0796088	0.194794
XLOC_022661	Peaxi162Scf00434g00033	Unknown protein	4.31936	7.94369	0.878991	1.45145	0.0143	0.0290561	yes		Peaxi162Scf00038g01146	1.76383	2.2837	9.24461	0.0023619	0.0132717
XLOC_016600	Peaxi162Scf00252g00123		6.70922	12.3336	0.878371	1.54035	0.0102	0.0217057	yes		Peaxi162Scf00125g00710	1.76199	3.69993	3.67497	0.0552353	0.150789
XLOC_021047	Peaxi162Scf00380g00816	TGACG-sequence-specific DNA-binding protein TGA-2.1	2.29506	4.21871	0.878271	1.42762	0.01645	0.0328055	yes		Peaxi162Scf00263g01017	1.75982	1.46163	8.01241	0.0046458	0.0228127
XLOC_006042	Peaxi162Scf00055g02414	alanine:glyoxylate aminotransferase 3	104.167	191.464	0.878179	2.12763	0.00025	0.000817896	yes		Peaxi162Scf00698g00416	1.75875	2.46691	12.4064	0.000427876	0.00326415
XLOC_029686	Peaxi162Scf00801g00310	High-affinity nitrate transporter 3.1	68.5612	126.006	0.87803	2.27886	0.0001	0.00035384	yes		Peaxi162Scf00235g00215	1.7581	1.22558	4.27641	0.0386448	0.115716
XLOC_007895	Peaxi162Scf00078g01219	Chitinase family protein	1207.47	2218.25	0.877429	1.52568	0.0085	0.0185238	yes		Peaxi162Scf01274g00011	1.75747	2.56965	4.08054	0.0433799	0.126121
XLOC_020253	Peaxi162Scf00359g00124	RNA-binding protein pno1	16.7029	30.6674	0.87661	1.88958	0.0011	0.00309629	yes		Peaxi162Scf00013g00059	1.75745	0.17027	2.93969	0.0864271	0.206302
XLOC_005900	Peaxi162Scf00052g00052	F-box family protein	9.2544	16.9862	0.876155	1.83667	0.0033	0.0081304	yes		Peaxi162Scf00390g00326	1.75643	3.92022	32.3591	1.28e-08	3.18e-07
XLOC_024115	Peaxi162Scf00493g00120	Protein of unknown function, DUF642	30.9812	56.8487	0.875735	2.28869	0.0002	0.000667709	yes		Peaxi162Scf00485g00025	1.75631	0.459387	1.84587	0.174265	0.337419
XLOC_029900	Peaxi162Scf00815g00121	NAC domain containing protein 62	5.65111	10.3676	0.875479	1.87566	0.00125	0.00346795	yes		Peaxi162Scf00434g00337	1.75516	3.20586	10.1832	0.00141725	0.00870525
XLOC_022520	Peaxi162Scf00427g00516	G-box binding factor 1	7.57337	13.8935	0.8754	1.93073	0.0012	0.0033442	yes		Peaxi162Scf00042g02519	1.75456	1.63041	10.1172	0.00146889	0.00897451
XLOC_024789	Peaxi162Scf00529g00815	sodium hydrogen exchanger 5	9.47531	17.3712	0.874454	1.97797	0.001	0.00284413	yes		Peaxi162Scf00152g00029	1.75443	7.01531	52.2597	4.86e-13	2.61e-11
XLOC_008288	Peaxi162Scf00084g00024	Reticulon family protein	2.1706	3.97923	0.874393	0.668995	0.25695	0.332391	no		Peaxi162Scf01078g00514	1.75173	2.06753	14.5253	0.000138288	0.00124423
XLOC_032334	Peaxi162Scf01052g00031	calcium-binding protein [Lotus japonicus] gb|AFK41632.1| unknown [Lotus japonicus]	2.62243	4.80311	0.873061	0.84934	0.19895	0.272729	no		Peaxi162Scf00067g01119	1.75019	4.77217	10.9054	0.000958835	0.00634416
XLOC_020440	Peaxi162Scf00362g10019	Mitochondrial phosphate carrier protein 1, mitochondrial	2.80084	5.12664	0.872154	1.16972	0.0819	0.130724	no		Peaxi162Scf00272g00922	1.74981	2.77802	27.1232	1.91e-07	3.6e-06
XLOC_019996	Peaxi162Scf00350g00216	DNA mismatch repair protein MutS	3.96837	7.26283	0.871985	1.65815	0.0064	0.0144727	yes		Peaxi162Scf00098g00611	1.74938	0.663524	2.74259	0.0977065	0.225496
XLOC_014782	Peaxi162Scf00205g00721	transcriptional factor B3 family protein	3.84469	7.03605	0.871899	1.55447	0.0099	0.0211473	yes		Peaxi162Scf00089g01220	1.74884	3.47884	17.3752	3.07e-05	0.000335683
XLOC_001095	Peaxi162Scf00005g01017	cytochrome P450, family 716, subfamily A, polypeptide 1	6.63263	12.1369	0.871741	1.81964	0.0019	0.00502129	yes		Peaxi162Scf00067g02114	1.74705	5.0324	28.2944	1.04e-07	2.1e-06
XLOC_024443	Peaxi162Scf00516g00221	DEK domain-containing chromatin associated protein	12.9842	23.7563	0.87155	2.18516	0.00035	0.00110899	yes		Peaxi162Scf00241g00914	1.74687	-0.321983	2.31954	0.127758	0.273636
XLOC_008348	Peaxi162Scf00085g02210	Protein kinase superfamily protein	11.0182	20.1585	0.871501	2.05093	0.00045	0.00139113	yes		Peaxi162Scf00038g01911	1.74605	1.32164	3.31308	0.0687305	0.17539
XLOC_013313	Peaxi162Scf00171g00930	Guanine nucleotide-binding protein alpha-2 subunit	2.75946	5.04622	0.870814	1.72153	0.0047	0.0110673	yes		Peaxi162Scf01163g00003	1.74324	-0.222788	1.4996	0.220733	0.395794
XLOC_007772	Peaxi162Scf00076g00081	atypical CYS HIS rich thioredoxin 4	22.4462	41.0206	0.869879	2.21456	0.00025	0.000817896	yes		Peaxi162Scf00009g00434	1.74293	4.90783	42.3537	7.62e-11	2.85e-09
XLOC_013023	Peaxi162Scf00166g01048	ERD (early-responsive to dehydration stress) family protein	3.61385	6.6004	0.869017	1.81052	0.00425	0.0101422	yes		Peaxi162Scf00188g00931	1.74273	4.86883	28.7826	8.1e-08	1.67e-06
XLOC_016133	Peaxi162Scf00235g00837	lipid-binding serum glycoprotein family protein	9.8347	17.9609	0.86891	2.0212	0.00165	0.00443308	yes		Peaxi162Scf00016g00049	1.74108	5.7232	50.4569	1.22e-12	6.14e-11
XLOC_021094	Peaxi162Scf00382g00313	Alpha-glucosidase	12.6803	23.1538	0.868665	2.24325	0.0001	0.00035384	yes		Peaxi162Scf00342g00111	1.74057	1.01162	3.13408	0.0766715	0.189909
XLOC_003030	Peaxi162Scf00017g00615	Protein DEHYDRATION-INDUCED 19 homolog 4	2.39861	4.37975	0.868652	1.04934	0.0854	0.135473	no		Peaxi162Scf00658g00065	1.74056	2.49885	12.7238	0.000361037	0.00283787
XLOC_005220	Peaxi162Scf00045g00175	ring finger protein, putative [Ricinus communis] gb|EEF46787.1| ring finger protein, putative [Ricinus communis]	12.9948	23.7234	0.86838	2.15294	0.00045	0.00139113	yes		Peaxi162Scf00004g03311	1.74022	4.12625	20.6005	5.66e-06	7.69e-05
XLOC_010719	Peaxi162Scf00126g01512	Nuclear export mediator factor NEMF	7.60749	13.8851	0.868046	2.02426	0.00065	0.00193585	yes		Peaxi162Scf00023g00259	1.7392	0.886604	1.69734	0.192637	0.361961
XLOC_000923	Peaxi162Scf00003g00497	Calcium-dependent protein kinase (CDPK) family protein	10.7141	19.5545	0.867986	2.15711	0.0005	0.00152937	yes		Peaxi162Scf01007g00115	1.73859	3.85576	6.28039	0.0122081	0.0485275
XLOC_014999	Peaxi162Scf00207g00645	methyl-CPG-binding domain 10	7.05689	12.879	0.867913	1.82921	0.0042	0.0100406	yes		Peaxi162Scf00463g00019	1.73761	5.80516	17.4243	2.99e-05	0.000329031
XLOC_017491	Peaxi162Scf00276g01315	UDP-Glycosyltransferase superfamily protein	8.59003	15.6668	0.866971	1.91547	0.0015	0.00407526	yes		Peaxi162Scf00404g00027	1.73657	5.89676	10.3463	0.00129735	0.00810088
XLOC_027539	Peaxi162Scf00678g00313	conserved hypothetical protein [Ricinus communis] gb|EEF43927.1| conserved hypothetical protein [Ricinus communis]	68.2742	124.511	0.866864	2.27572	0.00025	0.000817896	yes		Peaxi162Scf00516g00423	1.7363	5.8554	20.743	5.25e-06	7.22e-05
XLOC_018452	Peaxi162Scf00304g01021	Peptide methionine sulfoxide reductase	3.79121	6.91344	0.866744	0.656386	0.29005	0.367986	no		Peaxi162Scf00957g00022	1.73457	2.39453	4.95375	0.0260341	0.0861786
XLOC_017033	Peaxi162Scf00264g00838	CASP-like protein	2.7288	4.97573	0.866644	0.96436	0.1076	0.164631	no		Peaxi162Scf00876g00441	1.73379	1.67708	5.1534	0.0232009	0.0790488
XLOC_034641	Peaxi162Scf01827g00009	ARM repeat superfamily protein	2.73103	4.97956	0.866573	1.21371	0.04585	0.0794206	no		Peaxi162Scf00032g00283	1.73195	3.32912	10.6258	0.00111519	0.00715988
XLOC_021330	Peaxi162Scf00390g00126	Protein of unknown function (DUF607)	1.73253	3.15837	0.866297	1.00402	0.16465	0.233601	no		Peaxi162Scf00152g01127	1.73097	2.63409	3.43913	0.0636692	0.166337
XLOC_009709	Peaxi162Scf00108g00061	conserved hypothetical protein [Ricinus communis] gb|EEF36018.1| conserved hypothetical protein [Ricinus communis]	3.6124	6.58173	0.865509	1.00332	0.0871	0.137737	no		Peaxi162Scf00599g00052	1.73079	0.072938	3.24977	0.0714336	0.180321
XLOC_031140	Peaxi162Scf00929g00211	Origin recognition complex subunit 2	3.57506	6.51325	0.865409	1.40226	0.02175	0.0417573	yes		Peaxi162Scf00125g01319	1.72938	2.26351	5.61556	0.0178017	0.0643584
XLOC_005321	Peaxi162Scf00045g01332	Trihelix transcription factor GT-3a	2.67282	4.86636	0.864481	1.22992	0.04685	0.0809126	no		Peaxi162Scf00027g00165	1.72874	5.21043	28.3177	1.03e-07	2.09e-06
XLOC_022264	Peaxi162Scf00420g00633	Unknown protein	2.21461	4.03137	0.864219	0.859373	0.1881	0.2606	no		Peaxi162Scf00962g00019	1.72792	4.98401	23.4166	1.3e-06	2.08e-05
XLOC_015324	Peaxi162Scf00213g01732	TATA-binding protein-associated factor 172	6.93794	12.6105	0.862042	1.97933	0.00155	0.00419549	yes		Peaxi162Scf00114g00310	1.72745	2.90686	15.5881	7.87e-05	0.000765377
XLOC_018438	Peaxi162Scf00304g00222	Unknown protein	8.3977	15.2633	0.862001	1.86781	0.0023	0.00594717	yes		Peaxi162Scf00190g00015	1.72729	4.44559	13.683	0.000216409	0.00182726
XLOC_012587	Peaxi162Scf00160g00053	Unknown protein	13.425	24.4002	0.861969	2.17102	0.0003	0.000964629	yes		Peaxi162Scf00016g01348	1.72617	4.51925	18.0896	2.11e-05	0.000243319
XLOC_028862	Peaxi162Scf00745g00067	Unknown protein	45.5293	82.7367	0.861732	2.04306	0.0004	0.00125109	yes		Peaxi162Scf00540g00525	1.72569	0.173747	2.62817	0.104982	0.237431
XLOC_033379	Peaxi162Scf01211g00117	Unknown protein	7.20158	13.0791	0.860878	1.73757	0.0039	0.0094105	yes		Peaxi162Scf01105g00008	1.72548	1.74068	7.16879	0.00741828	0.0328236
XLOC_011103	Peaxi162Scf00129g01229	Tudor/PWWP/MBT superfamily protein	3.3716	6.12147	0.860447	1.78418	0.0039	0.0094105	yes		Peaxi162Scf00653g00417	1.72524	2.44784	11.4129	0.000729368	0.00507958
XLOC_022599	Peaxi162Scf00430g00051	UDP-Glycosyltransferase superfamily protein	35.0969	63.6368	0.858518	2.28544	0.0001	0.00035384	yes		Peaxi162Scf00014g01410	1.72521	4.07748	12.5428	0.000397739	0.00307501
XLOC_017150	Peaxi162Scf00268g01123	Erythroid differentiation-related factor 1 [Theobroma cacao] gb|EOY17218.1| Erythroid differentiation-related factor 1 [Theobroma cacao]	2.36498	4.28645	0.857955	1.60331	0.00725	0.0161294	yes		Peaxi162Scf00128g00020	1.72344	4.94865	27.9917	1.22e-07	2.42e-06
XLOC_008451	Peaxi162Scf00087g00044	Unknown protein	2.36426	4.28469	0.857802	0.75677	0.17005	0.239733	no		Peaxi162Scf00434g00043	1.72287	0.212262	1.85767	0.172893	0.335454
XLOC_032034	Peaxi162Scf01009g00225	conserved hypothetical protein [Ricinus communis] gb|EEF40126.1| conserved hypothetical protein [Ricinus communis]	6.07892	11.0161	0.85773	1.87155	0.0021	0.00548714	yes		Peaxi162Scf00002g00191	1.72075	0.991559	2.68645	0.101205	0.231314
XLOC_017766	Peaxi162Scf00286g00824	Pentatricopeptide repeat (PPR) superfamily protein	1.98806	3.60241	0.857598	1.34218	0.02565	0.0481118	yes		Peaxi162Scf00740g00226	1.72004	1.77486	8.81022	0.00299547	0.016094
XLOC_030167	Peaxi162Scf00833g00531	Cysteine proteinases superfamily protein	27.7794	50.3243	0.857239	2.1533	0.0002	0.000667709	yes		Peaxi162Scf01112g00011	1.71884	0.251319	5.04513	0.0246952	0.0828336
XLOC_023489	Peaxi162Scf00461g01012	Zinc finger C-x8-C-x5-C-x3-H type family protein	3.01513	5.45838	0.856255	1.71442	0.0048	0.0112703	yes		Peaxi162Scf01194g00013	1.7188	1.87837	4.30003	0.0381118	0.114501
XLOC_012667	Peaxi162Scf00160g00623	serine carboxypeptidase-like 18	3.6841	6.66363	0.854996	1.54993	0.0099	0.0211473	yes		Peaxi162Scf00985g00046	1.7159	-0.027354	1.35463	0.24447	0.423769
XLOC_015742	Peaxi162Scf00226g00320	HSP20-like chaperones superfamily protein	11.1579	20.1786	0.854755	1.71656	0.0043	0.0102448	yes		Peaxi162Scf01058g00156	1.71536	6.70615	49.6931	1.8e-12	8.87e-11
XLOC_014883	Peaxi162Scf00207g00338	conserved hypothetical protein [Ricinus communis] gb|EEF33990.1| conserved hypothetical protein [Ricinus communis]	16.3459	29.5412	0.853797	2.14154	0.00055	0.00166651	yes		Peaxi162Scf00367g00735	1.71531	3.13787	9.43053	0.00213403	0.012237
XLOC_031046	Peaxi162Scf00922g00002	E3 ubiquitin-protein ligase AIP2	9.38215	16.9513	0.853408	1.74415	0.0042	0.0100406	yes		Peaxi162Scf00853g00215	1.71466	2.14057	5.65559	0.0173998	0.0632364
XLOC_021507	Peaxi162Scf00394g00021	B-cell receptor-associated 31-like	1.65738	2.99414	0.853238	0.729773	0.18875	0.261329	no		Peaxi162Scf00128g01233	1.71449	0.095995	2.55342	0.110056	0.246058
XLOC_030958	Peaxi162Scf00916g00129	Protein of unknown function, DUF547	6.49441	11.7283	0.852727	1.91471	0.0032	0.00791476	yes		Peaxi162Scf00390g00533	1.71448	3.69285	4.86056	0.0274774	0.0899474
XLOC_002192	Peaxi162Scf00013g00943	Protein CASP	6.48503	11.7058	0.852039	1.98431	0.001	0.00284413	yes		Peaxi162Scf01189g00009	1.71416	5.09805	15.7015	7.42e-05	0.000727656
XLOC_029659	Peaxi162Scf00798g00322	late embryogenesis abundant domain-containing protein / LEA domain-containing protein	4.73195	8.54107	0.851981	1.68712	0.00605	0.0137859	yes		Peaxi162Scf00003g00407	1.71377	3.07513	17.7924	2.46e-05	0.000279442
XLOC_005783	Peaxi162Scf00050g00215	DNA-(apurinic or apyrimidinic site) lyase 2	2.14675	3.87454	0.851872	1.36563	0.01955	0.0380746	yes		Peaxi162Scf00296g00910	1.71317	4.22779	11.364	0.000748829	0.00519014
XLOC_015529	Peaxi162Scf00221g01118	Protein kinase superfamily protein	4.83309	8.72272	0.851833	1.80536	0.00215	0.00560332	yes		Peaxi162Scf00451g00323	1.71245	5.71297	26.9699	2.07e-07	3.87e-06
XLOC_032786	Peaxi162Scf01108g00310	conserved hypothetical protein 16 [Hevea brasiliensis]	3.7469	6.76146	0.851638	1.24647	0.03345	0.0605056	no		Peaxi162Scf00232g00045	1.712	4.09705	5.5633	0.0183408	0.0658705
XLOC_020166	Peaxi162Scf00357g00119	Glucan endo-1,3-beta-glucosidase 1	115.622	208.562	0.851062	2.19395	0.0001	0.00035384	yes		Peaxi162Scf00803g00014	1.71096	2.34051	11.3439	0.00075698	0.00523666
XLOC_004530	Peaxi162Scf00038g00519	Oxysterol-binding protein-related protein 1C	6.98384	12.5951	0.850774	2.00261	0.00065	0.00193585	yes		Peaxi162Scf00495g00016	1.71085	-0.202608	3.17021	0.0749926	0.187009
XLOC_032660	Peaxi162Scf01089g00032	CBL-interacting protein kinase 25	5.70052	10.2759	0.8501	1.75896	0.00615	0.0139822	yes		Peaxi162Scf00129g00133	1.71041	-0.438728	1.46436	0.226238	0.402385
XLOC_033562	Peaxi162Scf01254g00026	conserved hypothetical protein [Ricinus communis] gb|EEF50606.1| conserved hypothetical protein [Ricinus communis]	6.22763	11.2179	0.849052	1.54501	0.0143	0.0290561	yes		Peaxi162Scf00628g00052	1.70976	2.8111	6.89049	0.00866557	0.0370983
XLOC_004700	Peaxi162Scf00038g01151	Mediator of RNA polymerase II transcription subunit 6	7.36726	13.2691	0.84887	1.71787	0.00395	0.0095152	yes		Peaxi162Scf00152g01123	1.70953	4.03454	12.5109	0.000404576	0.00312205
XLOC_001159	Peaxi162Scf00005g00506	AP2-like ethylene-responsive transcription factor	3.74434	6.74366	0.848821	1.52553	0.01025	0.021797	yes		Peaxi162Scf00207g00231	1.7094	0.431539	3.90616	0.0481094	0.136275
XLOC_009323	Peaxi162Scf00102g00214	Rho GTPase-activating protein 1	11.9282	21.4748	0.848265	1.99349	0.0004	0.00125109	yes		Peaxi162Scf01069g10012	1.70906	2.30727	5.21686	0.0223689	0.0768333
XLOC_006644	Peaxi162Scf00064g00535	Bifunctional nuclease 1	3.0006	5.39896	0.84743	1.47019	0.01595	0.0319447	yes		Peaxi162Scf00945g00117	1.70836	1.21712	1.63086	0.201584	0.374022
XLOC_004723	Peaxi162Scf00038g01535	Protein kinase superfamily protein	50.2349	90.3772	0.84727	2.18014	0.00015	0.000513767	yes		Peaxi162Scf00065g01522	1.70779	3.58346	5.51739	0.0188283	0.0673179
XLOC_016159	Peaxi162Scf00237g00110	MATE efflux family protein	26.2084	47.1324	0.846688	2.19779	0.00025	0.000817896	yes		Peaxi162Scf00015g01216	1.70747	0.205146	2.64829	0.103662	0.235239
XLOC_034099	Peaxi162Scf01385g00031	Peroxidase superfamily protein	14.5641	26.1904	0.846622	1.90144	0.0012	0.0033442	yes		Peaxi162Scf00102g01237	1.70641	0.495193	3.77551	0.0520082	0.14401
XLOC_000794	Peaxi162Scf00003g02550	Protein phosphatase 2C family protein	8.11492	14.5913	0.846456	1.71807	0.0048	0.0112703	yes		Peaxi162Scf00309g01021	1.70625	2.10652	11.6062	0.000657309	0.00464966
XLOC_010992	Peaxi162Scf00129g00743	Protein NRT1/ PTR FAMILY 5.8	2.21539	3.98051	0.845394	1.32012	0.02645	0.0494029	yes		Peaxi162Scf00014g00613	1.7048	2.88567	3.92799	0.0474887	0.135124
XLOC_000833	Peaxi162Scf00003g03237	HVA22 A, putative isoform 2 [Theobroma cacao] gb|EOX98634.1| HVA22 A, putative isoform 2 [Theobroma cacao]	2.535	4.55348	0.844983	1.39586	0.0187	0.0366415	yes		Peaxi162Scf00438g00830	1.70461	0.332884	2.56156	0.10949	0.245164
XLOC_006427	Peaxi162Scf00062g00420	galacturonosyltransferase 6	7.79665	14.0017	0.844678	1.98116	0.0014	0.00383394	yes		Peaxi162Scf00000g04013	1.70426	5.08407	17.9132	2.31e-05	0.0002637
XLOC_003610	Peaxi162Scf00024g01711	Unknown protein	9.53837	17.1221	0.844043	1.30967	0.0281	0.0520522	no		Peaxi162Scf00241g00059	1.70278	6.82843	29.6597	5.15e-08	1.11e-06
XLOC_025546	Peaxi162Scf00560g00629	nudix hydrolase homolog 20	2.13777	3.83633	0.843622	1.19874	0.0488	0.0837998	no		Peaxi162Scf00209g00069	1.7025	4.93603	7.78679	0.00526296	0.0251225
XLOC_029540	Peaxi162Scf00789g00529	Splicing factor U2AF 35 kDa subunit	19.1692	34.3944	0.84338	2.03268	0.00025	0.000817896	yes		Peaxi162Scf00160g01237	1.70191	2.06657	5.85101	0.0155681	0.0581613
XLOC_011330	Peaxi162Scf00132g00232	PENTATRICOPEPTIDE REPEAT 596	5.67166	10.1747	0.843148	1.67269	0.0056	0.012888	yes		Peaxi162Scf00418g00742	1.70089	0.282026	2.43965	0.118303	0.259149
XLOC_015411	Peaxi162Scf00217g00713	TATA box-binding protein-associated factor RNA polymerase I subunit B	1.44313	2.58753	0.842375	1.24681	0.0386	0.06851	no		Peaxi162Scf00177g00001	1.70053	3.78121	20.8438	4.98e-06	6.88e-05
XLOC_009227	Peaxi162Scf00102g00215	Major pollen allergen Bet v 1-L	2.29262	4.11045	0.842297	0.645199	0.2325	0.308052	no		Peaxi162Scf00016g01135	1.70013	7.22787	23.2041	1.46e-06	2.29e-05
XLOC_032776	Peaxi162Scf01108g00327	serine carboxypeptidase-like 40	3.42902	6.14599	0.841849	1.54453	0.01295	0.0266707	yes		Peaxi162Scf00304g00025	1.70007	1.79766	13.5319	0.000234543	0.00195881
XLOC_021387	Peaxi162Scf00391g00113	zinc finger family protein [Populus trichocarpa] gb|EEF03137.1| zinc finger family protein [Populus trichocarpa]	14.3471	25.7049	0.841284	1.39974	0.0219	0.0420074	yes		Peaxi162Scf00061g00092	1.69922	0.133151	2.44418	0.117961	0.25873
XLOC_000038	Peaxi162Scf00000g00522	Calcium-dependent lipid-binding (CaLB domain) family protein	5.03514	9.01932	0.840988	1.86686	0.0018	0.0047873	yes		Peaxi162Scf00352g00212	1.69743	5.40164	45.1993	1.78e-11	7.43e-10
XLOC_025512	Peaxi162Scf00560g00114	Unknown protein	13.8499	24.7974	0.840317	1.41838	0.013	0.0267603	yes		Peaxi162Scf00938g00430	1.69685	4.40808	30.6599	3.07e-08	6.98e-07
XLOC_003652	Peaxi162Scf00025g02821	Ribosomal RNA small subunit methyltransferase H	7.62435	13.6487	0.840079	1.87447	0.00175	0.00466936	yes		Peaxi162Scf00150g00919	1.69672	2.00951	12.6834	0.000368919	0.00288451
XLOC_013964	Peaxi162Scf00186g00042		3.28113	5.87363	0.840059	1.48336	0.01785	0.0351999	yes		Peaxi162Scf00016g00411	1.69653	5.72987	32.0968	1.47e-08	3.59e-07
XLOC_014394	Peaxi162Scf00195g00009	TRAM, LAG1 and CLN8 (TLC) lipid-sensing domain containing protein	7.05378	12.6232	0.83961	1.54661	0.00825	0.0180482	yes		Peaxi162Scf00041g10112	1.69583	5.01612	30.0482	4.21e-08	9.26e-07
XLOC_015017	Peaxi162Scf00207g00834	DNA repair protein XRCC1	2.26928	4.05819	0.838599	1.06028	0.068	0.111415	no		Peaxi162Scf00689g00420	1.69408	3.97294	20.3702	6.38e-06	8.54e-05
XLOC_007093	Peaxi162Scf00069g02244	phosphoenolpyruvate carboxylase 3	20.4763	36.6131	0.838407	2.21621	5e-05	0.000185415	yes		Peaxi162Scf00113g00316	1.69289	2.62579	9.83567	0.0017116	0.0101694
XLOC_000873	Peaxi162Scf00003g00407	Ubiquitin carboxyl-terminal hydrolase family protein	3.1659	5.65486	0.836875	1.32807	0.03305	0.0598807	no		Peaxi162Scf00566g00714	1.69133	2.83077	6.64523	0.00994215	0.0414413
XLOC_010710	Peaxi162Scf00126g01030	[Pyruvate dehydrogenase (acetyl-transferring)] kinase, mitochondrial	2.89296	5.16617	0.836551	1.37735	0.02355	0.0447253	yes		Peaxi162Scf00546g00118	1.69123	5.40238	21.4756	3.58e-06	5.09e-05
XLOC_033007	Peaxi162Scf01149g00023	Dehydration-responsive element-binding protein 2A	5.67637	10.1354	0.836367	1.6521	0.0058	0.013289	yes		Peaxi162Scf00157g01313	1.69084	2.87684	11.0301	0.000896431	0.00600287
XLOC_022368	Peaxi162Scf00421g00710	Thiol-disulfide oxidoreductase DCC [Theobroma cacao] gb|EOY00358.1| Thiol-disulfide oxidoreductase DCC [Theobroma cacao]	2.57957	4.60503	0.836077	0.956747	0.16455	0.233479	no		Peaxi162Scf00818g00127	1.69068	4.36658	6.06932	0.013755	0.0530823
XLOC_012321	Peaxi162Scf00154g00320	Pentatricopeptide repeat (PPR) superfamily protein	1.51857	2.71007	0.835612	0.41044	0.4615	0.54171	no		Peaxi162Scf00006g03910	1.68969	2.7157	11.0251	0.000898858	0.00601135
XLOC_008698	Peaxi162Scf00089g00137	Unknown protein	2.55876	4.56566	0.835378	0.421916	0.5003	0.578854	no		Peaxi162Scf01039g00132	1.68878	0.488814	4.50685	0.0337593	0.104737
XLOC_021520	Peaxi162Scf00394g00620	conserved hypothetical protein [Ricinus communis] gb|EEF41755.1| conserved hypothetical protein [Ricinus communis]	7.82868	13.9577	0.83422	1.65716	0.0052	0.0120824	yes		Peaxi162Scf00241g01410	1.68868	3.30571	6.73754	0.00944048	0.039734
XLOC_031578	Peaxi162Scf00964g00003	AT hook motif-containing protein	4.899	8.73429	0.834202	1.52363	0.00915	0.0197544	yes		Peaxi162Scf00711g00410	1.68695	6.10554	31.0268	2.54e-08	5.88e-07
XLOC_005588	Peaxi162Scf00047g01030	Tetratricopeptide repeat (TPR)-like superfamily protein	7.35827	13.0969	0.831784	1.43276	0.01355	0.0277406	yes		Peaxi162Scf00038g02334	1.68536	2.08701	7.58949	0.00587097	0.0273901
XLOC_014170	Peaxi162Scf00191g00312	O-fucosyltransferase family protein	126.162	224.419	0.830911	2.04038	0.00045	0.00139113	yes		Peaxi162Scf00740g00139	1.68411	1.45416	4.73038	0.0296344	0.0952642
XLOC_027750	Peaxi162Scf00684g00210	conserved hypothetical protein [Ricinus communis] gb|EEF49436.1| conserved hypothetical protein [Ricinus communis]	170.651	303.498	0.830642	2.13479	0.0001	0.00035384	yes		Peaxi162Scf00066g00116	1.68248	-0.182664	2.46056	0.116737	0.256863
XLOC_022508	Peaxi162Scf00427g00052	GRAS family transcription factor	4.03336	7.16899	0.829788	1.58255	0.00795	0.0174749	yes		Peaxi162Scf00007g00429	1.68085	1.41381	8.15341	0.00429803	0.0214715
XLOC_013299	Peaxi162Scf00171g00529	cyclic nucleotide gated channel 19	4.40725	7.83252	0.829597	1.8305	0.0031	0.00769733	yes		Peaxi162Scf00286g00236	1.68075	1.32076	2.77708	0.0956225	0.222033
XLOC_018745	Peaxi162Scf00314g00827	uridylyltransferase-related	8.80604	15.6386	0.828545	1.82029	0.0028	0.00703987	yes		Peaxi162Scf00020g00168	1.6799	6.19283	19.4834	1.01e-05	0.000127922
XLOC_028185	Peaxi162Scf00701g00515	Transitional endoplasmic reticulum ATPase	40.6984	72.2688	0.8284	2.16551	5e-05	0.000185415	yes		Peaxi162Scf00085g00530	1.67923	3.36478	19.9521	7.94e-06	0.00010305
XLOC_024040	Peaxi162Scf00488g00026	UDP-Glycosyltransferase superfamily protein	5.2596	9.33607	0.827861	1.6046	0.00775	0.0170909	yes		Peaxi162Scf00421g00830	1.67914	2.19848	6.57177	0.0103609	0.0427649
XLOC_008038	Peaxi162Scf00079g02332	Methenyltetrahydrofolate synthase domain-containing protein	2.97556	5.28135	0.827747	1.34175	0.02245	0.0429165	yes		Peaxi162Scf00119g00829	1.67889	3.13704	18.2581	1.93e-05	0.000224968
XLOC_022916	Peaxi162Scf00444g00001	SCARECROW-like 8	18.2481	32.3834	0.827506	2.15832	5e-05	0.000185415	yes		Peaxi162Scf00016g02624	1.67834	2.38049	9.91947	0.00163539	0.00978966
XLOC_000977	Peaxi162Scf00004g02521	Nuclear transcription factor Y subunit A-1	7.21213	12.796	0.827192	1.71706	0.0046	0.0108609	yes		Peaxi162Scf00249g00812	1.67671	0.65464	1.60999	0.204493	0.377505
XLOC_032636	Peaxi162Scf01086g00110	homolog of yeast autophagy 18 (ATG18) F	12.7028	22.5355	0.827051	2.16733	0.0003	0.000964629	yes		Peaxi162Scf00067g02427	1.67605	7.15663	18.7416	1.5e-05	0.000180454
XLOC_009588	Peaxi162Scf00105g01221	Enhancer of polycomb-like transcription factor protein, putative isoform 3 [Theobroma cacao] gb|EOY31348.1| Enhancer of polycomb-like transcription factor protein, putative isoform 3 [Theobroma cacao]	4.40923	7.82041	0.826718	2.08092	0.0006	0.00180172	yes		Peaxi162Scf00720g00068	1.67523	2.91868	8.18974	0.0042128	0.0211477
XLOC_016961	Peaxi162Scf00263g00516	Pathogen-related protein isoform 1 [Theobroma cacao] gb|EOY16639.1| Pathogen-related protein isoform 1 [Theobroma cacao]	5.98065	10.6058	0.826474	1.51297	0.01245	0.0257785	yes		Peaxi162Scf00540g00514	1.67522	0.392831	2.42293	0.119571	0.26097
XLOC_026394	Peaxi162Scf00611g00015	Unknown protein	11.7686	20.8696	0.826456	1.7412	0.0056	0.012888	yes		Peaxi162Scf00535g00124	1.67512	2.00497	6.45247	0.0110798	0.0450502
XLOC_006933	Peaxi162Scf00067g02523	2-oxoglutarate (2OG) and Fe(II)-dependent oxygenase superfamily protein	3.54769	6.28961	0.826093	1.17179	0.0491	0.0842443	no		Peaxi162Scf00016g03017	1.67482	-0.369252	3.06696	0.079899	0.195334
XLOC_011363	Peaxi162Scf00133g00612	Plasma membrane isoform 4 [Theobroma cacao] gb|EOY10146.1| Plasma membrane isoform 4 [Theobroma cacao]	2.1214	3.76055	0.825923	1.01765	0.07365	0.119349	no		Peaxi162Scf00119g01526	1.67351	1.86359	15.2211	9.56e-05	0.000904158
XLOC_033823	Peaxi162Scf01311g00016	Auxin-induced protein IAA4	1.83439	3.25039	0.825312	0.870508	0.1946	0.267984	no		Peaxi162Scf00141g00327	1.673	2.84363	15.5026	8.24e-05	0.000797279
XLOC_020090	Peaxi162Scf00353g00023	TGACG-sequence-specific DNA-binding protein TGA-2.1, putative [Theobroma cacao] gb|EOX92701.1| TGACG-sequence-specific DNA-binding protein TGA-2.1, putative [Theobroma cacao]	10.1743	18.0257	0.825131	1.63704	0.00875	0.0190006	yes		Peaxi162Scf00132g01513	1.67274	4.81018	15.3545	8.91e-05	0.000848935
XLOC_029331	Peaxi162Scf00776g00224	Chlorophyll a-b binding protein 37, chloroplastic	5.26712	9.33174	0.825131	1.32283	0.0222	0.0425081	yes		Peaxi162Scf00186g01011	1.67252	1.90119	8.78806	0.00303208	0.0162443
XLOC_018467	Peaxi162Scf00305g00045	myb domain protein 43	4.894	8.66994	0.825008	1.41753	0.01635	0.0326343	yes		Peaxi162Scf00518g00429	1.67237	2.52294	6.88807	0.00867731	0.0371408
XLOC_009911	Peaxi162Scf00111g01221	pfkB-like carbohydrate kinase family protein	27.1815	48.1408	0.824634	2.11188	0.0003	0.000964629	yes		Peaxi162Scf00195g01014	1.67218	5.89902	39.454	3.36e-10	1.13e-08
XLOC_009960	Peaxi162Scf00111g00924	Unknown protein	2.11598	3.74165	0.822347	1.15597	0.0566	0.0952203	no		Peaxi162Scf00106g00421	1.67199	4.46077	51.5797	6.87e-13	3.62e-11
XLOC_013206	Peaxi162Scf00170g00323	G-type lectin S-receptor-like serine/threonine-protein kinase	2.99152	5.28925	0.822186	1.60437	0.006	0.013686	yes		Peaxi162Scf00344g01116	1.67001	3.41387	4.27878	0.038591	0.115589
XLOC_032918	Peaxi162Scf01132g00021	Cytochrome P450 superfamily protein	4.10202	7.24953	0.821553	1.41981	0.023	0.0438235	yes		Peaxi162Scf00380g00816	1.66981	1.57498	11.9576	0.000544252	0.00400304
XLOC_021322	Peaxi162Scf00390g00025	Unknown protein	2.11585	3.73895	0.821397	0.88234	0.14295	0.208163	no		Peaxi162Scf00254g00618	1.66905	2.25103	13.696	0.00021491	0.00181609
XLOC_031738	Peaxi162Scf00981g00312	diacylglycerol acyltransferase family	5.58991	9.86965	0.820173	1.59273	0.009	0.0194724	yes		Peaxi162Scf00147g00163	1.66808	1.66168	3.90096	0.0482586	0.136614
XLOC_005742	Peaxi162Scf00049g00149	NAD(P)-binding Rossmann-fold superfamily protein	1.65989	2.92969	0.819663	0.862417	0.1491	0.215551	no		Peaxi162Scf00073g02025	1.66704	5.03476	11.9905	0.000534717	0.0039399
XLOC_015423	Peaxi162Scf00218g00314	TRICHOME BIREFRINGENCE-LIKE 25	1.54695	2.73016	0.819556	0.98967	0.09235	0.144707	no		Peaxi162Scf01221g00043	1.66703	3.3723	9.73888	0.00180411	0.0106397
XLOC_018683	Peaxi162Scf00313g00074	Calcium-binding EF-hand family protein	4.23041	7.45829	0.818046	1.04778	0.0806	0.128976	no		Peaxi162Scf00476g00221	1.66621	1.04345	5.37979	0.0203713	0.0716218
XLOC_014686	Peaxi162Scf00202g00111	G-type lectin S-receptor-like serine/threonine-protein kinase	2.9771	5.24864	0.818036	1.54913	0.0075	0.0166118	yes		Peaxi162Scf00048g00089	1.66594	0.880667	1.65587	0.198162	0.369792
XLOC_028082	Peaxi162Scf00699g00417	Unknown protein	6.32936	11.1562	0.817718	1.30891	0.025	0.0470681	yes		Peaxi162Scf00076g00329	1.66412	1.71642	8.79182	0.00302585	0.0162151
XLOC_005919	Peaxi162Scf00053g00315	Abscisic acid 8'-hydroxylase 1	9.95175	17.534	0.817129	1.86331	0.0015	0.00407526	yes		Peaxi162Scf00548g00615	1.66392	2.51818	12.5022	0.000406473	0.00313085
XLOC_001078	Peaxi162Scf00004g04217	F-box family protein	16.9261	29.7716	0.81469	1.9406	0.0005	0.00152937	yes		Peaxi162Scf00681g00025	1.66281	0.108148	2.27119	0.131798	0.279579
XLOC_022965	Peaxi162Scf00444g00236	Pentatricopeptide repeat (PPR) superfamily protein	3.26069	5.73441	0.814466	1.444	0.01415	0.0287935	yes		Peaxi162Scf00106g02319	1.66261	8.32586	34.1589	5.08e-09	1.35e-07
XLOC_020788	Peaxi162Scf00372g01015	serine carboxypeptidase-like 48	9.96634	17.5246	0.814247	1.85963	0.0024	0.00617564	yes		Peaxi162Scf01125g00110	1.66195	1.10788	3.44949	0.0632713	0.165698
XLOC_010143	Peaxi162Scf00116g01621	alpha-glucan phosphorylase 2	11.5696	20.3431	0.814199	1.75899	0.0029	0.00726086	yes		Peaxi162Scf00238g00125	1.66141	1.1977	5.87997	0.0153141	0.0574164
XLOC_027697	Peaxi162Scf00683g00443	RAB GTPase homolog A6A	5.77096	10.1357	0.81256	1.28904	0.0308	0.0563462	no		Peaxi162Scf00284g00020	1.65985	-0.57363	0.556797	0.455554	0.638824
XLOC_004086	Peaxi162Scf00032g02617	signal peptide peptidase	4.61882	8.11174	0.812487	1.4796	0.01975	0.0384099	yes		Peaxi162Scf00013g00912	1.65926	0.877942	4.37241	0.0365252	0.111059
XLOC_001887	Peaxi162Scf00011g00034	conserved hypothetical protein [Ricinus communis] gb|EEF48417.1| conserved hypothetical protein [Ricinus communis]	1.98148	3.47987	0.812456	1.34605	0.021	0.040507	yes		Peaxi162Scf00547g00610	1.65797	6.20494	46.1519	1.09e-11	4.73e-10
XLOC_026774	Peaxi162Scf00628g00064	Unknown protein	3.73334	6.55423	0.811959	1.47931	0.01115	0.0234407	yes		Peaxi162Scf00286g00249	1.65649	0.999669	4.26707	0.0388578	0.116188
XLOC_016798	Peaxi162Scf00258g00431	Helicase SWR1	4.41598	7.75058	0.81157	1.94634	0.00105	0.00297038	yes		Peaxi162Scf00016g02611	1.65486	3.69688	14.9185	0.000112256	0.00103982
XLOC_033970	Peaxi162Scf01343g00142	Non-specific lipid-transfer protein 2	120.8	211.98	0.811303	1.95834	0.00175	0.00466936	yes		Peaxi162Scf00074g01621	1.65485	1.96567	2.68617	0.101223	0.231328
XLOC_024766	Peaxi162Scf00528g00121	Transcription factor jumonji (jmj) family protein / zinc finger (C5HC2 type) family protein	4.09411	7.18202	0.810838	2.01796	0.0006	0.00180172	yes		Peaxi162Scf00536g00113	1.65447	2.0851	15.7177	7.35e-05	0.000722135
XLOC_011997	Peaxi162Scf00149g00919	Cathepsin B-like cysteine proteinase 6	243.225	426.646	0.810748	1.92461	0.00105	0.00297038	yes		Peaxi162Scf00624g00067	1.65296	7.12004	20.3635	6.4e-06	8.55e-05
XLOC_006603	Peaxi162Scf00064g01532	casein kinase I-like 5	13.4345	23.5624	0.810549	2.09186	0.00035	0.00110899	yes		Peaxi162Scf01242g00126	1.65293	1.07996	3.64038	0.0563939	0.152865
XLOC_009950	Peaxi162Scf00111g00628	Endoplasmic reticulum oxidoreductin-1	8.42234	14.7649	0.809879	1.84219	0.002	0.00525425	yes		Peaxi162Scf00209g00940	1.65254	4.91976	52.6276	4.03e-13	2.21e-11
XLOC_034266	Peaxi162Scf01464g00027	Remorin family protein	151.63	265.788	0.809723	2.11206	0.00045	0.00139113	yes		Peaxi162Scf00196g00724	1.65112	7.44518	20.157	7.13e-06	9.38e-05
XLOC_017624	Peaxi162Scf00284g00521	Ferritin-2, chloroplastic	91.6317	160.612	0.80966	2.24192	0.0003	0.000964629	yes		Peaxi162Scf00045g02242	1.6505	9.72407	2.90127	0.08851	0.209774
XLOC_009291	Peaxi162Scf00102g01531	Myosin heavy chain-related protein	3.1373	5.4979	0.809359	1.80114	0.002	0.00525425	yes		Peaxi162Scf00064g00535	1.65047	6.14417	8.76736	0.00306669	0.016389
XLOC_004125	Peaxi162Scf00032g03115	Cystathionine beta-synthase (CBS) family protein	10.6342	18.6344	0.809255	1.76338	0.00305	0.0075881	yes		Peaxi162Scf00229g00412	1.65015	6.66672	25.8718	3.65e-07	6.55e-06
XLOC_010341	Peaxi162Scf00119g10131	Cytochrome P450 superfamily protein	3.61098	6.32655	0.809028	1.50087	0.01275	0.0263176	yes		Peaxi162Scf00542g00622	1.64889	5.86169	23.5639	1.21e-06	1.93e-05
XLOC_010242	Peaxi162Scf00118g00085	hydroxyproline-rich glycoprotein family protein	6.50113	11.3898	0.808977	1.3304	0.02485	0.0468259	yes		Peaxi162Scf00188g00083	1.64794	-0.258505	1.74486	0.186524	0.354268
XLOC_029441	Peaxi162Scf00783g00321	Unknown protein	2.11245	3.70085	0.808943	0.456805	0.49385	0.572732	no		Peaxi162Scf00128g00834	1.64747	1.68065	7.57051	0.0059331	0.0275777
[truncated: 17,952 more rows]
